# Supplementary material for: Forecasting regional carbon prices in china with a hybrid model based on quadratic decomposition and comprehensive feature screening
Source: PLoS One. 2025 Jun 30;20(6):e0326926. doi: 10.1371/journal.pone.0326926 (PMC12208498; doi:10.1371/journal.pone.0326926)
Supplement: S1 Data — (ZIP) [file pone.0326926.s001.zip]

Archive with 114 entries (103 files):
- supplementary information/
- supplementary information/supplementary information/
- supplementary information/supplementary information/Code and Code Description/
- supplementary information/supplementary information/Code and Code Description/GD Code/
- supplementary information/supplementary information/Code and Code Description/GD Code/Boruta+Lightgbm+Lasso(GD).py
- supplementary information/supplementary information/Code and Code Description/GD Code/Comparison of Prediction Models(GD).py
- supplementary information/supplementary information/Code and Code Description/GD Code/CPO-optimized VMD(GD).py
- supplementary information/supplementary information/Code and Code Description/GD Code/CPO.py
- supplementary information/supplementary information/Code and Code Description/GD Code/Error Histogram(GD).py
- supplementary information/supplementary information/Code and Code Description/GD Code/ICEEMDAN+Reconstruction.py
- supplementary information/supplementary information/Code and Code Description/GD Code/optuna-attention-LSTM(GD).py
- supplementary information/supplementary information/Code and Code Description/GD Code/Stacked Autoencoder Denoising.py
- supplementary information/supplementary information/Code and Code Description/GD Code/VMD without optimization decomposition(GD).py
- supplementary information/supplementary information/Code and Code Description/HB Code/
- supplementary information/supplementary information/Code and Code Description/HB Code/Boruta+Lightgbm+Lasso(HB).py
- supplementary information/supplementary information/Code and Code Description/HB Code/Comparison of Prediction Models(HB).py
- supplementary information/supplementary information/Code and Code Description/HB Code/CPO-optimized VMD(HB).py
- supplementary information/supplementary information/Code and Code Description/HB Code/CPO.py
- supplementary information/supplementary information/Code and Code Description/HB Code/Error Histogram(HB).py
- supplementary information/supplementary information/Code and Code Description/HB Code/ICEEMDAN+Reconstruction.py
- supplementary information/supplementary information/Code and Code Description/HB Code/optuna(HB).py
- supplementary information/supplementary information/Code and Code Description/HB Code/optuna-attention-LSTM(HB).py
- supplementary information/supplementary information/Code and Code Description/HB Code/Stacked Autoencoder Denoising.py
- supplementary information/supplementary information/Code and Code Description/HB Code/VMD without optimization decomposition(HB).py
- supplementary information/supplementary information/Code and Code Description/HB Code/~$Final data(HB).xlsx
- supplementary information/supplementary information/Code and Code Description/SH Code/
- supplementary information/supplementary information/Code and Code Description/SH Code/Boruta+Lightgbm+Lasso(SH).py
- supplementary information/supplementary information/Code and Code Description/SH Code/Comparison of Prediction Models(SH).py
- supplementary information/supplementary information/Code and Code Description/SH Code/CPO-optimized VMD(SH).py
- supplementary information/supplementary information/Code and Code Description/SH Code/CPO.py
- supplementary information/supplementary information/Code and Code Description/SH Code/Error Histogram(SH).py
- supplementary information/supplementary information/Code and Code Description/SH Code/ICEEMDAN+Reconstruction.py
- supplementary information/supplementary information/Code and Code Description/SH Code/optuna(SH).py
- supplementary information/supplementary information/Code and Code Description/SH Code/SHAP(SH).py
- supplementary information/supplementary information/Code and Code Description/SH Code/Stacked Autoencoder Denoising.py
- supplementary information/supplementary information/Code and Code Description/SH Code/VMD without optimization decomposition(SH).py
- supplementary information/supplementary information/Code and Code Description/SH Code/~$SH_results_ice.xlsx
- supplementary information/supplementary information/High-Definition Original Images in the Manuscript/
- supplementary information/supplementary information/High-Definition Original Images in the Manuscript/Fig 1.tif
- supplementary information/supplementary information/High-Definition Original Images in the Manuscript/Fig 10.tif
- supplementary information/supplementary information/High-Definition Original Images in the Manuscript/Fig 11.tif
- supplementary information/supplementary information/High-Definition Original Images in the Manuscript/Fig 12.tif
- supplementary information/supplementary information/High-Definition Original Images in the Manuscript/Fig 13.tif
- supplementary information/supplementary information/High-Definition Original Images in the Manuscript/Fig 14.tif
- supplementary information/supplementary information/High-Definition Original Images in the Manuscript/Fig 15.tif
- supplementary information/supplementary information/High-Definition Original Images in the Manuscript/Fig 16.tif
- supplementary information/supplementary information/High-Definition Original Images in the Manuscript/Fig 17.tif
- supplementary information/supplementary information/High-Definition Original Images in the Manuscript/Fig 18.tif
- supplementary information/supplementary information/High-Definition Original Images in the Manuscript/Fig 19.tif
- supplementary information/supplementary information/High-Definition Original Images in the Manuscript/Fig 2.tif
- supplementary information/supplementary information/High-Definition Original Images in the Manuscript/Fig 20.tif
- supplementary information/supplementary information/High-Definition Original Images in the Manuscript/Fig 21.tif
- supplementary information/supplementary information/High-Definition Original Images in the Manuscript/Fig 22.tif
- supplementary information/supplementary information/High-Definition Original Images in the Manuscript/Fig 23.tif
- supplementary information/supplementary information/High-Definition Original Images in the Manuscript/Fig 24.tif
- supplementary information/supplementary information/High-Definition Original Images in the Manuscript/Fig 3.tif
- supplementary information/supplementary information/High-Definition Original Images in the Manuscript/Fig 4.tif
- supplementary information/supplementary information/High-Definition Original Images in the Manuscript/Fig 5.tif
- supplementary information/supplementary information/High-Definition Original Images in the Manuscript/Fig 6.tif
- supplementary information/supplementary information/High-Definition Original Images in the Manuscript/Fig 7.tif
- supplementary information/supplementary information/High-Definition Original Images in the Manuscript/Fig 8.tif
- supplementary information/supplementary information/High-Definition Original Images in the Manuscript/Fig 9.tif
- supplementary information/supplementary information/Original Data and Data Description/
- supplementary information/supplementary information/Original Data and Data Description/GD Data/
- supplementary information/supplementary information/Original Data and Data Description/GD Data/Final data(GD).xlsx
- supplementary information/supplementary information/Original Data and Data Description/GD Data/GD After the first decomposition.xlsx
- supplementary information/supplementary information/Original Data and Data Description/GD Data/GD After the second decomposition of VMD.xlsx
- supplementary information/supplementary information/Original Data and Data Description/GD Data/GD Denoised reconstructed signal data.xlsx
- supplementary information/supplementary information/Original Data and Data Description/GD Data/GD only has lasso feature selection.xlsx
- supplementary information/supplementary information/Original Data and Data Description/GD Data/GD Padded data.xlsx
- supplementary information/supplementary information/Original Data and Data Description/GD Data/GD-ICEEMDNA-SDAE-CPO-VMD .xlsx
- supplementary information/supplementary information/Original Data and Data Description/GD Data/GDactual_vs_predicted.xlsx
- supplementary information/supplementary information/Original Data and Data Description/GD Data/GDAE_Input_train.npy
- supplementary information/supplementary information/Original Data and Data Description/GD Data/GDAE_Label.npy
- supplementary information/supplementary information/Original Data and Data Description/GD Data/GDEA Closing Price.xlsx
- supplementary information/supplementary information/Original Data and Data Description/GD Data/GDLSTM.xlsx
- supplementary information/supplementary information/Original Data and Data Description/GD Data/GDmodel_predictions.xlsx
- supplementary information/supplementary information/Original Data and Data Description/GD Data/GD_last_data(u)after VMD decomposition.xlsx
- supplementary information/supplementary information/Original Data and Data Description/GD Data/GD_results_ice.xlsx
- supplementary information/supplementary information/Original Data and Data Description/GD Data/Optuna_Trials_Results(GD).xlsx
- supplementary information/supplementary information/Original Data and Data Description/HB Data/
- supplementary information/supplementary information/Original Data and Data Description/HB Data/Final data(HB).xlsx
- supplementary information/supplementary information/Original Data and Data Description/HB Data/HB After the first decomposition.xlsx
- supplementary information/supplementary information/Original Data and Data Description/HB Data/HB After the second decomposition of VMD.xlsx
- supplementary information/supplementary information/Original Data and Data Description/HB Data/HB Denoised reconstructed signal data.xlsx
- supplementary information/supplementary information/Original Data and Data Description/HB Data/HB only has lasso feature selection.xlsx
- supplementary information/supplementary information/Original Data and Data Description/HB Data/HB Padded data.xlsx
- supplementary information/supplementary information/Original Data and Data Description/HB Data/HB-ICEEMDNA-SDAE-CPO-VMD .xlsx
- supplementary information/supplementary information/Original Data and Data Description/HB Data/HBactual_vs_predicted.xlsx
- supplementary information/supplementary information/Original Data and Data Description/HB Data/HBAE_Input_train.npy
- supplementary information/supplementary information/Original Data and Data Description/HB Data/HBAE_Label.npy
- supplementary information/supplementary information/Original Data and Data Description/HB Data/HBEA Closing Price.xlsx
- supplementary information/supplementary information/Original Data and Data Description/HB Data/HBLSTM.xlsx
- supplementary information/supplementary information/Original Data and Data Description/HB Data/HBmodel_predictions.xlsx
- supplementary information/supplementary information/Original Data and Data Description/HB Data/HB_last_data(u)after VMD decomposition.xlsx
- supplementary information/supplementary information/Original Data and Data Description/HB Data/HB_results_ice.xlsx
- supplementary information/supplementary information/Original Data and Data Description/HB Data/Optuna_Trials_Results(HB).xlsx
- supplementary information/supplementary information/Original Data and Data Description/SH Data/
- supplementary information/supplementary information/Original Data and Data Description/SH Data/Final data(SH).xlsx
- supplementary information/supplementary information/Original Data and Data Description/SH Data/Optuna_Trials_Results(SH).xlsx
- supplementary information/supplementary information/Original Data and Data Description/SH Data/SH After the first decomposition.xlsx
- supplementary information/supplementary information/Original Data and Data Description/SH Data/SH After the second decomposition of VMD.xlsx
- supplementary information/supplementary information/Original Data and Data Description/SH Data/SH Denoised reconstructed signal data.xlsx
- supplementary information/supplementary information/Original Data and Data Description/SH Data/SH only has lasso feature selection.xlsx
- supplementary information/supplementary information/Original Data and Data Description/SH Data/SH Padded data.xlsx
- supplementary information/supplementary information/Original Data and Data Description/SH Data/SH-ICEEMDNA-SDAE-CPO-VMD.xlsx
- supplementary information/supplementary information/Original Data and Data Description/SH Data/SHactual_vs_predicted.xlsx
- supplementary information/supplementary information/Original Data and Data Description/SH Data/SHAE_Input_train.npy
- supplementary information/supplementary information/Original Data and Data Description/SH Data/SHAE_Label.npy
- supplementary information/supplementary information/Original Data and Data Description/SH Data/SHEA Closing Price.xlsx
- supplementary information/supplementary information/Original Data and Data Description/SH Data/SHLSTM.xlsx
- supplementary information/supplementary information/Original Data and Data Description/SH Data/SHmodel_predictions.xlsx
- supplementary information/supplementary information/Original Data and Data Description/SH Data/SH_last_data(u)after VMD decomposition.xlsx
- supplementary information/supplementary information/Original Data and Data Description/SH Data/SH_results_ice.xlsx
