# Supplementary material for: Forecasting regional carbon prices in china with a hybrid model based on quadratic decomposition and comprehensive feature screening
Source: PLoS One. 2025 Jun 30;20(6):e0326926. doi: 10.1371/journal.pone.0326926 (PMC12208498; doi:10.1371/journal.pone.0326926)
Supplement: S1 Data — (ZIP) [file pone.0326926.s001.zip › supplementary information/supplementary information/Code and Code Description/GD Code/Comparison of Prediction Models(GD).py]

# In[ ]:
import optuna
import numpy as np
import tensorflow as tf
from tensorflow.keras.models import Model
from tensorflow.keras.layers import Input, LSTM, Attention, Dropout, Dense, Concatenate
import torch
import pandas as pd
from sklearn.preprocessing import MinMaxScaler
import matplotlib.pyplot as plt
from sklearn.model_selection import TimeSeriesSplit
from sklearn.metrics import mean_squared_error, mean_absolute_error, r2_score
from hyperopt import fmin, tpe, hp, Trials, STATUS_OK
import optuna

# In[ ]:
df = pd.read_excel("GDLSTM.xlsx ")
df.head()
scaler = MinMaxScaler(feature_range=(0, 1))
data_scaled = scaler.fit_transform(df)

# In[ ]:
look_back = 10

# 构造特征数据
X, y = [], []
for i in range(look_back, len(data_scaled)):
    X.append(data_scaled[i-look_back:i])
    y.append([data_scaled[i, 0]]) 

X, y = np.array(X), np.array(y)

# 保留最后 15% 作为测试集
test_size = int(len(X) * 0.15)
X_trainval1, X_test1 = X[:-test_size], X[-test_size:]
y_trainval1, y_test1 = y[:-test_size], y[-test_size:]

# In[ ]:
def create_lstm_model(lstm_units=50, dropout_rate=0.2):
    inputs = Input(shape=(look_back, X.shape[2]))
    lstm_out = LSTM(lstm_units)(inputs)
    dropout = Dropout(dropout_rate)(lstm_out)
    outputs = Dense(1)(dropout)
    model = Model(inputs, outputs)
    model.compile(optimizer='adam', loss='mse')
    return model

# 训练LSTM模型
lstm_model = create_lstm_model()
lstm_model.fit(X_trainval1, y_trainval1, epochs=100, batch_size=16, verbose=1)

# In[ ]:
y_pred_lstm = lstm_model.predict(X_test1)
y_pred_lstm_unscaled = scaler.inverse_transform(np.concatenate([y_pred_lstm, np.zeros((len(y_pred_lstm), X.shape[2]-1))], axis=1))[:, 0]
y_test_unscaled = scaler.inverse_transform(np.concatenate([y_test1, np.zeros((len(y_pred_lstm), X.shape[2]-1))], axis=1))[:, 0]
# 计算误差指标
mse = mean_squared_error(y_test_unscaled, y_pred_lstm_unscaled)
rmse = np.sqrt(mse)
mae = mean_absolute_error(y_test_unscaled, y_pred_lstm_unscaled)
mape = np.mean(np.abs((y_test_unscaled - y_pred_lstm_unscaled) / y_test_unscaled)) * 100

# 打印结果
print(f"MSE:  {mse:.4f}")
print(f"RMSE: {rmse:.4f}")
print(f"MAE:  {mae:.4f}")
print(f"MAPE: {mape:.2f}%")

# In[ ]:
def create_attention_lstm_model(lstm_units=50, dropout_rate=0.2):
    inputs = Input(shape=(look_back, X.shape[2]))
    lstm_out = LSTM(lstm_units, return_sequences=True)(inputs)
    attention = Attention()([lstm_out, lstm_out])
    concat = Concatenate()([lstm_out, attention])
    lstm_out2 = LSTM(lstm_units)(concat)
    dropout = Dropout(dropout_rate)(lstm_out2)
    outputs = Dense(1)(dropout)
    model = Model(inputs, outputs)
    model.compile(optimizer='adam', loss='mse')
    return model

# 训练Attention-LSTM模型
attention_lstm_model = create_attention_lstm_model()
attention_lstm_model.fit(X_trainval1, y_trainval1, epochs=100, batch_size=16, verbose=1)

# In[ ]:
# 预测
y_pred_attention_lstm = attention_lstm_model.predict(X_test1)
y_pred_attention_lstm_unscaled = scaler.inverse_transform(np.concatenate([y_pred_attention_lstm, np.zeros((len(y_pred_attention_lstm), X.shape[2]-1))], axis=1))[:, 0]

# 计算误差指标
mse = mean_squared_error(y_test_unscaled, y_pred_attention_lstm_unscaled)
rmse = np.sqrt(mse)
mae = mean_absolute_error(y_test_unscaled, y_pred_attention_lstm_unscaled)
mape = np.mean(np.abs((y_test_unscaled - y_pred_attention_lstm_unscaled) / y_test_unscaled)) * 100

# 打印结果
print(f"MSE:  {mse:.4f}")
print(f"RMSE: {rmse:.4f}")
print(f"MAE:  {mae:.4f}")
print(f"MAPE: {mape:.2f}%")

# In[ ]:
def create_optuna_attention_lstm_model(lstm_units=50, dropout_rate=0.2):
    inputs = Input(shape=(look_back, X.shape[2]))
    lstm_out = LSTM(lstm_units, return_sequences=True)(inputs)
    attention = Attention()([lstm_out, lstm_out])
    concat = Concatenate()([lstm_out, attention])
    lstm_out2 = LSTM(lstm_units)(concat)
    dropout = Dropout(dropout_rate)(lstm_out2)
    outputs = Dense(1)(dropout)
    model = Model(inputs, outputs)
    model.compile(optimizer='adam', loss='mse')
    return model

def objective(trial):
    lstm_units = trial.suggest_int('lstm_units', 10, 100)
    dropout_rate = trial.suggest_float('dropout_rate', 0.1, 0.5)
    
    tscv = TimeSeriesSplit(n_splits=5)
    val_losses = []
    
    for train_idx, val_idx in tscv.split(X_trainval1):
        X_train1, X_val1 = X_trainval1[train_idx], X_trainval1[val_idx]
        y_train1, y_val1 = y_trainval1[train_idx], y_trainval1[val_idx]
        
        model = create_optuna_attention_lstm_model(lstm_units, dropout_rate)
        model.fit(
            X_train1, y_train1,
            epochs=50,
            batch_size=16,
            verbose=0,
            validation_data=(X_val1, y_val1)
        )
        
        val_loss = model.evaluate(X_val1, y_val1, verbose=0)
        val_losses.append(val_loss)
    
    return np.mean(val_losses)

# 执行Optuna优化
study1 = optuna.create_study(direction='minimize')
study1.optimize(objective, n_trials=20)

# In[ ]:
best_params1 = study1.best_params
lstm_units = best_params1['lstm_units']
dropout_rate = best_params1['dropout_rate']

final_model1 = create_optuna_attention_lstm_model(**best_params1)
final_model1.fit(X_trainval1, y_trainval1, epochs=100, batch_size=16, verbose=1)
test_loss = final_model1.evaluate(X_test1, y_test1)

# 预测
y_pred_optuna_attention_lstm = final_model1.predict(X_test1)
y_pred_optuna_attention_lstm_unscaled = scaler.inverse_transform(np.concatenate([y_pred_optuna_attention_lstm, np.zeros((len(y_pred_optuna_attention_lstm), X.shape[2]-1))], axis=1))[:, 0]

# In[ ]:
# 计算误差指标
mse = mean_squared_error(y_test_unscaled, y_pred_optuna_attention_lstm_unscaled)
rmse = np.sqrt(mse)
mae = mean_absolute_error(y_test_unscaled, y_pred_optuna_attention_lstm_unscaled)
mape = np.mean(np.abs((y_test_unscaled - y_pred_optuna_attention_lstm_unscaled) / y_test_unscaled)) * 100

# 打印结果
print(f"MSE:  {mse:.4f}")
print(f"RMSE: {rmse:.4f}")
print(f"MAE:  {mae:.4f}")
print(f"MAPE: {mape:.2f}%")

# In[ ]:
file_path = 'GD_results_ice.xlsx'
df = pd.read_excel(file_path, sheet_name='Sheet1')

# 数据预处理
scaler = MinMaxScaler(feature_range=(0, 1))
data_scaled = scaler.fit_transform(df)
look_back = 10
X, y = [], []
for i in range(look_back, len(data_scaled)):
    X.append(data_scaled[i-look_back:i])
    y.append(data_scaled[i, 0])  # 以“GDEA收盘价”作为目标
X, y = np.array(X), np.array(y)

# 保留最后 15% 作为测试集
test_size = int(len(X) * 0.15)
X_trainval2, X_test2 = X[:-test_size], X[-test_size:]
y_trainval2, y_test2 = y[:-test_size], y[-test_size:]

# In[ ]:
def create_optuna_attention_lstm_model(lstm_units=50, dropout_rate=0.2):
    inputs = Input(shape=(look_back, X.shape[2]))
    lstm_out = LSTM(lstm_units, return_sequences=True)(inputs)
    attention = Attention()([lstm_out, lstm_out])
    concat = Concatenate()([lstm_out, attention])
    lstm_out2 = LSTM(lstm_units)(concat)
    dropout = Dropout(dropout_rate)(lstm_out2)
    outputs = Dense(1)(dropout)
    model = Model(inputs, outputs)
    model.compile(optimizer='adam', loss='mse')
    return model

# 使用 Optuna 进行超参数优化
def objective(trial):
    lstm_units = trial.suggest_int('lstm_units', 10, 100)
    dropout_rate = trial.suggest_float('dropout_rate', 0.1, 0.5)
    
    tscv = TimeSeriesSplit(n_splits=5)
    val_losses = []
    
    for train_idx, val_idx in tscv.split(X_trainval2):
        X_train2, X_val2 = X_trainval2[train_idx], X_trainval2[val_idx]
        y_train2, y_val2 = y_trainval2[train_idx], y_trainval2[val_idx]
        
        model = create_optuna_attention_lstm_model(lstm_units, dropout_rate)
        model.fit(
            X_train2, y_train2,
            epochs=50,
            batch_size=16,
            verbose=0,
            validation_data=(X_val2, y_val2)
        )
        
        val_loss = model.evaluate(X_val2, y_val2, verbose=0)
        val_losses.append(val_loss)
    
    return np.mean(val_losses)

# 执行Optuna优化
study2 = optuna.create_study(direction='minimize')
study2.optimize(objective, n_trials=20)

# In[ ]:
best_params2 = study2.best_params
lstm_units = best_params2['lstm_units']
dropout_rate = best_params2['dropout_rate']

final_model2 = create_optuna_attention_lstm_model(**best_params2)
final_model2.fit(X_trainval2, y_trainval2, epochs=115, batch_size=16, verbose=1)
test_loss = final_model2.evaluate(X_test2, y_test2)

# 预测
y_pred_ICEEMDAN_optuna_attention_lstm = final_model2.predict(X_test2)
y_pred_ICEEMDAN_optuna_attention_lstm_unscaled = scaler.inverse_transform(np.concatenate([y_pred_ICEEMDAN_optuna_attention_lstm, np.zeros((len(y_pred_ICEEMDAN_optuna_attention_lstm), X.shape[2]-1))], axis=1))[:, 0]

# In[ ]:
# 计算误差指标
mse = mean_squared_error(y_test_unscaled, y_pred_ICEEMDAN_optuna_attention_lstm_unscaled)
rmse = np.sqrt(mse)
mae = mean_absolute_error(y_test_unscaled, y_pred_ICEEMDAN_optuna_attention_lstm_unscaled)
mape = np.mean(np.abs((y_test_unscaled - y_pred_ICEEMDAN_optuna_attention_lstm_unscaled) / y_test_unscaled)) * 100

# 打印结果
print(f"MSE:  {mse:.4f}")
print(f"RMSE: {rmse:.4f}")
print(f"MAE:  {mae:.4f}")
print(f"MAPE: {mape:.2f}%")

# In[ ]:
file_path = 'GD After the second decomposition of VMD.xlsx'
df_vmd = pd.read_excel(file_path, sheet_name='Sheet1')
scaler = MinMaxScaler(feature_range=(0, 1))
data_scaled = scaler.fit_transform(df)
look_back = 10
X, y = [], []
for i in range(look_back, len(data_scaled)):
    X.append(data_scaled[i-look_back:i])
    y.append(data_scaled[i, 0])  # 以“GDEA收盘价”作为目标
X, y = np.array(X), np.array(y)

# 保留最后 15% 作为测试集
test_size = int(len(X) * 0.15)
X_trainval3, X_test3 = X[:-test_size], X[-test_size:]
y_trainval3, y_test3 = y[:-test_size], y[-test_size:]

# In[ ]:
def create_optuna_attention_lstm_model(lstm_units=50, dropout_rate=0.2):
    inputs = Input(shape=(look_back, X.shape[2]))
    lstm_out = LSTM(lstm_units, return_sequences=True)(inputs)
    attention = Attention()([lstm_out, lstm_out])
    concat = Concatenate()([lstm_out, attention])
    lstm_out2 = LSTM(lstm_units)(concat)
    dropout = Dropout(dropout_rate)(lstm_out2)
    outputs = Dense(1)(dropout)
    model = Model(inputs, outputs)
    model.compile(optimizer='adam', loss='mse')
    return model

# 使用 Optuna 进行超参数优化
def objective(trial):
    lstm_units = trial.suggest_int('lstm_units', 10, 100)
    dropout_rate = trial.suggest_float('dropout_rate', 0.1, 0.5)
    
    tscv = TimeSeriesSplit(n_splits=5)
    val_losses = []
    
    for train_idx, val_idx in tscv.split(X_trainval3):
        X_train3, X_val3 = X_trainval3[train_idx], X_trainval3[val_idx]
        y_train3, y_val3 = y_trainval3[train_idx], y_trainval3[val_idx]
        
        model = create_optuna_attention_lstm_model(lstm_units, dropout_rate)
        model.fit(
            X_train3, y_train3,
            epochs=50,
            batch_size=16,
            verbose=0,
            validation_data=(X_val3, y_val3)
        )
        
        val_loss = model.evaluate(X_val3, y_val3, verbose=0)
        val_losses.append(val_loss)
    
    return np.mean(val_losses)

# 执行Optuna优化
study3 = optuna.create_study(direction='minimize')
study3.optimize(objective, n_trials=20)

# In[ ]:
best_params3 = study3.best_params
lstm_units = best_params3['lstm_units']
dropout_rate = best_params3['dropout_rate']

final_model3 = create_optuna_attention_lstm_model(**best_params3)
final_model3.fit(X_trainval3, y_trainval3, epochs=220, batch_size=16, verbose=1)
test_loss = final_model3.evaluate(X_test3, y_test3)

# In[ ]:
# 预测
y_pred_ICEEMDAN_VMD_optuna_attention_lstm = final_model3.predict(X_test3)
y_pred_ICEEMDAN_VMD_optuna_attention_lstm_unscaled = scaler.inverse_transform(np.concatenate([y_pred_ICEEMDAN_VMD_optuna_attention_lstm, np.zeros((len(y_pred_ICEEMDAN_VMD_optuna_attention_lstm), X.shape[2]-1))], axis=1))[:, 0]
mse = mean_squared_error(y_test_unscaled, y_pred_ICEEMDAN_VMD_optuna_attention_lstm_unscaled)
rmse = np.sqrt(mse)
mae = mean_absolute_error(y_test_unscaled, y_pred_ICEEMDAN_VMD_optuna_attention_lstm_unscaled)
mape = np.mean(np.abs((y_test_unscaled - y_pred_ICEEMDAN_VMD_optuna_attention_lstm_unscaled) / y_test_unscaled)) * 100

# 打印结果
print(f"MSE:  {mse:.4f}")
print(f"RMSE: {rmse:.4f}")
print(f"MAE:  {mae:.4f}")
print(f"MAPE: {mape:.2f}%")

# In[ ]:
file_path = 'GD-ICEEMDNA-SDAE-CPO-VMD.xlsx'
df_vmd_cpo = pd.read_excel(file_path, sheet_name='Sheet1')

# 数据预处理
scaler_vmd_cpo = MinMaxScaler(feature_range=(0, 1))
data_scaled_vmd_cpo = scaler_vmd_cpo.fit_transform(df_vmd_cpo)
look_back = 10
X_vmd_cpo, y_vmd_cpo = [], []
for i in range(look_back, len(data_scaled_vmd_cpo)):
    X_vmd_cpo.append(data_scaled_vmd_cpo[i-look_back:i])
    y_vmd_cpo.append(data_scaled_vmd_cpo[i, 0])  # 以“GDEA收盘价”作为目标
X_vmd_cpo, y_vmd_cpo = np.array(X_vmd_cpo), np.array(y_vmd_cpo)
test_size = int(len(X_vmd_cpo) * 0.15)
X_trainval4, X_test4 = X_vmd_cpo[:-test_size], X_vmd_cpo[-test_size:]
y_trainval4, y_test4 = y_vmd_cpo[:-test_size], y_vmd_cpo[-test_size:]

# In[ ]:
def create_optuna_attention_lstm_model(lstm_units=50, dropout_rate=0.2):
    inputs = Input(shape=(look_back, X_vmd_cpo.shape[2]))
    lstm_out = LSTM(lstm_units, return_sequences=True)(inputs)
    attention = Attention()([lstm_out, lstm_out])
    concat = Concatenate()([lstm_out, attention])
    lstm_out2 = LSTM(lstm_units)(concat)
    dropout = Dropout(dropout_rate)(lstm_out2)
    outputs = Dense(1)(dropout)
    model = Model(inputs, outputs)
    model.compile(optimizer='adam', loss='mse')
    return model

# 使用 Optuna 进行超参数优化
def objective(trial):
    lstm_units = trial.suggest_int('lstm_units', 10, 100)
    dropout_rate = trial.suggest_float('dropout_rate', 0.1, 0.5)
    
    tscv = TimeSeriesSplit(n_splits=5)
    val_losses = []
    
    for train_idx, val_idx in tscv.split(X_trainval4):
        X_train4, X_val4 = X_trainval4[train_idx], X_trainval4[val_idx]
        y_train4, y_val4 = y_trainval4[train_idx], y_trainval4[val_idx]
        
        model = create_optuna_attention_lstm_model(lstm_units, dropout_rate)
        model.fit(
            X_train4, y_train4,
            epochs=50,
            batch_size=16,
            verbose=0,
            validation_data=(X_val4, y_val4)
        )
        
        val_loss = model.evaluate(X_val4, y_val4, verbose=0)
        val_losses.append(val_loss)
    
    return np.mean(val_losses)
study4 = optuna.create_study(direction='minimize')
study4.optimize(objective, n_trials=20)

# In[ ]:
best_params4 = study4.best_params
lstm_units = best_params4['lstm_units']
dropout_rate = best_params4['dropout_rate']

final_model4 = create_optuna_attention_lstm_model(**best_params4)
final_model4.fit(X_trainval4, y_trainval4, epochs=100, batch_size=16, verbose=1)
test_loss = final_model4.evaluate(X_test4, y_test4)

# In[ ]:
# 预测
y_pred_ICEEMDAN_VMD_optuna_attention_lstm_cpo =final_model4.predict(X_test4)
y_pred_ICEEMDAN_VMD_optuna_attention_lstm_cpo_unscaled = scaler_vmd_cpo.inverse_transform(np.concatenate([y_pred_ICEEMDAN_VMD_optuna_attention_lstm_cpo, np.zeros((len(y_pred_ICEEMDAN_VMD_optuna_attention_lstm_cpo), X_vmd_cpo.shape[2]-1))], axis=1))[:, 0]
mse = mean_squared_error(y_test_unscaled, y_pred_ICEEMDAN_VMD_optuna_attention_lstm_cpo_unscaled)
rmse = np.sqrt(mse)
mae = mean_absolute_error(y_test_unscaled, y_pred_ICEEMDAN_VMD_optuna_attention_lstm_cpo_unscaled)
mape = np.mean(np.abs((y_test_unscaled - y_pred_ICEEMDAN_VMD_optuna_attention_lstm_cpo_unscaled) / y_test_unscaled)) * 100

# 打印结果
print(f"MSE:  {mse:.4f}")
print(f"RMSE: {rmse:.4f}")
print(f"MAE:  {mae:.4f}")
print(f"MAPE: {mape:.2f}%")

# In[ ]:
file_path = 'GD only has lasso feature selection.xlsx'
df_vmd_cpo_lasso = pd.read_excel(file_path, sheet_name='Sheet1')

# 数据预处理
scaler_vmd_cpo_lasso = MinMaxScaler(feature_range=(0, 1))
data_scaled_vmd_cpo_lasso = scaler_vmd_cpo_lasso.fit_transform(df_vmd_cpo_lasso)
look_back = 10
X_vmd_lasso, y_vmd_lasso = [], []
for i in range(look_back, len(data_scaled_vmd_cpo_lasso)):
    X_vmd_lasso.append(data_scaled_vmd_cpo_lasso[i-look_back:i])
    y_vmd_lasso.append(data_scaled_vmd_cpo_lasso[i, 0])  # 以“GDEA收盘价”作为目标
X_vmd_lasso, y_vmd_lasso = np.array(X_vmd_lasso), np.array(y_vmd_lasso)
test_size = int(len(X_vmd_lasso) * 0.15)
X_trainval5, X_test5 = X_vmd_lasso[:-test_size], X_vmd_lasso[-test_size:]
y_trainval5, y_test5 = y_vmd_lasso[:-test_size], y_vmd_lasso[-test_size:]

# In[ ]:
def create_optuna_attention_lstm_model(lstm_units=50, dropout_rate=0.2):
    inputs = Input(shape=(look_back, X_vmd_lasso.shape[2]))
    lstm_out = LSTM(lstm_units, return_sequences=True)(inputs)
    attention = Attention()([lstm_out, lstm_out])
    concat = Concatenate()([lstm_out, attention])
    lstm_out2 = LSTM(lstm_units)(concat)
    dropout = Dropout(dropout_rate)(lstm_out2)
    outputs = Dense(1)(dropout)
    model = Model(inputs, outputs)
    model.compile(optimizer='adam', loss='mse')
    return model

# 使用 Optuna 进行超参数优化
def objective(trial):
    lstm_units = trial.suggest_int('lstm_units', 10, 100)
    dropout_rate = trial.suggest_float('dropout_rate', 0.1, 0.5)
    
    tscv = TimeSeriesSplit(n_splits=5)
    val_losses = []
    
    for train_idx, val_idx in tscv.split(X_trainval5):
        X_train5, X_val5 = X_trainval5[train_idx], X_trainval5[val_idx]
        y_train5, y_val5 = y_trainval5[train_idx], y_trainval5[val_idx]
        
        model = create_optuna_attention_lstm_model(lstm_units, dropout_rate)
        model.fit(
            X_train5, y_train5,
            epochs=50,
            batch_size=16,
            verbose=0,
            validation_data=(X_val5, y_val5)
        )
        
        val_loss = model.evaluate(X_val5, y_val5, verbose=0)
        val_losses.append(val_loss)
    
    return np.mean(val_losses)
study5 = optuna.create_study(direction='minimize')
study5.optimize(objective, n_trials=20)

# In[ ]:
best_params5 = study5.best_params
lstm_units = best_params5['lstm_units']
dropout_rate = best_params5['dropout_rate']

final_model5 = create_optuna_attention_lstm_model(**best_params5)
final_model5.fit(X_trainval5, y_trainval5, epochs=100, batch_size=16, verbose=1)
test_loss = final_model5.evaluate(X_test5, y_test5)

# In[ ]:
# 预测
y_pred_ICEEMDAN_VMD_optuna_attention_lstm_lasso = final_model5.predict(X_test5)
y_pred_ICEEMDAN_VMD_optuna_attention_lstm_lasso_unscaled = scaler_vmd_cpo_lasso.inverse_transform(np.concatenate([y_pred_ICEEMDAN_VMD_optuna_attention_lstm_lasso, np.zeros((len(y_pred_ICEEMDAN_VMD_optuna_attention_lstm_lasso), X_vmd_lasso.shape[2]-1))], axis=1))[:, 0]
mse = mean_squared_error(y_test_unscaled,y_pred_ICEEMDAN_VMD_optuna_attention_lstm_lasso_unscaled)
rmse = np.sqrt(mse)
mae = mean_absolute_error(y_test_unscaled, y_pred_ICEEMDAN_VMD_optuna_attention_lstm_lasso_unscaled)
mape = np.mean(np.abs((y_test_unscaled - y_pred_ICEEMDAN_VMD_optuna_attention_lstm_lasso_unscaled) / y_test_unscaled)) * 100

# 打印结果
print(f"MSE:  {mse:.4f}")
print(f"RMSE: {rmse:.4f}")
print(f"MAE:  {mae:.4f}")
print(f"MAPE: {mape:.2f}%")

# In[ ]:
file_path = 'Final data(GD).xlsx'
df_Bayes = pd.read_excel(file_path, sheet_name='Sheet1')

# 数据预处理
scaler_Bayes = MinMaxScaler(feature_range=(0, 1))
data_scaled_Bayes = scaler_Bayes.fit_transform(df_Bayes)
look_back = 10
X_Bayes, y_Bayes = [], []
for i in range(look_back, len(data_scaled_Bayes)):
    X_Bayes.append(data_scaled_Bayes[i-look_back:i])
    y_Bayes.append(data_scaled_Bayes[i, 0])  # 以“GDEA收盘价”作为目标
X_Bayes, y_Bayes = np.array(X_Bayes), np.array(y_Bayes)
test_size = int(len(X_Bayes) * 0.15)
X_trainval6, X_test6 = X_Bayes[:-test_size], X_Bayes[-test_size:]
y_trainval6, y_test6 = y_Bayes[:-test_size], y_Bayes[-test_size:]

# In[ ]:
def create_model(lstm_units=50, dropout_rate=0.2):
    inputs = Input(shape=(look_back, X_Bayes.shape[2]))
    lstm_out = LSTM(lstm_units, return_sequences=True)(inputs)
    attention = Attention()([lstm_out, lstm_out])
    concat = Concatenate()([lstm_out, attention])
    lstm_out2 = LSTM(lstm_units)(concat)
    dropout = Dropout(dropout_rate)(lstm_out2)
    outputs = Dense(1)(dropout)
    model = Model(inputs, outputs)
    model.compile(optimizer='adam', loss='mse')
    return model

# 超参数优化目标函数
def objective(params):
    lstm_units = int(params['lstm_units'])
    dropout_rate = params['dropout']
    
    tscv = TimeSeriesSplit(n_splits=5)
    val_losses = []

    for train_idx, val_idx in tscv.split(X_trainval6):
        X_train6, X_val6 = X_trainval6[train_idx], X_trainval6[val_idx]
        y_train6, y_val6 = y_trainval6[train_idx], y_trainval6[val_idx]

        model = create_model(lstm_units, dropout_rate)
        model.fit(
            X_train6, y_train6,
            epochs=50,
            batch_size=16,
            verbose=0
        )

        # 在验证集上评估 MSE
        val_loss = model.evaluate(X_val6, y_val6, verbose=0)
        val_losses.append(val_loss)

    avg_val_loss = np.mean(val_losses)

    return {'loss': avg_val_loss, 'status': STATUS_OK}

# In[ ]:
space = {
    'lstm_units': hp.quniform('lstm_units', 10, 100, 1),
    'dropout': hp.uniform('dropout', 0.1, 0.5),
}

# In[ ]:
trials = Trials()
best = fmin(
    fn=objective,
    space=space,
    algo=tpe.suggest,
    max_evals=20,
    trials=trials
)
print("Best parameters found:")
print(best)

# In[ ]:
best_params6 = {
    'lstm_units': int(best['lstm_units']),
    'dropout_rate': best['dropout'],
}

final_model6 = create_model(**best_params6)

history = final_model6.fit(
    X_trainval6, y_trainval6,
    epochs=100,
    batch_size=16,
    verbose=1,
)

# In[ ]:
# 预测
y_pred_Bayes = final_model6.predict(X_test6)
y_pred_Bayes_unscaled = scaler_Bayes.inverse_transform(np.concatenate([y_pred_Bayes, np.zeros((len(y_pred_Bayes), X_Bayes.shape[2]-1))], axis=1))[:, 0]
mse = mean_squared_error(y_test_unscaled,y_pred_Bayes_unscaled)
rmse = np.sqrt(mse)
mae = mean_absolute_error(y_test_unscaled, y_pred_Bayes_unscaled)
mape = np.mean(np.abs((y_test_unscaled - y_pred_Bayes_unscaled) / y_test_unscaled)) * 100

# 打印结果
print(f"MSE:  {mse:.4f}")
print(f"RMSE: {rmse:.4f}")
print(f"MAE:  {mae:.4f}")
print(f"MAPE: {mape:.2f}%")

# In[ ]:
plt.rcParams['font.sans-serif'] = ['STSong']
plt.rcParams['axes.unicode_minus'] = False


# In[24]:


GD_data = pd.read_excel('GDactual_vs_predicted（新）.xlsx')


# In[114]:


plt.figure(figsize=(12, 6))

# 设置图表标题
plt.title("不同模型的预测值与真实值对比")

# 真实值反归一化
line1, = plt.plot(y_test_unscaled, label='真实值', color='blue', linestyle='-')

# 绘制每个模型的预测结果
line2, = plt.plot(y_pred_lstm_unscaled, label='LSTM 预测值', color='green', linestyle='-')
line3, = plt.plot(y_pred_attention_lstm_unscaled, label='Attention-LSTM 预测值', color='orange', linestyle='-')
line4, = plt.plot(y_pred_optuna_attention_lstm_unscaled, label='Optuna-Attention-LSTM 预测值', color='red', linestyle='-')
line5, = plt.plot(y_pred_ICEEMDAN_optuna_attention_lstm_unscaled, label='ICEEMDAN-Optuna-Attention-LSTM预测值', color='purple', linestyle='-')
line6, = plt.plot(y_pred_ICEEMDAN_VMD_optuna_attention_lstm_unscaled, label='ICEEMDAN-VMD-Optuna-Attention-LSTM预测值', color='brown', linestyle='-')
line7, = plt.plot(y_pred_ICEEMDAN_VMD_optuna_attention_lstm_cpo_unscaled, label='ICEEMDAN-SAE-VMD-CPO-Optuna-Attention-LSTM预测值', color='darkcyan', linestyle='-')
line8, = plt.plot(y_pred_ICEEMDAN_VMD_optuna_attention_lstm_lasso_unscaled, label='Lasso-ICEEMDAN-SAE-VMD-CPO-Optuna-Attention-LSTM预测值', color='magenta', linestyle='-')
line9, = plt.plot(y_pred_Bayes_unscaled, label='Feature-ICEEMDAN-SAE-VMD-CPO-bayesian-Attention-LSTM预测值', color='teal', linestyle='-')
line_GD, = plt.plot(GD_data['Predicted Value'], label='Feature-ICEEMDAN-SAE-VMD-CPO-Optuna-Attention-LSTM', color='cyan', linestyle='-')

# 添加坐标轴标签
plt.xlabel('样本序号')
plt.ylabel('碳价')

# 自定义图例，使用句柄创建一个与样式一致的图示
plt.legend(handles=[line1, line2, line3, line4, line5, line6, line7,line8,line9,line_GD], 
           labels=['真实值', 'LSTM 预测值', 'Attention-LSTM 预测值', 
                   'Optuna-Attention-LSTM 预测值', 'ICEEMDAN-Optuna-Attention-LSTM预测值', 
                   'ICEEMDAN-VMD-Optuna-Attention-LSTM预测值','ICEEMDAN-SDAE-VMD-CPO-Optuna-Attention-LSTM预测值','Lasso-ICEEMDAN-SAE-VMD-CPO-Optuna-Attention-LSTM预测值',
                   'Feature-ICEEMDAN-SDAE-VMD-CPO-bayesian-Attention-LSTM预测值','Feature-ICEEMDAN-SDAE-VMD-CPO-Optuna-Attention-LSTM'
                  ],
           loc='best', frameon=True, fancybox=True)

# 显示网格线以更好地比较数据
plt.grid(True)

# 显示图表
plt.show()


# In[21]:


# In[ ]:
# 定义计算评价指标的函数
def calculate_metrics(y_true, y_pred):
    mse = mean_squared_error(y_true, y_pred)
    mae = mean_absolute_error(y_true, y_pred)
    mape = np.mean(np.abs((y_true - y_pred) / y_true)) * 100  # MAPE
    rmse = np.sqrt(mse)  # RMSE
    r2 = r2_score(y_true, y_pred)  # R-squared
    return mse, mae, mape, rmse, r2

# 计算每个模型的指标
metrics_lstm = calculate_metrics(y_test_unscaled, y_pred_lstm_unscaled)
metrics_attention_lstm = calculate_metrics(y_test_unscaled, y_pred_attention_lstm_unscaled)
metrics_optuna_attention_lstm = calculate_metrics(y_test_unscaled, y_pred_optuna_attention_lstm_unscaled)
metrics_ICEEMDAN_optuna_attention_lstm = calculate_metrics(y_test_unscaled, y_pred_ICEEMDAN_optuna_attention_lstm_unscaled)
metrics_ICEEMDAN_VMD_optuna_attention_lstm = calculate_metrics(y_test_unscaled, y_pred_ICEEMDAN_VMD_optuna_attention_lstm_unscaled)
metrics_ICEEMDAN_SDAE_VMD_CPO_optuna_attention_lstm = calculate_metrics(y_test_unscaled, y_pred_ICEEMDAN_VMD_optuna_attention_lstm_cpo_unscaled)
metrics_Lasso_ICEEMDAN_SDAE_VMD_CPO_optuna_attention_lstm = calculate_metrics(y_test_unscaled,y_pred_ICEEMDAN_VMD_optuna_attention_lstm_lasso_unscaled)
metrics_Feature_ICEEMDAN_SDAE_VMD_CPO_bayesian_attention_lstm = calculate_metrics(y_test_unscaled, y_pred_Bayes_unscaled)
metrics_Feature_ICEEMDAN_SDAE_VMD_CPO_optuna_attention_lstm = calculate_metrics(y_test_unscaled, GD_data['Predicted Value'])

# 绘制图像
plt.rcParams['font.sans-serif'] = ['STSong']
plt.rcParams['axes.unicode_minus'] = False
plt.figure(figsize=(18, 12))
plt.title("不同模型的预测值与真实值对比")

# 真实值
line1, = plt.plot(y_test_unscaled, label='真实值', color='blue', linestyle='-')

# 绘制每个模型的预测结果
line2, = plt.plot(y_pred_lstm_unscaled, label='LSTM 预测值', color='green', linestyle='-')
line3, = plt.plot(y_pred_attention_lstm_unscaled, label='Attention-LSTM 预测值', color='orange', linestyle='-')
line4, = plt.plot(y_pred_optuna_attention_lstm_unscaled, label='Optuna-Attention-LSTM 预测值', color='red', linestyle='-')
line5, = plt.plot(y_pred_ICEEMDAN_optuna_attention_lstm_unscaled, label='ICEEMDAN-Optuna-Attention-LSTM预测值', color='purple', linestyle='-')
line6, = plt.plot(y_pred_ICEEMDAN_VMD_optuna_attention_lstm_unscaled, label='ICEEMDAN-VMD-Optuna-Attention-LSTM预测值', color='brown', linestyle='-')
line7, = plt.plot(y_pred_ICEEMDAN_VMD_optuna_attention_lstm_cpo_unscaled, label='ICEEMDAN-SAE-VMD-CPO-Optuna-Attention-LSTM预测值', color='darkcyan', linestyle='-')
line8, = plt.plot(y_pred_ICEEMDAN_VMD_optuna_attention_lstm_lasso_unscaled, label='Lasso-ICEEMDAN-SAE-VMD-CPO-Optuna-Attention-LSTM预测值', color='magenta', linestyle='-')
line9, = plt.plot(y_pred_Bayes_unscaled, label='Feature-ICEEMDAN-SAE-VMD-CPO-bayesian-Attention-LSTM预测值', color='teal', linestyle='-')
line_GD, = plt.plot(GD_data['Predicted Value'], label='Feature-ICEEMDAN-SAE-VMD-CPO-Optuna-Attention-LSTM', color='cyan', linestyle='-')


# 添加坐标轴标签
plt.xlabel('样本序号')
plt.ylabel('碳价')

# 自定义图例
plt.legend(handles=[line1, line2, line3, line4, line5, line6, line7,line8,line9,line_GD], 
           labels=['真实值', 'LSTM 预测值', 'Attention-LSTM 预测值', 
                   'Optuna-Attention-LSTM 预测值', 'ICEEMDAN-Optuna-Attention-LSTM预测值', 
                   'ICEEMDAN-VMD-Optuna-Attention-LSTM预测值','ICEEMDAN-SDAE-VMD-CPO-Optuna-Attention-LSTM预测值','Lasso-ICEEMDAN-SAE-VMD-CPO-Optuna-Attention-LSTM预测值',
                   'Feature-ICEEMDAN-SDAE-VMD-CPO-bayesian-Attention-LSTM预测值','Feature-ICEEMDAN-SDAE-VMD-CPO-Optuna-Attention-LSTM'
                  ],
           loc='best', frameon=True, fancybox=True)

# 在图上显示评价指标
metrics_text = (
    f"LSTM:\nMSE: {metrics_lstm[0]:.4f}\nMAE: {metrics_lstm[1]:.4f}\nMAPE: {metrics_lstm[2]:.4f}%\nRMSE: {metrics_lstm[3]:.4f}\n\n"
    f"Attention-LSTM:\nMSE: {metrics_attention_lstm[0]:.4f}\nMAE: {metrics_attention_lstm[1]:.4f}\nMAPE: {metrics_attention_lstm[2]:.4f}%\nRMSE: {metrics_attention_lstm[3]:.4f}\n\n"
    f"Optuna-Attention-LSTM:\nMSE: {metrics_optuna_attention_lstm[0]:.4f}\nMAE: {metrics_optuna_attention_lstm[1]:.4f}\nMAPE: {metrics_optuna_attention_lstm[2]:.4f}%\nRMSE: {metrics_optuna_attention_lstm[3]:.4f}\n\n"
    f"ICEEMDAN-Optuna-Attention-LSTM:\nMSE: {metrics_ICEEMDAN_optuna_attention_lstm[0]:.4f}\nMAE: {metrics_ICEEMDAN_optuna_attention_lstm[1]:.4f}\nMAPE: {metrics_ICEEMDAN_optuna_attention_lstm[2]:.4f}%\nRMSE: {metrics_ICEEMDAN_optuna_attention_lstm[3]:.4f}\n\n"
    f"ICEEMDAN-VMD-Optuna-Attention-LSTM:\nMSE: {metrics_ICEEMDAN_VMD_optuna_attention_lstm[0]:.4f}\nMAE: {metrics_ICEEMDAN_VMD_optuna_attention_lstm[1]:.4f}\nMAPE: {metrics_ICEEMDAN_VMD_optuna_attention_lstm[2]:.4f}%\nRMSE: {metrics_ICEEMDAN_VMD_optuna_attention_lstm[3]:.4f}\n\n"
    f"ICEEMDAN-SDAE-VMD-CPO-Optuna-Attention-LSTM:\nMSE: {metrics_ICEEMDAN_SDAE_VMD_CPO_optuna_attention_lstm[0]:.4f}\nMAE: {metrics_ICEEMDAN_SDAE_VMD_CPO_optuna_attention_lstm[1]:.4f}\nMAPE: {metrics_ICEEMDAN_SDAE_VMD_CPO_optuna_attention_lstm[2]:.4f}%\nRMSE: {metrics_ICEEMDAN_SDAE_VMD_CPO_optuna_attention_lstm[3]:.4f}\n\n"
    f"Lasso-ICEEMDAN-SDAE-VMD-CPO-Optuna-Attention-LSTM:\nMSE: {metrics_Lasso_ICEEMDAN_SDAE_VMD_CPO_optuna_attention_lstm[0]:.4f}\nMAE: {metrics_Lasso_ICEEMDAN_SDAE_VMD_CPO_optuna_attention_lstm[1]:.4f}\nMAPE: {metrics_Lasso_ICEEMDAN_SDAE_VMD_CPO_optuna_attention_lstm[2]:.4f}%\nRMSE: {metrics_Lasso_ICEEMDAN_SDAE_VMD_CPO_optuna_attention_lstm[3]:.4f}\n\n"
    f"Bayesian-ICEEMDAN-SDAE-VMD-CPO-Attention-LSTM:\nMSE: {metrics_Feature_ICEEMDAN_SDAE_VMD_CPO_bayesian_attention_lstm[0]:.4f}\nMAE: {metrics_Feature_ICEEMDAN_SDAE_VMD_CPO_bayesian_attention_lstm[1]:.4f}\nMAPE: {metrics_Feature_ICEEMDAN_SDAE_VMD_CPO_bayesian_attention_lstm[2]:.4f}%\nRMSE: {metrics_Feature_ICEEMDAN_SDAE_VMD_CPO_bayesian_attention_lstm[3]:.4f}\n\n"
    f"Feature-ICEEMDAN-SDAE-VMD-CPO-Optuna-Attention-LSTM:\nMSE: {metrics_Feature_ICEEMDAN_SDAE_VMD_CPO_optuna_attention_lstm[0]:.4f}\nMAE: {metrics_Feature_ICEEMDAN_SDAE_VMD_CPO_optuna_attention_lstm[1]:.4f}\nMAPE: {metrics_Feature_ICEEMDAN_SDAE_VMD_CPO_optuna_attention_lstm[2]:.4f}%\nRMSE: {metrics_Feature_ICEEMDAN_SDAE_VMD_CPO_optuna_attention_lstm[3]:.4f}"
)
plt.text(1.05, 0.5, metrics_text, transform=plt.gca().transAxes, fontsize=14,
         verticalalignment='center', bbox=dict(boxstyle="round,pad=0.3", edgecolor="black", facecolor="white"))

# 显示网格
plt.grid(True)

# 显示图像
plt.show()

# In[ ]:
import pandas as pd
import os

# 构建一个 DataFrame，列名为模型名，值为对应的预测结果
df_predictions = pd.DataFrame({
    'LSTM': y_pred_lstm_unscaled,
    'Attention-LSTM': y_pred_attention_lstm_unscaled,
    'Optuna-Attention-LSTM': y_pred_optuna_attention_lstm_unscaled,
    'ICEEMDAN-Optuna-Attention-LSTM': y_pred_ICEEMDAN_optuna_attention_lstm_unscaled,
    'ICEEMDAN-VMD-Optuna-Attention-LSTM': y_pred_ICEEMDAN_VMD_optuna_attention_lstm_unscaled,
    'ICEEMDAN-SDAE-VMD-CPO-Optuna-Attention-LSTM': y_pred_ICEEMDAN_VMD_optuna_attention_lstm_cpo_unscaled,
    'Lasso-ICEEMDAN-SDAE-VMD-CPO-Optuna-Attention-LSTM': y_pred_ICEEMDAN_VMD_optuna_attention_lstm_lasso_unscaled,
    'Bayesian-Feature-ICEEMDAN-SDAE-VMD-CPO-Attention-LSTM': y_pred_Bayes_unscaled,
    'Feature-ICEEMDAN-SDAE-VMD-CPO-Optuna-Attention-LSTM': GD_data['Predicted Value']
})

# 保存路径
save_path = r'C:\Users\123\Desktop\论文图片\GD模型预测结果.xlsx'
os.makedirs(os.path.dirname(save_path), exist_ok=True)

# 写入 Excel
df_predictions.to_excel(save_path, index=False)

print(f"预测结果已保存为 Excel 文件：{save_path}")

# In[ ]:
