# Supplementary material for: Forecasting regional carbon prices in china with a hybrid model based on quadratic decomposition and comprehensive feature screening
Source: PLoS One. 2025 Jun 30;20(6):e0326926. doi: 10.1371/journal.pone.0326926 (PMC12208498; doi:10.1371/journal.pone.0326926)
Supplement: S1 Data — (ZIP) [file pone.0326926.s001.zip › supplementary information/supplementary information/Code and Code Description/GD Code/CPO-optimized VMD(GD).py]

#!/usr/bin/env python
# coding: utf-8

# In[1]:


def VMD(signal, alpha, tau, K, DC, init, tol):
   

    import numpy as np
    import math
    import matplotlib.pyplot as plt
    save_T = len(signal)
    fs = 1 / float(save_T)

    T = save_T
    f_mirror = np.zeros(2 * T)
    f_mirror[0:T // 2] = signal[T // 2 - 1::-1]
    f_mirror[T // 2:3 * T // 2] = signal
    f_mirror[3 * T // 2:2 * T] = signal[-1:-T // 2 - 1:-1]
    f = f_mirror
    T = float(len(f))
    t = np.linspace(1 / float(T), 1, int(T), endpoint=True)
    freqs = t - 0.5 - 1 / T
    N = 500

    Alpha = alpha * np.ones(K, dtype=complex)
    f_hat = np.fft.fftshift(np.fft.fft(f))
    f_hat_plus = f_hat
    f_hat_plus[0:int(int(T) / 2)] = 0
    u_hat_plus = np.zeros((N, len(freqs), K), dtype=complex)
    omega_plus = np.zeros((N, K), dtype=complex)
    if (init == 1).all():
        for i in range(1, K + 1):
            omega_plus[0, i - 1] = (0.5 / K) * (i - 1)
    elif (init == 2).all():
        omega_plus[0, :] = np.sort(math.exp(math.log(fs)) + (math.log(0.5) - math.log(fs)) * np.random.rand(1, K))
    else:
        omega_plus[0, :] = 0

    if (DC):
        omega_plus[0, 0] = 0
    lamda_hat = np.zeros((N, len(freqs)), dtype=complex)
    uDiff = tol + 2.2204e-16  # updata step
    n = 1  # loop counter
    sum_uk = 0  # accumulator

    T = int(T)


    while uDiff > tol and n < N:
        k = 1
        sum_uk = u_hat_plus[n - 1, :, K - 1] + sum_uk - u_hat_plus[n - 1, :, 0]
        u_hat_plus[n, :, k - 1] = (f_hat_plus - sum_uk - lamda_hat[n - 1, :] / 2) / (
                    1 + Alpha[k - 1] * np.square(freqs - omega_plus[n - 1, k - 1]))

        if DC == False:
            omega_plus[n, k - 1] = np.dot(freqs[T // 2:T],
                                          np.square(np.abs(u_hat_plus[n, T // 2:T, k - 1])).T) / np.sum(
                np.square(np.abs(u_hat_plus[n, T // 2:T, k - 1])))

        for k in range(2, K + 1):
            # accumulator
            sum_uk = u_hat_plus[n, :, k - 2] + sum_uk - u_hat_plus[n - 1, :, k - 1]
    
            u_hat_plus[n, :, k - 1] = (f_hat_plus - sum_uk - lamda_hat[n - 1, :] / 2) / (
                        1 + Alpha[k - 1] * np.square(freqs - omega_plus[n - 1, k - 1]))

            omega_plus[n, k - 1] = np.dot(freqs[T // 2:T],
                                          np.square(np.abs(u_hat_plus[n, T // 2:T, k - 1])).T) / np.sum(
                np.square(np.abs(u_hat_plus[n, T // 2:T:, k - 1])))
        lamda_hat[n, :] = lamda_hat[n - 1, :] + tau * (np.sum(u_hat_plus[n, :, :], axis=1) - f_hat_plus)
        n = n + 1
        uDiff = 2.2204e-16

        for i in range(1, K + 1):
            uDiff = uDiff + 1 / float(T) * np.dot(u_hat_plus[n - 1, :, i - 1] - u_hat_plus[n - 2, :, i - 1], (
                np.conj(u_hat_plus[n - 1, :, i - 1] - u_hat_plus[n - 2, :, i - 1])).conj().T)

        uDiff = np.abs(uDiff)

    N = np.minimum(N, n)
    omega = omega_plus[0:N, :] 

    u_hat = np.zeros((T, K), dtype=complex)
    u_hat[T // 2:T, :] = np.squeeze(u_hat_plus[N - 1, T // 2:T, :])
    u_hat[T // 2:0:-1, :] = np.squeeze(np.conj(u_hat_plus[N - 1, T // 2:T, :]))
    u_hat[0, :] = np.conj(u_hat[-1, :])
    u = np.zeros((K, len(t)), dtype=complex)

    for k in range(1, K + 1):
        u[k - 1, :] = np.real(np.fft.ifft(np.fft.ifftshift(u_hat[:, k - 1])))

    u = u[:, T // 4:3 * T // 4]
    u_hat = np.zeros((T // 2, K), dtype=complex)

    for k in range(1, K + 1):
        u_hat[:, k - 1] = np.fft.fftshift(np.fft.fft(u[k - 1, :])).conj().T


    return u, u_hat, omega


# In[2]:


import pandas as pd
import numpy as np
import matplotlib.pyplot as plt
from CPO import CPO


# In[3]:


df = pd.read_excel('GD Denoised reconstructed signal data.xlsx')
# 获取最后一列数据
last_column = df.iloc[:, -1].values


# In[4]:


# VMD的初始参数
alpha = 2000  # 平滑参数
tau = 2       # 限制模式带宽
K = 5         # 模态分量个数
DC = np.mean(last_column)  # 获取信号均值
init = np.random.rand(len(last_column))  # 初始化模态分量
tol = 1e-6    # 停止准则

# 定义VMD适应度函数
def vmd_fitness(x):
    # 提取参数并确保最后一维为 K
    alpha, tau, K = x[0], x[1], round(x[-1])  # 强制将最后一维 K 转为整数
    # 调用 VMD 函数并传入参数
    u, _, omega = VMD(last_column, alpha=alpha, tau=tau, K=K, DC=DC, init=init, tol=tol)
    # 重构信号，确保其为实数
    reconstructed_signal = np.sum(u, axis=0).real
    # 计算均方误差并返回适应度
    fitness_value = np.mean((last_column - reconstructed_signal) ** 2).real
    return fitness_value


# CPO参数设置
Pop_size = 30
Tmax = 100
lb = [1000, 1, 2]  # 下界：alpha, tau, K
ub = [3000, 5, 10]  # 上界：alpha, tau, K
dim = 3  # 优化变量的维数

# 运行CPO以优化VMD参数
Gb_Fit, Gb_Sol, Conv_curve = CPO(Pop_size, Tmax, lb, ub, dim, vmd_fitness)
# 输出优化后的VMD参数
print("Optimized VMD parameters:", Gb_Sol)
print("Global optimal fitness:", Gb_Fit)

# 使用优化后的参数进行VMD分解
alpha_opt, tau_opt, K_opt = Gb_Sol[0], Gb_Sol[1], round(Gb_Sol[2])  # 将K_opt四舍五入为整数
u, hat, omega = VMD(last_column, alpha=alpha_opt, tau=tau_opt, K=K_opt, DC=DC, init=init, tol=tol)

# 绘制分解结果
fig, axes = plt.subplots(K_opt + 1, 1, figsize=(12, 14))
axes[0].plot(last_column, label="Original signal", color='blue', linewidth=1.5)
axes[0].set_title("VMD decomposition results", fontsize=16)
axes[0].legend(loc="upper right")
axes[0].set_ylabel("Amplitude")

# 显示每个模态分量
for i in range(K_opt):
    axes[i + 1].plot(u[i], label=f"IMF {i+1}", linestyle='--', color='green', linewidth=1.2)
    axes[i + 1].set_title(f"IMF {i+1}", fontsize=14)
    axes[i + 1].legend(loc="upper right")
    axes[i + 1].set_ylabel("Amplitude")

plt.tight_layout()
plt.show()

# 绘制IMF中心频率
N = len(last_column)
t = np.arange(1, N+1) / N

plt.figure(figsize=(16, 12), dpi=600)
for i in range(K_opt):
    plt.subplot(K_opt, 1, i + 1)
    plt.plot(omega[i], 'r')  # 绘制每个IMF的中心频率
    plt.title("IMF {} Center frequency".format(i + 1))
plt.tight_layout()
plt.show()

# 绘制累加曲线
new_data = np.sum(u, axis=0) 
plt.figure(figsize=(16, 12))
plt.plot(new_data, label='Reconstructed signal', color='purple', linewidth=2)
plt.title("Reconstructed signal after VMD decomposition", fontsize=18)
plt.ylabel("Price", fontsize=14)
plt.legend(loc='upper right')
plt.grid()
plt.show()

# 绘制每个IMF的频谱
plt.figure(figsize=(16, 12), dpi=80)
for i in range(K_opt):
    plt.subplot(K_opt, 1, i + 1)
    fft_res = np.fft.fft(u[i])  # 计算FFT
    freqs = np.fft.fftfreq(len(u[i]), d=1.0)[:len(u[i]) // 2]  # 频率
    plt.plot(freqs, np.abs(fft_res[:len(u[i]) // 2]))  # 仅绘制正频率部分
    plt.title("Amplitude frequency of IMF {} ".format(i + 1))
plt.tight_layout()
plt.show()

# 绘制CPO算法的收敛曲线
plt.figure(figsize=(10, 6))
plt.plot(Conv_curve, color='b', linewidth=2)
plt.xlabel('Iterations', fontsize='medium')
plt.ylabel("Fitness value", fontsize='medium')
plt.title("CPO convergence curve", fontsize='large')
plt.grid()
plt.show()


# In[5]:


import pandas as pd

# 重构信号
reconstructed_signal = new_data .real  # 提取实部，确保没有复数

# 将重构信号转换为 DataFrame
reconstructed_df = pd.DataFrame(reconstructed_signal, columns=["Reconstructed Signal"])

# 导出为 Excel 文件
reconstructed_df.to_excel("GD reconstructed signal after VMD decomposition.xlsx", index=False)

print("GD reconstructed signal after VMD decomposition.xlsx.xlsx'")


# In[6]:


results_data = pd.read_excel('GD_results_ice.xlsx')


# In[7]:


original_signal = results_data['Original_data']  # 假设列名是 'Original_data'
original_signal_real = np.real(original_signal)  # 原始信号 的实部
new_data_real = np.real(new_data)  # 重构信号的实部

# 绘图
plt.figure(figsize=(16, 12))
plt.plot(new_data_real, label='Reconstructed Signal', color='orange', linewidth=1.5)
plt.plot(original_signal_real, label='Original signal', color='green', linewidth=1)

# 设置标题和标签
plt.title("Comparison between the reconstructed signal after VMD decomposition and the original signal", fontsize=18)
plt.ylabel("Price", fontsize=14)

# 图例与网格
plt.legend(loc='upper right')
plt.grid(True)

# 显示图像
plt.show()


# In[8]:


# 绘制CPO算法的收敛曲线
plt.figure(figsize=(10, 6))
plt.plot(Conv_curve, color='b', linewidth=2)
plt.xlabel('Iterations', fontsize='medium')
plt.ylabel("Fitness value", fontsize='medium')
plt.title("CPO convergence curve", fontsize='large')
plt.grid()
plt.show()


# In[9]:


# 创建一个空DataFrame以保存VMD分量
df_vmd_components = pd.DataFrame()

# 假设您已经执行了VMD并将结果保存在 'u' 列表中
import pandas as pd

# 创建一个空的DataFrame以存储VMD分量的实部
df_vmd_real = pd.DataFrame()


# 提取VMD分量的实部并添加到DataFrame中
for i in range(K):
    component_name = f'IMF_{i + 1}'
    real_values = [val.real for val in u[i]]
    df_vmd_real[component_name] = real_values


# 将实际的VMD分量插入到原始DataFrame中
df1 = df.join(df_vmd_real)

# 将DataFrame保存到Excel文件
df1.to_excel('GD_last_data_after VMD decomposition.xlsx', index=False)


# In[10]:


K = u.shape[0]  # K 是 u 的行数，代表 IMFs 的数量
df_vmd_real = pd.DataFrame()  # 创建一个空的 DataFrame 用于存储各个 IMF 分量

# 提取 VMD 分量的实部并存储到 DataFrame 中
for i in range(K):
    component_name = f'IMF_{i + 1}'
    real_values = [val.real for val in u[i]]
    df_vmd_real[component_name] = real_values

# 将提取的 VMD 分量加入到原始 DataFrame 中
df1 = df.join(df_vmd_real)

# 将合并后的 DataFrame 保存到 Excel 文件
df1.to_excel("GD_last_data（u）after VMD decomposition.xlsx", index=False)


# In[11]:


# 绘制每个IMF的频谱
plt.figure(figsize=(20, 16), dpi=300)
for i in range(K_opt):
    plt.subplot(K_opt, 1, i + 1)
    fft_res = np.fft.fft(u[i])  # 计算FFT
    freqs = np.fft.fftfreq(len(u[i]), d=1.0)[:len(u[i]) // 2]  # 频率
    plt.plot(freqs, np.abs(fft_res[:len(u[i]) // 2]))  # 仅绘制正频率部分
    plt.title("Amplitude frequency of IMF {}".format(i + 1))
plt.tight_layout()
plt.show()


# In[12]:


# 绘制分解结果
fig, axes = plt.subplots(K_opt + 1, 1, figsize=(18, 24), dpi=200)  # 增加子图之间的高度，确保信息清晰

# 绘制原始信号在第一个子图
axes[0].plot(last_column, label='Original_data', color='blue', linewidth=1.5)
axes[0].set_title("VMD decomposition results", fontsize=16)
axes[0].legend(loc='upper right', fontsize=10, frameon=True)  # 在图中右上角显示图例
axes[0].set_ylabel("Amplitude")

# 显示每个模态分量
for i in range(K_opt):
    axes[i + 1].plot(u[i], label=f'IMF {i+1}', linestyle='-', color='green', linewidth=1.2)
    axes[i + 1].set_title(f"IMF {i+1}", fontsize=14)
    axes[i + 1].legend(loc='upper right', fontsize=10, frameon=True)  # 在图中右上角显示图例
    axes[i + 1].set_ylabel("Amplitude")

# 设置整体布局和标题
plt.tight_layout(rect=[0, 0, 1, 0.96])  # 调整布局，适应标题和图例
plt.show()


# In[ ]:
