# Supplementary material for: Forecasting regional carbon prices in china with a hybrid model based on quadratic decomposition and comprehensive feature screening
Source: PLoS One. 2025 Jun 30;20(6):e0326926. doi: 10.1371/journal.pone.0326926 (PMC12208498; doi:10.1371/journal.pone.0326926)
Supplement: S1 Data — (ZIP) [file pone.0326926.s001.zip › supplementary information/supplementary information/Code and Code Description/GD Code/CPO.py]

import numpy as np

def initialization(Pop_size, dim, lb, ub):
    # Ensure lb and ub are arrays
    lb = np.full(dim, lb) if np.isscalar(lb) else np.array(lb)
    ub = np.full(dim, ub) if np.isscalar(ub) else np.array(ub)

    Positions = np.zeros((Pop_size, dim))
    for i in range(dim):
        Positions[:, i] = np.random.rand(Pop_size) * (ub[i] - lb[i]) + lb[i]
    return Positions


def update_positions(X, Xp, Pop_size, Gb_Sol, fitness, lb, ub, Tmax, t, fobj):
    dim = X.shape[1]
    lb = np.full(dim, lb) if np.isscalar(lb) else np.array(lb)
    ub = np.full(dim, ub) if np.isscalar(ub) else np.array(ub)
    for i in range(Pop_size):
        r1, r2 = np.random.rand(), np.random.rand()
        U1 = np.random.rand(dim) > r2
        U2 = np.random.rand(dim) < 0.5 * 2 - 1

        if r1 < 0.5:  # Exploration phase
            if r2 < 0.5:  # First defense mechanism
                rand_individual = X[np.random.randint(Pop_size), :]
                y = (X[i, :] + rand_individual) / 2
                X[i, :] += np.random.randn(dim) * abs(2 * r2 * Gb_Sol - y)
            else:  # Second defense mechanism
                rand_individual = X[np.random.randint(Pop_size), :]
                y = (X[i, :] + rand_individual) / 2
                X[i, :] = U1 * X[i, :] + (1 - U1) * (y + r2 * (rand_individual - rand_individual))
        else:  # Exploitation phase
            Yt = 2 * r2 * (1 - t / Tmax) ** (t / Tmax)
            S = r2 * U2
            if r2 < 0.8:  # Third defense mechanism
                St = np.exp(fitness[i] / (np.sum(fitness) + np.finfo(float).eps))
                S *= Yt * St
                rand_individual = X[np.random.randint(Pop_size), :]
                X[i, :] = (1 - U1) * X[i, :] + U1 * (rand_individual + St * (rand_individual - rand_individual) - S)
            else:  # Fourth defense mechanism
                Mt = np.exp(fitness[i] / (np.sum(fitness) + np.finfo(float).eps))
                vt = X[i, :]
                Vtp = X[np.random.randint(Pop_size), :]
                Ft = np.random.rand(dim) * (Mt * (-vt + Vtp))
                S *= Yt * Ft
                X[i, :] = (Gb_Sol + (0.2 * (1 - r2) + r2) * (U2 * Gb_Sol - X[i, :])) - S

        # 强制将 K 转为整数（假设 K 是最后一个维度）
        X[i, -1] = round(X[i, -1])

        # Boundary handling with random reset
        for j in range(dim):
            if X[i, j] > ub[j] or X[i, j] < lb[j]:
                X[i, j] = lb[j] + np.random.rand() * (ub[j] - lb[j])

        # Fitness evaluation and historical best update
        new_fitness = fobj(X[i, :])
        if new_fitness < fitness[i]:
            fitness[i] = new_fitness
            Xp[i, :] = X[i, :]  # Update historical best position
        else:
            X[i, :] = Xp[i, :]  # Restore to historical best position

    return X, Xp, fitness


def CPO(Pop_size, Tmax, lb, ub, dim, fobj):
    if np.isscalar(lb):
        lb = np.full(dim, lb)
    if np.isscalar(ub):
        ub = np.full(dim, ub)

    Conv_curve = np.zeros(Tmax)
    X = initialization(Pop_size, dim, lb, ub)
    fitness = np.array([fobj(X[i, :]) for i in range(Pop_size)])
    Xp = np.copy(X)  # Initialize historical best positions
    Gb_Fit = np.min(fitness)
    index = np.argmin(fitness)
    Gb_Sol = X[index, :]

    t = 0
    N = Pop_size
    N_min = int(0.8 * Pop_size)
    while t < Tmax:
        cycle_length = Tmax / 2
        current_step_in_cycle = t % cycle_length
        Pop_size = int(N_min + (N - N_min) * (1 - current_step_in_cycle / cycle_length))
        X, Xp, fitness = update_positions(X, Xp, Pop_size, Gb_Sol, fitness, lb, ub, Tmax, t, fobj)
        Gb_Fit = np.min(fitness)
        index = np.argmin(fitness)
        Gb_Sol = X[index, :]

        Conv_curve[t] = Gb_Fit
        t += 1

    # 强制将最终的 K 转为整数
    Gb_Sol[-1] = round(Gb_Sol[-1])

    return Gb_Fit, Gb_Sol, Conv_curve
