# Supplementary material for: Forecasting regional carbon prices in china with a hybrid model based on quadratic decomposition and comprehensive feature screening
Source: PLoS One. 2025 Jun 30;20(6):e0326926. doi: 10.1371/journal.pone.0326926 (PMC12208498; doi:10.1371/journal.pone.0326926)
Supplement: S1 Data — (ZIP) [file pone.0326926.s001.zip › supplementary information/supplementary information/Code and Code Description/GD Code/ICEEMDAN+Reconstruction.py]

#!/usr/bin/env python
# coding: utf-8

# In[1]:


from PyEMD import EMD
import numpy as np
import pandas as pd
import matplotlib.pyplot as plt


# In[2]:


def ICEEMDAN(data, Nstd=0.2, NR=100):
    emd = EMD()  # 初始化 EMD 对象
    T = len(data)  # 数据长度
    std_data = np.std(data)  # 计算数据的标准差
    E_IMFs_list = []  # 用于存储每次分解得到的 IMF

    for r in range(NR):
        wn = np.random.normal(scale=std_data * Nstd, size=T)  # 添加白噪声
        noisy_data = data + wn  # 将噪声添加到原始数据
        imfs = emd.emd(noisy_data)  # 执行 EMD 分解

        # 如果第一次分解，初始化 IMF 存储结构
        if r == 0:
            E_IMFs_list = [np.zeros_like(imf) for imf in imfs]

        # 将每次迭代得到的 IMF 叠加
        for i, imf in enumerate(imfs):
            if i < len(E_IMFs_list):  # 确保索引不超出范围
                E_IMFs_list[i] += imf
            else:
                E_IMFs_list.append(imf)  # 新增 IMF

    # 平均化 IMF
    mean_IMFs = [imf / NR for imf in E_IMFs_list]
    
    return mean_IMFs  # 返回所有 IMF 分量


# In[3]:


def iceemdan_decomposition(data):
    iceemfs = ICEEMDAN(data)  # 动态确定 IMF 数量
    return iceemfs


# In[4]:


def plot_iceemdan_decomposition(number, data, iceemfs, output_image_path):
    plt.figure(figsize=(25, 15))

    # 原始数据绘图
    plt.subplot(len(iceemfs) + 2, 1, 1)
    plt.plot(number, data, label='original', color='b')
    plt.xlabel('number')
    plt.ylabel('data')

    # 遍历 IMF 分量进行绘制
    for i, iceemf in enumerate(iceemfs):
        plt.subplot(len(iceemfs) + 2, 1, i + 2)
        plt.plot(number, iceemf, color='r')
        plt.xlabel('number')
        plt.ylabel(f'IMF {i + 1}')

    # 残差部分计算与绘图
    residual = data - np.sum(iceemfs, axis=0)
    plt.subplot(len(iceemfs) + 2, 1, len(iceemfs) + 2)
    plt.plot(number, residual, color='g')
    plt.xlabel('number')
    plt.ylabel('residual')

    plt.tight_layout()
    plt.savefig(output_image_path)
    plt.show()
    plt.close()


# In[6]:


data_df = pd.read_excel('GDEA Closing Price.xlsx')
number = data_df['time'].values
data = data_df['data'].values


# In[7]:


iceemfs = iceemdan_decomposition(data)


# In[8]:


output_image_path = 'C:\\Users\\123\\Desktop'
plot_iceemdan_decomposition(number, data, iceemfs, output_image_path)


# In[9]:


result_df = pd.DataFrame({'Original_data': data})
for i, iceemf in enumerate(iceemfs):
    result_df[f'IMF {i + 1}'] = iceemf


# In[10]:


output_path = 'C:\\Users\\123\\GD_results_ice.xlsx'
result_df.to_excel(output_path, index=False)

print("ICEEMDAN decomposition and data saving completed")


# In[11]:


import pandas as pd
import numpy as np
from scipy.stats import t


# In[12]:


df = pd.read_excel('C:\\Users\\123\\GD_results_ice.xlsx')


# In[13]:


imf_indices = [df[f'IMF {i}'].values for i in range(1, len(df.columns))]


# In[14]:


j = len(imf_indices)
mean_indices = np.mean(imf_indices[:j])


# In[15]:


std_deviation = np.std(imf_indices[:j])


# In[16]:


n = j
alpha = 0.05  # 设置显著性水平为0.05，可以根据需要调整
t_critical = t.ppf(1 - alpha / 2, n - 1)  # 计算t分布的临界值
g_values = [(index - 0) / (std_deviation / np.sqrt(n - 1)) for index in imf_indices]


# In[17]:


for i, g in enumerate(g_values):
    percentage = (abs(g) / t_critical) * 100
    print(f"IMF{i+1} 的g值: {g[0]:.2f}，对应的百分比: {percentage[0]:.2f}%")


# In[ ]:
