# Supplementary material for: Forecasting regional carbon prices in china with a hybrid model based on quadratic decomposition and comprehensive feature screening
Source: PLoS One. 2025 Jun 30;20(6):e0326926. doi: 10.1371/journal.pone.0326926 (PMC12208498; doi:10.1371/journal.pone.0326926)
Supplement: S1 Data — (ZIP) [file pone.0326926.s001.zip › supplementary information/supplementary information/Code and Code Description/GD Code/optuna-attention-LSTM(GD).py]

# In[ ]:
import optuna
import numpy as np
import tensorflow as tf
from tensorflow.keras.models import Model
from tensorflow.keras.layers import Input, LSTM, Attention, Dropout, Dense, Concatenate
from tensorflow.keras.callbacks import EarlyStopping
import torch
import pandas as pd
from sklearn.preprocessing import MinMaxScaler
import matplotlib.pyplot as plt
from sklearn.model_selection import TimeSeriesSplit

# In[ ]:
print(f"TensorFlow 版本: {tf.__version__}")
print("TensorFlow 使用 CUDA 构建: ", tf.test.is_built_with_cuda())
gpus = tf.config.list_physical_devices('GPU')

# In[ ]:
df = pd.read_excel("Final data(GD).xlsx")

# In[ ]:
df.head()

# In[ ]:
scaler = MinMaxScaler(feature_range=(0, 1))
data_scaled = scaler.fit_transform(df)

# In[ ]:
look_back = 10

# 构造特征数据
X, y = [], []
for i in range(look_back, len(data_scaled)):
    X.append(data_scaled[i-look_back:i])
    y.append(data_scaled[i, 0])
X, y = np.array(X), np.array(y)

# 保留最后 15% 作为测试集
test_size = int(len(X) * 0.15)
X_trainval, X_test = X[:-test_size], X[-test_size:]
y_trainval, y_test = y[:-test_size], y[-test_size:]

# In[ ]:
def create_model(lstm_units=50, dropout_rate=0.2):
    inputs = Input(shape=(look_back, X.shape[2]))
    lstm_out = LSTM(lstm_units, return_sequences=True)(inputs)
    attention = Attention()([lstm_out, lstm_out])
    concat = Concatenate()([lstm_out, attention])
    lstm_out2 = LSTM(lstm_units)(concat)
    dropout = Dropout(dropout_rate)(lstm_out2)
    outputs = Dense(1)(dropout)
    model = Model(inputs, outputs)
    model.compile(optimizer='adam', loss='mse')
    return model

# Optuna目标函数
def objective(trial):
    lstm_units = trial.suggest_int('lstm_units', 10, 100)
    dropout_rate = trial.suggest_float('dropout_rate', 0.1, 0.5)
    
    tscv = TimeSeriesSplit(n_splits=5)
    val_losses = []
    
    for train_idx, val_idx in tscv.split(X_trainval):
        X_train, X_val = X_trainval[train_idx], X_trainval[val_idx]
        y_train, y_val = y_trainval[train_idx], y_trainval[val_idx]
        
        model = create_model(lstm_units, dropout_rate)
        model.fit(
            X_train, y_train,
            epochs=50,
            batch_size=16,
            verbose=0,
            validation_data=(X_val, y_val)
        )
        
        val_loss = model.evaluate(X_val, y_val, verbose=0)
        val_losses.append(val_loss)
    
    return np.mean(val_losses)

# 执行Optuna优化
study = optuna.create_study(direction='minimize')
study.optimize(objective, n_trials=20)

# In[ ]:
best_params = study.best_params
lstm_units = best_params['lstm_units']
dropout_rate = best_params['dropout_rate']

final_model = create_model(**best_params)
final_model.fit(X_trainval, y_trainval, epochs=310, batch_size=16, verbose=1)
test_loss = final_model.evaluate(X_test, y_test)

# In[ ]:
y_pred = final_model.predict(X_test)
y_test_unscaled = scaler.inverse_transform(np.concatenate([y_test.reshape(-1, 1), np.zeros((len(y_test), X.shape[2]-1))], axis=1))[:, 0]
y_pred_unscaled = scaler.inverse_transform(np.concatenate([y_pred, np.zeros((len(y_pred), X.shape[2]-1))], axis=1))[:, 0]
for i in range(10):
    print(f"真实值: {y_test_unscaled[i]:.2f}, 预测值: {y_pred_unscaled[i]:.2f}")

# In[ ]:
plt.figure(figsize=(10, 6))
plt.plot(y_test_unscaled, label='Actual value', color='blue', linestyle='-', linewidth=2)
plt.plot(y_pred_unscaled, label='Predicted value', color='red', linestyle='--', linewidth=2)
plt.ylabel('Price')
plt.title('Comparison between predicted and actual values')
plt.legend()
plt.grid(True)
plt.tight_layout()
plt.show()

# In[ ]:
from sklearn.metrics import mean_squared_error, mean_absolute_error, r2_score
import numpy as np

# In[ ]:
mse = mean_squared_error(y_test_unscaled, y_pred_unscaled)
mae = mean_absolute_error(y_test_unscaled, y_pred_unscaled)
mape = np.mean(np.abs((y_test_unscaled - y_pred_unscaled) / y_test_unscaled)) * 100
r2 = r2_score(y_test_unscaled, y_pred_unscaled)
rmse = np.sqrt(mse)

# Print the results
print(f'Mean Squared Error (MSE): {mse:.4f}')
print(f'Mean Absolute Error (MAE): {mae:.4f}')
print(f'Mean Absolute Percentage Error (MAPE): {mape:.4f}%')
print(f'Root Mean Squared Error (RMSE): {rmse:.4f}')
print(f'R² (R-squared): {r2:.4f}')

# In[ ]:
