# Supplementary material for: Forecasting regional carbon prices in china with a hybrid model based on quadratic decomposition and comprehensive feature screening
Source: PLoS One. 2025 Jun 30;20(6):e0326926. doi: 10.1371/journal.pone.0326926 (PMC12208498; doi:10.1371/journal.pone.0326926)
Supplement: S1 Data — (ZIP) [file pone.0326926.s001.zip › supplementary information/supplementary information/Code and Code Description/GD Code/VMD without optimization decomposition(GD).py]

#!/usr/bin/env python
# coding: utf-8

# In[1]:


def VMD(signal, alpha, tau, K, DC, init, tol):

    import numpy as np
    import math
    import matplotlib.pyplot as plt
    # Period and sampling frequency of input signal
    save_T = len(signal)
    fs = 1 / float(save_T)

    # extend the signal by mirroring
    T = save_T
    # print(T)
    f_mirror = np.zeros(2 * T)
    # print(f_mirror)
    f_mirror[0:T // 2] = signal[T // 2 - 1::-1]
    # print(f_mirror)
    f_mirror[T // 2:3 * T // 2] = signal
    # print(f_mirror)
    f_mirror[3 * T // 2:2 * T] = signal[-1:-T // 2 - 1:-1]
    # print(f_mirror)
    f = f_mirror
    # print('f_mirror')
    # print(f_mirror)
    # print('-------')

    # Time Domain 0 to T (of mirrored signal)
    T = float(len(f))
    # print(T)
    t = np.linspace(1 / float(T), 1, int(T), endpoint=True)
    # print(t)

    # Spectral Domain discretization
    freqs = t - 0.5 - 1 / T
    # print(freqs)
    # print('-----')
    # Maximum number of iterations (if not converged yet, then it won't anyway)
    N = 500

    # For future generalizations: individual alpha for each mode
    Alpha = alpha * np.ones(K, dtype=complex)
    # print(Alpha.shape)
    # print(Alpha)
    # print('-----')

    # Construct and center f_hat
    f_hat = np.fft.fftshift(np.fft.fft(f))
    # print('f_hat')
    # print(f_hat.shape)
    # print(f_hat)
    # print('-----')
    f_hat_plus = f_hat
    f_hat_plus[0:int(int(T) / 2)] = 0
    # print('f_hat_plus')
    # print(f_hat_plus.shape)
    # print(f_hat_plus)
    # print('-----')
    # matrix keeping track of every iterant // could be discarded for mem
    u_hat_plus = np.zeros((N, len(freqs), K), dtype=complex)
    # print('u_hat_plus')
    # print(u_hat_plus.shape)
    # print(u_hat_plus)
    # print('-----')

    # Initialization of omega_k
    omega_plus = np.zeros((N, K), dtype=complex)
    # print('omega_plus')
    # print(omega_plus.shape)
    # print(omega_plus)

    if (init == 1).all():
        for i in range(1, K + 1):
            omega_plus[0, i - 1] = (0.5 / K) * (i - 1)
    elif (init == 2).all():
        omega_plus[0, :] = np.sort(math.exp(math.log(fs)) + (math.log(0.5) - math.log(fs)) * np.random.rand(1, K))
    else:
        omega_plus[0, :] = 0

    if (DC):
        omega_plus[0, 0] = 0

    # print('omega_plus')
    # print(omega_plus.shape)
    # print(omega_plus)

    # start with empty dual variables
    lamda_hat = np.zeros((N, len(freqs)), dtype=complex)

    # other inits
    uDiff = tol + 2.2204e-16  # updata step
    # print('uDiff')
    # print(uDiff)
    # print('----')
    n = 1  # loop counter
    sum_uk = 0  # accumulator

    T = int(T)

    # ----------- Main loop for iterative updates

    while uDiff > tol and n < N:
        # update first mode accumulator
        k = 1
        sum_uk = u_hat_plus[n - 1, :, K - 1] + sum_uk - u_hat_plus[n - 1, :, 0]
        #     print('sum_uk')
        #     print(sum_uk)
        # update spectrum of first mode through Wiener filter of residuals
        u_hat_plus[n, :, k - 1] = (f_hat_plus - sum_uk - lamda_hat[n - 1, :] / 2) / (
                    1 + Alpha[k - 1] * np.square(freqs - omega_plus[n - 1, k - 1]))
        #     print('u_hat_plus')
        #     print(u_hat_plus.shape)
        #     print(u_hat_plus[n,:,k-1])
        #     print('-----')

        # update first omega if not held at 0
        if DC == False:
            omega_plus[n, k - 1] = np.dot(freqs[T // 2:T],
                                          np.square(np.abs(u_hat_plus[n, T // 2:T, k - 1])).T) / np.sum(
                np.square(np.abs(u_hat_plus[n, T // 2:T, k - 1])))

        for k in range(2, K + 1):
            # accumulator
            sum_uk = u_hat_plus[n, :, k - 2] + sum_uk - u_hat_plus[n - 1, :, k - 1]
            #         print('sum_uk'+str(k))
            #         print(sum_uk)

            # mode spectrum
            u_hat_plus[n, :, k - 1] = (f_hat_plus - sum_uk - lamda_hat[n - 1, :] / 2) / (
                        1 + Alpha[k - 1] * np.square(freqs - omega_plus[n - 1, k - 1]))
            #         print('u_hat_plus'+str(k))
            #         print(u_hat_plus[n,:,k-1])

            # center frequencies
            omega_plus[n, k - 1] = np.dot(freqs[T // 2:T],
                                          np.square(np.abs(u_hat_plus[n, T // 2:T, k - 1])).T) / np.sum(
                np.square(np.abs(u_hat_plus[n, T // 2:T:, k - 1])))
        #         print('omega_plus'+str(k))
        #         print(omega_plus[n,k-1])
        # Dual ascent
        #     print(u_hat_plus.shape)
        lamda_hat[n, :] = lamda_hat[n - 1, :] + tau * (np.sum(u_hat_plus[n, :, :], axis=1) - f_hat_plus)
        #     print('lamda_hat'+str(n))
        #     print(lamda_hat[n,:])

        # loop counter
        n = n + 1

        # converged yet?
        uDiff = 2.2204e-16

        for i in range(1, K + 1):
            uDiff = uDiff + 1 / float(T) * np.dot(u_hat_plus[n - 1, :, i - 1] - u_hat_plus[n - 2, :, i - 1], (
                np.conj(u_hat_plus[n - 1, :, i - 1] - u_hat_plus[n - 2, :, i - 1])).conj().T)

        uDiff = np.abs(uDiff)
        # print('uDiff')
        # print(uDiff)

    # print('f_hat_plus')
    # print(f_hat_plus.shape)
    # print(f_hat_plus)
    # print('-----')
    # print('u_hat_plus')
    # print(u_hat_plus.shape)
    # print(u_hat_plus)
    # print('-----')
    # print('sum_uk')
    # print(sum_uk)
    # print('-----')

    # ------ Postprocessing and cleanup

    # discard empty space if converged early

    N = np.minimum(N, n)
    omega = omega_plus[0:N, :]

    # Signal reconstruction
    u_hat = np.zeros((T, K), dtype=complex)
    u_hat[T // 2:T, :] = np.squeeze(u_hat_plus[N - 1, T // 2:T, :])
    # print('u_hat')
    # print(u_hat.shape)
    # print(u_hat)
    u_hat[T // 2:0:-1, :] = np.squeeze(np.conj(u_hat_plus[N - 1, T // 2:T, :]))
    u_hat[0, :] = np.conj(u_hat[-1, :])
    # print('u_hat')
    # print(u_hat)
    u = np.zeros((K, len(t)), dtype=complex)

    for k in range(1, K + 1):
        u[k - 1, :] = np.real(np.fft.ifft(np.fft.ifftshift(u_hat[:, k - 1])))

    # remove mirror part
    u = u[:, T // 4:3 * T // 4]

    # print(u_hat.shape)
    # recompute spectrum
    u_hat = np.zeros((T // 2, K), dtype=complex)

    for k in range(1, K + 1):
        u_hat[:, k - 1] = np.fft.fftshift(np.fft.fft(u[k - 1, :])).conj().T

    # print('-----')
    # print('-----')
    # print(u)
    # print('-----')
    # print(u_hat)
    # print('-----')
    # print(omega)
    # plt.plot(signal)
    # plt.show()
    # for i in range(1, K + 1):
    #     plt.plot(u[i - 1, :])
    #     plt.show()

    return u, u_hat, omega


# In[2]:


import pandas as pd
import numpy as np
import matplotlib.pyplot as plt


# In[3]:


df = pd.read_excel('GD After the first decomposition.xlsx')
# 获取最后一列数据
last_column = df.iloc[:, -1].values


# In[4]:


# 进行VMD分解
alpha = 1500  # 平滑参数
tau = 3  # 噪声参数
K = 8  # 模态分量数量
DC = np.mean(last_column)  # 直流成分的估计
init = np.random.randn(len(last_column) )  # 初始化模态函数
tol = 1e-6  # 停止条件

# 调用VMD函数进行分解
u, u_hat, omega = VMD(last_column, alpha, tau, K, DC, init, tol)

# 创建子图网格，3行1列
fig, axes = plt.subplots(K + 1, 1, figsize=(10, 12))

# 绘制原始信号
axes[0].plot(last_column, label='Original signal', color='b')
axes[0].set_title('Original signal')
axes[0].legend(loc='upper right')

# 绘制分解后的模式
for i in range(K):
    axes[i + 1].plot(u[i], label=f'IMF {i+1}', linestyle='--', color='g')
    #axes[i + 1].set_title(f'IMF {i+1}')
    axes[i + 1].legend(loc='upper right')

# 调整子图间距
plt.tight_layout()
# 添加全局标题
#fig.suptitle('VMD分解结果', fontsize=16)
# 显示图表
plt.show()

N=len(last_column)
t=np.arange(1,N+1)/N

# 各IMF的中心频率
plt.figure(figsize=(12, 7), dpi=80)
for i in range(K):
    plt.subplot(K, 1, i + 1)
    plt.plot(omega[:,i]) # X轴为迭代次数，y轴为中心频率
    plt.title('mode center-frequencies{}'.format(i + 1))
plt.tight_layout()
plt.show()

plt.figure(figsize=(10,7))
plt.plot(t,np.sum(u,axis=0))
plt.title('Reconstructed signal')
plt.show()

# 分解出来的各IMF分量的频谱
plt.figure(figsize=(10, 7), dpi=80)
for i in range(K):
    plt.subplot(K, 1, i + 1)
    fft_res = np.fft.fft(u[i, :])
    freqs = np.fft.fftfreq(N, d=1.0)  # 获取频谱的频率轴
    plt.plot(freqs[:N // 2], abs(fft_res[:N // 2]) / (N / 2))  # 仅绘制正频率部分
    plt.title('(FFT) amplitude frequency of IMF {}'.format(i + 1))
plt.tight_layout()
plt.show()


# In[5]:


# 假设您已经执行了VMD并将结果保存在 'u' 列表中
import pandas as pd

# 创建一个空的DataFrame以存储VMD分量的实部
df_vmd_real = pd.DataFrame()


# 提取VMD分量的实部并添加到DataFrame中
for i in range(K):
    component_name = f'IMF_{i + 1}'
    real_values = [val.real for val in u[i]]
    df_vmd_real[component_name] = real_values


# 将实际的VMD分量插入到原始DataFrame中
df1 = df.join(df_vmd_real)
df1.to_excel('GD After the second decomposition of VMD.xlsx', index=False)


# In[ ]:
