# Supplementary material for: Forecasting regional carbon prices in china with a hybrid model based on quadratic decomposition and comprehensive feature screening
Source: PLoS One. 2025 Jun 30;20(6):e0326926. doi: 10.1371/journal.pone.0326926 (PMC12208498; doi:10.1371/journal.pone.0326926)
Supplement: S1 Data — (ZIP) [file pone.0326926.s001.zip › supplementary information/supplementary information/Code and Code Description/HB Code/Boruta+Lightgbm+Lasso(HB).py]

#!/usr/bin/env python
# coding: utf-8

# In[1]:


import pandas as pd
import numpy as np
import matplotlib.pyplot as plt
from sklearn.model_selection import train_test_split


# In[2]:


df = pd.read_excel("HB Padded data.xlsx ")


# In[4]:


X = df.drop(['HBEA Closing Price','data'], axis=1)
y = df['HBEA Closing Price']
X_train, X_test, y_train, y_test = train_test_split(X, y, test_size=0.2, random_state=42)


# In[5]:


df.head()


# In[6]:


from lightgbm import LGBMRegressor
from boruta import BorutaPy


# In[32]:


lgb = LGBMRegressor(n_estimators=100)
boruta_selector = BorutaPy(lgb, n_estimators=100, verbose=2, max_iter=100)
boruta_selector.fit(X_train, y_train)
# 选择的特征
selected_features = X_train.columns[boruta_selector.support_].to_list()
print("Selected Features: ", selected_features)


# In[8]:


rejected_features = X_train.columns[~boruta_selector.support_].to_list()
print("Rejected Features: ", rejected_features)


# In[9]:


tentative_features = X_train.columns[boruta_selector.support_weak_].to_list()
print("Tentative Features: ", tentative_features)


# In[10]:


feature_ranks = boruta_selector.ranking_


# In[11]:


feature_importance_df = pd.DataFrame({
    'Feature': X_train.columns,
    'Rank': feature_ranks
})
feature_importance_df


# In[30]:


lgb = LGBMRegressor(n_estimators=500)
ranking_df = pd.DataFrame(index=range(1, 21), columns=X_train.columns)
for i in range(20):
    print(f"Iteration {i+1}")
    boruta_selector = BorutaPy(lgb, n_estimators=100, verbose=2, max_iter=100)
    boruta_selector.fit(X_train, y_train)
    feature_ranks = boruta_selector.ranking_
    ranking_df.loc[i+1] = feature_ranks
ranking_df


# In[13]:


numeric_ranking_df = ranking_df.apply(pd.to_numeric, errors='coerce')
median_values = numeric_ranking_df.median()
sorted_columns = median_values.sort_values().index


# In[14]:


import seaborn as sns
import matplotlib.pyplot as plt
from matplotlib import font_manager

# 指定 SimHei 字体路径
font_path = 'C:/Windows/Fonts/simhei.ttf'
font_prop = font_manager.FontProperties(fname=font_path)

# 使用 font_prop 显式设置字体
plt.figure(figsize=(15, 8))
sns.set(style="whitegrid")
sns.boxplot(data=numeric_ranking_df[sorted_columns], palette="Greens")

plt.xticks(rotation=90, fontproperties=font_prop)  # 设置 X 轴字体
plt.title("Sorted Feature Ranking Distribution by Boruta", fontsize=16, fontproperties=font_prop)
plt.xlabel("Attributes", fontsize=14, fontproperties=font_prop)
plt.ylabel("Importance", fontsize=14, fontproperties=font_prop)
plt.tight_layout()
plt.show()


# In[15]:


from sklearn.preprocessing import StandardScaler
from sklearn.linear_model import Lasso
from sklearn.metrics import mean_squared_error
from sklearn.linear_model import LassoCV
from sklearn.model_selection import RepeatedKFold


# In[16]:


scaler = StandardScaler()
X_train_scaled = scaler.fit_transform(X_train)
X_test_scaled = scaler.transform(X_test)


# In[17]:


feature_names = X.columns


# In[18]:


alphas = np.logspace(-4, 0, 50)


# In[19]:


cv = RepeatedKFold(n_splits=10, n_repeats=3, random_state=42)
lasso_cv = LassoCV(alphas=alphas, cv=cv, max_iter=10000, tol=1e-8)
lasso_cv.fit(X_train_scaled, y_train)


# In[20]:


mse_path = lasso_cv.mse_path_.mean(axis=1)
mse_std = lasso_cv.mse_path_.std(axis=1) 


# In[21]:


best_alpha_index = np.argmin(mse_path)
best_alpha = lasso_cv.alphas_[best_alpha_index]
one_se_index = np.where(mse_path <= mse_path[best_alpha_index] + mse_std[best_alpha_index])[0][0]
one_se_alpha = lasso_cv.alphas_[one_se_index]


# In[22]:


print(f"Best alpha (λ_min): {best_alpha}")
print(f"1-SE rule alpha (λ_1se): {one_se_alpha}")


# In[23]:


lasso_best_alpha = LassoCV(alphas=[best_alpha], cv=RepeatedKFold(n_splits=10, n_repeats=3, random_state=42), random_state=42)
lasso_best_alpha.fit(X_train_scaled, y_train)
selected_features_best = [feature_names[i] for i in np.where(lasso_best_alpha.coef_ != 0)[0]] 
print(f"Selected features with λ_min: {selected_features_best}")


# In[24]:


lasso_one_se_alpha = LassoCV(alphas=[one_se_alpha], cv=RepeatedKFold(n_splits=10, n_repeats=3, random_state=42), random_state=42)
lasso_one_se_alpha.fit(X_train_scaled, y_train)
selected_features_one_se = [feature_names[i] for i in np.where(lasso_one_se_alpha.coef_ != 0)[0]]
print(f"Selected features with λ_1se: {selected_features_one_se}") 


# In[25]:


plt.figure(figsize=(10, 6))
plt.errorbar(lasso_cv.alphas_, mse_path, yerr=mse_std, fmt='o', color='red', ecolor='gray', capsize=3)
plt.axvline(lasso_cv.alphas_[best_alpha_index], linestyle='--', color='black', label=r'$\lambda_{min}$')
plt.axvline(lasso_cv.alphas_[one_se_index], linestyle='--', color='blue', label=r'$\lambda_{1se}$')
plt.xscale('log')
plt.xlabel('Alpha (α) value')
plt.ylabel('Mean Squared Error (MSE)')
plt.title('Lasso Regression: MSE vs Alpha (α) value')
plt.xticks(rotation=45)
plt.legend()
plt.tight_layout()  
plt.show()


# In[26]:


coefs = []
for a in alphas:
    lasso = Lasso(alpha=a, max_iter=10000)
    lasso.fit(X_train_scaled, y_train)
    coefs.append(lasso.coef_)


# In[27]:


plt.figure(figsize=(10, 6))
ax = plt.gca()
ax.plot(np.log10(alphas), coefs)
plt.xlabel('Log Lambda')
plt.ylabel('Coefficients')
plt.title('Lasso Paths')
plt.axis('tight')
plt.show()


# In[28]:


import networkx as nx


# In[70]:


boruta_features = ['HBEA Volume', 'SSE Composite Index Closing Price', 'CSI 300 Index Closing Price', 'NASDAQ Index', 'China Coking Coal Composite Index', 'Non-ferrous Metals Index', 'SHFE: Gold Futures Closing Price','Agricultural and Sideline Products Index','Energy Index', 'EUA Futures Closing Price']
lasso_features = ['SSE Composite Index Volume', 'CSI 300 Index Volume', 'SSE Composite Index Closing Price', 'BDI', 'SHFE: Silver Futures Closing Price', 'EUA Futures Volume', 'EUA Futures Closing Price', 'Brent Crude Oil Futures Settlement Price', 'Chemicals Index', 'Textile Index', 'Energy Index', 'Non-ferrous Metals Index', 'Thermal Coal Futures Closing Price', 'RMB Index', 'USD to EUR Exchange Rate', 'HB AQI Index', 'HBEA Volume']
boruta_set = set(boruta_features)
lasso_set = set(lasso_features) 
intersection = boruta_set.intersection(lasso_set)
boruta_only = boruta_set - intersection
lasso_only = lasso_set - intersection
G = nx.Graph()
for feature in boruta_only:
    G.add_edge('Boruta', feature, color='lightcoral') 
for feature in lasso_only:
    G.add_edge('Lasso', feature, color='lightblue')
for feature in intersection:
    G.add_edge('Boruta', feature, color='lightcoral')
    G.add_edge('Lasso', feature, color='lightblue')
edge_colors = [data['color'] for _, _, data in G.edges(data=True)]
node_colors = []
for node in G.nodes():
    if node == 'Boruta':
        node_colors.append('lightcoral')
    elif node == 'Lasso':
        node_colors.append('lightblue') 
    elif node in boruta_only:
        node_colors.append('lightcoral')
    elif node in lasso_only:
        node_colors.append('lightblue')
    elif node in intersection:
        node_colors.append('plum')

plt.figure(figsize=(18, 18))
pos = nx.spring_layout(G, seed=35)
nx.draw_networkx(
    G, 
    pos,
    edge_color=edge_colors, 
    node_color=node_colors, 
    with_labels=True, 
    node_size=1000, 
    font_size=10, 
    edgecolors='none'
)
plt.title('Feature Selection by Boruta and Lasso') 
plt.show()


# In[ ]:
