# Supplementary material for: Forecasting regional carbon prices in china with a hybrid model based on quadratic decomposition and comprehensive feature screening
Source: PLoS One. 2025 Jun 30;20(6):e0326926. doi: 10.1371/journal.pone.0326926 (PMC12208498; doi:10.1371/journal.pone.0326926)
Supplement: S1 Data — (ZIP) [file pone.0326926.s001.zip › supplementary information/supplementary information/Code and Code Description/HB Code/Error Histogram(HB).py]

# In[ ]:
import pandas as pd
import numpy as np
import matplotlib.pyplot as plt
import seaborn as sns  # 确保导入 Seaborn
from sklearn.metrics import mean_squared_error, mean_absolute_error, r2_score
import numpy as np
import os

# In[ ]:
file_path = r"C:\Users\123\Desktop\论文图片\HBactual_vs_predicted（新）.xlsx"

# 读取 Excel 文件
data = pd.read_excel(file_path)
y_test = np.array(data['True Value']).flatten()  # 确保 y_test 是一维
y_pred = np.array(data['Predicted Value']).flatten()  # 确保 y_pred 是一维

# In[ ]:
r2 = r2_score(y_test, y_pred)
print(f'R² (R-squared): {r2:.4f}')

# In[ ]:
import matplotlib.pyplot as plt
import seaborn as sns
import pandas as pd
import os

# 设置字体为罗马体，不加粗
plt.rc('font', family='serif', weight='normal')
plt.rc('axes', labelweight='normal')  # 坐标轴标签不加粗
plt.rc('mathtext', fontset='cm')      # 数学字体为罗马体

# 设置保存路径
save_dir = r"C:\Users\123\Desktop\论文图片"
os.makedirs(save_dir, exist_ok=True)
save_path = os.path.join(save_dir, "HBpredicted_vs_true（新）.png")

# 数据准备
data_test = pd.DataFrame({'True': y_test, 'Predicted': y_pred, 'Data Set': 'Test'})
data = pd.concat([data_test])
palette = {'Test': '#f4ba8a'}

# 创建图形
plt.figure(figsize=(8, 6), dpi=600)
g = sns.JointGrid(data=data, x="True", y="Predicted", hue="Data Set", height=10, palette=palette)
g.plot_joint(sns.scatterplot, alpha=0.5)

# 回归线
sns.regplot(data=data_test, x="True", y="Predicted", scatter=False,
            ax=g.ax_joint, color='#f4ba8a', label='Test Regression Line')

# 边际直方图
g.plot_marginals(sns.histplot, kde=False, element='bars', multiple='stack', alpha=0.5)

# 主图设置
ax = g.ax_joint
ax.text(0.95, 0.05, f'Test $R^2$ = {r2:.4f}',
        transform=ax.transAxes, fontsize=20,
        verticalalignment='bottom', horizontalalignment='right',
        bbox=dict(boxstyle="round,pad=0.3", edgecolor="black", facecolor="white"))

# x=y线
ax.plot([data['True'].min(), data['True'].max()],
        [data['True'].min(), data['True'].max()],
        c="black", alpha=0.5, linestyle='--', label='x=y')

# 图例和标签
ax.legend(fontsize=16, loc='upper left')
ax.set_xlabel("True", fontsize=22, labelpad=16, weight='normal', family='serif')
ax.set_ylabel("Predicted", fontsize=22, labelpad=16, weight='normal', family='serif')

# 坐标轴刻度字体设置
ax.tick_params(axis='both', labelsize=18, width=2)
for label in ax.get_xticklabels() + ax.get_yticklabels():
    label.set_weight('normal')

# 布局调整
g.fig.tight_layout(pad=0.5)
g.fig.subplots_adjust(left=0, right=1, top=1, bottom=0)
plt.subplots_adjust(wspace=0, hspace=0)

# 保存图像
plt.savefig(save_path, dpi=600, bbox_inches='tight')
plt.show()

# In[ ]:
import matplotlib.pyplot as plt
import numpy as np
import os

# 设置字体为新罗马体，不加粗
plt.rc('font', family='serif')
plt.rc('mathtext', fontset='cm')

# 保存路径
save_dir = r"C:\Users\123\Desktop\论文图片"
os.makedirs(save_dir, exist_ok=True)
save_path = os.path.join(save_dir, "HBerror_histogram（新）.png")

# 计算误差
errors = y_test - y_pred
mean_error = np.mean(errors)

# 绘图
plt.figure(figsize=(8, 6), dpi=600)
plt.hist(errors, bins=20, color='#f4ba8a', edgecolor='black', alpha=0.7)
plt.grid(axis='y', linestyle='--', alpha=0.7)

# 标签和标题，去除加粗
plt.xlabel('Error', fontsize=13, family='serif', fontweight='normal')
plt.ylabel('Frequency', fontsize=13, family='serif', fontweight='normal')
plt.title('Error Histogram', fontsize=15, family='serif', fontweight='normal')

# 平均误差线
plt.axvline(mean_error, color='red', linestyle='dashed', linewidth=2,
            label=f'Mean Error = {mean_error:.4f}')

# 图例（默认字体）
plt.legend(fontsize=12, loc='upper left')

# 坐标轴刻度字体去加粗
plt.xticks(fontsize=12, family='serif', fontweight='normal')
plt.yticks(fontsize=12, family='serif', fontweight='normal')

# 布局与保存
plt.tight_layout()
plt.savefig(save_path, dpi=600, bbox_inches='tight')
plt.show()

# In[ ]:
