# Supplementary material for: Forecasting regional carbon prices in china with a hybrid model based on quadratic decomposition and comprehensive feature screening
Source: PLoS One. 2025 Jun 30;20(6):e0326926. doi: 10.1371/journal.pone.0326926 (PMC12208498; doi:10.1371/journal.pone.0326926)
Supplement: S1 Data — (ZIP) [file pone.0326926.s001.zip › supplementary information/supplementary information/Code and Code Description/HB Code/optuna(HB).py]

# In[ ]:
import pandas as pd
import matplotlib.pyplot as plt
import numpy as np
import os

# In[ ]:
import matplotlib.pyplot as plt
import pandas as pd
import os

# ÉèÖÃÈ«¾Ö×ÖÌåÎªÐÂÂÞÂíÌå£¬²»¼Ó´Ö
plt.rc('font', family='serif')
plt.rc('mathtext', fontset='cm')

# ¼ÓÔØExcelÊý¾Ý
file_path = 'Optuna_Trials_Results(HB).xlsx'
data = pd.read_excel(file_path)

# ÌáÈ¡ Trial ºÍ MSE Êý¾ÝÎª NumPy Êý×é
trial_numbers = data['Trial'].to_numpy()
mse_values = data['MSE'].to_numpy()

# ²éÕÒ×î¼ÑÊÔÑé
best_trial_idx = mse_values.argmin()
best_trial_number = trial_numbers[best_trial_idx]
best_value = mse_values[best_trial_idx]

print(f"\n×î¼ÑÊÔÑé±àºÅ£º{best_trial_number}£¬×î¼ÑMSE: {best_value}")

# ±£´æÂ·¾¶ÅäÖÃ
save_dir = r"C:\Users\123\Desktop\ÂÛÎÄÍ¼Æ¬"
os.makedirs(save_dir, exist_ok=True)
save_path = os.path.join(save_dir, "HBOptuna_Optimization_History£¨ÐÂ£©.png")

# »æÍ¼
plt.figure(figsize=(10, 6), dpi=600)
plt.plot(trial_numbers, mse_values, marker='o', linestyle='-', color='#5AAFE1', alpha=0.8, label='All Trials')
plt.plot(best_trial_number, best_value, marker='*', color='darkblue', markersize=15,
         label=f'Best Trial (# {best_trial_number})')

# ±êÌâÓë±êÇ©£¬È¥µô¼Ó´Ö
plt.title("Optimization History", fontsize=17, family='serif')
plt.xlabel("Trial Number", fontsize=15, family='serif')
plt.ylabel("MSE", fontsize=15, family='serif')

# ×ø±êÖá¿Ì¶È×ÖÌåÈ¥¼Ó´Ö
plt.xticks(fontsize=12, family='serif')
plt.yticks(fontsize=12, family='serif')

# Íø¸ñÓëÍ¼Àý
plt.grid(True, linestyle='--', alpha=0.6)
plt.legend(fontsize=12, loc='upper right', frameon=True)

# ²¼¾ÖÓë±£´æ
plt.tight_layout()
plt.savefig(save_path, dpi=600, bbox_inches='tight')
plt.show()

# In[ ]:
import matplotlib.pyplot as plt
import pandas as pd
import os

# ÉèÖÃÐÂÂÞÂí×ÖÌå£¬²»¼Ó´Ö
plt.rc('font', family='serif')
plt.rc('mathtext', fontset='cm')

# ¶ÁÈ¡Êý¾Ý
file_path = 'Optuna_Trials_Results(SH).xlsx'
data = pd.read_excel(file_path)

# ×ª»»ÎªÊýÖµÀàÐÍ
data['LSTM Units'] = data['LSTM Units'].astype(float)
data['Dropout Rate'] = data['Dropout Rate'].astype(float)
data['MSE'] = data['MSE'].astype(float)

print(data.head())

# ÉèÖÃ±£´æÂ·¾¶
save_dir = r"C:\Users\123\Desktop\ÂÛÎÄÍ¼Æ¬"
os.makedirs(save_dir, exist_ok=True)
save_path = os.path.join(save_dir, "HBLSTM_Dropout_vs_MSE£¨ÐÂ£©.png")  # ¸ÄÎª .png

# »æÍ¼
plt.figure(figsize=(8, 6), dpi=600)
sc = plt.scatter(
    data['LSTM Units'],
    data['Dropout Rate'],
    c=data['MSE'],
    cmap='viridis',
    s=50,
    alpha=0.7
)

# ÉèÖÃÑÕÉ«Ìõ
cbar = plt.colorbar(sc, format='%.6f')
cbar.set_label('MSE', fontsize=16, family='serif')
cbar.ax.tick_params(labelsize=12)

# ÉèÖÃ±êÇ©ºÍ±êÌâ£¬È¥µô¼Ó´Ö
plt.xlabel("LSTM Units", fontsize=14, family='serif')
plt.ylabel("Dropout Rate", fontsize=14, family='serif')
plt.title("2D Plot of LSTM Units and Dropout Rate vs MSE", fontsize=16, family='serif')

# ×ø±êÖá¿Ì¶ÈÈ¥¼Ó´Ö
plt.xticks(fontsize=12, family='serif')
plt.yticks(fontsize=12, family='serif')

# ²¼¾ÖÓë±£´æ
plt.tight_layout()
plt.savefig(save_path, dpi=600, bbox_inches='tight')
plt.show()

# In[ ]:
