# Supplementary material for: Forecasting regional carbon prices in china with a hybrid model based on quadratic decomposition and comprehensive feature screening
Source: PLoS One. 2025 Jun 30;20(6):e0326926. doi: 10.1371/journal.pone.0326926 (PMC12208498; doi:10.1371/journal.pone.0326926)
Supplement: S1 Data — (ZIP) [file pone.0326926.s001.zip › supplementary information/supplementary information/Code and Code Description/HB Code/optuna-attention-LSTM(HB).py]

#!/usr/bin/env python
# coding: utf-8

# In[1]:


import numpy as np
import pandas as pd
import tensorflow as tf
from tensorflow.keras.models import Model
from tensorflow.keras.layers import Input, LSTM, Dense, Attention, Concatenate, Dropout
from sklearn.preprocessing import MinMaxScaler
import optuna
import matplotlib.pyplot as plt


# In[2]:


df = pd.read_excel("Final data(HB).xlsx ")


# In[3]:


df.head()


# In[4]:


scaler = MinMaxScaler(feature_range=(0, 1))
data_scaled = scaler.fit_transform(df)


# In[5]:


scaler = MinMaxScaler(feature_range=(0, 1))
data_scaled = scaler.fit_transform(df)

look_back = 10
X, y = [], []
for i in range(look_back, len(data_scaled)):
    X.append(data_scaled[i-look_back:i])
    y.append(data_scaled[i, 0])
X, y = np.array(X), np.array(y)

train_size = int(len(X) * 0.8)
X_train, X_test = X[:train_size], X[train_size:]
y_train, y_test = y[:train_size], y[train_size:]


# In[6]:


def create_model(lstm_units=50, dropout_rate=0.2):
    inputs = Input(shape=(look_back, X.shape[2]))
    lstm_out = LSTM(lstm_units, return_sequences=True)(inputs)
    attention = Attention()([lstm_out, lstm_out])
    concat = Concatenate()([lstm_out, attention])
    lstm_out2 = LSTM(lstm_units)(concat)
    dropout = Dropout(dropout_rate)(lstm_out2)
    outputs = Dense(1)(dropout)
    model = Model(inputs, outputs)
    model.compile(optimizer='adam', loss='mse')
    return model


# In[64]:


def objective(trial):
    lstm_units = trial.suggest_int('lstm_units', 10, 100)
    dropout_rate = trial.suggest_float('dropout_rate', 0.1, 0.5)
    model = create_model(lstm_units, dropout_rate)
    model.fit(X_train, y_train, epochs=50,batch_size=16, verbose=0)
    loss = model.evaluate(X_test, y_test, verbose=0)
    return loss

study = optuna.create_study(direction='minimize')
study.optimize(objective, n_trials=20)


# In[137]:


best_params = study.best_params
lstm_units = best_params['lstm_units']
dropout_rate = best_params['dropout_rate']

model = create_model(lstm_units, dropout_rate)
model.fit(X_train, y_train, epochs=536, batch_size=16, verbose=1)


# In[138]:


y_pred = model.predict(X_test) 
# 将预测值反归一化
y_test_unscaled = scaler.inverse_transform(np.concatenate([y_test.reshape(-1, 1), np.zeros((len(y_test), X.shape[2]-1))], axis=1))[:, 0]
y_pred_unscaled = scaler.inverse_transform(np.concatenate([y_pred, np.zeros((len(y_pred), X.shape[2]-1))], axis=1))[:, 0]
for i in range(10):
    print(f"真实值: {y_test_unscaled[i]:.2f}, 预测值: {y_pred_unscaled[i]:.2f}")


# In[139]:


optuna.visualization.matplotlib.plot_optimization_history(study)
plt.title("Optimization History")
plt.show()

optuna.visualization.matplotlib.plot_param_importances(study)
plt.title("Hyperparameter Importances")
plt.show()


# In[140]:


plt.figure(figsize=(10, 6))
plt.plot(y_test_unscaled, label='Actual value', color='b', linestyle='-', linewidth=2)
plt.plot(y_pred_unscaled, label='Predicted value', color='r', linestyle='--', linewidth=2)
plt.ylabel('Price')
plt.title('Comparison between predicted and actual values')
plt.legend()
plt.grid(True)
plt.tight_layout()
plt.show()


# In[134]:


from sklearn.metrics import mean_squared_error, mean_absolute_error, r2_score
import numpy as np


# In[135]:


mse = mean_squared_error(y_test_unscaled, y_pred_unscaled)
mae = mean_absolute_error(y_test_unscaled, y_pred_unscaled)
mape = np.mean(np.abs((y_test_unscaled - y_pred_unscaled) / y_test_unscaled)) * 100
r2 = r2_score(y_test_unscaled, y_pred_unscaled)
rmse = np.sqrt(mse)

# Print the results
print(f'Mean Squared Error (MSE): {mse:.4f}')
print(f'Mean Absolute Error (MAE): {mae:.4f}')
print(f'Mean Absolute Percentage Error (MAPE): {mape:.4f}%')
print(f'Root Mean Squared Error (RMSE): {rmse:.4f}')
print(f'R² (R-squared): {r2:.4f}')


# In[136]:


# 绘制散点图和拟合线
plt.figure(figsize=(8, 6))
plt.scatter(y_test, y_pred, color='b',alpha=0.5)
plt.plot(y_test, y_test, 'black', label='y=x', linewidth=2, linestyle='dashed')
plt.xlabel('Actual value')
plt.ylabel('Predicted value')
plt.title('Actual value vs Predicted value')
plt.legend()
plt.show()

y_test=np.array(y_test).reshape(-1,1)
# 生成误差直方分布图
errors = y_test - y_pred
plt.figure(figsize=(8, 6))
plt.hist(errors, bins=20, color='skyblue', edgecolor='black', alpha=0.7)
# 添加网格线
plt.grid(axis='y', linestyle='--', alpha=0.7)
plt.xlabel('Error', fontsize=12)
plt.ylabel('Frequency', fontsize=12)
plt.title('Error histogram', fontsize=14)
# 添加平均误差标记
mean_error = np.mean(errors)
plt.axvline(mean_error, color='red', linestyle='dashed', linewidth=2, label=f'Mean error = {mean_error:.2f}')
plt.legend()
plt.xticks(fontsize=10)
plt.yticks(fontsize=10)
plt.tight_layout()
plt.show()


# In[ ]:
