# Supplementary material for: Forecasting regional carbon prices in china with a hybrid model based on quadratic decomposition and comprehensive feature screening
Source: PLoS One. 2025 Jun 30;20(6):e0326926. doi: 10.1371/journal.pone.0326926 (PMC12208498; doi:10.1371/journal.pone.0326926)
Supplement: S1 Data — (ZIP) [file pone.0326926.s001.zip › supplementary information/supplementary information/Code and Code Description/SH Code/Boruta+Lightgbm+Lasso(SH).py]

#!/usr/bin/env python
# coding: utf-8

# In[1]:


import pandas as pd
import numpy as np
import matplotlib.pyplot as plt
from sklearn.model_selection import train_test_split


# In[2]:


df = pd.read_excel("SH Padded data.xlsx ")


# In[3]:


X = df.drop(['SHEA Closing Price','data'], axis=1)
y = df['SHEA Closing Price']
X_train, X_test, y_train, y_test = train_test_split(X, y, test_size=0.2, random_state=42)


# In[4]:


df.head()


# In[5]:


from lightgbm import LGBMRegressor
from boruta import BorutaPy


# In[6]:


lgb = LGBMRegressor(n_estimators=100)
boruta_selector = BorutaPy(lgb, n_estimators=100, verbose=2, max_iter=100)
boruta_selector.fit(X_train, y_train)
# 选择的特征
selected_features = X_train.columns[boruta_selector.support_].to_list()
print("Selected Features: ", selected_features)


# In[7]:


rejected_features = X_train.columns[~boruta_selector.support_].to_list()
print("Rejected Features: ", rejected_features)


# In[8]:


tentative_features = X_train.columns[boruta_selector.support_weak_].to_list()
print("Tentative Features: ", tentative_features)


# In[9]:


feature_ranks = boruta_selector.ranking_


# In[10]:


feature_importance_df = pd.DataFrame({
    'Feature': X_train.columns,
    'Rank': feature_ranks
})
feature_importance_df


# In[11]:


lgb = LGBMRegressor(n_estimators=100)
ranking_df = pd.DataFrame(index=range(1, 21), columns=X_train.columns)
for i in range(20):
    print(f"Iteration {i+1}")
    boruta_selector = BorutaPy(lgb, n_estimators=100, verbose=2, max_iter=100)
    boruta_selector.fit(X_train, y_train)
    feature_ranks = boruta_selector.ranking_
    ranking_df.loc[i+1] = feature_ranks
ranking_df


# In[12]:


numeric_ranking_df = ranking_df.apply(pd.to_numeric, errors='coerce')
median_values = numeric_ranking_df.median()
sorted_columns = median_values.sort_values().index


# In[13]:


import seaborn as sns
import matplotlib.pyplot as plt
from matplotlib import font_manager

# 指定 SimHei 字体路径
font_path = 'C:/Windows/Fonts/simhei.ttf'
font_prop = font_manager.FontProperties(fname=font_path)

# 使用 font_prop 显式设置字体
plt.figure(figsize=(15, 8))
sns.set(style="whitegrid")
sns.boxplot(data=numeric_ranking_df[sorted_columns], palette="Greens")

plt.xticks(rotation=90, fontproperties=font_prop)  # 设置 X 轴字体
plt.title("Sorted Feature Ranking Distribution by Boruta", fontsize=16, fontproperties=font_prop)
plt.xlabel("Attributes", fontsize=14, fontproperties=font_prop)
plt.ylabel("Importance", fontsize=14, fontproperties=font_prop)
plt.tight_layout()
plt.show()


# In[14]:


from sklearn.preprocessing import StandardScaler
from sklearn.linear_model import Lasso
from sklearn.metrics import mean_squared_error
from sklearn.linear_model import LassoCV
from sklearn.model_selection import RepeatedKFold


# In[15]:


scaler = StandardScaler()
X_train_scaled = scaler.fit_transform(X_train)
X_test_scaled = scaler.transform(X_test)


# In[16]:


feature_names = X.columns


# In[17]:


alphas = np.logspace(-4, 0, 50)


# In[18]:


cv = RepeatedKFold(n_splits=10, n_repeats=3, random_state=42)
lasso_cv = LassoCV(alphas=alphas, cv=cv, max_iter=10000, tol=1e-8)
lasso_cv.fit(X_train_scaled, y_train)


# In[19]:


mse_path = lasso_cv.mse_path_.mean(axis=1)
mse_std = lasso_cv.mse_path_.std(axis=1) 


# In[20]:


best_alpha_index = np.argmin(mse_path)
best_alpha = lasso_cv.alphas_[best_alpha_index]
one_se_index = np.where(mse_path <= mse_path[best_alpha_index] + mse_std[best_alpha_index])[0][0]
one_se_alpha = lasso_cv.alphas_[one_se_index]


# In[21]:


print(f"Best alpha (λ_min): {best_alpha}")
print(f"1-SE rule alpha (λ_1se): {one_se_alpha}")


# In[22]:


lasso_best_alpha = LassoCV(alphas=[best_alpha], cv=RepeatedKFold(n_splits=10, n_repeats=3, random_state=42), random_state=42)
lasso_best_alpha.fit(X_train_scaled, y_train)
selected_features_best = [feature_names[i] for i in np.where(lasso_best_alpha.coef_ != 0)[0]] 
print(f"Selected features with λ_min: {selected_features_best}")


# In[23]:


lasso_one_se_alpha = LassoCV(alphas=[one_se_alpha], cv=RepeatedKFold(n_splits=10, n_repeats=3, random_state=42), random_state=42)
lasso_one_se_alpha.fit(X_train_scaled, y_train)
selected_features_one_se = [feature_names[i] for i in np.where(lasso_one_se_alpha.coef_ != 0)[0]]
print(f"Selected features with λ_1se: {selected_features_one_se}") 


# In[24]:


plt.figure(figsize=(10, 6))
plt.errorbar(lasso_cv.alphas_, mse_path, yerr=mse_std, fmt='o', color='red', ecolor='gray', capsize=3)
plt.axvline(lasso_cv.alphas_[best_alpha_index], linestyle='--', color='black', label=r'$\lambda_{min}$')
plt.axvline(lasso_cv.alphas_[one_se_index], linestyle='--', color='blue', label=r'$\lambda_{1se}$')
plt.xscale('log')
plt.xlabel('Alpha (α) value')
plt.ylabel('Mean Squared Error (MSE)')
plt.title('Lasso Regression: MSE vs Alpha (α) value')
plt.xticks(rotation=45)
plt.legend()
plt.tight_layout()  
plt.show()


# In[25]:


coefs = []
for a in alphas:
    lasso = Lasso(alpha=a, max_iter=10000)
    lasso.fit(X_train_scaled, y_train)
    coefs.append(lasso.coef_)


# In[26]:


plt.figure(figsize=(10, 6))
ax = plt.gca()
ax.plot(np.log10(alphas), coefs)
plt.xlabel('Log Lambda')
plt.ylabel('Coefficients')
plt.title('Lasso Paths')
plt.axis('tight')
plt.show()


# In[27]:


import networkx as nx


# In[29]:


boruta_features = ['CSI 300 Index Closing Price', 'Rubber and Plastic Index', 'Chemicals Index', 'Steel Index', 'BDI']
lasso_features = ['SSE Composite Index Volume', 'CSI 300 Index Volume', 'CSI 300 Index Closing Price', 'NASDAQ Index', 'BDI', 'SHFE: Gold Futures Closing Price', 'SHFE: Silver Futures Closing Price', 'EUA Futures Volume', 'EUA Futures Closing Price', 'Daqing Crude Oil Spot Price', 'Textile Index', 'Steel Index', 'Energy Index', 'Agricultural and Sideline Products Index', 'Rubber and Plastic Index', 'Thermal Coal Futures Closing Price', 'China Coking Coal Composite Index', 'RMB Index', 'USD to CNY Exchange Rate', 'NYMEX Natural Gas Closing Price', 'SH Baidu Index', 'SH AQI Index', 'SH Daily Minimum Temperature']
boruta_set = set(boruta_features)
lasso_set = set(lasso_features) 
intersection = boruta_set.intersection(lasso_set)
boruta_only = boruta_set - intersection
lasso_only = lasso_set - intersection
G = nx.Graph()
for feature in boruta_only:
    G.add_edge('Boruta', feature, color='lightcoral') 
for feature in lasso_only:
    G.add_edge('Lasso', feature, color='lightblue')
for feature in intersection:
    G.add_edge('Boruta', feature, color='lightcoral')
    G.add_edge('Lasso', feature, color='lightblue')
edge_colors = [data['color'] for _, _, data in G.edges(data=True)]
node_colors = []
for node in G.nodes():
    if node == 'Boruta':
        node_colors.append('lightcoral')
    elif node == 'Lasso':
        node_colors.append('lightblue') 
    elif node in boruta_only:
        node_colors.append('lightcoral')
    elif node in lasso_only:
        node_colors.append('lightblue')
    elif node in intersection:
        node_colors.append('plum')

plt.figure(figsize=(18, 18))
pos = nx.spring_layout(G, seed=36)
nx.draw_networkx(
    G, 
    pos,
    edge_color=edge_colors, 
    node_color=node_colors, 
    with_labels=True, 
    node_size=1000, 
    font_size=10, 
    edgecolors='none'
)
plt.title('Feature Selection by Boruta and Lasso') 
plt.show()


# In[ ]:
