# Supplementary material for: Forecasting regional carbon prices in china with a hybrid model based on quadratic decomposition and comprehensive feature screening
Source: PLoS One. 2025 Jun 30;20(6):e0326926. doi: 10.1371/journal.pone.0326926 (PMC12208498; doi:10.1371/journal.pone.0326926)
Supplement: S1 Data — (ZIP) [file pone.0326926.s001.zip › supplementary information/supplementary information/Code and Code Description/SH Code/Comparison of Prediction Models(SH).py]

# In[ ]:
import optuna
import numpy as np
import tensorflow as tf
from tensorflow.keras.models import Model
from tensorflow.keras.layers import Input, LSTM, Attention, Dropout, Dense, Concatenate
from tensorflow.keras.callbacks import EarlyStopping
import torch
import pandas as pd
from sklearn.preprocessing import MinMaxScaler
import matplotlib.pyplot as plt
from sklearn.model_selection import TimeSeriesSplit

# In[ ]:
print(f"TensorFlow 版本: {tf.__version__}")
print("TensorFlow 使用 CUDA 构建: ", tf.test.is_built_with_cuda())
gpus = tf.config.list_physical_devices('GPU')

# In[ ]:
df = pd.read_excel("Final data(SH).xlsx")

# In[ ]:
df.head()

# In[ ]:
scaler = MinMaxScaler(feature_range=(0, 1))
data_scaled = scaler.fit_transform(df)

# In[ ]:
look_back = 10

# 构造特征数据
X, y = [], []
for i in range(look_back, len(data_scaled)):
    X.append(data_scaled[i-look_back:i])
    y.append(data_scaled[i, 0])
X, y = np.array(X), np.array(y)

# 保留最后 15% 作为测试集
test_size = int(len(X) * 0.15)
X_trainval, X_test = X[:-test_size], X[-test_size:]
y_trainval, y_test = y[:-test_size], y[-test_size:]

# In[ ]:
def create_model(lstm_units=50, dropout_rate=0.2):
    inputs = Input(shape=(look_back, X.shape[2]))
    lstm_out = LSTM(lstm_units, return_sequences=True)(inputs)
    attention = Attention()([lstm_out, lstm_out])
    concat = Concatenate()([lstm_out, attention])
    lstm_out2 = LSTM(lstm_units)(concat)
    dropout = Dropout(dropout_rate)(lstm_out2)
    outputs = Dense(1)(dropout)
    model = Model(inputs, outputs)
    model.compile(optimizer='adam', loss='mse')
    return model

# Optuna目标函数
def objective(trial):
    lstm_units = trial.suggest_int('lstm_units', 10, 100)
    dropout_rate = trial.suggest_float('dropout_rate', 0.1, 0.5)
    
    tscv = TimeSeriesSplit(n_splits=5)
    val_losses = []
    
    for train_idx, val_idx in tscv.split(X_trainval):
        X_train, X_val = X_trainval[train_idx], X_trainval[val_idx]
        y_train, y_val = y_trainval[train_idx], y_trainval[val_idx]
        
        model = create_model(lstm_units, dropout_rate)
        model.fit(
            X_train, y_train,
            epochs=50,
            batch_size=16,
            verbose=0,
            validation_data=(X_val, y_val)
        )
        
        val_loss = model.evaluate(X_val, y_val, verbose=0)
        val_losses.append(val_loss)
    
    return np.mean(val_losses)

# 执行Optuna优化
study = optuna.create_study(direction='minimize')
study.optimize(objective, n_trials=20)

# In[ ]:
best_params = study.best_params
lstm_units = best_params['lstm_units']
dropout_rate = best_params['dropout_rate']

final_model = create_model(**best_params)
final_model.fit(X_trainval, y_trainval, epochs=240, batch_size=16, verbose=1)
test_loss = final_model.evaluate(X_test, y_test)

# In[ ]:
y_pred = final_model.predict(X_test)
y_test_unscaled = scaler.inverse_transform(np.concatenate([y_test.reshape(-1, 1), np.zeros((len(y_test), X.shape[2]-1))], axis=1))[:, 0]
y_pred_unscaled = scaler.inverse_transform(np.concatenate([y_pred, np.zeros((len(y_pred), X.shape[2]-1))], axis=1))[:, 0]
for i in range(10):
    print(f"真实值: {y_test_unscaled[i]:.2f}, 预测值: {y_pred_unscaled[i]:.2f}")

# In[ ]:
import matplotlib.pyplot as plt
from matplotlib import font_manager

# 定义字体属性
font_path = "C:/Windows/Fonts/simhei.ttf"  # 替换为实际字体路径
font_prop = font_manager.FontProperties(fname=font_path)

# 提取数据（假设 `study` 对象包含试验数据）
trials = [trial.number for trial in study.trials]
values = [trial.value for trial in study.trials]
best_value = min(values)  # 计算最佳值

# 创建图形
fig, ax = plt.subplots(figsize=(15, 8))

# 绘制优化历史图（每个试验的值）
ax.plot(trials, values, 'o', color='blue', label="Objective Value")
ax.axhline(y=best_value, color='red', linestyle='-', label="Best Value")  # 添加最佳值的水平线

# 设置背景为白色
ax.set_facecolor("white")  # 图表背景
fig.set_facecolor("white")  # 整体背景

# 添加标题和标签
ax.set_title("Optimization History", fontsize=16, fontproperties=font_prop)
ax.set_xlabel("Trial", fontsize=14, fontproperties=font_prop)
ax.set_ylabel("Objective Value", fontsize=14, fontproperties=font_prop)

# 设置y轴的范围
ax.set_ylim([0, max(values) * 1.1])

# 设置刻度标签的旋转和字体
ax.set_xticks(trials)  # 确保所有试验编号都显示
plt.xticks(rotation=90, fontproperties=font_prop)
plt.yticks(fontproperties=font_prop)

# 显式添加网格线
ax.grid(True, which='both', linestyle='--', linewidth=0.25, color='gray')
# 设置边框样式（左边框和底边框较粗，上边框和右边框隐藏）
ax.spines['top'].set_color('black')
ax.spines['right'].set_color('black')
ax.spines['left'].set_color('black')
ax.spines['bottom'].set_color('black')
ax.spines['left'].set_linewidth(0.5)
ax.spines['bottom'].set_linewidth(0.5)
ax.spines['top'].set_linewidth(0.5)
ax.spines['right'].set_linewidth(0.5)

# 设置边框可见性
for spine in ax.spines.values():
    spine.set_visible(True)

# 显示图例
ax.legend()

# 调整布局，避免标题或标签重叠
plt.tight_layout()

# 显示图形
plt.show()


# In[ ]:
import matplotlib.pyplot as plt
from matplotlib import font_manager
import optuna

# 定义字体属性
font_path = "C:/Windows/Fonts/simhei.ttf"  # 替换为实际字体路径
font_prop = font_manager.FontProperties(fname=font_path)

# 提取超参数重要性数据
param_importances = optuna.importance.get_param_importances(study)
params = list(param_importances.keys())
importances = list(param_importances.values())

# 创建图形 - 超参数重要性图
fig, ax = plt.subplots(figsize=(11, 7))

# 绘制超参数重要性条形图
bars = ax.barh(params, importances, color="#1f77b4",alpha=1)

# 设置背景为白色
ax.set_facecolor("white")  # 图表背景
fig.set_facecolor("white")  # 整体背景

# 添加标题和标签
ax.set_title("Hyperparameter Importances", fontsize=14)
ax.set_xlabel("Hyperparameter Importance", fontsize=10)
ax.set_ylabel("Hyperparameter", fontsize=10)

# 显示每个条形图上的数值标签
for bar, importance in zip(bars, importances):
    ax.text(bar.get_width() + 0.01, bar.get_y() + bar.get_height() / 2,
            f"{importance:.2f}", va='center', ha='left', fontsize=9, color='black')

# 设置网格线样式
ax.grid(True, which='both', linestyle='-', linewidth=0.25, color='black', axis='x')

# 设置边框样式（左边框和底边框较粗，上边框和右边框隐藏）
ax.spines['top'].set_color('black')
ax.spines['right'].set_color('black')
ax.spines['left'].set_color('black')
ax.spines['bottom'].set_color('black')
ax.spines['left'].set_linewidth(0.5)
ax.spines['bottom'].set_linewidth(0.5)
ax.spines['top'].set_linewidth(0.5)
ax.spines['right'].set_linewidth(0.5)

# 调整布局，避免标题或标签重叠
plt.tight_layout()

# 显示超参数重要性图
plt.show()


# In[ ]:
plt.figure(figsize=(10, 6))
plt.plot(y_test_unscaled, label='Actual value', color='blue', linestyle='-', linewidth=2)
plt.plot(y_pred_unscaled, label='Predicted value', color='red', linestyle='--', linewidth=2)
plt.ylabel('Price')
plt.title('Comparison between predicted and actual values')
plt.legend()
plt.grid(True)
plt.tight_layout()
plt.show()

# In[ ]:
from sklearn.metrics import mean_squared_error, mean_absolute_error, r2_score
import numpy as np

# In[ ]:
mse = mean_squared_error(y_test_unscaled, y_pred_unscaled)
mae = mean_absolute_error(y_test_unscaled, y_pred_unscaled)
mape = np.mean(np.abs((y_test_unscaled - y_pred_unscaled) / y_test_unscaled)) * 100
r2 = r2_score(y_test_unscaled, y_pred_unscaled)
rmse = np.sqrt(mse)

# Print the results
print(f'Mean Squared Error (MSE): {mse:.4f}')
print(f'Mean Absolute Error (MAE): {mae:.4f}')
print(f'Mean Absolute Percentage Error (MAPE): {mape:.4f}%')
print(f'Root Mean Squared Error (RMSE): {rmse:.4f}')
print(f'R² (R-squared): {r2:.4f}')

# In[ ]:
import os
df = pd.DataFrame({
    'True Value': y_test_unscaled.flatten(),
    'Predicted Value': y_pred_unscaled.flatten()
})

# 指定保存路径
save_path = r"C:\Users\123\Desktop\论文图片\SH-optuna-attention-lstm.xlsx"

# 检查文件夹是否存在
os.makedirs(os.path.dirname(save_path), exist_ok=True)

# 保存 Excel 文件
df.to_excel(save_path, index=False)

print("已成功导出到：", save_path)

# In[ ]:


# In[ ]:


# In[ ]:
