# Supplementary material for: Forecasting regional carbon prices in china with a hybrid model based on quadratic decomposition and comprehensive feature screening
Source: PLoS One. 2025 Jun 30;20(6):e0326926. doi: 10.1371/journal.pone.0326926 (PMC12208498; doi:10.1371/journal.pone.0326926)
Supplement: S1 Data — (ZIP) [file pone.0326926.s001.zip › supplementary information/supplementary information/Code and Code Description/SH Code/SHAP(SH).py]

# In[ ]:
import torch
import torch.nn as nn
import torch.optim as optim
import numpy as np
import optuna
from sklearn.preprocessing import MinMaxScaler
from sklearn.metrics import mean_squared_error
from sklearn.model_selection import TimeSeriesSplit
import matplotlib.pyplot as plt
import pandas as pd
from torch.utils.data import DataLoader, TensorDataset

# In[ ]:
device = torch.device("cuda" if torch.cuda.is_available() else "cpu")
class Attention(nn.Module):
    def __init__(self):
        super(Attention, self).__init__()

    def forward(self, query, key, value):
        scores = torch.matmul(query, key.transpose(1, 2)) / (query.size(-1) ** 0.5)
        attention_weights = torch.softmax(scores, dim=-1)
        context = torch.matmul(attention_weights, value)
        return context

# LSTM+Attention模型
class LSTMWithAttention(nn.Module):
    def __init__(self, input_dim, lstm_units, dropout_rate):
        super(LSTMWithAttention, self).__init__()
        self.lstm1 = nn.LSTM(input_dim, lstm_units, batch_first=True)
        self.attention = Attention()
        self.lstm2 = nn.LSTM(lstm_units * 2, lstm_units, batch_first=True)
        self.dropout = nn.Dropout(dropout_rate)
        self.fc = nn.Linear(lstm_units, 1)

    def forward(self, x):
        lstm_out, _ = self.lstm1(x)
        attn_out = self.attention(lstm_out, lstm_out, lstm_out)
        concat = torch.cat([lstm_out, attn_out], dim=-1)
        lstm_out2, _ = self.lstm2(concat)
        lstm_out2 = lstm_out2[:, -1, :]  # 最后一个时间步
        dropout_out = self.dropout(lstm_out2)
        out = self.fc(dropout_out)
        return out

# In[ ]:
df = pd.read_excel("Final data(SH).xlsx")
scaler = MinMaxScaler(feature_range=(0, 1))
data_scaled = scaler.fit_transform(df)

look_back = 10
X, y = [], []

for i in range(look_back, len(data_scaled)):
    X.append(data_scaled[i - look_back:i])
    y.append(data_scaled[i, 0])  # 预测第一列

X = torch.tensor(np.array(X), dtype=torch.float32)
y = torch.tensor(np.array(y), dtype=torch.float32)

# 划分训练+验证 / 测试集
test_size = int(len(X) * 0.15)
X_trainval, X_test = X[:-test_size], X[-test_size:]
y_trainval, y_test = y[:-test_size], y[-test_size:]

# In[ ]:
def objective(trial):
    lstm_units = trial.suggest_int('lstm_units', 10, 100)
    dropout_rate = trial.suggest_float('dropout_rate', 0.1, 0.5)
    batch_size = 16
    epochs = 50

    tscv = TimeSeriesSplit(n_splits=5)
    val_losses = []

    for train_idx, val_idx in tscv.split(X_trainval):
        X_train, X_val = X_trainval[train_idx], X_trainval[val_idx]
        y_train, y_val = y_trainval[train_idx], y_trainval[val_idx]

        train_loader = DataLoader(TensorDataset(X_train, y_train), batch_size=batch_size, shuffle=False)
        val_loader = DataLoader(TensorDataset(X_val, y_val), batch_size=batch_size, shuffle=False)

        model = LSTMWithAttention(X.shape[2], lstm_units, dropout_rate).to(device)
        criterion = nn.MSELoss()
        optimizer = optim.Adam(model.parameters())

        model.train()
        for epoch in range(epochs):
            for xb, yb in train_loader:
                xb, yb = xb.to(device), yb.to(device)
                optimizer.zero_grad()
                pred = model(xb).view(-1)
                loss = criterion(pred, yb)
                loss.backward()
                optimizer.step()

        model.eval()
        val_preds, val_targets = [], []
        with torch.no_grad():
            for xb, yb in val_loader:
                xb, yb = xb.to(device), yb.to(device)
                pred = model(xb).view(-1)
                val_preds.append(pred.cpu())
                val_targets.append(yb.cpu())

        val_preds = torch.cat(val_preds)
        val_targets = torch.cat(val_targets)
        val_loss = criterion(val_preds, val_targets).item()
        val_losses.append(val_loss)

    return np.mean(val_losses)

# In[ ]:
study = optuna.create_study(direction='minimize')
study.optimize(objective, n_trials=20)

# 获取最优参数
best_params = study.best_params
lstm_units = best_params['lstm_units']
dropout_rate = best_params['dropout_rate']

# In[ ]:
from tqdm import tqdm

batch_size = 16
epochs = 150
train_loader = DataLoader(TensorDataset(X_trainval, y_trainval), batch_size=batch_size, shuffle=False)

model = LSTMWithAttention(X.shape[2], lstm_units, dropout_rate).to(device)
criterion = nn.MSELoss()
optimizer = optim.Adam(model.parameters())

model.train()
for epoch in range(1, epochs + 1):
    epoch_loss = 0.0
    train_loader_iter = tqdm(train_loader, desc=f"Epoch {epoch}/{epochs}", leave=False)

    for xb, yb in train_loader_iter:
        xb, yb = xb.to(device), yb.to(device)
        optimizer.zero_grad()
        pred = model(xb).squeeze()
        loss = criterion(pred, yb)
        loss.backward()
        optimizer.step()
        epoch_loss += loss.item() * xb.size(0)

    epoch_loss /= len(train_loader.dataset)
    print(f"Epoch [{epoch}/{epochs}] Loss: {epoch_loss:.10f}")

# In[ ]:
# 测试
model.eval()
with torch.no_grad():
    y_pred = model(X_test.to(device)).cpu().numpy()

# 反归一化
y_test_unscaled = scaler.inverse_transform(
    np.concatenate([y_test.reshape(-1, 1), np.zeros((len(y_test), X.shape[2]-1))], axis=1)
)[:, 0]
y_pred_unscaled = scaler.inverse_transform(
    np.concatenate([y_pred.reshape(-1, 1), np.zeros((len(y_pred), X.shape[2]-1))], axis=1)
)[:, 0]

for i in range(10):
    print(f"真实值: {y_test_unscaled[i]:.2f}, 预测值: {y_pred_unscaled[i]:.2f}")

# In[ ]:
# Plot the results
plt.figure(figsize=(10, 6))
plt.plot(y_test_unscaled, label='Actual value', color='blue', linestyle='-', linewidth=2)
plt.plot(y_pred_unscaled, label='Predicted value', color='red', linestyle='--', linewidth=2)
plt.ylabel('Price')
plt.title('Comparison between predicted and actual values')
plt.legend()
plt.grid(True)
plt.tight_layout()
plt.show()

# In[ ]:
from sklearn.metrics import mean_squared_error, mean_absolute_error, r2_score
import numpy as np

# In[ ]:
mse = mean_squared_error(y_test_unscaled, y_pred_unscaled)
mae = mean_absolute_error(y_test_unscaled, y_pred_unscaled)
mape = np.mean(np.abs((y_test_unscaled - y_pred_unscaled) / y_test_unscaled)) * 100
r2 = r2_score(y_test_unscaled, y_pred_unscaled)
rmse = np.sqrt(mse)

# Print the results
print(f'Mean Squared Error (MSE): {mse:.4f}')
print(f'Mean Absolute Error (MAE): {mae:.4f}')
print(f'Mean Absolute Percentage Error (MAPE): {mape:.4f}%')
print(f'Root Mean Squared Error (RMSE): {rmse:.4f}')
print(f'R² (R-squared): {r2:.4f}')

# In[ ]:
tensor_data = torch.tensor(X_test) 
tensor_data.size()

# In[ ]:
import shap
tensor_data = tensor_data.to(device)
tensor_data = tensor_data.to(device).float()
# 假设 model 是你的 PyTorch 模型，tensor_data 是你的输入数据
explainer = shap.DeepExplainer(model, tensor_data)

# 在解释之前将模型设置为训练模式
model.train()
# 计算 SHAP 值
shap_values = explainer.shap_values(tensor_data, check_additivity=False)  # (1728, 12, 7)

# 切换回评估模式
model.eval()
data_numpy = tensor_data.cpu().detach().numpy()  # 确保 data 是 NumPy 数组，并移动到 CPU

# In[ ]:
shap_values.shape, data_numpy.shape

# In[ ]:
feature_names = ["Steel Index", "BDI", "CSI 300 Index Closing Price", "Rubber and Plastic Index","EUA Futures Closing Price"] 

# In[ ]:
import shap
import matplotlib.pyplot as plt

# 设置全局字体 Times New Roman
plt.rcParams['font.family'] = 'Times New Roman'

# 拉平成二维
shap_values_flat = shap_values[:, :, -5:, 0].reshape(-1, 5)
data_numpy_flat = data_numpy[:, :, -5:].reshape(-1, 5)

# 创建高dpi画布
fig = plt.figure(figsize=(8, 6), dpi=960)

# 绘制 SHAP 蜂巢图
shap.summary_plot(
    shap_values_flat,
    data_numpy_flat,
    feature_names=feature_names,  # 只取最后5个特征名
    color=plt.get_cmap("cool"),
    show=False
)

# 美化调整开始 -----------------------------------------------

# 设置标题
plt.title("Feature contribution distribution chart", fontsize=14, fontweight='bold', pad=15)

# 调整 x轴 / y轴 字体大小
plt.xticks(fontsize=10)
plt.yticks(fontsize=10)

# 修改 color bar（右侧色条）
colorbar_ax = plt.gcf().axes[-1]  # 通常color bar是最后一个ax

# 修改 color bar 上的字体
colorbar_ax.tick_params(labelsize=10)

# 调整 colorbar的标签字体
colorbar_ax.set_ylabel("Feature Value", fontsize=12)

# 美化结束 -----------------------------------------------

# 保存高清图
plt.savefig(r"C:\Users\123\Desktop\论文图片\SH_shap_summary_pretty.png", bbox_inches='tight', dpi=960)

# 显示图
plt.show()

# In[ ]:
import matplotlib.pyplot as plt
import shap

# 设置字体
plt.rcParams['font.family'] = 'Times New Roman'

# 画 shap bar图
shap.summary_plot(
    shap_values_flat, 
    data_numpy_flat, 
    plot_type="bar", 
    feature_names=feature_names,
    show=False  # 不立即显示，方便后续自定义
)

# 当前图像调整
plt.gcf().set_size_inches(8, 6)  # 设置图的尺寸
plt.xticks(fontsize=10)
plt.yticks(fontsize=10)
plt.title("Feature importance ranking chart", fontsize=14, fontweight='bold', pad=15)

# 保存图片
plt.savefig(r"C:\Users\123\Desktop\论文图片\SH_Feature importance ranking chart.png", 
            bbox_inches='tight', dpi=960)
plt.show() 

# In[ ]:


# In[ ]:
