# Supplementary material for: Forecasting regional carbon prices in china with a hybrid model based on quadratic decomposition and comprehensive feature screening
Source: PLoS One. 2025 Jun 30;20(6):e0326926. doi: 10.1371/journal.pone.0326926 (PMC12208498; doi:10.1371/journal.pone.0326926)
Supplement: S1 Data — (ZIP) [file pone.0326926.s001.zip › supplementary information/supplementary information/Code and Code Description/SH Code/Stacked Autoencoder Denoising.py]

#!/usr/bin/env python
# coding: utf-8

# In[1]:


import torch
import torch.nn as nn
from torch.autograd import Variable
import numpy as np
import pandas as pd
import matplotlib.pyplot as plt
import warnings
warnings.filterwarnings("ignore")


# In[2]:


AE_Input_train = np.load('SHAE_Input_train.npy')  # 4 × 2340 数据
AE_Label = np.load('SHAE_Label.npy')  # 4 × 2340 标签


# In[3]:


print("AE_Input_train shape:", AE_Input_train.shape)
print("AE_Label shape:", AE_Label.shape)


# In[4]:


AE_Input_train = AE_Input_train.T  # (4, 2340)
AE_Label = AE_Label.T  # (4, 2340)


# In[5]:


print("AE_Input_train shape after transpose:", AE_Input_train.shape)
print("AE_Label shape after transpose:", AE_Label.shape)


# In[6]:


Tensor_Train = Variable(torch.from_numpy(AE_Input_train).float())
Tensor_Label = Variable(torch.from_numpy(AE_Label).float())


# In[7]:


torch.manual_seed(42)


# In[8]:


# 超参数
EPOCH = 50
LR = 0.001


# In[9]:


# 定义自动编码器模型结构
class StackedAutoEncoder(nn.Module):
    def __init__(self):
        super(StackedAutoEncoder, self).__init__()

        # 第一层编码器和解码器
        self.encoder1 = nn.Sequential(
            nn.Linear(2340, 1170),  # 输入大小到隐藏大小
            nn.Tanh(),
            nn.Linear(1170, 585)  # 隐藏大小到减小大小
        )
        self.decoder1 = nn.Sequential(
            nn.Linear(585, 1170),  # 减小大小到隐藏大小
            nn.Tanh(),
            nn.Linear(1170, 2340)  # 隐藏大小到输出大小
        )

        # 第二层编码器和解码器
        self.encoder2 = nn.Sequential(
            nn.Linear(2340, 1170),  # 输入大小到隐藏大小
            nn.Tanh(),
            nn.Linear(1170, 585)  # 隐藏大小到减小大小
        )
        self.decoder2 = nn.Sequential(
            nn.Linear(585, 1170),  # 减小大小到隐藏大小
            nn.Tanh(),
            nn.Linear(1170, 2340)  # 隐藏大小到输出大小
        )

    def forward(self, x):
        # 网络的前向传播
        en1 = self.encoder1(x)  # 使用第一编码器编码
        de1 = self.decoder1(en1)  # 使用第一解码器解码
        en2 = self.encoder2(de1)  # 使用第二编码器编码
        de2 = self.decoder2(en2)  # 使用第二解码器解码
        return en1, de1, en2, de2


# 步骤1：模型设置和数据导入完成
print("步骤1：模型设置和数据导入完成")


# In[10]:


# 设置损失函数和优化器
SAE = StackedAutoEncoder()
optimizer = torch.optim.Adam(SAE.parameters(), lr=LR)
loss_func = nn.MSELoss()
train_loss = []
# 步骤2：损失函数和优化器设置完成
print("步骤2：损失函数和优化器设置完成")


# In[11]:


# 模型训练
for epoch in range(EPOCH):
    # 前向传播
    en1, de1, en2, de2 = SAE(Tensor_Train)

    # 计算损失
    loss = loss_func(de2, Tensor_Label)

    # 梯度清零，反向传播并更新权重
    optimizer.zero_grad()
    loss.backward()
    optimizer.step()

    # 打印训练损失
    print('Epoch: ', epoch, '| train loss: %.4f' % loss.data)
    train_loss.append((epoch, loss.data))

# 步骤3：模型训练完成
print("步骤3：模型训练完成")


# In[12]:


# 运行模型获取去噪信号
with torch.no_grad():
    _, _, _, De2 = SAE(Tensor_Train)
    denoisedarray = De2.numpy()  # (4, 2340)

# 由于已经转置，此时 new_x_combined 的形状应该为 (4, 2340)
new_x_combined = denoisedarray  # (4, 2340)

# 加载IMF数据并转置 X5 到 X10
results_data = pd.read_excel('SH_results_ice.xlsx')
X5_X10_transposed = results_data[['IMF 5', 'IMF 6', 'IMF 7', 'IMF 8', 'IMF 9', 'IMF 10']].T

# 直接使用 X5 到 X9 的原始数据，不进行归一化
X5 = X5_X10_transposed.loc['IMF 5'].values.reshape(1, -1)[0]
X6 = X5_X10_transposed.loc['IMF 6'].values.reshape(1, -1)[0]
X7 = X5_X10_transposed.loc['IMF 7'].values.reshape(1, -1)[0]
X8 = X5_X10_transposed.loc['IMF 8'].values.reshape(1, -1)[0]
X9 = X5_X10_transposed.loc['IMF 9'].values.reshape(1, -1)[0]
X10 = X5_X10_transposed.loc['IMF 10'].values.reshape(1, -1)[0]

# 按公式与 X5 到 X10 组合，得到最终的 new_data
new_x1 = new_x_combined[0, :]
new_x2 = new_x_combined[1, :]
new_x3 = new_x_combined[2, :]
new_x4 = new_x_combined[3, :]

# 将去噪信号与 X5 到 X9 信号组合
new_data = new_x1 + new_x2 + new_x3 + new_x4 + X5 + X6 + X7 + X8 + X9 + X10

# 检查 new_data 的形状
print("new_data shape:", new_data.shape)

# 加载原始信号用于对比
original_data = results_data['Original_data'].values

# 绘图
plt.figure(figsize=(16, 12))
plt.plot(new_data, label='reconstructed signal', color='blue', linewidth=1.5)
plt.plot(original_data, label='original signal', color='green', linewidth=1)

# 设置标题和标签
plt.title("Comparison between the denoised reconstructed signal and the original signal", fontsize=18)
plt.ylabel("Price", fontsize=16)

# 图例与网格
plt.legend(loc='upper right')
plt.grid(True)

# 显示图像
plt.show()


# In[14]:


import matplotlib.pyplot as plt

# 确保 `De2` 和 `cleanarray` 保持原始形状 (4, 2340)，
# `De2` 是去噪后的输出，`cleanarray` 是原始信号（标签）

# 提取去噪后的信号
denoisedarray = De2.data.numpy()  # 去噪信号, 形状为 (4, 2340)
cleanarray = AE_Label  # 原始信号, 形状为 (4, 2340)

# 绘制每一列的去噪信号和原始信号
plt.figure(figsize=(16, 12))
for i in range(denoisedarray.shape[0]):  # 遍历每一列
    plt.subplot(4, 1, i+1)  # 创建 4 个子图，每个子图绘制一列
    plt.plot(denoisedarray[i, :], label=f'denoised signal IMF {i+1}', color='red', linewidth=1.5)
    plt.plot(cleanarray[i, :], label=f'original signal IMF {i+1}', color='green', linewidth=1)
    plt.legend(loc='upper right')
    plt.ylabel("Amplitude",fontsize=16)
    plt.title(f"Comparison between the denoised signal and the original signal - IMF {i+1}",fontsize=14)

plt.tight_layout()  # 调整子图间距
plt.show()


# In[15]:


import numpy as np
mse = np.mean((denoisedarray - cleanarray) ** 2)
print("MSE between the denoised signal and the original signal", mse)


# In[16]:


# 假设 de2 是降噪后的输出，其形状为 (4, 2340)
# 这里我们直接使用 de2 转换为 DataFrame

# 转换为 DataFrame，方便查看和保存
denoised_data = de2.data.numpy()  # 假设降噪后输出为 de2
denoised_df = pd.DataFrame(denoised_data.T, columns=[f"denoised column {i+1}" for i in range(4)])

# 显示前几行数据以便查看
print(denoised_df.head(10))  # 显示前 10 行作为预览


# In[17]:


df1 = pd.read_excel('SHEA Closing Price.xlsx')
del df1["time"]
df1['new_data'] = new_data
df1.to_excel('SH Denoised reconstructed signal data.xlsx', index=False)


# In[ ]:
