# Supplementary material for: Forecasting regional carbon prices in china with a hybrid model based on quadratic decomposition and comprehensive feature screening
Source: PLoS One. 2025 Jun 30;20(6):e0326926. doi: 10.1371/journal.pone.0326926 (PMC12208498; doi:10.1371/journal.pone.0326926)
Supplement: S1 Data — (ZIP) [file pone.0326926.s001.zip › supplementary information/supplementary information/Original Data and Data Description/GD Data/Final data(GD).xlsx]

## Sheet: Sheet1
data	IMF_1	IMF_2	IMF_3	IMF_4	IMF_5	IMF_6	IMF_7	IMF_8	IMF_9	USD to CNY Exchange Rate	Daqing Crude Oil Spot Price	CSI 300 Index Closing Price	SHFE: Gold Futures Closing Price	GD AQI Index	Agricultural and Sideline Products Index	EUA Futures Closing Price	Rubber and Plastic Index	BDI
62	46.8537	16.1175	-2.42122	0.296395	1.29913	0.213895	0.00900495	0.0332267	0.13943	0.163167	100.87	2185.47	257.95	83	954	4.68	853	1205
60.8	46.8799	16.1496	-2.33461	0.379476	0.540733	-0.458831	-0.0579798	-0.0915321	0.024635	0.163167	100.36	2237.32	261.85	94	953	4.85	855	1098
60.8	46.9192	16.2002	-2.18383	0.466249	-0.584213	0.223246	0.079786	-0.0136733	-0.213058	0.163167	101.24	2238.62	262.05	108	953	4.93	855	1061
60.8	46.9596	16.2569	-1.99095	0.458007	-1.44016	0.325788	-0.0591503	0.129221	-0.305801	0.163167	104.5	2273.76	263.1	77	953	5.11	854	1029
60	47.019	16.3376	-1.74164	0.317092	-1.44921	-0.680104	-0.0121242	0.000875083	0.0555061	0.163167	105.45	2270.67	262.7	70	953	5.31	855	1002
61.8	47.0999	16.4447	-1.4417	0.0167272	-0.561289	0.396484	0.100592	-0.228807	0.466253	0.163167	106.47	2268.61	265.1	84	952	5.23	856	989
63.3	47.1961	16.5717	-1.11139	-0.436886	0.685385	0.352693	-0.221281	0.0275891	0.238293	0.163167	106.93	2229.46	261.8	63	950	5.53	855	970
63.3	47.3045	16.7146	-0.76966	-0.974568	1.51283	-0.984488	0.351715	0.307575	-0.463479	0.163167	108.06	2232.53	259.4	67	950	5.45	855	936
63.3	47.4255	16.8733	-0.430655	-1.4686	1.39531	0.888385	-0.491426	-0.141585	-0.639901	0.163167	107.4	2224.8	258.6	68	952	5.54	855	930
63.8	47.5552	17.0433	-0.113788	-1.77583	0.377538	-0.0262174	0.608319	-0.381067	0.106053	0.163167	86.5454	2224.48	258.15	60	952	9.73497	856	1065.95
62	47.6856	17.2155	0.159484	-1.77144	-0.923781	-1.02391	-0.683466	0.320474	0.835262	0.163167	106.82	2187.25	256.3	52	952	5.54	858	1015.12
65.8	47.8277	17.4003	0.39223	-1.36162	-1.66509	1.42961	0.684879	0.372073	0.471852	0.163167	107.9	2196.8	257.7	62	951	5.67	856	939
61	47.9402	17.5554	0.533264	-0.607338	-1.40512	-0.779255	-0.583102	-0.582385	-0.691145	0.163167	107.23	2194.67	256.9	62	952	5.66	857	956
67	48.0907	17.7487	0.66618	0.492718	-0.134549	-0.463373	0.400166	-0.0674401	-0.890682	0.163167	106.79	2190.47	256.8	75	951	5.71	857	962
71.6	48.2528	17.9527	0.76009	1.6806	1.27144	1.25524	-0.241295	0.522864	0.11349	0.163167	107.3	2167.83	258.75	64	952	5.06	858	967
71.6	48.3836	18.1225	0.762269	2.60321	1.77094	-1.01532	0.163	-0.249214	0.873864	0.163167	107.18	2134.97	262.1	77	955	5.2	860	961
71.6	48.4937	18.2681	0.693835	3.02853	1.07066	0.0962034	-0.141363	-0.164731	0.520909	0.163167	105.58	2158.47	259.95	82	954	5.41	858	949
70.88	48.5724	18.3782	0.562759	2.80732	-0.307241	0.75942	0.208391	0.373571	-0.376696	0.163167	104.85	2158.66	260.35	57	955	5.4	859	943
66.8	48.6357	18.4692	0.418701	1.98114	-1.33699	-0.83493	-0.310145	-0.154291	-0.63166	0.16239	103.79	2156.47	264.8	39	959	5.21	861	1015.12
66.8	48.7208	18.579	0.337814	0.755349	-1.27188	0.168352	0.419079	-0.252955	-0.0552059	0.16239	102.7	2157.33	264.55	57	955	5.22	861	1022
66.8	48.8214	18.7012	0.334215	-0.655358	-0.311647	0.491481	-0.562577	0.297862	0.344777	0.16239	102.13	2137.32	264	72	957	5.12	861	1022
66.8	48.9162	18.8134	0.391147	-2.02632	0.667397	-0.55589	0.709209	-0.0188528	0.0704641	0.16239	102.04	2135.5	260.25	73	957	5.13	862	1008
65.12	48.9879	18.8978	0.493482	-3.10686	0.914866	0.0520279	-0.799738	-0.23986	-0.155938	0.16239	102.36	2133.91	259.95	67	959	5.24	861	997
66.8	49.0748	18.993	0.688383	-3.59624	0.443741	0.555007	0.822258	0.347563	0.235316	0.16239	101.59	2180.05	259.75	70	971	5.3	860	987
65.12	49.1564	19.078	0.946081	-3.3816	-0.272402	-0.73185	-0.78752	-0.111595	0.343611	0.16239	103.463	2174.85	260.4	73	962	5.28	861	982
67.8	49.2523	19.1725	1.27495	-2.43723	-0.577811	0.287082	0.706843	-0.422407	-0.350151	0.16239	102.62	2172.37	260.8	42	967	5.1	861	1002
69.5	49.3738	19.2873	1.6616	-0.915776	-0.265445	0.417202	-0.630792	0.489632	-0.867706	0.16239	102.57	2144.08	261.9	59	970	4.77	861	1021
71.2	49.4892	19.3893	2.02889	0.821385	0.21939	-0.902015	0.540114	0.147573	-0.181624	0.16239	102.79	2145.95	260.5	59	971	4.79	860	1027
74.6	49.5893	19.468	2.32263	2.38874	0.346893	0.805035	-0.41545	-0.707404	1.09338	0.16239	103.69	2115.14	261.3	73	973	4.69	858	1022
77	49.6498	19.4976	2.47682	3.42472	-0.0452531	-0.102387	0.277041	0.30043	1.09323	0.16239	103.32	2115.77	260	83	971	4.84	858	1010
74.7	49.6607	19.4679	2.46002	3.73167	-0.516616	-0.639651	-0.0360378	0.820014	-0.48699	0.16239	103.7	2135.91	260.45	59	971	5.12	857	988
73	49.6947	19.4527	2.35309	3.39388	-0.347055	1.00489	-0.286466	-0.69627	-1.49544	0.16239	104.2	2130.87	261	58	972	5.16	857	966
73	49.7347	19.4348	2.13136	2.47029	0.419861	-0.897263	0.610616	-0.891466	-0.595977	0.16239	104.1	2148.41	261	64	973	5.12	858	964
74.7	49.765	19.397	1.76803	1.0947	1.07631	0.328416	-0.913013	1.1848	1.06708	0.16239	103.79	2155.98	260.65	52	974	5.09	859	997.739
74.7	49.7295	19.2819	1.19927	-0.567685	0.834915	0.483119	1.19329	0.701477	1.33706	0.16239	104.09	2147.28	259.1	82	974	5.17	858	973
63.02	49.6195	19.0809	0.445756	-2.17632	-0.229427	-0.911481	-1.27869	-1.46848	0.0751556	0.16239	104.03	2169.35	255.15	65	973	5.2	859	954
65.18	49.5316	18.893	-0.324118	-3.21617	-1.10609	0.868119	1.17418	-0.121095	-0.895553	0.16239	103.83	2155.16	252.35	54	974	5.2	859	940
61.18	49.4366	18.6897	-1.08849	-3.48551	-1.11882	-0.583131	-0.933533	1.3677	-0.863065	0.16239	103.68	2156.46	253.3	47	974	5.05	859	934
63.5	49.3553	18.4925	-1.77388	-2.91438	-0.200135	0.202711	0.59438	-0.351289	-0.15801	0.162088	103.43	2149.92	251.3	64	973	5.43	859	948
63.5	49.2754	18.2893	-2.35207	-1.68196	0.923396	0.225419	-0.222953	-1.16182	0.584417	0.162088	105.94	2128.27	251.4	97	972	5.39	860	959
66.38	49.2065	18.0899	-2.77909	-0.0974056	1.35866	-0.699387	-0.134826	0.709551	0.922011	0.162088	105.71	2150.6	251.15	45	972	5.54	863	977
68.5	49.1312	17.8764	-3.0557	1.41002	0.657193	0.991578	0.397334	0.782708	0.371826	0.162088	106.62	2134.72	253.55	69	972	5.44	863	989
62.5	48.9985	17.5968	-3.22556	2.41478	-0.755539	-0.774804	-0.459706	-0.874029	-0.847984	0.162088	105.61	2134.28	252.9	129	971	5.53	867	999
63.5	48.8802	17.3247	-3.18661	2.82372	-1.59096	0.142886	0.346187	-0.15952	-1.14597	0.162088	106.19	2161.27	252.6	69	973	5.49	864	1004
65.16	48.741	17.0246	-2.97219	2.55021	-1.13971	0.544487	-0.106058	0.575605	-0.0172748	0.162088	106.13	2160.77	254.2	74	972	5.36	864	973
65.16	48.5908	16.7071	-2.57294	1.73031	0.376308	-0.873264	-0.177438	-0.142593	1.35058	0.162088	107.1	2153.41	253.7	84	972	5.55	865	939
66.82	48.4368	16.3801	-1.99206	0.617355	1.83989	0.689263	0.437835	-0.108901	1.16793	0.162088	109.59	2176.24	255.75	117	971	5.66	867	906
63.32	48.2373	16.002	-1.29605	-0.542852	1.99547	-0.118068	-0.57955	0.0911162	-0.665188	0.162088	108.57	2191.86	257.9	137	970	5.63	869	880
60.28	48.07	15.6529	-0.413884	-1.3408	0.713459	-0.347678	0.604142	-0.0932986	-1.69971	0.162088	107.69	2169.67	254.65	44	971	5.7	868	858
60.22	47.9293	15.3284	0.612198	-1.6166	-1.24972	0.30785	-0.57936	-0.0345207	-0.580491	0.162088	108.86	2160.24	255	49	970	5.65	868	867
63	47.8066	15.0199	1.71538	-1.4008	-2.60555	0.00581969	0.490504	0.163975	1.25306	0.162088	109.13	2126.91	257.85	39	970	5.54	869	902
63.51	47.6985	14.7242	2.82351	-0.864168	-2.34217	-0.179215	-0.370755	-0.113739	1.46323	0.162088	109.39	2136.73	264.55	40	970	5.65	869	904
65.35	47.5943	14.4304	3.84951	-0.267446	-0.477845	-0.056113	0.223194	-0.186285	-0.223349	0.162088	109.57	2134.11	265.8	44	971	5.79	871	886
67.52	47.4895	14.1337	4.71392	0.147588	1.87909	0.481098	-0.0682946	0.285307	-1.62988	0.162088	107.73	2144.82	265.3	44	972	5.74	871	867
68.66	47.3629	13.8128	5.32794	0.21577	3.17241	-0.578681	-0.055308	0.109786	-0.932246	0.162088	107.64	2133.37	264.5	52	971	5.71	870	846
71	47.2508	13.5047	5.6841	-0.00342095	2.53104	0.125105	0.149298	-0.346376	1.08515	0.162088	107.39	2149.08	264.3	67	971	5.7	870	824
68	47.1279	13.1841	5.71591	-0.418379	0.167347	0.568349	-0.239705	-0.0824401	1.67989	0.162088	106.9	2150.26	265.15	105	971	5.76	871	831
62.41	46.9875	12.8444	5.39765	-0.823311	-2.5006	-0.887795	0.374845	0.480865	0.014733	0.162088	105.98	2165.12	263.9	33	968	5.81	872	850
58	46.8698	12.527	4.78108	-0.926716	-3.64608	0.537796	-0.556528	0.0541297	-1.6127	0.162528	106.01	2164.56	265.6	43	968	6.01	872	894
59.54	46.7689	12.2265	3.87676	-0.599593	-2.45277	0.196384	0.731677	-0.765605	-1.13266	0.162528	105.48	2170.87	265.95	47	967	6.07	873	890
61.58	46.682	11.9396	2.70884	0.13284	0.369903	-0.819361	-0.900713	0.129854	0.731041	0.162528	103.79	2180.19	265.2	69	966	5.99	873	890
67.68	46.5945	11.6513	1.2987	1.07	2.98929	0.834083	1.01642	0.95867	1.52761	0.162528	104.41	2178.7	265.35	86	966	5.65	874	893
60.91	46.4552	11.3092	-0.35666	1.87357	3.63913	-0.191844	-1.0211	-0.502838	0.320638	0.162528	103.62	2176.29	262.9	77	966	5.54	874	888
57.88	46.2911	10.9412	-2.14083	2.34129	2.015	-0.474078	0.981372	-0.804125	-1.0063	0.162528	102.91	2180.47	264.15	112	965	5.73	875	881
55	46.1115	10.5576	-3.93842	2.32546	-0.752341	0.669163	-0.891068	0.901197	-0.78872	0.162528	101.77	2148.71	265.25	197	964	5.79	875	863
50.6	45.9104	10.1536	-5.64173	1.76927	-2.89627	-0.284257	0.78319	0.487299	0.313752	0.162528	101.25	2142.85	266.05	106	963	5.66	875	836
46.5	45.7181	9.76174	-7.09408	0.807922	-3.05189	-0.203781	-0.617653	-1.06996	0.799924	0.162528	101.78	2148.01	268.4	44	963	5.72	876	814
46	45.6245	9.47481	-8.08571	-0.265214	-1.15533	0.286757	0.316725	-0.10384	0.302257	0.162528	100.44	2171.76	264.3	49	962	5.86	875	798
44.99	45.5674	9.23001	-8.62743	-1.39425	1.16045	-0.256427	-0.0435707	0.705749	-0.726507	0.162528	100.41	2174.98	262.45	56	963	5.92	876	782
44.35	45.4961	8.97555	-8.74774	-2.49125	2.17741	0.326952	-0.130733	-0.0653079	-1.00555	0.162528	100.54	2170.87	260	70	964	6.02	876	755
44.35	45.4781	8.78009	-8.35381	-3.25079	1.55997	-0.34801	0.187826	-0.152924	0.237719	0.162528	100.69	2157.07	261.5	60	964	6.13	875	738
44.14	45.5049	8.63483	-7.475	-3.51461	0.0257751	-0.0758953	-0.227652	-0.374731	1.32033	0.162528	101.5	2164.14	263.25	28	965	5.98	875	732
44.14	45.5402	8.5022	-6.20733	-3.24562	-1.26221	0.757237	0.244548	-0.175266	0.441016	0.162528	100.13	2166.3	263.3	75	964	6.04	874	724
44.14	45.6043	8.40179	-4.6031	-2.4045	-1.40327	-1.12559	-0.258855	1.15673	-1.25606	0.162528	100.95	2192.7	262.1	140	963	6.15	873	723
48.55	45.6796	8.31469	-2.77861	-1.10568	-0.526474	0.606069	0.236622	-0.173781	-1.3105	0.162528	100.19	2197.83	261.9	120	963	6.15	874	727
53.41	45.7471	8.22066	-0.863755	0.444232	0.496118	0.65752	-0.173317	-1.87266	0.57041	0.162528	100.97	2237.01	260	130	963	6.03	875	732
58.75	45.8235	8.13525	1.05061	2.03019	0.879242	-1.75628	0.0819525	1.15932	1.89939	0.162528	100.4	2260.45	258.5	121	964	6.11	875	739
64.63	45.8796	8.02777	2.8209	3.33626	0.382435	1.64876	-0.00336732	2.03137	0.560453	0.162528	100.614	2323.9	260.9	94	964	6.17	875	743
58.17	45.8719	7.85338	4.30521	4.07369	-0.444775	-0.039725	0.0497292	-2.37603	-1.77711	0.162528	100.82	2331.37	260.95	163	966	6.02	877	747
58.17	45.9113	7.72439	5.56756	4.26761	-0.517845	-1.86672	-0.19498	-1.267	-1.47455	0.162528	100.82	2322.01	259.75	186	966	6.11	877	754
71.09	45.9673	7.60879	6.50795	3.77298	0.199584	2.26624	0.279814	3.08447	0.931637	0.162528	99	2350.25	259	162	966	6.19	877	755
63.99	45.9042	7.36767	6.9175	2.39342	0.766452	-0.650543	-0.198804	-0.0151108	1.73412	0.16214	99.13	2329.4	256.6	121	966	6.26	877	751
57.84	45.7825	7.06236	6.87028	0.455797	0.757949	-1.36928	0.142336	-2.76437	0.334947	0.16214	98	2375.62	258.9	98	966	6.22	878	753
60	45.6758	6.76885	6.49632	-1.52951	0.267238	2.11862	-0.146832	1.2293	-0.939645	0.16214	98.42	2369.35	258.1	87	967	6.18	878	755
54	45.5319	6.43502	5.79391	-3.22119	-0.491145	-1.1085	0.215291	1.76776	-0.893585	0.16214	97.72	2363.22	257.9	53	967	6.19	878	759
48.99	45.4029	6.1152	4.90107	-4.18847	-0.900316	-0.617107	-0.282746	-1.68841	-0.00525551	0.16214	97.64	2327.46	260.5	58	968	5.93	878	765
52.12	45.3255	5.84724	3.93971	-4.19254	-0.629106	1.50706	0.250938	-0.734446	0.552851	0.16214	99.21	2331.13	262.85	113	969	5.96	875	777
50.85	45.2559	5.58711	2.92471	-3.34937	-0.0238068	-1.05018	-0.157723	1.37887	0.301793	0.16214	98.39	2365.35	260.55	68	970	6.11	874	792
50.96	45.2009	5.34132	1.92145	-1.89136	0.44859	-0.149522	0.0114624	0.0627072	-0.0267833	0.16214	97.6	2357.05	261	43	970	6.09	872	836
51.65	45.1531	5.10202	0.970237	-0.184665	0.469475	0.920344	0.143735	-0.802072	-0.0840844	0.16214	96.23	2358.9	261.05	42	970	6.21	870	871
50.79	45.0766	4.83262	0.0712902	1.35033	0.0786253	-0.62141	-0.267231	0.118599	-0.241737	0.16214	97.58	2335.95	261.65	40	969	6.21	868	942
52.07	45.0108	4.57322	-0.688867	2.48998	-0.21008	-0.241989	0.390467	0.354794	-0.294172	0.16214	95.02	2360.64	261.4	75	970	6.36	866	1015
52.01	44.991	4.35951	-1.24403	3.10486	-0.070103	0.645734	-0.575609	-0.00727778	0.089124	0.16214	95.26	2374.56	258.9	85	969	6.32	865	1042
52.01	44.954	4.12664	-1.66867	3.02064	0.164433	-0.265028	0.76149	-0.273676	0.375495	0.16214	94.58	2374.77	258.15	37	968	6.43	863	1040
48.5	44.8788	3.85267	-1.99484	2.28308	0.143095	-0.388832	-0.845063	-0.080916	0.217803	0.16214	95.09	2366.14	257.75	47	968	6.41	862	1061
48.5	44.8188	3.59153	-2.16844	1.19206	-0.0838547	0.683495	0.810249	0.458958	-0.0593848	0.16214	94.5	2354.24	254.55	49	968	6.34	861	1096
43.65	44.721	3.28944	-2.26675	-0.0432867	-0.407387	-0.356328	-0.661086	-0.0735419	-0.347969	0.16214	95.41	2365.36	255.1	63	968	6.35	861	1088
43.65	44.6192	2.98047	-2.26659	-1.08477	-0.413798	-0.211774	0.474891	-0.444829	-0.243276	0.16214	95.26	2342.86	254.55	92	967	6.32	861	1063.85
43.65	44.5362	2.68805	-2.16131	-1.6893	0.0586859	0.484021	-0.321425	0.228258	0.223849	0.16214	95.6	2324.09	257	124	968	6.29	860	1070
43.65	44.4249	2.36376	-2.03643	-1.85885	0.597574	-0.329867	0.21036	0.245082	0.347252	0.16214	95.9	2327.59	255.95	60	967	6.35	859	1063
43.65	44.2746	1.99651	-1.92985	-1.64772	0.752904	0.0557576	-0.0920865	-0.168801	0.028217	0.16214	95.5	2311.28	256.3	33	967	6.43	858	1119
43.65	44.0943	1.59587	-1.8429	-1.13987	0.395504	0.146422	0.0150059	-0.00285242	-0.166836	0.16214	95.8	2338.29	256.75	103	967	6.38	858	1147
43.65	43.8932	1.17185	-1.76562	-0.454305	-0.22097	-0.122664	0.0488051	0.0249055	-0.00033859	0.162214	95.7	2355.32	256.15	45	967	6.39	857	1151
43	43.685	0.739074	-1.67613	0.279623	-0.649784	0.00725389	-0.0880285	-0.0794765	0.128713	0.162214	95.1	2386.46	253.75	110	966	6.38	855	1149
43	43.472	0.300928	-1.56251	0.920542	-0.60446	0.00962027	0.108419	0.184406	-0.0811033	0.162214	93.5	2408.84	252.3	98	965	6.32	854	1142
43	43.2606	-0.135386	-1.40808	1.35785	-0.136268	0.128184	-0.115308	0.0138834	-0.247069	0.162214	94.8	2426.22	252.45	98	965	6.11	854	1147
43	43.0518	-0.568034	-1.2029	1.51896	0.402024	-0.272571	0.115834	-0.374532	0.036378	0.162214	94.9	2449.26	251.4	82	964	6.26	853	1155
43	42.864	-0.977669	-0.921569	1.40274	0.634714	0.189085	-0.138745	0.188829	0.414263	0.162214	93.2	2445.22	249.65	49	963	6.12	852	1197
43	42.6658	-1.39597	-0.603639	0.983873	0.325905	0.101675	0.169692	0.371999	0.114465	0.162214	92.5	2432.43	249.55	110	962	6.08	851	1197
38.7	42.466	-1.81326	-0.241629	0.359398	-0.259791	-0.341608	-0.172578	-0.357535	-0.491899	0.162214	91.1	2423.45	248.15	100	961	6.1	846	1186
38.7	42.2906	-2.20276	0.189624	-0.306576	-0.608233	0.312691	0.121153	-0.268951	-0.385792	0.162214	92.1	2438.36	246.25	38	961	6.04	845	1181
38.7	42.1252	-2.57874	0.658574	-0.913935	-0.486806	-0.0926743	-0.051697	0.397793	0.326285	0.162214	90.2	2437.19	245.7	51	960	5.91	843	1173
38.7	41.962	-2.94922	1.13398	-1.37405	-0.0248866	-0.161475	-0.0310307	0.144789	0.585661	0.162214	90.5	2388.76	246.45	24	961	5.79	842	1150
38.7	41.7898	-3.32558	1.57918	-1.62315	0.406834	0.285344	0.119398	-0.406606	-0.0436507	0.162214	91.5	2401.33	246.85	38	962	5.88	839	1124
38.7	41.6065	-3.70952	1.9722	-1.6036	0.51716	-0.174967	-0.174758	0.00863258	-0.626753	0.162214	91.4	2408.66	244.3	97	961	5.97	838	1089
38.7	41.4383	-4.07413	2.32682	-1.25657	0.309815	-0.0481553	0.183629	0.408319	-0.220054	0.162214	90	2425.21	243.7	89	961	6.01	837	1075
38.74	41.2759	-4.42865	2.61348	-0.641578	-0.0785512	0.140012	-0.165582	-0.229044	0.522163	0.162214	90.3	2378.92	241.3	72	960	5.98	835	1077
38.74	41.1221	-4.77015	2.81497	0.132467	-0.405645	-0.0405175	0.115343	-0.320697	0.432362	0.162214	90.1	2399.46	241.8	82	958	5.65	832	1073
38.74	40.9646	-5.11115	2.89791	0.895085	-0.503239	-0.139082	-0.0452179	0.386058	-0.393254	0.162214	89.5	2441.86	243.6	80	958	5.8	830	1056
38.74	40.8061	-5.44906	2.85064	1.49297	-0.310845	0.204663	-0.0298134	0.17304	-0.641405	0.162214	89.5	2436.97	240.65	95	957	5.8	829	1038
38.74	40.6367	-5.79392	2.65332	1.78703	0.0524237	-0.0529759	0.0988784	-0.493218	0.146332	0.162214	89.2	2437.2	244.2	148	957	5.91	828	1049
38.74	40.4493	-6.1531	2.29838	1.70784	0.390458	-0.190848	-0.128811	0.0588904	0.821307	0.162214	89	2447.8	242.9	110	955	5.75	827	1062
38.74	40.2468	-6.52308	1.80244	1.28682	0.552448	0.355768	0.131977	0.550604	0.319717	0.162214	89.7066	2450.99	242.85	99	954	5.82	827	1063
34.83	40.0285	-6.9043	1.1891	0.628106	0.467078	-0.242805	-0.082063	-0.302851	-0.714277	0.162536	83.9	2478.38	242.35	102	954	6.03	827	991
31.35	39.817	-7.27313	0.517828	-0.0855218	0.19719	-0.087745	-0.0124847	-0.447012	-0.728856	0.162536	84.9	2481.95	243.95	88	952	6.1	828	974
31.35	39.6043	-7.6371	-0.186237	-0.721188	-0.202601	0.356031	0.121054	0.462538	0.322432	0.162536	82.1	2466.79	243	75	952	6.02	824	963
28.52	39.3759	-8.0105	-0.903673	-1.18414	-0.600638	-0.327475	-0.209761	0.282424	0.929267	0.162536	81.3	2454.95	245.15	75	949	6.04	822	954
26.5	39.1507	-8.37344	-1.57174	-1.36867	-0.718599	0.0660739	0.283099	-0.491638	0.266614	0.162536	81.7	2446.56	244.9	127	948	6.07	821	948
26.65	38.9381	-8.71555	-2.14051	-1.24507	-0.400559	0.195395	-0.346531	-0.145841	-0.767066	0.162536	77.1	2463.87	243.2	118	949	6.14	817	935
26.65	38.7437	-9.03055	-2.57364	-0.867156	0.221629	-0.301409	0.368611	0.443217	-0.793287	0.162536	76.1	2444.39	245.6	109	948	6.2	814	930
26.9	38.5576	-9.32841	-2.86438	-0.370761	0.747774	0.159645	-0.364122	0.0076528	0.189797	0.162536	78.6	2441.73	245.8	142	947	6.12	811	944
26.9	38.3732	-9.61549	-3.0112	0.096963	0.802691	0.0976044	0.32589	-0.377707	0.890281	0.162536	78.8	2454.71	245.8	83	946	6.13	810	973
26.1	38.1797	-9.90266	-3.0232	0.416641	0.308171	-0.246863	-0.24218	0.0842368	0.436267	0.162536	78.6	2433.39	247	72	945	6.17	808	1090
24.89	37.996	-10.1703	-2.87873	0.573031	-0.38629	0.205341	0.126003	0.350368	-0.492709	0.162536	78.4999	2418.64	246.95	64	945	6.21	807	1136
23.8	37.822	-10.4179	-2.58592	0.576522	-0.831387	-0.0595301	-0.0067954	-0.198645	-0.762409	0.162536	77.6	2395.94	245.95	70	945	6.32	807	1155
23.8	37.6614	-10.6415	-2.15822	0.475979	-0.745737	-0.0855205	-0.111342	-0.31147	-0.135835	0.162536	78.4	2390.71	243.8	100	945	6.39	806	1192
26	37.519	-10.8362	-1.61699	0.332762	-0.200421	0.115068	0.191545	0.278558	0.569479	0.162536	78.5	2368.83	243.2	92	943	6.27	807	1285
26	37.3791	-11.0178	-1.01604	0.169475	0.404234	-0.0887242	-0.240542	0.194581	0.51336	0.162536	78.3	2416.65	242.55	133	943	6.15	809	1395
26	37.2385	-11.1898	-0.396855	0.0175027	0.690441	0.0880756	0.261631	-0.303509	-0.113713	0.162536	78.9	2451.38	242.95	110	942	6.41	809	1428
26	37.0979	-11.3512	0.205423	-0.0959946	0.534953	-0.106356	-0.252004	-0.0732922	-0.501299	0.162536	79.1	2468.93	238.1	92	943	6.41	810	1424
26	36.9597	-11.4998	0.760837	-0.157142	0.102529	0.0749476	0.213834	0.285768	-0.272015	0.162536	78.1	2508.32	233.45	103	944	6.34	810	1428
26	36.8218	-11.6372	1.23898	-0.174373	-0.311783	0.0538278	-0.152523	-0.0265893	0.195336	0.162705	75.5	2513.17	230.85	62	943	6.47	813	1484
26	36.6914	-11.7559	1.62596	-0.154421	-0.464128	-0.222487	0.0774686	-0.221223	0.390029	0.162705	74	2503.45	225.5	93	942	6.63	812	1464
26	36.5761	-11.8482	1.91316	-0.114306	-0.325531	0.274697	-0.0164578	0.0622964	0.169655	0.162705	74.5	2506.07	225.9	60	941	6.62	812	1436
26	36.4654	-11.9244	2.07521	-0.10119	-0.0866189	-0.153789	-0.0348629	0.113355	-0.243827	0.162705	74.5	2502.15	226.5	52	940	6.75	811	1437
26	36.3635	-11.9805	2.11005	-0.128377	0.0837867	-0.0951241	0.0702699	-0.0214672	-0.405607	0.162705	76.3	2565.73	232.05	48	941	6.71	810	1418
26	36.2709	-12.0156	2.01939	-0.191304	0.135103	0.310848	-0.0960742	-0.0674903	-0.11588	0.162705	74.2	2558.61	228.1	44	941	6.79	809	1370
26	36.1954	-12.0218	1.81944	-0.25749	0.138286	-0.352613	0.100051	-0.0651322	0.341111	0.162705	74	2594.32	231.75	39	942	6.84	809	1327
26	36.1406	-11.9957	1.52423	-0.297789	0.146349	0.124622	-0.111315	0.0533618	0.405163	0.162705	72.6	2579.75	230.25	69	942	6.78	807	1264
26	36.0925	-11.9518	1.12951	-0.313875	0.103617	0.20217	0.11166	0.106179	-0.102292	0.162705	69.5	2581.09	228.65	68	942	6.61	808	1256
23.6	36.0437	-11.8979	0.644903	-0.295313	-0.0335922	-0.387163	-0.0933271	-0.0814535	-0.551205	0.162705	70.2	2567.1	236	70	941	6.89	807	1264
24.16	36.0061	-11.822	0.109976	-0.202529	-0.195938	0.310124	0.0591358	-0.110821	-0.247743	0.162705	71.2	2541.42	236.05	77	940	7.01	808	1296
24.16	35.9858	-11.7181	-0.43979	-0.024045	-0.281935	-0.0528611	-0.0324822	0.100852	0.455067	0.162705	70.5	2537.22	236.8	87	938	7.03	807	1306
23.9	35.9836	-11.5858	-0.976116	0.210009	-0.230723	-0.248696	-0.00285072	0.0711662	0.542021	0.162705	70.4	2537.1	234.3	97	937	6.95	805	1332
23.9	35.9992	-11.4258	-1.47533	0.436539	-0.0614116	0.373443	0.0208781	-0.150571	-0.20193	0.162705	71.9	2583.45	236.6	96	936	6.99	804	1324
22.6	36.0281	-11.2433	-1.92263	0.572684	0.127633	-0.272613	-0.0358398	-0.0487093	-0.770939	0.162705	72.8	2649.26	238.4	78	936	7.04	801	1317
22.8	36.0674	-11.0423	-2.30569	0.54892	0.224403	-0.00826246	0.0280133	0.169888	-0.288131	0.162705	71.8	2685.56	238.6	74	935	7.12	801	1313
22.8	36.0953	-10.8456	-2.63636	0.31165	0.151101	0.276339	0.00294946	-0.0165434	0.652835	0.162705	70.6	2723.02	238.3	98	935	7.19	798	1239
22.8	36.1141	-10.6517	-2.8952	-0.0856533	0.00720451	-0.302076	-0.0231574	-0.104172	0.805688	0.162705	68.5	2754.49	237.85	85	935	7.09	797	1187
21	36.1421	-10.4422	-3.04204	-0.505544	-0.0410683	0.100292	0.0284175	0.0818612	-0.0913827	0.162705	64.7	2808.82	236.05	79	934	7.04	797	1153
21.55	36.1825	-10.2145	-3.05969	-0.819966	0.0167716	0.11484	-0.034938	-0.0315548	-0.967554	0.163012	60.8	2819.81	229.35	36	932	7.07	794	1137
20.55	36.2354	-9.96897	-2.94263	-0.934421	0.0508643	-0.197218	0.0261806	-0.0924288	-0.67206	0.163012	64.9	2923.94	240.35	83	930	6.85	789	1119
22.6	36.2993	-9.70811	-2.69644	-0.812881	-0.0638075	0.0889486	-0.0189294	0.142851	0.516917	0.163012	63.8	2967.55	239.5	72	928	6.89	787	1079
24.19	36.3652	-9.44192	-2.34311	-0.493747	-0.304963	0.0637928	0.00231612	-0.00743192	1.10179	0.163012	62.8	3104.35	240.65	30	927	6.84	783	1019
26.02	36.4229	-9.18206	-1.91134	-0.0666286	-0.465565	-0.103336	0.0278295	-0.206327	0.266744	0.163012	61.9	3124.89	240.3	54	927	6.66	781	982
26.02	36.4698	-8.93197	-1.42152	0.369805	-0.29503	0.0234227	-0.0546482	0.187265	-0.952549	0.163012	60.7	3252.88	238.15	54	927	6.66	778	952
27.8	36.5049	-8.69374	-0.892422	0.722235	0.235731	0.0955424	0.0850418	0.186771	-0.949846	0.163012	58.6	3106.91	242	78	927	6.74	772	933
29.8	36.5239	-8.47233	-0.344962	0.918349	0.822104	-0.098065	-0.0966325	-0.351845	0.335947	0.163012	58.9	3221.55	248.05	92	927	6.56	764	911
31.6	36.5347	-8.26063	0.214363	0.938002	1.01375	-0.0241475	0.0932511	-0.0313632	1.26415	0.163012	57.5	3183.01	245.4	79	927	6.74	761	887
31.6	36.5089	-8.088	0.739014	0.753158	0.488958	0.166987	-0.0556969	0.440965	0.519871	0.163012	56	3193.23	244.8	62	927	6.66	751	863
28.5	36.4555	-7.94539	1.23501	0.447729	-0.479211	-0.0685252	0.0533579	-0.0599921	-0.884343	0.163012	55.5	3217.23	244.95	107	926	6.89	750	845
28.2	36.4153	-7.7912	1.75142	0.17859	-1.1728	-0.186224	-0.083607	-0.420684	-1.00674	0.163012	52.5	3303.4	240.6	73	925	6.91	740	838
30.49	36.3993	-7.61442	2.29353	0.0143832	-1.09463	0.265154	0.0977075	0.0657872	0.168189	0.163012	52	3360.6	240.7	53	923	6.99	740	827
32.6	36.3783	-7.44548	2.80635	-0.102864	-0.351304	-0.0962778	-0.120716	0.337942	0.872487	0.163012	54	3345.93	241.7	55	922	7.04	736	814
32.6	36.3317	-7.30616	3.24189	-0.242763	0.558283	-0.169946	0.180941	-0.00649932	0.313063	0.163012	51.8	3383.17	242.5	92	921	7.08	734	803
32.6	36.265	-7.19145	3.5879	-0.41419	1.13012	0.377983	-0.243146	-0.263827	-0.401641	0.163012	55.4	3394.48	242.15	88	920	7.11	735	794
32.6	36.1747	-7.10524	3.82707	-0.602092	1.07398	-0.319691	0.320629	-0.0653238	-0.288112	0.163012	52.6	3324.92	238.55	92	918	7.25	739	788
32.6	36.0648	-7.04365	3.95625	-0.745668	0.471348	0.0371181	-0.374211	0.347347	0.180578	0.163012	54	3230.39	238.5	108	918	7.37	738	782
32.6	35.9406	-7.00122	3.97816	-0.766777	-0.321214	0.315046	0.40463	0.122691	0.126582	0.163012	55.5394	3335.42	238.05	144	917	8.29725	738	801.121
29.36	35.7948	-6.98529	3.88522	-0.614139	-0.898993	-0.464833	-0.375247	-0.499034	-0.233085	0.163012	53.0775	3445.84	239.5	114	916	7.37	737	801.277
32.21	35.6625	-6.95996	3.72168	-0.217881	-0.932799	0.325087	0.285692	-0.00939927	-0.0125412	0.163012	52.8	3455.45	241.6	84	917	7.25	739	774.418
32.21	35.5203	-6.94926	3.4587	0.329208	-0.521174	-0.055954	-0.173892	0.543544	0.426584	0.163012	49.6	3457.55	240	114	917	7.21	738	779.321
32.21	35.3468	-6.97509	3.0707	0.881279	0.0552172	-0.144261	0.0903647	-0.126586	0.162535	0.163012	49.7	3533.7	241.65	109	916	7.25	738	758.667
32.21	35.1574	-7.02171	2.58392	1.33739	0.604201	0.300558	-0.0092517	-0.450454	-0.501788	0.163425	48.3	3641.54	242.15	99	914	6.9	734	761
32.21	34.9625	-7.07834	2.02342	1.5963	0.953198	-0.393011	-0.0606853	0.24073	-0.460619	0.163425	45	3641.06	244.45	109	915	6.77	727	758
32.57	34.7541	-7.1531	1.39212	1.55096	0.90347	0.335625	0.108636	0.312247	0.370112	0.163425	42.8	3643.79	245.25	59	915	6.78	722	744
29.36	34.5005	-7.27802	0.669156	1.1249	0.351477	-0.044341	-0.0980351	-0.2777	0.770791	0.163425	44.1	3559.26	244.5	65	914	6.81	717	724
26.44	34.2087	-7.44547	-0.108039	0.407382	-0.430599	-0.256501	0.104992	-0.0384825	0.143004	0.163425	45.1	3546.72	245.15	79	914	6.71	713	709
23.8	33.909	-7.62343	-0.863681	-0.386985	-0.942231	0.472305	-0.109935	0.268495	-0.634542	0.163425	43	3513.58	247.75	55	914	6.71	709	723
21.46	33.6122	-7.79943	-1.54442	-1.04992	-0.869249	-0.489166	0.115326	-0.216895	-0.547665	0.163425	40.3	3514.04	249	49	912	7.29	704	762
21.46	33.34	-7.95076	-2.09377	-1.4076	-0.261796	0.220051	-0.14794	-0.120994	0.229762	0.163425	40.3	3502.42	247.9	48	911	7.16	699	757
21.46	33.0717	-8.09756	-2.51759	-1.43803	0.414463	0.169014	0.173113	0.284309	0.554653	0.163425	42.1	3604.12	246.75	79	910	7.12	694	749
20.6	32.7995	-8.24728	-2.81565	-1.1822	0.724664	-0.459015	-0.168549	-0.0627762	0.0924602	0.163425	42.1	3635.15	253.65	93	910	7.13	687	741
20.6	32.5423	-8.38023	-2.96259	-0.701706	0.574118	0.509429	0.122147	-0.217754	-0.336752	0.163425	42.8	3355.16	257.85	92	910	7.21	684	739
20.6	32.2838	-8.51249	-2.98312	-0.150584	0.100726	-0.342865	-0.0531537	0.140957	-0.23669	0.163425	41.8	3396.22	257.65	182	910	7.16	683	753
20.66	32.0238	-8.64391	-2.8892	0.339402	-0.359408	0.0468801	-0.0193915	0.136084	0.0925935	0.163425	42	3548.89	262.2	158	910	7.32	681	770
20.66	31.7644	-8.77171	-2.69227	0.677839	-0.517573	0.290851	0.0894939	-0.158345	0.179234	0.163425	42	3567.61	259.05	101	910	6.76	679	751
20.66	31.5178	-8.88293	-2.39547	0.837394	-0.311084	-0.543336	-0.152137	-0.052252	0.0508597	0.163425	43	3571.73	261.4	105	910	6.8	677	720
20.66	31.284	-8.97734	-2.02242	0.813094	0.0349777	0.52095	0.170573	0.0869637	-0.0525485	0.163425	41.6	3607.99	261.6	97	910	6.85	676	703
20.66	31.0432	-9.07443	-1.62229	0.611491	0.209372	-0.192258	-0.134763	-0.00981805	-0.0925031	0.163425	41.4	3574.93	259.9	89	909	6.84	668	688
20.66	30.8149	-9.15419	-1.19671	0.331238	0.168321	-0.264527	0.0525299	0.0711947	-0.0449489	0.163425	42.7	3525.32	260.8	69	908	6.95	664	666
20.68	30.5939	-9.22145	-0.774956	0.0428338	0.0197103	0.554108	0.0460496	-0.0912997	0.00325689	0.163425	42.6	3434.39	255.05	51	906	7.08	655	608
20.69	30.3804	-9.27557	-0.37842	-0.191419	-0.0597535	-0.503885	-0.146405	-0.174215	0.039745	0.162946	45.3	3353.96	259.1	85	905	7.13	654	590
20.69	30.1846	-9.30618	-0.015199	-0.326642	0.0126717	0.127755	0.212881	0.273905	0.0744466	0.162946	49.3	3437.45	259.4	108	904	7.06	655	577
20.8	29.9809	-9.33891	0.267839	-0.403006	0.0865703	0.295416	-0.245166	0.0933783	-0.0193561	0.162946	50.9	3401.77	256.35	68	905	6.93	657	569
20.08	29.7729	-9.36984	0.467018	-0.426729	0.0569694	-0.441608	0.267243	-0.382131	-0.099987	0.162946	47.9	3366.95	257.5	63	904	7	665	564
20.8	29.5799	-9.37875	0.606962	-0.379864	-0.0476646	0.260848	-0.282417	0.099086	0.0150629	0.162946	51.5	3312.42	256.7	119	904	6.95	667	559
20.08	29.4053	-9.36183	0.696709	-0.280535	-0.159457	0.0135593	0.263931	0.351508	0.120206	0.162946	52.7	3345.92	251.4	98	903	6.91	667	554
20.08	29.2467	-9.32106	0.739822	-0.16607	-0.205376	-0.189067	-0.2267	-0.329018	-0.0265063	0.162946	52.7	3406.94	252.05	127	903	7.1	668	556
20.08	29.1133	-9.24678	0.754339	-0.0576749	-0.128078	0.168841	0.154424	-0.217665	-0.214428	0.162946	51.8	3434.12	250.8	150	903	7.23	669	553
20.8	29.0088	-9.13533	0.749505	0.0163923	0.0253792	-0.0998819	-0.0874383	0.442121	-0.120646	0.162946	51.2	3442.87	247.85	145	903	7.39	670	540
20.8	28.9242	-8.99584	0.716537	0.0174096	0.11873	0.0386755	0.00295456	-0.049747	0.145225	0.162946	54.6	3469.83	249.45	111	902	7.63	671	530
20.8	28.858	-8.83033	0.653845	-0.0601049	0.0762484	-0.0287165	0.0798225	-0.449161	0.208908	0.162946	55.2	3499.48	250.3	65	902	7.65	672	522
20.8	28.815	-8.63446	0.566365	-0.186809	-0.0586398	-0.0150668	-0.180163	0.29635	-0.0419137	0.162946	56.7653	3522.32	249	57	902	7.47	672	516
20.8	28.7817	-8.42235	0.436709	-0.340476	-0.198514	0.0829497	0.269698	0.26649	-0.307778	0.162946	53	3478.73	246.3	37	902	7.39	670	524
20.08	28.7592	-8.19356	0.266137	-0.462159	-0.211404	-0.138676	-0.338646	-0.44928	-0.16534	0.162946	55.7	3566.3	246.45	44	904	7.06	670	533
20.88	28.7549	-7.9414	0.0641718	-0.487804	-0.0494518	0.0961969	0.352432	-0.027282	0.25565	0.162946	55.7	3572.84	246.65	45	905	7.1	674	540
20.88	28.7409	-7.69504	-0.199484	-0.423826	0.136706	0.00817145	-0.31272	0.417773	0.306904	0.162668	56.1	3601.26	249.3	64	909	6.95	678	548
20.88	28.7272	-7.44494	-0.504339	-0.238957	0.247428	-0.0585675	0.244116	-0.126382	-0.0631274	0.162668	54.2	3507.9	247.05	63	909	6.73	685	553
20.88	28.7132	-7.19225	-0.836231	0.0562992	0.216777	0.0178044	-0.162416	-0.325927	-0.330261	0.162668	54.7	3530.82	246.7	39	909	7.02	692	559
20.98	28.699	-6.93755	-1.17695	0.415586	0.0588383	0.0537313	0.0834112	0.227184	-0.132736	0.162668	54.5	3496.34	245.65	44	908	6.75	696	561
20.98	28.6878	-6.67808	-1.50237	0.765863	-0.134633	-0.0614352	-0.0230388	0.207287	0.241851	0.162668	54.8	3478.52	245	37	907	6.8	697	565
21	28.6706	-6.42363	-1.80227	1.00092	-0.270855	-0.0409084	-0.0111169	-0.288959	0.248337	0.162668	53.7	3537.75	239.9	88	906	6.68	697	568
20.89	28.6462	-6.17604	-2.0565	1.0398	-0.260734	0.193008	0.0235159	-0.0549085	-0.0887612	0.162668	52.5	3520.61	237.5	45	906	6.82	695	568
20.89	28.6034	-5.94709	-2.25522	0.831299	-0.0953055	-0.230299	-0.00162585	0.287407	-0.267376	0.162668	50.9	3524.65	238.25	44	905	6.76	693	565
20.89	28.5408	-5.73854	-2.3743	0.406131	0.179041	0.115431	-0.0170731	-0.0266597	-0.00107162	0.162668	52.2	3592.84	238.4	47	904	6.41	689	560
20.89	28.4739	-5.53455	-2.36857	-0.117049	0.46154	0.152318	0.0421915	-0.197877	0.342508	0.162668	50.9	3617.66	237.2	65	905	6.46	688	562
20.7	28.4024	-5.33512	-2.21526	-0.61114	0.554877	-0.404419	-0.064036	0.0488678	0.185023	0.162668	48.2	3705.67	238	69	904	6.49	683	564
20.61	28.3453	-5.12084	-1.87765	-0.930312	0.342364	0.440411	0.0798173	0.146363	-0.293673	0.162668	47.4	3757.12	236.25	58	904	6.73	683	568
20.2	28.3113	-4.8827	-1.34518	-0.996079	-0.158262	-0.208541	-0.118343	-0.0820293	-0.421648	0.162668	47.3	3846.05	233.65	60	903	6.74	683	571
21.29	28.2958	-4.62579	-0.64189	-0.828324	-0.74904	-0.26146	0.145307	-0.172252	-0.00601462	0.162668	48.8	3839.74	237.75	60	903	6.67	685	584
23.31	28.2843	-4.36522	0.181316	-0.52296	-1.08194	0.660475	-0.167764	0.0944528	0.402314	0.162668	48.2	3892.57	237.4	57	903	7.04	684	591
24.62	28.281	-4.09738	1.08511	-0.174223	-0.807276	-0.656285	0.184725	0.223497	0.300744	0.162668	48.4	3972.06	240.1	68	904	7.04	685	594
26.2	28.2894	-3.81936	2.02074	0.125026	0.082711	0.139951	-0.212094	-0.179967	-0.183466	0.162668	49.8	3973.05	241.1	45	904	7.03	688	597
28.82	28.2958	-3.54594	2.91217	0.282378	1.09944	0.561709	0.235431	-0.290908	-0.48389	0.162668	49	3940.41	241.15	57	904	6.97	690	598
29.58	28.2908	-3.28736	3.68871	0.267732	1.56431	-0.925678	-0.234298	0.356334	-0.185941	0.162668	53.2	3950	243.9	55	904	6.95	695	598
32.54	28.2806	-3.03822	4.30319	0.136172	1.08318	0.661177	0.211632	0.302585	0.427331	0.162668	52	3971.7	243.25	68	904	6.76	696	596
29.89	28.242	-2.82248	4.68424	-0.0510923	-0.197564	0.1067	-0.151124	-0.60065	0.540328	0.162668	50.4	4088.18	240.4	58	904	6.88	697	599
28.16	28.1878	-2.62737	4.81959	-0.15321	-1.46792	-0.775653	0.107968	-0.0598192	0.0103342	0.162668	49.1	4051.2	237.85	49	904	6.92	697	602
30.98	28.1505	-2.41982	4.73465	-0.0316311	-1.80676	0.876793	-0.101932	0.801413	-0.503246	0.162808	49.1	4123.9	238.35	48	905	7.14	697	596
28.19	28.1118	-2.21889	4.40223	0.286667	-0.97406	-0.424415	0.111052	-0.422411	-0.502181	0.162808	50.8	4124.78	242.95	39	905	7.15	703	588
31.01	28.0788	-2.0178	3.8339	0.716483	0.532871	-0.227215	-0.126744	-0.743633	0.0550112	0.162808	53.9343	4170.54	241.75	43	905	9.59694	705	756.556
34.11	28.0384	-1.8307	3.02687	1.0772	1.71064	0.614125	0.119375	0.880013	0.577333	0.162808	51.1	4260.04	243.9	64	905	7.11	710	583
30.7	27.9491	-1.7004	1.95995	1.1503	1.72569	-0.522624	-0.0454318	0.430513	0.441842	0.162808	52.2	4295.8	243.75	39	904	7.12	714	580
27.63	27.8167	-1.62126	0.692701	0.878345	0.653507	0.265738	-0.0165112	-1.05452	-0.0971872	0.162808	51.7	4262.14	240.5	44	904	7.01	720	580
24.87	27.6626	-1.57082	-0.673599	0.345886	-0.669911	-0.00331479	0.0983316	0.0891424	-0.392528	0.162808	51.6	4344.42	240.25	44	902	6.94	723	580
22.38	27.496	-1.53907	-2.04011	-0.294258	-1.34699	-0.159223	-0.174382	1.03355	-0.249088	0.162808	54.2	4421.07	242.65	89	901	6.8	723	578
20.14	27.3409	-1.50054	-3.28821	-0.835879	-1.00671	0.285331	0.241089	-0.569466	0.0934599	0.162808	53.8	4438.18	240.15	102	901	6.8	723	581
19.06	27.207	-1.44474	-4.32516	-1.12721	-0.0641234	-0.45129	-0.320503	-0.836932	0.271743	0.162808	54.8	4380.51	240.1	134	902	6.85	725	586
20.97	27.0997	-1.36578	-5.08172	-1.10807	0.667665	0.468214	0.36843	0.905457	0.135573	0.162808	57.1	4513.55	241.75	170	902	6.87	727	593
20.21	26.9909	-1.29223	-5.54769	-0.854582	0.604409	-0.219217	-0.394977	0.416848	-0.195724	0.162808	58	4596.14	240.85	89	903	6.84	728	598
18.19	26.9032	-1.20113	-5.67056	-0.427968	-0.0214109	-0.246529	0.408517	-1.00675	-0.260517	0.162808	58.1	4521.92	242.75	53	905	7.13	731	598
19.82	26.8368	-1.09257	-5.44642	0.0373289	-0.553571	0.62469	-0.461023	-0.0499079	-0.022794	0.162808	57.1	4619.16	239.9	58	906	7.08	736	601
21.8	26.7655	-0.993639	-4.92516	0.365396	-0.507255	-0.685951	0.551613	0.896832	0.138921	0.162808	56	4739.81	241.2	71	906	7.09	736	600
21.65	26.7042	-0.889697	-4.12543	0.490193	0.141393	0.365454	-0.672319	-0.182603	0.146434	0.162808	57	4740.89	237.4	79	908	7.25	744	599
23.82	26.6273	-0.807352	-3.12826	0.361887	0.787793	0.162645	0.796161	-0.79658	0.0214741	0.162808	60.1	4702.64	238.9	88	909	7.28	750	600
23.65	26.5247	-0.757181	-2.0027	0.0467591	0.812151	-0.5564	-0.855183	0.42337	-0.0711368	0.162808	60.1	4807.59	236.55	110	910	7.15	751	600
26.02	26.4216	-0.713606	-0.777237	-0.265382	0.147645	0.668824	0.845826	0.729214	0.000564932	0.162808	58.8	4741.86	240.75	92	912	7.35	756	601
23.46	26.3117	-0.68267	0.48107	-0.422688	-0.752933	-0.469913	-0.750551	-0.683417	0.031193	0.162808	58.6	4774.33	242.45	102	912	7.46	756	595
25.81	26.2324	-0.626541	1.7513	-0.277137	-1.14191	0.0542094	0.551269	-0.540339	-0.0291279	0.162808	60.3	4749.89	241.2	90	913	7.39	759	591
28.39	26.1551	-0.574632	2.92869	0.106859	-0.742014	0.297354	-0.303625	0.765124	-0.180279	0.163567	60.8	4787.74	237.55	63	912	7.58	765	718.265
29.98	26.0685	-0.539048	3.92907	0.587328	0.187592	-0.439687	0.0418499	0.35479	-0.126845	0.163567	60.6	4596.84	238.5	48	914	7.55	769	580
32.98	25.9581	-0.535134	4.67587	0.975749	1.01878	0.402287	0.223457	-0.795446	0.216691	0.163567	62.4	4553.33	243.15	49	914	7.53	772	575
32.98	25.8105	-0.577016	5.11258	1.10929	1.19985	-0.189686	-0.425179	-0.137879	0.428684	0.163567	62.2	4470.09	240.05	59	915	7.43	772	573
32.98	25.632	-0.657989	5.23059	0.934117	0.661316	-0.0316384	0.586456	0.889163	0.140275	0.163567	59.9	4558.4	241.05	43	916	7.53	770	574
29.68	25.4183	-0.781766	5.03445	0.484285	-0.210266	0.265892	-0.649462	-0.0480648	-0.393487	0.163567	60.3	4690.53	241.15	57	916	7.62	769	578
26.8	25.2071	-0.909322	4.59957	-0.0619684	-0.783303	-0.378565	0.638913	-0.853753	-0.399972	0.163567	60	4747.42	240.6	78	916	7.59	767	589
26.8	25.0071	-1.03075	3.97835	-0.547099	-0.768457	0.257229	-0.591202	0.179058	0.143503	0.163567	62	4718.44	242.7	79	917	7.64	765	634
26.8	24.8072	-1.1568	3.20294	-0.874701	-0.359312	0.00933313	0.505956	0.781166	0.442784	0.163567	61	4700.78	247.15	42	916	7.55	764	637
24.2	24.5991	-1.29542	2.31442	-0.987495	0.0658188	-0.250209	-0.383553	-0.276488	0.105705	0.163567	60.6	4617.47	247.45	35	917	7.59	763	634
24.2	24.4003	-1.42816	1.3894	-0.841555	0.304663	0.363857	0.249086	-0.70263	-0.297522	0.163567	61.2	4575.14	249.2	48	917	7.6	763	630
22.6	24.2245	-1.54059	0.496778	-0.469035	0.351994	-0.334007	-0.149352	0.326834	-0.233533	0.163567	59.2	4731.22	247.75	45	916	7.37	756	620
23.52	24.06	-1.64455	-0.335244	-0.00898497	0.256581	0.0869993	0.0661148	0.599617	0.0285471	0.163567	58.9	4754.92	244.25	55	916	7.35	756	606
21.17	23.8841	-1.76311	-1.10006	0.362247	0.0745489	0.269031	-0.00816065	-0.390146	0.0719934	0.163567	59.2	4840.98	245.1	64	915	7.3	755	592
19.06	23.6921	-1.90074	-1.77167	0.540449	-0.0885727	-0.464203	0.0182746	-0.479099	0.0729526	0.163567	60.2	4951.34	244.6	60	915	7.3	746	586
20.97	23.5131	-2.02767	-2.28853	0.539562	-0.119467	0.380864	-0.0967414	0.489976	0.263176	0.163567	58.5	5099.49	244.2	96	914	7.36	746	691.072
18.96	23.3272	-2.1637	-2.65669	0.358899	-0.114958	-0.115164	0.214226	0.283364	0.150932	0.163567	58.8	5198.92	242.5	63	914	7.22	747	584
17.3	23.1322	-2.31052	-2.86899	0.0770198	-0.135458	-0.137535	-0.321531	-0.477182	-0.382477	0.163567	58.3	5181.43	241.1	48	914	7.17	748	587
17	22.9558	-2.43953	-2.89023	-0.155781	-0.107239	0.296502	0.394727	-0.0847225	-0.534894	0.163567	56.4	4834.01	241.05	61	914	7.18	749	588
16.56	22.8026	-2.54573	-2.72611	-0.252472	-0.0130195	-0.400912	-0.450783	0.318221	0.104019	0.163567	56.8	4840.83	240.8	65	913	7.32	747	589
18.22	22.6707	-2.63101	-2.40791	-0.205528	0.0757401	0.334879	0.433516	-0.0671996	0.712075	0.163409	58.9791	5076.18	240.55	62	913	7.24	743	589
16.5	22.5115	-2.74505	-2.03202	-0.126348	0.0180284	-0.0969141	-0.331907	-0.175459	0.270363	0.163409	59.4	5161.87	240.85	43	914	7.44	743	591
17.66	22.3406	-2.87218	-1.61641	-0.0342457	-0.0525282	-0.134675	0.201696	0.244	-0.573143	0.163409	58.9	5143.59	241.15	50	914	7.48	740	598
18	22.1689	-3.00077	-1.1786	0.0589032	0.0257546	0.287498	-0.0560204	-0.0309656	-0.545091	0.163409	57	5181.42	239.2	52	913	7.39	739	603
18	22.0018	-3.12501	-0.74223	0.133305	0.233198	-0.342807	-0.0953576	-0.307836	0.307501	0.163409	55.3	5230.55	238.35	59	914	7.4	738	610
19.8	21.8287	-3.25564	-0.348936	0.149263	0.341486	0.254971	0.226394	0.258555	0.670533	0.163409	56.4	5353.75	237.7	45	913	7.44	736	610
18	21.6319	-3.41001	-0.039855	0.0849352	0.158337	0.0133781	-0.287295	0.264273	0.00506329	0.163409	57.3	5317.46	238.6	46	913	7.56	735	612
17.71	21.4505	-3.54784	0.221489	0.0313457	-0.171216	-0.283248	0.287052	-0.380135	-0.557975	0.163409	60.2	5309.11	239.65	48	913	7.58	733	618
16.99	21.2849	-3.66803	0.430103	0.016781	-0.442221	0.320316	-0.265346	-0.228874	-0.241382	0.163409	59.8	5306.59	240.1	50	913	7.5	731	629
17.87	21.13	-3.77538	0.574369	0.032099	-0.485872	-0.136031	0.215901	0.473071	0.327513	0.163409	58.5	5335.12	239.5	67	913	7.61	731	642
17.22	20.9785	-3.87704	0.643681	0.047771	-0.254111	-0.129052	-0.154669	0.132871	0.262437	0.163409	57.7	5221.17	239.75	54	913	7.51	733	656
17.72	20.8353	-3.96784	0.647289	0.0487504	0.164716	0.289605	0.0951462	-0.554413	-0.193633	0.163409	57.2	5064.82	240.55	50	913	7.41	732	681
17.47	20.711	-4.03671	0.604556	0.0281454	0.546695	-0.261164	-0.0687359	-0.00726725	-0.226328	0.163409	57.4	5138.83	238.65	56	914	7.46	731	725
18.17	20.5893	-4.10028	0.503385	-0.0577719	0.589855	0.0185562	0.0603922	0.549685	0.120372	0.163409	57.6	4930.55	240.3	84	915	7.45	733	773
16.35	20.4579	-4.17088	0.341235	-0.218881	0.209547	0.295438	-0.0535213	-0.108205	0.198082	0.163409	57.4	4637.05	242.55	93	915	7.41	732	779
14.72	20.3333	-4.23145	0.156771	-0.383489	-0.320709	-0.399113	0.0615683	-0.475986	-0.0706192	0.163409	56.1	4786.09	239.85	37	916	7.48	730	790
14.91	20.2302	-4.26666	-0.0115955	-0.469959	-0.624052	0.152775	-0.102921	0.175984	-0.193525	0.163409	57.5	4880.13	238.6	44	916	7.48	727	829
15.49	20.1509	-4.27423	-0.146466	-0.442045	-0.528391	0.216709	0.134562	0.345611	-0.00612042	0.163409	56.3	4706.52	238.25	54	917	7.58	721	829
14	20.07	-4.27978	-0.267904	-0.335337	-0.174541	-0.452093	-0.160068	-0.243427	0.101269	0.163409	56	4336.19	237.35	65	918	7.52	722	823
15.28	20.0053	-4.26576	-0.347823	-0.144044	0.241531	0.395882	0.181035	-0.177264	0.0189311	0.163409	54.7	4191.55	239.25	88	919	7.33	720	813
16	19.9498	-4.23916	-0.389914	0.0823272	0.474681	-0.11629	-0.222589	0.16993	-0.0820912	0.163409	55	4473	238.05	75	920	7.42	719	800
15.5	19.9012	-4.20277	-0.397808	0.285195	0.408108	-0.228334	0.279863	0.0670659	-0.0311797	0.16357	55.4	4253.02	237.7	75	923	7.47	718	794
15.44	19.8512	-4.1654	-0.384731	0.402811	0.101426	0.428096	-0.358099	-0.0541131	0.0658501	0.16357	54.7	4108	235.9	83	925	7.43	716	794
15.5	19.7892	-4.13787	-0.365506	0.398711	-0.240803	-0.351149	0.471315	-0.0455731	0.0440993	0.16357	54.1	3885.92	236.7	85	927	7.42	715	805
15.24	19.7379	-4.09732	-0.313917	0.320324	-0.349813	0.095526	-0.599703	-0.00507931	0.0068953	0.16357	51.7	3998.54	236.35	49	929	7.36	715	815
16	19.697	-4.04402	-0.233754	0.194319	-0.199801	0.120772	0.697273	0.0296055	-0.0289644	0.16357	49.9	3928	236.9	55	930	7.44	712	830
15	19.6497	-3.99537	-0.15192	0.0260842	0.0122189	-0.21196	-0.742958	0.0366541	-0.102547	0.16357	48.5	3663.04	231.7	53	929	7.43	709	840
15.99	19.6051	-3.94239	-0.0647198	-0.134989	0.131422	0.227479	0.727403	-0.010196	-0.0592104	0.16357	50.4	3897.63	235.4	40	929	7.46	703	853
15.19	19.5509	-3.89764	0.00867336	-0.267083	0.096179	-0.218409	-0.63569	-0.0957928	0.110052	0.16357	51.3	4106.56	235.2	39	932	7.59	697	874
16.01	19.5096	-3.83834	0.0905648	-0.308919	0.0400534	0.190314	0.467804	0.0797661	0.232576	0.16357	50.2	4211.81	235.15	165	933	7.77	697	900
15.52	19.4594	-3.7868	0.150849	-0.2852	0.0167914	-0.112883	-0.245917	0.0572505	-0.00668728	0.16357	49.4	4112.15	233.3	162	935	7.71	695	915
15.52	19.4107	-3.7324	0.198771	-0.191419	0.0689282	-0.0380902	0.00693129	-0.0905071	-0.321151	0.16357	50.4	3966.76	233.5	116	935	7.74	695	951
16.01	19.3643	-3.67456	0.233589	-0.0513502	0.123461	0.239112	0.214463	-0.0236908	-0.218048	0.16357	49.4	3997.36	231.5	88	935	7.64	694	1009
16.01	19.3137	-3.61992	0.246846	0.0900549	0.063573	-0.390551	-0.390105	0.0766945	0.240248	0.16357	49.1523	4151.5	231.3	76	935	7.72	693	1048
16.01	19.2675	-3.55983	0.248954	0.209626	-0.108932	0.362452	0.50051	0.0236418	0.452511	0.16357	49.2	4160.61	225.65	46	934	7.96	691	1067
15.53	19.2096	-3.51053	0.223517	0.259746	-0.303882	-0.0972051	-0.529802	-0.0943775	0.0156396	0.16357	48.5	4166.01	223.05	45	935	7.94	686	1113
15.84	19.1646	-3.44701	0.204127	0.269363	-0.291858	-0.264899	0.489328	0.0470551	-0.477608	0.16357	48.5	4157.16	220.65	44	935	7.94	685	1118
15.66	19.1303	-3.37156	0.190663	0.232741	-0.0327908	0.453865	-0.422004	0.0176346	-0.365541	0.16357	48.2	4250.81	221.1	43	935	8.05	683	1102
16.42	19.0917	-3.29969	0.164798	0.128358	0.284689	-0.350927	0.345648	-0.107132	0.211073	0.16357	47.2	4176.28	219.3	43	935	7.98	680	1086
16.45	19.0591	-3.22106	0.138233	-0.0137533	0.446246	0.0416948	-0.273672	0.131983	0.558934	0.16357	46.3	3818.73	223.7	41	934	8	678	1090
16.45	19.0157	-3.15285	0.0913768	-0.188217	0.281989	0.251201	0.213078	0.0360606	0.180006	0.16357	44.6	3811.09	221.75	46	933	8	676	1094
14.81	18.9649	-3.09188	0.0313484	-0.343242	-0.103301	-0.30739	-0.144206	-0.199523	-0.433919	0.16357	44.5	3930.38	221.85	42	933	8.04	673	1104
15.14	18.9214	-3.02289	-0.0181385	-0.406025	-0.409729	0.142837	0.0684347	0.117189	-0.451948	0.16357	45.6	3815.41	219.05	41	933	7.86	671	1100
15.2	18.8815	-2.94967	-0.0568095	-0.35443	-0.427911	0.0434426	-0.000864932	0.145253	0.104279	0.16357	44.5	3816.7	218.15	48	934	7.85	670	1131
16.3	18.8513	-2.86606	-0.0754506	-0.187977	-0.144033	-0.100392	-0.0582714	-0.252276	0.48711	0.163473	42.8	3829.24	221.6	85	934	7.93	669	1151
16.46	18.8284	-2.77469	-0.078416	0.0440535	0.220665	0.00104146	0.0869291	-0.0410862	0.19728	0.163473	42.1	3948.16	219.3	134	934	7.88	668	1200
16.5	18.8008	-2.68821	-0.0844203	0.255221	0.377032	0.0870736	-0.0861514	0.312567	-0.365253	0.163473	42	3866.9	219.15	172	936	7.81	666	1222
16.48	18.7588	-2.61644	-0.106951	0.373899	0.225437	0.00822791	0.0756254	-0.0831893	-0.406583	0.163473	41.5	3831.85	218.7	200	937	7.82	665	1201
16.48	18.7142	-2.54761	-0.129913	0.393551	-0.0441635	-0.194053	-0.0373004	-0.260009	0.184763	0.163473	40.397	3906.94	221.2	104	937	7.76	661	1200
16.48	18.6817	-2.46655	-0.132591	0.338813	-0.175673	0.260277	-0.0378496	0.189577	0.562828	0.163473	41.3939	4084.36	221.55	61	938	7.9	659	1197
16.48	18.6492	-2.38566	-0.129299	0.206651	-0.124133	-0.116717	0.126977	0.106529	0.0628838	0.163473	42.7	4066.67	226.3	62	940	8.07	656	1162
16.18	18.6187	-2.30307	-0.11888	0.028846	0.00992938	-0.1567	-0.207287	-0.193167	-0.61855	0.163473	41.4	4016.13	235.45	104	941	8.17	656	1093
16.5	18.5995	-2.20944	-0.0933893	-0.146692	0.0744991	0.346466	0.245055	0.0265045	-0.410565	0.163473	42.2	4075.46	234.25	49	940	8.17	658	1046
16.5	18.561	-2.13626	-0.0929104	-0.328503	-0.0575209	-0.316233	-0.225188	0.0690411	0.421441	0.163473	41	4073.54	232.85	57	939	8.3	659	1055
16.5	18.5246	-2.0617	-0.0926036	-0.441358	-0.203399	0.132372	0.171232	0.0188811	0.768449	0.163473	40.3	4077.87	232.85	51	938	8.22	658	1063
15.72	18.4819	-1.99439	-0.100202	-0.458932	-0.171919	0.0758226	-0.0986444	-0.00546909	0.0352453	0.163473	40	3825.41	232.45	81	938	8.25	659	1046
15.51	18.4426	-1.92444	-0.10128	-0.350784	0.111852	-0.189158	0.0325771	-0.0914029	-0.828227	0.163473	40.6	3886.14	233.55	115	936	8.32	661	1031
16.41	18.4156	-1.84272	-0.0836507	-0.122969	0.462296	0.171069	-0.00634719	-0.0114928	-0.593343	0.163473	38.4	3761.45	236.95	68	935	8.34	661	1014
17.48	18.3841	-1.76658	-0.0689961	0.142688	0.51075	-0.122928	0.0203511	0.13429	0.455305	0.163473	37.6	3589.54	240.8	77	935	8.18	660	994
18.27	18.3476	-1.69678	-0.0598475	0.37496	0.109165	0.120251	-0.0667101	0.0159963	0.940865	0.163473	35.6	3275.53	240	112	933	8.15	657	968
16.6	18.298	-1.64135	-0.0636815	0.508127	-0.518155	-0.0939273	0.158441	-0.179825	0.1889	0.163473	34.8	3042.93	239.5	110	932	8.23	651	942
16.08	18.2592	-1.57617	-0.0483772	0.548216	-0.844951	-0.00248745	-0.277446	0.0713091	-0.786969	0.163473	34.7	3025.69	236.8	115	931	8.08	648	918
16.08	18.2294	-1.50283	-0.0141676	0.480279	-0.562096	0.125657	0.380558	0.136435	-0.762916	0.163473	35.9	3205.64	234.75	139	931	8.03	646	905
17.69	18.201	-1.42939	0.0272052	0.295288	0.181701	-0.22903	-0.45142	-0.171049	0.18909	0.163473	38	3342.29	235.25	73	932	8.09	647	903
19.4	18.1767	-1.35333	0.0737514	0.0217246	0.883227	0.224897	0.463841	-0.0407141	0.884017	0.163473	40.1	3366.54	235.55	54	931	8.05	647	901.113
18	18.1286	-1.30326	0.0882995	-0.325634	0.977881	-0.0784349	-0.395226	0.195332	0.449001	0.156512	43.2	3362.08	236.75	50	931	7.99	648	911
16.2	18.0735	-1.26217	0.0918303	-0.632199	0.401894	-0.0754591	0.280048	0.0294486	-0.451683	0.156512	39.9	3365.83	236.6	45	930	8.1	650	906
15.53	18.0159	-1.22516	0.0954939	-0.792929	-0.450016	0.158774	-0.126746	-0.217519	-0.704382	0.156512	40.4	3250.49	232.75	58	929	8.06	651	876
15.53	17.9689	-1.17871	0.119668	-0.726059	-0.983628	-0.151076	-0.0529002	0.00194901	-0.111729	0.156512	39.3	3334.02	232.25	125	929	8.22	651	873
16.94	17.9345	-1.12081	0.166996	-0.433147	-0.858682	0.0429588	0.216299	0.205543	0.4864	0.156512	41.9	3399.31	232.9	157	930	8.25	650	855
16.93	17.8994	-1.06514	0.217272	-0.00717311	-0.21229	0.064453	-0.352907	-0.0732274	0.39363	0.156512	39.4	3357.56	229.8	136	929	8.26	649	830
18.53	17.8661	-1.0095	0.266657	0.439175	0.519975	-0.0914795	0.448181	-0.162512	-0.0938321	0.156512	39.7155	3347.19	229.6	150	930	8.24	647	818
18.26	17.8181	-0.970705	0.290074	0.762207	0.857565	0.0348208	-0.486582	0.109918	-0.351262	0.156512	39	3281.13	229.25	63	929	8.21	647	805
19.63	17.7631	-0.94126	0.293736	0.887773	0.658725	0.081769	0.485795	0.168819	-0.15122	0.156512	38.2	3152.23	229.3	59	929	8.15	646	802
18	17.6988	-0.923237	0.276526	0.785799	0.117216	-0.142724	-0.440988	-0.148255	0.147842	0.156512	39.1	3309.25	229.3	64	928	8.21	645	814
18	17.6347	-0.906881	0.252923	0.501098	-0.382643	0.0944794	0.367093	-0.142908	0.222647	0.156512	40.2	3237	231.95	95	928	8.21	643	883
16.2	17.5709	-0.892054	0.226413	0.108425	-0.572375	0.0309599	-0.280069	0.1811	0.074222	0.156512	39.7	3251.27	233.3	110	927	8.09	644	960
15.5	17.5042	-0.881694	0.196033	-0.29987	-0.431985	-0.148085	0.191624	0.104087	-0.108183	0.156512	38.4	3308.25	235.7	63	925	7.96	642	978
15.92	17.4319	-0.878535	0.161773	-0.627215	-0.124034	0.179971	-0.103476	-0.200347	-0.170706	0.156512	38.7	3339.03	234.45	55	923	8	641	923
16.5	17.363	-0.873087	0.13871	-0.778993	0.176707	-0.0738035	0.0316132	-0.0383753	-0.0586545	0.156512	40	3263.03	233.6	96	922	8.05	639	917
16.5	17.3079	-0.85483	0.140885	-0.708349	0.353101	-0.129485	0.000656699	0.189353	0.115951	0.156512	38.8345	3285	235.5	72	922	7.99	639	922
16.5	17.2576	-0.832713	0.154754	-0.46135	0.331133	0.240625	-0.00885388	-0.0700022	0.125805	0.156512	38.7	3231.95	237.2	86	921	7.98	638	943
16.5	17.2041	-0.81521	0.164589	-0.13044	0.138613	-0.152815	-0.0032857	-0.13828	-0.0343104	0.156512	38.8	3242.75	234.75	69	921	7.9	637	943
16.5	17.1453	-0.804423	0.162744	0.187552	-0.101295	-0.0673859	0.0392808	0.165393	-0.124465	0.156512	38.3	3178.85	232.25	68	920	7.96	637	926
16.5	17.0824	-0.799077	0.147343	0.415237	-0.250344	0.26285	-0.0859469	0.0530294	-0.014949	0.156512	38.7892	3202.95	231	88	918	8.13	636	900
16.5	17.014	-0.800825	0.114896	0.504154	-0.244516	-0.268971	0.138835	-0.211561	0.115749	0.157201	42.3	3296.48	234.9	49	915	8.11	636	817
16.5	16.9417	-0.80755	0.0687058	0.454972	-0.102398	0.0782976	-0.176846	0.0818955	0.0770886	0.157201	44.1	3340.12	235.05	46	913	8.33	634	809
16.5	16.8741	-0.810652	0.0204357	0.313064	0.0932137	0.180092	0.184015	0.193812	-0.0647997	0.157201	43.8	3447.69	238.25	88	913	8.28	637	809
15.98	16.7996	-0.821609	-0.0408561	0.117185	0.20571	-0.332728	-0.149776	-0.235956	-0.132134	0.157201	41.2	3445.04	236.45	102	912	8.32	637	804
15.98	16.7359	-0.822253	-0.0916302	-0.0477261	0.207647	0.285115	0.0722787	-0.0537942	0.00944055	0.157201	40.1	3406.11	240.35	131	913	8.42	636	787
15.5	16.6676	-0.82823	-0.148239	-0.160996	0.0769794	-0.0938812	0.0311826	0.269775	0.117474	0.157201	39.9	3486.82	241.65	119	911	8.41	635	766
15.27	16.6007	-0.833223	-0.201547	-0.194195	-0.0935106	-0.107479	-0.137446	-0.0814754	0.0522662	0.157201	40.7	3534.07	240.95	101	910	8.38	634	754
15	16.5388	-0.83364	-0.245191	-0.148736	-0.194091	0.216178	0.224264	-0.239089	-0.0738257	0.157201	40.3	3534.18	240.2	83	907	8.34	633	747
15	16.4765	-0.834878	-0.284639	-0.0657131	-0.185482	-0.227075	-0.284832	0.180773	-0.102267	0.157201	38.8	3577.7	239.95	75	904	8.46	630	762
15	16.4096	-0.841101	-0.32356	0.00681359	-0.085285	0.172104	0.31676	0.171649	0.000374731	0.157201	38.9	3473.25	240.2	67	904	8.44	628	780
15	16.3425	-0.847854	-0.354065	0.0428086	0.0666482	-0.0481205	-0.306439	-0.23198	0.121931	0.157201	38.9	3524.53	239.4	70	903	8.47	626	786
15	16.2833	-0.846596	-0.363777	0.0368587	0.204658	-0.131787	0.243504	-0.0865612	0.103755	0.157201	38.9	3571.24	240.9	73	903	8.62	623	774
15.5	16.2216	-0.847864	-0.364354	-0.0282277	0.2193	0.270902	-0.139712	0.214815	-0.0958341	0.157201	38.7	3589.26	238.7	65	900	8.65	621	759
15	16.1571	-0.851847	-0.355154	-0.130824	0.0927719	-0.253908	0.0172007	0.0459457	-0.198655	0.157201	37.8	3592.88	238.95	77	899	8.6	619	739
14.99	16.1006	-0.847601	-0.322374	-0.215778	-0.0832337	0.065714	0.106987	-0.180957	0.0065389	0.157201	37.5	3524.92	240.45	84	898	8.56	618	736
14.99	16.0466	-0.840411	-0.272653	-0.252245	-0.218979	0.170922	-0.228703	-0.0673125	0.231609	0.157201	39.1	3533.31	237.75	61	897	8.67	616	728
14.99	16.0003	-0.82491	-0.20255	-0.209824	-0.233937	-0.307624	0.331908	0.187469	0.126151	0.157201	39.2	3534.08	234.85	67	897	8.63	616	721
14.98	15.9555	-0.807603	-0.123904	-0.097432	-0.132876	0.234403	-0.413762	0.0710473	-0.213157	0.157493	39.9	3475.96	233.5	51	894	8.59	614	706
15.75	15.9163	-0.784285	-0.0374816	0.0671572	0.0374905	0.0103389	0.465076	-0.225036	-0.28143	0.157493	39.2	3465.49	232.55	70	893	8.44	614	680
14.96	15.8791	-0.75865	0.0462428	0.237004	0.183029	-0.274503	-0.486105	-0.0703473	0.068125	0.157493	40.7	3628.54	229.25	83	893	8.39	613	657
16.46	15.8464	-0.72849	0.122277	0.363252	0.22611	0.359918	0.465253	0.285199	0.36218	0.157493	39.4	3705.97	227.4	84	892	8.46	612	640
15.44	15.7956	-0.716788	0.158135	0.373774	0.112304	-0.196011	-0.394708	0.0106528	0.12226	0.157493	38.8	3793.37	227.8	72	890	8.4	612	631
15	15.7402	-0.709687	0.1694	0.284896	-0.0363645	-0.0529653	0.308968	-0.266084	-0.271368	0.157493	40	3840.35	224.65	56	889	8.31	609	628
15	15.6887	-0.698597	0.169533	0.137089	-0.0962083	0.218903	-0.224005	0.0501656	-0.236118	0.157493	39.8801	3833.24	227.15	47	887	8.44	605	622
15.29	15.6411	-0.68321	0.16184	-0.0313378	-0.0621536	-0.243954	0.140506	0.215269	0.124221	0.157493	39.5	3833.65	227.2	67	887	8.44	603	599
14.91	15.5906	-0.670363	0.141249	-0.190447	-0.0237611	0.148271	-0.0665558	-0.0938789	0.243342	0.157493	38.1	3795.32	226.35	71	886	8.37	601	579
14.91	15.5397	-0.65741	0.114909	-0.299098	-0.0339518	0.00854119	0.0156389	-0.1472	-0.00288553	0.157493	36.8	3746.24	225.3	39	885	8.39	600	560
14.91	15.4952	-0.6373	0.0958853	-0.321759	-0.063661	-0.143317	0.00634447	0.1095	-0.184912	0.157493	35.9	3764.13	228.75	62	885	8.53	597	550
14.91	15.4603	-0.606762	0.090569	-0.255215	-0.0585943	0.174704	-0.0148982	0.0649649	-0.0612159	0.157493	35.9	3758.39	224.5	60	884	8.61	596	537
14.91	15.4239	-0.577032	0.0861595	-0.142237	-0.0112424	-0.125162	0.00734271	-0.111838	0.0881392	0.157493	35.4	3715.58	223.1	94	885	8.58	593	519
14.91	15.3881	-0.545951	0.0850044	-0.0162225	0.0746839	0.0543119	0.0188424	0.0230282	0.0435053	0.157493	36.2	3774.97	224.4	85	884	8.63	592	504
14.69	15.3551	-0.511258	0.0901296	0.0930255	0.154835	0.0151544	-0.0582198	0.0708249	-0.0450179	0.157493	35.6	3774.38	225.9	79	883	8.51	591	498
14.95	15.3326	-0.465309	0.108917	0.167687	0.162333	-0.0996248	0.0920991	-0.0912309	0.00878373	0.157493	35.2	3753.34	222.95	45	883	8.56	591	516
14.99	15.3061	-0.42262	0.121159	0.169004	0.0217584	0.156616	-0.120816	-0.0272375	0.0473341	0.157493	36.5	3753.89	223.1	68	883	8.65	586	528
15.3	15.2793	-0.379695	0.127963	0.106419	-0.191462	-0.120315	0.150889	0.162123	-0.0343902	0.157493	36.9	3781.61	224.95	55	885	8.62	584	546
15	15.2567	-0.331768	0.133399	0.0139019	-0.309383	-0.00798842	-0.179477	-0.054754	-0.0923489	0.157493	36.7	3759.43	223.55	37	887	8.58	585	562
15	15.2447	-0.272443	0.142036	-0.0679839	-0.21236	0.140247	0.189107	-0.208978	0.00598274	0.157493	35.8	3556.99	222.95	57	888	8.58	585	581
15	15.233	-0.212335	0.137113	-0.129955	0.0380238	-0.211655	-0.185084	0.143466	0.101748	0.157493	35.6	3566.41	219.15	64	888	8.58	585	584
15.3	15.2225	-0.150686	0.114906	-0.155781	0.281894	0.171451	0.166561	0.220264	0.0401295	0.156343	35.7	3591.7	224.15	85	890	8.56	587	598
15	15.2027	-0.0983162	0.061021	-0.150597	0.341489	-0.0186927	-0.126642	-0.264211	-0.101354	0.156343	35.3	3721.95	222.9	78	891	8.48	588	590
15	15.1869	-0.0416992	-0.00735348	-0.0907154	0.200952	-0.141605	0.0780893	-0.128734	-0.0576753	0.156343	34	3749.3	220	44	891	8.59	588	574
15	15.1728	0.0169842	-0.0895543	0.0110133	-0.0612623	0.192005	-0.0378078	0.336365	0.0995585	0.156343	34.8	3677.59	221.95	44	891	8.52	588	563
15	15.1567	0.0738605	-0.185956	0.124628	-0.29818	-0.106951	0.0159556	-0.00765665	0.0906315	0.156343	33.9	3687.61	227.55	40	892	8.41	588	551
15	15.1458	0.136217	-0.281957	0.230998	-0.350303	-0.0285704	-0.0129114	-0.333326	-0.0756391	0.156343	32.2	3623.02	225.3	52	892	8.41	586	551
15	15.1476	0.211886	-0.362746	0.306712	-0.176798	0.0973807	0.016003	0.131101	-0.138866	0.156343	32.3	3635.94	226.3	53	891	8.4	586	546
15	15.1606	0.29908	-0.428098	0.310542	0.0880565	-0.104145	-0.0454781	0.238525	-0.0183794	0.156343	32.1	3623.08	225.7	53	890	8.36	585	534
15.2	15.1693	0.381584	-0.497124	0.193105	0.232347	0.052125	0.0903755	-0.245657	0.0821938	0.156343	29.6	3711.32	226.95	47	889	8.07	580	508
15.2	15.1653	0.450666	-0.577796	-0.0435701	0.181248	0.0443804	-0.123835	-0.0671121	0.0684037	0.156343	29.2	3694.39	224.85	43	890	8.19	579	484
15.2	15.1602	0.518162	-0.649583	-0.320046	0.0610668	-0.0840567	0.154062	0.321452	0.0593473	0.156343	29.3	3685.44	225.25	69	890	8.13	578	471
14	15.1617	0.591933	-0.69524	-0.540447	0.0104525	0.028575	-0.182627	-0.149005	0.0379395	0.156343	28.3	3755.89	225.85	48	889	8.07	577	471
15.1	15.1721	0.674153	-0.706805	-0.630298	0.0347944	0.0439268	0.191381	-0.304661	-0.111044	0.156343	28.4	3767.91	224.2	68	889	8.06	577	477
15.1	15.184	0.757235	-0.691112	-0.564457	0.0130582	-0.0781425	-0.187344	0.339281	-0.259285	0.156343	27.4	3865.97	227.25	115	889	8.19	576	478
15.1	15.189	0.832245	-0.657448	-0.357248	-0.132603	0.0490431	0.177659	0.183765	-0.0801573	0.156343	27.9	3876.73	228.75	166	890	8.25	577	474
15.45	15.1987	0.910931	-0.590716	-0.0280916	-0.28997	0.0463713	-0.154549	-0.450704	0.379958	0.156343	27.8	3866.38	227.7	162	890	8.22	577	475
15.76	15.2093	0.989239	-0.49599	0.345601	-0.301724	-0.162156	0.102201	-0.0286614	0.435068	0.156343	29	3829.4	227.95	78	890	8.19	578	478
16.2	15.2121	1.05821	-0.385501	0.661515	-0.0856412	0.197856	-0.0104468	0.501984	-0.208329	0.156343	37.1203	3838.2	228.35	44	889	9.25159	579	713.008
16.9	15.2135	1.12406	-0.253257	0.849513	0.301198	-0.0585523	-0.1087	-0.127984	-0.71694	0.156343	28.6	3727.63	227.65	49	889	8.31	581	571.055
17.4	15.2182	1.19173	-0.0952478	0.863983	0.618597	-0.195997	0.247349	-0.500556	-0.237636	0.156343	28.1	3761.87	228.3	72	889	8.27	582	571.055
18.85	15.23	1.26475	0.0872034	0.687816	0.578559	0.355237	-0.411842	0.282074	0.705386	0.156343	28.5	3765.18	228.15	57	890	8.21	583	571.055
18.85	15.2252	1.31887	0.2583	0.307764	0.0528844	-0.276544	0.591661	0.41446	0.723088	0.156343	27.9	3731	226.05	70	891	8.22	583	571.055
15.1	15.2079	1.35821	0.418298	-0.188618	-0.64354	0.0354357	-0.735227	-0.34303	-0.293922	0.153998	28.5	3469.07	228.2	99	891	8.04	584	473
15.1	15.1934	1.39849	0.584413	-0.654035	-0.962891	0.247683	0.82872	-0.293085	-0.934845	0.153998	28.4	3478.78	230.3	70	892	7.99	586	468
15.1	15.1882	1.44649	0.762303	-0.957402	-0.588822	-0.418521	-0.863794	0.35072	-0.281674	0.153998	27.1	3539.81	231.4	48	892	7.74	588	467
18.45	15.2088	1.51891	0.962874	-1.00467	0.294248	0.322502	0.800192	0.178688	0.774948	0.153998	24.3	3294.38	236.6	63	893	7.54	587	445
18.45	15.2246	1.58427	1.13365	-0.843673	0.994046	-0.0702668	-0.666766	-0.43606	0.657118	0.153998	26	3361.56	236.8	62	893	7.41	586	429
18.45	15.2192	1.62532	1.23945	-0.545996	0.954486	-0.14866	0.505068	-0.00372554	-0.430908	0.153998	24.7	3192.45	237.45	53	894	7.12	584	415
18.45	15.2057	1.65542	1.28822	-0.150306	0.229995	0.305101	-0.30075	0.54365	-0.777654	0.153998	23.1	3215.71	234.6	48	895	7.1	583	402
18.45	15.1958	1.68641	1.29053	0.290913	-0.629883	-0.361879	0.0637753	-0.232745	0.127485	0.153998	23.1	3155.88	232.25	54	896	7.24	581	394
18.45	15.185	1.71354	1.23806	0.68706	-1.02754	0.251125	0.17897	-0.582062	0.798356	0.153998	21.9	3221.57	234.05	64	896	7.08	581	383
18.45	15.1637	1.72709	1.11867	0.946192	-0.707589	0.032256	-0.399806	0.530005	0.141751	0.153998	22	3118.73	232.6	53	896	6.67	580	373
18.45	15.1374	1.73255	0.941979	1.02618	0.115482	-0.345119	0.592572	0.511521	-0.773103	0.153998	20.5	3130.73	233.5	60	897	6.71	577	369
18.45	15.1014	1.72508	0.710044	0.908678	0.866343	0.504955	-0.736433	-0.844146	-0.437937	0.153998	21.1	3223.13	233.2	63	898	6.81	577	363
18.45	15.0633	1.71252	0.44255	0.630195	1.03606	-0.357895	0.827333	-0.249095	0.713863	0.153998	20.1	3174.38	233.8	68	898	6.31	577	358
18.45	15.0091	1.68062	0.136351	0.227806	0.478672	-0.0669263	-0.857494	1.06997	0.820134	0.153998	20	3081.35	236.25	48	898	6.17	578	355
16.8	14.9334	1.62437	-0.195557	-0.21673	-0.41353	0.57725	0.861802	-0.101647	-0.417259	0.153998	22.8	3113.46	235.2	38	898	6.32	578	354
12	14.8624	1.57089	-0.496472	-0.558592	-0.941274	-0.744822	-0.814622	-1.08591	-1.07244	0.153998	23.4	3128.89	235.8	53	899	5.87	578	354
16.27	14.8325	1.55767	-0.703559	-0.682504	-0.705988	0.31137	0.666122	0.457288	-0.0427664	0.153998	21.7	2940.51	238.9	72	899	6.07	579	345
16.22	14.7914	1.53151	-0.871855	-0.678374	-0.0709549	0.35443	-0.468964	0.80084	0.9891	0.153998	23.3	2930.35	239.35	73	899	5.9	580	337
15.21	14.7286	1.48157	-1.00958	-0.603024	0.442527	-0.673684	0.295359	-0.603693	0.477799	0.153998	25	2853.76	238.8	77	899	6.06	581	325
15.01	14.6684	1.43296	-1.07889	-0.449572	0.583502	0.472237	-0.14733	-0.413979	-0.656466	0.153998	26.5	2946.09	238.3	68	899	6.04	582	317
15.21	14.6231	1.39864	-1.05973	-0.232272	0.380271	0.0165209	0.0192529	0.523665	-0.700571	0.152634	26.3	2901.05	239.9	32	900	5.68	583	314
15.21	14.588	1.37398	-0.96102	-0.00357502	0.019246	-0.440817	0.0582881	0.0939697	0.258332	0.152634	25	2961.33	240.55	33	901	5.81	584	310
15.21	14.5567	1.35229	-0.801582	0.180123	-0.28603	0.491879	-0.0898637	-0.309128	0.674328	0.152634	24.4	2948.64	241.45	57	901	5.61	584	303
15.01	14.519	1.3235	-0.607178	0.278423	-0.406238	-0.167462	0.0829644	0.0401579	-0.00753863	0.152634	26.6	2984.76	243.95	58	902	5.6	585	298
15.01	14.4867	1.29949	-0.378371	0.312148	-0.292636	-0.2203	-0.0314107	0.0771331	-0.564547	0.152634	26.5689	2963.79	245.9	42	902	5.54	585	297
16.5	14.4737	1.29453	-0.115709	0.317563	-0.0311825	0.337865	-0.07841	-0.0090989	-0.103057	0.152634	25.9	2946.71	256.15	30	903	4.79	585	295
16.5	14.4632	1.29135	0.137968	0.2765	0.155403	-0.193229	0.203095	0.0317802	0.467886	0.152634	27.8	3037.04	253.1	43	903	4.67	588	301
16.5	14.4341	1.26844	0.336643	0.171946	0.150647	-0.00422447	-0.295738	-0.10625	0.129051	0.152634	24.7	3063.32	255.05	48	903	5.07	588	307
16.5	14.4185	1.25819	0.502774	0.07798	0.110931	0.13167	0.349777	0.0357202	-0.437602	0.152634	27.2	3053.7	254.85	75	903	5.24	588	313
16.5	14.4062	1.2503	0.611231	-0.00251542	0.107351	-0.205325	-0.384655	0.121289	-0.24129	0.152634	26.6	3051.59	258	82	902	5.15	589	315
16.5	14.3829	1.22997	0.633691	-0.0875242	0.100667	0.226953	0.401558	-0.148026	0.423279	0.152634	26.2	3118.87	256.2	60	902	5.4	591	316
16.5	14.343	1.19157	0.561739	-0.172758	0.0408699	-0.128065	-0.368538	-0.0190807	0.477262	0.152634	26.5	3089.36	256.3	39	901	4.89	593	318
16.38	14.3037	1.15264	0.423187	-0.212069	-0.0466846	-0.0477612	0.294049	0.263938	-0.222907	0.152634	25.3	3109.55	258.45	34	900	4.85	593	322
14.75	14.2584	1.10697	0.225152	-0.197694	-0.14332	0.213143	-0.180159	-0.180674	-0.674998	0.152634	26.1	2918.75	261.5	49	899	5.06	594	325
14.75	14.2277	1.07558	0.0098284	-0.100709	-0.161661	-0.255604	0.0368212	-0.234721	-0.103611	0.152634	27.6	2948.03	261.85	60	898	4.98	594	327
15.96	14.2085	1.05562	-0.209485	0.0428081	-0.105058	0.0790367	0.0885567	0.324516	0.675151	0.152634	27.3	2877.47	259.4	85	897	4.99	594	329
15.96	14.1766	1.02232	-0.446021	0.147655	-0.0485214	0.190722	-0.177166	0.0786388	0.425006	0.152784	28.1	2930.69	263.05	109	896	4.99	598	332
14.36	14.145	0.989108	-0.665051	0.199439	0.0443427	-0.282163	0.244893	-0.324901	-0.468532	0.152784	27.9	3051.33	259.85	116	895	4.95	601	335
14.36	14.1277	0.97029	-0.83062	0.203044	0.188075	0.0846112	-0.304365	0.0727901	-0.651205	0.152784	27.7	3058.42	262.05	98	895	4.88	604	342
14.36	14.1182	0.959415	-0.936687	0.140127	0.267049	0.196896	0.331789	0.196573	0.110258	0.152784	28.1	3093.89	265.6	94	896	4.92	610	349
14.36	14.1046	0.944223	-0.98878	0.000291237	0.154271	-0.306863	-0.324359	-0.160563	0.66498	0.152784	30.1	3104.84	265.65	70	897	5.09	619	354
14.36	14.0929	0.930738	-0.973322	-0.173485	-0.109493	0.155147	0.293984	0.0014627	0.253097	0.152784	31.5	3107.67	266.7	70	898	5.01	624	366
13.3	14.0883	0.924447	-0.880835	-0.323135	-0.351961	0.135135	-0.253728	0.118689	-0.486557	0.152784	31.1	3071.91	264.05	59	897	5.07	626	376
13.3	14.0923	0.926782	-0.712379	-0.401221	-0.395107	-0.344416	0.201357	-0.187492	-0.508477	0.152784	31.9	3013.15	261.9	30	898	4.9	627	384
14.43	14.1089	0.941603	-0.473613	-0.379563	-0.181609	0.270727	-0.161286	0.0235178	0.163308	0.152784	32	3018.28	265.75	39	898	4.98	631	388
15.2	14.1193	0.949479	-0.203374	-0.289716	0.135054	0.0195068	0.129084	0.239525	0.507656	0.152784	31.4	3065.69	262.5	47	898	4.85	632	393
15.08	14.1227	0.949298	0.0798243	-0.147822	0.37675	-0.262636	-0.0828744	-0.174702	0.126327	0.152784	29.9	3074.78	257.85	68	899	4.85	631	396
15.98	14.1363	0.958407	0.378595	0.0473188	0.437137	0.275252	0.0158591	-0.177396	-0.31058	0.152784	30.1	3090.03	259.45	59	898	4.95	633	393
15.98	14.1412	0.957294	0.650426	0.228858	0.226164	-0.109749	0.0547441	0.244738	-0.277776	0.152784	32.2	3124.2	263.3	68	898	4.99	635	392
15.98	14.1294	0.937683	0.868027	0.350696	-0.156222	-0.0426673	-0.095645	0.114957	0.0737982	0.152784	32.6	3171.96	263.35	88	900	4.93	639	395
15.98	14.1106	0.909248	1.03113	0.413734	-0.439201	0.115856	0.117282	-0.241612	0.293928	0.152784	31.9	3249.44	259.7	73	900	4.86	642	398
16.01	14.0844	0.871806	1.13278	0.419424	-0.419789	-0.1145	-0.11364	-0.0618492	0.154613	0.152784	32.4	3225.79	261.4	80	901	4.81	648	398
16.01	14.051	0.825582	1.17056	0.377391	-0.0964682	0.106643	0.0944296	0.248232	-0.127103	0.152784	32.4	3236.09	258.35	68	902	4.79	649	401
16.2	14.0114	0.771863	1.14786	0.303222	0.324215	-0.095173	-0.0531928	0.0330925	-0.216643	0.152784	31.4	3181.85	255.1	42	903	4.84	650	406
16.2	13.9718	0.717289	1.07788	0.217741	0.562512	0.0555588	-0.00227148	-0.252347	-0.0507453	0.152784	38.2227	3197.82	256.1	58	904	5.41707	650	690.223
16.2	13.9306	0.660385	0.96655	0.122141	0.428109	0.0391272	0.0634431	-0.0133203	0.128863	0.152784	31.6	3169.73	255.05	92	905	4.84	653	501.878
16.4	13.891	0.604673	0.82697	0.0182295	-0.0152653	-0.162095	-0.119317	0.286164	0.143382	0.152784	30.8	3135.41	255.75	109	906	4.77	653	409
15.81	13.8541	0.551565	0.670103	-0.0980503	-0.488429	0.223504	0.154656	-0.0381143	0.018497	0.152784	30.8	3216.28	258.6	120	906	4.95	653	414
14.23	13.8147	0.495934	0.499774	-0.233893	-0.675331	-0.145644	-0.156616	-0.329405	-0.112775	0.152784	30	3218.09	256.15	175	906	5.2	653	429
14.31	13.791	0.456629	0.346806	-0.353079	-0.393501	-0.0511138	0.116261	0.152266	-0.103044	0.15477	30.5	3221.89	257.2	129	907	5.16	653	450
14.31	13.7739	0.424489	0.20566	-0.457565	0.163692	0.202226	-0.0599697	0.273633	-0.0398113	0.15477	28.1	3264.49	256.05	62	908	5.23	657	487
12.99	13.7612	0.397306	0.0752209	-0.535179	0.61049	-0.202614	-0.00474773	-0.262188	0.0250659	0.15477	29.3	3257.53	256.75	52	907	5.3	658	500
13.55	13.7538	0.375757	-0.0443099	-0.562173	0.635058	0.0486202	0.0598216	-0.181413	0.104135	0.15477	30.7	3209.29	256.45	50	907	5.27	658	517
14.23	13.7407	0.34884	-0.167219	-0.527267	0.198121	0.132995	-0.0958293	0.321507	0.106231	0.15477	31.2	3185.73	258	53	906	5.41	662	539
13.48	13.7264	0.32088	-0.288713	-0.396661	-0.380549	-0.177926	0.117925	0.0994376	-0.0112521	0.15477	33.2	3230.1	260.55	59	906	5.57	663	555
12.26	13.7136	0.295077	-0.403421	-0.150594	-0.674577	0.0607236	-0.120454	-0.352214	-0.151658	0.15477	34.6	3218.45	261.8	64	906	5.58	663	560
13.49	13.7177	0.28688	-0.492888	0.212725	-0.454415	0.101392	0.0909783	-0.0067832	-0.127361	0.15477	35.3	3261.38	260.4	93	908	5.53	662	567
14.75	13.7286	0.286186	-0.57208	0.610287	0.073528	-0.215881	-0.0585905	0.298024	0.0178427	0.15477	34.7	3275.83	257.8	70	909	5.6	665	597
16.2	13.7361	0.282249	-0.658281	0.928859	0.484281	0.184709	0.0330638	-0.0646421	0.129265	0.15477	34.7	3272.21	257.2	58	909	5.47	664	635
14.58	13.7407	0.275486	-0.753376	1.07766	0.494123	0.00899813	-0.0135056	-0.21181	0.133542	0.15477	32.4	3228.45	257.35	45	911	5.46	662	659
13.92	13.7414	0.264695	-0.857565	0.997602	0.140463	-0.232009	0.0107452	0.091739	0.0201814	0.15477	34.5	3238.3	259.85	77	913	5.56	664	671
13.1	13.7444	0.25641	-0.959566	0.689313	-0.262467	0.317534	-0.0279623	0.15038	-0.132451	0.15477	34.2	3181.03	260.65	74	916	5.54	665	669
11.88	13.7395	0.240112	-1.0654	0.185031	-0.416692	-0.184815	0.0671798	-0.0987519	-0.196374	0.15477	36.6	3160.6	264	73	921	5.74	661	670
11.57	13.7384	0.227991	-1.15182	-0.397831	-0.197444	-0.0668372	-0.111672	-0.0669931	0.000354008	0.15477	35.8	3174.9	260.6	74	921	5.96	662	688
12.28	13.7472	0.226237	-1.20226	-0.92509	0.200695	0.251502	0.137371	0.0433703	0.271657	0.15477	35.4	3162.03	258.65	59	919	5.89	662	690
12.09	13.7576	0.22649	-1.21918	-1.29116	0.404357	-0.276826	-0.144301	-0.000962666	0.19361	0.15477	35.3	3179.16	258.1	48	921	6.61	662	704
11.67	13.7727	0.231938	-1.19279	-1.40302	0.221426	0.150364	0.128897	0.0640527	-0.198413	0.15477	37.1	3165.92	261.3	62	921	6.83	661	715
11	13.7928	0.242872	-1.11744	-1.21993	-0.212452	0.0382841	-0.0919118	-0.0189689	-0.377968	0.15477	37.6	3160.58	262.25	53	920	6.33	660	710
11.89	13.8342	0.27587	-0.972023	-0.745389	-0.514122	-0.192893	0.0222174	-0.165369	-0.0206855	0.15477	38.8	3156.75	266.45	72	921	6.17	660	703
12.96	13.8935	0.327268	-0.76661	-0.089668	-0.435499	0.17396	0.0358272	0.0440908	0.369386	0.154825	39.1	3213.54	273.9	47	923	5.98	660	682
14.23	13.9481	0.373295	-0.54105	0.557735	-0.0541251	-0.050783	-0.0833858	0.204536	0.176338	0.154825	38.9	3209.46	270.65	59	925	6.12	657	652
15.5	13.9934	0.408886	-0.31324	1.04168	0.374014	-0.0237621	0.13382	-0.0765093	-0.281538	0.154825	39.5	3213.92	270.25	42	926	6.19	654	642
15.5	14.0332	0.437617	-0.0875616	1.27037	0.582433	0.0259948	-0.170471	-0.207775	-0.256367	0.154825	39.8	3130.35	270.75	43	926	5.85	652	631
16.04	14.0741	0.465784	0.135984	1.21877	0.439807	-0.00857123	0.186205	0.134483	0.218451	0.154825	41.2	3065.62	270.05	38	928	5.69	648	616
16.2	14.0995	0.476581	0.331896	0.895205	-0.00436505	0.0308432	-0.173489	0.178635	0.335667	0.154825	39.8	3069.11	267.6	55	928	5.89	645	594
14.58	14.1191	0.479479	0.509113	0.409203	-0.443318	-0.0426986	0.160617	-0.129244	-0.0850941	0.154825	40.6	3082.81	268.9	110	934	6.01	642	579
14.32	14.1461	0.488205	0.683779	-0.0920004	-0.561162	0.0165866	-0.158332	-0.157818	-0.364293	0.154825	43.4	3090.14	268.1	147	936	5.8	641	579
15.6	14.1799	0.501917	0.852598	-0.498054	-0.303244	0.0102978	0.154502	0.0891139	-0.0865045	0.154825	43.3	3074.94	270.1	110	934	5.84	639	600
16.01	14.2159	0.515604	1.00404	-0.747783	0.114514	-0.0381463	-0.160506	0.161065	0.297523	0.154825	44.3	3095.31	272.05	63	934	6.1	639	613
16.01	14.2404	0.514999	1.11507	-0.838322	0.379597	0.0487208	0.179898	-0.0817813	0.189792	0.154825	44.7	3086.02	270.1	68	935	6.04	639	643
15	14.2512	0.497598	1.17955	-0.780034	0.357506	0.00807271	-0.187246	-0.153962	-0.186122	0.154825	44.6	3068.04	270.2	100	937	6.05	636	642
15.65	14.2553	0.470433	1.20626	-0.589835	0.153541	-0.072557	0.188811	0.12371	-0.192516	0.154825	43.5	3062.5	265.95	59	937	5.98	634	634
15.65	14.2481	0.428809	1.19285	-0.316583	-0.0492775	0.0859877	-0.17356	0.145485	0.148337	0.154825	44.6	3078.22	266.1	59	936	5.95	634	625
15.65	14.2351	0.37819	1.1506	-0.00139715	-0.112111	0.00202724	0.151555	-0.147946	0.2544	0.154825	43.5	3087.22	265.45	85	936	5.72	630	624
14.5	14.2144	0.316988	1.08392	0.305252	-0.0593634	-0.12854	-0.117395	-0.129993	-0.0900362	0.154825	43.5	3063.56	263.6	97	935	5.78	625	618
15.5	14.1915	0.250799	1.0055	0.567003	-0.00467475	0.193607	0.0780037	0.200494	-0.331704	0.154825	44.8	3059.23	259.7	109	935	5.85	624	605
15.5	14.163	0.176254	0.916817	0.74163	-0.0500166	-0.119693	-0.0352866	0.0900425	-0.0389773	0.154825	45.6	3064.21	260.7	87	937	6.01	624	601
16.2	14.1301	0.0946326	0.823638	0.804683	-0.15729	-0.0598523	-0.000372315	-0.240148	0.392381	0.154825	44.7	3062.5	259.5	33	937	6.02	626	606
16.2	14.0921	0.00545111	0.72875	0.744493	-0.186046	0.233962	0.0291964	-0.0244012	0.267968	0.154825	44.4	3066.71	256.45	53	940	6.1	626	722.311
14.58	14.0493	-0.0908548	0.634968	0.567776	-0.026417	-0.258997	-0.0417341	0.276655	-0.312899	0.154825	44.6	3169.56	258.95	52	942	6.08	625	612
14.58	14.0063	-0.18959	0.548345	0.302521	0.27294	0.0951273	0.0367288	-0.0559274	-0.497775	0.151999	44.93	3160.55	259.35	65	941	5.95	625	612
14.66	13.955	-0.298866	0.458117	-0.0287049	0.47512	0.153611	-0.0150346	-0.305825	0.0491543	0.151999	45.1	3167.1	259.65	75	944	6.01	625	606
14.66	13.8932	-0.420647	0.360458	-0.378641	0.369178	-0.291319	-0.00558525	0.189315	0.613832	0.151999	45.3	3189.33	258.65	64	947	5.93	626	610
13.19	13.8186	-0.557094	0.253167	-0.68484	-0.0434957	0.233211	0.033801	0.306251	0.365484	0.151999	43.4	3178.79	264.4	120	949	6.19	627	607
11.87	13.7348	-0.703968	0.144491	-0.869457	-0.492929	0.0186741	-0.0423712	-0.307025	-0.413537	0.151999	43.6	3177.05	264.85	117	951	6.1	627	606
10.74	13.6663	-0.835782	0.0678322	-0.843944	-0.605295	-0.272236	0.0265684	-0.219022	-0.631218	0.151999	44.4	3163.99	266.55	49	952	6.09	625	610
12.07	13.619	-0.946172	0.0278238	-0.605134	-0.284596	0.264601	-0.0263467	0.337609	-0.0173035	0.151999	42.2	3066.34	274.15	56	958	5.84	626	609
12.98	13.5682	-1.0604	-0.0151184	-0.25659	0.187017	-0.0433221	0.0245345	0.0494035	0.517532	0.151999	41.3	3075.98	273.35	45	957	5.84	625	608
13	13.5053	-1.18716	-0.0812822	0.101005	0.476018	-0.160932	0.00214816	-0.265224	0.332965	0.151999	40.9	3116.37	275.2	40	956	5.89	625	604
12.86	13.4383	-1.31813	-0.166639	0.404886	0.446865	0.208832	-0.0409113	0.109767	-0.16288	0.151999	39.5	3094.67	279.95	53	955	5.7	624	598
12.7	13.3688	-1.45148	-0.27165	0.605331	0.173269	-0.0897126	0.0883169	0.114507	-0.327677	0.151999	38.9	3110.36	273.2	74	953	5.66	625	587
11.74	13.2931	-1.59059	-0.399974	0.673643	-0.14496	-0.0697955	-0.132311	-0.164036	-0.116279	0.151999	40.9	3112.67	273.75	58	955	5.84	625	582
11.47	13.2217	-1.72454	-0.536004	0.629792	-0.299392	0.147728	0.170908	0.0848827	0.123182	0.151999	40.9	3106.32	273.2	50	956	5.54	628	580
11	13.1494	-1.85822	-0.680998	0.489406	-0.257052	-0.115593	-0.208845	0.0658419	0.153758	0.151999	41.8	3133.96	269.6	52	955	5.67	630	585
10.36	13.0775	-1.99007	-0.827443	0.287711	-0.107069	0.0266664	0.248609	-0.217119	0.0839478	0.151999	41.1	3117.32	269.75	83	956	5.63	631	596
9.32	13.0078	-2.11807	-0.96594	0.0639176	0.0299845	0.0414705	-0.292787	0.125585	0.0132679	0.151999	39.8	3077.16	282.25	103	956	4.95	632	609
9.43	12.9313	-2.25095	-1.09847	-0.16081	0.0790947	-0.0619753	0.338683	0.218182	-0.125927	0.151999	39.5	3120.54	284.65	58	955	4.76	634	616
8.6	12.849	-2.38727	-1.21179	-0.348771	0.0925985	0.0858882	-0.36025	-0.30133	-0.207995	0.151999	39.1	3136.4	283.35	48	956	4.68	636	627
9.1	12.7848	-2.5022	-1.26468	-0.43817	0.173138	-0.106827	0.344398	-0.0807976	0.00683375	0.151999	40.2	3151.39	284.3	38	956	4.51	638	640
8.76	12.7306	-2.60375	-1.25891	-0.443395	0.235679	0.0218051	-0.319974	0.342928	0.264076	0.151999	40.9	3153.92	283	39	957	4.46	640	660
8.1	12.6762	-2.70202	-1.20351	-0.403785	0.129495	0.142052	0.287178	-0.110621	0.156798	0.150802	39.7	3154.2	287.15	34	960	4.61	644	677
8.29	12.6216	-2.79674	-1.09592	-0.339878	-0.154794	-0.241636	-0.235512	-0.26347	-0.194641	0.150802	40.3	3204.7	292.15	30	960	4.96	652	688
8.29	12.5876	-2.86638	-0.91117	-0.235627	-0.419994	0.166432	0.156197	0.277979	-0.267713	0.150802	38.8	3207.38	290.8	40	957	4.7	659	692
8.29	12.5675	-2.91753	-0.66327	-0.119984	-0.484646	0.0068357	-0.0838462	0.023315	-0.00316384	0.150802	39.0175	3216.8	296.7	49	954	4.58	661	694
9.09	12.5621	-2.94946	-0.364643	-0.0148638	-0.259072	-0.185992	0.0144951	-0.334398	0.214162	0.150802	39	3209.95	295.7	108	953	4.57	663	699
9.79	12.5697	-2.96418	-0.0362939	0.0576202	0.154757	0.227191	0.022948	0.218831	0.103575	0.150802	36.7	3192.28	292.8	89	950	4.53	661	703
10.77	12.5743	-2.97795	0.281286	0.0674583	0.489602	-0.125109	-0.0287611	0.2117	-0.157862	0.150802	36.7	3203.33	295	67	951	4.42	662	704
10.1	12.5799	-2.98717	0.572053	0.036591	0.546863	-0.0176928	0.0134027	-0.371268	-0.142544	0.150802	37.5	3273.18	293.6	50	951	4.62	661	711
10.5	12.5855	-2.99289	0.817346	-0.00263167	0.278918	0.102521	0.013173	-0.00244855	0.115429	0.150802	38.3	3282.87	290.8	54	952	4.78	661	726
10	12.5843	-3.00214	0.995311	-0.0219637	-0.175389	-0.100629	-0.0372691	0.414993	0.1825	0.150802	37.2	3276.76	288.85	48	953	4.77	661	738
10	12.5817	-3.00934	1.10479	0.0198267	-0.524882	0.0837752	0.0652494	-0.205937	-0.0366601	0.150802	37.4	3276.28	288.95	50	951	4.92	662	745
10.05	12.5923	-2.99951	1.15999	0.151986	-0.524985	-0.087287	-0.0982925	-0.344551	-0.180798	0.150802	38.3	3262.02	288.15	45	948	4.84	662	748
11.3	12.6132	-2.97574	1.1543	0.332461	-0.205388	0.029378	0.101548	0.334337	-0.0759176	0.150802	37.4	3248.23	288.7	35	947	4.66	660	746
11.5	12.6239	-2.9589	1.06264	0.464208	0.176612	0.0953976	-0.0643218	0.186845	0.070189	0.150802	37.4	3237.61	287.55	35	944	4.68	659	736
11.5	12.6364	-2.93709	0.904079	0.50206	0.423251	-0.175493	0.000491569	-0.336972	0.135042	0.150802	38.2	3252.52	284.6	52	943	4.64	659	726
11.5	12.6484	-2.91256	0.686431	0.404001	0.422584	0.11495	0.0773745	-0.0632028	0.0745602	0.150802	37	3225.16	286.3	95	942	4.55	658	718
10.41	12.6572	-2.88802	0.420761	0.163397	0.205876	0.0723583	-0.154811	0.294859	-0.0624621	0.150802	36.6	3230.89	284.8	202	940	4.58	657	709
9.94	12.6676	-2.85833	0.131262	-0.170197	-0.0756797	-0.236085	0.228234	0.0026952	-0.136381	0.150802	35.6	3269.59	285.2	86	937	4.5	658	696
9	12.6877	-2.81522	-0.152632	-0.509886	-0.267989	0.225761	-0.294839	-0.247338	-0.0593594	0.150802	36.3	3218.24	285	40	937	4.52	658	679
8.19	12.7207	-2.75544	-0.409535	-0.769385	-0.318326	-0.0491142	0.328202	-0.0103999	0.0727379	0.150802	35.4	3221.14	289.25	87	937	4.47	658	665
8.19	12.7597	-2.68578	-0.633056	-0.890769	-0.27002	-0.198565	-0.330231	0.207362	0.0918388	0.150802	34.5	3203.93	287.45	96	936	4.41	658	656
8.8	12.8124	-2.59881	-0.803892	-0.825198	-0.149445	0.33372	0.287699	0.0449752	0.00705547	0.150351	34.8	3176.81	289.65	89	936	4.37	657	650
8.8	12.8713	-2.50217	-0.923824	-0.584701	0.00920177	-0.263097	-0.210893	-0.25973	-0.0916211	0.150351	33.6	3189.05	291.15	30	934	4.4	660	645
9.68	12.9544	-2.37786	-0.970452	-0.191374	0.207921	0.00278583	0.0896003	-0.0477378	-0.0759918	0.150351	33.4	3193.51	292.6	39	932	4.62	662	641
10.65	13.0437	-2.2448	-0.971465	0.236442	0.319849	0.217914	0.0314868	0.264467	-0.0456662	0.150351	34.6	3201.29	289.75	39	932	4.68	664	636
10.65	13.1263	-2.11661	-0.952128	0.576976	0.241563	-0.244756	-0.126614	0.0381814	-0.00971627	0.150351	35.4	3205.11	293.3	103	932	4.72	664	636
11.4	13.2045	-1.99169	-0.918274	0.760031	0.0135387	0.118118	0.192904	-0.264332	0.127742	0.150351	36.2	3234.18	287.05	100	934	4.94	664	636
11.4	13.2782	-1.87025	-0.875496	0.758788	-0.224619	0.0444625	-0.214292	-0.0179996	0.217747	0.150351	36.7378	3256.98	286.8	84	936	4.87	665	631
11.4	13.3519	-1.74829	-0.823289	0.597055	-0.317564	-0.12244	0.184705	0.299033	0.0166673	0.150351	36.6	3243.34	290.9	72	937	4.76	666	638
10.8	13.412	-1.63963	-0.779483	0.31245	-0.223206	0.090503	-0.0953004	-0.0344115	-0.345893	0.150351	35.7	3233.36	288.5	77	936	4.87	668	653
11.34	13.4791	-1.52376	-0.718816	0.0169231	0.0497953	0.0322786	-0.029869	-0.276527	-0.269977	0.150351	38.2	3294.23	288.25	82	936	4.89	668	671
11.88	13.5573	-1.39654	-0.636226	-0.21286	0.323556	-0.174586	0.145454	0.0386876	0.254861	0.150351	39.5	3393.42	287.7	33	936	4.8	669	681
11.88	13.6241	-1.28142	-0.561123	-0.371719	0.346427	0.176752	-0.235596	0.235177	0.46045	0.150351	40.5	3378.25	289	37	939	4.69	671	687
11.88	13.6795	-1.17877	-0.493496	-0.441776	0.0963758	0.0462745	0.307882	0.0273155	0.0212549	0.150351	40.7	3373.05	287.6	25	940	4.48	672	685
10.93	13.7246	-1.08739	-0.425971	-0.413746	-0.217078	-0.305127	-0.330668	-0.233462	-0.45045	0.150351	41.9	3364.49	289.3	32	941	4.68	672	682
11.89	13.7866	-0.979925	-0.320376	-0.265757	-0.303838	0.365124	0.288303	-0.0635399	-0.252952	0.150351	42.3	3365.02	289.3	48	941	4.76	673	683
12.85	13.8419	-0.880565	-0.202207	-0.081615	-0.162134	-0.184585	-0.204818	0.210699	0.237223	0.150351	42.2	3336.79	286.7	118	942	4.89	674	687
13.1	13.8884	-0.79167	-0.0732882	0.0784714	0.0702095	-0.106877	0.111391	0.149525	0.342467	0.150351	40.8	3341.83	287.25	155	942	4.7	676	692
14.3	13.9274	-0.712135	0.0703504	0.179652	0.224626	0.349416	-0.0122242	-0.252729	0.0193041	0.150351	41.3	3329.86	287.4	78	942	4.6	676	706
14.3	13.963	-0.63779	0.236456	0.216945	0.216891	-0.377581	-0.0695634	-0.20289	-0.224924	0.150351	40.0095	3308.97	284.75	197	941	4.7	676	718
15.2	14.0065	-0.557251	0.4387	0.21379	0.0891079	0.163907	0.116381	0.385673	-0.119798	0.150351	41.4	3307.09	284.8	122	940	4.69	677	720
14.46	14.0484	-0.480459	0.661068	0.168808	-0.091297	0.130758	-0.133532	0.140682	0.0278921	0.150351	41.2	3307.78	283.9	119	940	4.69	677	760.729
14.05	14.0876	-0.408605	0.894393	0.0989634	-0.215312	-0.30633	0.129658	-0.520583	0.0252202	0.150351	41.7	3311.99	284.65	128	940	4.54	677	715
15.16	14.1302	-0.335823	1.13484	0.0322907	-0.199918	0.268711	-0.113496	0.0125655	0.042877	0.150351	40.4	3327.79	283.4	131	940	4.46	677	711
15.5	14.1626	-0.276317	1.3525	-0.0370858	-0.0840596	-0.0907701	0.0869554	0.587532	0.11832	0.149459	38.8	3301.58	282.75	50	938	4.37	678	712
15.58	14.1801	-0.235212	1.52844	-0.100882	0.0664214	-0.0631677	-0.0346189	-0.193248	0.0790897	0.149459	37.6	3314.11	283.15	53	939	4.08	679	720
14.53	14.184	-0.211119	1.65543	-0.133823	0.20497	0.156192	-0.0149196	-0.550492	-0.111648	0.149459	40.5	3319.68	286.65	58	940	3.93	679	724
15.49	14.1922	-0.186068	1.74729	-0.0948451	0.303565	-0.171817	0.0559902	0.412612	-0.189398	0.149459	39.4	3342.63	286.95	58	941	4.13	679	745
15.49	14.1889	-0.175986	1.77807	-0.0138388	0.248738	0.100211	-0.0927314	0.383978	-0.042585	0.149459	39.8	3340.82	290.85	63	942	4.01	678	773
15.49	14.1701	-0.185102	1.73743	0.082337	0.0198904	0.0535327	0.146855	-0.537392	0.204848	0.149459	40.9	3339.56	290.45	67	943	4.08	679	792
15.49	14.1405	-0.208575	1.63086	0.180461	-0.252469	-0.168357	-0.199533	-0.127441	0.276648	0.149459	41.9	3318.04	288.65	64	944	4.08	679	804
15.49	14.1024	-0.243852	1.46482	0.263453	-0.384228	0.174204	0.253118	0.563151	0.00967224	0.149459	41.0615	3262.6	287.5	60	943	4.03	679	804
13.94	14.0533	-0.293269	1.24373	0.310478	-0.264233	-0.0470819	-0.287435	-0.110016	-0.337908	0.149459	40.1	3260.33	287.45	61	943	4.02	680	796
14.22	14.008	-0.341376	0.994633	0.328553	0.0834122	-0.109832	0.30065	-0.456351	-0.274559	0.149459	40.1	3238.73	286	66	942	3.98	682	756
15.04	13.9595	-0.395169	0.718195	0.291784	0.415967	0.156126	-0.299545	0.251944	0.162639	0.149459	39.2	3263.12	284.55	79	944	4.4	682	836
15.04	13.9049	-0.457462	0.419065	0.185163	0.476409	-0.0556334	0.287657	0.305108	0.42682	0.149459	38.6	3257.4	284.85	65	946	4.16	686	865
13.54	13.8336	-0.538768	0.0957151	0.00595109	0.186835	-0.0758925	-0.246212	-0.295053	0.15103	0.149459	39.7	3266.64	285.35	91	947	4.21	686	903
12.54	13.7638	-0.620098	-0.216553	-0.182135	-0.223452	0.155866	0.190169	-0.106315	-0.290695	0.149459	40.2	3291.12	287.7	102	947	4.42	689	937
11.32	13.6896	-0.706971	-0.510324	-0.340267	-0.47523	-0.137841	-0.127718	0.214907	-0.375027	0.149459	40.1	3275.67	288.15	129	946	4.54	691	941
12.04	13.6279	-0.781857	-0.754002	-0.406341	-0.372031	0.0452664	0.0666043	0.00522824	0.012694	0.149459	38.8	3220.28	288.1	179	944	4.62	691	934
11.42	13.5769	-0.846418	-0.94363	-0.373351	-0.0177964	0.0187681	-0.0423448	-0.137212	0.349013	0.149459	39.8	3240.75	287.7	94	942	4.43	691	930
11.45	13.5206	-0.916668	-1.09762	-0.284084	0.279038	-0.0550838	0.0558865	-0.0146045	0.181867	0.149459	39.1	3230.89	285.45	70	940	4.95	692	912
11.42	13.4572	-0.994436	-1.21826	-0.166407	0.318858	0.119683	-0.0886348	0.119477	-0.186227	0.149459	40.9	3244.39	284.75	38	939	5.02	692	888
10.31	13.3965	-1.06957	-1.29379	-0.0284313	0.141279	-0.182202	0.13493	0.0670569	-0.214834	0.149459	42.9183	3253.28	285.3	48	937	4.96	692	875
9.8	13.3289	-1.15152	-1.33566	0.0972932	-0.090336	0.1544	-0.185535	-0.175482	0.0377988	0.14975	44.2	3293.87	274	62	931	5.66	703	922
10.68	13.2665	-1.22768	-1.33039	0.214148	-0.168875	0.0325142	0.238908	-0.0573931	0.179114	0.14975	45.1	3306.56	273.9	52	929	5.43	707	922
10.31	13.2073	-1.29983	-1.2824	0.306208	-0.0679631	-0.313218	-0.29725	0.234053	0.0277749	0.14975	45.2	3300.01	273.3	46	928	5.52	709	906
11.3	13.1533	-1.36564	-1.19438	0.358753	0.0732508	0.459882	0.344227	-0.00654287	-0.144038	0.14975	44.1	3302.65	274.2	39	926	5.65	715	885
10.17	13.0898	-1.43992	-1.08881	0.339453	0.0707894	-0.288505	-0.363824	-0.291911	-0.0788602	0.14975	44.8	3305.85	273.45	42	925	5.81	723	892
11	13.0406	-1.49822	-0.942371	0.281842	-0.0469322	-0.135104	0.352834	0.16386	0.160607	0.14975	44.2	3277.88	273.7	59	927	5.87	726	894
11.3	12.9882	-1.55794	-0.781357	0.164354	-0.195484	0.494609	-0.329848	0.21315	0.118869	0.14975	44.3	3321.33	275.2	33	928	5.95	729	890
10.46	12.9379	-1.61372	-0.605713	0.00698854	-0.200337	-0.488616	0.314089	-0.264129	-0.16458	0.14975	44.5	3367.58	277.05	50	930	5.81	736	831
10.65	12.9017	-1.65291	-0.406275	-0.150006	0.0212437	0.091689	-0.321028	-0.0772171	-0.20142	0.14975	44.4	3367.45	277.9	48	932	5.81	738	813
10.86	12.8762	-1.67899	-0.195999	-0.295815	0.302842	0.362679	0.325347	0.240808	0.0797743	0.14975	43	3354.8	279.2	69	933	5.94	741	802
10.7	12.8455	-1.70815	-0.00360558	-0.437284	0.365904	-0.533976	-0.321399	-0.0611205	0.228265	0.14975	43.1	3345.7	278.25	72	935	5.81	742	798
11.7	12.8196	-1.72999	0.175276	-0.532914	0.128878	0.32205	0.313046	-0.111082	0.0477554	0.14975	43.1	3340.13	278.5	85	936	5.88	742	834
10.53	12.7967	-1.7464	0.333377	-0.553917	-0.268006	0.0962571	-0.302703	0.0996589	-0.197504	0.14975	42.4	3336.28	279.65	51	937.647	5.9	874.597	857
9.8	12.7884	-1.74539	0.479643	-0.464161	-0.519267	-0.421976	0.279294	-0.0338515	-0.14855	0.147839	41.9	3359.05	280.25	38	935	6.03	746	838
10.73	12.7898	-1.73208	0.602023	-0.27718	-0.43189	0.39597	-0.261505	-0.0867633	0.0754946	0.147839	40.3	3333.35	282.95	33	934	6.24	753	834
11.5	12.797	-1.71062	0.68811	-0.0330301	-0.0479316	-0.079054	0.236216	0.139761	0.129272	0.147839	39.9	3365.09	283.75	43	934	6.5	753	849
12.06	12.7968	-1.6948	0.716584	0.203877	0.373191	-0.265266	-0.19598	-0.00907594	-0.0255158	0.147839	39.3	3354.17	282.4	90	934	6.41	752	855
13.2	12.7995	-1.67418	0.698069	0.406713	0.581474	0.395947	0.145105	-0.158506	-0.0610332	0.147839	39.1	3356.59	281.85	101	935	6.23	757	870
12.44	12.7918	-1.66258	0.619023	0.524417	0.415624	-0.247989	-0.0868729	0.101662	0.0472789	0.147839	39.4	3371.12	284.15	72	936	6.15	758	911
12.44	12.7743	-1.65938	0.487778	0.546437	-0.0160373	-0.018209	0.0448312	0.163762	0.0806586	0.147839	38.7	3353.05	291.65	43	938	6.13	761	954
11.2	12.752	-1.6593	0.32414	0.492689	-0.413066	0.234976	-0.0105405	-0.174799	-0.0320384	0.147839	39.9	3390.61	286.15	47	938	5.92	765	974
11.33	12.7345	-1.65237	0.155914	0.398409	-0.502213	-0.280226	-0.0157109	-0.122461	-0.10124	0.147839	38.8	3417.22	281.75	53	945	5.67	770	1045
10.89	12.7239	-1.63636	0.00088047	0.280677	-0.251836	0.13962	0.0230184	0.222877	-0.0153226	0.147839	38.1	3430.25	272.95	105	937.647	5.41	874.797	1065
11.9	12.7169	-1.61455	-0.132913	0.135538	0.121839	0.0490558	-0.0239061	0.0323933	0.0778179	0.147839	38.2	3429.87	275.95	114	937.647	5.74	872.951	1084
10.79	12.7032	-1.59751	-0.247777	-0.0523231	0.336564	-0.156435	0.0259055	-0.246746	0.0258263	0.147839	39.9	3429.59	277.05	95	944	5.55	788	1145
10.49	12.6876	-1.58008	-0.327925	-0.261602	0.295038	0.168659	-0.0190255	0.105326	-0.0393378	0.147839	40.1	3436.53	276.5	105	937.647	5.9	879.035	1231
10.6	12.68	-1.55221	-0.353527	-0.450305	0.102557	-0.115644	0.00263106	0.215921	0.0171683	0.147839	39.4	3417.46	273.45	113	944	5.58	788	1257
10.13	12.6815	-1.51266	-0.320583	-0.589087	-0.0859914	0.00810656	0.00162985	-0.26734	0.0450109	0.147839	41.7	3441.11	275.55	68	937.012	5.48	877.625	1240
10.26	12.6825	-1.47117	-0.243159	-0.666562	-0.186401	0.0967545	0.00864921	-0.120534	-0.087408	0.147839	43.5	3468.36	276.25	50	936.645	5.51	884.935	1232
10.62	12.6923	-1.41822	-0.117113	-0.646746	-0.168391	-0.14462	-0.0378637	0.409459	-0.139597	0.147839	43.8	3474.73	276.6	38	937.012	5.39	878.416	1224
10.88	12.7014	-1.36367	0.0355528	-0.530729	-0.107468	0.0906026	0.0756936	-0.0983677	0.0385512	0.147839	44	3488.74	273.7	39	952.276	5.34	853.936	1201
11.21	12.7153	-1.30193	0.208369	-0.311085	-0.0430506	0.0456889	-0.110817	-0.428442	0.249589	0.147839	43.8	3521.3	271.4	45	937.205	5	867.572	1181
11.33	12.7403	-1.22668	0.393148	-0.00159419	0.0220739	-0.187026	0.121051	0.336299	0.129808	0.147839	41.8	3535.08	273.8	64	957	4.74	807	1184
12.45	12.7628	-1.15188	0.555721	0.329236	0.0643921	0.191539	-0.109475	0.282829	-0.289658	0.147839	43.1	3564.04	272.75	82	959	4.56	804	1202
13.67	12.7878	-1.07267	0.684537	0.627959	0.106958	-0.00534666	0.083381	-0.491667	-0.379571	0.147839	42.5	3538	271.05	80	960	4.58	801	1204
13.73	12.8155	-0.989161	0.764269	0.833012	0.137986	-0.260118	-0.053953	-0.0661857	0.119341	0.145212	47.3	3565.04	269.25	87	960	4.46	803	1196
15	12.8392	-0.908333	0.773738	0.882442	0.100998	0.372085	0.0217267	0.534168	0.550682	0.145212	48.8	3528.95	268.85	80	944.065	4.3	876.45	1198
14	12.844	-0.845554	0.688437	0.735873	-0.033852	-0.173669	0.0264826	-0.165585	0.224377	0.145212	49.5	3469.41	268.75	97	961	4.37	806	1196
12.6	12.8419	-0.788279	0.526684	0.443902	-0.149353	-0.169822	-0.0530659	-0.395596	-0.431654	0.145212	49.3	3459.15	268.15	69	961	4.5	808	1186
12.59	12.8551	-0.713984	0.324762	0.101796	-0.118256	0.398547	0.0376073	0.340239	-0.483296	0.145212	48.5	3475.75	267.7	92	963	4.3	816	1162
11.56	12.8699	-0.636291	0.0779421	-0.247518	-0.00507037	-0.386548	0.00281319	0.11061	0.0861726	0.145212	47.9	3470.14	269.75	98	963	4.61	817	1122
11.25	12.8886	-0.552961	-0.198691	-0.546481	0.0829369	0.142647	-0.0615808	-0.344257	0.506059	0.145212	49.1	3493.7	269.5	110	954.404	4.46	882.762	1090
12.3	12.9045	-0.470814	-0.497529	-0.75881	0.0610224	0.180629	0.127386	0.15008	0.240073	0.145212	51.8	3409.18	267.95	94	965	4.87	838	1069
11.2	12.9194	-0.387985	-0.797297	-0.845398	-0.0294112	-0.370925	-0.176867	0.218518	-0.297052	0.145212	50.4	3405.04	268.2	100	965	4.79	847	1052
10.88	12.9516	-0.285713	-1.05602	-0.763412	-0.0590391	0.324314	0.190437	-0.316257	-0.371746	0.145212	49.9	3378.95	269.65	46	965	5.01	857	1003
11.31	12.9956	-0.169563	-1.26388	-0.541831	-0.0144823	-0.142325	-0.188601	-0.0588344	-0.0168554	0.145212	48.9	3340.43	266.95	44	966	4.84	859	966
11.82	13.0472	-0.0441132	-1.41507	-0.240675	0.031451	-0.0786889	0.159509	0.369721	0.226903	0.145212	48.7	3346.03	265.35	55	968	4.93	868	946
12.05	13.0989	0.0829187	-1.5098	0.0664306	0.00361168	0.243876	-0.102559	-0.144839	0.140329	0.145212	50.3	3328.98	266.6	113	970	5.09	871	927
12.06	13.1666	0.227435	-1.52375	0.344332	-0.0597943	-0.290028	0.01688	-0.301031	0.0109413	0.145212	49.7	3309.06	265.25	128	967	5.23	871	914
12.44	13.2422	0.380663	-1.46708	0.529118	-0.124894	0.151172	0.0613355	0.256683	-0.0714931	0.145212	50.5	3338.54	264.85	119	966	5.8	874	926
12.31	13.3123	0.528714	-1.36008	0.57124	-0.145032	0.098755	-0.113647	0.167865	-0.183259	0.145212	49.4	3335.67	263.3	57	965	6.07	868	928
12.49	13.3906	0.684993	-1.19275	0.495336	-0.037216	-0.278731	0.135075	-0.265827	-0.147635	0.145212	49.6	3307.6	263.55	65	937.364	6.22	866.189	961
13.74	13.4713	0.843314	-0.980822	0.322899	0.144236	0.231919	-0.137374	-0.0862945	0.112798	0.145212	55.9749	3322.4	264.75	72	960	5.85301	859	1017.19
14.61	13.55	0.99846	-0.742168	0.0910212	0.258476	0.00191319	0.119645	0.236012	0.32619	0.145212	50	3316.39	266.1	37	960	6.32	860	1065.15
13.34	13.6113	1.13438	-0.506609	-0.164187	0.181086	-0.230728	-0.0741295	0.0407575	0.135528	0.145212	51	3301.89	267.3	59	961	6.32	858	1059.82
13.78	13.6595	1.25515	-0.275972	-0.365404	-0.0245978	0.32847	0.0380281	-0.140758	-0.259978	0.145212	51.1	3297.76	268.75	64	962	6.34	860	1059.82
14.27	13.7083	1.37465	-0.0371047	-0.431479	-0.17669	-0.199044	-0.0158704	-0.0323097	-0.317666	0.145212	50.9	3310.08	271.35	88	955.889	6.54	872.608	1075.02
15.27	13.7555	1.49062	0.204495	-0.343439	-0.174446	-0.103684	0.0108241	0.0454964	0.0461298	0.144155	51.7	3342.23	269.75	125	961	5.41	859	953
15.93	13.8069	1.60849	0.45021	-0.122984	-0.0393674	0.373768	-0.0333383	0.0983785	0.356013	0.144155	50.7	3368.31	270.4	115	959	5.7	860	969
16.59	13.841	1.70644	0.669808	0.132349	0.0711474	-0.415709	0.0896453	-0.0353622	0.162749	0.144155	50.9	3367.79	269.5	205	960	5.27	855	983
17.08	13.8762	1.80303	0.882462	0.37357	0.117282	0.229546	-0.148994	-0.113819	-0.196598	0.144155	51.5	3347.67	268.85	124	958.179	5.03	890.333	963
17.73	13.918	1.90379	1.09182	0.535037	0.0952724	0.0614275	0.180917	0.0313168	-0.249326	0.144155	51.4	3363.9	269.75	83	959	5.25	862	949
17.75	13.9554	1.99727	1.27879	0.540999	0.00637783	-0.329894	-0.177558	0.110509	-0.0314041	0.144155	49.8	3358.27	271.5	103	959	5.49	864	926
18.26	13.9888	2.08356	1.43679	0.372106	-0.0859026	0.459908	0.137878	-0.0158236	0.160729	0.144155	48.5	3334.5	271.85	88	960	5.51	878	894
17.65	14.0097	2.15402	1.55079	0.0520067	-0.120352	-0.356561	-0.0482591	-0.126773	0.158988	0.144155	50	3317.62	272.25	50	959	5.03	888	892
18.29	14.0322	2.22267	1.63347	-0.315479	-0.0358014	0.0641863	-0.0796402	0.0580868	0.069456	0.144155	50.5	3319.91	271.25	52	959	5.03	891	910
18.1	14.0417	2.27474	1.66478	-0.644588	0.087281	0.268781	0.23198	0.103953	-0.0899467	0.144155	49.8	3319.45	272.95	59	960	4.69	897	925
16.52	14.0433	2.31538	1.65046	-0.820537	0.172915	-0.426097	-0.364391	-0.0425275	-0.192562	0.144155	50.3	3326.36	274.6	58	960	4.99	903	922
18.08	14.0556	2.36351	1.61305	-0.74541	0.180303	0.327358	0.447039	-0.0832582	-0.0749792	0.144155	50.3	3339.37	273.5	68	961	4.83	904	952
17.81	14.0601	2.40036	1.5294	-0.444385	0.0362929	-0.0851233	-0.474519	-0.0405706	0.117961	0.144155	49.2	3329.29	270.7	52	961	5.19	905	942
18.36	14.0675	2.43645	1.40928	0.0292264	-0.175473	-0.130972	0.446675	0.16577	0.208939	0.144155	48.8	3354.89	271.4	40	958.179	5.42	903.849	925
17.89	14.057	2.4506	1.22701	0.528714	-0.340215	0.214734	-0.365118	0.0390143	0.0429501	0.144155	51.514	3364.08	272.75	82	960	5.31	900	914
17.64	14.0352	2.44948	0.993284	0.936579	-0.278251	-0.126448	0.270186	-0.210149	-0.16114	0.144155	51.1395	3364.45	272.35	85	960	5.07	900	886
17.77	14.0105	2.44177	0.725089	1.15836	0.0543938	-0.00504723	-0.175025	0.0233929	-0.135996	0.144155	51.4625	3375.9	269.6	77	960	4.97	900	862
17.77	13.9742	2.41848	0.420063	1.11329	0.443906	0.0448615	0.0951997	0.223172	0.0386105	0.144155	51.0472	3387.96	267.6	75	938.805	5.19	900.313	840
18	13.9238	2.37735	0.0862782	0.793776	0.59759	0.0473813	-0.0233278	-0.0712658	0.150869	0.145798	51	3364.49	271.6	59	960	5.15	902	752
16.3	13.8547	2.31419	-0.265599	0.265204	0.358227	-0.108547	-0.0104183	-0.192151	0.115159	0.145798	51	3373.21	274.3	58	960	5.09	902	735
15.3	13.7861	2.24881	-0.59341	-0.314773	-0.121963	0.0543852	0.0198762	0.17192	0.0322092	0.145798	49.9	3365.68	276.5	68	960	5.16	902	714
13.83	13.7189	2.18283	-0.877075	-0.801366	-0.552852	0.0861063	-0.0197458	0.0963241	-0.101455	0.145798	48.9	3383.29	276.75	60	954	5.21	928	702
12.87	13.655	2.11878	-1.09871	-1.07553	-0.658149	-0.195959	0.0218801	-0.22744	-0.213395	0.145798	49.7	3396.29	278.2	42	953	5.27	930	707
13.34	13.6127	2.07545	-1.22743	-1.05644	-0.338245	0.14919	-0.0530456	0.0256235	-0.0978179	0.145798	49.9	3413.49	275.25	78	953.211	5.11	904.757	702
13.64	13.5753	2.03622	-1.28216	-0.795183	0.16162	-0.0136932	0.0904246	0.138191	0.143735	0.145798	50.7	3436.28	276.4	106	952	4.89	938	688
14.02	13.5397	1.99781	-1.27276	-0.386485	0.512285	-0.109075	-0.130277	-0.0921796	0.247847	0.145798	50	3435.8	276	108	949	5.12	939	685
15.25	13.5002	1.95465	-1.21403	0.0473461	0.510121	0.14556	0.171984	-0.0146936	0.0618391	0.145798	49.9	3421.71	274.95	109	946	5.05	942	688
15.2	13.4611	1.91099	-1.11045	0.406417	0.21209	-0.0737427	-0.205066	0.0957554	-0.214865	0.145798	50.1	3440.93	276.35	105	946	4.93	942	710
14.96	13.4253	1.87018	-0.968432	0.621512	-0.153719	-0.0433394	0.223423	-0.104682	-0.247424	0.145798	49.9	3421.44	277.45	116	947.402	4.97	906.026	741
14.91	13.3974	1.83702	-0.794954	0.665785	-0.364073	0.101888	-0.233376	-0.0322654	0.0237943	0.145798	50.3	3471.39	276.85	90	943	5.08	936	757
14.86	13.3679	1.80169	-0.615712	0.534997	-0.360291	-0.0850012	0.223997	0.157837	0.257102	0.145798	50.6	3482.82	277.5	77	941	5.04	926	778
14.27	13.3332	1.76094	-0.447188	0.279712	-0.195948	0.0416578	-0.179738	-0.0546682	0.183564	0.145798	50.7	3489.76	277.2	84	941	5.06	926	806
14.81	13.306	1.72761	-0.284193	0.00321113	0.0471225	0.00567721	0.101023	-0.137109	-0.0742256	0.145798	50.7	3473.32	277.75	43	937	5.34	914	856
14.7	13.2834	1.69898	-0.138538	-0.217325	0.240415	-0.0719142	-0.0052515	0.104298	-0.260769	0.145798	50.5	3473.85	281.15	42	934.789	5.38	884.424	875
14.7	13.2657	1.67544	-0.0175289	-0.3282	0.297932	0.129845	-0.101666	0.0872662	-0.184013	0.145798	50.8	3446.22	282.15	87	933	5.19	906	878
14.63	13.2542	1.65839	0.0741717	-0.314479	0.204173	-0.144712	0.200347	-0.143604	0.103798	0.145798	50.1	3452.81	281.2	105	933	5.23	906	859
15	13.2413	1.63988	0.123069	-0.214269	-0.00376235	0.0607594	-0.285231	-0.0427791	0.294151	0.145455	50.7	3458.44	279.15	84	933	5.9	898	871
15.3	13.2237	1.61664	0.124994	-0.0814692	-0.218384	0.115567	0.354464	0.17756	0.161057	0.145455	50.3	3435.1	279.45	83	933	5.46	898	904
15.07	13.2011	1.58847	0.0851908	0.0351826	-0.307341	-0.256458	-0.388966	0.00270806	-0.164083	0.145455	49.6	3427.86	277.4	105	933	5.59	892	939
15.02	13.1865	1.56882	0.0288838	0.117887	-0.185497	0.247493	0.382788	-0.183045	-0.298728	0.145455	49.4	3446.48	277.45	54	933	5.48	892	979
15.09	13.1776	1.55556	-0.0357484	0.139948	0.0619851	-0.0813942	-0.346256	0.0135197	-0.104604	0.145455	49.9	3453.96	276.4	55	930	5.37	879	1033
14.99	13.1803	1.55459	-0.0926802	0.100217	0.264728	-0.172472	0.270357	0.186713	0.205534	0.145455	49.4	3448.73	274.55	59	928	5.23	877	1045
15.07	13.1809	1.55201	-0.150004	-0.0108627	0.249403	0.331356	-0.169109	-0.0736718	0.256887	0.145455	47.5	3426.94	273.25	77	928	5.12	877	1064
14.65	13.1858	1.55443	-0.192014	-0.149816	0.0431335	-0.250012	0.0607685	-0.150269	0.0268854	0.145455	45.9	3427.89	271.05	84	904.086	5.16	860.93	1086
14.84	13.1987	1.56536	-0.207351	-0.264401	-0.189059	-0.0490937	0.031706	0.110304	-0.221299	0.145455	44.9	3458.1	273.65	102	925	5.15	859	1099
14.83	13.217	1.58235	-0.194744	-0.317477	-0.283586	0.337226	-0.106396	0.0812564	-0.247047	0.145455	45	3456.69	272.35	57	919	5.1	842	1112
13.62	13.2401	1.60446	-0.153974	-0.286447	-0.178828	-0.390499	0.151638	-0.120422	-0.013591	0.145455	45.1	3463.64	272.5	69	919	5.19	842	1147
14.98	13.2702	1.63384	-0.0843543	-0.169059	0.0459234	0.135173	-0.17098	-0.027614	0.260163	0.145455	46	3481.51	277.15	78	919	5.14	842	1172
15.51	13.3002	1.66282	0.000160452	-0.00312139	0.209921	0.239455	0.153875	0.0799407	0.246038	0.145455	45.3	3445.81	277.05	82	925.204	5.13	853.589	1196
15.26	13.3213	1.68241	0.0832816	0.15948	0.191198	-0.443184	-0.0916148	0.0103931	-0.0812013	0.145455	45.3	3449.61	278.45	101	917	4.99	841	1205
15.54	13.3395	1.69846	0.167485	0.292465	0.0472844	0.340644	0.00156936	0.000279301	-0.312942	0.145455	45.5	3466.35	277.35	78	917	4.93	841	1200
15.31	13.3557	1.71173	0.25014	0.370845	-0.0844489	-6.22244e-05	0.105101	-0.0525412	-0.149602	0.145455	44.2	3450.05	279.8	95	918	4.96	830	1190
15.69	13.3704	1.72289	0.328699	0.38065	-0.099547	-0.336828	-0.209665	-0.0408251	0.216712	0.145455	44.3	3461.98	279.75	92	918	4.97	830	1196
15.55	13.3905	1.73858	0.406402	0.325758	-0.00466044	0.429453	0.288532	0.133364	0.32079	0.145455	44	3489.6	278.95	85	928.678	4.76	849.256	1240
15.63	13.3955	1.73818	0.455054	0.185426	0.0552412	-0.229986	-0.323885	-0.00416232	-0.0260326	0.145455	43.8	3478.04	282	93	914	4.62	805	1282
15.72	13.4037	1.7401	0.494031	0.0150767	0.0462713	-0.0625923	0.327479	-0.135576	-0.310806	0.145455	44.4	3469.81	281.2	102	914	4.73	792	1333
15.54	13.4114	1.74074	0.518202	-0.152464	-0.0275272	0.220907	-0.312074	0.0334621	-0.166492	0.145455	45	3465.19	280.6	88	914	4.75	792	1338
15.54	13.4191	1.74039	0.526257	-0.283649	-0.096588	-0.177324	0.285284	0.131149	0.180566	0.145455	45.6	3436.76	280.6	84	911	4.91	784	1324
15.37	13.4253	1.73778	0.515523	-0.355431	-0.0877224	0.037298	-0.253923	-0.0644626	0.258852	0.145455	45.9	3456.05	278.6	63	909	4.68	782	1297
15.34	13.4282	1.7308	0.483206	-0.357653	0.0120984	0.0477545	0.227763	-0.120011	-0.00534176	0.144942	47.7	3503.89	281.25	65	909	4.81	782	1223
15.32	13.4308	1.72278	0.433835	-0.28579	0.144529	-0.00920604	-0.209866	0.107496	-0.221778	0.144942	47.3	3514.05	281.25	93	909	5.05	782	1215
15.47	13.4265	1.7068	0.361545	-0.162002	0.193246	-0.0744328	0.206899	0.0899648	-0.127902	0.144942	48.6	3517.46	283.5	82	923.426	4.88	811.271	1223
15.35	13.4264	1.69439	0.283311	0.00821051	0.119983	0.0905558	-0.211304	-0.11315	0.137893	0.144942	48.5	3505.14	282.2	55	905	4.78	776	1231
15.12	13.4268	1.68194	0.198444	0.186593	-0.0594993	0.00197117	0.208129	-0.0898608	0.182443	0.144942	48.7	3517.33	282.75	55	904	4.86	773	1262
15.01	13.4286	1.67034	0.111138	0.335933	-0.237662	-0.139763	-0.185347	0.137109	-0.038053	0.144942	49.3	3509.44	285.85	45	903	4.92	771	1282
15.54	13.4399	1.66775	0.0328255	0.429967	-0.278059	0.19193	0.125287	0.0833478	-0.181261	0.144942	48.7	3514.57	287.15	60	902	4.94	764	1296
15.18	13.4457	1.6591	-0.053551	0.41762	-0.162318	-0.111018	-0.0311755	-0.217738	-0.0872292	0.144942	50.7441	3486.5	287.7	100	938.988	9.76473	798.099	1142.11
15	13.4531	1.65131	-0.139089	0.302927	0.0750829	-0.0389983	-0.0829238	0.00217364	0.12735	0.144942	48.1	3479.94	287.2	88	902	4.94	760	1058.16
15.96	13.4613	1.64355	-0.223452	0.105191	0.300174	0.147844	0.200749	0.257648	0.169751	0.144942	47.6	3462.74	286.45	85	902	4.85	760	1294
14.58	13.4639	1.62947	-0.31236	-0.141492	0.355989	-0.146559	-0.306102	-0.125	-0.0272384	0.144942	47.5	3445.88	286.3	80	900	4.82	751	1278
14.43	13.4689	1.61703	-0.393666	-0.366244	0.203388	0.0671286	0.394442	-0.215655	-0.167175	0.144942	45.7	3461.55	286.1	67	900	4.74	751	1243
14.12	13.4758	1.6059	-0.464704	-0.511749	-0.0878365	0.0141108	-0.46412	0.224724	-0.0696177	0.144942	45.5	3466.79	285.9	60	932.149	4.56	804.387	1195
14.92	13.4851	1.5964	-0.523343	-0.539999	-0.358719	-0.0622551	0.503863	0.116624	0.100772	0.144942	45	3431.26	283.9	97	897	4.83	747	1170
14.46	13.4875	1.57919	-0.578447	-0.451719	-0.452456	0.0768401	-0.504461	-0.289731	0.0978462	0.144942	44.2	3440.97	283.9	98	896	4.49	746	1154
13.99	13.4938	1.56511	-0.614809	-0.245595	-0.260373	-0.0546063	0.468728	0.0435563	-0.00815362	0.144942	44.7	3445.18	282.45	84	894	4.6	744	1147
14.01	13.4939	1.54387	-0.641389	0.0236515	0.118021	-0.00288873	-0.402539	0.254461	-0.0731029	0.144942	44	3446.72	282.85	47	894	5.54	742	1134
14.56	13.4961	1.52418	-0.644868	0.310917	0.479971	0.0892482	0.321828	-0.156968	-0.0191073	0.144942	44.6	3439.75	286.2	106	893	4.56	740	1109
14.77	13.5004	1.50579	-0.622848	0.550864	0.582502	-0.16232	-0.243869	-0.178094	0.0322944	0.145073	44.7	3426.58	283.9	54	893	4.44	744	1073
15.36	13.5046	1.48668	-0.576695	0.67969	0.310643	0.145889	0.176587	0.223287	-0.00802123	0.145073	43.9	3413.13	283.3	44	894	4.39	743	1034
14.21	13.5073	1.46535	-0.508011	0.656851	-0.208568	-0.00853082	-0.124894	0.0793172	-0.0384918	0.145073	43.4	3404.39	279.65	79	893	4.51	742	1004
14.1	13.5097	1.44306	-0.415757	0.480125	-0.652356	-0.178473	0.0954232	-0.23984	0.036971	0.145073	42	3382.55	278.8	99	892	4.57	737	994
14.31	13.5147	1.42275	-0.297973	0.185525	-0.705478	0.282379	-0.091322	0.0231126	0.10177	0.145073	42.7	3358.81	278.5	55	893	4.42	734	1001
14.68	13.5192	1.40135	-0.161388	-0.171263	-0.295984	-0.211021	0.107009	0.200649	-0.0117075	0.145073	42.8	3352.53	278.45	80	892	4.51	728	1007
14.7	13.5248	1.38046	-0.00827381	-0.509836	0.352185	-0.0151154	-0.132715	-0.0914843	-0.167358	0.145073	43.6924	3337.7	277.05	201	893	4.45	723	1005
14.78	13.5357	1.36435	0.160447	-0.747624	0.831013	0.257557	0.152373	-0.142277	-0.0950349	0.145073	44.3	3356.65	277.35	147	891	4.34	719	1012
14.42	13.5446	1.34551	0.328643	-0.838372	0.784614	-0.363986	-0.158859	0.108387	0.143678	0.145073	44.3	3385.38	278.1	68	925.049	4.45	810.76	1014
15.47	13.5571	1.32956	0.494214	-0.749134	0.204249	0.24995	0.143063	0.100436	0.224476	0.145073	45.7	3399.19	279.4	47	892	4.38	716	994
14.26	13.5583	1.30132	0.631822	-0.510386	-0.58188	0.0308025	-0.0959165	-0.12517	-0.035728	0.145073	45.8	3428.65	280	52	892	4.84035	715	980
14.39	13.5652	1.27827	0.756292	-0.136043	-1.01054	-0.272425	0.0332361	-0.00657111	-0.249871	0.145073	45.2	3409.97	280.95	100	892	4.53	714	960
15.38	13.5851	1.26754	0.869889	0.309842	-0.756259	0.291353	0.0173676	0.0670923	-0.111263	0.145073	45.9	3398.11	283.25	130	892	4.76	715	957
16.23	13.6072	1.25832	0.950703	0.706716	0.00275232	-0.13298	-0.0655284	-0.0987848	0.136751	0.145073	47	3403.85	282.65	77	890	4.85	720	956
17.39	13.6243	1.2427	0.980207	0.941601	0.750355	-0.0598585	0.112084	0.0557321	0.153948	0.145073	47.8	3411.24	283.3	75	890	4.9	725	954
18.9	13.6315	1.21559	0.946564	0.94454	0.993109	0.173396	-0.146145	0.138136	-0.0135631	0.145073	47	3424.19	285.2	70	890	4.75	728	949
17.01	13.6246	1.1725	0.844603	0.709106	0.591104	-0.141069	0.184792	-0.186961	-0.0786375	0.145073	48.1	3424.17	281.85	54	887	4.91	731	934
15.31	13.6128	1.12303	0.691507	0.312297	-0.143509	0.0574634	-0.213221	-0.0491568	0.036095	0.145073	47.9	3485.66	283.3	57	887	4.98	732	918
14.52	13.595	1.06614	0.496335	-0.142698	-0.723408	-0.0107917	0.230653	0.282159	0.0631287	0.145073	45.4	3480.43	283.35	62	884	5.19	732	912
13.98	13.5733	1.00423	0.275062	-0.535652	-0.791784	0.0280543	-0.225087	-0.0911514	-0.0810291	0.145073	45	3492.88	281.65	87	880	4.98	732	878
13.66	13.5562	0.946122	0.0525996	-0.757189	-0.33925	-0.0324751	0.194035	-0.296597	-0.119142	0.145703	45.1	3497.74	281.85	52	876	5.08	731	850
13.94	13.5437	0.891771	-0.158164	-0.762361	0.280972	-0.0699422	-0.151507	0.231639	0.0634951	0.145703	43.5	3486.51	280.85	54	875	5.16	731	830
14.07	13.5238	0.829257	-0.360111	-0.582694	0.618068	0.222439	0.0996435	0.221127	0.17719	0.145703	44.2	3468.75	284.55	39	875	5.17	728	821
13.72	13.4949	0.757046	-0.542802	-0.275319	0.495253	-0.236758	-0.0190644	-0.314	0.0340122	0.145703	43.3	3492.88	286.3	48	873	4.97	726	818
13.5	13.4808	0.699495	-0.666132	0.111381	0.115544	0.0435864	-0.0887459	-0.0708006	-0.136158	0.145703	50.5292	3533.87	286.6	52	872	4.87	726	821
14.27	13.4713	0.646307	-0.736079	0.456074	-0.255799	0.197842	0.186459	0.257435	-0.163202	0.145703	42.6	3560.98	285.75	50	872	5.04	723	824
13.39	13.457	0.587963	-0.762607	0.647508	-0.419323	-0.299472	-0.251916	-0.0398004	-0.0264471	0.145703	42.1	3576.17	282.5	59	872	5.04	723	849
13.5	13.4472	0.533877	-0.736422	0.644238	-0.309721	0.187407	0.27187	-0.130034	0.178025	0.145703	42.7	3574.39	281.05	40	872	4.91	721	870
13.67	13.4232	0.465128	-0.682881	0.424079	-0.0761093	0.0478207	-0.237016	0.0317003	0.185177	0.145703	43	3582.27	281.15	52	872	5	723	870
13.48	13.4014	0.398368	-0.586172	0.0791632	0.161578	-0.187571	0.169201	0.0904163	0.00379705	0.145703	42.5	3535.3	281.7	69	873	4.93	725	865
13.47	13.3834	0.335522	-0.449129	-0.281744	0.292044	0.116714	-0.0911969	-0.00826407	-0.20196	0.145703	41.4	3528.79	279.85	50	874	4.95	723	855
12.84	13.3668	0.274192	-0.283011	-0.555193	0.262983	0.0637429	0.0144171	-0.1008	-0.224598	0.145703	41.8	3518.76	279.35	57	875	4.87	723	851
12.63	13.3573	0.220341	-0.0919313	-0.653447	0.114365	-0.160359	0.0445944	-0.00416516	0.0227599	0.145703	41.7	3553.67	278.85	68	876	4.92	723	848
13.09	13.3509	0.169825	0.105491	-0.555377	-0.0911202	0.0396382	-0.0876999	0.108378	0.280916	0.145703	41.6	3546.49	278.25	62	877	4.94	722	847
12.87	13.3422	0.116892	0.287169	-0.299632	-0.273946	0.195064	0.105971	-0.00438924	0.207547	0.145703	40.3	3587.95	278.15	59	876	4.87	721	844
12.76	13.3193	0.0496081	0.426493	0.0284558	-0.347431	-0.292293	-0.0808524	-0.117812	-0.154067	0.145703	39.4	3590.34	279.9	57	875	4.86	721	855
14	13.2994	-0.0144401	0.535796	0.370447	-0.197381	0.147492	0.0285913	0.0823037	-0.298875	0.145703	40.1	3622.88	280.45	44	874	4.86	720	870
14.76	13.2823	-0.0755525	0.608477	0.636494	0.119531	0.134408	0.025914	0.0607691	-0.0540385	0.145703	40.5216	3668.09	280.6	47	875	4.77	720	884
14.88	13.2555	-0.146194	0.625606	0.734915	0.393149	-0.344487	-0.0645336	-0.147482	0.22455	0.145703	41	3674.72	279.4	46	876	4.93	721	903
15.69	13.2297	-0.215538	0.599247	0.649227	0.457583	0.339302	0.086904	0.0769614	0.229897	0.145703	41.1	3646.17	278.75	50	876	4.93	723	929
14.12	13.1946	-0.293876	0.520996	0.383498	0.228368	-0.111671	-0.0885054	0.114766	-0.0377476	0.145703	42.2	3668.83	278.15	52	878	5.16	726	920
12.85	13.1572	-0.373671	0.407385	0.0158387	-0.157995	-0.170484	0.0847635	-0.164653	-0.223278	0.145703	42.2	3666.8	275.5	60	877	5.02	725	901
12.99	13.1241	-0.447982	0.277354	-0.347663	-0.452956	0.327602	-0.0824431	-0.0209129	-0.117252	0.147615	43.4	3650.85	274.6	54	878	5.13	728	882
11.88	13.0961	-0.515791	0.143117	-0.612999	-0.472625	-0.285965	0.0781514	0.187657	0.0942549	0.147615	43.9	3619.98	272.6	60	883	5.11	730	871
11.11	13.0793	-0.570643	0.0217356	-0.708706	-0.199168	0.0773205	-0.082151	-0.0975563	0.150005	0.147615	44.1	3659.68	272.4	55	883	5.04	732	847
12.22	13.072	-0.614088	-0.0823799	-0.624417	0.179706	0.13534	0.0764606	-0.184392	0.00545522	0.147615	42.9	3660.1	272.85	49	884	5.23	734	829
12	13.066	-0.654759	-0.176247	-0.408752	0.402383	-0.250281	-0.067408	0.195951	-0.144132	0.147615	41.8	3655.93	272.2	45	883	5.33	735	822
12.38	13.0568	-0.697166	-0.262885	-0.13273	0.339289	0.235699	0.0594377	0.134341	-0.0956652	0.147615	41.2	3653.69	268.8	44	888	5.39	735	820
12.24	13.0452	-0.740518	-0.338158	0.136082	0.0765001	-0.102792	-0.0444173	-0.265748	0.0996142	0.147615	41.2	3670.81	270	45	890	5.32	735	830
12.04	13.0396	-0.77624	-0.389081	0.350729	-0.170237	-0.0754352	0.0197483	-0.0371963	0.182701	0.147615	42.8	3658.82	271	68	890	5.47	738	859
11.66	13.0346	-0.809787	-0.420978	0.460802	-0.262868	0.189556	0.00312721	0.272773	-0.0119902	0.147615	41.7	3686.92	271.75	87	888	5.35	740	888
11.66	13.0253	-0.846171	-0.43964	0.445087	-0.191445	-0.184187	-0.0148153	-0.0610866	-0.233598	0.147615	42.8	3703.09	270.65	65	885	5.41	746	900
12.04	13.0169	-0.880004	-0.438229	0.33162	-0.027832	0.098122	0.0190308	-0.22129	-0.113364	0.147615	43.5	3663.56	273	37	886	5.43	747	912
12.04	13.0136	-0.906877	-0.411586	0.169409	0.1168	0.00611223	-0.0193091	0.129149	0.220435	0.147615	43	3667.18	273.7	45	886	5.45	751	932
12.59	13.0184	-0.923794	-0.358913	0.00737419	0.157533	-0.106376	0.00359853	0.131202	0.254754	0.147615	43.3	3729.75	274.05	52	884	5.38	753	948
12.13	13.02	-0.942197	-0.298338	-0.135135	0.068287	0.157558	0.0225049	-0.17731	-0.147234	0.147615	44.3	3747.88	274.2	62	884	5.29	755	964
11.08	13.0239	-0.956572	-0.228257	-0.224637	-0.0489362	-0.11705	-0.0462781	-0.000921121	-0.382245	0.147615	44.1	3728.6	275.8	72	884	5.08	758	977
11.06	13.0347	-0.962359	-0.148673	-0.246326	-0.0877476	-0.0115584	0.0505345	0.145061	-0.0340589	0.147615	42.4	3743.47	276.45	50	883	5.13	760	977
12.1	13.0408	-0.971317	-0.0796467	-0.228348	-0.0521624	0.132398	-0.0357717	-0.136787	0.402363	0.147615	43.3	3719.56	276.8	103	884	5.15	762	980
12.72	13.0415	-0.984419	-0.026915	-0.188306	0.0140948	-0.137106	0.0147292	-0.0053487	0.27828	0.147615	45.2	3705.39	274.4	142	885	5.24	765	968
12.51	13.0414	-0.99668	0.0136344	-0.131037	0.0656657	0.0351293	0.014672	0.209073	-0.254534	0.147615	45.5	3712.19	277.6	58	884	5.13	766	942
11.64	13.0415	-1.0072	0.0432981	-0.0634594	0.0680613	0.0871226	-0.048417	-0.187452	-0.44809	0.147615	46.1	3721.89	277.25	117	884	5.17	764	933
11.91	13.0504	-1.00719	0.0726299	0.0176084	0.0305324	-0.13463	0.0767674	-0.161366	-0.00120418	0.147615	47	3737.87	278.05	103	885	5.22	765	946
12.98	13.0583	-1.00642	0.0897	0.0849119	-0.048225	0.0431098	-0.108909	0.334112	0.436771	0.148626	47.2	3770.38	278	133	886	5.29	764	965
12.24	13.0617	-1.00874	0.0904468	0.124316	-0.120183	0.129044	0.154481	0.0303456	0.25127	0.148626	45.8	3760.85	277.95	70	886	5.42	764	993
11.05	13.0692	-1.00511	0.0882261	0.150277	-0.100216	-0.208894	-0.205998	-0.399376	-0.255233	0.148626	46.3	3727.83	276.9	68	886	5.42	766	1023
12.16	13.0893	-0.987061	0.0947319	0.17343	0.0208981	0.0732545	0.241845	0.13175	-0.382974	0.148626	50.6	3707.58	278.45	65	886	5.34	767	1032
12.51	13.106	-0.970794	0.0906015	0.161038	0.116744	0.159807	-0.269703	0.344938	-0.0431681	0.148626	46.2	3726.79	275.95	93	887	5.26	767	1036
11.99	13.1179	-0.958059	0.0742142	0.107644	0.10783	-0.258797	0.304261	-0.250261	0.312433	0.148626	46.7	3732.21	275.7	56	894.745	5.26	801.123	1038
12.09	13.1358	-0.937665	0.0608553	0.0380192	0.0261272	0.123451	-0.344967	-0.222545	0.296286	0.148626	46.4813	3731.04	276.45	59	889	5.36	774	1050
12.6	13.1548	-0.914849	0.0459185	-0.0445458	-0.0754099	0.124293	0.376678	0.281511	-0.0758138	0.148626	47.1	3715.92	278.45	47	890	5.36	778	1092
12.12	13.1708	-0.893816	0.0257816	-0.132224	-0.128968	-0.269596	-0.387132	0.107807	-0.367712	0.148626	45.4	3647.35	279.85	50	889	5.38	779	1138
12.22	13.1899	-0.868326	0.00956505	-0.198152	-0.0800802	0.191511	0.371386	-0.249564	-0.203441	0.148626	46	3694.68	279.75	65	889	5.51	783	1155
12.36	13.208	-0.842514	-0.00565905	-0.231824	0.032709	0.0444261	-0.328761	-0.0464081	0.217073	0.148626	44.9	3706.06	277.85	49	889	5.52	783	1169
12.28	13.2317	-0.809908	-0.0112668	-0.214841	0.134402	-0.24487	0.257965	0.214642	0.383903	0.148626	45.4	3701.42	276.95	61	888	5.79	785	1207
12.28	13.255	-0.776652	-0.0144876	-0.158049	0.128818	0.225604	-0.170639	-0.00401527	0.0522039	0.148626	44.7	3721.28	279.95	85	887	5.8	785	1247
12.28	13.2729	-0.747892	-0.021296	-0.0774619	0.00492068	0.0147251	0.0812256	-0.170106	-0.37343	0.148626	50.8581	3724.67	280.5	127	888	5.81	786	1260
12.28	13.2953	-0.713397	-0.01849	0.0313429	-0.12058	-0.255875	0.0110974	0.0518049	-0.297837	0.148626	47	3740.99	279.7	86	891	5.74	788	1266
12.5	13.3296	-0.666034	0.00172348	0.157218	-0.141524	0.25301	-0.119728	0.0970782	0.187102	0.148626	46.6	3752.3	279.1	70	893	5.77	789	1249
12.98	13.3625	-0.61922	0.0198927	0.247185	-0.0787561	-0.018894	0.2273	-0.10202	0.377417	0.148626	46.3	3756.09	279.15	35	894	5.94	789	1222
13	13.3891	-0.578394	0.0257283	0.266531	0.00870289	-0.231601	-0.315302	0.0087692	0.0341878	0.148626	47.1	3734.65	279.25	37	894	5.94	791	1200
13	13.4122	-0.540783	0.0207705	0.214025	0.0823521	0.293833	0.383345	0.111356	-0.304698	0.148626	47.3	3795.75	279.05	59	894	6.08	792	1209
13.18	13.4303	-0.507966	0.00367977	0.104653	0.11835	-0.0997188	-0.420547	-0.113871	-0.17087	0.148626	47.4	3842.71	280.45	43	895	6.09	793	1209
13.18	13.4493	-0.474022	-0.0168878	-0.0209832	0.120745	-0.193493	0.426387	-0.0399655	0.198608	0.148626	47	3834.54	283.8	84	895	6.03	792	1203
13	13.464	-0.444117	-0.0443712	-0.133801	0.0733076	0.336004	-0.401822	0.171398	0.228765	0.148626	46.6	3834.3	280.35	99	895	6.02	792	1181
12.81	13.4765	-0.416056	-0.0724679	-0.197821	-0.0118589	-0.179329	0.359093	-0.0535127	-0.0845835	0.148626	45.8	3822.09	279.9	65	894	5.93	797	1184
12.8	13.4966	-0.379937	-0.0853073	-0.180245	-0.0901799	-0.160672	-0.303762	-0.165973	-0.218968	0.151492	46.9532	3830.54	281.8	73	895	5.82	802	1183
12.7	13.529	-0.330951	-0.0762012	-0.086815	-0.140174	0.371043	0.218331	0.119356	-0.00711359	0.151492	47.1	3845.62	284.2	65	897	5.91	809	1187
13	13.5547	-0.288593	-0.0698686	0.0154763	-0.184937	-0.283804	-0.114444	0.0823433	0.130404	0.151492	47.4	3857.05	283.65	60	898	6.49	820	1215
12.89	13.5774	-0.249274	-0.0635342	0.0918955	-0.158616	-0.0101844	0.0179427	-0.102653	0.0258126	0.151492	48.5	3849.45	284.1	80	899	6.69	860	1250
13.5	13.6041	-0.205942	-0.0491644	0.125762	0.00109982	0.286313	0.0581093	-0.00739347	-0.0580571	0.151492	49.5	3829.87	283.05	80	899	6.89	829	1296
12.86	13.632	-0.161558	-0.0317038	0.0989227	0.230814	-0.358581	-0.114468	0.0201622	0.0160832	0.151492	49.7	3825.99	283.7	68	899	7.06	831	1332
13.5	13.6559	-0.121626	-0.0196967	0.00904031	0.370177	0.179585	0.149419	-0.00902636	0.0578585	0.151492	48.6	3825.65	282.4	100	898	6.87	832	1355
13.5	13.6735	-0.0886272	-0.0171294	-0.117998	0.286972	0.13282	-0.155177	0.0833097	-0.0551471	0.151492	48.6	3837.93	281.1	71	899	6.86	831	1344
13.49	13.6823	-0.0650176	-0.0250225	-0.23502	-0.00658758	-0.336425	0.148033	-0.0295177	-0.114699	0.151492	49.4	3842.61	281.5	50	899	7.09	832	1337
13.57	13.7001	-0.0326663	-0.0189407	-0.264043	-0.310732	0.305035	-0.128291	-0.131927	0.0826621	0.151492	50.2	3829.96	281.15	47	900	7.09	832	1361
13.65	13.7243	0.00568879	-0.00103782	-0.185548	-0.447625	-0.110602	0.0766704	0.0684374	0.212817	0.151492	50.2	3831.3	282.45	95	895.412	6.94	826.156	1385
13.7	13.7432	0.0381992	0.013377	-0.0307177	-0.348238	-0.121802	0.00391812	0.139573	-0.0454748	0.151492	50.8	3843.14	279.85	185	902	6.72	823	1398
13.7	13.759	0.0669807	0.0263541	0.166061	-0.0358331	0.291013	-0.0929934	-0.0939615	-0.32275	0.151492	50.6	3832.12	279.8	133	902	7.02	818	1415
13.11	13.7835	0.103806	0.0512683	0.366835	0.351603	-0.314913	0.17466	-0.134158	-0.0995194	0.151492	50.4	3842.44	280.05	160	901	6.9	816	1449
14.42	13.8083	0.140068	0.0752433	0.492708	0.555164	0.138946	-0.255528	0.0860487	0.336611	0.151492	51.1	3837.82	277.5	132	901	6.55	814	1470
15.47	13.8198	0.161513	0.0781277	0.47075	0.395187	0.154668	0.335927	0.142505	0.291537	0.151492	51.2	3837.73	277.95	73	896.016	6.64	823.946	1502
13.92	13.8137	0.164023	0.0562183	0.290874	-0.0373578	-0.338061	-0.378222	-0.0460906	-0.199398	0.151492	51.7	3817.79	277.6	37	901	7.27	808	1503
13.85	13.8074	0.165263	0.0359005	0.026478	-0.414741	0.320337	0.388928	-0.138438	-0.367854	0.151492	53.2	3820.78	281.8	115	900	6.97	804	1476
13.78	13.8038	0.168454	0.0276174	-0.242618	-0.480911	-0.126895	-0.370821	0.00384767	0.0343699	0.151492	52.8	3821.2	279.2	201	899	6.92	801	1429
13.7	13.8114	0.182351	0.0450094	-0.433755	-0.211006	-0.143397	0.312567	0.174491	0.377505	0.151492	52.3	3822.54	277.7	188	897	6.96	796	1391
13.5	13.8177	0.194411	0.0732986	-0.519256	0.145756	0.307456	-0.230109	-0.0367619	0.0822805	0.151492	52.2	3836.5	278.9	64	897	7.06	794	1356
13.5	13.8231	0.204794	0.110948	-0.480955	0.332928	-0.254082	0.141697	-0.199527	-0.379076	0.150673	50.3	3882.21	276.75	52	898	6.95	790	1411
13.78	13.8372	0.223212	0.166352	-0.317555	0.266091	0.0326362	-0.0637345	0.106068	-0.222212	0.150673	50.8	3889.86	276.65	53	896	7.39	789	1418
13.89	13.849	0.238423	0.220688	-0.0907695	0.011673	0.161651	-0.00933987	0.158052	0.315543	0.150673	51.5	3902.69	276.1	68	894	7.38	788	1433
13.9	13.8511	0.242754	0.259191	0.130462	-0.225847	-0.178416	0.0880413	-0.15097	0.381409	0.150673	51.5	3912.95	277.1	55	893	7.41	783	1458
14.1	13.8505	0.243388	0.286881	0.308289	-0.236922	0.0691789	-0.158218	-0.0652659	-0.140345	0.150673	52.1	3921	277.2	58	897	7.32	783	1485
14	13.8512	0.244172	0.30613	0.41525	-0.0108367	0.0341806	0.214639	0.152628	-0.471488	0.150673	52.7	3913.45	278.7	38	898	7.36	784	1523
14.92	13.8529	0.245033	0.313956	0.432393	0.244986	-0.0519725	-0.261476	-0.0327279	-0.105476	0.150673	53.1	3913.07	277.25	42	898	7.42	784	1552
15.04	13.8441	0.234048	0.294229	0.344862	0.272672	-0.00171764	0.302461	-0.113011	0.425397	0.150673	52.5453	3944.16	276.15	38	897	7.81	784	1566
14.92	13.8299	0.216727	0.254159	0.19009	0.0415251	0.0754827	-0.317999	0.146496	0.376421	0.150673	52.4	3931.25	275.7	33	896	7.65	788	1582
13.7	13.8156	0.198425	0.203563	0.0225162	-0.249934	-0.0699494	0.307019	0.0204042	-0.193083	0.150673	52.2	3926.85	276.05	37	896	7.57	792	1578
13.5	13.8064	0.184739	0.152879	-0.106653	-0.34246	-0.0414114	-0.270365	-0.21028	-0.504448	0.150673	52.5	3930.8	274.9	108	898	7.44	796	1586
14.3	13.808	0.18142	0.11046	-0.168659	-0.139217	0.152278	0.192887	0.0986951	-0.139181	0.150673	51.6	3959.4	275.8	102	899	7.47	798	1588
13.1	13.805	0.172772	0.0573064	-0.19175	0.176308	-0.17703	-0.0872188	0.165913	0.366628	0.150673	52.6	3976.95	274.55	116	899	7.4	798	1573
14.4	13.7977	0.15904	-0.0064066	-0.19163	0.358162	0.0929141	-0.0242807	-0.175428	0.376728	0.150673	52.5	3993.58	275.8	104	901	7.2	799	1555
13.48	13.7865	0.140665	-0.0781247	-0.181215	0.267089	0.0731722	0.132635	-0.0712068	-0.0631012	0.150673	53.4	4021.97	273.95	97	901	7.17	797	1546
13.33	13.7699	0.116313	-0.155423	-0.167998	-0.0289754	-0.212486	-0.217387	0.216712	-0.371065	0.150673	54.9	4009.72	274.3	91	902	7.14	796	1534
13.44	13.7569	0.095067	-0.222589	-0.136557	-0.289417	0.236523	0.271074	-0.0233115	-0.184514	0.150673	54.8	4006.72	274.5	90	900	7.37	793	1522
13.4	13.7473	0.07713	-0.274738	-0.0833913	-0.32117	-0.124143	-0.293173	-0.229719	0.186028	0.150609	55.7	3996.62	273.9	107	900	7.51	791	1496
13.6	13.7479	0.0693612	-0.301964	-0.00386898	-0.105481	-0.0853267	0.270452	0.119977	0.264668	0.150609	54.5	3997.13	274	110	900	7.66	789	1482
13.6	13.7451	0.0579223	-0.321021	0.0683628	0.15294	0.243658	-0.214599	0.160054	-0.0181544	0.150609	55	3992.7	274	84	900	7.88	786	1476
13.55	13.7383	0.0420618	-0.333403	0.121176	0.259191	-0.218631	0.146945	-0.160792	-0.216297	0.150609	56.8	4020.89	273.4	74	899	7.92	786	1473
13.55	13.736	0.0306057	-0.328632	0.162728	0.170133	0.0328627	-0.0783913	-0.0610708	-0.057473	0.150609	58.7	4054.25	274.75	55	899	7.75	787	1477
13.55	13.7318	0.0169953	-0.314891	0.179594	-0.0370574	0.156907	0.0117661	0.12591	0.13579	0.150609	57.6	4048.01	274.8	50	896.789	7.72	812.434	1486
13.49	13.7286	0.00428037	-0.289257	0.174619	-0.188453	-0.193877	0.0546544	0.0125665	0.0684478	0.150609	57.4	4075.9	279.95	72	900	7.55	789	1481
13.43	13.7355	0.00175544	-0.242532	0.158625	-0.160371	0.0547928	-0.126325	-0.0707229	-0.0936975	0.150609	57.8	4111.91	280.85	95	898	7.4	789	1464
13.45	13.7432	-0.000159525	-0.190121	0.109615	-0.0195125	0.0968211	0.184296	-0.0530578	-0.0965838	0.150609	57.2	4128.07	279.65	59	898	7.35	788	1445
14	13.7454	-0.00800521	-0.144436	0.0152067	0.0905501	-0.108972	-0.214708	0.0562737	0.0550438	0.150609	56.8	4099.35	279.3	53	896	7.39	785	1405
14.03	13.7444	-0.0195095	-0.105587	-0.107567	0.0937905	-0.00375573	0.220975	0.137997	0.138833	0.150609	55.5	4073.67	279.8	47	895	7.69	783	1374
13.56	13.7406	-0.0341756	-0.0737133	-0.229432	0.0178993	0.119487	-0.197942	-0.106439	0.022101	0.150609	56	4105.01	279.15	78	897	7.5	784	1361
13.5	13.7378	-0.0479984	-0.04359	-0.310425	-0.0382636	-0.101207	0.149434	-0.19422	-0.129587	0.150609	55.3	4120.85	280.1	101	897	7.48	784	1371
13.5	13.7392	-0.0578213	-0.0108133	-0.319059	-0.0109536	-0.0640038	-0.0834316	0.213817	-0.0993293	0.150609	56.3	4143.83	281.65	38	896	7.44	784	1385
13.5	13.7456	-0.0626747	0.0251833	-0.246683	0.0619689	0.2199	-0.00352748	0.179707	0.0613287	0.150609	56.2	4217.7	279.9	45	896	7.39	783	1396
13.25	13.7471	-0.072733	0.0514765	-0.12077	0.0689463	-0.209915	0.103635	-0.3633	0.108316	0.150609	56.9	4227.57	279.95	39	896	7.37	783	1413
13.6	13.7518	-0.079721	0.0777111	0.0454599	-0.0119688	0.0235234	-0.196811	-0.0459909	0.0250347	0.150609	56.8	4102.4	280.1	55	896	7.66	785	1445
14.49	13.7631	-0.0803008	0.106992	0.218329	-0.12962	0.192208	0.253516	0.447455	-0.0654095	0.150609	57.3	4104.2	280.45	52	896	7.77	786	1458
13.32	13.7633	-0.0924901	0.11759	0.33113	-0.211679	-0.279104	-0.254905	-0.173522	-0.0981181	0.150609	57.2	4049.95	280.45	67	895	7.7	785	1477
14.23	13.7763	-0.0921026	0.137469	0.388249	-0.115909	0.200113	0.200736	-0.375423	0.017786	0.150609	57.2	4055.82	281.55	82	895	7.59	787	1506
14.23	13.782	-0.0995345	0.142038	0.342868	0.090654	-0.0568175	-0.114374	0.302253	0.0806401	0.150609	56.8	4053.75	281.75	83	895	7.7	787	1536
14.23	13.7814	-0.113899	0.13203	0.202124	0.277232	-0.0360285	0.0295023	0.287092	0.0313302	0.150609	57	4006.1	279.55	57	895	7.53	787	1578
14.23	13.778	-0.13178	0.113905	0.00667942	0.314881	0.0839592	0.0407876	-0.382669	-0.0132768	0.151437	56.6	3998.14	277.75	43	895	7.68	788	1626
13.5	13.7704	-0.154298	0.0902809	-0.19208	0.149817	-0.128559	-0.0762135	-0.174278	-0.00460566	0.151437	56.9	4018.86	277.55	45	898	7.55	791	1662
14.2	13.7671	-0.172806	0.0753105	-0.328449	-0.125996	0.187908	0.0653399	0.448033	0.00257011	0.151437	55.8	4040.17	277.7	50	898	7.43	793	1666
13.1	13.7599	-0.195406	0.0633682	-0.375916	-0.363022	-0.211493	-0.00400937	0.0189766	-0.0568324	0.151437	56.2	4015.82	276.05	85	898	7.27	793	1670
13.15	13.7668	-0.203842	0.0777788	-0.298634	-0.374976	0.122696	-0.106905	-0.436613	-0.040469	0.151437	54.8	3971.06	274.15	101	896	7.35	792	1679
13.73	13.775	-0.211192	0.101864	-0.142951	-0.170346	0.0519605	0.233347	0.0642393	0.0309372	0.151437	55.7	4003.38	272.35	64	895	7.14	791	1702
13.35	13.7815	-0.220484	0.128495	0.0354618	0.128615	-0.229203	-0.346092	0.428633	0.068635	0.151437	56.4	4069.5	272.55	74	895	7.2	795	1727
14.69	13.7926	-0.225727	0.159939	0.188316	0.359501	0.300002	0.41508	-0.14526	0.0277933	0.151437	58.7	4016.02	271.9	93	896	7.14	796	1743
13.33	13.7833	-0.252098	0.163341	0.239106	0.355186	-0.204596	-0.411117	-0.447451	-0.0850983	0.151437	57.3	4050.09	271.85	102	895	7.07	797	1730
13.96	13.7824	-0.270562	0.171454	0.221819	0.190109	0.0349886	0.345086	0.349542	-0.0256708	0.151437	56.2	4026.15	274.25	79	895	7.09	798	1668
13.7	13.7748	-0.296293	0.166372	0.132589	-0.0625757	0.0839825	-0.238838	0.328893	0.0813644	0.151437	57.1	3980.86	274.25	53	893	7.18	798	1619
13.34	13.7632	-0.32649	0.15133	0.0114034	-0.270265	-0.0981657	0.1232	-0.492861	0.0555003	0.151437	57.2	3985.29	274.4	62	893	7.39	797	1588
13.31	13.7537	-0.35476	0.135468	-0.0860482	-0.320227	0.0761752	-0.0151818	-0.128757	-0.0567718	0.151437	57.3	4035.33	275.55	52	892	7.5	798	1547
13.08	13.7474	-0.37988	0.121345	-0.122834	-0.200569	-0.099855	-0.0748429	0.543685	-0.088167	0.151437	57.6	4030.49	274.95	67	892	7.77	798	1476
13.02	13.7456	-0.400511	0.109961	-0.0874858	0.00857616	0.139162	0.126156	-0.105435	0.00339774	0.151437	58.1	4067.85	274.7	97	891	7.98	799	1430
13.2	13.738	-0.42721	0.0882259	-0.00971226	0.177496	-0.107471	-0.126453	-0.510207	0.0703404	0.151437	58.3	4054.6	274.9	116	887	8.15	799	1366
13.2	13.7419	-0.44225	0.0756315	0.102381	0.263915	-0.0314007	0.0730758	0.360228	0.0637472	0.151437	63.4753	4041.54	276.6	93	888	9.73758	798	1320.43
14.17	13.739	-0.464434	0.047793	0.175453	0.198825	0.175066	0.00967842	0.297692	-0.0581909	0.151437	58.6	4053.62	276.5	115	888	8.15	798	1446.11
12.8	13.7232	-0.500033	-0.00326307	0.167152	0.0222614	-0.177792	-0.0804975	-0.476854	-0.115101	0.151437	60.1	3991.21	277.15	112	889	8.13	798	1371.79
12.9	13.7115	-0.531549	-0.0542756	0.0990271	-0.11825	0.0510801	0.128846	0.0156441	0.057784	0.151437	59.7	4018.9	278.05	120	888	8.17	797	1399.43
12.91	13.6935	-0.569467	-0.11355	-0.0247271	-0.169324	0.0833424	-0.149189	0.392476	0.17762	0.151437	60	4030.85	277.8	102	887	8.14	798	1399.43
12.91	13.6761	-0.606595	-0.168088	-0.156521	-0.116248	-0.0980833	0.147576	-0.239381	0.0285445	0.153041	59.9	4087.4	279.4	124	890	7.78	800	1230
12.93	13.6639	-0.638059	-0.207337	-0.246153	-0.00964585	-0.00786187	-0.129382	-0.19202	-0.203459	0.153041	59.7	4111.39	280.35	130	891	7.8	800	1262
12.93	13.6576	-0.662953	-0.227574	-0.263013	0.0663214	0.0970013	0.0864409	0.322462	-0.177793	0.153041	60.8	4128.81	279	102	892	7.74	802	1341
12.93	13.6529	-0.685735	-0.233484	-0.206325	0.0573552	-0.0695631	-0.0263822	-0.0640282	0.103549	0.153041	60.7	4138.75	279.85	69	893	7.75	801	1371
12.93	13.6523	-0.703791	-0.222937	-0.086917	-0.00134827	-0.0623659	-0.0459047	-0.252615	0.277825	0.153041	60.4	4160.16	280.2	48	893	7.62	802	1385
14	13.654	-0.719001	-0.200846	0.058488	-0.0460755	0.160646	0.112647	0.257802	0.0674401	0.153041	60.8	4189.3	280.55	59	893	7.75	804	1395
12.62	13.645	-0.744708	-0.185234	0.172428	-0.0446002	-0.107865	-0.155736	0.0610529	-0.285684	0.153041	61.7	4207.81	279.95	62	893	7.86	804	1366
12.99	13.6416	-0.7642	-0.157534	0.25101	0.0452131	-0.04377	0.180218	-0.290401	-0.22267	0.153041	61.6	4205.59	280.85	63	892	7.79	804	1303
13.9	13.6412	-0.779972	-0.121938	0.272146	0.141305	0.140624	-0.200062	0.121591	0.183233	0.153041	61.5	4225	281.55	69	891	7.83	804	1279
13.9	13.6382	-0.797966	-0.0881848	0.219104	0.12303	-0.101151	0.21638	0.206102	0.323318	0.153041	62.3	4225.24	282.05	113	891	7.77	805	1264
12.8	13.6299	-0.82065	-0.0604304	0.102235	-0.0300862	-0.0192766	-0.218403	-0.239358	-0.0123869	0.153041	61.5	4248.12	280.8	152	888	8.15	807	1164
12.8	13.6278	-0.836232	-0.0251199	-0.03029	-0.191454	0.119978	0.206322	-0.0373965	-0.312582	0.153041	61.3	4336.6	278.5	155	886	8.72	806	1129
12.8	13.6274	-0.849242	0.0120357	-0.149992	-0.235896	-0.134231	-0.189109	0.239126	-0.164948	0.153041	61.7	4382.61	279.4	104	886	8.98	806	1157
12.8	13.637	-0.851178	0.0587617	-0.219211	-0.09821	0.0493297	0.164543	-0.126676	0.209882	0.153041	62	4389.89	280.7	104	887	9.42	806	1200
12.7	13.6494	-0.849437	0.102439	-0.239563	0.119178	0.044098	-0.150804	-0.183318	0.242938	0.153041	63.5	4365.08	281.75	87	887	9.21	807	1217
12.9	13.6573	-0.851511	0.129678	-0.226002	0.246699	-0.0791761	0.154609	0.254599	-0.103049	0.153041	62.6	4381.3	279.95	65	887	9.06	807	1219
13	13.6604	-0.857812	0.138244	-0.182989	0.200634	0.0733815	-0.162837	0.08327	-0.259961	0.153041	62.6	4302.02	278.7	38	887	8.97	807	1214
12.7	13.6726	-0.854085	0.144526	-0.0967949	0.0420581	-0.0477335	0.169302	-0.321561	0.0420942	0.153041	61.1	4256.1	276.35	48	886	8.86	807	1191
12.7	13.6835	-0.851002	0.13567	0.00166694	-0.146566	-0.0129729	-0.183193	0.0170596	0.264748	0.153041	61	4275.9	276.6	43	884	9.25	807	1152
12.7	13.6948	-0.846756	0.113591	0.0954705	-0.246697	0.0999281	0.209645	0.366661	0.0199195	0.157881	61.7	4245.9	276.05	72	882	9.24	807	1114
13.67	13.7084	-0.839457	0.0819881	0.171717	-0.189053	-0.154609	-0.246194	-0.147273	-0.29478	0.157881	60.5	4274.15	274	46	879	9.05	807	1082
14.29	13.731	-0.822406	0.0493401	0.223284	-0.00571386	0.102773	0.276464	-0.376544	-0.134446	0.157881	60.1	4148.89	276	69	879	8.78	806	1095
12.87	13.7474	-0.811198	-0.00240923	0.213905	0.150114	0.0271952	-0.300773	0.269645	0.259787	0.157881	60.3	4050.5	272.3	85	878	8.97	805	1097
13.2	13.7567	-0.806808	-0.0727542	0.143116	0.186	-0.133417	0.327032	0.369144	0.284018	0.157881	58.4	4012.05	271.7	78	877	9.1	804	1106
12.81	13.7537	-0.81459	-0.161231	0.0301109	0.113161	0.169842	-0.331592	-0.395272	-0.118562	0.157881	57.6	3840.65	273.05	104	876	9.21	802	1125
12.81	13.764	-0.80817	-0.228046	-0.049308	0.0587967	-0.083186	0.314756	-0.266601	-0.312638	0.157881	57	3890.1	272.9	62	874	9.46	801	1123
12.81	13.7839	-0.791201	-0.270855	-0.0787233	0.0268321	-0.13384	-0.303409	0.446611	-0.0669656	0.157881	59.5	4071.09	274.6	38	878	9.79	800	1185
13.39	13.8067	-0.770709	-0.296256	-0.0746451	-0.0558542	0.304704	0.287808	0.12032	0.197546	0.157881	59.5	4023.64	272.05	95	875	10.08	803	1192
12.52	13.8176	-0.761765	-0.320116	-0.0726185	-0.215372	-0.251254	-0.253809	-0.452838	0.12604	0.157993	57.9	4049.09	271.7	90	876	9.97	804	1196
13.03	13.8386	-0.742168	-0.314076	-0.0520203	-0.295112	0.000913555	0.209412	0.069394	-0.0258932	0.157993	56.9	4016.46	272.7	67	877	10.12	805	1207
13.12	13.86	-0.721495	-0.288241	-0.0389192	-0.199006	0.238452	-0.175827	0.337811	-0.0638247	0.157993	57.9	4018.1	273.65	57	875	10.34	805	1210
13.03	13.8832	-0.698664	-0.242847	-0.042971	0.0738959	-0.281336	0.163263	-0.181422	-0.0490947	0.157993	58.4	4066.56	273.3	64	876	10.45	805	1212
13.1	13.9099	-0.671982	-0.178586	-0.063827	0.379814	0.0990104	-0.180197	-0.186295	-0.0681775	0.157993	56.8	4108.87	272.55	60	872	11.1	802	1201
14.41	13.9347	-0.646981	-0.106305	-0.103234	0.486823	0.145909	0.222085	0.184716	-0.0440987	0.157993	58.3	4127.67	272.5	99	869	11.06	799	1192
13.44	13.9551	-0.62638	-0.0335441	-0.146992	0.268091	-0.243234	-0.275957	0.0699388	0.116253	0.157993	57.7	4073.34	272.75	83	869	11.18	794	1169
13.3	13.9721	-0.609091	0.0376016	-0.166706	-0.174978	0.129856	0.337604	-0.110349	0.231694	0.157993	60.7	4061.05	271.15	58	861	12.82	783	1117
13.21	13.9863	-0.594636	0.105854	-0.134803	-0.556789	0.0987023	-0.38889	-0.00811763	0.0408587	0.157993	62.3	4020.35	273.5	85	860	12.31	782	1117
12.86	14.0067	-0.573729	0.180475	-0.0260174	-0.583724	-0.241146	0.416825	0.0174581	-0.298274	0.157993	62.4	3904.94	276.5	149	861	12.58	780	1122
13.28	14.0357	-0.543774	0.261509	0.146962	-0.202608	0.151904	-0.421216	0.00222051	-0.318979	0.157993	63.1	3879.89	276.15	95	861	12.96	777	1126
14.6	14.0758	-0.502593	0.344441	0.335823	0.338322	0.0721235	0.371885	0.0402458	0.101565	0.157993	63.1	3913.27	275.8	100	859	13.65	773	1117
15.12	14.1017	-0.475997	0.391126	0.439282	0.622964	-0.254727	-0.261503	-0.0869071	0.426876	0.157993	62.4	3842.72	274.2	148	858	12.96	771	1080
16.1	14.1249	-0.452762	0.409245	0.428466	0.484753	0.285452	0.110741	0.0200248	0.256091	0.157993	62.5	3894.05	271.05	116	857	13.26	770	1055
14.49	14.133	-0.445332	0.384052	0.28019	0.0248522	-0.125326	0.0786033	0.142676	-0.259776	0.157993	61.8511	3898.5	271.55	98	860	11.2396	769	1155.05
13.2	14.1426	-0.436705	0.339018	0.0535746	-0.390307	-0.0923158	-0.273897	-0.0708324	-0.446771	0.159031	62.3	3886.92	271.75	134	863	13.26	769	1145.38
13.53	14.1549	-0.425652	0.281242	-0.19025	-0.481525	0.211184	0.444886	-0.19062	-0.0619871	0.159031	60.6	3862.48	273.75	100	862	13.27	773	1016
13.53	14.1715	-0.410339	0.217506	-0.388237	-0.231947	-0.182144	-0.575843	0.155264	0.397164	0.159031	59.9	3854.86	273.4	86	863	13.02	775	977
14.31	14.1884	-0.394909	0.146698	-0.498854	0.121683	0.0424504	0.642092	0.182821	0.328102	0.159031	60.1	3852.93	272.55	105	873	13.3	778	952
13.2	14.1959	-0.389089	0.0624341	-0.50521	0.30129	0.109098	-0.618377	-0.25554	-0.171064	0.159031	62	3927.17	272.7	83	871	13.34	784	953
13.74	14.2165	-0.370071	-0.00271561	-0.367392	0.25462	-0.142225	0.503901	-0.0758281	-0.384423	0.159031	63.1	3938.34	274.3	73	867	13.39	786	979
13.8	14.2412	-0.346907	-0.0554975	-0.12904	0.0431056	-0.00427416	-0.328328	0.257021	-0.113739	0.159031	64.3	3898.64	275.2	57	865	13.55	790	993
14.1	14.2725	-0.317095	-0.0927619	0.149017	-0.160411	0.194926	0.106759	-0.0324269	0.230752	0.159031	64.7	3871.14	273.15	49	862	13.9	791	1014
13.78	14.3002	-0.291324	-0.128358	0.375641	-0.234739	-0.252772	0.129864	-0.238633	0.220622	0.159031	63.7	3808.86	274.25	61	859	13.95	792	1025
13.75	14.3229	-0.271054	-0.16476	0.489157	-0.141048	0.108282	-0.33925	0.151687	-0.0153976	0.159031	63.5	3748.64	274.65	85	857	13.7	793	1052
15.01	14.3492	-0.247684	-0.192498	0.472849	0.0559744	0.160159	0.487157	0.177993	-0.124256	0.159031	64.2	3766.28	274.5	133	856	13.85	797	1124
13.58	14.3548	-0.245933	-0.238982	0.304132	0.177475	-0.36201	-0.538244	-0.268514	-0.102898	0.159031	66.3	3811.84	275.2	118	856	13.42	798	1201
14	14.3726	-0.232241	-0.261519	0.0845647	0.212066	0.389177	0.499507	0.0367045	0.0257479	0.159031	65.6	3760.85	273.85	89	856	13.01	800	1281
13.7	14.3869	-0.222352	-0.274837	-0.139616	0.11746	-0.237848	-0.396225	0.203063	0.0680716	0.159031	65.5	3766.33	272.55	53	854	12.85	804	1306
13.66	14.4122	-0.201475	-0.26058	-0.288227	-0.0339158	-0.0267342	0.25306	-0.185587	0.0486603	0.159031	66.6	3843.49	271.85	55	853	13.18	808	1330
13.59	14.4463	-0.171992	-0.22357	-0.334292	-0.179703	0.259657	-0.121136	-0.0937494	-0.00558735	0.159031	65.6	3828.7	271.6	55	853	13.21	808	1376
13.47	14.4707	-0.152815	-0.190112	-0.306433	-0.281138	-0.375475	0.0319561	0.242398	-0.097307	0.159031	65.8	3755.49	271.9	97	851	13.44	807	1375
13.88	14.5019	-0.127344	-0.144529	-0.201513	-0.226853	0.362958	0.00340271	0.00432986	-0.0607434	0.159031	66.1	3756.88	271.15	78	849	13.51	808	1361
14.11	14.5271	-0.108432	-0.104542	-0.071517	-0.0276095	-0.226318	0.019236	-0.293655	0.0642606	0.157746	64.8	3763.65	274.1	79	849	13.02	812	1346
14.48	14.5644	-0.0779366	-0.052825	0.0677288	0.252504	-0.0168318	-0.0991437	0.150701	0.1465	0.157746	64.8	3793	274.15	61	849	12.92	816	1376
15.52	14.5911	-0.0591447	-0.0208838	0.143803	0.392556	0.267473	0.210767	0.210002	-0.0134402	0.157746	64.5	3774.6	274.3	64	848	12.98	818	1384
14.34	14.6086	-0.0506224	-0.00870982	0.144648	0.290967	-0.370998	-0.302753	-0.215968	-0.179205	0.157746	66.5	3834.19	275.15	44	848	13.58	820	1290.74
14.5	14.6358	-0.0330049	0.00748254	0.111568	0.0288748	0.282587	0.345928	-0.0675853	-0.0347515	0.157746	66.5	3878.68	274.95	58	845	13.56	824	1432
14.34	14.6551	-0.0243186	0.00816288	0.0441921	-0.282461	-0.0803413	-0.328836	0.153759	0.167814	0.157746	68	3871.62	274.6	55	845	13.96	826	1465
14.73	14.6843	-0.00629701	0.0160204	-0.00230834	-0.430341	-0.11055	0.250751	0.022814	0.131632	0.157746	68.6	3893.06	274.8	63	846	14.57	827	1453
14.85	14.7115	0.00878772	0.0179925	-0.024489	-0.341331	0.188984	-0.128793	-0.121306	-0.148961	0.157746	68.5	3872.84	275.2	68	846	14.6	827	1472
14.6	14.743	0.0272821	0.0219662	-0.00717437	-0.0457808	-0.150867	-0.0188208	0.00646878	-0.239341	0.157746	67.9	3909.29	275.15	76	845	14.6	828	1476
14.6	14.7793	0.0495888	0.0280687	0.0390496	0.288842	0.049627	0.162227	0.0686753	0.0378633	0.157746	69.7	3924.1	273.8	65	843	14.29	828	1468
15.25	14.8071	0.062076	0.0194386	0.0712038	0.439669	0.0260712	-0.282342	-0.0202123	0.277595	0.157746	69.1	3892.84	271.25	58	839	15.15	828	1403
15.75	14.829	0.0671177	-0.000333949	0.0740849	0.329417	-0.0196005	0.377565	0.0156756	0.139176	0.157746	70.8	3864.05	269.85	57	839	15.27	829	1305
14.72	14.8404	0.0601965	-0.0318174	0.0402695	0.039657	0.00282037	-0.421999	-0.00490171	-0.189107	0.157746	71.2	3903.06	270.3	92	839	15.22	830	1273
14.93	14.8664	0.066902	-0.0398416	0.0151073	-0.207586	-0.02265	0.408253	-0.0403362	-0.211924	0.157746	70.5	3921.24	269.5	110	840	15.53	830	1239
14.97	14.8897	0.0696742	-0.0421921	-0.0224081	-0.333042	0.0224048	-0.361745	-0.0203431	0.0095638	0.157746	71.5	3906.21	270.25	129	841	15.92	830	1199
14.97	14.9062	0.0642409	-0.0424475	-0.0726904	-0.311596	0.0424222	0.309767	0.101501	0.155986	0.157746	70.8	3854.58	270.5	166	843	15.98	829	1162
15.19	14.9271	0.0621449	-0.0245981	-0.104596	-0.137227	-0.106729	-0.259101	0.0389134	0.130067	0.157746	71.1	3827.22	272.25	104	845	16.26	829	1109
14.91	14.9534	0.0641678	0.0127537	-0.107773	0.108535	0.0678322	0.204656	-0.215623	-0.00730622	0.157746	69.6	3816.5	273.55	86	845	15.97	827	1077
15	14.9791	0.0644197	0.0604615	-0.0914124	0.293061	0.0667033	-0.15498	0.00435325	-0.15111	0.157746	67.1	3833.26	272.35	128	848	16.28	827	1199.6
15.19	15.0032	0.0615542	0.113255	-0.063158	0.322191	-0.191339	0.115908	0.330352	-0.162131	0.157746	68.2108	3804.01	273.25	81	849	16.27	827	1057
15.25	15.0229	0.0526805	0.164356	-0.0312874	0.18259	0.193238	-0.0833705	-0.129361	0.0211212	0.157746	67.2	3723.37	274.15	80	849	15.81	826	1042
15.25	15.0455	0.0451955	0.218675	0.0109214	-0.0400906	-0.0277906	0.0576004	-0.383575	0.247143	0.157746	69	3802.38	274.5	92	848	14.88	825	1090
15.43	15.0623	0.0302012	0.261808	0.0458425	-0.252432	-0.22215	-0.0409465	0.297835	0.187788	0.155899	71.3	3770.59	273.85	70	847	15.26	825	1156
15.51	15.0728	0.00714981	0.289497	0.0697705	-0.344358	0.382277	0.0409941	0.377045	-0.150651	0.155899	71.7	3807.58	272.4	80	848	16.1	825	1193
15.19	15.0703	-0.0307929	0.293806	0.0806143	-0.250332	-0.268553	-0.0372154	-0.482071	-0.336028	0.155899	70.8	3845.32	271.9	57	847	15.74	826	1249
15.32	15.0824	-0.0552103	0.309496	0.127396	0.0555389	-0.0653792	0.0316105	-0.228043	-0.014105	0.155899	71.3	3837.35	272.4	45	847	15.9	826	1340
16.35	15.1014	-0.0741273	0.325543	0.185506	0.363965	0.334224	-0.0596533	0.552692	0.338914	0.155899	71.2	3831.01	272.15	42	844	15.97	825	1395
15.51	15.1046	-0.110568	0.311067	0.194457	0.4068	-0.345502	0.131148	0.0184715	0.15013	0.155899	72	3779.62	272.1	44	841	15.79	824	1391
14.98	15.0991	-0.157326	0.274844	0.154176	0.168112	0.166108	-0.21052	-0.469469	-0.236467	0.155899	71.3	3779.98	272.7	154	839	15.46	825	1387
15.13	15.1001	-0.198814	0.238158	0.0921908	-0.15279	0.0649079	0.28164	0.152926	-0.189767	0.155899	72	3825.95	272.4	67	838	15.12	825	1390
14.77	15.0979	-0.244676	0.192411	0.00389437	-0.359539	-0.23898	-0.339695	0.289116	0.142322	0.155899	70.3	3788.34	272.1	58	839	15.28	822	1404
15.02	15.0993	-0.288041	0.147195	-0.0892263	-0.320427	0.29787	0.377698	-0.196308	0.203862	0.155899	71.4	3773.37	273.35	49	840	14.88	821	1433
14.88	15.0969	-0.336284	0.0957974	-0.18132	-0.0897758	-0.234984	-0.389842	-0.1309	-0.107033	0.155899	68.3232	3753.43	273.65	47	841	14.5	818	1445
14.52	15.0992	-0.380707	0.0494127	-0.243612	0.184159	0.0770322	0.371389	0.15829	-0.240189	0.155899	69.7	3621.12	271.4	50	846	14.21	816	1419
14.46	15.0945	-0.433128	-0.00445617	-0.277482	0.307209	0.118162	-0.321572	0.00289731	0.0435777	0.155899	70.6	3635.44	270.2	77	842	14.47	812	1373
14.61	15.0925	-0.48366	-0.0532955	-0.257622	0.233485	-0.263157	0.247026	-0.020473	0.325316	0.155899	68.8	3592.97	269.45	70	842	14.78	810	1347
14.61	15.0783	-0.547403	-0.11225	-0.198068	0.0140971	0.28116	-0.150257	0.00211363	0.0872486	0.155899	69.2	3608.9	270.55	54	841	15.09	809	1341
14.35	15.0664	-0.609152	-0.15941	-0.0745196	-0.157414	-0.105592	0.059008	-0.0650953	-0.321566	0.155899	70	3560.48	271.15	40	838	14.99	805	1333
14.37	15.0685	-0.657025	-0.177403	0.114738	-0.159777	-0.198284	-0.00101197	0.0566224	-0.254168	0.155899	70.2	3531.11	271.25	54	839	14.99	802	1323
14.37	15.0773	-0.698271	-0.176642	0.311653	-0.0721882	0.379827	-0.0411429	0.0489488	0.177324	0.155899	71.6	3459.26	271.6	90	840	15.21	802	1309
14	15.0725	-0.75373	-0.185109	0.429715	-0.0471708	-0.283233	0.0742717	-0.136597	0.31471	0.155899	72.3	3423.53	270.9	84	840	14.96	801	1329
14	15.0656	-0.811612	-0.190072	0.450575	-0.0669443	0.00704449	-0.0750103	0.0865425	0.0367001	0.155899	72.8	3510.98	271.4	99	841	14.95	800	1385
14.5	15.0642	-0.863784	-0.181408	0.377037	-0.0334866	0.25119	0.0357919	0.143586	-0.222878	0.151135	71.8	3407.96	272.1	49	844	15.03	801	1422
14.12	15.0675	-0.911234	-0.161768	0.215643	0.088809	-0.348025	0.0291492	-0.270161	-0.173616	0.151135	70.7	3409.28	271.9	50	843	15.06	803	1476
14.12	15.0707	-0.958599	-0.139384	-0.0136019	0.22507	0.231115	-0.112675	-0.0421047	0.0353637	0.151135	70.3	3363.75	272.65	52	843	15.48	803	1567
14.44	15.0753	-1.00452	-0.116202	-0.265364	0.250191	0.0176369	0.200525	0.414385	0.142556	0.151135	70	3342.44	272.75	41	843	15.64	802	1612
13	15.0692	-1.06106	-0.108006	-0.498063	0.0758693	-0.239896	-0.270385	-0.168154	0.0877124	0.151135	69.1	3365.12	273.25	53	844	15.66	801	1622
13	15.0712	-1.10912	-0.0924054	-0.622609	-0.182635	0.339986	0.319211	-0.409735	0.0413744	0.151135	69.3	3459.18	273.1	41	845	15.96	801	1609
12.09	15.075	-1.15464	-0.0758665	-0.605724	-0.368711	-0.297117	-0.353285	0.370436	-0.0447103	0.151135	70.2	3467.52	272	60	844	16.01	801	1555
13.3	15.0869	-1.19147	-0.0525263	-0.434788	-0.334701	0.115355	0.36538	0.303507	-0.184209	0.151135	68.6	3407.53	272.85	150	843	16.28	798	1586
13.3	15.1007	-1.22553	-0.0308853	-0.151881	-0.0826277	0.134857	-0.358515	-0.56549	-0.18594	0.151135	66.1	3481.06	271.9	122	843	16.05	797	1632
14.2	15.1303	-1.24298	0.00149099	0.193353	0.261109	-0.353668	0.32134	-0.0914061	0.116024	0.151135	64.8	3492.69	271.7	40	843	16.02	798	1666
14.93	15.1559	-1.26421	0.0149518	0.481035	0.424968	0.36843	-0.276938	0.614697	0.338315	0.151135	66.6	3472.09	272.05	59	843	15.89	798	1695
14.33	15.1646	-1.30234	-0.00957724	0.618141	0.274224	-0.109586	0.25547	-0.131263	0.115916	0.151135	63.66	3449.38	271.55	74	843	16.04	800	1721
13.87	15.1688	-1.34465	-0.0541446	0.599274	-0.0366481	-0.219603	-0.235636	-0.504147	-0.258589	0.151135	62.71	3431.32	269.05	43	843	16.37	802	1688
13.8	15.1853	-1.37408	-0.0933082	0.465268	-0.250474	0.382909	0.204256	0.300944	-0.280712	0.151135	63.95	3428.34	270.3	47	844	16.82	802	1657
13.26	15.2017	-1.403	-0.137575	0.235094	-0.273265	-0.314426	-0.176388	0.280408	0.01476	0.151135	65.1	3492.89	270.65	81	844	17.03	802	1689
13.71	15.2146	-1.43482	-0.187314	-0.0427242	-0.144443	0.0842327	0.161259	-0.3397	0.253599	0.151135	65.1	3525.75	271.9	50	846	17.35	802	1718
13.2	15.2291	-1.46448	-0.231167	-0.295616	0.0336341	0.183835	-0.152829	-0.0451296	0.210252	0.151135	64.8	3581.71	271.7	43	845	17.06	802	1774
13	15.2502	-1.48671	-0.258129	-0.460841	0.152691	-0.360966	0.138027	0.239403	-0.0458661	0.151135	65.8	3577.75	271.7	60	846	17.3	805	1772
13	15.269	-1.51056	-0.274957	-0.519619	0.143368	0.339162	-0.114305	-0.128373	-0.279201	0.151135	66.3	3536.25	272.1	70	847	17.25	807	1708
13	15.2959	-1.52547	-0.266881	-0.453411	0.0639526	-0.106504	0.0791296	-0.0233156	-0.208673	0.151135	66.1	3521.23	271.5	60	847	17.06	808	1676
13.68	15.3249	-1.53744	-0.240232	-0.296708	-0.024192	-0.240898	-0.0435719	0.124197	0.105132	0.151135	66.4	3515.08	271.55	49	849	17	810	1703
13.68	15.3564	-1.54641	-0.196813	-0.097487	-0.0734875	0.488441	0.00685543	-0.194198	0.322445	0.151135	66.6	3517.66	271.65	53	849	17.36	812	1747
13.68	15.3818	-1.56118	-0.149422	0.080589	-0.088564	-0.45165	0.0301683	0.0217892	0.160645	0.146703	66	3447.39	271.45	74	849	17.74	814	1760
13.51	15.4006	-1.58212	-0.0999553	0.201846	-0.0688903	0.127866	-0.0523229	0.350932	-0.204453	0.146703	64.4	3370.96	270.75	57	850	17.59	815	1756
13.02	15.4174	-1.6047	-0.0426979	0.26295	-0.00451325	0.330404	0.0657008	-0.266255	-0.317698	0.146703	65.1	3315.28	270.2	73	852	17.63	819	1773
13.39	15.44	-1.62059	0.0326963	0.284083	0.0947978	-0.636042	-0.0694273	-0.357924	-0.0200203	0.146703	65.4	3273.27	270.25	85	853	17.53	825	1773
14.49	15.4787	-1.61948	0.135229	0.2874	0.167581	0.532991	0.0424675	0.535264	0.302216	0.146703	65.8	3368.87	270.1	132	854	17.47	828	1732
13.89	15.5091	-1.62616	0.229108	0.237422	0.0833432	-0.0848219	-0.00107661	0.138231	0.160893	0.146703	66.3	3314.51	269.5	94	855	17.36	831	1704
13.73	15.5361	-1.63574	0.314477	0.150933	-0.10487	-0.382365	-0.0163765	-0.662731	-0.176417	0.146703	64.1661	3397.53	269.55	75	860	17.56	834	1694
14.93	15.584	-1.62351	0.414401	0.0751157	-0.216214	0.569191	-0.0218588	0.182364	-0.178382	0.146703	63.5	3405.02	269.4	38	860	17.85	836	1691
14.6	15.6243	-1.61882	0.485726	-0.0321347	-0.217985	-0.455784	0.0995014	0.544225	0.000790284	0.146703	64.4	3390.34	270.1	72	859	17.95	836	1709
13.88	15.6603	-1.6184	0.523857	-0.161243	-0.0833232	0.189953	-0.189471	-0.401705	0.0880064	0.146703	64.8	3372.91	267.65	43	860	18.12	837	1725
14.14	15.6918	-1.6227	0.523863	-0.291288	0.134606	0.105194	0.282196	-0.318753	0.068439	0.146703	63.4	3291.98	267.4	47	862	18.05	836	1727
14.01	15.7202	-1.63029	0.485537	-0.390058	0.314701	-0.346377	-0.360962	0.514117	0.0619518	0.146703	62.5	3276.73	264	47	862	17.95	839	1720
14.82	15.7382	-1.64873	0.40138	-0.435002	0.319982	0.479961	0.417367	0.0540917	0.0230668	0.146703	63.3	3229.62	263.4	67	863	18.1	838	1723
13.88	15.7451	-1.67862	0.277318	-0.392895	0.131776	-0.400972	-0.415418	-0.459348	-0.0868561	0.146703	63.8	3267.25	265.15	78	862	18.45	839	1727
13.88	15.7625	-1.69768	0.149152	-0.215048	-0.11278	0.105334	0.343522	0.201626	-0.112892	0.146703	63.9	3326.65	266.35	100	862	18.45	840	1736
13.88	15.7734	-1.72314	0.00693235	0.0541702	-0.318154	0.266527	-0.210546	0.222654	-0.0292521	0.146703	66.0487	3307.95	266.25	81	862	19.78	840	1735
12.98	15.7984	-1.73397	-0.115863	0.387727	-0.342867	-0.501571	0.0313246	-0.268284	0.146203	0.146703	65.8	3320.03	266.2	127	862	20.36	839	1709
14.8	15.8251	-1.74288	-0.228081	0.678653	-0.205913	0.399151	0.145819	-0.0319313	0.134598	0.146703	66.5	3325.33	266.3	109	862	20.65	839	1697
14.74	15.8366	-1.76713	-0.344862	0.813314	-0.000472129	0.00712802	-0.27705	0.21773	-0.113785	0.146703	66.6	3406.57	267.45	55	861	21.28	839	1697
13.8	15.8531	-1.78624	-0.435853	0.767613	0.241798	-0.403034	0.352221	-0.0475051	-0.184434	0.146703	67.5	3400.17	268.3	58	860	20.65	840	1684
14.37	15.8585	-1.81651	-0.513687	0.511181	0.392371	0.466106	-0.368403	-0.174124	0.0174168	0.146703	66.7	3386.57	267.05	58	860	21.02	841	1661
14.39	15.8548	-1.856	-0.569806	0.0949897	0.371824	-0.112233	0.34497	0.134745	0.222513	0.146703	68.3	3351.09	267.45	50	860	21.13	842	1614
13	15.8423	-1.90377	-0.594667	-0.377884	0.173215	-0.353748	-0.27333	0.123912	0.146244	0.146703	68.1	3334.5	267.8	53	862	21.06	842	1579
12	15.8363	-1.94422	-0.562448	-0.761815	-0.107536	0.553697	0.166605	-0.170735	-0.109424	0.146529	68.7	3321.82	266.6	49	863	20.21	842	1557
12	15.8374	-1.97608	-0.468243	-0.952599	-0.365504	-0.328716	-0.053426	-0.0911183	-0.252248	0.146529	69.3	3363.9	265.6	71	863	20.14	844	1513
13.2	15.8446	-2.00027	-0.315232	-0.900392	-0.491191	-0.179523	-0.0540383	0.186601	-0.111324	0.146529	68.1	3298.14	265.6	81	865	20.34	844	1477
14.48	15.8695	-2.00484	-0.0976475	-0.603491	-0.384263	0.58221	0.127146	0.0531287	0.180549	0.146529	67.7	3262.88	266.4	105	865	21.44	842	1484
13.45	15.903	-1.99899	0.158836	-0.158058	-0.0846003	-0.602887	-0.175959	-0.259666	0.231547	0.146529	67.3	3277.64	267.2	114	866	23.19	842	1490
14.6	15.9531	-1.9749	0.442034	0.318304	0.287967	0.190395	0.184904	0.0188297	-0.0301508	0.146529	68.3	3230.07	266.25	68	868	25.19	844	1482
16	16.0059	-1.94703	0.708758	0.664848	0.505634	0.339249	-0.180827	0.252043	-0.313683	0.146529	68.6	3224.21	267	89	870	24.13	844	1439
16	16.0414	-1.93623	0.908836	0.753052	0.409801	-0.607081	0.186355	-0.0985395	-0.225899	0.146529	69.8	3202.02	266.8	56	870	22.92	844	1411
16	16.0642	-1.93794	1.02842	0.575943	0.0884025	0.488883	-0.185222	-0.15606	0.257506	0.146529	69.3	3236.57	268.1	47	870	18.87	845	1382
15.7	16.0639	-1.96278	1.04667	0.199902	-0.244637	-0.0535754	0.208894	0.159256	0.526331	0.146529	68.8	3242.09	268.65	60	869	19.94	843	1366
14.9	16.0736	-1.97652	1.00368	-0.183209	-0.31615	-0.351843	-0.241215	0.126294	0.171943	0.146529	68.9	3204.92	267.35	28	870	20.9	843	1357
14.07	16.0888	-1.98359	0.898492	-0.438956	-0.146114	0.413123	0.251515	-0.270026	-0.54884	0.146529	68	3269.43	267.65	50	869	20.19	840	1356
14.07	16.1141	-1.9792	0.741288	-0.47528	0.0628879	-0.149099	-0.236785	-0.0515818	-0.714877	0.146529	69.2	3312.48	267.95	93	868	21.43	839	1373
14.6	16.1453	-1.96746	0.533353	-0.290487	0.0972181	-0.19737	0.175898	0.333952	0.0702904	0.146529	69.6	3310.13	268.2	114	867	21.98	839	1396
15.5	16.1799	-1.95125	0.278652	0.0403431	-0.0655404	0.317242	-0.0709775	-0.0863084	0.922868	0.146529	69.4	3410.49	269.05	134	866	22.08	839	1413
14	16.2091	-1.93951	-0.0231004	0.383482	-0.244596	-0.128116	-0.0782183	-0.353248	0.636815	0.146529	72.4	3379.8	267.95	48	868	21.19	841	1450
14.37	16.2255	-1.93995	-0.365594	0.603829	-0.200423	-0.159615	0.2836	0.271394	-0.586721	0.146529	72.4	3417.24	268.35	100	869	20.18	841	1503
13.88	16.2431	-1.93818	-0.711204	0.636891	0.165438	0.308452	-0.520151	0.337605	-1.12231	0.146529	72.7	3403.59	267.4	100	869	20.77	840	1524
14.59	16.26	-1.93595	-1.0395	0.45071	0.597511	-0.204617	0.758249	-0.501891	-0.153642	0.146529	72.3	3438.86	264.9	40	870	21.16	840	1540
13.96	16.2737	-1.9356	-1.33054	0.078515	0.68652	-0.0608232	-0.96394	-0.189593	1.12186	0.145366	73.9	3290.9	268.65	112	874	21.89	840	1530
15.31	16.292	-1.92899	-1.55387	-0.373874	0.230959	0.275721	1.10486	0.702329	0.971283	0.145366	75.6	3288.69	267.9	123	877	20.75	842	1503
9.8	16.2945	-1.93657	-1.71254	-0.800649	-0.583061	-0.267225	-1.14257	-0.097946	-0.556318	0.145366	75.8	3281.6	267.9	75	877	19.43	843	1493
9.8	16.3286	-1.90969	-1.73188	-0.995937	-1.09657	0.10125	1.07296	-0.69254	-1.35581	0.145366	73.2	3124.11	269.45	40	877	19.85	844	1515
10.31	16.3962	-1.84602	-1.6024	-0.886856	-0.883715	-0.0228566	-0.958266	0.288167	-0.376633	0.145366	72.1	3170.73	272.85	48	877	20.35	843	1579
15.14	16.494	-1.74961	-1.34098	-0.519592	-0.0615857	-0.0170034	0.759205	0.516145	1.00596	0.145366	72.2	3126.45	275.35	77	877	18.57	843	1584
14.51	16.5796	-1.66412	-1.022	-0.0729779	0.754094	0.0439068	-0.50133	-0.483929	0.91874	0.145366	71.4	3100.97	275.25	47	876	19.28	840	1578
15.89	16.6626	-1.58035	-0.660743	0.335856	1.06281	-0.0447591	0.234942	-0.194226	-0.29335	0.145366	73	3118.25	274.5	44	875	19.26	837	1554
16.08	16.7366	-1.50546	-0.289958	0.595869	0.695671	0.040766	0.0113314	0.512779	-0.923045	0.145366	71.3	3044.39	274.75	44	875	19.73	833	1565
15.25	16.7975	-1.44364	0.0635085	0.654242	-0.0708188	-0.0113746	-0.189198	-0.0931205	-0.278702	0.145366	71	3134.95	276.05	59	874	19.7	831	1576
16.43	16.8632	-1.37702	0.401929	0.551562	-0.691574	-0.00455699	0.285326	-0.343505	0.624178	0.145366	72.1	3270.27	275.85	68	872	19.09	828	1579
16.94	16.9223	-1.31706	0.695313	0.329395	-0.822231	-0.0288554	-0.30008	0.228528	0.53821	0.145366	70.8	3183.43	276.95	47	872	19.23	824	1577
17.18	16.9825	-1.25621	0.938404	0.0798813	-0.435246	0.100157	0.249096	0.146366	-0.222606	0.145366	67.8	3188.2	277.15	67	871	19.61	820	1546
17.2	17.0418	-1.19664	1.11782	-0.121264	0.157236	-0.139431	-0.155252	-0.255745	-0.517044	0.145366	68.2	3194.31	278.5	90	870	19.08	816	1516
18.29	17.0948	-1.14388	1.22011	-0.227208	0.555286	0.0750027	0.0471057	0.0487846	-0.0601777	0.145366	68.7	3173.64	278.3	83	869	18.28	814	1519
18.09	17.1455	-1.09404	1.24762	-0.213053	0.56131	0.103445	0.0556546	0.187918	0.365429	0.145366	69.5	3076.89	277.85	75	868	16.68	812	1522
17.23	17.1875	-1.05356	1.19683	-0.104064	0.247287	-0.270635	-0.118174	-0.189013	0.17199	0.145366	69.4	3110.26	277.25	69	867	16.02	808	1513
17.16	17.2456	-0.9974	1.10354	0.0819467	-0.0945587	0.285285	0.112692	-0.0091402	-0.18351	0.145366	69.1	3153.82	274.9	75	866	16.36	804	1490
16.7	17.2847	-0.96134	0.934596	0.216985	-0.331838	-0.14428	-0.0423039	0.136415	-0.215021	0.143583	67.2	3177.03	275.3	70	865	15.62	802	1470
16.99	17.3177	-0.932367	0.718275	0.258485	-0.349551	-0.0183234	-0.0530821	-0.0500998	0.107208	0.143583	65.2	3290.25	275.4	63	860	17.08	799	1457
17	17.3471	-0.907673	0.476324	0.18845	-0.177207	0.133569	0.157373	-0.0370555	0.259519	0.143583	64.9	3262.84	275.6	79	860	17.23	795	1428
17	17.3739	-0.88611	0.229951	0.0243377	0.0567699	-0.182086	-0.246694	0.0443225	-0.0155336	0.143583	65.162	3243.15	275.85	90	862	17.57	792	1395
16.87	17.4094	-0.856111	0.0117015	-0.170879	0.233617	0.182617	0.301452	-0.0387115	-0.278959	0.143583	64.2	3221.91	280.4	82	862	18.62	793	1304
15.24	17.4485	-0.822594	-0.168604	-0.346182	0.255028	-0.161825	-0.320713	-0.018961	-0.128339	0.143583	64.8	3212.77	279.4	50	861	19.56	790	1231
16.76	17.5008	-0.776013	-0.290053	-0.437886	0.135574	0.0763936	0.288439	0.0935297	0.232163	0.143583	62.3	3167.44	278.7	68	860	19.5	788	1147
16.11	17.5489	-0.734006	-0.368983	-0.441621	-0.082246	0.0625287	-0.217138	-0.0980206	0.212444	0.143583	63.5	3205.14	276.55	78	858	20.5	784	1125
15.98	17.5985	-0.691057	-0.398245	-0.339909	-0.251232	-0.187714	0.129108	-0.0423425	-0.139704	0.143583	61.2	3237.38	275.45	52	857	20.14	780	1064
16.2	17.6564	-0.640358	-0.37301	-0.139029	-0.252297	0.219464	-0.0502316	0.188403	-0.2664	0.143583	56.7	3204.94	275.5	89	855	19.74	777	1009
16.23	17.7096	-0.595265	-0.316528	0.0986422	-0.113289	-0.147007	-0.0111177	-0.109527	-0.00218153	0.143583	57.6	3242.37	277.05	60	854	19	773	1020
17.22	17.7658	-0.548391	-0.231071	0.326746	0.0893527	0.0106672	0.0500053	-0.169092	0.274392	0.143583	58.9	3257.67	277.5	59	855	19.11	772	1031
17.53	17.8101	-0.514997	-0.146302	0.470149	0.214359	0.120402	-0.0635895	0.242706	0.127356	0.143583	58.5	3294.6	278.25	37	854	18.93	771	1023
17.53	17.8454	-0.492328	-0.0695917	0.502201	0.217485	-0.155188	0.0736753	0.111678	-0.19621	0.143583	57.7	3218.41	279.3	62	853	19.46	769	1003
17.82	17.8734	-0.47857	-0.00628214	0.427201	0.133868	0.108546	-0.0765403	-0.340106	-0.185044	0.143583	54.7	3226.49	279	68	854	20.49	764	1008
17.82	17.8982	-0.469627	0.0428796	0.277505	0.0285784	-0.0175572	0.0828115	0.0212154	0.138731	0.143583	54.4	3214.43	279.65	39	853	20.92	761	1018
17.23	17.9186	-0.466729	0.0722258	0.0910439	-0.0677197	-0.0689134	-0.0988596	0.384019	0.241449	0.143583	53.4	3143.48	279.65	57	852	20.21	758	1093
17.13	17.9241	-0.480223	0.0685927	-0.0995806	-0.153213	0.129226	0.144432	-0.18428	-0.0666261	0.143583	51.8	3141.24	279.5	62	851	19.83	754	1217
16.71	17.9353	-0.489152	0.0590624	-0.218431	-0.155881	-0.0950837	-0.205749	-0.296976	-0.243181	0.143583	51.8	3137.24	278.9	69	850	19.6	742	1339
17.5	17.9519	-0.493428	0.0462888	-0.245634	-0.081429	-0.0579698	0.254641	0.273698	-0.0165914	0.143583	52.6	3178.93	277.55	80	848	19.29	741	1330
17.33	17.9613	-0.506002	0.0166772	-0.211674	0.00355999	0.211213	-0.27989	0.154786	0.209227	0.143583	50	3137.65	279.55	80	848	20.02	740	1281
16.78	17.9675	-0.522529	-0.0213877	-0.137094	0.0828701	-0.193673	0.286823	-0.261801	0.0958045	0.143583	51.1	3172.69	279.45	99	849	20.5	738	1231
16.73	17.9724	-0.540951	-0.0599565	-0.0491781	0.150697	-0.0149929	-0.268052	-0.0314636	-0.15158	0.144182	53.8	3260.95	278.35	74	848	20.63	747	1203
17.83	17.9843	-0.552617	-0.0838939	0.0329249	0.188739	0.264943	0.216096	0.196618	-0.134473	0.144182	54.2	3267.71	278.35	84	846	20.73	749	1237
17.61	17.9943	-0.566349	-0.099681	0.0706882	0.125942	-0.364155	-0.137356	-0.0638544	0.0774419	0.144182	52.9	3252	278.9	69	846	19.67	749	1296
17.46	18.0106	-0.573866	-0.0953401	0.0640632	-0.0357374	0.208299	0.038504	-0.0737997	0.153111	0.144182	52.9	3181.67	279.9	87	847	19.99	758	1339
17.2	18.0263	-0.581775	-0.0772929	0.00967247	-0.240827	0.114699	0.06569	0.0531175	-0.0343475	0.144182	51.6	3181.56	280.25	29	846	20.29	761	1372
17.06	18.0513	-0.580091	-0.0340815	-0.0569536	-0.340146	-0.37796	-0.159665	-0.0135665	-0.159128	0.144182	53.7	3144.76	283.1	35	844	20.86	762	1385
17.46	18.097	-0.557252	0.0431513	-0.0998475	-0.231682	0.352762	0.202693	-0.00953874	-0.0212705	0.144182	51.9	3159.82	282.65	35	843	20.16	762	1364
17.5	18.1362	-0.541075	0.111958	-0.151369	-0.0160923	-0.103245	-0.206445	-0.0208334	0.0719011	0.144182	52.6	3170.61	281.2	40	843	21.47	761	1353
17.43	18.1643	-0.536501	0.157573	-0.203283	0.201948	-0.13681	0.199996	0.0314547	0.0128441	0.144182	51.8	3219.69	280.8	40	843	22.32	759	1365
17.43	18.1947	-0.530048	0.190566	-0.209494	0.36106	0.23733	-0.183788	0.0910118	0.0212045	0.144182	52.6	3165.91	280.35	57	842	23.37	758	1401
17.87	18.2208	-0.528225	0.199958	-0.158909	0.365509	-0.203556	0.158767	-0.131037	0.0868098	0.144182	51.8	3161.2	280.2	52	841	24.26	756	1406
17.89	18.2467	-0.52713	0.188091	-0.0421591	0.182938	0.121206	-0.123625	-0.0854253	0.020655	0.144182	49.9	3128.43	281.9	97	841	24.03	756	1395
17.94	18.2669	-0.532172	0.148878	0.118793	-0.139201	-0.0451546	0.0835968	0.244703	-0.1753	0.144182	48	3091.13	282.55	113	841	24.32	755	1378
17.94	18.2875	-0.537079	0.0920664	0.301388	-0.429676	-0.0177056	-0.0346023	0.0247207	-0.164574	0.144182	47	3067.42	282.15	101	842	24.17	755	1318
17.52	18.3086	-0.541759	0.0219321	0.461001	-0.506886	0.0996529	-0.0241536	-0.35082	0.14525	0.144182	46	3029.4	284.8	75	840	24.6	755	1279
18.04	18.3336	-0.542615	-0.0531958	0.551016	-0.284842	-0.205661	0.0859705	0.1103	0.337067	0.144182	42.5466	3038.2	285.45	39	821	24.84	754	1271
18.56	18.3527	-0.549689	-0.140843	0.513838	0.124409	0.245	-0.152923	0.382131	0.0230985	0.144182	56.8788	3017.28	287.1	59	817	26.6636	754	1271
17.65	18.3599	-0.569004	-0.24114	0.330672	0.50033	-0.0998786	0.243973	-0.263253	-0.413612	0.144182	41.7	3002.03	287.5	63	816	24.84	751	1220.88
17.66	18.3769	-0.578313	-0.318823	0.0634461	0.664024	-0.165455	-0.349094	-0.296786	-0.244032	0.144182	45.4	2990.51	286.3	48	816	24.67	751	1200.77
18.87	18.398	-0.583335	-0.37371	-0.245775	0.452858	0.328774	0.433072	0.337751	0.323624	0.144182	44.9	3010.65	287.85	34	816	24.64	748	1243.33
17.01	18.405	-0.602493	-0.42202	-0.557651	-0.109792	-0.246611	-0.470883	0.177065	0.428192	0.145705	44	2969.54	288.3	38	816	25	744	1282
16.52	18.4133	-0.619706	-0.437716	-0.768052	-0.671438	0.0146294	0.475573	-0.299477	-0.0589633	0.145705	45.5	2964.84	290.7	50	816	23.04	744	1267
14.87	18.436	-0.621633	-0.399023	-0.792075	-0.83518	0.186125	-0.458262	-0.111151	-0.447945	0.145705	48.1	3035.87	290.55	70	819	23.5	743	1260
16.36	18.4762	-0.604741	-0.302604	-0.611414	-0.470982	-0.275785	0.391776	0.202004	-0.25111	0.145705	49.9	3054.3	288.65	65	817	22.07	741	1247
18	18.5223	-0.581161	-0.170649	-0.288962	0.175777	0.182364	-0.29516	0.0773037	0.200048	0.145705	49	3047.7	287.25	43	818	22.66	743	1262
18.84	18.5696	-0.555864	-0.0212425	0.084602	0.692184	0.0270215	0.172381	-0.121763	0.33987	0.145705	50.7	3078.48	286.2	54	820	21.86	743	1238
18.85	18.6115	-0.53577	0.124911	0.409375	0.760951	-0.207152	-0.0253606	-0.114279	0.0807038	0.145705	52.1	3072.69	286.9	80	822	21.94	743	1189
19.29	18.6559	-0.513073	0.264826	0.623358	0.378618	0.257863	-0.132529	0.112984	-0.181124	0.145705	53.5	3094.78	284.95	119	822	22.59	743	1169
18.97	18.6923	-0.498525	0.374899	0.669897	-0.218286	-0.170051	0.284967	0.156566	-0.21352	0.145705	51.2	3067.78	285.05	80	823	22.4	741	1147
18.9	18.7186	-0.494315	0.445056	0.551272	-0.652469	0.0319398	-0.395863	-0.124137	-0.0465332	0.145705	50.8	3127.99	284.3	72	821	22.47	742	1096
18.99	18.7515	-0.483309	0.491619	0.339362	-0.629029	0.113956	0.455303	-0.171204	0.182918	0.145705	52.4	3128.65	284.6	40	819	23.23	742	1055
18.96	18.7867	-0.469891	0.50664	0.0901905	-0.207666	-0.255032	-0.471092	0.130836	0.215945	0.145705	52.4	3111.42	285.1	60	818	23.49	741	1077
19	18.8207	-0.457792	0.48297	-0.143661	0.292571	0.314871	0.439811	0.190017	-0.021622	0.145705	52.9	3168.17	285.05	74	824	24.68	741	1112
19	18.8404	-0.460327	0.406112	-0.329786	0.530142	-0.202057	-0.351726	-0.169544	-0.270453	0.145705	54	3185.64	283.2	52	827	24.28	742	1092
18.54	18.8627	-0.460029	0.302522	-0.403925	0.436976	-0.0345178	0.232654	-0.145	-0.137963	0.145705	53.8	3143.32	283.25	92	828	25.01	742	1036
18.54	18.8899	-0.45462	0.182669	-0.355101	0.128414	0.25825	-0.11544	0.17953	0.208762	0.145705	53.5	3141.05	283.6	84	826	24.53	743	982
18.57	18.9088	-0.457425	0.0392117	-0.229165	-0.211107	-0.355113	0.0206798	0.0869654	0.246535	0.145705	52.7	3158.78	283.3	104	828	25.01	743	939
18.54	18.9295	-0.458144	-0.105736	-0.0557998	-0.372311	0.292922	0.0484779	-0.133394	-0.0527074	0.145705	53.8	3184.47	282.9	122	827	23.76	743	905
18.53	18.9473	-0.461124	-0.245647	0.109171	-0.304145	-0.0920432	-0.0863774	-0.0853704	-0.269674	0.145705	52.9	3183.78	285.6	89	826	22.6	744	852
18.39	18.9757	-0.452728	-0.354106	0.238524	-0.0727898	-0.165257	0.0907233	0.123187	-0.0885627	0.145705	52.2	3193.97	286.6	98	826	23.23	744	797
18.6	19.0077	-0.439994	-0.432187	0.283956	0.132631	0.324508	-0.0862784	0.0592419	0.178042	0.145705	53.8	3168.48	287.55	74	826	22.9	743	721
18.56	19.0308	-0.435412	-0.488986	0.215465	0.179117	-0.29413	0.0953278	-0.119152	0.139751	0.145705	54.5	3201.63	287.85	57	825	22.15	742	668
19.16	19.0699	-0.413606	-0.490452	0.09073	0.142602	0.127382	-0.122518	0.00780379	-0.0342567	0.149198	53.4	3247.4	289.2	57	825	21.84	741	645
17.9	19.1161	-0.383636	-0.447142	-0.0672626	0.0728577	0.0238326	0.142393	0.0187821	-0.127761	0.149198	54.8	3306.47	288.75	25	826	22.26	736	595
17.9	19.1712	-0.343882	-0.363127	-0.218907	0.00308665	-0.114898	-0.157055	-0.0183257	-0.0886508	0.149198	54.9	3330.34	288.85	42	831	20.58	737	598
17.9	19.224	-0.305863	-0.261256	-0.344418	-0.0896299	0.14489	0.151192	0.0556685	-0.0201938	0.149198	55.9	3397.03	288.25	75	832	20.83	736	608
18.43	19.2668	-0.277588	-0.159976	-0.41732	-0.188784	-0.128082	-0.100583	-0.0107542	0.070622	0.149198	57.5	3402.14	287.6	57	833	19.67	736	628
19.43	19.32	-0.23836	-0.043197	-0.377158	-0.18425	0.111515	0.00420394	-0.0681045	0.204878	0.149198	57.7	3338.7	289.6	58	832	20.3	733	639
19.43	19.3672	-0.204918	0.0609968	-0.242798	-0.0775745	-0.118206	0.119339	0.000236412	0.09923	0.149198	59.8	3445.74	290.95	49	833	19.89	731	643
19.7	19.4156	-0.170123	0.152759	-0.0255698	0.108312	0.105199	-0.243647	0.126461	-0.221799	0.149198	59.5	3439.61	291.35	57	833	20.09	733	635
19.99	19.4633	-0.135861	0.223567	0.228589	0.270642	-0.00180101	0.345533	-0.0395801	-0.341114	0.149198	59.13	3451.93	293.35	46	832	20.36	732	622
19.5	19.5134	-0.0990886	0.271959	0.465128	0.298574	-0.184843	-0.402792	-0.167761	0.0245858	0.149198	59.8	3442.71	291.5	44	831	18.7	734	630
20.94	19.5708	-0.0549573	0.29813	0.623747	0.134746	0.315723	0.380736	0.0994099	0.458415	0.149198	59.9	3520.12	289.6	35	831	18.84	734	634
20.51	19.5996	-0.0401775	0.257027	0.603981	-0.210813	-0.264518	-0.255134	0.147069	0.261172	0.149198	59.6	3729.48	289.3	43	830	19.14	733	637
19.95	19.6324	-0.0215624	0.192064	0.453635	-0.429646	0.103876	0.0665828	-0.0332186	-0.266312	0.149198	57.6	3684.69	289	54	829	19.56	734	649
19.66	19.6655	-0.00244051	0.108449	0.206087	-0.331932	0.060645	0.146532	-0.223916	-0.445143	0.149198	58.8	3678.39	288.65	97	827	21.17	736	651
19.56	19.7077	0.0261004	0.0249721	-0.0728217	0.0516253	-0.174979	-0.355014	0.0294906	-0.0477488	0.149198	59.4	3669.37	286.85	77	827	21.59	735	658
20.25	19.7603	0.065347	-0.0510583	-0.330066	0.434845	0.189009	0.50248	0.300109	0.376446	0.149475	60	3749.71	285.85	70	826	22.18	736	664
18.96	19.7928	0.0842836	-0.150322	-0.561972	0.460851	-0.140466	-0.552704	-0.135675	0.240863	0.149475	58.3	3794.1	281.8	65	829	23.03	737	669
19.11	19.8336	0.111696	-0.230888	-0.676539	0.151064	0.137296	0.515658	-0.242191	-0.110357	0.149475	58.2	3816.01	280.8	67	827	22.83	740	663
19.12	19.8753	0.140312	-0.29237	-0.650905	-0.279407	-0.181408	-0.412414	0.181304	-0.236246	0.149475	58.1	3848.09	282.35	49	832	22.04	742	664
19.32	19.9253	0.177597	-0.320222	-0.475897	-0.509265	0.139832	0.257809	0.185772	-0.0944188	0.149475	58.7	3808.85	280.9	44	832	23.17	743	657
19.39	19.9822	0.222201	-0.313477	-0.191265	-0.379594	0.0636307	-0.0877347	-0.237211	0.0407292	0.149475	58	3657.58	283.55	49	838	22.91	742	649
20.11	20.0422	0.270012	-0.277785	0.131466	0.00604282	-0.367779	-0.0753289	-0.131889	0.0702231	0.149475	58.9	3729.95	284.75	67	847	22.18	742	645
21.68	20.1139	0.329594	-0.208358	0.424099	0.378524	0.528666	0.191584	0.277391	0.106082	0.149475	59.5	3755.35	284.2	101	846	22.22	742	647
21.45	20.1642	0.366939	-0.151259	0.570123	0.422072	-0.360448	-0.238045	0.0155018	0.053593	0.149475	59.4	3724.19	285.65	96	845	22.17	741	654
21.52	20.2199	0.409263	-0.0793914	0.581334	0.186525	-0.0492348	0.234565	-0.173469	-0.0317772	0.149475	60.8	3698.49	285.1	69	845	22.63	740	677
21.3	20.2704	0.445697	-0.00873662	0.455282	-0.141301	0.438708	-0.202332	-0.0125829	-0.146798	0.149475	60.3	3745.01	284.9	53	844	22.36	737	730
21.07	20.3191	0.479615	0.0609942	0.239758	-0.313446	-0.541203	0.168831	0.109736	-0.130627	0.149475	59.8	3851.75	285.2	101	845	21.71	735	721
21.34	20.3757	0.520949	0.137636	0.00857623	-0.214243	0.285096	-0.158025	0.0715925	0.101634	0.149475	60.3	3833.96	285.95	73	845	21.01	734	712
21.36	20.4243	0.553235	0.196965	-0.206465	0.00775215	0.129824	0.173805	-0.153738	0.241512	0.149475	60.4	3835.44	285.55	63	843	21.53	733	709
21.16	20.4688	0.580547	0.240229	-0.351914	0.169413	-0.390875	-0.201404	-0.0704994	0.0829987	0.149475	61	3836.89	287.4	52	843	20.83	733	695
21.44	20.5133	0.606907	0.270403	-0.3927	0.166853	0.345268	0.23417	0.230321	-0.207235	0.149475	60	3833.8	286.35	59	845	20.56	732	690
21.31	20.5502	0.624555	0.278277	-0.336238	0.0244656	-0.0758106	-0.259878	0.0151056	-0.268796	0.149475	58.9	3742.83	288.05	65	845	20.83	732	689
21.36	20.5924	0.646692	0.279996	-0.186122	-0.0912358	-0.170641	0.275328	-0.271045	0.0508844	0.149475	59.8	3700.44	288.3	101	846	21.44	733	683
21.34	20.6291	0.662281	0.264109	-0.00201925	-0.0925482	0.198072	-0.281805	0.0438068	0.331759	0.149475	60.2	3743.39	288.25	79	846	21.75	733	690
21.45	20.6676	0.678793	0.240407	0.172407	0.0212955	-0.0221893	0.280595	0.321979	0.186894	0.149475	59.5	3728.4	287.45	73	845	22.16	733	692
21.71	20.6916	0.679598	0.192696	0.270065	0.113675	-0.157057	-0.265014	-0.16111	-0.248199	0.149475	60.3	3872.34	282	65	844	21.44	732	689
21.74	20.719	0.683077	0.147761	0.298471	0.125294	0.190956	0.254678	-0.271033	-0.331667	0.148511	61.4	3973.93	282.1	44	843	21.82	729	685
21.67	20.7512	0.690755	0.112775	0.261239	0.0311077	-0.0641233	-0.269383	0.247277	0.0599854	0.148511	61.9	3971.29	282.15	68	843	21.93	734	674
21.94	20.7814	0.695882	0.0827532	0.161513	-0.129707	-0.133937	0.308833	0.16612	0.346505	0.148511	62.6	4022.16	282.9	85	845	23.09	735	672
21.83	20.8121	0.700931	0.0631721	0.0308144	-0.228379	0.261067	-0.361953	-0.27099	0.140741	0.148511	61.7	4062.23	282.95	65	845	24.37	736	699
21.64	20.8516	0.714549	0.0649186	-0.0870406	-0.156788	-0.213397	0.410876	-0.0687059	-0.243717	0.148511	63.3	4057.23	284.15	49	846	24.25	739	714
21.49	20.8913	0.727779	0.0757696	-0.180963	0.0374193	-0.0222814	-0.453422	0.226904	-0.301667	0.148511	63.4	4075.43	284.4	43	845	25.46	741	725
21.78	20.9342	0.743675	0.0947768	-0.234506	0.222823	0.293144	0.47597	0.0131705	0.0391594	0.148511	63.28	4085.85	285.8	62	844	26.05	742	734
21.43	20.9639	0.745443	0.0986266	-0.263047	0.241196	-0.389698	-0.460673	-0.184629	0.305147	0.148511	63.8	3997.58	286.15	44	844	27.24	743	728
21.85	20.9993	0.752393	0.107052	-0.232792	0.113329	0.240991	0.410827	0.059227	0.212056	0.148511	63.6	3988.62	283.3	48	844	26.5	742	726
21.7	21.0253	0.749074	0.100853	-0.164825	-0.0947283	0.0602753	-0.328846	0.0877847	-0.149796	0.148511	63.73	3975.52	281.75	53	845	26.73	743	738
21.91	21.0614	0.755449	0.101745	-0.0409023	-0.212088	-0.303501	0.225562	-0.0277011	-0.303636	0.148511	63.04	4085.79	281.5	65	845	26.92	747	749
22.24	21.0944	0.758187	0.0923254	0.0965162	-0.195199	0.300354	-0.125575	-0.0719061	-0.111838	0.148511	64.12	4087.24	280	82	844	27.38	745	767
22.36	21.1268	0.759706	0.0730546	0.219435	-0.066932	-0.0541939	0.0501186	-0.00204891	0.199464	0.148511	63.88	4072.08	278.2	77	844	26.81	745	790
22.41	21.1605	0.761977	0.0451264	0.302577	0.0900749	-0.232265	-0.0117691	0.0975977	0.290233	0.148511	59.451	4120.61	279.5	68	844	23.5331	743	893.615
22.5	21.1902	0.759519	0.00124311	0.316337	0.170186	0.313977	0.0124612	-0.00367835	0.0365665	0.148511	65.78	4025.61	280.3	54	846	26.81	741	877.516
22.46	21.2105	0.747009	-0.063043	0.250879	0.137427	-0.0987476	-0.035834	-0.116521	-0.271593	0.148511	66.05	4019.01	279	57	846	27.45	741	821
22.49	21.2345	0.737933	-0.127555	0.144032	0.0652072	-0.21602	0.0826433	0.0629854	-0.225054	0.148511	66.3	4030.09	278.85	51	845	27.33	740	850
22.47	21.2634	0.733515	-0.186115	0.0234451	0.00215494	0.332781	-0.155925	0.0912327	0.104184	0.148511	67.21	3941.82	280.4	51	846	27.21	740	869
22.48	21.2947	0.731342	-0.238781	-0.0936108	-0.0572481	-0.148228	0.23723	-0.137664	0.270083	0.148511	66.04	3889.27	281.45	58	846	25.78	740	889
22.03	21.321	0.723838	-0.291346	-0.198438	-0.130078	-0.18591	-0.306468	-0.0242911	0.0727117	0.148511	64	3900.33	281.3	58	846	26.3	737	913
21.88	21.3541	0.723183	-0.326736	-0.257927	-0.164603	0.395254	0.347709	0.201847	-0.17256	0.148511	64.38	3913.21	284.8	50	845	26.2	736	1011
20.24	21.3774	0.712464	-0.361049	-0.284782	-0.141679	-0.302323	-0.34826	-0.115141	-0.188777	0.148619	62.25	3684.62	286.25	47	845	25.25	737	1021.93
20.69	21.4162	0.717634	-0.360979	-0.238123	0.0136186	-0.0113515	0.309014	-0.138245	0.0578883	0.148619	63.63	3720.67	285.7	47	845	26.32	738	936
21.63	21.4603	0.728167	-0.338712	-0.147346	0.20277	0.255119	-0.261914	0.159285	0.16849	0.148619	62.75	3667.46	287.15	54	843	26.82	734	940
21.78	21.4992	0.73339	-0.309757	-0.0551878	0.266822	-0.253359	0.218806	0.0372744	-0.01163	0.148619	61.59	3599.7	287.2	50	844	26.42	733	974
21.93	21.5356	0.73589	-0.272709	0.0236496	0.151692	0.0754485	-0.172236	-0.114603	-0.126459	0.148619	62.23	3730.45	287.25	63	845	25.54	732	1013
22.04	21.5791	0.745498	-0.217651	0.0930911	-0.0646678	0.0945903	0.118836	0.0339153	0.037327	0.148619	63.38	3668.73	289.2	75	845	24.95	728	1026
22.25	21.6203	0.752692	-0.15846	0.133004	-0.268473	-0.14194	-0.068516	0.000277535	0.137338	0.148619	62.08	3645.15	292.75	80	847	25.81	721	1043
22.36	21.6613	0.759409	-0.0959537	0.146349	-0.319242	0.0815166	0.0322635	-0.00898916	-0.0493754	0.148619	62.68	3727.09	291.25	42	847	25.89	717	1032
22.42	21.7063	0.769993	-0.0277787	0.145499	-0.156775	-0.00330478	-0.016006	0.101322	-0.215482	0.148619	64.13	3743.96	292.35	49	847	25.49	715	1032
22.66	21.7534	0.782546	0.0401516	0.131695	0.1231	-0.031898	0.013084	-0.111976	-0.0360448	0.148619	64.51	3648.76	291.7	48	848	24.92	716	1040
23.12	21.8021	0.796179	0.102394	0.104305	0.335865	0.0156661	-0.0223376	-0.130343	0.269195	0.148619	63.9813	3617.79	289.4	54	848	25.12	713	1041
22.73	21.8475	0.805945	0.148572	0.055268	0.322892	-0.00539771	0.0344063	0.260501	0.195139	0.148619	63.98	3666.78	289.15	55	850	25.32	714	1049
22.85	21.8772	0.799067	0.162062	-0.025173	0.0739853	0.0561688	-0.0261304	0.0716208	-0.227955	0.148619	63.62	3649.38	288.9	89	850	26.3	709	1059
22.85	21.9076	0.792344	0.165174	-0.0901885	-0.193881	-0.081951	0.0119859	-0.336298	-0.317351	0.148619	62.34	3583.96	289.35	60	850	25.99	709	1068
23.08	21.9468	0.794099	0.171269	-0.109023	-0.281181	0.00197925	-0.00650677	0.0285809	0.114129	0.148619	60.44	3593.91	291.1	55	848	25.4	707	1066
23.23	21.9845	0.793936	0.169359	-0.0973646	-0.18026	0.116993	-0.00349253	0.336675	0.379232	0.148619	60.53	3637.2	291.25	49	852	25.51	706	1149.35
22.5	22.0109	0.781786	0.149819	-0.0768874	-0.00537974	-0.147683	0.0372173	-0.125305	0.0379611	0.148619	62.19	3672.26	291	59	854	25.4	704	1082
22.66	22.0442	0.776253	0.138664	-0.0266431	0.159375	0.0713918	-0.08652	-0.259029	-0.347742	0.148619	61.34	3663.91	291.45	53	856	25.45	706	1107
23.05	22.0845	0.777522	0.139066	0.0389	0.214395	0.0296484	0.128501	0.149234	-0.198641	0.148619	61.41	3641.18	290.1	55	857	25.22	704	1097
23.13	22.1246	0.778117	0.141909	0.083968	0.112493	-0.104528	-0.164078	0.168308	0.224748	0.148619	57.91	3629.79	293.45	59	857	24.39	704	1096
23.2	22.1562	0.769515	0.136494	0.0787621	-0.0810506	0.125219	0.195598	-0.124618	0.282995	0.144944	54.13	3632.01	296.7	71	857	23.67	702	1103
22.81	22.1809	0.753495	0.126521	0.0305801	-0.2029	-0.0547717	-0.20074	-0.085304	-0.0536664	0.144944	54.27	3598.47	299.75	57	857	24.49	698	1122
22.86	22.215	0.746629	0.133654	-0.0164823	-0.12183	-0.0538205	0.173666	0.0837402	-0.234414	0.144944	53.5396	3597.11	301.7	53	859	24.18	697	1141
22.9	22.2515	0.741871	0.149187	-0.0554073	0.073001	0.083655	-0.133298	0.000666941	-0.079413	0.144944	54.15	3564.68	301.7	42	857	23.91	694	1138
23.03	22.2824	0.730973	0.160941	-0.0863473	0.188942	-0.0128237	0.0893438	-0.00234089	0.101548	0.144944	55.73	3610.74	300.85	37	856	25.13	693	1125
22.85	22.3088	0.71511	0.168844	-0.0945306	0.125517	-0.059071	-0.0357138	0.0467823	0.0981498	0.144944	55.02	3719.28	299.55	60	856	24.91	693	1105
23.06	22.3385	0.702209	0.181492	-0.0596733	-0.0499273	0.0537386	-0.0214467	-0.0967236	0.0306354	0.144944	53.42	3691.1	302.6	65	855	24.75	693	1080
22.91	22.3719	0.692798	0.197466	0.0125248	-0.192497	0.0148879	0.0664976	-0.0413772	-0.00363212	0.144944	53.68	3685.39	303.2	57	858	24.9	693	1062
22.94	22.4023	0.679865	0.205171	0.0907601	-0.194524	-0.0876882	-0.0953482	0.187614	-0.0711159	0.144944	53.2	3654.88	307.75	92	858	24.99	691	1085
23.2	22.4295	0.663403	0.201702	0.150651	-0.037387	0.103742	0.111811	-0.0154039	-0.128276	0.144944	54.04	3654.82	304.1	92	858	24.96	689	1093
23.36	22.4562	0.645999	0.18845	0.176943	0.18102	-0.0265837	-0.111703	-0.250246	-0.019296	0.144944	52.8	3667.62	306.15	45	859	25.05	688	1135
23.47	22.4854	0.630785	0.1675	0.161674	0.298443	-0.103577	0.0906615	0.121716	0.195582	0.144944	54.15	3715.94	304.3	49	858	24.89	690	1179
23.27	22.5084	0.608892	0.126875	0.0893138	0.18727	0.171987	-0.0539198	0.24803	0.183662	0.144944	55.32	3828.52	311.25	39	856	25.03	689	1194
22.58	22.5181	0.573027	0.0593443	-0.0322478	-0.0983103	-0.0786115	0.0255182	-0.224074	-0.115577	0.144944	56.75	3833.94	313.6	54	859	25.24	691	1239
22.01	22.5315	0.540875	-0.00919737	-0.138692	-0.307021	-0.0852025	0.00427162	-0.143789	-0.26348	0.144944	57.32	3841.27	315.8	55	861	26.31	691	1258
22.81	22.5576	0.521671	-0.0635315	-0.184347	-0.263155	0.151356	-0.0561087	0.258672	-0.0394128	0.144944	56.59	3801.31	321.8	95	859	26.37	694	1280
22.57	22.5794	0.498071	-0.122567	-0.184793	-0.0412148	-0.0956871	0.116559	-0.0261055	0.193295	0.144944	57.49	3794.33	316.4	63	858	27.35	692	1317
22.48	22.597	0.470275	-0.18445	-0.143101	0.190625	0.00663312	-0.163888	-0.175677	0.147385	0.144944	57.83	3834.82	315.6	69	858	26.85	694	1340
23.64	22.6161	0.444144	-0.239431	-0.062037	0.281815	0.0416077	0.188361	0.152459	-0.0483416	0.144944	58.09	3825.59	316.85	85	859	26.24	695	1354
23.19	22.6294	0.412128	-0.292817	0.0291555	0.167312	-0.0375576	-0.180872	0.0102143	-0.144377	0.145461	59.47	3935.81	308.85	69	858	26.87	697	1381
23.2	22.6491	0.386968	-0.326319	0.126574	-0.0395438	0.0395471	0.142639	-0.146053	-0.0412616	0.145461	57.51	3937.17	312.05	47	856	26.68	700	1446
22.71	22.6676	0.360943	-0.346692	0.194209	-0.208294	-0.102673	-0.0884193	0.117923	0.0516662	0.145461	54.8	3893.53	321.1	37	856	26.47	705	1549
23.43	22.6838	0.333021	-0.353784	0.211184	-0.232678	0.18367	0.0340723	0.0675398	0.0357847	0.145461	55.86	3873.1	317.65	37	854	25.97	705	1700
23.43	22.7044	0.30995	-0.338695	0.180558	-0.0928945	-0.157487	0.0103119	-0.189202	0.0263445	0.145461	55.77	3893.2	318	50	854	26.34	706	1740
23.65	22.7253	0.287766	-0.306754	0.100169	0.0963955	-0.0573875	-0.046179	0.0348985	0.0341364	0.145461	57.19	3802.79	316.35	44	853	26.77	710	1725
22.62	22.7398	0.259467	-0.26767	-0.0232574	0.190431	0.355101	0.0740019	0.204268	-0.029801	0.145461	56.61	3793.13	313.45	38	851	26.52	709	1759
22.38	22.7508	0.228457	-0.217314	-0.150262	0.152716	-0.460174	-0.0737214	-0.120276	-0.0918182	0.145461	57.74	3786.74	313.2	52	852	28.15	707	1777
22.83	22.7792	0.215771	-0.132162	-0.216467	0.0615164	0.205183	0.0299012	-0.165769	-0.00586977	0.145461	59.92	3785.22	319	63	852	28.26	707	1816
22.71	22.8049	0.201276	-0.0407561	-0.237059	-0.0725523	0.23768	0.0317726	0.115006	0.0606018	0.145461	59.57	3808.73	316.65	40	854	28.76	706	1865
22.71	22.8254	0.182207	0.0476327	-0.214925	-0.185632	-0.526153	-0.0823686	0.174205	0.0260705	0.145461	58.78	3824.19	317.75	75	857	29.02	705	1928
22.71	22.8522	0.170212	0.141531	-0.138954	-0.18476	0.440297	0.106783	-0.105992	8.68437e-05	0.145461	58.64	3806.84	317.75	134	858	28.44	702	2011
22.96	22.8733	0.153282	0.221782	-0.0424751	-0.0818116	-0.0468817	-0.100833	-0.247336	-0.0143533	0.145461	56.98	3804.64	315.8	142	859	28.43	701	2064
23	22.8989	0.141737	0.295535	0.0677059	0.0885611	-0.35566	0.0688942	0.197077	-0.0134468	0.145461	56.09	3768.4	319.1	70	859	27.74	700	2130
23.56	22.9228	0.129153	0.350644	0.158163	0.21282	0.461286	-0.0253588	0.263176	-0.0357144	0.145461	55.11	3807.96	323.3	62	860	28.85	697	2170
23.03	22.9374	0.107913	0.375199	0.200708	0.201213	-0.197343	-0.00909167	-0.325815	-0.0296375	0.145461	56.41	3781.68	320.65	58	860	28.95	694	2191
22.97	22.9576	0.0932326	0.386586	0.213592	0.0905389	-0.186196	0.0339476	-0.176132	0.0889009	0.145461	55.98	3789.91	318.7	54	861	29.77	693	2165
23	22.9783	0.0800696	0.37895	0.190661	-0.0704983	0.345947	-0.060257	0.405953	0.120647	0.145461	56.62	3819.83	319.65	49	864	29.15	691	2014
23.11	22.991	0.0597921	0.342952	0.125762	-0.212747	-0.16314	0.0948649	0.0452727	-0.0691674	0.145461	55.94	3851.07	320.3	65	866	28.98	689	1947
23.1	23.0015	0.03859	0.29019	0.0472122	-0.228779	-0.138266	-0.118772	-0.40346	-0.197231	0.145461	55.96	3858.57	319.1	72	866	28.25	687	1937
22.98	23.0304	0.0374207	0.249805	0.00213562	-0.0652481	0.256532	0.11497	0.0914918	-0.00156888	0.145461	55.65	3854.27	319.6	62	867	28.38	687	1922
23.1	23.0621	0.0405841	0.204487	-0.0349007	0.125136	-0.141538	-0.110768	0.275414	0.185567	0.145461	56.85	3870.32	320.85	30	868	27.87	687	1899
23.01	23.0878	0.039001	0.143636	-0.0866252	0.186704	-0.0660797	0.124279	-0.145957	0.0588459	0.145461	57.88	3835.36	322.25	28	869	27.95	686	1868
23.01	23.1215	0.0469619	0.0854461	-0.134458	0.117159	0.19402	-0.156808	-0.108174	-0.135855	0.145262	57.37	3803.47	316.6	24	868	29.42	686	1812
23.05	23.1566	0.0577615	0.0230845	-0.18651	-0.028497	-0.174306	0.193155	0.0570497	-0.113514	0.145262	54.6	3747.44	324.25	37	872	29.23	685	1788
23.06	23.1918	0.0699269	-0.0446661	-0.237547	-0.141673	0.0454614	-0.223241	0.0254317	0.0744267	0.145262	53.93	3675.69	334	167	877	28.67	684	1774
23.06	23.2309	0.0873166	-0.112628	-0.267509	-0.137234	0.0871513	0.235846	0.0914636	0.142114	0.145262	52.98	3636.33	335.55	93	879	28.38	681	1734
23.01	23.2644	0.100216	-0.190973	-0.272042	-0.0428038	-0.146052	-0.226072	-0.0803538	-0.0276692	0.145262	51.65	3621.43	341.8	164	882	28.25	680	1712
23.09	23.298	0.114452	-0.270145	-0.222807	0.0816922	0.134554	0.202288	-0.183763	-0.140949	0.145262	50.08	3669.29	344.35	96	882	28.51	677	1720
23.05	23.3377	0.13607	-0.339546	-0.100847	0.157263	-0.0808908	-0.171481	0.223126	-0.00315928	0.145262	51.9345	3633.53	345.9	99	887	28.1	678	1748
23.07	23.3796	0.161114	-0.40181	0.0746928	0.111376	-0.0184302	0.122624	0.162389	0.131586	0.145262	51.6654	3699.1	344.25	96	897	26.68	677	1774
23.12	23.4131	0.17868	-0.467087	0.258033	-0.0456331	0.139812	-0.0459305	-0.388714	0.0153754	0.145262	51.08	3665.75	352.3	108	900	27.08	678	1864
23.33	23.4583	0.209177	-0.508102	0.438994	-0.157784	-0.189874	-0.0515526	0.00821152	-0.111472	0.145262	52.81	3682.4	342.95	120	899	26.89	679	1950
23.76	23.5063	0.243526	-0.534119	0.553445	-0.159645	0.0641936	0.135755	0.425323	-0.0650657	0.145262	51.28	3694	347.4	117	903	25.97	678	2047
23.14	23.5411	0.265275	-0.563836	0.53406	-0.0766831	0.176836	-0.18238	-0.22524	0.0575011	0.145262	51.06	3710.54	347.75	107	908	25.97	678	2088
23.06	23.5743	0.286216	-0.58008	0.388464	0.0758801	-0.295846	0.201444	-0.296507	0.132806	0.145262	51.29	3791.09	346.4	75	911	26.55	678	2067
23.98	23.6084	0.308851	-0.575289	0.144692	0.217297	0.145466	-0.197125	0.377018	0.0559142	0.145262	52.06	3787.73	344.75	72	911	26.24	678	2059
24.22	23.6397	0.329607	-0.549814	-0.153473	0.239441	0.184357	0.171532	0.0840178	-0.120034	0.145262	52.7	3781.76	345.35	144	916	26.01	678	2061
23.1	23.6713	0.351749	-0.495839	-0.433846	0.112718	-0.410474	-0.117677	-0.401183	-0.158359	0.145262	53.04	3793.51	346.45	157	918	25.65	677	2118
23.72	23.7218	0.394157	-0.390171	-0.607176	-0.0832859	0.303926	0.0237782	0.140594	0.0381168	0.145262	52.3	3820.86	346.25	70	921	25.08	674	2168
23.03	23.7704	0.435693	-0.261592	-0.669862	-0.299779	0.0345159	0.0773261	0.228692	0.138231	0.145262	51.59	3765.91	358.25	42	927	25.82	673	1981.23
23.03	23.8142	0.47317	-0.119556	-0.614301	-0.400964	-0.317163	-0.14924	-0.231583	0.0267117	0.145262	51.27	3816.95	358.7	43	928	25.4	673	2213
24.22	23.8718	0.525555	0.0516698	-0.422455	-0.240419	0.337387	0.167702	0.01089	-0.056706	0.145262	52.14	3802.58	358.85	69	932	26	673	2267
24.9	23.9249	0.573894	0.221058	-0.159184	0.0957569	-0.144669	-0.137875	0.109229	-0.0631978	0.145262	52.51	3790.19	362.8	43	934	26.45	672	2277
25.32	23.983	0.627666	0.389203	0.134245	0.431304	-0.0661163	0.0688055	-0.131752	-0.0141854	0.145262	52.79	3799.59	356.7	38	935	26.31	671	2378
26.09	24.0369	0.67734	0.534589	0.385946	0.522787	0.126545	0.0207668	0.0670492	0.00578778	0.141086	51.27	3848.32	355.8	29	940	25.18	670	2442
25.71	24.0804	0.716383	0.640859	0.541157	0.269534	-0.0315228	-0.102573	0.145855	0.0261339	0.141086	50.65	3853.61	357.45	34	940	25.22	671	2501
25.62	24.1195	0.750872	0.710345	0.590478	-0.172818	-0.036175	0.173844	-0.225552	0.100455	0.141086	51.2	3886	359	35	943	25.52	675	2518
25.74	24.1563	0.782853	0.744068	0.543402	-0.514847	-0.0387649	-0.218136	-0.0455344	0.095906	0.141086	53.12	3925.32	360.9	38	942	25.53	675	2499
25.96	24.1987	0.820309	0.750446	0.42845	-0.521072	0.189588	0.215612	0.337694	-0.0891968	0.141086	53.9	3948.51	349.2	59	942	25.08	676	2462
25.11	24.2222	0.838345	0.701991	0.237037	-0.218642	-0.244458	-0.151614	-0.166216	-0.285242	0.141086	53.64	3972.95	350.6	98	944	25.01	677	2422
26.03	24.259	0.869839	0.641671	0.0522222	0.274593	0.137122	0.0478679	-0.249584	-0.0348424	0.141086	55.09	3959.26	344.85	106	944	26.72	680	2393
26.03	24.2993	0.904632	0.561351	-0.117311	0.614894	0.0401671	0.0442106	0.265655	0.358568	0.141086	55.1	3930.1	345.95	149	947	26.27	680	2366
25.99	24.3208	0.919987	0.437769	-0.29153	0.517352	-0.185214	-0.0875491	0.0949645	0.241682	0.141086	53.49	3972.38	346.15	166	946	26.43	681	2312
25.4	24.3371	0.929693	0.295019	-0.4272	0.0755168	0.287833	0.091846	-0.204562	-0.234837	0.141086	57.06	3957.72	346.25	79	949	27.02	686	2311
24.25	24.3492	0.935129	0.1468	-0.49246	-0.390308	-0.284025	-0.0446012	0.0159232	-0.38303	0.141086	60.69	3891.22	344.95	95	953	26.2	692	2283
25.26	24.3811	0.960831	0.0318462	-0.439011	-0.533178	0.1265	-0.06571	0.103543	0.0508229	0.141086	57.07	3910.08	346.5	92	954	25.44	697	2266
25.11	24.4098	0.983434	-0.0718513	-0.316976	-0.34524	0.0825738	0.202523	-0.140813	0.353001	0.141086	56.19	3924.38	346	105	953	25.94	698	2192
24.64	24.4323	0.999763	-0.164814	-0.160618	0.00297217	-0.219514	-0.325589	0.0981513	0.0978561	0.141086	57.12	3935.65	346.7	100	954	26.51	698	2131
25.48	24.4597	1.02113	-0.230452	0.0182906	0.306049	0.247396	0.412127	0.161841	-0.246786	0.141086	56.7	3890.66	350.3	90	959	25.78	700	2108
25.25	24.4842	1.03961	-0.276143	0.180797	0.388057	-0.191269	-0.447492	-0.354583	-0.177668	0.141086	56.69	3901.08	352.05	110	958	25.52	701	2116
25.95	24.5179	1.0674	-0.288746	0.317494	0.254393	0.0796792	0.416641	0.00559025	0.16164	0.141086	55	3870.98	353.85	127	958	25.19	702	2053
25.92	24.5405	1.08392	-0.295326	0.377798	-0.0226269	0.0406547	-0.323661	0.489444	0.170322	0.141086	55.52	3841.14	349.55	163	958	25.62	702	1963
25.99	24.559	1.09614	-0.290103	0.368971	-0.24426	-0.109032	0.2	-0.229573	-0.102129	0.141086	55.56	3852.65	346.35	139	958	25.29	701	1857
24.5	24.5866	1.1177	-0.259121	0.321916	-0.258829	0.134402	-0.0674158	-0.504105	-0.139277	0.141086	54.51	3814.53	345.05	142	960	24.72	699	1823
26.07	24.6152	1.14025	-0.217145	0.23316	-0.121848	-0.172414	-0.0752645	0.453262	0.0790452	0.141385	53.38	3837.68	344.5	78	970	22.53	697	1801
26.58	24.6363	1.15503	-0.180831	0.0992045	0.0180629	0.189384	0.220093	0.410762	0.129234	0.141385	52.24	3843.24	349.5	92	976	22.65	696	1873
25	24.6449	1.15708	-0.159019	-0.0630385	0.0786309	-0.0669522	-0.332277	-0.639431	-0.0752863	0.141385	52.67	3874.64	347.7	141	976	23.26	695	1969
25.62	24.6665	1.17236	-0.122159	-0.184725	0.125568	-0.168263	0.404142	-0.179441	-0.110887	0.141385	54.98	3911.73	345.85	140	982	24.44	692	1924
25.71	24.6928	1.19246	-0.0829895	-0.261804	0.149001	0.317258	-0.460257	0.678633	0.0606378	0.141385	54.64	3953.24	340.7	56	989	24.15	690	1916
25.54	24.7072	1.20055	-0.0651991	-0.315496	0.0975131	-0.24348	0.510625	-0.080738	0.0966657	0.141385	54.13	3936.25	341.65	56	989	25.71	689	1898
25.43	24.7207	1.20786	-0.056066	-0.322059	0.00736183	0.0170554	-0.534241	-0.557192	-0.0294249	0.141385	53.78	3922.69	340.2	66	995	26.3	688	1897
26.07	24.7433	1.22459	-0.0429516	-0.264249	-0.07668	0.197042	0.512772	0.258097	-0.0832271	0.141385	54.23	3925.22	342.7	82	996	26.06	686	1861
26.23	24.7606	1.23624	-0.0425519	-0.172206	-0.161396	-0.288715	-0.447542	0.341919	-0.0154953	0.141385	54.97	3869.38	342	91	1002	25.87	685	1855
26.23	24.7863	1.25665	-0.0385613	-0.0431124	-0.182866	0.237741	0.344724	-0.2794	0.0825459	0.141385	54.84	3880.84	341.75	137	1016	25.92	684	1846
26.15	24.8076	1.27284	-0.0455243	0.0828087	-0.130691	-0.10721	-0.222301	-0.196171	0.0261579	0.141385	54.35	3895.88	340.45	151	1023	25.65	683	1806
26.47	24.8332	1.29363	-0.0521637	0.196714	0.0171822	-0.0273505	0.102767	0.252931	-0.0731986	0.141385	54.99	3871.08	341.95	158	1032	24.75	679	1779
26.19	24.8648	1.32079	-0.0557282	0.280447	0.200522	0.121788	-0.0155535	0.0861675	-0.0506802	0.141385	54.89	3870.67	341.5	85	1038	25.44	678	1785
26.46	24.8918	1.34321	-0.0694344	0.2999	0.281299	-0.19787	-0.0286725	-0.208083	0.0342529	0.141385	56.89	3896.79	344.65	152	1049	24.96	678	1801
26.71	24.9163	1.36315	-0.0898855	0.254063	0.191629	0.261365	0.0313741	-0.00359179	0.0689419	0.141385	57.2423	3926.59	344.6	55	1056	25.11	678	1803
26.1	24.9331	1.37522	-0.120122	0.150339	-0.0362835	-0.231429	0.0149902	0.13864	0.0157002	0.141385	56.74	3910.23	340.9	61	1061	25.44	674	1802
26.02	24.9576	1.39508	-0.137599	0.0382187	-0.237974	0.0577266	-0.100914	0.00859776	-0.015392	0.141385	57.08	3891.23	340.55	63	1070	25.99	673	1782
26.11	24.9788	1.4117	-0.151882	-0.0730378	-0.310384	0.191392	0.198069	-0.135543	-0.0480685	0.141385	56.91	3886.75	341.1	78	1074	25.6	673	1731
26.01	24.9951	1.42333	-0.161327	-0.162541	-0.201297	-0.356688	-0.268011	0.00143192	-0.0547428	0.141778	55.97	3952.39	344.05	100	1075	25.28	669	1697
26.36	25.0281	1.452	-0.137639	-0.185365	0.0689846	0.318745	0.27781	0.169945	0.0410505	0.141778	57.97	3978.12	343.7	114	1077	25.62	667	1675
26.58	25.0517	1.47116	-0.112034	-0.185105	0.277652	-0.12558	-0.228613	-0.114431	0.0555445	0.141778	58.96	4002.81	341.4	99	1082	25.5	668	1656
26.12	25.0787	1.49352	-0.0714127	-0.157006	0.306578	-0.0865325	0.133094	-0.100294	0.00236696	0.141778	59.1	3984.88	336.55	100	1079	24.78	668	1533
26.7	25.0963	1.5062	-0.0316971	-0.129588	0.12395	0.209352	-0.0025535	0.174342	-0.0496559	0.141778	58.53	3991.87	338.35	83	1078	24.93	669	1428
26.87	25.1133	1.51802	0.0169852	-0.0931573	-0.120544	-0.188064	-0.132764	0.0357263	9.88837e-05	0.141778	58.3	3973.01	332.1	75	1078	24.83	669	1378
26.75	25.1352	1.53467	0.080455	-0.0392011	-0.251911	0.0690992	0.244661	-0.210078	0.0662605	0.141778	57.52	3902.98	331.5	124	1075	24.92	669	1345
26.66	25.1509	1.54489	0.143004	0.0133751	-0.219567	0.0335717	-0.318112	0.0227552	-0.0117935	0.141778	58.19	3903.69	332.55	81	1073	24.11	668	1354
26.9	25.1668	1.55503	0.209237	0.0718894	-0.0520055	-0.0412114	0.350319	0.258072	-0.0972356	0.141778	57.56	3899.98	336.1	104	1071	24.38	667	1365
26.27	25.1784	1.56065	0.271656	0.128654	0.128255	-0.0089634	-0.335898	-0.125185	-0.0201531	0.141778	58.5	3905.86	337.05	79	1063	23.95	665	1364
27.02	25.1946	1.57081	0.338015	0.190816	0.223401	0.0310197	0.277592	-0.248883	0.147466	0.141778	58.24	3877.09	336.2	122	1059	23.84	666	1357
27.15	25.2098	1.57989	0.397856	0.236516	0.167973	0.00976433	-0.190788	0.216137	0.100215	0.141778	59.04	3907.93	336.2	69	1054	23.38	665	1338
27.43	25.2204	1.5841	0.442444	0.243854	-0.000549542	-0.0775515	0.0925198	0.207058	-0.154715	0.141778	58.29	3947.04	338.3	57	1049	23.43	666	1304
27.4	25.2296	1.5867	0.472618	0.208195	-0.153273	0.113172	0.0113966	-0.287447	-0.213455	0.141778	56.82	3907.86	339.15	64	1048	24.02	666	1260
27.44	25.2404	1.59096	0.489795	0.132662	-0.180159	-0.0616359	-0.111564	-0.137677	0.0824946	0.141778	58.25	3889.6	338.8	88	1046	23.93	665	1255
27.47	25.2506	1.59447	0.488339	0.0184751	-0.0818182	-0.0782013	0.191199	0.334031	0.30901	0.141778	59.76	3849.99	337.9	103	1042	24.57	666	1284
27.16	25.2495	1.58652	0.454436	-0.131764	0.0460312	0.218093	-0.230682	0.0506925	0.072777	0.141778	59.69	3878.21	335.4	79	1041	24.43	668	1351
26.91	25.2493	1.57957	0.404467	-0.26552	0.14731	-0.192799	0.239496	-0.313934	-0.283544	0.141778	59.81	3891.65	335.2	62	1039	24.38	669	1426
27.15	25.2566	1.58055	0.349224	-0.337942	0.174031	-0.0412399	-0.229517	0.00818553	-0.232282	0.141778	60.53	3875.62	335.8	77	1034	25.11	669	1440
26.95	25.2668	1.58485	0.284151	-0.338307	0.0863642	0.301595	0.192319	0.260595	0.138088	0.141778	60.19	3862.3	334.8	38	1034	25.01	670	1467
26.95	25.2728	1.58525	0.201349	-0.276156	-0.0872495	-0.360676	-0.128682	-0.0367797	0.291846	0.141778	60.52	3828.67	335.7	47	1030	25.22	671	1528
26.9	25.2794	1.58678	0.108959	-0.153671	-0.220679	0.144933	0.0531093	-0.200019	0.0518282	0.142252	58.85	3836.06	336.2	42	1032	24.33	673	1568
26.89	25.2921	1.595	0.0163041	0.0146714	-0.202432	0.211803	0.0184364	0.023546	-0.227296	0.142252	58.83	3851.09	336.85	54	1033	24	673	1606
26.36	25.3089	1.60796	-0.0769299	0.189471	-0.0409612	-0.469474	-0.0833629	0.159645	-0.199156	0.142252	58.94	3849.82	343.1	55	1039	24.74	674	1599
27.19	25.3329	1.62881	-0.166904	0.329839	0.152509	0.406682	0.122901	0.00297384	0.059371	0.142252	60.79	3879.36	341.55	52	1040	24.69	674	1575
26.87	25.3472	1.64015	-0.273708	0.373171	0.210695	-0.0420121	-0.131098	-0.194153	0.178914	0.142252	61.39	3902.39	339.1	59	1043	24.94	675	1558
26.79	25.3624	1.65269	-0.38247	0.322849	0.123634	-0.349808	0.122656	0.0423729	0.106531	0.142252	61.02	3895.45	336.45	101	1047	25.13	675	1551
27.15	25.378	1.66603	-0.489582	0.19272	-0.0311907	0.47622	-0.110223	0.217303	-0.028833	0.142252	61.18	3900.38	336.76	110	1046	24.94	676	1528
25.75	25.3891	1.67511	-0.596382	0.00942105	-0.148201	-0.250127	0.103509	-0.120482	-0.130838	0.142252	61.04	3902.75	336.96	112	1043	24.48	675	1460
25.58	25.4001	1.68456	-0.691287	-0.171293	-0.138638	-0.137498	-0.0996894	-0.190004	-0.118573	0.142252	61.02	3891.02	338.94	114	1042	25.07	675	1388
26.43	25.416	1.69942	-0.762162	-0.294806	-0.015207	0.390862	0.094787	0.195144	0.0187024	0.142252	61.92	3968.22	334.62	117	1044	24.02	674	1355
26.13	25.4316	1.71448	-0.810092	-0.338618	0.101166	-0.350587	-0.0955602	0.112042	0.148857	0.142252	62.42	3987.55	338.24	97	1042	24.86	674	1315
26.35	25.4466	1.72958	-0.831015	-0.294647	0.111533	0.077244	0.107267	-0.234826	0.13069	0.142252	62.76	4041.8	338.06	107	1045	25.94	675	1281
26.41	25.4644	1.74794	-0.817477	-0.171743	0.0180562	0.218825	-0.131148	-0.0135049	-0.0407851	0.142252	63.07	4032.78	338.58	101	1046	26.46	677	1221
26.35	25.4834	1.76819	-0.769	-0.00606333	-0.0982788	-0.341646	0.160742	0.222144	-0.205378	0.142252	63.32	4027.15	338.04	70	1046	26.73	676	1151
26.58	25.5034	1.79011	-0.685115	0.157511	-0.13261	0.229889	-0.189309	-0.0719093	-0.145459	0.142252	63.94	4017.25	339.1	52	1047	26.55	675	1123
27.07	25.5322	1.82146	-0.558537	0.283798	-0.0376089	0.0126215	0.203548	-0.176582	0.129391	0.142252	63.39	3967.1	340.16	78	1045	26.42	674	1103
27.19	25.5598	1.85215	-0.40565	0.320611	0.0911142	-0.237258	-0.207234	0.0991603	0.25982	0.142252	64.14	3992.96	341.72	87	1046	25.96	673	1090
27.52	25.5884	1.88438	-0.230576	0.255739	0.144627	0.315097	0.201465	0.143903	0.0530144	0.142252	57.4197	3990.87	343.78	88	1046	35.4089	672	1227.07
27.26	25.6119	1.91164	-0.0473949	0.0974215	0.0658248	-0.203396	-0.181999	-0.116265	-0.25152	0.142252	65.07	4025.99	344.12	72	1047	25.96	670	1169.67
27.34	25.6415	1.94554	0.150788	-0.092564	-0.0629043	-0.00942889	0.154673	-0.0931814	-0.216909	0.142252	65.99	4022.03	345.3	49	1051	26.58	669	1245.06
28.01	25.6791	1.988	0.357952	-0.257781	-0.140111	0.174103	-0.13682	0.0908476	0.115848	0.142252	66.12	4081.63	345.46	112	1053	24.96	669	1282.16
27.88	25.7214	2.03537	0.55829	-0.361784	-0.125596	-0.236065	0.118746	0.0420906	0.267457	0.142252	65.84	4096.58	347.48	63	1053	24.51	669	1180.79
28.03	25.7553	2.07403	0.723865	-0.397311	-0.0571889	0.183947	-0.100211	-0.0591248	0.0164378	0.142252	65.53	4152.24	346.24	80	1056	24.26	668	976
28.4	25.78	2.10321	0.845342	-0.347882	0.0389249	-0.0198848	0.103093	0.014667	-0.22443	0.142252	67.36	4144.96	351.16	100	1061	24.88	668	907
28.43	25.8103	2.13786	0.935638	-0.189718	0.157448	-0.151435	-0.123694	0.0329026	-0.0606909	0.142252	69.04	4129.3	358.34	78	1064	24.13	669	844
29.23	25.8447	2.17646	0.988771	0.0455545	0.217827	0.198254	0.140936	-0.0860247	0.185094	0.142252	67.8	4160.23	354.94	92	1063	24.45	669	791
28.97	25.8705	2.20594	0.986118	0.284434	0.127729	-0.106296	-0.144642	0.0212898	0.0559532	0.142252	68.32	4112.32	360.68	77	1067	23.97	668	773
28.93	25.8921	2.2308	0.93343	0.476254	-0.0688596	-0.0108896	0.1448	0.165419	-0.192842	0.142252	64.24	4164.37	348.04	97	1069	24.58	669	772
28.99	25.9158	2.25753	0.842676	0.583808	-0.233089	0.0734028	-0.1367	-0.121961	-0.0699214	0.142252	63.98	4163.18	349.3	85	1070	24.12	668	774
29.11	25.9476	2.29199	0.725368	0.579959	-0.24645	-0.0847424	0.104991	-0.205253	0.253213	0.142252	63.63	4203.99	349.42	69	1074	24.06	668	765
30.16	25.9731	2.3197	0.569156	0.428409	-0.124357	0.0533493	-0.0544751	0.233663	0.151711	0.142252	62.89	4189.89	344.7	82	1073	23.77	669	763
28.36	25.9903	2.3385	0.378659	0.14805	0.0681912	0.013539	0.00417828	0.214034	-0.288897	0.142252	62.76	4166.73	347.54	59	1071	24.43	669	768
28.64	26.0071	2.35647	0.174405	-0.186996	0.254306	-0.048932	0.0526501	-0.349018	-0.309495	0.142252	62.37	4149.04	347.96	59	1069	24.77	670	768
28.75	26.0358	2.38618	-0.0179491	-0.481273	0.340904	0.0202921	-0.125107	-0.165105	0.244174	0.142252	62.75	4154.85	347.78	38	1069	25.36	671	754
28.83	26.0637	2.41471	-0.205579	-0.687653	0.208054	-0.00690776	0.190623	0.422528	0.483491	0.142252	63.54	4185.83	347.94	45	1069	25.08	669	729
27.06	26.0779	2.42891	-0.395987	-0.774046	-0.121867	0.0603534	-0.224872	0.0860857	-0.0747423	0.142252	62.62	4114.31	351.34	60	1068	24.85	669	689
26.67	26.0929	2.44352	-0.560896	-0.683079	-0.401265	-0.0794624	0.244254	-0.429736	-0.57453	0.142252	62.55	4131.93	348.32	61	1069	24.94	669	623
27.15	26.1291	2.47961	-0.666363	-0.390019	-0.388833	-0.0164765	-0.26737	-0.00987859	-0.174275	0.142252	60.86	4003.9	350.72	57	1069	24.63	669	576
28.73	26.1766	2.52697	-0.722989	0.0209491	-0.123717	0.105866	0.255039	0.350194	0.498501	0.145188	52.84	3916.01	355.56	36	1064	23.11	662	411
28.17	26.2102	2.55956	-0.764504	0.406572	0.156224	-0.107647	-0.197814	-0.0470917	0.356412	0.145188	52.6	3952.46	354.6	62	1064	23.25	648	418
28.52	26.2414	2.58897	-0.779266	0.688825	0.312287	0.0669944	0.122328	-0.20862	-0.322613	0.145188	53.71	3984.43	354	49	1063	23.83	646	421
28.51	26.2752	2.62016	-0.762554	0.810758	0.299008	-0.0249013	-0.0439038	0.00899904	-0.457775	0.145188	53.9	3959.92	356.52	45	1062	24.35	643	421
29.23	26.3098	2.65128	-0.719594	0.741302	0.144929	-0.0216285	-0.0321652	0.111137	0.134382	0.145188	54.67	3987.73	356.78	40	1060	24.24	642	425
28.56	26.3386	2.67549	-0.66277	0.486282	-0.074216	0.0718534	0.0956433	0.0928283	0.496745	0.145188	55.46	4077.42	357.9	42	1063	25	638	434
28.38	26.3532	2.68428	-0.60404	0.100696	-0.250021	-0.0852424	-0.116634	-0.0876855	0.0635174	0.145188	54.95	4057.51	359.68	48	1062	25.09	634	450
27.23	26.3781	2.70265	-0.513964	-0.277563	-0.239629	0.0892528	0.0994122	-0.163004	-0.422091	0.145188	56.25	4051.31	364.06	62	1062	25.66	631	465
28.47	26.4124	2.72969	-0.395611	-0.555887	-0.081175	-0.121447	-0.0728118	0.0855992	-0.240482	0.145188	56.93	4144.66	365.06	64	1060	25.59	630	480
28.73	26.4461	2.75531	-0.266777	-0.691253	0.0678858	0.0995867	0.0366579	0.217164	0.259149	0.145188	56.63	4149.49	371.9	80	1059	25.56	628	497
28.67	26.4729	2.77276	-0.141021	-0.670727	0.10359	0.0488382	0.0131411	-0.129947	0.315852	0.145188	54.94	4132.84	379.7	70	1055	24.53	628	506
28.67	26.5051	2.79479	-0.00736164	-0.487186	0.0759109	-0.239049	-0.0606902	-0.230784	-0.0677977	0.145188	54.43	4123.85	371.74	52	1053	24.14	629	508
28.99	26.5502	2.82879	0.137198	-0.183582	0.0577268	0.284595	0.0735631	0.181045	-0.29644	0.145188	52.38	4073.02	374.26	59	1049	24.22	625	517
29.68	26.5856	2.85154	0.257705	0.122613	0.0226837	-0.133734	-0.0512456	0.179377	-0.131483	0.145188	50.69	4084.88	374.3	54	1048	23.56	620	529
30.22	26.6171	2.86884	0.355138	0.361772	-0.0107873	-0.0951243	0.0143402	-0.173072	0.19376	0.145188	48.99	3940.05	369.98	44	1043	23.57	617	535
30.02	26.6462	2.88206	0.428349	0.485657	-0.0342587	0.254081	0.0292955	-0.149934	0.258988	0.142723	49.87	4069.67	361.24	35	1043	23.49	613	539
30.1	26.6694	2.88778	0.472958	0.474894	-0.0501521	-0.239402	-0.0636609	0.172696	-0.00683087	0.142723	50.94	4091.36	360.26	49	1046	23.33	614	549
30.84	26.6972	2.8965	0.50234	0.364482	-0.0345573	0.0814839	0.081647	0.164753	-0.22974	0.142723	50.33	4115.05	368.54	35	1046	23.8	614	562
30.06	26.7204	2.89888	0.507796	0.184809	-0.0112244	0.0918118	-0.081534	-0.232349	-0.166665	0.142723	49.64	4206.73	368.62	39	1047	23.77	616	599
30.73	26.7507	2.90694	0.505625	0.00578433	0.029132	-0.157065	0.0658059	-0.136632	0.0996444	0.142723	47.29	4138.51	376.08	48	1048	23.39	616	617
30.36	26.7828	2.91515	0.4909	-0.136877	0.0484147	0.0715407	-0.051727	0.274784	0.208656	0.142723	34.62	3997.13	373.42	43	1041	23.25	616	616
30.34	26.811	2.9174	0.456933	-0.227354	0.0167129	0.0618984	0.0460172	0.0831243	0.0327326	0.142723	34.96	4082.73	368.64	48	1040	24.07	610	627
30	26.8316	2.90992	0.401456	-0.260177	-0.0409869	-0.0922816	-0.0423118	-0.30128	-0.153718	0.142723	35.41	4028.43	371.22	54	1042	23.89	610	631
29.93	26.8498	2.89802	0.334664	-0.229168	-0.0531676	0.0035018	0.0505897	0.00461889	-0.08331	0.142723	39.33	3950.91	367.26	79	1035	22.49	607	633
29.98	26.866	2.88197	0.261599	-0.148953	0.00554652	0.105552	-0.0741673	0.306537	0.0958667	0.142723	33.09	3895.31	356.4	63	1034	21.89	607	631
29.92	26.8745	2.856	0.180444	-0.0519652	0.0840694	-0.109381	0.118127	-0.0997814	0.0882281	0.142723	30.17	3727.84	347.18	77	1038	19.41	604	623
29.84	26.8797	2.82476	0.102767	0.046372	0.126343	0.00432626	-0.166367	-0.25338	-0.043879	0.142723	29.24	3709.68	330.88	64	1041	18.25	599	612
30.18	26.8897	2.79648	0.0435975	0.137375	0.0939666	0.121652	0.20596	0.175404	-0.056098	0.142723	26.83	3636.26	339.08	72	1046	15.24	595	629
30.18	26.8936	2.7601	-0.00640826	0.186984	-0.0377756	-0.172903	-0.232786	0.152848	0.0212102	0.142723	25.23	3589.09	336.62	63	1041	16.31	589	630
30.2	26.8969	2.72151	-0.038018	0.195249	-0.17854	0.116291	0.251853	-0.175285	0.045176	0.142723	28.74	3653.22	339.78	78	1046	16.04	583	625
30.04	26.8992	2.68017	-0.0500218	0.165378	-0.214958	0.0209332	-0.261121	-0.072824	-0.0232013	0.142723	24.99	3530.31	339.62	70	1048	15.45	580	617
29.8	26.9073	2.64312	-0.0349051	0.116096	-0.086326	-0.156891	0.255668	0.141673	-0.0501482	0.142723	26.48	3625.11	358.46	69	1052	16.7	567	603
29.86	26.9153	2.60445	-0.00306567	0.0476956	0.121452	0.182652	-0.242862	0.00590871	0.00312534	0.142723	26.94	3722.52	364.4	66	1055	17.41	564	582
29.49	26.9219	2.56277	0.0381482	-0.0326495	0.259114	-0.0708517	0.225488	-0.0794179	0.0511293	0.142723	25.25	3698.05	363.34	48	1058	17.22	560	569
29.69	26.9239	2.51476	0.0789225	-0.115729	0.217948	-0.0963023	-0.200033	0.0170659	0.0198191	0.142723	24.3	3710.06	367.58	49	1058	16.26	557	556
29.52	26.9229	2.46221	0.115864	-0.181223	0.0231714	0.206625	0.172286	0.0254006	-0.0306525	0.142723	22.29	3674.11	364.7	35	1062	16.93	552	548
29.58	26.9187	2.40499	0.144558	-0.210743	-0.189468	-0.168364	-0.137185	0.0102276	-0.01788	0.142723	22.23	3686.16	364.9	35	1065	17.56	545	626
29.2	26.9184	2.35033	0.169387	-0.183577	-0.260367	0.00209668	0.0926648	0.012252	0.0361971	0.141141	19.93	3675.08	358.62	39	1061	16.96	534	624
29.41	26.9149	2.29116	0.17823	-0.112873	-0.155609	0.162952	-0.0426311	-0.0871612	0.0087538	0.141141	21.25	3734.53	360.7	45	1058	17.95	528	624
29.33	26.9125	2.23201	0.17304	-0.00749093	0.0561166	-0.193195	-0.00671114	0.0203159	-0.0536976	0.141141	24.79	3713.22	363.48	49	1054	17.86	528	616
29.38	26.9083	2.16993	0.148465	0.105194	0.224056	0.0621232	0.051035	0.147607	-0.0335909	0.141141	28.09	3798.02	373.88	58	1060	20.41	537	596
29.45	26.9053	2.10803	0.107206	0.202256	0.238128	0.128801	-0.0866873	-0.0985911	0.0684215	0.141141	26.67	3780.34	370.2	82	1059	21.04	545	607
29.3	26.8987	2.04156	0.0444308	0.253139	0.0838803	-0.227499	0.111759	-0.174992	0.0832061	0.141141	35.58	3792.81	371.46	168	1063	20.98	550	635
29.01	26.8923	1.97459	-0.03259	0.250174	-0.120562	0.158244	-0.11957	0.227396	-0.0321846	0.141141	32.054	3769.18	373.74	81	1062	25.0142	554	827.564
28.86	26.885	1.90606	-0.12082	0.191698	-0.232184	0.0327894	0.107733	0.127311	-0.124424	0.141141	28.73	3753.26	373.26	74	1061	20.98	570	688.723
28.38	26.8801	1.83947	-0.210605	0.0950819	-0.169706	-0.201226	-0.0725041	-0.345976	-0.035659	0.141141	29.9	3825.7	377.6	109	1062	19.73	583	679
28.48	26.887	1.78463	-0.285731	-0.00928534	0.0236129	0.210161	0.00291652	-0.0107952	0.130306	0.141141	25.72	3797.36	376.32	177	1061	19.17	586	706
28.66	26.8895	1.72502	-0.362625	-0.131148	0.158441	-0.0901011	0.0825739	0.372743	0.072118	0.141141	24.26	3802.38	379.38	139	1062	20.85	583	726
28.24	26.8858	1.6588	-0.439203	-0.250479	0.137408	-0.0286457	-0.152159	-0.0974443	-0.114996	0.141141	24.1	3839.49	372.18	80	1063	21.61	575	751
27.61	26.8924	1.60306	-0.489769	-0.314218	0.0320242	0.086009	0.190879	-0.337017	-0.0824009	0.141141	23.22	3853.46	370.8	60	1061	21.29	570	757
27.88	26.9034	1.55176	-0.517451	-0.314594	-0.0739937	-0.124863	-0.2058	0.150866	0.0913939	0.141141	18.91	3808.05	374.42	45	1058	19.77	565	728
28.38	26.9196	1.50574	-0.520299	-0.252353	-0.109543	0.154919	0.188278	0.296995	0.0906451	0.141141	13.17	3839.38	373.18	39	1057	20.57	552	694
28.03	26.9329	1.45683	-0.507604	-0.152016	-0.0765512	-0.148562	-0.136827	-0.207757	-0.109157	0.141141	16.95	3829.75	379.8	38	1058	20.94	550	672
28.22	26.9548	1.4167	-0.466387	-0.0172176	0.00778128	0.0675302	0.0551364	-0.237479	-0.133634	0.141141	15.4	3796.97	382.78	39	1059	20.66	549	665
28.36	26.9784	1.37827	-0.407231	0.114292	0.0606254	0.0681128	0.0356261	0.217253	0.0827957	0.141141	14.51	3822.77	380.14	108	1055	20.2	550	661
27.99	27.0017	1.33933	-0.336444	0.211548	0.0397331	-0.201678	-0.120277	0.203398	0.199354	0.141141	12.35	3849.15	377.1	201	1053	20.14	550	655
28.14	27.0274	1.30277	-0.254379	0.26053	-0.0183781	0.254115	0.186643	-0.224863	0.00332969	0.141141	12.73	3867.03	378.74	147	1053	20.12	550	643
27.9	27.0518	1.2646	-0.169529	0.249226	-0.0559377	-0.170912	-0.227176	-0.2044	-0.248286	0.141141	15.94	3912.58	380.28	121	1052	19.5	550	635
28.32	27.0811	1.2311	-0.0784814	0.192704	-0.0196547	-0.028388	0.237807	0.279183	-0.140203	0.141701	21.35	3936.25	380.08	43	1049	18.93	560	534
28.21	27.1108	1.19766	0.0084692	0.0968872	0.050125	0.223428	-0.230583	0.168274	0.199035	0.141701	19.7342	3924.89	380.24	36	1052	19.47	565	514
28.09	27.1263	1.14939	0.0707143	-0.0353214	0.0678613	-0.284052	0.224319	-0.350287	0.264933	0.141701	19.99	3963.62	385.5	34	1052	19.28	567	581.664
28.09	27.1493	1.1083	0.133708	-0.136929	0.0572634	0.209783	-0.209252	-0.0374696	-0.00309152	0.141701	21.49	3960.18	383.92	86	1052	18.99	569	474
27.83	27.1748	1.06951	0.191912	-0.187915	0.0106999	-0.0754199	0.166753	0.338377	-0.287135	0.141701	21.25	3960.24	382.86	69	1050	18.45	569	433
27.98	27.2021	1.03214	0.24302	-0.182549	-0.0591679	-0.0743967	-0.0942927	-0.0908354	-0.227488	0.141701	20.42	3968.25	383.62	119	1043	18.59	566	398
28.17	27.2292	0.994187	0.283677	-0.13224	-0.115877	0.207187	-0.00917266	-0.279686	0.128939	0.141701	20.72	3925.22	386.22	55	1035	18.76	566	393
28.44	27.2575	0.957044	0.314909	-0.0548231	-0.110374	-0.277155	0.142316	0.190724	0.353079	0.141701	23.23	3912.82	391.9	58	1029	19.09	566	407
28.28	27.2905	0.924096	0.339558	0.0270034	-0.0265027	0.221612	-0.307228	0.180302	0.13525	0.141701	24.66	3922.91	401.16	60	1020	20.26	570	427
28.49	27.311	0.877815	0.336553	0.0638683	0.0662442	-0.0377516	0.496361	-0.268272	-0.315403	0.141701	26.16	3956.25	394.5	137	1016	19.9	574	453
27.75	27.3318	0.831313	0.323509	0.0697978	0.152953	-0.156672	-0.670765	0.0125093	-0.345917	0.141701	25.97	3935.22	398.72	65	1012	21.19	579	477
28.16	27.3613	0.7931	0.312892	0.0628966	0.19151	0.241761	0.789861	0.228942	0.12934	0.141701	27.4	3913.79	395.06	48	1009	21.12	582	494
27.75	27.3813	0.744731	0.284915	0.0267026	0.0957905	-0.202015	-0.830958	-0.215944	0.416465	0.141701	25.68	3824.06	394.38	37	1007	21.33	583	498
28.67	27.4108	0.705436	0.263327	0.00268362	-0.0740017	0.105835	0.785497	-0.0233176	0.146043	0.141701	27.1416	3829.32	393.54	50	1009	21.54	584	637.455
27.99	27.4293	0.65439	0.225737	-0.0246877	-0.256434	-0.0289636	-0.657326	0.250171	-0.358037	0.141701	27.73	3872.77	395.34	70	1009	21.53	586	506
28.38	27.4547	0.60985	0.195296	-0.0185048	-0.285913	0.00343219	0.469013	-0.157488	-0.349699	0.141701	27.49	3845.61	391.2	43	1013	21.26	586	502
27.85	27.4812	0.565962	0.166842	0.0140143	-0.120951	0.00618744	-0.252455	-0.207425	0.153162	0.141701	25.87	3856.63	394.18	69	1016	21.19	586	489
28.66	27.5121	0.52598	0.143298	0.0623846	0.15207	-0.071689	0.0277731	0.320734	0.433681	0.141701	26.77	3867.02	394.42	53	1017	21.33	586	504
28.18	27.5361	0.478183	0.109368	0.0881485	0.334224	0.171346	0.177595	0.0475597	0.0720212	0.140221	29.32	3971.34	398	50	1022	20.9	590	520
27.22	27.5486	0.418114	0.0602948	0.0735474	0.29985	-0.178295	-0.319292	-0.380397	-0.383773	0.140221	30.45	3983.57	396.96	47	1021	22	596	546
28.48	27.5696	0.366012	0.0221031	0.0504671	0.107823	0.0520477	0.382434	0.200714	-0.212773	0.140221	31.84	3983.65	393.04	43	1024	22.01	599	592
28.1	27.5836	0.306315	-0.0217001	0.00286707	-0.159102	0.115062	-0.374054	0.254535	0.256371	0.140221	31.68	3982.19	389.74	40	1025	22.14	599	632
28.44	27.5923	0.240824	-0.0664575	-0.051978	-0.336277	-0.174017	0.321991	-0.349059	0.311329	0.140221	32.34	4001.25	390.18	39	1028	23.17	600	679
27.68	27.6137	0.187985	-0.0876292	-0.0701035	-0.280611	0.0913516	-0.246029	-0.0233007	-0.0790479	0.140221	34.55	4021.95	386.28	53	1030	22.65	606	698
27.77	27.6378	0.137749	-0.0969406	-0.0630335	-0.0606622	0.00925143	0.14091	0.31409	-0.368034	0.140221	32.57	4047.03	386.3	44	1030	22.42	608	714
27.75	27.6614	0.0868661	-0.100599	-0.0447699	0.162109	-0.0341104	-0.0163351	-0.185465	-0.141018	0.140221	32.97	4039.71	390.4	67	1034	22.85	609	764
27.62	27.6848	0.0356698	-0.100304	-0.0247256	0.256587	-0.0018467	-0.10997	-0.152439	0.304707	0.140221	32.76	3995.88	393.7	75	1033	22.21	609	839
27.75	27.7127	-0.0112783	-0.0935608	-0.00679728	0.193102	0.0130126	0.215918	0.294648	0.339799	0.140221	30.8	4003.08	393.62	89	1034	21.93	608	923
27.72	27.7301	-0.0690055	-0.100071	-0.0170177	0.0131641	0.0432822	-0.282954	-0.0900808	-0.136383	0.140221	30.75	3954.99	392.54	38	1037	22.1	608	973
27.54	27.7543	-0.119971	-0.0999792	-0.023721	-0.119385	-0.087206	0.314827	-0.20871	-0.407629	0.140221	32.82	4014.57	392.4	34	1038	22.72	609	1054
27.39	27.7847	-0.164621	-0.094793	-0.0206937	-0.13621	0.0152723	-0.329069	0.251323	-0.0930901	0.140221	33.87	4017.59	392.86	36	1041	22.69	609	1246
27.47	27.8114	-0.213123	-0.0988056	-0.021401	-0.0907833	0.132606	0.326562	-0.000739605	0.322474	0.140221	33.21	4044.38	392.18	44	1043	24.4	609	1527
27.47	27.8376	-0.262116	-0.108962	-0.0167573	-0.0360677	-0.200322	-0.298072	-0.26161	0.277703	0.140221	35.09	4098.71	392.94	50	1050	24.09	611	1555
27.33	27.8717	-0.303112	-0.11565	0.00752599	0.0078092	0.0814775	0.236097	0.222824	-0.12717	0.140221	35.95	4121.79	396.96	60	1058	25.35	612	1617
27.33	27.901	-0.349048	-0.13452	0.0280505	0.0145274	0.142031	-0.1506	0.102345	-0.364028	0.140221	34.98	4138.99	400.06	69	1061	25.33	611	1705
27.32	27.9305	-0.39472	-0.158466	0.0482539	0.0324486	-0.261992	0.0644182	-0.325066	-0.0946588	0.140221	33.07	4109.72	400.14	87	1067	26.55	611	1794
27.55	27.9725	-0.427666	-0.171818	0.0786554	0.0973215	0.14474	-0.00334434	0.124262	0.32217	0.140221	34.43	4163.96	400.72	100	1072	26.91	612	1799
27.6	28.0054	-0.470027	-0.200439	0.0741147	0.112613	0.096505	-0.0344465	0.240377	0.238976	0.141253	34.97	4247.78	403.1	40	1081	27.65	613	1803
27.35	28.0329	-0.517839	-0.237406	0.038416	0.049756	-0.21186	0.0723941	-0.257961	-0.180296	0.141253	35.52	4335.84	399.06	38	1089	27.31	614	1823
27.49	28.0681	-0.557741	-0.262296	0.00189833	-0.0438653	0.103242	-0.116658	-0.0592697	-0.273207	0.141253	35.75	4419.6	400.54	40	1092	27.85	616	1894
27.11	28.1066	-0.594301	-0.276917	-0.0331288	-0.134471	0.0910245	0.15452	0.252793	0.0332859	0.141253	36.8	4670.09	399.66	48	1101	29.64	617	1956
27.09	28.1429	-0.632864	-0.284825	-0.067503	-0.178054	-0.17264	-0.180792	-0.11708	0.225377	0.141253	36.12	4698.13	400.32	46	1101	29.32	621	1949
27.04	28.1865	-0.663899	-0.272123	-0.080236	-0.111779	0.0687104	0.197157	-0.12737	0.0615882	0.141253	36.41	4774	402.36	46	1105	29.25	625	1849
27.42	28.2397	-0.684984	-0.235458	-0.0691563	0.042134	0.0981726	-0.22263	0.188272	-0.171555	0.141253	36.97	4840.77	404.94	48	1107	28.54	627	1810
27.54	28.2912	-0.707887	-0.190655	-0.0611249	0.165901	-0.183327	0.25373	-0.0706395	-0.147064	0.141253	37.1268	4753.13	401.88	38	1110	28.96	628	1810
27.2	28.3468	-0.726591	-0.133508	-0.0554419	0.18816	0.119232	-0.283445	-0.11388	0.103673	0.141253	36.63	4852.96	403.74	88	1112	29.27	628	1792
27.47	28.4042	-0.743862	-0.0710521	-0.060445	0.0835243	0.0281419	0.294895	0.202788	0.188153	0.141253	36.16	4806.69	403.02	158	1115	29.56	627	1742
27.05	28.4487	-0.774503	-0.0234111	-0.0907828	-0.101298	-0.13602	-0.269156	-0.053158	-0.0375607	0.141253	37.36	4744.47	403.62	99	1118	28.75	626	1696
27.39	28.5026	-0.795953	0.0351038	-0.094053	-0.187832	0.17101	0.216663	-0.17144	-0.154525	0.141253	37.23	4516.25	402.12	50	1120	26.52	624	1699
27.86	28.565	-0.80914	0.101509	-0.0585676	-0.121751	-0.167099	-0.167071	0.163461	-0.011817	0.141253	37.04	4544.7	399.76	40	1127	27.74	621	1710
28.48	28.624	-0.826301	0.156989	-0.00555471	0.00436839	0.0968055	0.124206	0.041118	0.086941	0.141253	36.74	4680.3	401.78	52	1133	26.09	619	1678
27.98	28.6793	-0.847886	0.197703	0.056229	0.0920827	0.071854	-0.0809237	-0.174449	0.00146493	0.141253	37.64	4691.04	404.54	62	1133	26.54	618	1594
28.76	28.7379	-0.866908	0.230091	0.126291	0.105697	-0.267105	0.0394652	0.109037	-0.0523964	0.141253	37.84	4714.45	414.22	61	1137	26.55	614	1473
28.42	28.7961	-0.887235	0.248093	0.182577	0.0488653	0.334692	-0.00873908	0.0769479	0.0340041	0.141253	38.42	4712.44	416.52	102	1135	27.25	613	1388
28.23	28.8486	-0.914332	0.244626	0.201015	-0.0300007	-0.171245	-0.00316117	-0.201044	0.0840756	0.141253	37.21	4505.59	420.4	125	1137	26.29	611	1317
27.81	28.9006	-0.942999	0.227192	0.182047	-0.0532305	-0.145121	0.00414121	0.106564	-0.0177111	0.141253	37.27	4528.45	430.06	59	1141	24.93	610	1293
28.42	28.9523	-0.972902	0.198608	0.126923	-0.00874012	0.406043	-0.00227688	0.176331	-0.135772	0.141253	37.21	4568.26	429.94	70	1137	25.67	610	1264
28.36	28.9985	-1.00949	0.156229	0.0381212	0.0452913	-0.407852	0.010964	-0.286276	-0.0611113	0.141253	37.38	4679.01	431.38	89	1137	26.13	610	1317
28.02	29.0553	-1.03633	0.122935	-0.0453329	0.0726246	0.127078	-0.0375837	-0.0131719	0.172796	0.141253	37.09	4656.15	428.94	63	1137	25.49	612	1384
28.35	29.1046	-1.07192	0.0797145	-0.1365	-0.00275794	0.22595	0.0691015	0.329597	0.155504	0.141253	37.3919	4695.05	432.86	30	1143	26.22	613	1350
28.12	29.1459	-1.1167	0.0298684	-0.216576	-0.12254	-0.374375	-0.0760882	-0.147839	-0.124816	0.143168	36.61	4771.31	431.4	38	1149	26.06	614	1385
27.9	29.1978	-1.15159	0.00106828	-0.2353	-0.132798	0.249911	0.0527358	-0.255036	-0.210983	0.143168	37.04	4775.8	431.96	49	1151	26.77	613	1463
28	29.2567	-1.18041	-0.00883018	-0.193472	-0.0128677	-0.022357	-0.020549	0.224362	0.00861878	0.143168	37.99	4777.11	444.06	39	1150	26.71	616	1475
28	29.315	-1.21098	-0.0102609	-0.11773	0.128451	-0.140903	-0.0195074	0.131983	0.181744	0.143168	38.22	4762.76	447.56	70	1149	26.33	616	1500
28.2	29.3678	-1.24823	-0.0106878	-0.0356428	0.165905	0.175517	0.0693848	-0.232323	0.0725008	0.143168	38.05	4707.93	449.72	55	1151	26.36	616	1501
28.14	29.4207	-1.28672	-0.00459258	0.0448304	0.0765671	-0.103417	-0.114887	0.00411382	-0.0980849	0.143168	38.9459	4724.87	446.38	89	1147	26.66	615	1506
28.02	29.4765	-1.32348	0.010004	0.114424	-0.0723538	0.00644757	0.140184	0.164356	-0.0804872	0.143168	38.87	4681.78	436.94	44	1146	26.14	617	1510
28	29.5246	-1.36949	0.0186052	0.148884	-0.18746	0.0399151	-0.132621	-0.101477	0.0273699	0.143168	38.52	4647.64	417.16	35	1145	25.92	618	1540
28.29	29.5802	-1.40915	0.0377518	0.169013	-0.149175	-0.00785674	0.0929433	-0.0102165	0.0713622	0.143168	38.98	4635.71	416.74	35	1149	25.38	617	1577
28.02	29.6318	-1.45419	0.0516141	0.158696	0.00162168	-0.0654402	-0.0340732	0.0590255	-0.021276	0.143168	38.33	4704.63	420.3	38	1146	25.42	618	1595
28.3	29.6843	-1.49981	0.063129	0.127413	0.162562	0.0989245	-0.0279633	-0.0934623	-0.0637703	0.143168	38.65	4815.23	424.44	44	1150	26.26	619	1598
28.04	29.7345	-1.54921	0.0664753	0.0766876	0.207804	-0.036549	0.0786536	0.0504843	0.0257035	0.143168	39.09	4812.76	433.94	52	1150	26.51	622	1586
28.26	29.7773	-1.60765	0.0545517	0.00914053	0.0930133	-0.0881286	-0.0991162	0.129486	0.0904057	0.143168	38.62	4740.68	429.16	30	1149	26.2	627	1568
28.1	29.8197	-1.66783	0.0371511	-0.0488076	-0.0801779	0.20185	0.0917386	-0.163522	0.0245231	0.143168	38.63	4679.15	418.28	67	1147	25.88	628	1518
28.12	29.8651	-1.72622	0.0204534	-0.0793827	-0.177166	-0.204256	-0.0588327	-0.0975586	-0.0926548	0.143168	38.52	4718.84	419.48	143	1145	25.62	629	1481
28.26	29.9143	-1.78212	0.0061941	-0.0808362	-0.137857	0.0392476	-0.00517339	0.262183	-0.10039	0.143168	38.66	4755.85	415.54	113	1145	27.45	631	1491
28.06	29.9591	-1.84359	-0.014583	-0.0729681	-0.0195688	0.203587	0.0956371	-0.0127628	0.0185292	0.143168	39.13	4761.95	416.5	98	1146	28.59	632	1518
27.95	30.005	-1.9052	-0.0341799	-0.0563346	0.0992388	-0.327827	-0.194308	-0.2899	0.148129	0.143168	39.57	4706.13	415.66	75	1146	28.6	635	1509
27.92	30.0585	-1.96027	-0.0440391	-0.0315979	0.146663	0.198925	0.277017	0.142175	0.10717	0.143168	39.25	4731.35	420.54	96	1148	28.35	635	1504
27.69	30.1034	-2.0252	-0.0634898	-0.0323549	0.064298	0.0980884	-0.334502	0.224339	-0.134781	0.143168	38.37	4844.27	420.4	139	1151	29.5	637	1488
27.5	30.146	-2.09365	-0.083724	-0.0467492	-0.0603342	-0.309549	0.3776	-0.200918	-0.217607	0.143168	39.29	4816.22	422.68	80	1153	28.64	640	1488
28.09	30.1965	-2.15508	-0.0899787	-0.0474846	-0.100836	0.267184	-0.407816	-0.131432	0.0487979	0.145762	38.56	4842.12	426.98	101	1154	27.72	643	1471
27.8	30.2524	-2.2121	-0.0854145	-0.0330561	-0.0433278	-0.0374741	0.40522	0.180496	0.273395	0.145762	39.05	4843.89	422.6	130	1151	28.21	645	1445
27.81	30.3032	-2.27542	-0.0841186	-0.0193085	0.0248308	-0.199278	-0.364076	0.0543249	0.0694906	0.145762	37.12	4817.1	415.3	117	1155	28.72	650	1395
27.7	30.3527	-2.34118	-0.0824038	0.000563777	0.0452314	0.289375	0.292194	-0.1025	-0.264257	0.145762	37.12	4770.22	416.54	85	1154	27.34	653	1362
27.81	30.4001	-2.41003	-0.08033	0.0290966	0.0109689	-0.175209	-0.189201	-0.0380979	-0.201477	0.145762	34.92	4669.37	416.36	49	1153	27.04	653	1349
27.54	30.4557	-2.47164	-0.0655878	0.0785593	-0.0188409	-0.0522172	0.0573349	0.0371747	0.208567	0.145762	34.36	4694.39	416.56	54	1155	26.78	655	1328
27.86	30.5112	-2.53421	-0.0491307	0.123587	-0.0283029	0.200851	0.082079	0.0434834	0.309661	0.145762	33.53	4584.59	416.5	59	1153	27.19	654	1296
27.87	30.5622	-2.60255	-0.0384081	0.14053	-0.016987	-0.163317	-0.209606	0.0181682	-0.0984773	0.145762	33.85	4581.98	419.46	62	1151	28.4	651	1269
28.05	30.6111	-2.674	-0.0304257	0.125375	0.0183445	0.0138711	0.321631	-0.0748711	-0.383681	0.145762	33.35	4627.28	418.34	54	1150	28.24	650	1267
27.35	30.6647	-2.74164	-0.0164132	0.0884644	0.0660167	0.106181	-0.40923	-0.040663	-0.0555973	0.145762	33.07	4651.05	418.44	54	1156	30.44	647	1282
28.01	30.7242	-2.80417	0.00410228	0.0327348	0.0754867	-0.121824	0.450758	0.113711	0.40036	0.145762	33.4	4688.48	419.8	55	1157	29.76	646	1289
27.67	30.7748	-2.87675	0.0115718	-0.0582309	-0.00961687	0.0292602	-0.439959	0.0108247	0.224791	0.145762	35.06	4657.36	418.64	49	1156	29.96	645	1281
28	30.8214	-2.95432	0.0122051	-0.156676	-0.11751	0.11843	0.395265	-0.104932	-0.323999	0.145762	35.59	4632.71	415.62	43	1162	28.41	646	1294
27.57	30.871	-3.02969	0.0169427	-0.221565	-0.130898	-0.185499	-0.320692	0.0316419	-0.372719	0.145762	36.87	4737.09	416.92	34	1168	27.97	646	1296
27.89	30.9342	-3.09178	0.0395899	-0.217197	-0.0064278	0.0793573	0.21094	0.0699194	0.187655	0.145762	35.68	4691.43	417.04	45	1168	26.38	646	1314
27.31	30.9972	-3.1549	0.0606109	-0.16797	0.124038	0.0890547	-0.0982326	-0.11445	0.440289	0.145762	35.05	4635.76	407.58	72	1164	27.83	645	1364
27.99	31.0452	-3.23407	0.0606345	-0.106093	0.127082	-0.15166	0.0217404	0.0275112	-0.036878	0.145762	35.06	4652.33	400.9	63	1157	26.48	645	1426
27.41	31.1072	-3.29972	0.0749687	0.00203641	0.0570275	0.0999899	0.0142779	0.213868	-0.417044	0.145762	34.78	4563.07	396.58	48	1151	26.77	644	1605
27.97	31.1734	-3.36164	0.0915476	0.12076	-0.0532635	-0.0552364	-0.0324568	-0.267508	-0.134887	0.145762	35.5	4570.02	401.06	75	1144	26.15	645	1667
27.5	31.2431	-3.42095	0.105219	0.21403	-0.144176	0.0586482	0.034245	-0.17736	0.337434	0.145762	34.98	4581.91	400.14	48	1145	27.69	646	1654
27.84	31.3022	-3.49188	0.0961981	0.234703	-0.176574	-0.0681575	-0.0244056	0.506624	0.242973	0.145762	35.54	4591.8	405.9	96	1141	26.76	646	1658
27.53	31.3521	-3.57308	0.0665915	0.183555	-0.0917576	0.0464126	0.0363946	0.0260876	-0.21765	0.145762	34.32	4587.4	406.1	50	1137	26.91	645	1725
27.24	31.4107	-3.64614	0.0414602	0.108715	0.126039	0.0693617	-0.0777659	-0.662327	-0.256995	0.146841	36.69	4681.14	405.36	49	1122	25.71	651	1892
27.84	31.4752	-3.71392	0.0194696	0.0280274	0.319895	-0.270695	0.132161	0.199725	0.127605	0.146841	35.95	4823.16	410.02	97	1124	25.87	660	1807
28.42	31.5344	-3.78788	-0.0127445	-0.0592486	0.289247	0.373559	-0.201162	0.71258	0.235456	0.146841	35.88	4839.2	408.54	53	1123	25.21	664	1732
27.45	31.5783	-3.87786	-0.063429	-0.143979	0.00465196	-0.175108	0.306872	-0.468257	-0.0983406	0.146841	35.99	4807.1	404.04	43	1120	25.75	667	1637
27.11	31.6396	-3.95058	-0.087466	-0.152526	-0.28036	-0.227789	-0.431615	-0.581753	-0.191995	0.146841	36.67	4798.74	403.62	51	1120	24.96	668	1561
27.78	31.7207	-4.0036	-0.0806983	-0.0871824	-0.37742	0.473749	0.510738	0.627432	0.0918233	0.146841	36.68	4791.68	404.98	50	1117	24.89	672	1477
27.22	31.7849	-4.07419	-0.0899279	-0.0352862	-0.298521	-0.379525	-0.526679	0.330573	0.136306	0.146841	36.63	4755.49	404.9	45	1115	24.98	677	1409
27.89	31.8498	-4.14469	-0.0960086	0.00186718	-0.0370134	0.0679403	0.498565	-0.600879	-0.102698	0.146841	36.48	4793.47	403.58	50	1122	24.41	684	1350
27.48	31.9144	-4.21589	-0.0985966	0.013003	0.287512	0.229271	-0.433204	-0.1486	-0.160886	0.146841	36.57	4792.83	404.66	47	1125	23.57	686	1346
27.88	31.9889	-4.27772	-0.0866843	0.00806573	0.497048	-0.340827	0.328671	0.519865	0.128105	0.146841	36.18	4777.98	404.86	49	1126	24.18	691	1401
27.5	32.0549	-4.34859	-0.0837746	-0.0362612	0.395982	0.208815	-0.203181	0.00803627	0.23748	0.146841	36.57	4718.49	403.58	67	1127	25.49	691	1415
27.5	32.1108	-4.4304	-0.0922186	-0.101429	0.0137758	0.0802633	0.0947222	-0.373045	-0.0725441	0.146841	34.8	4691.24	401.56	117	1130	23.85	693	1402
27.21	32.1718	-4.50732	-0.090248	-0.127906	-0.382256	-0.2775	-0.00852379	0.0679914	-0.29403	0.146841	34.87	4699.28	405.3	100	1136	24.06	698	1413
27.34	32.2454	-4.57165	-0.0670913	-0.0813789	-0.529791	0.202797	-0.0651136	0.202102	-0.0464683	0.146841	34.33	4737.27	405.36	66	1134	23.03	700	1384
27.49	32.3242	-4.6309	-0.0339711	0.0190653	-0.366075	0.0344951	0.102873	-0.0733327	0.272745	0.146841	33.28	4772.92	399.78	57	1134	23.66	698	1297
27.47	32.3936	-4.70002	-0.012002	0.123303	-0.0239496	-0.212868	-0.0947603	-0.0756746	0.140177	0.146841	32.12	4695.33	397.1	57	1138	23.7	696	1283
27.81	32.4658	-4.76669	0.0117477	0.219021	0.334879	0.216504	0.0592268	0.0435785	-0.190592	0.148739	30.56	4720.83	400.68	65	1135	23.67	695	1284
27.89	32.548	-4.8235	0.0439918	0.284147	0.527434	-0.0784648	-0.0234935	-0.0276088	-0.197682	0.148739	33.56	4777.56	402.6	64	1136	24.38	700	1263
27.21	32.6236	-4.88749	0.0609963	0.263074	0.401234	-0.114994	-0.00884072	0.0115116	0.0643987	0.148739	33.85	4813.66	404.28	63	1144	25.11	701	1224
27.68	32.689	-4.9624	0.0563008	0.143827	0.0194198	0.259682	0.0474938	0.118262	0.201487	0.148739	34.99	4885.11	404.22	100	1145	25.98	704	1194
27.4	32.7483	-5.0439	0.0376684	-0.036232	-0.363022	-0.219021	-0.0672702	-0.0923334	0.0788144	0.148739	34.54	4885.72	408.3	104	1149	25.42	705	1196
27.49	32.8203	-5.11261	0.0316762	-0.199125	-0.473785	0.00642305	0.0546737	-0.139599	-0.077853	0.148739	34.75	4981.35	407.42	100	1145	26.55	704	1207
27.39	32.8925	-5.18128	0.025436	-0.31879	-0.295217	0.187709	-0.0246429	0.146644	-0.15496	0.148739	37.13	4953.88	396.54	100	1143	26.23	704	1200
27.83	32.9656	-5.24902	0.0207149	-0.363158	0.0290547	-0.201854	-0.0117645	0.14557	-0.0999231	0.148739	38.86	4904.9	395.64	80	1149	26.13	707	1141
27.79	33.0444	-5.31097	0.0239907	-0.311887	0.297358	0.0372335	0.0449425	-0.221324	0.0727144	0.148739	38.36	4908.46	394.98	80	1148	25.92	710	1124
27.79	33.1285	-5.36747	0.0339527	-0.178852	0.354409	0.136309	-0.0792092	-0.135704	0.195228	0.148739	37.54	4856.85	396.88	74	1145	26.28	711	1115
27.92	33.2136	-5.42317	0.0424583	-0.00781475	0.180493	-0.173593	0.103808	0.301612	0.0851555	0.148739	38	4904.17	396.64	78	1146	27.39	717	1111
28.02	33.2904	-5.48756	0.0361729	0.143784	-0.0992355	0.0505966	-0.107691	0.0806619	-0.172737	0.148739	38.58	4894.79	396.18	69	1148	26.64	725	1112
28.19	33.3649	-5.55447	0.0224319	0.251913	-0.267144	0.150365	0.101616	-0.348049	-0.21362	0.148739	38.63	4891.67	393.64	83	1150	27.19	731	1115
27.89	33.4396	-5.62134	0.00612491	0.302898	-0.207888	-0.253395	-0.0864847	0.00706801	0.0606441	0.148739	38.91	4927.99	392	70	1155	26.35	736	1134
27.98	33.5199	-5.6826	-0.00493598	0.298158	0.0127868	0.141508	0.0588052	0.375992	0.285854	0.148739	39.01	4943.29	397.48	125	1156	26.74	737	1148
28.09	33.5935	-5.75066	-0.0246077	0.223848	0.177836	0.105639	-0.0270608	-0.146783	0.0882471	0.148739	40.61	5005.03	397.88	52	1153	27.25	742	1169
28.22	33.6615	-5.82438	-0.0488765	0.104269	0.16505	-0.26002	0.0193135	-0.317418	-0.252045	0.148739	41.14	4974.29	388.4	53	1150	27.63	745	1178
28.15	33.7452	-5.88205	-0.0494276	0.000620497	0.0395159	0.190917	-0.0518332	0.291973	-0.197589	0.148739	43.05	4910.7	384	68	1154	27.62	748	1197
28.11	33.8255	-5.94284	-0.0483523	-0.0957211	-0.125633	-0.00510777	0.106962	0.123456	0.107761	0.148739	42.61	4919.59	384.6	62	1154	28.1	747	1219
28.17	33.906	-6.00326	-0.0424925	-0.168585	-0.192968	-0.109914	-0.16434	-0.309596	0.230714	0.148739	42.43	4980.77	384.56	38	1155	28.13	752	1230
27.47	33.9887	-6.06118	-0.0298432	-0.207382	-0.0974002	0.0715798	0.208639	0.071067	0.0375218	0.148739	42.3	4960.25	374.6	41	1159	29.13	751	1227
27.71	34.0708	-6.11956	-0.0149128	-0.215643	0.0873518	0.037491	-0.229862	0.212771	-0.182251	0.152017	42.71	5067.1	377.38	40	1160	28.86	754	1211
28	34.1539	-6.17647	0.00302504	-0.194461	0.219225	-0.0697952	0.219552	-0.196539	-0.129789	0.152017	42.32	5067.14	382.9	43	1165	29.55	754	1201
27.85	34.231	-6.23921	0.0146589	-0.157792	0.178113	-0.0354121	-0.1687	-0.0548026	0.082575	0.152017	43.19	5057.06	387.06	38	1168	29	751	1189
28.19	34.3122	-6.29736	0.0322949	-0.0918499	0.00594789	0.207486	0.0843219	0.258885	0.17993	0.152017	44.53	5065.92	387.46	38	1174	30.11	749	1197
28.19	34.3972	-6.35097	0.0560406	-0.00118067	-0.174622	-0.276217	0.021111	-0.15536	0.0329944	0.152017	43.8	5022.24	386.54	66	1179	29.62	751	1162
28.17	34.4951	-6.39077	0.0944228	0.111039	-0.228032	0.102658	-0.148072	-0.204558	-0.15656	0.152017	43.7	5009.88	392	58	1178	29.57	750	1121
28.37	34.5932	-6.42978	0.126978	0.197361	-0.154646	0.204414	0.265034	0.292795	-0.184282	0.152017	44.31	4942.7	389.94	68	1177	29.7	747	1122
28.38	34.6808	-6.479	0.13661	0.22075	-0.0172928	-0.394556	-0.336019	0.0825867	0.0102776	0.152017	44.03	4940.52	386.1	78	1177	30.9	742	1161
28.44	34.7814	-6.5145	0.149016	0.210676	0.159368	0.32121	0.34888	-0.325708	0.282928	0.152017	45.44	4889.63	385.7	79	1180	30.52	741	1211
28.38	34.8782	-6.55325	0.142011	0.1455	0.243922	-0.0552566	-0.31635	-0.00607564	0.193865	0.152017	45.75	4934.84	385.76	37	1184	30.81	742	1235
28.29	34.9733	-6.59338	0.115666	0.0403824	0.181152	-0.212671	0.253888	0.363595	-0.213921	0.152017	45.25	4945.1	388.72	29	1185	32.02	741	1273
28.44	35.0637	-6.63784	0.0679086	-0.0803219	0.00725643	0.33266	-0.163563	-0.0843562	-0.381871	0.152017	45.96	4953.87	391.4	30	1189	31.63	739	1296
28.45	35.1628	-6.67271	0.0179323	-0.164544	-0.14766	-0.241863	0.0570871	-0.363304	0.0175823	0.152017	46.87	5017.48	393.52	37	1192	31.81	736	1301
28.36	35.2679	-6.70093	-0.0353979	-0.19735	-0.21181	-0.0174054	0.0352466	0.153406	0.441402	0.152017	46.6	4999.97	396.4	39	1196	30.95	736	1325
28.26	35.3721	-6.72958	-0.0992752	-0.188122	-0.183987	0.261407	-0.102843	0.339839	0.228252	0.152017	45.84	5046.84	401.34	63	1200	30.76	734	1323
28.16	35.471	-6.76298	-0.175956	-0.149566	-0.0854942	-0.308989	0.144543	-0.216432	-0.357852	0.152017	45.09	5007.12	394.46	85	1201	31.77	727	1362
28.39	35.5736	-6.79211	-0.249741	-0.0773458	0.0739435	0.149818	-0.146318	-0.289434	-0.432371	0.152017	46.84	5000.02	395.78	52	1207	32.04	721	1366
28.85	35.6891	-6.80758	-0.305498	0.0229533	0.236377	0.0753969	0.0871231	0.261566	0.151843	0.152017	56.8797	5042.01	397.78	67	1211	34.3899	715	1460.03
28.88	35.7988	-6.82854	-0.364013	0.0939938	0.255661	-0.255109	0.0177413	0.187215	0.490464	0.152017	46.6	5064.41	398.2	104	1214	33.29	712	1542.15
28.24	35.8972	-6.86076	-0.428772	0.110605	0.0975314	0.329047	-0.133689	-0.237267	0.0949494	0.152017	46.64	5042.94	396.18	100	1214	32.87	707	1411.56
28.37	35.997	-6.89102	-0.477683	0.0986091	-0.108211	-0.217154	0.256098	-0.0802768	-0.385461	0.152017	46.69	5113.71	396.02	41	1224	32.05	700	1411.56
28.41	36.1047	-6.91268	-0.496304	0.0834622	-0.218546	-0.0609483	-0.378377	0.161701	-0.251792	0.152017	46.67	5211.29	397.6	39	1227	32.57	696	1411.56
28.86	36.2196	-6.92657	-0.48299	0.0709333	-0.192854	0.323453	0.466686	0.00657586	0.207149	0.153259	48.1	5267.72	402.38	65	1240	33.56	695	1374
28.41	36.3241	-6.95043	-0.457233	0.0395718	-0.0999617	-0.39624	-0.496686	-0.0748728	0.257742	0.153259	46.2	5368.5	404.4	64	1244	32.84	693	1418
29.69	36.4412	-6.96107	-0.391629	0.0269272	0.0455969	0.247692	0.462625	0.0499227	-0.0472642	0.153259	48.77	5417.67	404.9	69	1252	33.51	690	1425
29.04	36.5545	-6.97507	-0.306627	0.0089369	0.145546	0.00419829	-0.376711	-0.0933413	-0.222851	0.153259	49.7	5513.66	401.32	62	1258	34.64	692	1448
29.47	36.6782	-6.9781	-0.189996	-0.00143201	0.17755	-0.210972	0.248345	0.0362113	-0.0160275	0.153259	49.73	5495.43	398	51	1260	34.8	692	1606
30.49	36.7949	-6.98794	-0.0685097	-0.0373963	0.0985076	0.255077	-0.102907	0.166573	0.150918	0.153259	50.42	5441.16	387.1	53	1264	34.42	690	1761
28.91	36.9062	-7.00307	0.0536037	-0.094281	-0.0342965	-0.120923	-0.0214731	-0.155559	0.0253896	0.153259	51.08	5596.35	389.22	68	1271	34.54	689	1849
30.1	37.0225	-7.01298	0.184088	-0.140529	-0.113459	-0.0554535	0.107385	-0.141976	-0.103463	0.153259	52.23	5577.97	389.32	104	1280	33.54	689	1856
30.46	37.1422	-7.01931	0.314813	-0.163654	-0.110205	0.11348	-0.155007	0.251865	-0.0110846	0.153259	51.3	5470.46	386.5	119	1281	33.42	692	1792
30.41	37.257	-7.03052	0.428589	-0.165733	-0.0689892	-0.0415053	0.158947	0.0474854	0.102331	0.153259	50.78	5458.08	387.9	138	1280	31.64	695	1754
30.48	37.3629	-7.05085	0.515061	-0.141692	-0.0248956	-0.0302612	-0.104421	-0.294343	0.0159182	0.153259	49.64	5518.52	386.82	84	1278	31.53	701	1740
31.1	37.4708	-7.06892	0.585246	-0.0643118	0.045562	0.0281569	0.00684193	0.115581	-0.0979674	0.153259	50.26	5437.52	387.72	107	1281	32.99	706	1766
31.65	37.5857	-7.07972	0.642573	0.066972	0.129291	0.0223755	0.106623	0.238849	-0.0368956	0.153259	51.38	5476.43	388.82	122	1279	32.82	710	1828
31.65	37.6956	-7.09537	0.670081	0.207872	0.148	-0.0651546	-0.219587	-0.281752	0.0765979	0.153259	50.78	5564.97	392.72	104	1279	34.02	712	1837
31.82	37.8097	-7.10668	0.675832	0.332927	0.0811057	0.0542463	0.316712	-0.0705884	0.0717463	0.153259	50.27	5569.78	390.9	62	1274	34.15	711	1810
31.9	37.9104	-7.13139	0.639107	0.382215	-0.0750028	0.00877265	-0.378503	0.342232	-0.0700474	0.153259	50.56	5625.92	389	70	1268	33.08	710	1765
31.28	38.0186	-7.14831	0.586825	0.365959	-0.181651	-0.0360336	0.408503	-0.0774658	-0.0646907	0.153259	50.51	5512.97	390.14	64	1271	33.28	710	1659
31.02	38.1268	-7.16469	0.513953	0.268762	-0.171853	-0.0329708	-0.417243	-0.368896	0.0643406	0.153259	51.16	5528	387.94	77	1272	33.21	710	1540
31.35	38.2395	-7.1762	0.427619	0.103673	-0.0455642	0.13336	0.403847	0.252842	0.0800892	0.153259	50.29	5377.14	386.3	56	1274	33.88	710	1470
31.35	38.3443	-7.19521	0.316728	-0.119564	0.0976087	-0.148072	-0.368042	0.301759	-0.0848591	0.153259	50.27	5351.96	388.34	65	1269	32.88	711	1452
31.05	38.4553	-7.20731	0.20254	-0.334781	0.196299	0.0405983	0.322813	-0.377459	-0.113659	0.154538	50.71	5417.65	392.64	77	1265	32.81	717	1444
31.16	38.5701	-7.21506	0.0862952	-0.496667	0.179577	0.110896	-0.289656	-0.207328	0.0703348	0.154538	52.56	5501.09	389.5	89	1259	34.93	720	1380
31.01	38.6816	-7.2255	-0.0372699	-0.576373	0.0306801	-0.205916	0.274778	0.466101	0.159274	0.154538	53.14	5485.2	385.1	96	1251	37.38	722	1327
30.64	38.7872	-7.24132	-0.166838	-0.548608	-0.15886	0.186569	-0.269824	0.0936302	-0.0100714	0.154538	54.1	5473.95	382.26	113	1253	37.22	725	1327
30.85	38.8931	-7.25595	-0.288176	-0.391037	-0.235698	-0.0297156	0.282733	-0.508455	-0.167189	0.154538	54.56	5483.41	377.86	90	1248	38.15	726	1333
30.93	39.0126	-7.25577	-0.379376	-0.102647	-0.115828	-0.182656	-0.318508	0.0467585	-0.0463282	0.154538	55.39	5564.56	381	80	1243	38.56	729	1317
32.25	39.1402	-7.24623	-0.445372	0.246279	0.0847376	0.253494	0.342437	0.459324	0.117996	0.154538	56.32	5686.25	385.6	37	1243	38.21	729	1306
32.28	39.2567	-7.24711	-0.509543	0.543598	0.169462	-0.11457	-0.332945	-0.182093	0.0311475	0.154538	56.35	5807.72	385.66	20	1240	39.28	729	1303
31.99	39.3819	-7.23812	-0.547586	0.743311	0.119953	-0.0915721	0.291862	-0.314841	-0.0715113	0.154538	59.72	5768.38	374.18	55	1250	38.28	740	1770
32.27	39.5086	-7.22645	-0.567677	0.780728	-0.0187808	0.162189	-0.232031	0.199027	-0.00836732	0.154538	57.66	5778.84	372.46	76	1248	37.37	760	1698
32.17	39.6373	-7.21183	-0.571364	0.632582	-0.133416	-0.0489798	0.154916	0.196924	0.0832235	0.154538	58.64	5597.33	376.66	107	1250	37.92	786	1709
32.09	39.7599	-7.20236	-0.569028	0.311128	-0.140936	-0.117566	-0.0577776	-0.154039	-3.49507e-05	0.154538	61.42	5579.67	380.66	127	1248	38.61	802	1727
31.82	39.8887	-7.18547	-0.546198	-0.0974069	-0.00828825	0.178068	-0.0502738	-0.11439	-0.106917	0.154538	60.62	5437.57	379.6	81	1251	39.09	816	1709
32.18	40.0181	-7.16664	-0.509298	-0.506304	0.150527	-0.0753214	0.154718	0.0481111	-0.0468009	0.154538	62.91	5469.56	375.94	45	1253	38.2	824	1700
31.99	40.1574	-7.13646	-0.448628	-0.806875	0.207771	-0.109957	-0.248016	0.138126	0.128067	0.154538	61.7	5336.76	369.5	48	1250	37.23	831	1675
32.12	40.3023	-7.09922	-0.372189	-0.934322	0.0779518	0.192335	0.305173	8.20847e-05	0.110291	0.154528	61.58	5418.78	367.94	74	1254	37.07	831	1651
31.6	40.4482	-7.05949	-0.289038	-0.862503	-0.17302	-0.0860493	-0.313364	-0.230376	-0.12743	0.154528	58.92	5349.63	361.74	33	1249	38.29	829	1673
32.46	40.6135	-6.9988	-0.182335	-0.579475	-0.326033	-0.121306	0.259709	0.0410353	-0.193509	0.154528	58.98	5452.21	363.5	44	1252	37.41	827	1763
32.99	40.7874	-6.92822	-0.0734201	-0.171175	-0.276541	0.179497	-0.180111	0.250554	0.000858345	0.154528	60.44	5280.71	360.34	52	1255	38.1	826	1779
33.9	40.9532	-6.86509	0.0077884	0.23675	-0.064072	-0.0129663	0.0912681	-0.133268	0.169394	0.154528	63.56	5262.8	356.6	63	1258	38.96	824	1829
35.27	41.1155	-6.80495	0.060979	0.560682	0.218606	-0.193023	0.013072	-0.189786	0.141443	0.154528	65.85	5080.02	360.36	52	1276	39.07	825	1853
35.5	41.2836	-6.73851	0.0950554	0.751808	0.427961	0.222448	-0.126063	0.216754	-0.0151872	0.154528	63.5	4971	359.04	63	1274	40.58	827	1901
35.41	41.4488	-6.67464	0.099057	0.766929	0.393583	-0.0341984	0.227113	0.0614522	-0.175989	0.154528	63.86	5128.22	365.88	62	1258	41.85	826	1970
35.24	41.6077	-6.61698	0.0715326	0.613465	0.094478	-0.203617	-0.28569	-0.215043	-0.161262	0.154528	64.76	5146.38	360.76	83	1260	42.77	822	1960
35.06	41.7785	-6.54695	0.0395064	0.366164	-0.277989	0.293294	0.285273	0.0876513	0.0914947	0.154528	65.19	5035.54	363.86	80	1259	42.29	823	1983
35.28	41.9436	-6.48253	-0.0118096	0.0628976	-0.532467	-0.17978	-0.230943	0.078968	0.23838	0.154528	63.57	5079.36	364.56	70	1257	41.47	825	2017
35.01	42.1183	-6.40814	-0.0576195	-0.208694	-0.467815	-0.0317645	0.136421	-0.109022	0.0993149	0.154528	63.8	5100.86	366.2	55	1249	42.86	825	2105
35.01	42.2976	-6.32906	-0.0978203	-0.406241	-0.106465	0.160488	-0.0327876	0.0281038	-0.204343	0.154528	62.34	5141.77	369.24	48	1243	42.28	825	2215
35.53	42.4789	-6.24794	-0.130625	-0.509006	0.338775	-0.136673	-0.0605912	0.0522823	-0.294173	0.154528	58.92	5007.09	367.66	45	1237	41.84	820	2281
36.06	42.6682	-6.15907	-0.145713	-0.508987	0.599517	0.0202518	0.119493	-0.093981	0.00913494	0.154528	59.53	5057.15	365.7	68	1237	42.72	818	2319
36.41	42.8541	-6.074	-0.153926	-0.442077	0.477321	0.046286	-0.13384	0.0213277	0.33056	0.154528	59.23	5009.25	366.8	95	1242	41.32	815	2271
36.48	43.0464	-5.9831	-0.142487	-0.322435	0.0470076	0.0129632	0.0990295	0.136994	0.256911	0.154528	57.22	4928.69	366.24	76	1241	41.49	812	2194
36.6	43.2341	-5.89769	-0.122928	-0.191235	-0.443764	-0.133269	-0.0155909	-0.149711	-0.185287	0.154528	58.65	4926.35	367.22	120	1242	40.26	809	2172
37.18	43.4404	-5.79438	-0.0682912	-0.036279	-0.642952	0.177021	-0.110633	-0.0687121	-0.399344	0.152177	61.26	4966.18	372.86	49	1190	44.33	800	2385
37.13	43.651	-5.68795	-0.000186296	0.0975126	-0.457839	-0.108674	0.233793	0.173433	-0.14288	0.152177	62.18	5083.37	372.1	96	1190	44.81	797	2472
37.57	43.8606	-5.58425	0.0673342	0.183341	-0.0200078	-0.0506839	-0.322896	-0.0164857	0.282314	0.152177	58.84	5089.24	376.4	115	1202	47	793	2750
38.7	44.0785	-5.47449	0.136314	0.228004	0.421459	0.211026	0.34799	-0.145838	0.395561	0.152177	59.71	5135.45	375.2	145	1205	46.86	793	2788
39.42	44.2799	-5.38411	0.169179	0.202151	0.570291	-0.286588	-0.295812	0.038703	-0.00788034	0.154626	63.94	4992.42	381.76	53	1193	52.1	805	3240
39.57	44.4761	-5.30236	0.173825	0.147304	0.393335	0.259728	0.1887	0.187389	-0.391371	0.154626	62.92	5023.06	381.54	50	1189	52.91	806	3254
39.67	44.6595	-5.23703	0.141294	0.0899893	0.0264829	-0.102137	-0.0318002	-0.0921461	-0.263475	0.154626	63.73	5044.55	382.44	45	1197	55.17	806	3139
40.02	44.8378	-5.18059	0.084067	0.0742972	-0.282947	-0.121703	-0.141324	-0.176285	0.23659	0.154626	62.0644	4992.97	380.68	38	1195	54.35	805	3077
40.15	45.0122	-5.13199	0.00886429	0.113654	-0.380938	0.307522	0.301638	0.149749	0.439242	0.154626	63.73	5184.99	389.3	38	1186	56.15	801	2856
39.66	45.162	-5.11257	-0.100762	0.168303	-0.29289	-0.340623	-0.40744	0.141151	0.0286543	0.154626	60.12	5134.15	392.36	60	1179	51.65	795	2869
40.01	45.306	-5.10316	-0.20966	0.246438	-0.0512539	0.243993	0.467904	-0.1166	-0.370399	0.154626	63.83	5318.48	392.48	48	1172	53.24	791	2809
39.44	45.4348	-5.1131	-0.312285	0.309085	0.211494	-0.0385622	-0.467738	-0.147816	-0.229214	0.154626	63.39	5338.23	394.28	54	1172	51.76	788	2688
41.08	45.5699	-5.12045	-0.367409	0.354263	0.405596	-0.183025	0.416966	0.154765	0.249627	0.154626	64.35	5321.09	391.38	57	1171	50.95	787	2596
41.08	45.7034	-5.13285	-0.371944	0.3329	0.396706	0.300432	-0.338693	0.110108	0.324472	0.154626	65.15	5331.57	394.38	50	1167	51.62	781	2591.53
40.07	45.8327	-5.15323	-0.322914	0.210058	0.142584	-0.26071	0.249353	-0.195243	-0.114691	0.15703	66.74	5255.29	387.5	61	1173	50.17	781	2472
39.53	45.9523	-5.18702	-0.223302	-0.0212794	-0.244764	0.102263	-0.151928	-0.043912	-0.373557	0.15703	66.88	5282.28	382.62	31	1168	49.9	779	2438
39.95	46.0643	-5.23186	-0.0697099	-0.317	-0.521137	0.121947	0.0703186	0.241992	-0.0107222	0.15703	66.96	5271.47	386.46	60	1152	53.69	772	2669
39.98	46.1748	-5.28138	0.143421	-0.593497	-0.466262	-0.285388	-0.00270519	-0.0209315	0.442259	0.15703	67.16	5224.7	389.92	40	1146	52.58	771	2857
40.07	46.2982	-5.32073	0.42489	-0.752827	-0.0641456	0.282737	-0.0603733	-0.276423	0.233246	0.15703	67.77	5166.56	382.66	61	1126	51.3	770	3025
41.22	46.4178	-5.36681	0.739062	-0.766205	0.391925	-0.145965	0.104201	0.0596597	-0.468589	0.15703	70.36	5155.97	371.94	45	1104	54.98	775	3175
42.26	46.5415	-5.4118	1.073	-0.605095	0.59277	-0.0391229	-0.122232	0.335685	-0.565925	0.15703	70.45	5251.76	372.16	33	1121	55.4	777	3324
42.83	46.6532	-5.47198	1.38339	-0.310914	0.36343	0.178829	0.110819	-0.174586	0.230914	0.15703	69.62	5190.54	370.8	37	1122	55.53	777	3418
43.13	46.7581	-5.54235	1.65151	0.0747709	-0.128178	-0.195143	-0.0522512	-0.320903	0.866213	0.154796	71.75	5085.79	373.88	60	1149	57.77	787	3224
43.77	46.8499	-5.62926	1.8486	0.476175	-0.530822	0.118943	-0.0432221	0.321099	0.304568	0.154796	72.82	5083.1	377.46	39	1149	53.92	791	3179
43.29	46.9302	-5.73071	1.95959	0.821681	-0.534282	0.0125589	0.185042	0.271155	-0.809992	0.154796	70.42	5142.1	378.8	85	1149	52.76	797	3228
42.6787	47.0011	-5.84452	1.97597	1.0488	-0.106862	-0.101053	-0.344823	-0.440005	-0.868875	0.154796	68.5	5151.46	382.48	74	1155	52.89	805	3073
45.01	47.0769	-5.95588	1.90721	1.12256	0.465534	0.111329	0.49828	-0.155245	0.378996	0.154796	63.6325	5108.99	380.68	25	1152	51.13	805	3053
45.51	47.1304	-6.09225	1.71787	0.969999	0.694509	-0.0912777	-0.625351	0.492351	1.18302	0.154796	64.96	5144.04	379.28	29	1151	52.06	806	3058
44.36	47.1653	-6.24963	1.41677	0.609207	0.397413	0.132038	0.742608	0.0862512	0.36446	0.154796	67.53	5151.75	376.3	87	1147	50.72	805	3103
40.18	47.1713	-6.43753	1.01057	0.103955	-0.199575	-0.120235	-0.796194	-0.497444	-0.988091	0.154796	68.75	4811.17	382.5	54	1145	53.26	801	3292
40.25	47.201	-6.60179	0.587349	-0.358484	-0.542681	0.036341	0.784642	0.0816909	-0.8933	0.154794	68.45	4933.74	377.84	137	1139	54.36	801	3282
39.22	47.2361	-6.76	0.150854	-0.712961	-0.436684	0.020776	-0.749041	0.341275	0.404032	0.154794	63.25	5043.15	363.92	39	1152	57.34	797	3375
39.62	47.2833	-6.90519	-0.272193	-0.905681	-0.0316183	-0.0463932	0.689969	-0.167453	1.03344	0.154794	64.67	4973.35	367.16	46	1157	56.19	801	3503
38.52	47.3207	-7.05892	-0.688867	-0.956286	0.277479	0.0473248	-0.61811	-0.203806	0.150678	0.154794	62.9	4941.07	371.24	43	1160	58.09	803	3566
38.17	47.3651	-7.20389	-1.06142	-0.851831	0.290407	-0.0122174	0.555841	0.218572	-0.831786	0.154794	62.36	4837.4	375.02	83	1162	57.17	804	3657
37.48	47.4142	-7.34169	-1.37492	-0.623232	0.05223	-0.047686	-0.521744	0.045099	-0.525988	0.154794	62.55	4894.24	375.4	43	1153	57.07	805	3833
38.74	47.479	-7.46087	-1.60464	-0.303905	-0.182189	0.0716773	0.508565	-0.192771	0.491621	0.154794	59.61	4862.14	374.28	87	1153	53.44	804	3976
38.24	47.552	-7.56857	-1.75307	0.0344593	-0.220338	-0.0627912	-0.531343	0.0438621	0.639915	0.154794	59.87	4835.88	374.88	55	1148	55.29	799	4147
39.28	47.6384	-7.65949	-1.81517	0.33479	-0.0458688	0.00391951	0.570176	0.10316	-0.220908	0.154794	63.42	4898.16	375.54	39	1151	56.49	799	4193
38.05	47.7243	-7.74755	-1.81229	0.528687	0.143787	0.0583134	-0.617832	-0.101059	-0.70582	0.154794	63.59	4801.61	373.96	42	1157	56.81	799	4195
39.7	47.826	-7.8162	-1.73499	0.612588	0.183309	-0.0802528	0.649923	0.0248072	-0.0174262	0.154794	64.66	4827.04	377.78	37	1154	58.94	797	4235
38.74	47.9134	-7.896	-1.63024	0.545101	-0.0258092	0.00922692	-0.657218	0.0173272	0.692792	0.154794	64.58	4813.27	379.04	70	1153	60.69	796	3808.49
39.89	48.0069	-7.96615	-1.48493	0.389739	-0.261211	0.159272	0.6478	-0.0278045	0.322392	0.154794	64.6	4805.61	378.84	52	1154	60.7	796	4132
38.22	48.0949	-8.03806	-1.32046	0.187317	-0.289201	-0.298895	-0.617679	0.0541529	-0.602483	0.15461	65.28	4869.46	379.12	34	1150	60.05	794	4013
38.44	48.2064	-8.08233	-1.11235	0.0287412	0.0130467	0.254913	0.55447	0.00399526	-0.60472	0.15461	64.66	4869.41	378.92	47	1149	61.46	795	4001
38.49	48.3138	-8.12676	-0.904849	-0.10329	0.367537	-0.0559174	-0.487531	-0.209768	0.29786	0.15461	66.41	4843.06	378.54	72	1156	61.26	795	3944
40.41	48.4147	-8.17414	-0.712768	-0.209954	0.45189	-0.17509	0.438525	0.153998	0.77049	0.15461	65.06	4972.13	374.96	65	1158	62.39	800	3618
40.41	48.5015	-8.23193	-0.549508	-0.295028	0.15187	0.336432	-0.393618	0.30898	0.120065	0.15461	65.08	4970.01	373.2	88	1158	62.69	804	3643
38.67	48.5894	-8.28418	-0.395043	-0.324031	-0.290617	-0.292244	0.369827	-0.356458	-0.662953	0.15461	65.27	5013.52	375.5	93	1153	60.86	804	3864
39.04	48.6931	-8.31579	-0.227869	-0.272506	-0.511181	0.0361833	-0.37773	-0.291881	-0.445368	0.15461	66.19	4991.66	373.3	99	1151	61.01	808	4163
40.77	48.8102	-8.32886	-0.0505061	-0.169125	-0.358396	0.21887	0.376491	0.529412	0.351128	0.15461	66.87	4917.16	373.82	49	1151	59.8	808	4221
40.95	48.9171	-8.34747	0.107865	-0.0842072	0.0110993	-0.312981	-0.347651	0.141302	0.509767	0.15461	66.98	4867.32	374.82	101	1151	59.8	810	4233
41.27	49.0364	-8.34847	0.274391	-0.009213	0.380519	0.242395	0.289699	-0.60634	-0.0331898	0.15461	68.08	4807.7	371.76	75	1156	59.26	820	4215
41.25	49.1593	-8.34074	0.438975	0.0310751	0.481891	-0.110899	-0.216252	0.00667077	-0.424083	0.15461	68.11	4855.94	367.86	91	1149	59.43	823	4275
41.81	49.2908	-8.31919	0.604694	0.0389333	0.24124	-0.0289322	0.119248	0.646104	-0.161379	0.15461	68.17	4821.77	372.52	90	1145	60.54	820	4560
41.88	49.4134	-8.30181	0.747931	0.000387217	-0.205996	0.148753	0.0016407	-0.211819	0.233591	0.15461	69.26	4853.2	369.26	35	1152	60.48	826	4651
41.39	49.5461	-8.26909	0.889301	-0.0300055	-0.501656	-0.20195	-0.131147	-0.575786	0.233761	0.15461	70.32	4849.43	366.78	48	1154	62.88	830	4644
42.81	49.6872	-8.22283	1.02313	-0.0310044	-0.432581	0.136701	0.237278	0.358852	-0.0857527	0.15461	73.15	4877.37	367.86	163	1154	64.31	840	4717
42.91	49.8288	-8.1713	1.13274	-0.0080405	-0.0709665	-0.00643799	-0.317777	0.440097	-0.244674	0.15461	74.23	4883.83	364.22	148	1147	61.86	852	4962
43.65	49.9627	-8.12303	1.20141	0.0244893	0.313828	-0.10839	0.373109	-0.453083	-0.0391183	0.15461	72.58	4833.93	364.48	130	1144	62.81	864	5197
43.7	50.0882	-8.07881	1.22421	0.062761	0.471997	0.177239	-0.386252	-0.269964	0.221695	0.15461	73.38	4866.38	362.78	101	1150	61.66	873	5167
44.87	50.2096	-8.03436	1.20543	0.11071	0.33297	-0.154408	0.364427	0.511979	0.174315	0.154192	77.4	4936.19	366.16	43	1169	59.1	939	5488
43.39	50.324	-7.99235	1.14361	0.1588	0.00902132	0.0463418	-0.306532	0.100132	-0.116942	0.154192	79.71	4979.52	370.14	47	1202	58.96	895	4257
43.12	50.4358	-7.94828	1.04801	0.204665	-0.270646	0.117985	0.229689	-0.492291	-0.225543	0.154192	79.74	4898.16	368.92	68	1211	59.96	867	3808
42.61	50.5498	-7.89697	0.929592	0.241055	-0.335144	-0.248888	-0.147117	0.0444648	-0.000824949	0.154192	78.61	4864.14	372.56	67	1207	58.63	854	3630
43.36	50.6632	-7.84127	0.789574	0.243349	-0.192838	0.236916	0.0656721	0.420542	0.203668	0.154192	79.1	4908.77	370.48	94	1215	58.77	846	3519
43.51	50.7719	-7.78515	0.627784	0.188478	0.0181821	-0.0544292	0.00742844	-0.142682	0.0877008	0.156477	78.85	4890.69	368.78	54	1217	56.99	842	3428
43.13	50.8747	-7.72963	0.449582	0.0753076	0.16534	-0.180328	-0.0483596	-0.312642	-0.135765	0.156477	80.26	4839.85	371.26	52	1218	59.53	834	3187
43.36	50.9912	-7.65448	0.285275	-0.0520687	0.223823	0.323674	0.0460727	0.207947	-0.0893184	0.156477	79.36	4821.11	368.04	52	1223	59.89	828	2892
43.23	51.1117	-7.56935	0.127322	-0.190451	0.161721	-0.31856	-0.0210706	0.144381	0.0642932	0.156477	79.11	4848.18	375.9	33	1210	60.7	812	2718
43.3	51.2357	-7.47485	-0.0242681	-0.322253	0.0129608	0.144772	-0.0200164	-0.183655	0.0335225	0.156477	78	4846.74	377.46	41	1205	60.48	811	2805
43.84	51.3617	-7.37228	-0.17108	-0.424965	-0.146077	0.131248	0.0649239	-0.0213639	-0.0957855	0.156477	79.26	4821.19	377.46	45	1213	63.23	810	2861
43.5	51.4912	-7.26032	-0.312126	-0.470535	-0.2286	-0.373245	-0.103785	0.0906305	-0.0314816	0.156477	79.45	4898.65	383.36	60	1225	63.77	809	2844
44.01	51.6309	-7.13209	-0.441444	-0.431853	-0.184641	0.41857	0.114698	-0.0343599	0.167212	0.156477	76.56	4888.37	383.6	49	1226	63.34	808	2807
43.52	51.7641	-7.0048	-0.582443	-0.331477	-0.0747834	-0.236026	-0.0993432	-0.013666	0.0882712	0.156477	76.96	4883.32	384.02	63	1234	67.65	812	2591
44.49	51.8918	-6.87749	-0.735504	-0.173624	0.0610809	-0.0687779	0.0717463	0.062877	-0.204934	0.156477	76.02	4885.75	382.26	52	1235	67.26	812	2430
43.86	52.0107	-6.75375	-0.902376	0.0267367	0.183527	0.351663	-0.0295486	-0.0682852	-0.222895	0.156477	73.91	4837.62	383.54	42	1237	69.2	810	2454
44.42	52.1205	-6.63364	-1.07659	0.253458	0.259651	-0.440467	-0.00776281	-0.0108796	0.17518	0.156477	75.97	4890.06	382.74	55	1240	69.47	813	2552
44.87	52.224	-6.51414	-1.24429	0.485935	0.253136	0.288748	0.0405897	0.144047	0.432324	0.156477	73.21	4912.4	380.38	31	1236	70.04	814	2645
44.89	52.3146	-6.40165	-1.39868	0.682991	0.124912	0.0482482	-0.0479157	-0.0825944	0.0594093	0.156477	73.24	4913.35	373.08	52	1233	69.3	815	2715
45.23	52.4152	-6.27254	-1.49571	0.839854	-0.0595706	-0.351311	0.0376601	-0.111619	-0.46049	0.156477	76.24	4916.66	370.88	56	1235	73.05	815	2654
45.16	52.5279	-6.12409	-1.51924	0.905307	-0.253782	0.38765	-0.0426658	0.118174	-0.400845	0.156477	76.16	4896.44	370.9	62	1237	74.6	817	2678
45.44	52.6352	-5.97401	-1.48205	0.796031	-0.415028	-0.168481	0.0654663	0.0176177	0.190595	0.156477	72.8	4860.13	372.7	53	1233	72.91	815	2767
45.08	52.7485	-5.81054	-1.36519	0.501477	-0.392729	-0.101693	-0.0977372	-0.060197	0.605836	0.156477	70.44	4851.42	371.42	60	1228	74.35	813	2881
45.4	52.8625	-5.63876	-1.17238	0.0333458	-0.122844	0.213398	0.125352	0.0084961	0.242139	0.156477	67.8	4832.03	370.24	60	1223	75.51	808	3018
45.28	52.9815	-5.45386	-0.899368	-0.530626	0.319038	-0.116472	-0.131934	0.00478477	-0.487599	0.156755	67.12	4843.85	368.74	47	1221	76.96	803	3047
46.37	53.125	-5.23583	-0.530594	-1.05693	0.699055	-0.0677966	0.0859354	0.00304663	-0.617284	0.156755	65.39	4856.16	367	49	1221	80.01	798	3115
46.99	53.2665	-5.01145	-0.112916	-1.4714	0.647056	0.077218	-0.00737686	-0.052085	-0.00609555	0.156755	67.35	4901.02	365.92	53	1230	78.4	795	3171
47.51	53.4152	-4.7713	0.345056	-1.65185	0.109457	0.16173	-0.0806068	0.0567038	0.658835	0.156755	66.64	4892.62	368.68	58	1232	81.42	793	3235
47.8	53.5771	-4.50904	0.829205	-1.50994	-0.611224	-0.424405	0.151175	0.057778	0.554293	0.156755	71.09	5078.69	366.72	85	1224	80.45	787	3343
49.01	53.7572	-4.2193	1.32037	-1.02444	-1.03244	0.349074	-0.205161	-0.157302	-0.285116	0.156755	70.06	5055.12	365.62	79	1222	83.97	784	3272
50.1	53.9655	-3.89202	1.79998	-0.254149	-0.815244	0.115513	0.20249	-0.0341618	-0.876245	0.156755	71.45	5083.8	368.14	51	1213	82.33	780	3272
52.66	54.1934	-3.53602	2.223	0.63195	-0.0651358	-0.729217	-0.165832	0.184473	-0.453987	0.156755	70.74	5049.7	368.52	74	1207	79.71	778	2932
56.38	54.4493	-3.14346	2.5607	1.43584	0.760728	0.939388	0.0658675	-0.0497063	0.585947	0.156755	69.16	5005.9	364.36	83	1203	80.7	779	2665
57.7	54.7008	-2.74792	2.73794	1.90402	1.05729	-0.484943	0.0691077	-0.267521	0.917209	0.156755	70.43	5034.73	368.08	63	1205	85.02	778	2498
57.65	54.9542	-2.3435	2.73527	1.91542	0.647015	-0.393362	-0.196771	0.25711	0.120483	0.156755	70.32	4954.76	372.78	34	1208	73.48	778	2379
57.44	55.2165	-1.9235	2.54636	1.46215	-0.168961	1.10877	0.279532	0.236595	-0.841732	0.156755	67.42	4880.42	372.34	54	1203	79.62	775	2371
53.2	55.475	-1.50112	2.15495	0.625369	-0.858717	-1.12441	-0.28634	-0.49713	-0.802283	0.156755	70.1	4914.45	368.9	47	1204	76.37	775	2229
54.87	55.7763	-1.02949	1.62465	-0.342879	-0.907321	0.358878	0.184176	-0.00897328	0.303641	0.156755	71.69	4948.74	372.78	60	1205	74.04	773	2219
56.97	56.0794	-0.550831	0.920866	-1.2922	-0.426655	0.589269	-0.032804	0.463906	0.948099	0.156755	75.4649	4919.32	374.92	33	1211	76.55	772	2217
54.62	56.3805	-0.0699084	0.0619364	-2.0213	0.207529	-1.04365	-0.121124	-0.177007	0.328271	0.156755	75.57	4955.96	376.04	52	1213	78.86	772	2217
53.85	56.691	0.424095	-0.901899	-2.33808	0.631357	0.756341	0.247864	-0.319893	-0.636644	0.156755	76.13	4921.51	372.48	39	1211	79.77	771	2217
53.22	57.0088	0.928208	-1.92846	-2.15641	0.637234	-0.0392752	-0.342821	0.239417	-0.729139	0.156755	75.68	4940.37	376.42	57	1211	80.22	770	2217
54.54	57.3189	1.42645	-2.98498	-1.51828	0.265357	-0.594089	0.380968	0.138604	0.0383807	0.156846	75.84	4917.77	373.4	103	1213	84.55	769	2285
55.92	57.5971	1.89344	-4.03961	-0.565422	-0.217566	0.793875	-0.312392	-0.170856	0.674534	0.156846	76.88	4868.12	374.72	92	1218	87.24	772	2289
55.81	57.8768	2.36301	-4.98106	0.589057	-0.393512	-0.405808	0.173582	0.109177	0.610962	0.156846	77.44	4818.23	371.9	64	1211	86.4	770	2296
56.56	58.1689	2.84621	-5.7241	1.74683	-0.173551	-0.290473	0.00230956	-0.0742159	-0.0792262	0.156846	79.4	4822.37	369.7	49	1215	85.09	768	2289
57.5	58.4855	3.35514	-6.19274	2.67437	0.169293	0.746009	-0.211172	-0.216631	-0.768913	0.156846	78.58	4844.05	370.12	47	1216	79.8	770	2277
58.59	58.841	3.90364	-6.32838	3.14076	0.242062	-0.687536	0.375897	0.337739	-0.743672	0.156846	78.23	4797.77	373.32	38	1214	81.03	769	2151
59.53	59.2022	4.45691	-6.1522	2.90689	-0.17936	0.0666478	-0.513269	0.00671419	0.0479661	0.156846	80.61	4845.58	375.34	48	1212	79.75	768	2027
60.48	59.5557	4.99987	-5.68109	1.907	-0.76992	0.693162	0.614263	-0.503057	0.944133	0.156846	81.23	4765.92	376.24	54	1212	80.3	768	1873
59.96	59.8792	5.50855	-4.95203	0.270051	-0.901795	-0.968502	-0.635296	0.366967	0.934877	0.156846	81.72	4726.73	375.94	69	1211	81.82	769	1764
62.51	60.1967	6.00682	-3.9546	-1.61373	-0.123769	0.570019	0.602453	0.565993	-0.155318	0.156846	82.79	4767.28	374.22	48	1210	80.32	771	1731
60.61	60.5003	6.48594	-2.72623	-3.29286	1.18854	0.245927	-0.515214	-0.840487	-1.30182	0.156846	84.54	4813.35	373.46	37	1212	82.38	772	1644
62.63	60.8127	6.96844	-1.28141	-4.2877	2.06722	-0.886397	0.393723	-0.300467	-0.99543	0.156846	84.13	4780.38	373.06	37	1214	81.82	776	1570
68.61	61.1262	7.44582	0.31384	-4.30656	1.55334	0.841107	-0.283644	1.17949	0.663229	0.156846	84.88	4786.74	377.2	40	1223	83.72	776	1391
69.15	61.4121	7.88823	1.95814	-3.30744	-0.406107	-0.135466	0.22671	-0.207699	1.7067	0.156846	83.11	4678.45	377.92	33	1219	87.15	777	1343
68.94	61.7033	8.32864	3.62095	-1.39414	-2.52987	-0.591129	-0.19516	-1.17291	0.749309	0.156846	84.91	4712.31	378.58	42	1218	88.36	777	1296
73.25	62.0217	8.78849	5.25104	1.06852	-3.18053	0.706493	0.141417	0.710689	-1.33368	0.156846	86.14	4619.88	371.58	48	1217	89.46	776	1302
77.7	62.3385	9.23755	6.72693	3.45753	-1.67791	-0.248552	-0.0931866	0.819715	-2.1223	0.156846	85.98	4563.77	370.1	30	1221	88.9	778	1381
84.8	62.6453	9.66551	7.94892	5.14716	1.21338	-0.308177	0.0580383	-1.0541	-0.258683	0.156873	90.72	4634.09	372.14	26	1236	96.33	781	1422
92.67	62.919	10.0474	8.80853	5.63183	3.61401	0.474803	-0.0306085	-0.327984	2.30652	0.156873	90.02	4608.77	374.8	20	1237	96.55	790	1503
95.26	63.1046	10.3258	9.18036	4.65662	3.75501	-0.089878	0.0702477	1.21169	2.20616	0.156873	86.94	4652.06	376.58	19	1241	90.45	797	1711
85.94	63.1777	10.4758	9.01974	2.4272	1.43131	-0.197043	-0.00623206	0.0407888	-0.713037	0.156873	88.01	4639.86	377.4	27	1242	90.44	795	1940
77.35	63.2185	10.5801	8.45359	-0.329866	-1.6717	0.277006	-0.0548175	-0.936589	-2.66618	0.156873	87.76	4601.4	375.24	39	1241	92.53	797	1977
73.85	63.2732	10.6877	7.59457	-2.79875	-3.46635	-0.147141	0.0905434	0.0851297	-1.15496	0.156873	90.4	4551.69	381.7	40	1243	91.37	796	1984
76.59	63.3603	10.8185	6.5228	-4.33246	-2.94	-0.137338	-0.149269	0.596096	1.72289	0.156873	90.57	4600.1	385.58	44	1242	90.75	795	1968
77.15	63.4534	10.9456	5.25912	-4.64439	-0.74929	0.24158	0.18056	-0.111935	2.14146	0.156873	90.04	4617.99	379.84	48	1239	89.42	794	1896
76.43	63.5237	11.04	3.82243	-3.78565	1.5064	-0.0441508	-0.160638	-0.358743	-0.25249	0.156873	90.51	4629.16	383.54	40	1240	86.01	793	1886
76.59	63.5781	11.1089	2.28205	-2.03803	2.53317	-0.192164	0.128426	0.0679291	-2.02975	0.156873	88.59	4651.24	386.64	38	1246	89.08	788	1964
77.28	63.6356	11.1722	0.7259	0.13261	2.02972	0.219786	-0.0878102	0.26047	-0.922794	0.156873	89.88	4634.31	386	24	1251	89.31	783	2045
77.51	63.6849	11.2184	-0.798462	2.12865	0.56426	-0.015641	0.030806	-0.00155884	1.19636	0.156873	94.45	4574.15	390.72	23	1266	89.41	778	2148
76.02	63.7097	11.2317	-2.25275	3.41728	-0.901877	-0.218385	0.0620397	-0.246095	1.40638	0.156873	92.74	4623.05	387.58	31	1279	94.72	775	2244
73.2	63.718	11.2207	-3.57055	3.71719	-1.57992	0.331493	-0.146104	0.0147723	-0.159966	0.156873	97.73	4529.32	396.04	35	1289	86.68	775	2187
71.38	63.7254	11.2021	-4.68091	3.03405	-1.2937	-0.18742	0.216477	0.308472	-1.09604	0.156873	95.9	4581.65	389.02	62	1288	81.89	773	2040
69.44	63.7318	11.1768	-5.54139	1.60707	-0.470307	-0.151101	-0.261769	-0.084172	-0.418163	0.158173	97.53	4619.69	389.14	72	1301	68.59	774	2069
69.57	63.7541	11.1628	-6.10371	-0.124712	0.329022	0.443791	0.26701	-0.355325	0.513504	0.158173	108.13	4578.6	394.5	81	1309	68.34	783	2137
66.95	63.7916	11.1605	-6.35633	-1.69207	0.737326	-0.478077	-0.244808	0.162132	0.375901	0.158173	115.69	4551.63	393.2	73	1322	67.18	786	2104
66.93	63.8734	11.1996	-6.27466	-2.66722	0.767868	0.13733	0.157311	0.362763	-0.210049	0.158173	109.53	4496.43	394.64	95	1316	64.91	789	2148
66.55	63.9696	11.2498	-5.92694	-2.8975	0.486398	0.263238	-0.0703584	-0.433416	-0.251293	0.158173	124.05	4352.78	403.3	52	1321	58.08	803	2235
66.8	64.0619	11.2923	-5.38325	-2.42359	0.0345525	-0.438279	0.00541215	-0.252395	0.136025	0.158173	123.71	4265.39	412.2	81	1324	68.29	806	2352
69.71	64.145	11.3214	-4.70235	-1.43306	-0.400763	0.315183	0.03551	0.71804	0.169536	0.158173	124.19	4226.35	417.16	95	1336	72.95	817	2558
69.8	64.2123	11.3304	-3.94204	-0.215141	-0.651075	0.0145052	-0.0201511	-0.00556247	-0.198502	0.158173	110.96	4292.84	404	77	1332	76.15	818	2704
71.72	64.2867	11.3431	-3.12005	0.957867	-0.558474	-0.262522	-0.0393047	-0.837762	-0.169392	0.158173	106.14	4306.52	404.78	80	1332	76.5	815	2718
75.93	64.3723	11.3639	-2.27541	1.8143	-0.171636	0.21213	0.106977	0.318106	0.304906	0.158173	104.43	4174.76	402.5	79	1319	78	815	2727
77.45	64.4449	11.3683	-1.47708	2.13357	0.264582	0.0283646	-0.170002	0.789255	0.325217	0.158173	95.56	3983.81	394.46	120	1309	77.17	808	2689
77.63	64.5128	11.3654	-0.745131	1.89247	0.573741	-0.139075	0.246112	-0.576743	-0.270517	0.158173	98.14	4156.08	391.04	43	1316	77.9	801	2591
77.18	64.5964	11.3762	-0.0737087	1.23419	0.665343	0.00177255	-0.325517	-0.615939	-0.534156	0.158173	96.27	4237.7	395.44	43	1310	79.66	800	2588
77.86	64.7165	11.4222	0.545649	0.381846	0.464872	0.167402	0.346607	0.730331	0.0371204	0.158173	102.87	4265.9	395.9	49	1312	78.64	800	2605
76.23	64.8302	11.4601	1.04741	-0.513061	-0.124256	-0.227495	-0.327841	0.275908	0.525826	0.158173	106.44	4258.75	394.76	38	1314	78.12	800	2589
75.88	64.9469	11.4992	1.43583	-1.23016	-0.816781	0.136876	0.29478	-0.676609	0.239998	0.158173	108.48	4255.3	397.16	38	1322	80.4	802	2546
75.66	65.0689	11.542	1.71881	-1.6024	-1.13622	0.0693455	-0.254177	-0.00025305	-0.366949	0.158173	110.26	4276.52	394.72	27	1324	76.37	801	2575
76.01	65.2266	11.6198	1.94203	-1.52174	-0.716913	-0.272269	0.193751	0.516107	-0.390543	0.158173	115.96	4251.31	399.02	39	1332	78.03	804	2567
77.87	65.4142	11.7264	2.10445	-1.06689	0.236715	0.210532	-0.185586	-0.274925	0.0550067	0.158173	111.02	4174.57	401.7	49	1325	78.4	804	2544
80.13	65.6008	11.8296	2.1711	-0.457765	1.0564	0.0391877	0.218992	-0.329336	0.205581	0.158173	110.74	4148.47	397.68	29	1316	80.63	806	2484
81.2	65.7779	11.9202	2.13798	0.0999	1.18271	-0.224118	-0.273315	0.474883	0.0279592	0.158173	108.18	4134.14	395.54	39	1311	81.54	806	2417
81.13	65.9466	11.9989	2.02066	0.466036	0.542503	0.203183	0.356035	0.0812913	0.0400827	0.158173	107.18	4254.1	394.74	65	1305	78.12	807	2369
80.16	66.1113	12.0701	1.84493	0.591043	-0.420496	0.0233488	-0.44417	-0.518366	0.225358	0.158173	105.58	4222.6	394.34	85	1303	76.32	811	2358
79.53	66.2805	12.1422	1.64316	0.514997	-1.06268	-0.260637	0.519892	0.199129	0.0373863	0.157525	101.25	4276.16	396.26	34	1289	78.35	811	2357
79.71	66.4499	12.211	1.43248	0.321897	-0.996027	0.281679	-0.567427	0.409709	-0.488951	0.157525	103.87	4263.84	394.5	130	1302	77.02	814	2128
79.61	66.6408	12.2979	1.25506	0.150938	-0.277674	-0.0359891	0.561084	-0.41577	-0.452178	0.157525	97.84	4209.1	394.94	95	1297	79.78	813	2061
79.88	66.8419	12.3909	1.10627	0.064421	0.542592	-0.362112	-0.523911	-0.273543	0.342436	0.157525	97.68	4230.77	396.04	132	1297	79.93	811	2055
82.94	67.0476	12.4836	0.97783	0.0752636	0.881602	0.555396	0.436186	0.542113	0.835329	0.157525	96.39	4100.07	399.6	77	1300	77.79	808	2031
81.28	67.218	12.5349	0.819053	0.1092	0.508441	-0.307748	-0.277884	0.0542449	0.118483	0.157525	96.54	4179.97	401.78	49	1304	78.84	806	2035
80.61	67.3797	12.5712	0.662332	0.180527	-0.129009	-0.15485	0.109831	-0.435471	-0.828046	0.157525	100.38	4139.74	403.7	44	1307	77.26	806	2068
80.22	67.5423	12.6024	0.521466	0.26724	-0.462879	0.481847	0.0343769	0.0885885	-0.619058	0.157525	103.81	4191.57	404.32	84	1314	79.78	804	2137
80.76	67.6899	12.6118	0.375705	0.294111	-0.307847	-0.462688	-0.135158	0.244099	0.474402	0.157525	92.0649	4188.75	405.82	100	1323	78.6902	804	2137
81.05	67.8211	12.598	0.22151	0.22153	0.111571	0.16958	0.201353	-0.0564244	0.957059	0.157525	106.13	4166.38	408.02	30	1328	79.78	805	2137
80.51	67.9219	12.5465	0.044258	0.0327456	0.361429	0.212876	-0.200796	-0.0789083	0.136645	0.157525	106.96	4134.9	405.1	30	1337	79.98	806	2115
79.4	68.0087	12.4744	-0.128596	-0.194654	0.254693	-0.3612	0.176264	0.00786558	-0.811614	0.157525	104.03	4070.79	400.06	53	1331	87.6	805	2142
79.41	68.0987	12.3997	-0.266868	-0.360184	-0.0697057	0.210612	-0.139774	-0.000158538	-0.590371	0.157525	104.71	3995.83	405.06	155	1336	86.19	804	2239
81	68.1909	12.3216	-0.366638	-0.410289	-0.333263	0.0359561	0.0885087	0.0646259	0.380463	0.157525	103.71	4013.25	406.8	38	1337	88.68	803	2307
79.7	68.2762	12.2313	-0.437803	-0.339097	-0.325832	-0.160461	-0.0321919	0.000667423	0.711255	0.157525	98.44	3814.91	404.42	33	1343	83.13	799	2356
79.83	68.3574	12.1314	-0.478115	-0.156822	-0.0268242	0.116757	-0.00449143	-0.120911	0.0722657	0.157525	98.76	3784.12	401.3	35	1341	82.4	796	2404
79.83	68.4428	12.0309	-0.481046	0.100785	0.350815	-0.00801935	0.0017339	0.0496587	-0.53636	0.157525	101.81	3895.54	400.9	45	1345	80.71	795	2425
80.3	68.5103	11.9073	-0.477949	0.332096	0.458991	-0.0496243	0.0501318	0.120647	-0.372339	0.157525	101.38	3921.11	400.82	30	1358	82.37	791	2403
80.03	68.5696	11.7709	-0.460559	0.490776	0.211816	0.0712539	-0.118994	-0.0373266	0.267447	0.157525	104.8	4016.24	405.82	40	1381	84.12	789	2404
79.85	68.6313	11.6328	-0.417991	0.552931	-0.196377	-0.0700651	0.193699	-0.122224	0.499679	0.15111	107.68	4010.21	404.52	150	1372	88.58	792	2644
79.61	68.6945	11.4926	-0.354363	0.497104	-0.470587	0.044563	-0.268219	0.0140946	0.0340705	0.15111	109.16	3908.82	403.6	132	1364	91.19	792	2718
79.56	68.7654	11.3567	-0.268816	0.331301	-0.406055	-0.00766814	0.322487	0.150711	-0.450165	0.15111	107.94	3877.44	405.36	85	1358	86.66	790	2831
79.54	68.8282	11.2093	-0.187947	0.0568089	-0.0754018	-0.057818	-0.350475	-0.0496984	-0.323703	0.15111	102.7	3919.87	402.3	39	1356	86.96	790	2939
80.83	68.8917	11.0597	-0.108472	-0.25989	0.312685	0.158321	0.359371	-0.139516	0.254054	0.15111	101.44	3976.42	399.94	30	1359	88.47	789	3052
79.89	68.9529	10.9052	-0.0392771	-0.549673	0.494736	-0.223451	-0.351133	0.0810633	0.486162	0.15111	101.62	3958.74	404.24	37	1360	87.89	788	3117
79.71	69.0173	10.7513	0.0208862	-0.733372	0.352362	0.158338	0.326239	0.129359	0.0537705	0.15111	105.49	3988.6	399.66	35	1367	88.11	788	3104
79.08	69.0761	10.5897	0.0583913	-0.769533	-0.0389068	0.050412	-0.287414	-0.130628	-0.471857	0.15111	108.316	3956.54	395.84	41	1369	89.19	789	3085
78.13	69.1379	10.4293	0.0819461	-0.622134	-0.401145	-0.275135	0.247528	-0.0739151	-0.336426	0.15111	109.53	4005.89	397.98	65	1364	91.34	789	3095
79.06	69.2081	10.2761	0.0976332	-0.303331	-0.483882	0.336382	-0.223957	0.149009	0.282151	0.15111	109.07	3991.91	393.32	119	1368	84.28	791	3189
79.65	69.2798	10.123	0.0958888	0.108563	-0.25814	-0.182105	0.210212	-0.0209544	0.480808	0.15111	104.59	3999.6	397.2	150	1368	82.85	790	3289
80.24	69.3541	9.97149	0.0775239	0.518794	0.117955	-0.10166	-0.201639	-0.111369	-0.0158597	0.15111	106.81	4077.6	399.5	126	1374	80.06	790	3344
80.19	69.4345	9.82516	0.0465092	0.82883	0.397771	0.325153	0.182111	0.079721	-0.487872	0.15111	108.63	4053.98	399.32	39	1378	77.83	790	3369
79.62	69.5037	9.6666	-0.0162381	0.931925	0.379697	-0.349953	-0.142248	0.0195492	-0.283189	0.15111	108.1	3959.15	400.18	46	1378	81.06	788	3253
79.56	69.5782	9.51279	-0.0868415	0.819403	0.135528	0.194096	0.0918295	-0.0279173	0.369479	0.15111	109.29	3983.18	400.84	43	1380	81.12	788	3127
79.45	69.6486	9.35436	-0.170034	0.499801	-0.163858	0.0266523	-0.0432163	0.00369882	0.515045	0.15111	109.18	3993.04	402.4	56	1378	84.48	789	2933
78.15	69.7191	9.19595	-0.252968	0.0518913	-0.311445	-0.185616	0.013342	-0.0194962	-0.0840487	0.15111	112.15	4001.3	404.44	38	1389	83.92	789	2681
77.45	69.7983	9.04655	-0.316889	-0.406358	-0.219427	0.234594	-0.0136602	0.0186567	-0.583916	0.15111	114.39	4029.02	401.12	43	1385	83.69	790	2571
78.12	69.8854	8.9056	-0.356541	-0.771456	-0.00225362	-0.218863	0.0314916	0.0202092	-0.284105	0.15111	117.7	4091.52	400.26	36	1387	83.74	791	2566
78.59	69.9787	8.77163	-0.370561	-0.966352	0.145536	0.140959	-0.0714199	-0.0655993	0.405292	0.150134	114.92	4083.18	397.46	33	1388	85.8	795	2633
77.57	70.0772	8.64366	-0.359382	-0.953447	0.114808	-0.00338534	0.12178	-0.00193205	0.530142	0.150134	111.55	4089.57	400.2	36	1391	86.06	796	2406.42
77.71	70.1822	8.52298	-0.322759	-0.738421	-0.0342017	-0.18528	-0.179583	0.100541	-0.081846	0.150134	118.26	4166.09	399.18	38	1398	81.17	802	2560
78.25	70.2945	8.4105	-0.263468	-0.373507	-0.144146	0.328973	0.224468	-0.0616991	-0.592781	0.150134	117.87	4179.13	397.3	38	1401	81.07	804	2514
78.21	70.4088	8.3007	-0.193557	0.0485287	-0.107587	-0.324545	-0.249534	-0.119812	-0.305503	0.150134	118.54	4219.81	399.32	37	1405	79.61	806	2410
80.42	70.5335	8.20199	-0.111085	0.441693	0.06511	0.108099	0.235709	0.146998	0.408353	0.150134	118.12	4175.67	399.98	33	1399	80.84	808	2342
79.97	70.6442	8.0895	-0.0531326	0.685796	0.181933	0.213191	-0.18251	0.0441908	0.529486	0.150134	117.99	4238.99	398.82	32	1398	81.69	812	2320
79.47	70.7502	7.97245	-0.0135721	0.754055	0.155362	-0.390988	0.120763	-0.133293	-0.0398709	0.150134	114.46	4189.35	405.52	37	1391	81.35	810	2260
79.13	70.8607	7.86048	0.017762	0.669076	0.0175228	0.295385	-0.064305	0.0348596	-0.482294	0.150134	117.78	4222.31	397.96	37	1395	83.93	806	2284
79.54	70.9716	7.74928	0.0348888	0.46371	-0.145845	-0.0102728	0.0129264	0.0500455	-0.278898	0.150134	116.01	4278.22	395.58	39	1387	86.01	802	2387
79.11	71.081	7.63707	0.0355445	0.193844	-0.221651	-0.261565	0.0311908	-0.0550923	0.225104	0.150134	114.47	4250.06	396.92	38	1385	82.79	800	2462
79.19	71.1903	7.52529	0.0227978	-0.0735046	-0.142963	0.345804	-0.0631352	0.0482727	0.388018	0.150134	115.16	4309.04	399.64	32	1382	82.18	800	2578
78.44	71.3	7.41442	-0.000228981	-0.282708	0.0486681	-0.203166	0.0788678	0.0056575	0.0774512	0.150134	107.95	4330.43	398.14	28	1369	83.78	794	2596
78.27	71.4082	7.30256	-0.0323618	-0.403178	0.221585	-0.0595333	-0.0772492	-0.118949	-0.271782	0.150134	111.05	4325.57	397.32	31	1361	84.51	784	2484
78.6	71.5154	7.19018	-0.0688184	-0.42612	0.252015	0.269235	0.0606046	0.102358	-0.257134	0.150134	105.6	4270.62	397.16	49	1353	81.66	782	2349
78.26	71.6182	7.07408	-0.107961	-0.369292	0.105572	-0.293685	-0.0282954	0.12512	0.0361528	0.150134	103.56	4343.88	397.78	62	1341	83.9	781	2354
77.24	71.7217	6.95944	-0.137236	-0.251552	-0.111694	0.145261	-0.00776131	-0.210498	0.259024	0.150134	105.84	4394.77	394.66	76	1325	83.2	772	2331
79.21	71.8349	6.8556	-0.140331	-0.0963459	-0.242298	0.0623824	0.0320066	-0.0655473	0.189251	0.150134	108.56	4444.26	397.5	44	1324	84.82	771	2295
77.25	71.9507	6.75523	-0.1238	0.0417767	-0.228378	-0.238695	-0.054114	0.261886	-0.11778	0.150134	112.22	4490.52	395.1	82	1329	87.12	770	2204
78.57	72.0632	6.65241	-0.0945527	0.120504	-0.0989512	0.299561	0.0769875	-0.0302743	-0.314525	0.150134	113.43	4421.36	394.54	64	1332	88.07	768	2186
78.27	72.1791	6.55391	-0.0451228	0.139707	0.0848581	-0.191074	-0.0943974	-0.25652	-0.113097	0.149	109.31	4466.72	390.42	30	1353.66	85.3	770.51	2214
80.01	72.3032	6.46456	0.0274727	0.114928	0.226122	-0.0598844	0.0916285	0.115215	0.263176	0.149	111.37	4496.03	392.38	23	1316	84.29	762	2159
79.51	72.4259	6.37439	0.10545	0.0497989	0.215765	0.286133	-0.0788086	0.183939	0.287138	0.149	114.65	4489.54	392.04	34	1312	82.99	758	2098
78.31	72.5375	6.27344	0.171023	-0.038592	0.0490297	-0.320034	0.0718154	-0.15492	-0.0922944	0.149	104.84	4423.97	384.28	34	1299	82.94	753	2043
79.06	72.6487	6.17253	0.232737	-0.0936337	-0.127252	0.161229	-0.0616277	-0.0628257	-0.314993	0.149	101.33	4443.47	378.8	35	1296	84.64	751	2073
78.99	72.7586	6.07078	0.286582	-0.0843947	-0.186693	0.078454	0.0451252	0.119847	-0.0852554	0.149	106.77	4428.78	378.46	55	1298	82.51	748	2067
79.28	72.871	5.97198	0.333199	0.000420127	-0.0983035	-0.256364	-0.0246332	-0.0237964	0.24559	0.149	105.43	4354.62	378.54	49	1304	84.07	745	2081
79.19	72.9777	5.86779	0.359068	0.126693	0.0370135	0.266972	-0.00185814	-0.0513318	0.18958	0.149	100.61	4313.62	378.2	88	1308	85.37	738	2013
79.26	73.0769	5.75634	0.359604	0.251946	0.110803	-0.101693	0.0443105	0.074638	-0.130475	0.149	97.01	4321.46	375.6	110	1293	83.59	736	2002
79.32	73.1687	5.63774	0.336131	0.336588	0.0935731	-0.102217	-0.0874577	-0.0199712	-0.201942	0.149	94.95	4322.07	376.1	109	1302	83.7	731	2010
79.39	73.2678	5.5272	0.308862	0.367344	0.051144	0.219529	0.125715	-0.057628	0.0799884	0.149	94.22	4248.53	373.38	49	1297	85.09	727	2150
79.48	73.362	5.41221	0.265194	0.300253	-0.00112267	-0.22428	-0.167627	0.0404748	0.188196	0.149	98.95	4292.59	374.98	45	1303	84.66	722	2162
79.36	73.4515	5.29312	0.207817	0.132824	-0.0385441	0.152022	0.225106	0.0484127	-0.0631347	0.149	101.43	4269.34	373.84	47	1304	83.37	717	2145
78.25	73.5396	5.17332	0.144865	-0.100565	-0.0434275	-0.0197747	-0.293361	-0.0398025	-0.215752	0.149	102.08	4283.8	373.52	34	1302	78.58	716	2113
78.11	73.6265	5.05324	0.0811149	-0.347177	-0.0284983	-0.146579	0.365867	-0.0512044	0.0325343	0.149	100.2	4236.06	370.32	53	1301	77.85	717	2118
78.83	73.7098	4.93051	0.0187733	-0.545199	-0.0132928	0.292891	-0.427497	0.0545536	0.298384	0.149	100.07	4238.23	375.98	113	1297	76.03	716	2146
78.06	73.803	4.81914	-0.0219003	-0.617314	0.0155195	-0.318342	0.463636	0.0641923	0.111361	0.149	98.11	4212.64	377.18	162	1295	76.08	713	2146
77.73	73.895	4.70781	-0.051792	-0.549113	0.0205113	0.126642	-0.47356	-0.123031	-0.360182	0.149	102.47	4245.98	377.46	142	1306	76.39	715	2061
77.62	74.0053	4.61649	-0.0492478	-0.323334	0.021337	0.225999	0.443834	-0.0227274	-0.357289	0.149	101.43	4225.04	376.64	139	1300	75.85	715	2007
77.8	74.1114	4.52191	-0.0466253	-0.026841	-0.0387554	-0.581135	-0.396867	0.102967	0.17468	0.149	104.25	4225.67	380.72	140	1308	78.68	716	1945
79.55	74.2114	4.42204	-0.0533339	0.262197	-0.122908	0.67401	0.349879	0.0112042	0.53292	0.149	103.88	4170.1	386.1	146	1313	78.27	716	1895
78.7	74.2912	4.30231	-0.0886413	0.463162	-0.146091	-0.294952	-0.287779	-0.0639831	0.177335	0.148287	103.45	4188.68	385.8	113	1317	80.28	722	1872
78.73	74.3784	4.19113	-0.117844	0.583684	0.0245126	-0.371741	0.233988	0.0484508	-0.392776	0.148287	100.46	4107.02	389.16	95	1313	81.66	722	1817
79.18	74.4691	4.08439	-0.144338	0.600695	0.282778	0.858348	-0.222662	-0.0547244	-0.472246	0.148287	96.91	4101.54	387.9	28	1304	83.9	722	1603
78.86	74.5501	3.96888	-0.183628	0.492391	0.377453	-0.795047	0.267104	-0.0508056	0.00883884	0.148287	93.87	4156.91	391.1	41	1310	84.48	719	1560
79.22	74.6304	3.85365	-0.223175	0.295553	0.190203	0.199073	-0.35366	0.228182	0.512547	0.148287	94.55	4148.07	388.7	39	1317	83.53	717	1566
79.35	74.7044	3.73304	-0.266464	0.0442207	-0.20929	0.549895	0.465716	-0.0874297	0.406122	0.148287	94.3012	4156.29	390.46	22	1320	85.65	714	1564
74.71	74.7697	3.60497	-0.310014	-0.207457	-0.53955	-0.92625	-0.560597	-0.298358	-0.205785	0.148287	93.58	4109.74	391.18	26	1320	85.63	711	1592
78.6	74.8589	3.5026	-0.310385	-0.363321	-0.474018	0.676163	0.600077	0.328549	-0.548742	0.148287	95.3	4193.54	389.56	28	1318	87.27	707	1556
77.35	74.9364	3.38989	-0.308485	-0.455008	-0.0841077	-0.0491333	-0.591191	0.117549	-0.318228	0.148287	97.46	4191.15	391.22	34	1327	88.58	706	1477
78.39	75.0184	3.28303	-0.286347	-0.459758	0.407254	-0.476546	0.549611	-0.427051	0.308943	0.148287	94.08	4185.68	392	87	1320	90.48	705	1404
78.98	75.0948	3.17191	-0.256126	-0.402464	0.649164	0.576758	-0.489082	0.104259	0.636621	0.148287	91.26	4177.84	391.52	63	1318	91.77	702	1387
78.99	75.1625	3.05326	-0.22249	-0.304728	0.452473	-0.280908	0.426437	0.424573	0.223554	0.148287	88.29	4216.96	389.9	35	1315	95.4	701	1394
77.09	75.217	2.92274	-0.18797	-0.179654	-0.0603993	-0.0709403	-0.346047	-0.30394	-0.50553	0.148287	88.45	4180.1	387.76	46	1310	95.72	699	1320
78.01	75.2818	2.80458	-0.120097	0.00475345	-0.495289	0.237798	0.261179	-0.274098	-0.622	0.148287	88.75	4181.4	386.26	78	1317	91.83	695	1279
78.76	75.367	2.70929	-0.00653559	0.240132	-0.564	-0.231165	-0.208845	0.393729	0.0336536	0.148287	90.9	4161.08	387.32	89	1323	88.94	697	1271
79.56	75.4579	2.62168	0.126835	0.448697	-0.309483	0.106061	0.164257	0.00517689	0.58856	0.148287	93.92	4082.42	389.54	75	1327	88.86	697	1213
79.45	75.5408	2.52765	0.252427	0.551028	0.0377524	0.0135092	-0.114719	-0.346558	0.371214	0.148287	99.71	4116.24	390.82	28	1327	88.95	696	1123
79.32	75.6217	2.4331	0.366602	0.520621	0.289391	-0.0357483	0.0607128	0.258085	-0.242519	0.148287	94.78	4107.55	391.28	33	1328	89.94	696	1082
78.64	75.6849	2.32193	0.443414	0.340101	0.345687	0.00614956	0.0146028	0.146894	-0.495027	0.148287	94.85	4089.52	387.94	92	1333	86.24	697	1304.85
79.06	75.7545	2.21881	0.507474	0.090055	0.306534	0.0301257	-0.0958647	-0.334556	-0.0877496	0.148287	96.25	4075.79	389.3	62	1331	80.34	696	1017
79.31	75.8216	2.11445	0.54415	-0.180757	0.198733	-0.0527051	0.154209	0.0443968	0.345411	0.148287	90.95	4078.84	386.92	68	1329	79.61	696	965
78.28	75.8669	1.98956	0.529231	-0.430427	-0.00142025	0.0476023	-0.157043	0.308933	0.251892	0.145125	88.3	4043.74	383.7	49	1321	80.33	696	1002
78.05	75.9183	1.87258	0.499342	-0.547557	-0.195786	0.0622752	0.122159	-0.127872	-0.0321707	0.145125	88.82	4023.61	383.02	55	1313	77.45	696	1086
75.73	75.9703	1.75804	0.452623	-0.502266	-0.342142	-0.25957	-0.0786617	-0.305953	-0.164332	0.145125	89.46	4015.43	386.86	120	1321	74.05	697	1133
78.2	76.0203	1.6437	0.390354	-0.307764	-0.378751	0.372349	0.0484942	0.2229	-0.156303	0.145125	89.22	4052.28	388.98	115	1321	69.57	699	1114
78.11	76.0769	1.5381	0.326289	-0.00516053	-0.228931	-0.219379	-0.0515796	0.284859	-0.0859341	0.145125	86.16	4054.98	386.36	76	1312	68.71	700	1133
78	76.1317	1.43305	0.254179	0.309328	0.0751797	-0.208416	0.0955985	-0.359755	0.057896	0.145125	81.4	4037.68	389.46	76	1313	66.93	701	1178
79.23	76.2006	1.34451	0.193264	0.56051	0.421649	0.643557	-0.1959	-0.19334	0.263001	0.145125	83.08	4093.79	389.52	111	1313	65.72	701	1213
78.16	76.2528	1.241	0.105962	0.621085	0.537536	-0.762834	0.337499	0.409966	0.167555	0.145125	87.88	4111.11	389.66	121	1331	69.36	707	1408
78.28	76.2918	1.12603	-0.00199624	0.469805	0.331296	0.424275	-0.472464	0.154626	-0.192385	0.145125	85.91	4065.36	387.2	127	1330	72.14	708	1595
78.1	76.3163	0.998472	-0.124139	0.153894	-0.0794266	0.295059	0.596542	-0.446735	-0.340634	0.145125	86.25	4027.12	385.24	126	1325	71.45	708	1612
74.55	76.3443	0.877202	-0.226995	-0.196161	-0.406002	-0.944063	-0.669066	-0.0516178	0.032895	0.145125	82.95	3932.68	383.6	139	1322	72.87	708	1553
79.07	76.3989	0.785855	-0.275659	-0.442723	-0.441584	1.00618	0.630817	0.449772	0.436942	0.145125	82.88	3928	384.7	121	1325	70.71	704	1553
74.61	76.4343	0.67808	-0.322204	-0.582643	-0.302805	-0.417632	-0.481592	-0.165016	0.110802	0.145125	85.31	3932.84	385.84	105	1322	70.74	704	1729
75.09	76.4854	0.589378	-0.324131	-0.529517	-0.0251395	-0.39442	0.259008	-0.245728	-0.406513	0.145125	86.13	3903.73	386.98	111	1332	69.4	702	1746
77.11	76.5525	0.520222	-0.28339	-0.302398	0.244563	0.845127	-0.0328489	0.186872	-0.325747	0.145125	84.64	3869.34	386.04	131	1340	70.05	703	1720
77.11	76.6151	0.449458	-0.233233	-0.00852468	0.329703	-0.719579	-0.170104	-0.00576086	0.206226	0.145125	82.53	3856.02	387.64	104	1343	65.41	702	1816
77.88	76.6825	0.386234	-0.17359	0.267017	0.22869	0.207741	0.324219	-0.014914	0.453799	0.145125	78.89	3836.68	384.38	118	1332	69.97	705	1813
77.02	76.7279	0.30313	-0.145074	0.403609	-0.00246576	0.295889	-0.404671	0.095353	0.032048	0.145125	79.67	3892.3	384.88	71	1330	67.78	705	1807
76.18	76.7705	0.219668	-0.129148	0.396389	-0.152945	-0.433627	0.434457	-0.136732	-0.372446	0.145125	79.94	3828.71	385.9	73	1327	64.97	703	1799
76.12	76.8109	0.136556	-0.125465	0.264596	-0.131397	0.219713	-0.424508	-0.0791042	-0.187629	0.145125	82.69	3827.14	389.66	66	1328	65.52	705	1757
78.29	76.8487	0.0534362	-0.134482	0.0593236	-0.0102616	0.0462813	0.383816	0.288458	0.2394	0.145125	83.78	3804.89	390.82	28	1330	66.52	704	1760
76.42	76.8752	-0.0382227	-0.163479	-0.156394	0.0590167	-0.0852933	-0.312653	-0.0384865	0.248635	0.140849	91.51	3720.94	393.24	57	1361	66.56	714	1961
76.84	76.9064	-0.122085	-0.187452	-0.28032	0.0424692	-0.052679	0.239654	-0.340476	-0.0761364	0.140849	88.9	3727.69	392.72	75	1365	66.12	714	1904
77.01	76.9593	-0.180688	-0.182156	-0.246245	-0.0159956	0.0956037	-0.210983	0.183083	-0.216444	0.140849	89.05	3784.31	393.04	85	1368	66.5	713	1873
76.13	77.0018	-0.246755	-0.1864	-0.11823	-0.127868	0.0412197	0.218178	0.229446	-0.116661	0.140849	87.8	3752.67	393	95	1374	68.62	711	1818
76.03	77.0384	-0.315786	-0.194528	0.0611578	-0.170802	-0.203956	-0.230506	-0.214473	0.0859015	0.140849	89.01	3842.47	392.42	100	1379	67.8	708	1838
77.42	77.0816	-0.375097	-0.189412	0.247105	-0.0387459	0.208428	0.232651	-0.102856	0.212912	0.140849	87.45	3846.41	390.28	77	1377	67.29	703	1843
77.12	77.1189	-0.437482	-0.184715	0.353548	0.178193	-0.0204968	-0.224269	0.139978	0.0897706	0.140849	87.75	3838.27	390.78	67	1382	67.55	699	1875
77.35	77.1489	-0.504375	-0.180779	0.33217	0.31332	-0.217798	0.211076	0.0658824	-0.153068	0.140849	84.95	3776.53	390.18	68	1384	67.08	697	1871
76.52	77.166	-0.581229	-0.179429	0.175443	0.240184	0.336635	-0.172103	-0.0306645	-0.207645	0.140849	88.1	3754.93	388.1	86	1386	66.66	691	1837
76.41	77.1891	-0.648771	-0.152099	-0.0445489	0.0152283	-0.18901	0.112525	-0.0758995	0.0544583	0.140849	88.04	3742.89	387.46	139	1385	68.52	690	1819
76.24	77.2164	-0.708466	-0.0957939	-0.263512	-0.239022	-0.181052	-0.045222	-0.0906209	0.255275	0.140849	88.9307	3633.37	392.72	128	1381	72.11	689	1797
76.05	77.2571	-0.750879	-0.000148726	-0.408847	-0.368003	0.488432	-0.0415439	0.172673	0.0746489	0.140849	87.88	3627.45	393.82	129	1378	76.88	684	1755
75.61	77.288	-0.799763	0.103255	-0.473119	-0.332382	-0.488515	0.137182	0.098021	-0.299799	0.140849	88.43	3656.9	393.62	144	1380	75.55	683	1706
75.9	77.329	-0.834671	0.233091	-0.406122	-0.0861526	0.165976	-0.215826	-0.24543	-0.226724	0.140849	91.06	3631.14	392.7	143	1380	79.95	682	1612
76.84	77.3827	-0.853112	0.383764	-0.219253	0.249897	0.249891	0.233089	-0.101667	0.23527	0.140849	91.67	3541.33	392.78	90	1369	80.93	679	1534
76.91	77.4301	-0.874713	0.519466	0.00714004	0.428162	-0.530477	-0.18421	0.299861	0.334926	0.140849	89.83	3508.7	391.66	68	1371	79.68	676	1463
78.13	77.4718	-0.899181	0.628118	0.212983	0.331735	0.536605	0.0806485	0.107656	-0.096575	0.139338	91.51	3634.17	391.46	55	1378	76.57	676	1377
77.08	77.5035	-0.930735	0.696415	0.347678	0.0270213	-0.229844	0.0851612	-0.381276	-0.389566	0.139338	92.32	3677.81	392.22	41	1387	76.54	672	1321
77.64	77.5484	-0.946139	0.744659	0.417386	-0.24834	-0.225481	-0.303607	-0.0297257	-0.0302083	0.139338	92.14	3647.9	391.04	28	1385	76.13	670	1290
77.88	77.5787	-0.973635	0.732972	0.368369	-0.389185	0.510932	0.530973	0.380032	0.355692	0.139338	94.18	3767.17	390.8	27	1384	76.21	668	1323
76.33	77.5832	-1.02465	0.647182	0.20811	-0.320627	-0.384701	-0.686741	0.0122538	0.175447	0.139338	95.31	3775.3	394.3	34	1385	77.35	669	1337
76.21	77.5998	-1.0606	0.539246	0.0509541	0.0184436	0.0181859	0.752687	-0.314878	-0.175422	0.139338	95.53	3749.33	395.1	34	1385	75.94	671	1356
76.5	77.6177	-1.09194	0.405349	-0.0649936	0.400296	0.226491	-0.734684	-0.110707	-0.23486	0.139338	91.02	3714.27	403.54	44	1380	72.63	672	1393
77.24	77.6482	-1.10738	0.263985	-0.103211	0.546666	-0.184675	0.618435	0.362444	-0.0054206	0.139338	88.61	3685.69	403.74	72	1377	72.92	671	1390
76.34	77.6624	-1.13649	0.0859757	-0.113474	0.252632	-0.0656639	-0.417814	0.129759	0.0914235	0.139338	92.09	3788.44	407	127	1377	75.7	671	1355
76.28	77.6671	-1.17222	-0.111146	-0.0991284	-0.280749	0.30461	0.187088	-0.410079	0.0745987	0.139338	92.2	3794.02	403.6	60	1372	75.1	673	1325
76.19	77.6796	-1.19676	-0.29349	-0.0480233	-0.619282	-0.25819	0.0454606	-0.0893091	0.140468	0.139338	89.34	3865.97	404.96	80	1368	76.53	674	1300
76.06	77.6988	-1.21119	-0.451377	0.0119946	-0.498819	-0.133516	-0.271648	0.448733	0.0859679	0.139338	90.05	3834.39	407.12	63	1366	73.3	675	1288
77.31	77.7214	-1.21895	-0.58199	0.0414727	-0.00713256	0.548153	0.457766	0.000249881	-0.248036	0.139338	88.66	3818.66	407.7	62	1358	72.29	675	1228
74.28	77.7306	-1.23706	-0.698921	-0.00246955	0.479932	-0.574578	-0.571924	-0.496364	-0.437841	0.139338	86.68	3801.57	407.42	71	1355	72.36	674	1189
77	77.7556	-1.236	-0.761953	-0.0702388	0.666669	0.121148	0.608614	0.190762	0.0767487	0.139338	84	3769.13	405.2	57	1347	74.49	673	1177
77.14	77.7788	-1.23369	-0.790363	-0.168747	0.366414	0.457905	-0.600412	0.391783	0.667243	0.139338	84.84	3769.57	404.86	34	1345	73.75	673	1149
74.17	77.7834	-1.24744	-0.804323	-0.287569	-0.255617	-0.693432	0.583544	-0.328572	0.361233	0.139338	85.37	3773.53	404.66	27	1349	75.72	671	1184
74.17	77.792	-1.25408	-0.7742	-0.337802	-0.694551	0.444802	-0.548671	-0.151129	-0.521412	0.139338	81.74	3756.81	406.4	29	1354	78.12	671	1242
74.81	77.8107	-1.24744	-0.692332	-0.269592	-0.60137	0.0746392	0.480143	0.304925	-0.789168	0.139338	82.38	3775.78	407.6	35	1352	78.71	672	1324
74.19	77.8334	-1.2338	-0.571252	-0.0924665	-0.0579894	-0.531357	-0.394824	-0.0942714	-0.00217553	0.139338	78.22	3733.24	408.02	37	1335	78.68	671	1347
78.42	77.8569	-1.2168	-0.424912	0.147012	0.515235	0.620865	0.291193	-0.155625	0.856158	0.139338	82.38	3848.42	406.56	38	1340	81.25	670	1327
78.03	77.8604	-1.21787	-0.288607	0.35686	0.659232	-0.30147	-0.168936	0.219981	0.590691	0.139338	81.81	3853.04	406.12	25	1339	84.69	670	1355
76.8	77.8428	-1.23823	-0.168947	0.488236	0.306289	-0.130901	0.0783632	0.00555596	-0.45429	0.139336	83.42	3894.77	407.1	22	1335	85.22	669	1338
76.74	77.8291	-1.25224	-0.0360535	0.555087	-0.183561	0.43861	-0.0153492	-0.180845	-0.831776	0.139336	83.33	3870.95	409.72	28	1330	87.67	668	1324
76.38	77.8216	-1.25735	0.111377	0.543138	-0.440165	-0.52	-0.040525	0.0757644	-0.110324	0.139336	82.97	3946.88	405.72	27	1329	87.31	668	1323
77.48	77.805	-1.26927	0.250167	0.416396	-0.355824	0.342873	0.088215	0.0627502	0.647412	0.139336	79.61	3968.2	401.78	28	1321	87.69	666	1340
76.75	77.7768	-1.29063	0.373451	0.182768	-0.0548864	0.0398945	-0.110044	-0.0458606	0.510903	0.139336	76.08	3958.44	401.1	35	1322	88.07	666	1373
76.21	77.7412	-1.31687	0.485738	-0.107201	0.231111	-0.414925	0.12084	0.0623743	-0.182671	0.139336	73.81	3959.18	402.44	40	1319	88.67	666	1385
76.83	77.7029	-1.34312	0.593037	-0.383964	0.319571	0.577308	-0.122226	-0.059799	-0.51223	0.139336	72.55	3998.24	403.46	42	1319	87.84	666	1386
76.43	77.6588	-1.37217	0.692752	-0.586648	0.180257	-0.41326	0.124871	-0.112318	-0.209758	0.139336	75.05	3945.68	403.54	68	1294	88.64	667	1357
76.3	77.6218	-1.39075	0.799915	-0.647897	-0.0332077	-0.000139946	-0.133443	0.233732	0.243201	0.139336	76.3	3954.89	408.1	39	1291	86.61	668	1401
76.74	77.5832	-1.4076	0.901373	-0.565474	-0.183654	0.409968	0.13718	0.00659106	0.301132	0.139336	77.61	3951.99	404.86	40	1284	85.5	668	1528
75.21	77.5443	-1.42124	0.994059	-0.357017	-0.189274	-0.564583	-0.126297	-0.352806	0.0530685	0.139336	76.18	3954.23	402.9	33	1278	83.82	668	1560
76.88	77.512	-1.42481	1.07914	-0.0635108	-0.0752615	0.365873	0.0867805	0.189689	-0.133047	0.139336	74.87	3893.22	405.3	44	1271	84.11	667	1548
[truncated: 341 more rows]
