# Supplementary material for: Forecasting regional carbon prices in china with a hybrid model based on quadratic decomposition and comprehensive feature screening
Source: PLoS One. 2025 Jun 30;20(6):e0326926. doi: 10.1371/journal.pone.0326926 (PMC12208498; doi:10.1371/journal.pone.0326926)
Supplement: S1 Data — (ZIP) [file pone.0326926.s001.zip › supplementary information/supplementary information/Original Data and Data Description/GD Data/GD After the first decomposition.xlsx]

## Sheet: Sheet1
data
62.5084
60.9544
60.8261
60.2577
59.7988
62.1838
63.3061
62.9214
63.3956
63.2899
61.7558
65.5496
61.4304
65.8735
71.5858
71.4373
71.9229
70.9962
66.3376
67.376
67.386
66.8527
65.0281
67.4903
64.2426
66.9246
68.5999
71.552
74.9455
76.6806
74.71
73.2122
72.5431
74.7384
74.1936
63.1046
64.9073
61.4267
63.1726
63.7507
66.488
68.5346
62.1122
63.3978
65.178
64.9777
67.4274
63.1361
61.1645
60.1727
62.5193
62.9025
64.9574
67.4844
68.662
70.0431
67.8693
62.1042
58.2987
59.0145
60.9969
67.8432
61.4964
58.0994
54.191
50.5166
44.9294
46.2304
45.4718
44.2085
43.8399
43.7097
44.5086
43.9581
48.9231
53.2266
59.3656
64.6809
57.6956
58.3118
71.0134
64.3392
57.4618
59.9551
54.1667
48.831
51.8461
50.8405
50.9696
51.6206
50.3743
51.4593
51.2473
51.2222
48.1294
49.1227
43.8558
43.351
43.9665
43.9038
43.214
42.9613
42.4842
42.2902
42.7337
42.6278
42.6855
43.6419
42.7337
39.1969
39.1107
39.326
39.233
38.7634
37.7871
39.0467
39.019
39.1021
39.0948
39.1836
39.0562
39.2632
38.7849
34.1028
31.9237
32.0714
29.3093
27.1665
25.3735
26.0837
26.6978
27.5159
25.984
25.2535
23.5416
23.9265
26.2558
26.2647
26.2614
25.4497
26.5223
26.0394
26.0294
26.6834
26.2168
26.0365
26.3331
25.9308
25.9673
25.419
23.3905
23.9102
23.9714
23.7501
23.5401
22.367
23.3515
23.9701
22.8358
22.12
21.1759
21.3795
23.6995
24.9141
24.7616
25.3669
27.2731
29.2468
31.7004
31.4497
28.8101
27.7453
30.6509
32.3176
32.9734
32.8729
33.0625
32.9294
32.8568
29.6373
31.9389
32.6712
32.4035
32.1468
31.8632
32.5312
29.7514
26.5784
24.1135
21.1957
21.796
22.4357
20.5931
21.0849
20.1979
20.6507
20.8249
20.0596
21.831
20.6947
20.7856
21.2178
19.735
21.1989
20.7309
19.8585
20.4615
21.0881
19.5439
20.37
20.7699
20.9305
20.4748
20.6125
20.5975
19.0736
21.0129
20.9602
20.8091
20.1337
21.2743
21.4784
21.0704
21.2573
20.9362
21.0206
21.1442
20.5464
21.13
20.0592
21.157
23.4032
24.3539
26.2741
29.1393
29.6168
32.4406
29.8408
28.1694
29.8514
28.5263
30.1312
34.2486
31.3921
27.5332
24.8574
22.6705
20.6786
18.7582
21.7945
19.3288
18.3387
19.7375
21.5091
21.8947
23.9827
23.5499
27.0259
23.1462
25.9849
28.5817
30.1493
32.3008
32.503
33.4888
29.2141
27.0899
26.7228
27.3313
23.9247
23.4131
22.669
23.0952
21.3555
19.6045
20.5637
19.2101
16.5249
17.4011
16.7228
18.8573
17.2637
17.5036
17.6919
18.0434
20.1214
18.3893
17.0155
17.3037
18.4297
17.693
17.3677
17.3161
18.2683
16.9539
14.6593
14.8546
15.4186
14.292
15.8654
15.6046
16.0341
15.8746
15.5645
14.7973
16.2289
14.5862
16.4322
14.6922
16.4488
15.2268
15.3264
16.2337
15.6031
17.4061
15.1796
15.6889
15.8253
16.4543
16.7961
16.7075
14.33
14.9487
15.3656
15.7196
16.4729
16.613
16.2847
16.086
17.2341
16.3417
15.0691
16.4629
15.9094
16.783
15.7492
15.1141
16.3645
17.6741
18.0378
16.684
15.3809
16.5966
16.5909
19.3091
17.653
16.4616
14.6723
14.9623
16.5994
16.8809
18.1672
18.0511
19.3211
17.4628
17.6539
16.449
16.1332
15.6923
15.9097
16.4439
16.733
16.2792
16.564
16.8827
16.3399
16.581
16.9605
15.3918
16.238
15.9649
15.0221
15.2867
14.6676
15.8677
14.7898
15.4077
15.4057
14.5181
14.5549
14.6438
14.834
14.4834
15.1876
14.858
17.2579
15.2981
15.1925
15.0105
15.2646
15.1363
14.6122
14.343
14.8317
14.6616
15.0846
15.2197
15.2115
15.2832
15.1063
14.4814
14.927
14.9013
15.8229
14.9526
14.9935
15.6681
14.8702
14.4355
15.2088
15.443
15.4604
15.1135
15.1727
14.2535
14.3288
14.5236
15.1531
15.0016
16.0691
17.0011
16.2174
17.0907
18.8524
18.6498
14.8402
15.4768
14.6103
19.0413
17.6073
18.4171
18.0864
17.4516
18.5106
18.6534
18.9392
17.8376
19.8401
18.4324
16.6396
10.7356
15.6675
16.2859
14.4913
14.333
14.9092
15.0051
15.7213
14.9743
14.6853
16.0927
16.7747
16.1184
16.4216
15.6704
17.125
16.0031
15.9139
14.3876
14.5069
16.1254
15.276
13.8268
13.8425
15.3394
14.0744
14.468
12.8924
12.6441
14.2388
15.6044
14.9567
15.7789
16.1259
16.1519
16.3332
15.9768
16.6699
16.322
16.3321
16.3498
15.4936
14.9113
13.1389
13.9089
14.4972
13.8419
14.1527
14.0676
13.0315
12.2991
13.2967
14.1035
15.0318
14.7756
14.1568
13.7867
12.2478
11.889
12.6696
11.6766
11.7471
11.0149
11.5396
13.5156
14.5219
15.3117
15.6018
16.8816
16.1806
15.0004
14.0047
14.9411
15.3736
15.7094
14.9294
15.5528
15.7011
15.8944
15.3686
16.1509
15.8411
15.8161
15.9417
14.7901
14.5168
14.4151
14.3177
13.7333
11.0606
10.378
12.3749
12.9292
12.6782
12.9425
12.1872
11.3523
11.8481
10.6885
10.5642
9.85878
9.79706
8.21681
8.90458
8.92878
8.89308
7.19296
8.49809
8.29455
8.64566
10.3789
10.3516
10.2795
10.9709
10.8426
10.1667
9.73059
11.3336
11.6936
11.1785
11.5189
10.7467
9.50807
8.54754
8.80703
8.01246
9.10726
8.00213
9.55718
10.7897
10.5463
11.2385
11.1185
11.4314
10.686
10.7518
11.9428
12.3997
12.0502
10.2143
12.2187
12.5195
13.6893
13.7336
13.1524
14.716
14.5588
13.7817
15.0782
15.8294
15.2975
15.2285
16.0591
16.381
15.6859
15.3045
16.2776
14.3038
14.5856
15.3095
15.5027
13.0756
12.4737
11.2245
11.4266
11.5884
11.629
11.3524
10.9452
10.6189
11.0975
10.5429
11.7261
9.92557
11.3711
11.0861
9.96414
10.1934
12.0185
10.3467
11.4266
10.2404
10.2622
11.0898
12.1656
11.8689
13.1238
12.4783
12.4218
11.5296
10.6345
11.5021
11.4234
10.7683
10.994
10.5123
9.95931
10.0212
10.4139
10.8707
11.0807
12.3688
12.6894
12.3837
13.3553
15.2214
13.3725
11.8615
12.7666
11.8918
11.9077
11.8967
10.2459
10.5754
10.5872
11.9894
11.9101
11.573
12.9554
12.9125
12.743
13.8709
14.8242
14.083
14.2262
13.8027
14.9531
16.5161
16.2736
16.8172
17.6309
17.3865
18.5608
17.341
17.6534
17.97
16.3516
18.1048
17.1645
18.4954
17.9219
17.9311
18.129
18.7472
17.9355
16.2376
15.302
13.646
12.3354
13.0079
13.9573
14.2381
15.2037
14.4377
14.6456
14.5996
15.3043
14.7506
14.7185
14.575
14.8502
14.8631
14.8395
15.4549
13.8651
14.854
14.4707
15.5105
15.1122
14.0584
13.9747
14.0563
13.8079
14.8833
15.9177
14.8173
15.5863
15.5302
15.4185
17.0076
15.2717
15.5392
15.2854
15.73
15.226
15.4642
15.1613
15.6082
15.4874
15.7527
15.1282
15.4785
14.8682
15.3461
16.058
14.3903
14.5949
13.7007
14.2863
12.9516
14.3322
14.2827
15.4313
14.9877
15.9741
14.8265
14.1261
14.4537
14.4061
14.3368
15.2832
14.8963
15.5641
14.2281
13.9526
15.5971
16.3864
17.8207
17.9179
16.7694
15.4369
14.8627
13.1586
13.1808
13.8807
14.7242
13.3822
13.4252
14.0009
12.8806
14.1073
13.5157
13.5753
13.1227
12.8502
12.7635
13.3597
13.6736
12.9364
13.9793
14.8058
14.5688
15.5103
13.979
12.5258
12.2642
11.7072
11.679
11.9741
11.9607
12.6155
11.8302
12.106
12.4177
11.513
11.7058
12.2764
12.1658
11.5247
10.9842
11.7038
12.0482
11.9877
11.9753
11.4951
11.9458
12.8816
12.6929
11.1592
12.443
12.7336
12.5631
12.1715
12.8466
11.2027
12.1603
11.9858
12.8864
12.4881
11.9958
12.0235
13.0504
13.4565
12.5583
13.6518
12.3844
13.4771
13.2529
12.7698
11.8874
13.5671
12.822
13.1533
13.7489
13.3242
14.1865
13.7084
12.9832
13.2394
13.3581
13.3849
13.8171
14.3113
15.3844
15.8658
13.2871
13.8204
12.8362
14.1069
13.8156
13.2822
13.9507
14.8543
14.3927
14.1925
14.707
14.6241
15.5949
14.83
14.05
12.6788
14.0833
14.272
14.2754
13.9695
12.9667
13.5178
12.6936
13.9858
13.9186
13.435
13.6498
14.0154
13.3441
13.2067
13.7995
13.4821
14.1131
13.3368
13.0686
13.3293
13.969
13.302
13.5576
14.7524
13.0672
14.2132
14.5013
14.6222
13.8001
13.3646
13.8679
12.6804
12.5022
13.7339
13.7618
14.9085
13.1482
14.8085
13.9538
12.9664
12.9683
13.4106
13.5867
12.8838
14.2088
14.1172
12.5648
13.3895
13.3028
12.4875
12.0777
12.8453
12.5022
12.5481
13.3373
12.3321
12.6617
13.4569
13.6979
12.4075
12.4403
12.1557
12.8484
12.7171
13.1267
12.6469
12.729
12.9448
13.4722
12.1151
13.1096
13.5021
14.1023
12.2771
12.4235
12.649
13.4782
11.7204
12.6463
12.9389
12.6342
12.9896
14.0991
13.069
13.6304
12.6158
12.9035
13.186
15.2013
14.8826
15.6437
14.2139
12.7956
13.7559
13.1376
14.7623
12.7212
13.655
13.6033
14.3305
13.8785
14.1557
15.1189
13.1669
15.0646
13.5478
13.6652
13.5149
13.3436
14.0896
13.7658
14.9093
15.6593
13.9446
15.2531
14.2592
14.5749
14.1736
14.3255
15.4881
15.3488
15.8965
14.3246
14.8536
14.2783
15.1553
14.5126
15.034
15.0255
15.4858
15.3799
15.2157
15.4009
15.7427
14.0348
15.2806
17.1323
15.8651
14.8083
15.3841
14.5227
15.2482
13.723
15.1038
14.5057
14.8638
14.4201
13.6647
13.7828
15.0141
14.4627
14.4684
14.6127
13.5643
14.2856
14.689
12.8711
13.3428
12.4922
13.6549
12.6321
14.3433
15.8375
14.8935
13.1366
14.5413
13.3514
13.5462
13.408
13.183
12.8797
12.8652
13.152
14.0384
13.3523
14.04
13.8117
13.1812
15.8958
14.6698
12.9879
14.815
14.4501
14.0255
14.592
14.3633
15.3287
12.7126
14.3794
14.0388
13.3519
14.9377
14.3361
14.3332
14.3299
14.4698
12.8108
12.9358
11.3325
11.9759
13.6782
13.0163
15.3179
16.0879
15.41
16.2047
15.9073
14.3805
14.2721
13.3737
14.859
15.631
14.4235
14.2108
13.4227
14.1696
13.5978
15.7258
9.20546
9.69224
10.0703
15.0661
14.5337
15.5045
15.8889
15.5006
16.2768
16.2871
16.6415
15.9434
17.6229
18.4084
17.0258
17.5445
16.9238
17.0515
17.4394
16.4199
16.8155
15.7712
16.8251
15.8604
15.6438
16.3662
16.453
17.5809
18.2576
17.8754
17.4883
18.0414
18.0043
17.3585
16.265
17.5944
17.5674
17.3259
16.9758
18.1737
17.0121
17.695
17.3061
16.3516
17.7664
17.3323
17.9348
18.1176
17.9746
18.0548
18.0082
17.6321
17.5966
18.3465
18.7277
17.8561
17.0745
19.068
16.5854
16.0735
14.9805
16.5573
17.8146
19.1464
19.0379
19.4295
19.0828
18.0744
19.0029
18.3365
19.9451
18.0058
18.6229
18.9727
18.0211
18.1203
17.5265
18.3332
19.0221
18.3514
18.3372
18.328
17.8623
18.5069
17.9738
18.746
19.013
19.2907
20.0049
19.7187
21.8097
20.141
19.7042
19.2338
19.2376
21.2576
19.008
19.4608
18.1306
19.3058
19.0359
19.6828
22.1776
20.8865
21.2738
21.1451
20.4479
21.1394
21.3817
20.508
21.7734
20.5631
21.1393
21.7989
22.4985
21.1475
21.8127
21.8195
22.2727
21.1624
21.2536
21.0228
22.5955
21.0634
22.6151
21.2907
21.3004
21.8646
22.3054
22.4822
22.7036
21.8104
21.7227
22.2418
21.8135
20.9163
22.0255
20.3637
21.7484
22.1834
22.0844
21.865
22.4182
22.0178
22.2074
22.2837
22.7351
23.314
23.6262
22.8622
21.809
22.6804
23.4746
22.6997
22.4598
23.4059
23.3653
23.561
22.4244
22.9063
23.0858
23.4989
23.2777
23.073
23.1044
23.1405
23.4288
23.1944
24.062
24.0361
22.5676
22.1761
22.8883
22.9799
22.7549
23.324
22.5398
22.7692
22.6317
23.0497
22.4903
22.8833
23.4961
22.0728
22.7487
23.1115
22.2438
23.3197
22.6998
23.4511
24.4363
23.3539
23.5084
24.3652
23.1791
22.33
23.7082
23.5606
23.3311
23.024
22.9199
22.7993
23.317
22.3616
23.0008
23.1437
23.7401
23.1085
23.0677
24.172
23.5336
23.4862
24.0421
23.8044
22.135
23.4828
23.3874
22.4455
24.2195
24.4846
25.4742
26.4467
26.2842
26.0374
25.5692
26.416
24.9462
26.0514
27.0166
25.9132
25.1026
23.8537
24.6587
25.1915
24.7112
26.2436
24.661
26.5311
26.0417
25.2688
24.9202
25.9674
26.6744
24.5175
25.5801
26.2671
25.8783
24.4957
26.491
25.2178
26.1554
25.4964
26.5118
26.7461
26.3387
27.0124
26.2362
25.9765
26.0538
25.2346
27.0778
26.109
26.5739
26.8854
26.1391
26.6611
26.3324
27.4341
26.7989
27.6875
27.741
27.6148
27.0054
27.0453
28.0209
27.2784
26.5489
26.4421
27.7209
26.4652
26.6522
26.734
26.357
27.9017
27.0587
27.0353
27.217
25.986
25.4526
26.7074
25.9088
26.2513
26.2396
26.194
26.4541
27.1682
27.386
28.3795
26.8536
27.4768
27.8045
28.061
28.1872
28.2641
28.6312
29.7803
29.3064
29.604
29.0446
29.3879
29.5422
28.8545
27.9345
28.2207
28.9052
27.0947
26.0415
26.6896
29.0163
28.5839
28.6824
28.6999
29.2807
29.5613
27.9962
27.6827
27.7432
28.9118
28.8126
28.2536
29.5796
29.7173
30.0664
30.7851
30.3209
30.5457
29.9499
30.1677
30.6025
30.1883
29.2528
29.8053
30.3545
29.9829
29.5036
30.4203
29.5627
29.8557
29.1185
29.7695
29.6905
29.9087
29.3538
29.7115
28.8481
29.1684
29.1862
29.1708
29.7625
29.5759
29.1416
29.2553
28.7798
27.789
28.679
28.6581
27.5654
27.5531
27.3897
28.2886
27.1004
27.6616
28.529
28.3057
28.5241
27.5262
28.6946
28.824
28.21
28.2642
28.3056
27.7601
28.3064
28.7993
28.7831
28.552
27.5586
30.1402
27.6622
29.3389
27.2049
27.996
27.773
29.0692
29.0083
27.1124
28.4546
28.0259
27.449
27.1574
27.6091
27.4005
27.8934
28.6134
27.0633
27.0111
27.195
28.2189
26.9039
27.8802
27.1982
26.8376
28.1357
28.0914
26.8149
26.8412
27.509
26.699
27.1705
27.1609
27.3311
27.4445
28.3231
26.9672
27.5865
27.5173
28.2927
28.0002
28.0997
28.861
28.1427
28.3059
28.7213
27.4749
28.4083
28.764
26.9882
27.555
27.9835
28.2158
28.239
27.9894
28.4062
27.9646
28.4075
28.3099
28.467
28.7647
28.3498
28.151
27.4727
28.1641
28.2307
27.4542
28.8719
27.8729
27.4396
27.5829
28.6947
27.5842
28.2109
27.3535
28.2476
28.6806
27.6053
27.9662
27.5635
28.8819
27.6708
27.7356
26.6662
28.2057
28.1455
27.799
27.8336
27.5044
28.2608
28.6215
27.8335
27.1461
28.2808
29.0729
27.0373
25.745
28.8152
26.9147
27.4494
27.4049
28.7416
28.2569
27.254
26.6179
27.3153
27.6583
27.5123
28.3893
28.2221
28.3913
28.5198
27.0808
26.9232
27.2553
27.2394
27.7127
28.0504
28.2843
27.6888
27.5413
27.6487
29.0081
28.3091
27.2535
28.1052
27.928
27.17
28.0329
27.6419
27.8681
27.8623
28.7121
27.5445
27.6926
28.8503
27.9642
29.37
28.6351
28.9096
28.1223
27.6946
28.7671
28.9116
27.5295
27.8008
29.4058
29.3643
28.8118
28.2474
28.0561
29.6962
28.1564
29.8589
28.6496
29.6875
30.353
29.5534
29.7736
30.339
30.6546
30.2401
31.0337
31.6349
31.1503
32.1798
31.6275
31.8678
30.8091
32.4738
31.1358
31.2242
30.8438
31.5627
30.6595
30.3261
30.6708
32.9094
31.6167
32.2558
32.6228
32.7347
31.8488
31.922
32.0583
31.8597
32.5789
31.2449
32.4859
33.584
34.389
34.9348
36.1158
36.0731
34.9296
36.1598
34.9273
35.007
35.3249
35.44
36.4541
36.8331
37.1558
36.0999
36.4853
37.7749
38.4216
40.14
39.3514
40.0848
39.2069
39.31
40.8586
39.2034
40.4625
39.6368
41.4564
41.2623
40.386
39.7732
40.3275
40.1047
40.7836
40.9237
41.7687
42.9742
43.1189
43.7539
43.211
42.3829
45.4938
45.3966
44.7148
39.3274
40.3183
39.4154
40.5895
38.1984
38.4365
37.0855
38.7768
38.066
38.9125
37.4077
39.6126
38.9689
39.7601
37.1433
39.2846
39.0536
40.8863
39.9402
38.3908
38.314
41.3515
40.6037
41.234
41.0058
42.4422
41.8338
40.9941
42.6832
42.5353
43.1629
43.5225
44.707
43.4023
43.0857
43.206
44.5947
43.7833
43.1631
44.3406
43.4947
43.4384
43.288
42.8486
44.0856
43.4953
43.9349
44.5921
44.611
46.1669
45.3101
44.5716
45.5134
45.6795
46.0194
46.4917
45.6406
46.3759
47.2914
48.215
48.1184
48.5677
50.3218
52.3751
57.6488
57.9668
57.7421
57.9802
53.1954
55.9826
56.6672
53.5312
54.5017
53.5414
54.2999
55.573
55.8295
56.4103
57.8847
58.9473
59.7287
61.5756
59.3889
61.9961
59.6325
62.418
68.4118
69.1574
68.5847
74.3723
78.5267
85.2126
93.6663
94.7144
85.8148
77.077
74.3036
75.6038
76.6838
75.3453
75.4759
77.1743
77.9305
76.2127
73.3829
71.0952
69.471
69.638
67.3729
67.2185
66.1623
66.8874
69.9415
70.4201
71.5641
76.0151
77.6816
76.8883
76.3006
78.8305
76.9776
75.8201
75.0382
76.6175
78.2102
80.3821
81.1647
81.6765
79.5523
80.0678
79.096
79.7872
80.158
83.8244
80.8528
79.4482
80.5099
80.8693
82.2733
80.9974
79.416
79.2641
79.9311
80.0074
79.8798
79.9268
80.49
80.7659
80.6816
79.65
79.7949
79.0682
80.5139
79.818
80.0622
78.0838
78.1252
79.3371
79.7803
79.6695
80.6011
79.7454
80.5457
79.6406
78.1223
77.5829
77.2052
77.985
78.0744
77.2343
77.7472
77.4368
80.0163
80.1374
79.2319
79.1851
78.8185
78.6822
79.2161
78.5098
77.9598
78.6999
78.1128
78.368
78.3789
78.2685
78.681
78.2391
79.5318
79.8432
78.5145
78.5373
79.0276
79.0306
79.7999
79.4365
79.1659
79.8528
79.2082
79.3941
78.1104
78.6555
78.2959
78.2925
77.1624
78.5543
77.7877
80.2744
78.3316
78.6243
79.4196
78.5914
79.3265
79.3602
75.3844
78.2479
76.6361
77.8934
78.9815
78.9602
76.3974
77.0832
77.7291
79.298
78.7885
79.3233
78.7911
78.4027
78.9946
78.4769
77.5865
76.5387
77.8491
77.6197
77.7348
79.249
78.8606
78.1657
77.3552
74.7695
78.4431
74.9339
75.3828
77.4412
76.437
78.3646
77.3155
76.6549
76.5007
77.7662
76.4218
76.1656
76.1818
76.6588
75.8017
77.24
77.0192
76.9514
76.7296
76.2304
75.8768
76.4059
75.2653
75.6904
77.6039
77.4719
78.3767
76.7151
76.97
79.0543
76.2545
77.4939
76.342
78.0833
76.4306
76.1671
75.3879
75.7044
76.7109
74.2556
77.3321
76.8515
75.0446
73.9336
75.0707
74.8784
78.5024
77.7399
76.7057
76.3779
76.2036
77.9744
77.3087
76.6058
76.8202
76.013
76.6398
77.2077
75.5321
77.5829
[truncated: 341 more rows]
