# Supplementary material for: Forecasting regional carbon prices in china with a hybrid model based on quadratic decomposition and comprehensive feature screening
Source: PLoS One. 2025 Jun 30;20(6):e0326926. doi: 10.1371/journal.pone.0326926 (PMC12208498; doi:10.1371/journal.pone.0326926)
Supplement: S1 Data — (ZIP) [file pone.0326926.s001.zip › supplementary information/supplementary information/Original Data and Data Description/GD Data/GD After the second decomposition of VMD.xlsx]

## Sheet: Sheet1
data	IMF_1	IMF_2	IMF_3	IMF_4	IMF_5	IMF_6	IMF_7	IMF_8
62	47.3928	15.6013	-2.25628	0.334859	1.17606	0.344465	-0.00370411	-0.0476063
60.8	47.3705	15.5836	-2.2535	0.295087	0.364647	-0.646125	0.0120896	0.106553
60.8	47.3716	15.5953	-2.18292	0.295498	-0.603995	0.330348	-0.0400174	0.133952
60.8	47.4088	15.6496	-2.02195	0.329717	-1.12394	0.201565	0.0400694	-0.192151
60	47.4675	15.7315	-1.79015	0.304878	-1.00625	-0.621088	-0.0504899	-0.39857
61.8	47.556	15.8493	-1.48694	0.156277	-0.364907	0.543393	0.0563729	0.137768
63.3	47.6663	15.994	-1.13852	-0.1764	0.425793	0.0132863	-0.105165	0.584371
63.3	47.7587	16.1248	-0.808078	-0.718624	0.933861	-0.70868	0.216791	-0.0618988
63.3	47.8993	16.3083	-0.43157	-1.24894	1.06381	0.963874	-0.397412	-0.637577
63.8	48.0346	16.4893	-0.0905871	-1.68574	0.526028	-0.444852	0.581078	-0.225067
62	48.1568	16.659	0.190696	-1.86376	-0.512817	-0.656423	-0.707034	0.619667
65.8	48.3176	16.8692	0.463151	-1.5675	-1.33347	1.45689	0.726844	0.603118
61	48.4311	17.0317	0.619563	-0.882125	-1.44276	-1.02044	-0.619148	-0.626968
67	48.5962	17.2468	0.77858	0.262368	-0.353996	-0.479777	0.412209	-0.765021
71.6	48.7825	17.4824	0.899505	1.57893	1.18986	1.55642	-0.230547	0.340382
71.6	48.9041	17.6497	0.873982	2.60068	1.83779	-1.15757	0.153531	0.733916
71.6	49.0329	17.8207	0.795166	3.14182	1.18942	-0.198166	-0.160483	0.170121
70.88	49.0986	17.9236	0.601589	2.93069	-0.418295	1.2783	0.275121	-0.593313
66.8	49.1471	18.0052	0.383191	2.05149	-1.65311	-0.998788	-0.412295	-0.385923
66.8	49.2077	18.0956	0.217664	0.734964	-1.4993	-0.238697	0.539485	0.42269
66.8	49.2768	18.1915	0.134933	-0.749482	-0.174594	1.08397	-0.658158	0.463272
66.8	49.3698	18.3084	0.17503	-2.07923	1.19487	-0.801215	0.737596	-0.251146
65.12	49.4807	18.4396	0.336291	-3.00575	1.45904	-0.27088	-0.801706	-0.575054
66.8	49.588	18.5626	0.582231	-3.39123	0.412509	0.968797	0.825939	-0.0182092
65.12	49.6612	18.6459	0.861552	-3.19005	-0.984394	-0.616994	-0.766204	0.597061
67.8	49.7619	18.7515	1.22911	-2.31446	-1.31547	-0.188022	0.635792	0.459704
69.5	49.8603	18.8487	1.62164	-0.946762	-0.38332	0.521166	-0.483501	-0.565945
71.2	49.9429	18.9233	1.98828	0.644267	0.850548	-0.308188	0.34617	-0.923967
74.6	50.0572	19.0227	2.34681	2.21603	1.27261	0.0960105	-0.2516	0.416658
77	50.1381	19.0795	2.57618	3.33892	0.328932	-0.160771	0.179033	1.19945
74.7	50.1766	19.0839	2.63141	3.75989	-1.05645	0.119787	-0.0507608	-0.0445215
73	50.2127	19.0763	2.54198	3.45691	-1.34855	0.517442	-0.126835	-1.22375
73	50.202	19.0115	2.25075	2.44091	-0.177578	-1.02936	0.390118	-0.385039
74.7	50.2281	18.9742	1.86047	1.03537	1.5446	0.427025	-0.740249	1.2793
74.7	50.1924	18.8634	1.26167	-0.64029	1.85528	0.85172	1.11702	0.573883
63.02	50.0659	18.65	0.453322	-2.27018	0.239296	-1.13347	-1.31492	-1.06747
65.18	50.0005	18.4892	-0.328689	-3.25391	-1.59255	0.244706	1.28986	-0.337962
61.18	49.8762	18.2604	-1.16662	-3.52872	-2.13682	0.517635	-1.05582	0.675473
63.5	49.8155	18.0885	-1.8621	-2.87739	-0.598282	-0.26579	0.653049	0.208452
63.5	49.7481	17.9022	-2.4568	-1.59466	1.54019	-0.4906	-0.211503	-0.685394
66.38	49.6423	17.6691	-2.95674	-0.071232	2.26118	0.433627	-0.154393	-0.0838429
68.5	49.5603	17.4523	-3.25905	1.41059	0.988366	0.672478	0.387447	0.962083
62.5	49.3947	17.1436	-3.4615	2.38603	-1.32342	-1.30064	-0.398562	-0.0458688
63.5	49.3248	16.9257	-3.33038	2.93545	-2.25593	0.453462	0.188587	-0.954685
65.16	49.2545	16.7007	-2.98649	2.81164	-1.2185	0.783848	0.0812303	-0.296732
65.16	49.1195	16.4028	-2.53441	1.94314	0.678171	-1.07402	-0.299252	0.806126
66.82	48.9461	16.0586	-1.96522	0.606614	1.93609	0.470568	0.496854	0.838943
63.32	48.7002	15.6349	-1.32799	-0.843717	1.65362	0.474393	-0.564706	-0.352164
60.28	48.5024	15.2562	-0.485157	-1.80209	0.443746	-0.776136	0.518966	-0.90815
60.22	48.3457	14.9172	0.531529	-2.02901	-0.867279	0.116288	-0.450185	-0.335992
63	48.232	14.6201	1.66918	-1.55819	-1.65344	0.469196	0.311465	0.554
63.51	48.1241	14.3267	2.80847	-0.71324	-1.69066	-0.434856	-0.159807	0.718229
65.35	47.9884	14.0027	3.83219	0.10076	-0.895867	0.0479829	0.0546785	-0.0389841
67.52	47.8746	13.699	4.7299	0.655814	0.708659	0.344942	0.00852391	-0.713801
68.66	47.7584	13.3915	5.40871	0.737843	2.2657	-0.548022	-0.0659877	-0.596481
71	47.6463	13.0865	5.8177	0.346632	2.5738	0.328265	0.127789	0.441163
68	47.5215	12.767	5.89164	-0.372913	0.950435	0.286569	-0.20735	1.11733
62.41	47.347	12.3957	5.56765	-1.15099	-1.82858	-0.742234	0.371687	0.0916186
58	47.214	12.0665	4.96464	-1.47693	-3.51323	0.685375	-0.592435	-1.20045
59.54	47.1321	11.79	4.11499	-1.11093	-2.59806	-0.095449	0.774459	-0.827328
61.58	47.0933	11.5576	3.02649	-0.119289	0.386608	-0.93573	-0.972549	0.817552
67.68	47.0537	11.3231	1.6639	1.11745	3.12759	1.22006	1.10815	1.22632
60.91	46.8885	10.9589	-0.0768414	2.02133	3.37294	-0.0421761	-1.05724	-0.312819
57.88	46.6863	10.5555	-1.99825	2.45453	1.31783	-1.06977	0.960531	-0.944282
55	46.482	10.1502	-3.93338	2.3573	-1.30198	0.906883	-0.837451	0.0358216
50.6	46.2752	9.74417	-5.75277	1.73272	-2.74076	0.185112	0.700882	0.531738
46.5	46.0869	9.3603	-7.30527	0.727972	-2.28176	-0.909142	-0.568078	0.0698776
46	45.9226	9.00563	-8.4706	-0.449688	-0.528667	0.515231	0.424884	-0.154785
44.99	45.8242	8.72407	-9.10905	-1.51232	1.32502	0.356715	-0.301555	0.000511326
44.35	45.8268	8.55192	-9.13335	-2.24997	2.15428	-0.835213	0.0756564	-0.329707
44.35	45.8485	8.40497	-8.64775	-2.7297	1.33151	0.103029	0.148841	-0.678902
44.14	45.873	8.26534	-7.7114	-2.94301	-0.441672	0.957003	-0.322442	0.530477
44.14	45.9315	8.16353	-6.35129	-2.79821	-1.72941	-0.795997	0.393744	1.55219
44.14	45.9235	7.99699	-4.76393	-2.37523	-1.75708	-0.698104	-0.321054	-0.478898
48.55	45.9727	7.8912	-2.88532	-1.41531	-0.287951	1.90945	0.162363	-2.15145
53.41	46.0876	7.85411	-0.809719	0.0434569	1.422	-1.14656	-0.075166	-0.0374186
58.75	46.1766	7.79084	1.22548	1.63554	1.68006	-1.54765	0.0595333	2.32505
64.63	46.2664	7.72668	3.12412	3.08659	0.371637	3.29735	-0.104896	0.782804
58.17	46.2706	7.57294	4.67855	3.97586	-1.30208	-1.33359	0.270352	-2.31944
58.17	46.2832	7.42459	5.92681	4.25027	-1.45277	-2.60123	-0.456405	-1.19668
71.09	46.3408	7.31809	6.85185	3.83685	0.0989716	3.87988	0.516169	2.10822
63.99	46.2488	7.05464	7.1806	2.43504	1.386	-0.798197	-0.36731	1.26158
57.84	46.1168	6.74569	7.05432	0.460154	1.38309	-2.87637	0.208045	-1.37818
60	46.0067	6.4553	6.59894	-1.56395	0.253255	3.20415	-0.106141	-0.943432
54	45.8412	6.10643	5.79256	-3.30394	-1.13389	-0.285062	0.0988112	0.684111
48.99	45.7227	5.80441	4.84253	-4.22721	-1.37558	-2.34614	-0.157708	0.606817
52.12	45.6496	5.54823	3.82906	-4.16089	-0.371928	2.02624	0.1751	-0.393098
50.85	45.5755	5.29072	2.76489	-3.25364	0.736047	0.0451207	-0.157691	-0.32683
50.96	45.5224	5.05391	1.73559	-1.73858	0.957614	-1.3211	0.0826953	0.279228
51.65	45.4346	4.78141	0.731482	-0.0513809	0.142101	1.00132	0.0834662	-0.0327544
50.79	45.3951	4.55723	-0.100897	1.57324	-0.608943	-0.0528699	-0.333202	-0.158007
52.07	45.3863	4.36329	-0.75596	2.77788	-0.578843	-0.665678	0.550245	0.20939
52.01	45.3283	4.1175	-1.32326	3.21418	-0.0346155	0.785692	-0.677464	0.00958864
52.01	45.2584	3.85731	-1.7552	2.91613	0.522707	-0.216118	0.756659	-0.232004
48.5	45.1873	3.59354	-2.03839	2.06646	0.588799	-0.57572	-0.792942	0.123713
48.5	45.1212	3.33203	-2.17847	0.932424	0.0858043	0.877316	0.776874	0.315212
43.65	45.0211	3.03336	-2.24065	-0.253229	-0.588573	-0.348643	-0.685186	-0.248572
43.65	44.9354	2.74628	-2.19076	-1.16303	-0.677627	-0.503917	0.531937	-0.365052
43.65	44.8328	2.43892	-2.09416	-1.69306	-0.107699	0.804305	-0.352724	0.256256
43.65	44.6857	2.08277	-2.01131	-1.8447	0.592372	-0.235652	0.215285	0.475333
43.65	44.5268	1.71133	-1.92046	-1.60492	0.889148	-0.440591	-0.104062	-0.0797031
43.65	44.3294	1.29809	-1.86044	-1.10795	0.462931	0.542013	0.0502569	-0.544023
43.65	44.125	0.875645	-1.79259	-0.433686	-0.306879	-0.00353685	-0.0211701	0.00178922
43	43.9157	0.447081	-1.70688	0.282953	-0.813772	-0.483371	0.00618939	0.594161
43	43.7033	0.0151768	-1.59229	0.908857	-0.676455	0.355446	0.00951087	0.0984547
43	43.5018	-0.405239	-1.4242	1.35121	-0.00987132	0.184124	-0.0416842	-0.613313
43	43.2971	-0.827855	-1.21384	1.51164	0.605159	-0.50913	0.0838136	-0.28063
43	43.0994	-1.24178	-0.946242	1.37953	0.705228	0.262045	-0.131141	0.61629
43	42.9003	-1.65512	-0.631321	0.972402	0.231439	0.246548	0.1693	0.444081
38.7	42.6988	-2.06812	-0.271126	0.374752	-0.38982	-0.439486	-0.177518	-0.556885
38.7	42.5293	-2.44561	0.168503	-0.250571	-0.601189	0.161896	0.129697	-0.575762
38.7	42.3534	-2.82621	0.62683	-0.85586	-0.383687	0.117434	-0.0562528	0.336648
38.7	42.1749	-3.20626	1.08852	-1.33661	0.0335501	-0.12445	-0.019214	0.660539
38.7	41.9985	-3.58057	1.54076	-1.59207	0.360213	0.0860169	0.092202	-0.0615876
38.7	41.8253	-3.94764	1.96556	-1.55825	0.425322	-0.161691	-0.154614	-0.651162
38.7	41.6679	-4.29458	2.35523	-1.2107	0.250534	0.109119	0.176338	-0.21837
38.74	41.4952	-4.65292	2.64919	-0.649113	-0.104111	0.169488	-0.152215	0.466677
38.74	41.3279	-5.0015	2.8519	0.0638954	-0.369126	-0.324512	0.100305	0.514042
38.74	41.1645	-5.34178	2.94553	0.802728	-0.379595	0.0446978	-0.0407153	-0.201128
38.74	41.0046	-5.67401	2.91594	1.42353	-0.149492	0.391943	-0.0211869	-0.723333
38.74	40.8457	-6.00091	2.74946	1.78648	0.150173	-0.419096	0.0689788	-0.171136
38.74	40.6725	-6.33811	2.42353	1.7769	0.309754	-0.126233	-0.0918687	0.774963
38.74	40.4818	-6.68914	1.93876	1.37528	0.271999	0.67192	0.096872	0.603557
34.83	40.239	-7.08865	1.27641	0.626955	0.0981417	-0.413928	-0.0248483	-0.620105
31.35	40.0049	-7.4738	0.54868	-0.186989	0.0866644	-0.293518	-0.081602	-0.79062
31.35	39.7882	-7.83513	-0.19078	-0.860595	0.136424	0.553213	0.166591	0.340082
28.52	39.5561	-8.20522	-0.940993	-1.31004	-0.093228	-0.205138	-0.222068	0.786833
26.5	39.3246	-8.56739	-1.64163	-1.43965	-0.504024	-0.175723	0.265887	0.000695479
26.65	39.1011	-8.9132	-2.24182	-1.23565	-0.650717	0.233628	-0.297439	-0.647875
26.65	38.9046	-9.22267	-2.68569	-0.753227	-0.1895	-0.149041	0.290111	-0.291722
26.9	38.7254	-9.50526	-2.96567	-0.163786	0.590916	0.0166838	-0.281688	0.305976
26.9	38.5422	-9.78289	-3.10191	0.323567	0.968837	0.09314	0.265736	0.375765
26.1	38.3445	-10.066	-3.10609	0.576006	0.518226	-0.154532	-0.220436	0.0915235
24.89	38.1453	-10.3411	-2.96389	0.594136	-0.422964	0.192988	0.16069	-0.225561
23.8	37.9457	-10.6062	-2.67744	0.450226	-1.06228	-0.052591	-0.0759006	-0.398533
23.8	37.792	-10.8135	-2.20516	0.314531	-0.767317	-0.250447	-0.0585774	-0.0232418
26	37.6691	-10.9786	-1.5977	0.22217	0.131873	0.211512	0.160628	0.4229
26	37.5276	-11.1522	-0.959343	0.109529	0.74159	0.110389	-0.215636	0.179418
26	37.3793	-11.3223	-0.319094	0.00106477	0.652327	-0.189287	0.246505	-0.288073
26	37.2181	-11.4951	0.280907	-0.0948801	0.102321	-0.047316	-0.235257	-0.249653
26	37.0771	-11.6365	0.849686	-0.120891	-0.286268	0.244103	0.178896	0.194045
26	36.9362	-11.767	1.33429	-0.124135	-0.303502	-0.156567	-0.10885	0.197786
26	36.7857	-11.896	1.69991	-0.142463	-0.134171	-0.125509	0.0529999	-0.133505
26	36.6481	-12.0004	1.95952	-0.151272	-0.00856706	0.325537	-0.0177621	-0.0624626
26	36.5139	-12.0897	2.09607	-0.163596	-0.0500405	-0.224676	-0.000871124	0.102018
26	36.4114	-12.1343	2.14265	-0.136039	-0.0669584	-0.122488	-0.00767575	-0.0519095
26	36.3434	-12.1319	2.10039	-0.08552	0.0484281	0.28813	-0.0152728	-0.232006
26	36.2754	-12.1177	1.92496	-0.0988378	0.14147	-0.22424	0.0523747	-0.0156956
26	36.2095	-12.0901	1.62228	-0.181142	0.11248	0.05274	-0.0912737	0.382357
26	36.1366	-12.0585	1.19617	-0.307893	-0.0360417	0.168705	0.134194	0.168678
23.6	36.0689	-12.0105	0.687045	-0.386437	-0.132066	-0.287811	-0.158021	-0.426335
24.16	36.0475	-11.9044	0.172139	-0.297257	-0.035592	0.160378	0.118561	-0.343413
24.16	36.0294	-11.7841	-0.376091	-0.107562	0.00463355	0.00261766	-0.0589161	0.231446
23.9	36.0142	-11.6509	-0.935276	0.13562	-0.101126	-0.117287	0.00123002	0.467419
23.9	36.0145	-11.4922	-1.46427	0.38741	-0.190168	0.22593	0.0362234	0.0374898
22.6	36.0185	-11.3206	-1.95074	0.558925	-0.102154	-0.261154	-0.05045	-0.526318
22.8	36.0603	-11.102	-2.33289	0.630657	0.211441	0.0250475	0.0125384	-0.315655
22.8	36.1076	-10.8701	-2.63748	0.494028	0.36856	0.255597	0.0293132	0.325092
22.8	36.1274	-10.6597	-2.8956	0.098434	0.0918108	-0.301421	-0.041274	0.506751
21	36.1365	-10.4544	-3.07232	-0.429118	-0.327843	0.153165	0.0542192	0.0719789
21.55	36.145	-10.244	-3.13523	-0.898434	-0.40515	0.161587	-0.0506769	-0.48377
20.55	36.1905	-9.99048	-3.02526	-1.09022	0.0421328	-0.419542	0.0071842	-0.439416
22.6	36.2666	-9.70113	-2.75222	-0.947074	0.503015	0.16306	0.00896384	0.166237
24.19	36.3347	-9.41652	-2.37964	-0.571676	0.323938	0.31288	-0.00836952	0.556307
26.02	36.3864	-9.14676	-1.93808	-0.0791801	-0.397389	-0.373961	0.0213631	0.258476
26.02	36.4325	-8.8817	-1.43202	0.430569	-0.850179	0.000742636	-0.0315167	-0.433873
27.8	36.478	-8.61687	-0.873668	0.848968	-0.401512	0.333135	0.0348632	-0.627799
29.8	36.5127	-8.36395	-0.297768	1.05995	0.652764	-0.27741	-0.0400114	0.119098
31.6	36.511	-8.14999	0.244302	0.980699	1.29654	-0.055898	0.0735245	0.879811
31.6	36.469	-7.97971	0.736694	0.65387	0.833334	0.404099	-0.0788659	0.415384
28.5	36.4008	-7.8384	1.1986	0.235196	-0.404119	-0.251624	0.102633	-0.790745
28.2	36.3425	-7.68896	1.68048	-0.0694368	-1.31608	-0.213945	-0.133756	-0.851396
30.49	36.3227	-7.50247	2.21422	-0.142688	-1.10473	0.362945	0.123994	0.489649
32.6	36.3126	-7.30893	2.74567	-0.0756166	-0.0732799	-0.18647	-0.12673	1.00792
32.6	36.2718	-7.15057	3.19868	-0.0415172	0.832965	-0.103724	0.166756	-0.189787
32.6	36.2065	-7.02207	3.55691	-0.119986	1.0114	0.395551	-0.206217	-0.961773
32.6	36.1031	-6.93734	3.79039	-0.343224	0.504843	-0.36215	0.278271	-0.0222064
32.6	35.9876	-6.87014	3.9234	-0.604541	-0.101536	0.0110246	-0.34819	0.977936
32.6	35.8534	-6.82715	3.94549	-0.799246	-0.412135	0.40797	0.410049	0.232507
29.36	35.6935	-6.81528	3.85085	-0.812416	-0.411393	-0.448228	-0.41317	-0.907666
32.21	35.5607	-6.7806	3.70553	-0.489612	-0.224011	0.0722653	0.33661	-0.331843
32.21	35.4005	-6.77854	3.44434	0.0614873	-0.186968	0.261812	-0.198729	0.679345
32.21	35.238	-6.78373	3.09686	0.76043	-0.138989	-0.196396	0.0471747	0.453693
32.21	35.0789	-6.7907	2.67	1.42883	0.153135	-0.0623973	0.0759456	-0.45159
32.21	34.8732	-6.85018	2.10633	1.78729	0.543421	0.0790823	-0.129194	-0.558964
32.57	34.651	-6.93197	1.45069	1.73917	0.779821	0.247457	0.140346	0.3485
29.36	34.3647	-7.08389	0.669345	1.19729	0.446189	-0.308437	-0.0708617	0.630225
26.44	34.0523	-7.26648	-0.154589	0.349745	-0.270999	-0.00288396	0.00719204	-0.00854752
23.8	33.7477	-7.44367	-0.934372	-0.527213	-0.824829	0.418819	0.0270721	-0.512254
21.46	33.4285	-7.63688	-1.65281	-1.23729	-0.838527	-0.474345	-0.0114811	-0.34668
21.46	33.1579	-7.78071	-2.20022	-1.52699	-0.163982	0.0387769	-0.077397	0.3434
21.46	32.896	-7.91519	-2.60691	-1.42971	0.581662	0.315762	0.167518	0.419111
20.6	32.6201	-8.06307	-2.89511	-1.06284	0.775685	-0.28124	-0.217387	-0.170468
20.6	32.3596	-8.19414	-3.03041	-0.518719	0.390485	0.100865	0.210932	-0.34558
20.6	32.0703	-8.35252	-3.06874	-0.00621919	-0.266121	-0.0337023	-0.131793	-0.0358287
20.66	31.8124	-8.47643	-2.94658	0.449379	-0.54079	0.0584955	-0.00546436	0.338202
20.66	31.5579	-8.59383	-2.71369	0.723994	-0.36691	-0.0202589	0.139049	0.097751
20.66	31.2835	-8.72792	-2.41842	0.758924	-0.0437071	-0.170873	-0.212325	-0.319317
20.66	31.0533	-8.81297	-2.00632	0.687263	0.258809	0.375261	0.192915	-0.0357517
20.66	30.8098	-8.90687	-1.57213	0.481677	0.231661	-0.355508	-0.106438	0.160193
20.66	30.59	-8.97174	-1.10099	0.260083	0.0514457	-0.0435459	-0.0254462	-0.0026539
20.68	30.3862	-9.01525	-0.632099	0.0565854	-0.0892709	0.495038	0.143184	-0.114788
20.69	30.1598	-9.0765	-0.239656	-0.16286	-0.149923	-0.546832	-0.213431	0.00370542
20.69	29.9476	-9.11798	0.100652	-0.320357	-0.0334559	0.112714	0.238954	0.19829
20.8	29.7234	-9.16559	0.348127	-0.435704	0.0883991	0.451443	-0.225172	-0.0326486
20.08	29.5099	-9.19586	0.528168	-0.462826	0.134899	-0.578375	0.195958	-0.230735
20.8	29.3269	-9.18809	0.667621	-0.379702	0.0768461	0.0846042	-0.194864	0.0291746
20.08	29.142	-9.17482	0.731918	-0.270193	-0.136312	0.442387	0.209878	0.157756
20.08	28.9772	-9.13318	0.755858	-0.136983	-0.278965	-0.406546	-0.229103	0.00554775
20.08	28.8496	-9.04573	0.768576	0.00746218	-0.176822	-0.123799	0.205374	-0.117836
20.8	28.7363	-8.9355	0.748112	0.0861817	0.0392596	0.366147	-0.162166	-0.129479
20.8	28.6526	-8.78743	0.71434	0.0917491	0.197999	-0.0632424	0.0796682	0.0201203
20.8	28.5793	-8.62104	0.645854	-0.00531851	0.126473	-0.34673	0.0184693	0.14005
20.8	28.5301	-8.42307	0.558791	-0.155037	-0.0764969	0.257883	-0.134976	0.0950222
20.8	28.5022	-8.19693	0.448414	-0.312213	-0.227164	0.17827	0.22734	-0.164697
20.08	28.4798	-7.9592	0.293924	-0.444025	-0.21393	-0.40668	-0.291281	-0.27857
20.88	28.4824	-7.691	0.116068	-0.472778	-0.00762322	0.116649	0.301297	0.131336
20.88	28.4763	-7.42757	-0.126489	-0.421299	0.155669	0.256669	-0.272835	0.360742
20.88	28.4621	-7.16922	-0.428687	-0.276387	0.167713	-0.202687	0.232272	-0.0152679
20.88	28.4406	-6.91557	-0.775012	-0.0338265	0.0868851	-0.0941602	-0.169811	-0.364452
20.98	28.427	-6.65178	-1.12762	0.301773	0.0407285	0.184388	0.0880796	-0.0720126
20.98	28.4124	-6.38746	-1.47613	0.648174	0.00233937	-0.0173624	-0.0106067	0.292522
21	28.3794	-6.14085	-1.81738	0.892932	-0.100778	-0.103631	-0.0306752	0.1326
20.89	28.3558	-5.88426	-2.09183	1.00098	-0.161839	0.0767469	0.0340731	-0.129124
20.89	28.3185	-5.64152	-2.30075	0.886888	-0.148562	-0.0511189	-0.00390055	-0.185447
20.89	28.2776	-5.40285	-2.40893	0.558494	0.00492312	0.112043	-0.0421043	-0.0067037
20.89	28.2163	-5.18564	-2.41469	0.0454341	0.209043	-0.0739049	0.104558	0.177738
20.7	28.1337	-4.99077	-2.29743	-0.533327	0.343207	-0.101264	-0.137023	0.199962
20.61	28.0638	-4.78336	-1.99853	-0.974674	0.341485	0.318606	0.137662	0.00550234
20.2	27.9873	-4.58255	-1.53178	-1.17915	0.0642626	-0.297633	-0.110577	-0.381712
21.29	27.951	-4.34061	-0.846445	-1.01969	-0.315152	-0.0703681	0.0585057	-0.207974
23.31	27.9722	-4.0403	0.0477827	-0.539486	-0.604512	0.349547	-0.0805368	0.358038
24.62	27.971	-3.76386	1.00161	-0.0305535	-0.759743	-0.433943	0.16081	0.180968
26.2	27.9795	-3.47963	1.99174	0.383237	-0.398783	0.317539	-0.25741	-0.217735
28.82	27.9942	-3.19202	2.94901	0.577912	0.469499	0.0988625	0.328812	-0.129762
29.58	27.976	-2.94159	3.76202	0.462896	1.23165	-0.679921	-0.339592	0.0704998
32.54	27.9649	-2.68842	4.4204	0.171177	1.28162	0.884418	0.296256	0.134865
29.89	27.9101	-2.48468	4.81826	-0.218772	0.257271	-0.172266	-0.183737	0.00652059
28.16	27.8509	-2.29038	4.97485	-0.456025	-1.13461	-0.889739	0.0678496	0.0688868
30.98	27.8191	-2.07332	4.91277	-0.356866	-1.77282	1.15519	-0.00811778	0.0123954
28.19	27.7575	-1.89173	4.55813	0.00606117	-1.16639	-0.246705	0.0252818	-0.410601
31.01	27.7402	-1.67089	4.00334	0.627522	0.501251	-0.918117	-0.118916	-0.0297818
34.11	27.716	-1.46384	3.19608	1.19549	1.86879	0.949961	0.200961	0.52345
30.7	27.6071	-1.35057	2.06843	1.35683	1.70642	0.143954	-0.168918	0.0900486
27.63	27.481	-1.26262	0.757109	1.11288	0.335503	-0.703001	0.0895717	-0.305005
24.87	27.3151	-1.22221	-0.683244	0.486963	-1.14956	0.14971	0.0549709	-0.0524769
22.38	27.1505	-1.18677	-2.11115	-0.286917	-1.56532	0.577155	-0.225826	0.242351
20.14	26.9882	-1.15428	-3.43041	-0.982952	-0.752652	-0.366191	0.388434	-0.0548683
19.06	26.8234	-1.12863	-4.55673	-1.40275	0.476496	-0.49196	-0.502422	-0.245582
20.97	26.7271	-1.03727	-5.33299	-1.33406	1.20825	0.727444	0.50305	0.225167
20.21	26.6255	-0.954913	-5.80077	-0.931253	0.749206	-0.119674	-0.449319	0.0491516
18.19	26.5391	-0.861013	-5.91207	-0.313808	-0.344609	-0.511078	0.391836	-0.402571
19.82	26.5049	-0.718507	-5.62386	0.36056	-0.982654	0.422413	-0.417154	0.0445652
21.8	26.4344	-0.61791	-5.06896	0.739987	-0.805025	-0.0695786	0.516987	0.403661
21.65	26.358	-0.529377	-4.25313	0.75304	0.0620329	0.102007	-0.637027	0.0413382
23.82	26.2532	-0.475777	-3.24843	0.407956	0.87037	-0.147909	0.781812	-0.378119
23.65	26.1555	-0.420752	-2.06355	-0.072883	1.03888	-0.224095	-0.904391	0.00326293
26.02	26.0896	-0.339651	-0.734222	-0.451962	0.415402	0.620564	0.923437	0.33742
23.46	25.9649	-0.324361	0.56117	-0.689452	-0.724273	-0.411595	-0.787119	-0.216303
25.81	25.8924	-0.262345	1.8849	-0.511122	-1.23145	-0.219013	0.519303	-0.1261
28.39	25.8239	-0.202825	3.10631	-0.0216726	-0.766487	0.446068	-0.220857	0.287688
29.98	25.7227	-0.183939	4.10755	0.55916	0.231555	-0.120208	-0.0406277	-0.0714535
32.98	25.6187	-0.175805	4.86562	1.07067	1.0843	-0.101298	0.257484	-0.335796
32.98	25.4683	-0.222872	5.28995	1.26836	1.11693	-0.054735	-0.389609	0.199899
32.98	25.306	-0.290314	5.40386	1.10976	0.417396	0.266838	0.466238	0.615388
29.68	25.0898	-0.420044	5.16664	0.567452	-0.533519	0.00712683	-0.456933	-0.221694
26.8	24.8571	-0.573146	4.65826	-0.140219	-0.949345	-0.353209	0.437892	-0.749068
26.8	24.6618	-0.693652	3.99426	-0.719839	-0.514908	0.235477	-0.452633	0.248107
26.8	24.4671	-0.818395	3.18115	-1.07138	0.155214	0.104772	0.461987	0.73689
24.2	24.2635	-0.956327	2.261	-1.12924	0.427449	-0.21489	-0.43564	-0.267453
24.2	24.0873	-1.07028	1.33248	-0.843805	0.2707	0.0881172	0.359119	-0.711016
22.6	23.9151	-1.18347	0.418117	-0.352091	-0.0446548	-0.0838937	-0.266409	0.201653
23.52	23.7492	-1.29368	-0.437607	0.183353	-0.147975	0.147908	0.166473	0.690266
21.17	23.5767	-1.41386	-1.21422	0.576888	-0.0017564	0.0237752	-0.0758827	-0.18017
19.06	23.3839	-1.55785	-1.8957	0.704741	0.144398	-0.35627	0.0362981	-0.671973
20.97	23.2103	-1.68529	-2.40924	0.609	0.128407	0.43795	-0.0663746	0.259514
18.96	22.9969	-1.85537	-2.80475	0.272923	-0.178104	-0.0361722	0.18244	0.62227
17.3	22.8093	-2.00076	-2.9895	-0.0651289	-0.31576	-0.373187	-0.336602	-0.169944
17	22.6626	-2.10559	-2.94629	-0.257597	-0.0784619	0.246401	0.433438	-0.672951
16.56	22.5027	-2.22472	-2.76036	-0.333269	0.19591	0.0565873	-0.46567	-0.103324
18.22	22.3625	-2.32502	-2.42554	-0.251843	0.274491	-0.0350533	0.424515	0.720625
16.5	22.1917	-2.45758	-2.0373	-0.132091	0.000681813	-0.199397	-0.303279	0.318062
17.66	22.0327	-2.57926	-1.58147	0.0319533	-0.245836	0.209371	0.136078	-0.563262
18	21.87	-2.70533	-1.11192	0.158139	-0.209824	0.138453	0.0355948	-0.543152
18	21.6828	-2.85682	-0.686361	0.174671	0.0673186	-0.423058	-0.160347	0.33092
19.8	21.5159	-2.98786	-0.2779	0.145043	0.404246	0.279095	0.222413	0.796601
18	21.3226	-3.14534	0.0378902	0.024537	0.350874	0.143007	-0.222799	-0.11286
17.71	21.1306	-3.30049	0.283728	-0.0901517	-0.0496245	-0.311859	0.206299	-0.862055
16.99	20.967	-3.42485	0.489995	-0.102297	-0.416323	0.108679	-0.206169	-0.11257
17.87	20.8213	-3.52856	0.640394	-0.0239778	-0.483635	0.027646	0.18882	0.752776
17.22	20.6851	-3.62032	0.720344	0.0868526	-0.224333	-0.0171189	-0.168791	0.242743
17.72	20.5526	-3.70581	0.722847	0.159324	0.170481	0.0696197	0.146271	-0.630525
17.47	20.4199	-3.78881	0.649543	0.140039	0.441453	-0.221969	-0.120801	-0.321901
18.17	20.2965	-3.85956	0.523654	0.0285495	0.440136	0.195514	0.0909483	0.519289
16.35	20.1761	-3.92433	0.352868	-0.164128	0.141863	0.142026	-0.0708384	0.335265
14.72	20.0509	-3.99058	0.147986	-0.389407	-0.27979	-0.457288	0.0795705	-0.419375
14.91	19.9582	-4.02022	-0.0255706	-0.515392	-0.479583	0.313289	-0.135623	-0.273875
15.49	19.8728	-4.03871	-0.18134	-0.528273	-0.404131	0.164201	0.203199	0.25479
14	19.7952	-4.04553	-0.306313	-0.410099	-0.111795	-0.502209	-0.267136	0.153186
15.28	19.7508	-4.01511	-0.362854	-0.147666	0.270825	0.322153	0.289812	-0.151523
16	19.7032	-3.9849	-0.39486	0.133274	0.424667	0.106746	-0.294022	-0.124492
15.5	19.6528	-3.95471	-0.404569	0.355513	0.277416	-0.337861	0.30463	0.118408
15.44	19.6106	-3.91372	-0.382122	0.478451	-0.0118885	0.25869	-0.337833	0.10433
15.5	19.5486	-3.89059	-0.363503	0.439706	-0.284885	-0.0521327	0.408931	-0.138425
15.24	19.5034	-3.84841	-0.307517	0.315127	-0.298725	-0.0733205	-0.510148	-0.0070737
16	19.447	-3.81554	-0.249717	0.112103	-0.136016	0.10427	0.621953	0.134015
15	19.3932	-3.77788	-0.175507	-0.0836996	0.0970631	-0.0906977	-0.706593	-0.025904
15.99	19.3704	-3.7068	-0.056484	-0.181844	0.277568	0.0325425	0.709828	-0.159288
15.19	19.3265	-3.65549	0.0357883	-0.247703	0.166797	-0.029609	-0.625319	-0.0881823
16.01	19.2969	-3.5885	0.132564	-0.237998	-0.0621707	0.0946308	0.461881	0.252384
15.52	19.2368	-3.55131	0.175083	-0.229514	-0.255203	-0.099313	-0.22485	0.165939
15.52	19.1802	-3.50941	0.203596	-0.172538	-0.139791	0.0498223	-0.0307143	-0.180983
16.01	19.1392	-3.45057	0.23417	-0.0558734	0.19812	0.0407978	0.24999	-0.243581
16.01	19.0784	-3.41046	0.226304	0.0470627	0.330532	-0.19933	-0.402693	0.00569762
16.01	19.0446	-3.34197	0.236274	0.178681	0.147085	0.318045	0.471747	0.348207
15.53	18.985	-3.29843	0.204159	0.235382	-0.314548	-0.210496	-0.459907	0.101755
15.84	18.941	-3.23795	0.183153	0.266417	-0.522968	-0.107594	0.399181	-0.297303
15.66	18.9164	-3.15657	0.181018	0.268511	-0.211103	0.365838	-0.340763	-0.242944
16.42	18.8832	-3.08296	0.161979	0.183149	0.318391	-0.369087	0.291382	0.106601
16.45	18.8546	-3.0041	0.138672	0.0314381	0.608949	0.0561741	-0.2552	0.357356
16.45	18.8039	-2.9474	0.0795334	-0.192602	0.334686	0.376207	0.24472	0.0953166
14.81	18.7474	-2.89615	0.0104966	-0.39399	-0.227232	-0.431506	-0.222284	-0.287151
15.14	18.7139	-2.8208	-0.0258154	-0.457594	-0.52702	0.00751385	0.16353	-0.244584
15.2	18.6826	-2.74255	-0.0515232	-0.38793	-0.38549	0.368255	-0.0918427	0.0549329
16.3	18.6549	-2.66017	-0.0664061	-0.203835	0.0254108	-0.294818	0.0129326	0.304862
16.46	18.6239	-2.58097	-0.0805565	0.033197	0.337157	-0.0927404	0.0651192	0.187146
16.5	18.5871	-2.50753	-0.0969463	0.258855	0.339568	0.352217	-0.118915	-0.238233
16.48	18.5655	-2.41864	-0.0911903	0.443129	0.135084	-0.190144	0.129865	-0.382451
16.48	18.5331	-2.34089	-0.0962998	0.495753	-0.135982	-0.246876	-0.101466	0.0200651
16.48	18.505	-2.2591	-0.0973832	0.415839	-0.25699	0.465096	0.0408575	0.538829
16.48	18.4542	-2.20094	-0.126198	0.187641	-0.211325	-0.161828	0.0571795	0.245948
16.18	18.4056	-2.14076	-0.147126	-0.0780665	0.0164628	-0.283155	-0.151136	-0.496679
16.5	18.3882	-2.04893	-0.121149	-0.259944	0.287403	0.376185	0.194325	-0.500952
16.5	18.3702	-1.95791	-0.0893863	-0.367109	0.259913	-0.187876	-0.205376	0.217294
16.5	18.3606	-1.85926	-0.0502196	-0.385643	-0.0782105	-0.0666973	0.177774	0.67
15.72	18.3181	-1.79517	-0.0584418	-0.384081	-0.473084	0.24301	-0.0983835	0.0820243
15.51	18.2676	-1.74026	-0.0814849	-0.315079	-0.39683	-0.149193	0.0243645	-0.580448
16.41	18.241	-1.66201	-0.075682	-0.128475	0.249745	-0.0811987	0.00427381	-0.323295
17.48	18.2022	-1.59701	-0.0819322	0.0889329	0.791488	0.0941889	0.0100464	0.292727
18.27	18.1737	-1.52275	-0.0744391	0.31491	0.637162	0.107326	-0.0681584	0.49824
16.6	18.1201	-1.47518	-0.0928332	0.448527	-0.269416	-0.184623	0.177721	0.0102232
16.08	18.0776	-1.41733	-0.0881254	0.51835	-1.06824	0.0548324	-0.301787	-0.428931
16.08	18.0579	-1.33713	-0.0425442	0.523552	-0.943358	0.0958306	0.388124	-0.321071
17.69	18.0412	-1.25503	0.0159307	0.40885	0.0484485	-0.204529	-0.441789	0.134118
19.4	18.0335	-1.16547	0.0837697	0.169186	1.08213	0.158754	0.43863	0.503349
18	17.9806	-1.12408	0.0885079	-0.239789	1.15885	0.0328011	-0.349589	0.1813
16.2	17.9137	-1.09902	0.0701467	-0.659054	0.28976	-0.0610019	0.235221	-0.374749
15.53	17.8488	-1.07334	0.0597265	-0.914827	-0.726914	0.0109751	-0.101067	-0.397634
15.53	17.808	-1.02427	0.0918134	-0.872154	-1.04574	-0.0850161	-0.0634404	0.150964
16.94	17.7884	-0.954941	0.161137	-0.536199	-0.546404	0.0815559	0.20377	0.426992
16.93	17.7547	-0.901555	0.217228	-0.0548988	0.17941	0.056095	-0.309546	-0.00381805
18.53	17.7168	-0.854348	0.264453	0.449822	0.599898	-0.118006	0.395344	-0.335654
18.26	17.6732	-0.814953	0.297439	0.841419	0.555164	0.0170732	-0.451943	-0.0810053
19.63	17.6339	-0.773308	0.323977	1.02471	0.258811	0.121155	0.470068	0.230523
18	17.5739	-0.75476	0.311903	0.91097	-0.0719204	-0.133215	-0.440153	0.0842589
18	17.5102	-0.742338	0.281795	0.554046	-0.253377	0.0545004	0.384539	-0.0654369
16.2	17.4318	-0.746806	0.226256	0.0427758	-0.315257	0.0576958	-0.302534	-0.0135943
15.5	17.3485	-0.75783	0.16625	-0.457378	-0.270676	-0.0892804	0.224202	-0.0103284
15.92	17.288	-0.746751	0.143976	-0.76311	-0.0751839	0.0599356	-0.171536	-0.0613605
16.5	17.2385	-0.725611	0.147229	-0.821108	0.160959	-0.100636	0.11889	-0.0439378
16.5	17.1947	-0.699773	0.1648	-0.653935	0.295557	0.0554339	-0.0789	0.0750035
16.5	17.1413	-0.685149	0.171484	-0.359244	0.228584	0.152626	0.0575907	0.0915618
16.5	17.0789	-0.681035	0.163464	-0.0322463	0.0289365	-0.257394	-0.0387078	-0.0283043
16.5	17.0134	-0.68162	0.146318	0.249764	-0.144047	0.061337	0.0301641	-0.0886135
16.5	16.9521	-0.679104	0.128263	0.434307	-0.188276	0.284571	-0.0377073	-0.0150861
16.5	16.8803	-0.688479	0.0915561	0.471546	-0.146493	-0.381029	0.0667799	0.0489147
16.5	16.8193	-0.687842	0.0624104	0.406094	-0.0230527	0.0673167	-0.110476	0.088331
16.5	16.7594	-0.687031	0.0285666	0.259656	0.0856159	0.329494	0.142532	-0.028349
15.98	16.6866	-0.70016	-0.0264166	0.0652597	0.117079	-0.379011	-0.13401	-0.16172
15.98	16.6361	-0.691433	-0.0601384	-0.0702697	0.150832	0.065936	0.0686235	0.0446717
15.5	16.5663	-0.702987	-0.122289	-0.176266	0.0681543	0.199112	0.0410551	0.133072
15.27	16.495	-0.716818	-0.190012	-0.209846	-0.0643809	-0.129433	-0.157627	0.0186107
15	16.4286	-0.72619	-0.250878	-0.162329	-0.150199	-0.044495	0.257628	-0.0841785
15	16.3549	-0.743084	-0.313751	-0.074936	-0.151698	0.00920228	-0.319574	-0.0737012
15	16.3068	-0.734213	-0.336856	0.0560176	-0.0148763	0.148898	0.316034	0.0460972
15	16.2387	-0.745772	-0.373457	0.110132	0.0647112	-0.171277	-0.252902	0.0037372
15	16.1762	-0.751754	-0.391598	0.0963776	0.101491	-0.00253884	0.160605	0.050629
15.5	16.1212	-0.749936	-0.386238	0.0209395	0.108927	0.195089	-0.0680014	0.0990603
15	16.0577	-0.756602	-0.376021	-0.114489	0.0487134	-0.21774	-0.0120859	-0.147267
14.99	16.0033	-0.753718	-0.339004	-0.234126	-0.0232538	0.0590447	0.0808806	-0.192168
14.99	15.9566	-0.742501	-0.277949	-0.291878	-0.0991616	0.128546	-0.156024	0.162987
14.99	15.9055	-0.73542	-0.210839	-0.275137	-0.173149	-0.231516	0.240186	0.281691
14.98	15.8654	-0.716741	-0.12318	-0.152616	-0.138225	0.189669	-0.330417	-0.111986
15.75	15.8278	-0.694987	-0.030428	0.038545	0.0067927	-0.00517208	0.408333	-0.399371
14.96	15.7944	-0.66857	0.06233	0.248108	0.18319	-0.249481	-0.466259	0.0062719
16.46	15.7716	-0.631491	0.152853	0.414922	0.251082	0.324586	0.477222	0.474682
15.44	15.7159	-0.627839	0.182491	0.42066	0.0589316	-0.0929416	-0.418483	0.076113
15	15.6646	-0.619826	0.195394	0.317908	-0.14508	-0.165383	0.324853	-0.386179
15	15.6157	-0.60923	0.193076	0.138952	-0.179841	0.211237	-0.225576	-0.158779
15.29	15.5576	-0.607575	0.166247	-0.0801876	-0.0591094	-0.0913513	0.143389	0.26575
14.91	15.5158	-0.588892	0.150243	-0.243245	0.124552	-0.010836	-0.0938412	0.234246
14.91	15.4656	-0.578122	0.120332	-0.344111	0.137117	0.0151337	0.0740183	-0.191802
14.91	15.425	-0.556941	0.101732	-0.336869	-0.00225583	-0.0148738	-0.0763237	-0.240398
14.91	15.3896	-0.529612	0.0923866	-0.237545	-0.155309	0.0620799	0.0810539	0.094158
14.91	15.3533	-0.502453	0.0857364	-0.0926943	-0.171854	-0.0966253	-0.0811079	0.192545
14.91	15.3273	-0.464136	0.0946059	0.0647457	0.00230091	0.0172025	0.0674412	0.000230532
14.69	15.2956	-0.430863	0.0978799	0.162081	0.180563	0.0987084	-0.0490024	-0.165887
14.95	15.2555	-0.405477	0.0916688	0.172666	0.197154	-0.0816531	0.0501156	-0.0441613
14.99	15.2301	-0.364257	0.10448	0.139605	0.0752567	-0.0197249	-0.0779145	0.171548
15.3	15.2065	-0.320378	0.119486	0.0647469	-0.129337	0.012455	0.114984	0.0320453
15	15.1903	-0.268116	0.13974	-0.0172224	-0.258473	0.0702331	-0.156181	-0.18822
15	15.1831	-0.205971	0.161577	-0.0807877	-0.207083	-0.0570394	0.18215	-0.0449697
15	15.1698	-0.14945	0.160762	-0.132488	-0.0244145	-0.124864	-0.187544	0.173895
15.3	15.1639	-0.085121	0.147713	-0.142502	0.203218	0.258105	0.169507	0.0880016
15	15.1459	-0.0328707	0.0962973	-0.135041	0.288546	-0.0973605	-0.127279	-0.185401
15	15.1287	0.0204801	0.022627	-0.0878997	0.198578	-0.216992	0.0805943	-0.0813157
15	15.1161	0.0786364	-0.0657797	-0.00135529	-0.01418	0.312751	-0.0487844	0.198368
15	15.0913	0.124665	-0.183307	0.0846764	-0.255392	-0.0525446	0.0481269	0.0593645
15	15.081	0.185938	-0.289805	0.191714	-0.305727	-0.23733	-0.0752762	-0.16248
15	15.0793	0.256296	-0.385279	0.279466	-0.146117	0.1803	0.104271	-0.0797177
15	15.0813	0.330778	-0.470941	0.301726	0.0887256	0.0831522	-0.13443	0.0994964
15.2	15.0947	0.41696	-0.534537	0.241692	0.248633	-0.177303	0.155987	0.0761435
15.2	15.114	0.508967	-0.58223	0.0811192	0.213763	-0.0295418	-0.181692	-0.0792027
15.2	15.1241	0.591093	-0.63305	-0.181275	-0.00579731	0.180365	0.207312	-0.0972925
14	15.1152	0.653077	-0.695446	-0.489286	-0.216903	0.0273011	-0.203064	0.0896801
15.1	15.1079	0.716105	-0.735477	-0.703746	-0.165676	-0.223838	0.186142	0.214008
15.1	15.1155	0.793705	-0.728112	-0.7116	0.114372	0.0252018	-0.172576	-0.0553005
15.1	15.1374	0.88519	-0.671398	-0.487443	0.286269	0.271912	0.135548	-0.394167
15.45	15.1546	0.970896	-0.590837	-0.107649	0.0666177	-0.228357	-0.0791558	-0.109095
15.76	15.1686	1.05202	-0.488588	0.333801	-0.356621	-0.147806	0.014099	0.544849
16.2	15.1799	1.12873	-0.367379	0.72288	-0.507667	0.399334	0.0606225	0.365091
16.9	15.1831	1.19548	-0.236479	0.946662	-0.120664	-0.154013	-0.137862	-0.603381
17.4	15.1822	1.25638	-0.0924106	0.947722	0.562796	-0.310467	0.232116	-0.636918
18.85	15.1957	1.32983	0.0820816	0.734884	0.918419	0.414209	-0.366167	0.573723
18.85	15.1712	1.36241	0.219688	0.271077	0.383769	-0.0696054	0.548369	0.832393
15.1	15.144	1.39042	0.364733	-0.269813	-0.600938	-0.164861	-0.71128	-0.300388
15.1	15.1502	1.45068	0.562265	-0.688425	-1.11435	0.0988912	0.802934	-0.931831
15.1	15.1606	1.51375	0.770737	-0.929186	-0.735338	-0.149867	-0.839964	-0.138101
18.45	15.1904	1.59442	0.990609	-0.941331	0.267601	0.297401	0.789754	0.853411
18.45	15.1772	1.6289	1.13153	-0.829264	0.991711	-0.160971	-0.626337	0.467187
18.45	15.18	1.67676	1.25302	-0.532112	1.01434	-0.201075	0.393935	-0.468289
18.45	15.1816	1.72076	1.32666	-0.129684	0.294728	0.352168	-0.149755	-0.723913
18.45	15.1532	1.73143	1.31141	0.260839	-0.688635	-0.0917909	-0.0513511	-0.0406506
18.45	15.1488	1.76364	1.27044	0.652496	-1.08569	-0.175266	0.202587	0.927451
18.45	15.1373	1.78549	1.16502	0.923971	-0.682271	0.0402159	-0.333425	0.509976
18.45	15.1046	1.78264	0.979332	0.997608	0.176684	0.227531	0.478422	-0.937574
18.45	15.0772	1.78215	0.752754	0.900952	0.933009	-0.0160715	-0.627206	-0.918668
18.45	15.0382	1.76671	0.475175	0.627917	1.01271	-0.526161	0.76372	0.74882
18.45	14.9869	1.73571	0.159063	0.229601	0.358537	0.531261	-0.860876	1.31473
16.8	14.9221	1.68799	-0.179372	-0.213499	-0.544529	0.364679	0.920307	-0.386491
12	14.8257	1.60604	-0.534534	-0.616187	-1.02516	-1.08394	-0.883218	-1.5572
16.27	14.787	1.58114	-0.774193	-0.756386	-0.577003	0.584011	0.721525	0.0706656
16.22	14.7415	1.54795	-0.96169	-0.725709	0.203636	0.560189	-0.511603	1.45908
15.21	14.6755	1.49251	-1.10635	-0.591186	0.620531	-1.02976	0.327453	0.24634
15.01	14.6395	1.46644	-1.14088	-0.333355	0.54304	0.422826	-0.199204	-1.17461
15.21	14.5917	1.42736	-1.11483	-0.0863877	0.085992	0.430996	0.117067	-0.579261
15.21	14.5541	1.39791	-1.00813	0.118857	-0.291059	-0.653766	-0.0743621	0.857978
15.21	14.5136	1.36466	-0.846143	0.229642	-0.359564	0.21919	0.0595536	0.757554
15.01	14.4743	1.33199	-0.636945	0.252977	-0.172556	0.267297	-0.0598804	-0.489431
15.01	14.4461	1.31	-0.383846	0.233484	0.0513758	-0.364192	0.0645737	-0.787589
16.5	14.4241	1.29388	-0.11183	0.196885	0.107701	0.132877	-0.0864944	0.0879351
16.5	14.4001	1.27534	0.149021	0.158896	0.0148602	0.0819039	0.130384	0.668621
16.5	14.4044	1.28493	0.412423	0.17127	0.00421153	-0.142077	-0.214612	0.269319
16.5	14.3999	1.28446	0.609271	0.15365	0.0456011	0.0457761	0.307645	-0.536634
16.5	14.3701	1.25718	0.701482	0.0623893	0.0650604	0.0799483	-0.358144	-0.539005
16.5	14.3472	1.23556	0.71909	-0.0457654	0.0886095	-0.0099514	0.36076	0.408502
16.5	14.3005	1.1886	0.626673	-0.188036	0.0123868	-0.177767	-0.306331	0.713333
16.38	14.2552	1.142	0.464229	-0.28277	-0.0666073	0.23601	0.22379	-0.114849
14.75	14.2154	1.10054	0.254751	-0.282487	-0.0726023	0.0230644	-0.129303	-0.800076
14.75	14.1857	1.0692	0.0228536	-0.173523	-0.0154717	-0.392338	0.0209993	-0.2311
15.96	14.1715	1.05345	-0.20799	0.014395	0.0197313	0.336703	0.0698563	0.725904
15.96	14.1489	1.02881	-0.450661	0.179316	-0.0655324	0.162655	-0.141058	0.49918
14.36	14.1218	0.999345	-0.682421	0.27066	-0.140509	-0.502493	0.209244	-0.516044
14.36	14.1014	0.976662	-0.869575	0.278478	-0.0245372	0.262906	-0.271804	-0.660619
14.36	14.0935	0.966619	-0.989609	0.203611	0.226973	0.275529	0.304848	0.222173
14.36	14.0789	0.949673	-1.05462	0.0328365	0.312155	-0.539804	-0.307607	0.674843
14.36	14.0716	0.940033	-1.04104	-0.169532	0.0989981	0.254504	0.285229	0.103428
13.3	14.0609	0.926823	-0.957678	-0.356259	-0.298029	0.292131	-0.242245	-0.58758
13.3	14.0613	0.925075	-0.787498	-0.443385	-0.496279	-0.523478	0.187863	-0.36715
14.43	14.09	0.951896	-0.519728	-0.379091	-0.257182	0.16652	-0.161359	0.383278
15.2	14.1162	0.975611	-0.211969	-0.236894	0.170395	0.2756	0.139247	0.432165
15.08	14.127	0.982541	0.0959564	-0.0831561	0.425334	-0.314334	-0.0993358	-0.150924
15.98	14.1282	0.978335	0.390382	0.0585208	0.364825	0.0921376	0.0603967	-0.346593
15.98	14.1188	0.961863	0.653965	0.174107	0.0887198	0.101549	-0.00954401	-0.00319976
15.98	14.1164	0.951179	0.893724	0.285211	-0.158117	-0.140312	-0.0544063	0.23709
15.98	14.1085	0.933291	1.08033	0.36129	-0.286804	0.0735791	0.115693	0.0495886
16.01	14.0825	0.895304	1.18831	0.375589	-0.289116	0.0135984	-0.143593	-0.100229
16.01	14.059	0.858279	1.23757	0.360602	-0.114236	-0.026967	0.137009	0.0279005
16.2	14.0114	0.795346	1.19819	0.285533	0.132866	0.00312374	-0.0830632	-0.0310976
16.2	13.97	0.737752	1.11389	0.209729	0.401778	0.0607494	0.00596808	-0.06921
16.2	13.9332	0.683944	0.992255	0.13404	0.475942	-0.112982	0.0631469	0.102481
16.4	13.8842	0.617326	0.823621	0.0254134	0.168283	0.0203502	-0.105158	0.114393
15.81	13.8397	0.554961	0.64033	-0.0933439	-0.344334	0.219265	0.122233	-0.0966185
14.23	13.7927	0.490244	0.448954	-0.22298	-0.692648	-0.304828	-0.11048	-0.181769
14.31	13.7721	0.452962	0.295643	-0.310591	-0.508591	0.0135174	0.0569991	0.0956676
14.31	13.7606	0.425446	0.164162	-0.383856	0.0727108	0.315982	-0.000130418	0.154806
12.99	13.7433	0.392649	0.036847	-0.462681	0.596328	-0.301014	-0.0441474	-0.133741
13.55	13.74	0.37455	-0.064018	-0.496858	0.706141	-0.0305211	0.0676959	-0.110389
14.23	13.7349	0.354951	-0.1609	-0.482689	0.267464	0.27014	-0.0830026	0.144994
13.48	13.7222	0.328023	-0.264593	-0.398898	-0.413792	-0.17453	0.102242	0.0875043
12.26	13.7102	0.302076	-0.366216	-0.205378	-0.780502	-0.0449483	-0.114629	-0.131812
13.49	13.71	0.288745	-0.452878	0.112362	-0.511282	0.125202	0.10797	-0.0618478
14.75	13.7134	0.279435	-0.536977	0.491492	0.157844	-0.110103	-0.0940145	0.0912813
16.2	13.7243	0.278197	-0.61764	0.846349	0.684855	0.0858976	0.068554	0.0146998
14.58	13.7277	0.269413	-0.71615	1.04915	0.620956	-0.03742	-0.0368554	-0.103399
13.92	13.7245	0.25408	-0.830333	1.02336	0.0570767	-0.0788137	0.0196055	0.0560547
13.1	13.729	0.246618	-0.938826	0.762444	-0.487329	0.224774	-0.0256061	0.184317
11.88	13.7196	0.225195	-1.05993	0.267759	-0.608933	-0.215414	0.0618635	-0.131517
11.57	13.721	0.215114	-1.15409	-0.327755	-0.194092	-0.0201337	-0.11837	-0.241836
12.28	13.7265	0.209547	-1.21949	-0.903529	0.349763	0.270336	0.167158	0.130836
12.09	13.7219	0.194371	-1.26248	-1.3395	0.522703	-0.26799	-0.182015	0.309073
11.67	13.744	0.206869	-1.22945	-1.46293	0.271068	0.0232918	0.149575	-0.0387014
11	13.7738	0.228084	-1.13742	-1.25413	-0.211957	0.159786	-0.0975547	-0.448001
11.89	13.8236	0.270183	-0.974357	-0.738741	-0.51651	-0.17062	0.0194523	-0.12206
12.96	13.8842	0.323324	-0.760354	-0.0545344	-0.435254	0.0177092	0.0511386	0.472519
14.23	13.936	0.367037	-0.531834	0.603511	-0.0747629	0.105744	-0.102132	0.265917
15.5	13.989	0.410925	-0.289351	1.0982	0.34028	-0.0552589	0.137255	-0.402676
15.5	14.0332	0.444538	-0.0551958	1.31291	0.524243	-0.0585144	-0.15281	-0.406247
16.04	14.0744	0.473456	0.168576	1.22457	0.371884	0.0801298	0.157932	0.321299
16.2	14.107	0.491832	0.36878	0.86768	-0.0282186	0.0127418	-0.153111	0.524708
14.58	14.1269	0.495128	0.537222	0.342183	-0.414119	-0.0594463	0.159285	-0.179719
14.32	14.15	0.49973	0.69376	-0.187	-0.483899	0.0406339	-0.169397	-0.552724
15.6	14.1795	0.508907	0.842517	-0.590306	-0.199107	-0.0273239	0.170164	0.0140025
16.01	14.2104	0.517164	0.974453	-0.804107	0.193531	-0.0123621	-0.170355	0.497187
16.01	14.2361	0.517533	1.07781	-0.824673	0.394826	0.0786752	0.174252	0.116994
15	14.2587	0.511981	1.15186	-0.681769	0.30399	-0.0757593	-0.176861	-0.389411
15.65	14.2723	0.49413	1.18697	-0.446648	0.0271334	-0.0365363	0.179781	-0.20777
15.65	14.2683	0.455008	1.17275	-0.19687	-0.220542	0.166155	-0.167144	0.275293
15.65	14.246	0.394089	1.11351	0.0267747	-0.254294	-0.0806043	0.161309	0.303306
14.5	14.2166	0.32289	1.0326	0.232217	-0.0473847	-0.114595	-0.141126	-0.0740454
15.5	14.1986	0.260419	0.961485	0.444452	0.219339	0.18709	0.0958789	-0.301585
15.5	14.1732	0.187896	0.883352	0.618216	0.234268	-0.0931285	-0.0375162	-0.190207
16.2	14.1477	0.112691	0.809176	0.735106	-0.0184863	-0.0553702	-0.0186963	0.217821
16.2	14.1248	0.0373776	0.741331	0.761752	-0.289223	0.138396	0.0549957	0.418421
14.58	14.0769	-0.0660223	0.645425	0.628926	-0.327559	-0.133684	-0.0511063	-0.0691858
14.58	14.0268	-0.174155	0.549412	0.375789	0.0250686	0.127566	0.0300758	-0.501459
14.66	13.9694	-0.291979	0.448792	0.0301068	0.481527	-0.0334414	-0.000552161	-0.130701
14.66	13.9004	-0.423611	0.339315	-0.356111	0.57809	-0.19546	-0.021604	0.522416
13.19	13.8247	-0.563857	0.228725	-0.697004	0.144344	0.369807	0.0413029	0.375663
11.87	13.7329	-0.721492	0.111159	-0.918624	-0.513723	-0.13519	-0.0331754	-0.432549
10.74	13.6591	-0.861268	0.0331503	-0.901769	-0.748887	-0.342601	0.000903992	-0.523392
12.07	13.6125	-0.9733	0.00473801	-0.631877	-0.321952	0.440966	0.00833315	0.222055
12.98	13.5669	-1.08435	-0.0167884	-0.228665	0.334444	-0.0675205	-0.0138562	0.486453
13	13.5142	-1.20279	-0.0548943	0.181235	0.64586	-0.362868	0.027754	-0.0264308
12.86	13.4524	-1.33062	-0.122359	0.493826	0.395551	0.420513	-0.0437476	-0.360991
12.7	13.3723	-1.47692	-0.233938	0.640328	-0.137994	-0.0178145	0.0867281	-0.0764206
11.74	13.2996	-1.6152	-0.357138	0.655576	-0.408476	-0.361528	-0.147648	0.2778
11.47	13.2291	-1.75029	-0.494474	0.557749	-0.249266	0.272385	0.205401	0.0993006
11	13.1535	-1.88943	-0.650402	0.376011	0.0722308	0.113743	-0.249678	-0.219276
10.36	13.0814	-2.02354	-0.807484	0.171617	0.215486	-0.277123	0.280105	-0.0686933
9.32	13.005	-2.1601	-0.965295	-0.0240017	0.054956	0.0505072	-0.295756	0.170817
9.43	12.9338	-2.28907	-1.10112	-0.168031	-0.161033	0.220706	0.301211	0.0448697
8.6	12.876	-2.40183	-1.19508	-0.245432	-0.14101	-0.173333	-0.314942	-0.160934
9.1	12.8114	-2.51873	-1.26388	-0.306488	0.079224	-0.165235	0.330915	-0.0730655
8.76	12.7409	-2.63857	-1.29808	-0.364451	0.27393	0.356735	-0.331538	0.179511
8.1	12.6726	-2.75256	-1.27765	-0.40156	0.232222	-0.0528686	0.318268	0.14629
8.29	12.6103	-2.8564	-1.18835	-0.39257	-0.0540535	-0.416965	-0.285482	-0.165822
8.29	12.5824	-2.92063	-0.992759	-0.285034	-0.329103	0.402698	0.205892	-0.21281
8.29	12.5699	-2.96438	-0.720868	-0.128792	-0.425575	0.0609731	-0.12148	0.000713669
9.09	12.5717	-2.98906	-0.390777	0.0318773	-0.252401	-0.472008	0.0347728	0.196127
9.79	12.5934	-2.98924	-0.019403	0.157795	0.109664	0.330699	0.0161847	0.125859
10.77	12.5964	-3.00455	0.321132	0.162172	0.365335	0.148165	-0.0216474	-0.202715
10.1	12.6068	-3.00873	0.638687	0.0969664	0.4252	-0.326809	-0.000386421	-0.164489
10.5	12.6114	-3.01526	0.898786	-0.0104963	0.231363	0.0413579	0.0356672	0.170753
10	12.6107	-3.02388	1.08689	-0.099733	-0.116743	0.250171	-0.0653975	0.211669
10	12.6114	-3.02753	1.20244	-0.105104	-0.401486	-0.109041	0.0840465	-0.100516
10.05	12.6068	-3.03301	1.23469	-0.00899119	-0.445468	-0.235203	-0.0775145	-0.243024
11.3	12.6241	-3.01256	1.21708	0.209243	-0.153444	0.256948	0.0331285	0.0622158
11.5	12.647	-2.98288	1.13096	0.4472	0.231213	0.0486421	0.01727	0.171394
11.5	12.66	-2.9598	0.96085	0.578942	0.404944	-0.292469	-0.0579991	-0.0752561
11.5	12.6738	-2.93282	0.728564	0.543517	0.303018	0.212422	0.0956407	-0.0643247
10.41	12.6825	-2.9078	0.44202	0.307724	0.0263081	0.0889879	-0.132212	0.133564
9.94	12.6793	-2.89134	0.11376	-0.0938293	-0.226804	-0.261205	0.185952	0.00452115
9	12.689	-2.85812	-0.201859	-0.518366	-0.25217	0.192059	-0.248996	-0.159523
8.19	12.7173	-2.80198	-0.4751	-0.837086	-0.103141	-0.0234741	0.289287	-0.00618798
8.19	12.7606	-2.72662	-0.693943	-0.964255	0.0134585	-0.186569	-0.316054	0.142328
8.8	12.8272	-2.62378	-0.84055	-0.853635	-0.00306696	0.273887	0.296996	-0.0303039
8.8	12.886	-2.52542	-0.949321	-0.574222	-0.122186	-0.177674	-0.23293	-0.222285
9.68	12.9716	-2.3967	-0.980783	-0.142592	-0.0593604	-0.0586436	0.122497	0.0986472
10.65	13.0598	-2.26298	-0.971635	0.299005	0.154248	0.211616	-0.00590804	0.242596
10.65	13.1355	-2.13994	-0.949972	0.621352	0.294331	-0.175662	-0.0856946	-0.160568
11.4	13.2192	-2.00744	-0.900532	0.785371	0.217384	0.0490657	0.140818	-0.250432
11.4	13.2841	-1.89307	-0.861725	0.733063	-0.123093	0.0634887	-0.146439	0.184949
11.4	13.3542	-1.77275	-0.808832	0.536098	-0.408035	-0.085235	0.115886	0.363225
10.8	13.421	-1.65517	-0.752544	0.255196	-0.367623	0.0485381	-0.0570042	-0.190978
11.34	13.497	-1.52795	-0.679825	-0.0154271	0.02983	-0.000541067	-0.0289018	-0.488104
11.88	13.571	-1.40295	-0.606499	-0.234934	0.43838	-0.0912326	0.123013	0.104113
11.88	13.6391	-1.28442	-0.539255	-0.377384	0.483062	0.160253	-0.209133	0.599303
11.88	13.6935	-1.18088	-0.486548	-0.441585	0.0935146	-0.0518801	0.287746	0.0488465
10.93	13.7301	-1.09629	-0.444998	-0.424622	-0.382621	-0.138809	-0.318525	-0.627221
11.89	13.7939	-0.985167	-0.352091	-0.270598	-0.441498	0.258307	0.283049	-0.140389
12.85	13.8462	-0.886861	-0.248852	-0.08323	-0.140735	-0.245817	-0.204545	0.509867
13.1	13.8986	-0.789968	-0.119947	0.0957621	0.236175	0.0363645	0.107015	0.236625
14.3	13.946	-0.700098	0.0298437	0.213924	0.355925	0.305257	-0.00622701	-0.388507
14.3	13.9779	-0.627715	0.19039	0.240661	0.149415	-0.434381	-0.061983	-0.26625
15.2	14.0302	-0.53669	0.40402	0.238336	-0.0874759	0.144949	0.0789427	0.337726
14.46	14.0649	-0.465708	0.621145	0.168387	-0.221118	0.290514	-0.0536578	0.180925
14.05	14.1034	-0.393206	0.860076	0.09054	-0.136064	-0.387452	0.0151997	-0.269521
15.16	14.1568	-0.308347	1.12275	0.0430834	0.0564648	0.0419066	0.00137571	-0.0848919
15.5	14.1868	-0.250343	1.34728	-0.0271064	0.0730389	0.267227	0.00875125	0.166411
15.58	14.2028	-0.210028	1.53098	-0.0932275	-0.0371503	-0.114386	-0.00900589	0.0457698
14.53	14.2171	-0.174898	1.67862	-0.11659	-0.0470523	-0.168882	-0.00142116	-0.0570779
15.49	14.2195	-0.155541	1.76874	-0.102586	0.105617	0.0915483	0.0286649	0.0295476
15.49	14.2165	-0.145304	1.8011	-0.0449405	0.283851	0.252807	-0.067385	0.00266188
15.49	14.19	-0.162692	1.75	0.0202418	0.220743	-0.267472	0.133629	-0.131252
15.49	14.1577	-0.189517	1.63794	0.111241	-0.0751076	-0.141351	-0.201131	0.0793434
15.49	14.124	-0.221084	1.47466	0.218595	-0.37656	0.447395	0.255011	0.279804
13.94	14.0709	-0.275528	1.24536	0.290996	-0.428858	-0.181229	-0.272879	-0.118789
14.22	14.0227	-0.32768	0.989473	0.344018	-0.0589559	-0.325172	0.267458	-0.374788
15.04	13.9827	-0.374072	0.719882	0.35435	0.467183	0.389813	-0.265597	0.0697057
15.04	13.9255	-0.440334	0.412795	0.255164	0.617136	0.0289669	0.270188	0.414844
13.54	13.8461	-0.531595	0.0727752	0.0468759	0.211777	-0.310834	-0.244695	0.0523998
12.54	13.7665	-0.624669	-0.25648	-0.183177	-0.36435	0.20127	0.206367	-0.325547
11.32	13.6957	-0.709859	-0.547497	-0.356702	-0.605516	0.0573221	-0.169686	-0.155299
12.04	13.6349	-0.785576	-0.787848	-0.430081	-0.336671	-0.186587	0.122219	0.176453
11.42	13.5749	-0.86094	-0.983253	-0.407779	0.157862	0.0894501	-0.0766455	0.146453
11.45	13.5149	-0.936599	-1.13206	-0.304101	0.460011	0.0656072	0.0461332	-0.0218083
11.42	13.4676	-0.999694	-1.22071	-0.135074	0.369363	-0.097858	-0.0528346	-0.0773222
10.31	13.3979	-1.08539	-1.29323	0.00742206	-0.048998	-0.0230697	0.109757	-0.148219
9.8	13.3416	-1.15736	-1.30963	0.148164	-0.330692	0.193582	-0.200424	0.0297966
10.68	13.283	-1.23121	-1.292	0.243275	-0.275013	-0.221987	0.293133	0.242088
10.31	13.2105	-1.31852	-1.25813	0.267522	-0.00104849	-0.01018	-0.354845	0.0541828
11.3	13.1506	-1.39213	-1.17851	0.27129	0.267181	0.380103	0.3791	-0.227214
10.17	13.0831	-1.47194	-1.0787	0.239046	0.246826	-0.481009	-0.369898	-0.202958
11	13.0343	-1.53105	-0.930826	0.216907	0.007581	0.0533822	0.330909	0.210547
11.3	12.9978	-1.57575	-0.749909	0.182198	-0.255944	0.514558	-0.30225	0.275393
10.46	12.9442	-1.63579	-0.579698	0.0730969	-0.356364	-0.620332	0.306231	-0.206468
10.65	12.912	-1.67194	-0.381292	-0.0537448	-0.096472	0.121449	-0.342904	-0.271391
10.86	12.8777	-1.70803	-0.190303	-0.223713	0.272553	0.474299	0.383394	0.128554
10.7	12.8355	-1.74965	-0.0198924	-0.415573	0.413063	-0.584204	-0.398868	0.258598
11.7	12.8153	-1.76633	0.161591	-0.535592	0.237558	0.161007	0.374849	-0.00226347
10.53	12.7949	-1.78041	0.322762	-0.57572	-0.190195	0.312098	-0.33009	-0.293544
9.8	12.7854	-1.78069	0.471313	-0.494841	-0.513832	-0.438048	0.274662	-0.108353
10.73	12.801	-1.75264	0.617072	-0.27911	-0.433753	0.175782	-0.244895	0.263012
11.5	12.8088	-1.73028	0.710365	-0.0238203	-0.0611814	0.112716	0.231477	0.119712
12.06	12.8187	-1.70371	0.755243	0.229943	0.365081	-0.203632	-0.220976	-0.199089
13.2	12.8274	-1.67663	0.743801	0.426929	0.543375	0.172907	0.202346	-0.112068
12.44	12.8148	-1.66973	0.653467	0.5068	0.31843	-0.102168	-0.153449	0.141731
12.44	12.804	-1.65947	0.520667	0.506654	-0.0836363	0.0109215	0.0887466	0.170656
11.2	12.7872	-1.65363	0.349557	0.435303	-0.394678	0.152025	-0.0179115	-0.0989791
11.33	12.761	-1.65548	0.152951	0.31669	-0.423729	-0.259639	-0.0329155	-0.186679
10.89	12.751	-1.63891	-0.0208531	0.213042	-0.133545	0.141076	0.0470201	0.0871202
11.9	12.7321	-1.62909	-0.185442	0.0930671	0.191901	0.130937	-0.0306689	0.132165
10.79	12.7235	-1.60662	-0.304619	-0.0207798	0.359195	-0.272457	-0.00170687	-0.0527519
10.49	12.7262	-1.57045	-0.368269	-0.141806	0.269275	0.0892545	0.0163026	-0.103909
10.6	12.7112	-1.55001	-0.406643	-0.322226	-0.0470306	0.175115	-0.000530052	-0.0254503
10.13	12.6989	-1.52439	-0.391234	-0.506105	-0.280252	-0.127117	-0.024213	0.14023
10.26	12.6969	-1.48583	-0.311488	-0.63348	-0.236947	-0.139685	0.0419496	0.113794
10.62	12.7026	-1.43687	-0.175528	-0.662644	-0.0133605	0.155016	-0.0625744	-0.178252
10.88	12.7185	-1.37485	0.00827904	-0.561868	0.152587	0.134103	0.0749445	-0.247029
11.21	12.7388	-1.30595	0.21605	-0.340078	0.0982484	-0.311278	-0.0864874	0.140184
11.33	12.7616	-1.23238	0.425613	-0.0290403	-0.0861401	0.0285534	0.0937356	0.36639
12.45	12.7874	-1.1536	0.617311	0.319836	-0.16273	0.410481	-0.0983014	-0.0533855
13.67	12.813	-1.07332	0.767023	0.632497	-0.0191462	-0.385003	0.0983655	-0.471766
13.73	12.8371	-0.992904	0.855887	0.837713	0.213978	-0.197176	-0.0913909	-0.0771243
15	12.8613	-0.911133	0.871053	0.881324	0.275452	0.646366	0.0678576	0.532401
14	12.8553	-0.858835	0.769953	0.702695	0.00743415	-0.323887	-0.00504912	0.221952
12.6	12.8473	-0.807307	0.592153	0.389958	-0.27808	-0.358619	-0.0530473	-0.415359
12.59	12.8616	-0.731235	0.379177	0.0527017	-0.24765	0.592225	0.0667233	-0.322729
11.56	12.8649	-0.664443	0.104364	-0.293696	0.00334326	-0.222837	-0.0369731	0.164542
11.25	12.8904	-0.57331	-0.178645	-0.548426	0.273766	-0.250338	-0.0351361	0.392341
12.3	12.9093	-0.487121	-0.488708	-0.723388	0.228969	0.305925	0.120375	0.0177969
11.2	12.9186	-0.408817	-0.810563	-0.800534	-0.0935734	-0.0223141	-0.179668	-0.359418
10.88	12.95	-0.306179	-1.08482	-0.717612	-0.299378	-0.0940178	0.193911	-0.121732
11.31	12.9814	-0.201399	-1.31801	-0.518822	-0.209871	-0.11986	-0.1724	0.211719
11.82	13.0425	-0.0645755	-1.46156	-0.203933	0.129839	0.195495	0.0999434	0.190669
12.05	13.1073	0.0775209	-1.54055	0.116763	0.303422	0.0670927	-0.0155442	-0.162019
12.06	13.1587	0.207258	-1.5724	0.352545	0.0867883	-0.341276	-0.0448894	-0.23248
12.44	13.2341	0.362296	-1.51043	0.523411	-0.225661	0.254967	0.0687097	0.184451
12.31	13.3141	0.522548	-1.38125	0.578636	-0.341716	0.0938517	-0.0828882	0.19848
12.49	13.3967	0.685498	-1.19687	0.509044	-0.12898	-0.352884	0.0938798	-0.238576
13.74	13.4859	0.854587	-0.965229	0.338338	0.24334	0.250126	-0.114105	-0.198278
14.61	13.5611	1.0082	-0.725738	0.0742077	0.392015	0.0834526	0.142155	0.258032
13.34	13.6156	1.13908	-0.497095	-0.223148	0.175907	-0.26387	-0.142986	0.274453
13.78	13.6706	1.26861	-0.259489	-0.435011	-0.150463	0.226402	0.12581	-0.179926
14.27	13.716	1.38646	-0.0278713	-0.507991	-0.305323	-0.070885	-0.0910384	-0.350465
15.27	13.7686	1.50946	0.21449	-0.394578	-0.144368	-0.104901	0.0463299	0.103488
15.93	13.8219	1.63077	0.45436	-0.142371	0.123046	0.211758	-0.0165809	0.368507
16.59	13.8472	1.72115	0.653578	0.131392	0.183225	-0.188365	0.0337927	-0.0454687
17.08	13.887	1.82348	0.861823	0.40952	0.0969497	0.100034	-0.0855139	-0.251588
17.73	13.9191	1.91537	1.05172	0.579546	-0.0542872	0.0244986	0.146291	-0.0410008
17.75	13.9476	2.00083	1.22588	0.591803	-0.107161	-0.175915	-0.182185	0.146389
18.26	14.0009	2.10855	1.41235	0.465562	0.00480405	0.254035	0.149893	0.0892519
17.65	14.0185	2.17666	1.53064	0.129867	0.0137411	-0.199176	-0.0373089	-0.154349
18.29	14.0457	2.2509	1.62828	-0.267766	-0.0174254	0.057106	-0.120499	0.0154032
18.1	14.06	2.30834	1.67474	-0.643384	-0.0598627	0.146517	0.293185	0.15374
16.52	14.0567	2.34441	1.66307	-0.880834	-0.0192238	-0.279705	-0.428089	-0.0788465
18.08	14.0769	2.40069	1.64142	-0.830955	0.177933	0.236459	0.494178	-0.124416
17.81	14.0741	2.42992	1.55232	-0.55103	0.231279	-0.0466941	-0.489684	0.035916
18.36	14.0779	2.46198	1.42844	-0.0602732	0.0687204	-0.157524	0.43253	0.178933
17.89	14.0668	2.47509	1.24474	0.490601	-0.250559	0.240178	-0.336	-0.0193502
17.64	14.0452	2.47347	1.009	0.962895	-0.418132	-0.0903726	0.235465	-0.186902
17.77	14.025	2.46929	0.741325	1.2424	-0.187214	-0.15556	-0.146069	0.0306462
17.77	13.9842	2.44041	0.42341	1.20822	0.273116	0.232582	0.0838047	0.167608
18	13.9333	2.39749	0.078921	0.865892	0.608755	0.00662323	-0.0317806	0.016422
16.3	13.8625	2.33101	-0.286766	0.281717	0.484858	-0.263095	0.00660398	-0.124009
15.3	13.7875	2.25746	-0.634395	-0.371254	-0.0318139	0.251483	0.0110656	0.0204616
13.83	13.7116	2.18086	-0.938336	-0.914739	-0.563223	0.0577388	-0.0239522	0.112081
12.87	13.6444	2.11169	-1.16839	-1.19305	-0.679409	-0.337016	0.0356609	-0.0597688
13.34	13.6038	2.06854	-1.29272	-1.12146	-0.261364	0.222729	-0.0773669	-0.143617
13.64	13.5677	2.02914	-1.3379	-0.779555	0.30082	0.0889162	0.12455	-0.0192816
14.02	13.5338	1.99106	-1.31436	-0.291589	0.568137	-0.251326	-0.171385	0.150571
15.25	13.4972	1.9493	-1.23845	0.189905	0.377445	0.144114	0.212845	0.0995055
15.2	13.4503	1.89623	-1.1297	0.532149	-0.0590503	0.0809119	-0.230954	-0.109932
14.96	13.4125	1.85182	-0.974956	0.696783	-0.326798	-0.148948	0.22646	-0.121643
14.91	13.3793	1.81189	-0.790952	0.665726	-0.280257	0.00929488	-0.211933	0.0338949
14.86	13.3516	1.77735	-0.591106	0.475491	-0.0712924	0.0885322	0.182365	0.0941987
14.27	13.3256	1.74441	-0.394359	0.193274	0.0561199	-0.0199806	-0.143036	0.0170635
14.81	13.301	1.71281	-0.214314	-0.0925621	0.0343751	-0.0741354	0.0963644	-0.0507101
14.7	13.2789	1.68388	-0.0596528	-0.298132	0.00275754	0.0296636	-0.0408122	-0.0331447
14.7	13.2709	1.66933	0.0740397	-0.362262	0.100098	0.0842991	-0.0395323	-0.0081959
14.63	13.2537	1.64562	0.151662	-0.32314	0.199246	-0.132114	0.13782	-0.0353865
15	13.2383	1.62364	0.182773	-0.201254	0.159982	0.059593	-0.23577	0.0811713
15.3	13.2188	1.5975	0.162521	-0.0577462	-0.0828736	0.0770365	0.318193	0.130164
15.07	13.1838	1.55592	0.0867417	0.0467532	-0.36581	-0.133576	-0.351506	-0.100844
15.02	13.1741	1.54077	0.0181843	0.146345	-0.324401	0.11977	0.3268	-0.153172
15.09	13.1709	1.53296	-0.0532741	0.188035	0.0160038	-0.125209	-0.276292	0.00493941
14.99	13.1801	1.53847	-0.112276	0.160927	0.374555	0.0115583	0.20015	0.130224
15.07	13.1923	1.54765	-0.163851	0.0507631	0.397775	0.215165	-0.120527	0.0408163
14.65	13.1905	1.54307	-0.221381	-0.135069	0.0204272	-0.305641	0.0615846	-0.092991
14.84	13.2033	1.55385	-0.241848	-0.289894	-0.357158	0.104046	-0.0222688	0.00273321
14.83	13.2272	1.57655	-0.223535	-0.360583	-0.403502	0.229334	-0.0204743	0.0315165
13.62	13.2525	1.60097	-0.178039	-0.333659	-0.11463	-0.409956	0.0610281	-0.119096
14.98	13.2882	1.63601	-0.0979662	-0.198944	0.257227	0.202937	-0.102787	-0.0131745
15.51	13.3213	1.66807	-0.00612295	-0.0126751	0.355807	0.234721	0.127751	0.200887
15.26	13.3321	1.67696	0.068485	0.153143	0.0998846	-0.465808	-0.100869	0.0529894
15.54	13.3617	1.70436	0.171146	0.323506	-0.150096	0.304142	0.0211416	-0.178623
15.31	13.3793	1.71888	0.260292	0.415447	-0.216498	0.0717552	0.0914236	-0.180126
15.69	13.3965	1.73211	0.343819	0.420134	-0.0572941	-0.355682	-0.209682	0.152162
15.55	13.4143	1.74501	0.417676	0.333728	0.134876	0.353254	0.309245	0.29767
15.63	13.4041	1.72836	0.445373	0.13776	0.118961	-0.0606682	-0.352128	-0.0943768
15.72	13.4129	1.73026	0.48484	-0.0442638	0.029577	-0.216579	0.344273	-0.276741
15.54	13.4251	1.735	0.517893	-0.189518	-0.057311	0.212061	-0.316302	-0.0421856
15.54	13.4383	1.73988	0.537666	-0.281172	-0.0877567	-0.0401445	0.276327	0.195198
15.37	13.4518	1.74415	0.539301	-0.315446	-0.0607044	-0.0877611	-0.237636	0.136578
15.34	13.4499	1.73163	0.50174	-0.317725	-0.0277237	0.113064	0.220803	-0.0898641
15.32	13.4506	1.72086	0.447953	-0.260428	0.0517167	-0.0327185	-0.217411	-0.11483
15.47	13.4457	1.70351	0.37158	-0.159167	0.128879	-0.082103	0.221561	-0.0316502
15.35	13.4426	1.68717	0.285558	-0.0151202	0.149608	0.141685	-0.222627	0.0660699
15.12	13.4437	1.67457	0.197055	0.151929	0.0591842	-0.0798978	0.207798	0.122769
15.01	13.4412	1.65763	0.100318	0.29764	-0.131716	-0.0943454	-0.170612	0.00501943
15.54	13.4488	1.65053	0.0150022	0.407661	-0.260128	0.236145	0.105473	-0.163887
15.18	13.4545	1.64099	-0.0710099	0.432546	-0.22149	-0.181215	-0.0177597	-0.132035
15	13.4744	1.64524	-0.139051	0.372921	0.0175419	-0.0894054	-0.0980802	0.169494
15.96	13.4863	1.64059	-0.217959	0.190004	0.245263	0.278498	0.223038	0.202012
14.58	13.4807	1.61727	-0.318882	-0.0965175	0.286142	-0.124169	-0.31935	-0.11761
14.43	13.4828	1.601	-0.407019	-0.374601	0.177256	-0.140651	0.386303	-0.180333
14.12	13.4827	1.58192	-0.488553	-0.577326	-0.0376728	0.158636	-0.430224	0.0390036
14.92	13.489	1.56865	-0.549556	-0.631767	-0.238516	0.0483372	0.450553	0.14093
14.46	13.4992	1.55879	-0.590066	-0.518614	-0.323677	-0.168414	-0.455754	-0.00106099
13.99	13.5131	1.55204	-0.609977	-0.263522	-0.231379	0.0112562	0.441847	-0.10478
14.01	13.5245	1.5419	-0.617381	0.0606869	0.0100228	0.18423	-0.412594	-0.0326885
14.56	13.529	1.52385	-0.61783	0.366515	0.285086	-0.101126	0.375374	0.0632198
14.77	13.5234	1.49463	-0.612628	0.579223	0.433729	-0.150879	-0.316284	0.0738748
15.36	13.5241	1.47098	-0.578278	0.67714	0.355356	0.244175	0.239517	0.0349879
14.21	13.5217	1.44361	-0.522851	0.625282	-0.00304606	-0.04937	-0.159346	-0.113387
14.1	13.5152	1.41149	-0.444905	0.434721	-0.457148	-0.204708	0.0992052	-0.132854
14.31	13.5323	1.40284	-0.311418	0.183202	-0.632759	0.238002	-0.0843402	0.141071
14.68	13.5396	1.38377	-0.166593	-0.133846	-0.414931	-0.101631	0.102154	0.146169
14.7	13.5551	1.37241	0.00376392	-0.434018	0.156742	-0.0350849	-0.135683	-0.113742
14.78	13.5709	1.3607	0.181693	-0.670762	0.702106	0.111456	0.160671	-0.184096
14.42	13.5705	1.33159	0.338751	-0.814432	0.773868	-0.167371	-0.152529	0.059886
15.47	13.5802	1.31191	0.499677	-0.780939	0.308834	0.20294	0.110863	0.281799
14.26	13.5773	1.27866	0.632066	-0.58794	-0.459272	-0.0779099	-0.0368509	-0.0172847
14.39	13.5832	1.25368	0.757096	-0.224074	-0.939799	-0.194515	-0.0518776	-0.305971
15.38	13.6088	1.24818	0.881568	0.256151	-0.735703	0.328989	0.117006	-0.0763192
16.23	13.6288	1.23613	0.964952	0.698636	-0.0204141	-0.173027	-0.158529	0.228838
17.39	13.6571	1.2313	1.01258	1.00138	0.733733	-0.170181	0.172478	0.169482
18.9	13.6697	1.20905	0.987202	1.03952	0.950402	0.355209	-0.163378	-0.167581
17.01	13.6628	1.16522	0.881613	0.789976	0.489358	-0.119995	0.167297	-0.192282
15.31	13.6512	1.11491	0.719534	0.342737	-0.259382	-0.23025	-0.175909	0.178478
14.52	13.6269	1.05024	0.503317	-0.188503	-0.778738	0.284001	0.196296	0.213496
13.98	13.6019	0.983791	0.263586	-0.638288	-0.711596	0.0377113	-0.212444	-0.135585
13.66	13.5852	0.924796	0.0279814	-0.87345	-0.146856	-0.328248	0.209239	-0.2371
13.94	13.5697	0.866455	-0.196453	-0.850333	0.453387	0.171008	-0.187659	0.0588951
14.07	13.5659	0.819244	-0.386572	-0.58201	0.673017	0.244136	0.13135	0.231626
13.72	13.5423	0.751225	-0.570486	-0.205318	0.351288	-0.405646	-0.0357019	-0.0418492
13.5	13.522	0.68592	-0.710858	0.201732	-0.1442	0.14228	-0.072351	-0.140892
14.27	13.5036	0.622216	-0.800452	0.52783	-0.42132	0.264013	0.169044	0.0513424
13.39	13.4763	0.549171	-0.846435	0.675148	-0.357482	-0.403046	-0.233726	0.0455605
13.5	13.4668	0.494077	-0.814801	0.649757	-0.0515324	0.165644	0.252493	-0.0617078
13.67	13.451	0.432484	-0.737178	0.430156	0.154173	0.159316	-0.235346	-0.0360026
13.48	13.4406	0.376352	-0.607133	0.0949175	0.155097	-0.27998	0.189745	0.114461
13.47	13.4253	0.315167	-0.44626	-0.274025	0.0461374	0.148861	-0.122645	0.0310652
12.84	13.4124	0.256531	-0.256866	-0.560181	0.0261447	0.0974558	0.0484184	-0.146576
12.63	13.4068	0.205316	-0.0468514	-0.676582	0.115607	-0.269841	0.00945023	-0.0583056
13.09	13.3899	0.142688	0.146678	-0.61806	0.106517	0.185739	-0.0401008	0.133304
12.87	13.3721	0.0790293	0.322382	-0.383502	-0.0772253	0.150484	0.050674	0.135443
12.76	13.3443	0.00544254	0.460564	-0.0388242	-0.315984	-0.393679	-0.0318996	-0.0936701
14	13.3321	-0.0521076	0.583999	0.365478	-0.30358	0.247985	-0.0170367	-0.156712
14.76	13.3193	-0.109849	0.665487	0.692428	-0.00788684	0.14524	0.0698163	-0.0233673
14.88	13.296	-0.178029	0.686522	0.827261	0.349787	-0.406442	-0.104555	0.128173
15.69	13.2762	-0.242499	0.66119	0.740826	0.495421	0.302741	0.113588	0.169446
14.12	13.2273	-0.336037	0.554891	0.406328	0.216452	0.0784906	-0.077755	-0.0732372
12.85	13.1825	-0.42471	0.419255	-0.0293521	-0.214807	-0.297063	0.0314067	-0.171709
12.99	13.1567	-0.492681	0.286983	-0.417447	-0.445659	0.170084	-0.0102626	0.00268269
11.88	13.1286	-0.561366	0.143797	-0.687511	-0.381258	0.00509274	0.00975939	0.0661097
11.11	13.1176	-0.611074	0.0211495	-0.752059	-0.066179	-0.0319632	-0.036861	0.0482618
12.22	13.1062	-0.659471	-0.0956454	-0.634744	0.232448	-0.00609161	0.0745993	-0.00370842
12	13.0958	-0.705291	-0.20045	-0.379123	0.340197	-0.0675625	-0.107541	-0.0497346
12.38	13.0995	-0.735172	-0.274905	-0.0450752	0.25179	0.176057	0.111656	-0.0589443
12.24	13.0867	-0.780189	-0.354463	0.230916	-0.0113767	-0.126816	-0.081332	-0.0393721
12.04	13.0772	-0.820499	-0.414023	0.411874	-0.226677	-0.0738101	0.0354563	0.163221
11.66	13.0666	-0.860315	-0.455802	0.464052	-0.267917	0.223768	0.00985879	0.157997
11.66	13.0488	-0.90575	-0.484147	0.390795	-0.140443	-0.132857	-0.0324786	-0.216425
12.04	13.0514	-0.928566	-0.464339	0.273883	0.101244	-0.0932735	0.0187072	-0.260981
12.04	13.0543	-0.949202	-0.42317	0.123463	0.221672	0.128253	0.00679266	0.136187
12.59	13.0545	-0.970786	-0.369761	-0.0298648	0.13166	0.0367189	-0.0292378	0.349788
12.13	13.0577	-0.98764	-0.302347	-0.146399	-0.0448678	-0.0962686	0.0451933	0.00127683
11.08	13.0583	-1.00542	-0.232158	-0.21555	-0.143552	-0.067665	-0.0509311	-0.400683
11.06	13.0678	-1.01235	-0.150701	-0.219586	-0.0733584	0.190785	0.0385035	-0.154617
12.1	13.0733	-1.02181	-0.0797431	-0.195114	0.0360529	-0.0484855	-0.0144628	0.362463
12.72	13.071	-1.03767	-0.0285557	-0.166719	0.0548859	-0.209001	-0.0077695	0.314744
12.51	13.0661	-1.0546	0.00845344	-0.131836	0.00197602	0.26268	0.0357932	-0.233418
11.64	13.0665	-1.06429	0.0424515	-0.0758551	-0.0153071	0.0274972	-0.0690332	-0.421054
11.91	13.0766	-1.06222	0.079474	0.00500947	0.0399739	-0.373492	0.0954285	0.0544883
12.98	13.0944	-1.05048	0.11491	0.0908582	0.0726859	0.278566	-0.131966	0.421941
12.24	13.1022	-1.04738	0.124625	0.13504	-0.0322802	0.202734	0.180291	0.0920699
11.05	13.1015	-1.05125	0.111934	0.138319	-0.173663	-0.44574	-0.215566	-0.326697
12.16	13.1131	-1.04098	0.106251	0.14435	-0.131352	0.149259	0.235283	-0.151295
12.51	13.1368	-1.01657	0.109556	0.153639	0.0865764	0.284269	-0.266079	0.167095
11.99	13.1539	-0.99723	0.0984622	0.125594	0.232745	-0.387072	0.30564	0.0900252
12.09	13.1717	-0.975874	0.0811749	0.064311	0.159645	0.10801	-0.342463	-0.00721433
12.6	13.1841	-0.958643	0.0523172	-0.0316504	-0.0911633	0.240014	0.373085	0.0389734
12.12	13.1915	-0.945098	0.0166875	-0.137694	-0.276369	-0.306398	-0.379699	-0.0682449
12.22	13.2154	-0.913356	0.00419539	-0.19458	-0.168079	0.0940372	0.350452	-0.177971
12.36	13.2415	-0.877869	-0.00130894	-0.212915	0.101135	0.0951922	-0.304657	0.0137564
12.28	13.2656	-0.843384	-0.00730221	-0.202924	0.252556	-0.156208	0.244557	0.286464
12.28	13.2798	-0.817907	-0.0231604	-0.176078	0.136434	0.170082	-0.158577	0.105779
12.28	13.2953	-0.790117	-0.0331861	-0.10986	-0.091106	-0.0690343	0.0609545	-0.301584
12.28	13.3215	-0.750168	-0.0236037	0.00801728	-0.184553	-0.182802	0.0311806	-0.244401
12.5	13.3581	-0.698591	0.00284474	0.150023	-0.0872488	0.317214	-0.131758	0.221705
12.98	13.3881	-0.653098	0.0202648	0.248834	0.0332618	-0.129863	0.233798	0.319497
13	13.4103	-0.614978	0.0239079	0.274922	0.06095	-0.233128	-0.314994	-0.0858781
13	13.4396	-0.569296	0.0298087	0.243329	0.0362807	0.421624	0.366826	-0.316998
13.18	13.4573	-0.534989	0.01514	0.136991	-0.00455942	-0.205361	-0.385019	-0.0777336
13.18	13.4783	-0.49716	-0.00208147	0.00596708	0.0298064	-0.235922	0.377757	0.295735
13	13.4976	-0.460807	-0.0261893	-0.121094	0.0873943	0.460245	-0.355251	0.214278
12.81	13.5043	-0.437136	-0.0677118	-0.225	0.0543436	-0.210516	0.332661	-0.22879
12.8	13.5112	-0.412957	-0.104885	-0.25116	-0.041747	-0.233727	-0.295561	-0.270661
12.7	13.5345	-0.3716	-0.112619	-0.165454	-0.105409	0.423586	0.227036	0.148787
13	13.5587	-0.328953	-0.107832	-0.0212904	-0.129185	-0.249093	-0.141743	0.235403
12.89	13.5961	-0.272653	-0.0781391	0.141163	-0.0741682	-0.122234	0.0392892	-0.0820747
13.5	13.6313	-0.218617	-0.0474741	0.231886	0.000949384	0.350166	0.0562511	-0.236683
12.86	13.6452	-0.186608	-0.0427691	0.184957	0.0540477	-0.252795	-0.110677	0.0291803
13.5	13.6705	-0.143505	-0.0256368	0.0617276	0.169856	0.0143419	0.125039	0.314518
13.5	13.6839	-0.112855	-0.0230605	-0.124346	0.220257	0.144923	-0.106472	-0.000680914
13.49	13.6968	-0.0831851	-0.0203318	-0.287235	0.128563	-0.166477	0.0750249	-0.35303
13.57	13.7176	-0.0458512	-0.0055647	-0.347636	-0.0965315	0.117482	-0.0483263	-0.0415123
13.65	13.7292	-0.0183974	0.00127101	-0.294991	-0.359776	-0.0405234	0.0320162	0.345957
13.7	13.7491	0.017125	0.0223494	-0.103284	-0.387757	-0.0684615	-0.0170279	0.141393
13.7	13.7836	0.0667913	0.0628927	0.183923	-0.0838078	0.156831	-0.027089	-0.352296
13.11	13.8006	0.0978963	0.0802228	0.428863	0.298854	-0.186636	0.106593	-0.31481
14.42	13.8237	0.134078	0.0984999	0.578966	0.521181	0.111319	-0.207912	0.37114
15.47	13.8289	0.150855	0.0875397	0.542022	0.346629	0.0869566	0.318495	0.467162
13.92	13.8132	0.145024	0.0473928	0.319013	-0.105445	-0.223337	-0.385112	-0.273705
13.85	13.8177	0.15889	0.0349999	0.0345812	-0.410299	0.219687	0.391935	-0.510653
13.78	13.8107	0.160232	0.0182346	-0.276551	-0.426875	-0.111492	-0.350068	0.0622253
13.7	13.8129	0.170255	0.0251628	-0.502162	-0.142287	-0.077621	0.272738	0.539009
13.5	13.8181	0.18266	0.0501382	-0.591225	0.20536	0.254668	-0.182492	0.120111
13.5	13.8212	0.192368	0.0865829	-0.529155	0.365201	-0.255529	0.0968182	-0.512206
13.78	13.8432	0.220529	0.15572	-0.308001	0.287495	-0.00385158	-0.038493	-0.276054
13.89	13.8569	0.23939	0.217246	-0.0361964	-0.0177092	0.266147	-0.00462052	0.349854
13.9	13.8592	0.245528	0.259305	0.20356	-0.323147	-0.231568	0.0547673	0.405937
14.1	13.8582	0.247046	0.287251	0.367986	-0.355809	-0.0236649	-0.105001	-0.0992996
14	13.8486	0.238632	0.293348	0.424414	-0.0809278	0.230386	0.162601	-0.441007
14.92	13.8426	0.232923	0.292621	0.396562	0.305037	-0.167965	-0.220238	-0.125093
15.04	13.8422	0.232034	0.286928	0.307553	0.457957	-0.0930946	0.259924	0.364288
14.92	13.8347	0.222937	0.259395	0.164446	0.181993	0.219792	-0.27729	0.294384
13.7	13.8215	0.207134	0.212009	0.0045841	-0.299049	-0.0398486	0.280959	-0.203082
13.5	13.8045	0.186721	0.151238	-0.12786	-0.533797	-0.17119	-0.255747	-0.372368
14.3	13.8061	0.184542	0.106938	-0.177272	-0.249363	0.130975	0.184158	0.0329584
13.1	13.8003	0.174301	0.0486576	-0.190552	0.252817	0.00832475	-0.084191	0.299097
14.4	13.7923	0.161063	-0.0178038	-0.182346	0.52525	-0.0142892	-0.0230528	0.135021
13.48	13.7762	0.138784	-0.0968192	-0.176449	0.321491	-0.0331019	0.133234	-0.152729
13.33	13.7536	0.109451	-0.180021	-0.16876	-0.153399	-0.0167565	-0.219421	-0.209067
13.44	13.7512	0.100393	-0.22978	-0.114141	-0.431433	0.155987	0.258028	0.00885469
13.4	13.7409	0.0831788	-0.276686	-0.0586038	-0.354286	-0.22571	-0.256001	0.138481
13.6	13.7425	0.0776734	-0.297295	0.0170682	0.00677658	0.0488614	0.217105	0.143388
13.6	13.7401	0.0678855	-0.311144	0.0782212	0.299207	0.242844	-0.157489	-0.0512601
13.55	13.7287	0.048723	-0.324758	0.111779	0.293773	-0.298245	0.101603	-0.241628
13.55	13.7283	0.0404674	-0.313447	0.150832	0.0912292	0.0281566	-0.056497	-0.0327912
13.55	13.7328	0.037	-0.285936	0.180726	-0.128884	0.25515	0.00736051	0.261014
13.49	13.7308	0.0267788	-0.259348	0.172114	-0.232262	-0.265652	0.0476169	0.10964
13.43	13.725	0.0122675	-0.232572	0.126354	-0.158727	0.0362236	-0.0949461	-0.228462
13.45	13.7237	0.00219467	-0.195735	0.0638888	0.0327077	0.219331	0.132408	-0.159166
14	13.7282	-0.00209656	-0.148631	-0.00574113	0.179829	-0.291094	-0.167292	0.17237
14.03	13.7343	-0.00503418	-0.0999251	-0.0854263	0.150703	0.0714462	0.188535	0.159222
13.56	13.7322	-0.0166587	-0.0640681	-0.17923	-0.0260367	0.261968	-0.183427	-0.125362
13.5	13.7357	-0.0228489	-0.0257977	-0.246424	-0.142493	-0.329489	0.152784	-0.109805
13.5	13.7352	-0.0334209	0.00303869	-0.279599	-0.102855	-0.00580369	-0.101365	0.0834441
13.5	13.7364	-0.0425164	0.0288385	-0.254982	0.0503503	0.400052	0.0335223	0.0597944
13.25	13.7304	-0.0591065	0.0425666	-0.176843	0.144297	-0.36823	0.0525239	-0.0759873
13.6	13.7376	-0.0625813	0.070235	-0.0211978	0.113148	-0.0917866	-0.150215	0.0275803
14.49	13.7505	-0.0603696	0.102302	0.166883	-0.0554118	0.431214	0.226824	0.0601975
13.32	13.7488	-0.0732374	0.113354	0.310675	-0.248003	-0.276118	-0.256726	-0.148291
14.23	13.7696	-0.0636266	0.146497	0.422077	-0.192482	-0.119535	0.229333	-0.0253685
14.23	13.779	-0.0660654	0.158668	0.412517	0.0308231	0.225261	-0.164129	0.183656
14.23	13.7824	-0.0754783	0.153162	0.27765	0.253112	0.0152299	0.0872536	0.0588466
14.23	13.7734	-0.0981722	0.124309	0.0416547	0.288337	-0.138612	-0.00117395	-0.204872
13.5	13.7551	-0.130851	0.0823722	-0.218098	0.121663	-0.0151053	-0.0566322	-0.051303
14.2	13.7607	-0.139674	0.0727841	-0.377024	-0.0807647	0.176677	0.0525871	0.273027
13.1	13.7428	-0.172444	0.043788	-0.454858	-0.296939	-0.136203	0.0176059	-0.0371366
13.15	13.7471	-0.182902	0.052886	-0.364734	-0.293914	0.0159634	-0.13334	-0.275093
13.73	13.7608	-0.183819	0.0850776	-0.154819	-0.0964962	-0.0196835	0.244491	0.0373445
13.35	13.7687	-0.191038	0.11644	0.0781117	0.122879	-0.00260626	-0.33393	0.248814
14.69	13.7779	-0.197446	0.149436	0.265748	0.252455	0.193683	0.392293	-0.016139
13.33	13.7687	-0.223065	0.157459	0.327163	0.219613	-0.299328	-0.393548	-0.238018
13.96	13.7773	-0.231259	0.180659	0.300275	0.135845	0.0648141	0.32857	0.0791522
13.7	13.7603	-0.266035	0.165499	0.140941	-0.0606692	0.296299	-0.205551	0.162775
13.34	13.7381	-0.306581	0.13818	-0.057653	-0.227233	-0.260874	0.0766169	-0.0624742
13.31	13.7342	-0.328824	0.13097	-0.183043	-0.216113	-0.150065	0.0222183	-0.0698885
13.08	13.7245	-0.356867	0.116666	-0.222892	-0.102558	0.31561	-0.0891208	0.00500471
13.02	13.7286	-0.37104	0.116458	-0.142411	0.0637318	0.0421629	0.115311	-0.00993928
13.2	13.7212	-0.396919	0.0984781	-0.00951298	0.147233	-0.456469	-0.10156	-0.0386323
13.2	13.7242	-0.412558	0.0858205	0.151834	0.169112	0.311259	0.0528358	0.123971
14.17	13.7171	-0.438704	0.0521973	0.249306	0.0946363	0.282995	0.0164389	0.0754355
12.8	13.6978	-0.477453	-0.00434135	0.240102	-0.0281337	-0.552761	-0.0710345	-0.186574
12.9	13.687	-0.507646	-0.0554224	0.152833	-0.0886075	0.142964	0.0991978	-0.095088
12.91	13.6669	-0.547349	-0.118231	-0.0127968	-0.116109	0.422984	-0.101356	0.192864
12.91	13.6468	-0.586826	-0.17656	-0.191262	-0.09284	-0.415016	0.0906737	0.167225
12.93	13.6298	-0.622572	-0.219988	-0.314605	-0.00907996	-0.122885	-0.0686751	-0.16694
12.93	13.6289	-0.641398	-0.22972	-0.322155	0.11081	0.462116	0.0212015	-0.246318
12.93	13.6314	-0.656124	-0.221997	-0.231666	0.135386	-0.232488	0.0309524	0.0495457
12.93	13.6299	-0.674391	-0.209424	-0.0855683	0.0140289	-0.246242	-0.0767323	0.277163
14	13.6278	-0.692866	-0.191086	0.0773352	-0.136189	0.410838	0.115057	0.106713
12.62	13.6197	-0.717005	-0.175004	0.206773	-0.166686	-0.0949814	-0.138381	-0.256891
12.99	13.6159	-0.736286	-0.14969	0.286561	-0.00549927	-0.279294	0.150074	-0.225266
13.9	13.6132	-0.753879	-0.120362	0.292769	0.196274	0.264105	-0.1604	0.170566
13.9	13.6043	-0.777165	-0.0972748	0.214106	0.21917	0.0490693	0.174325	0.306114
12.8	13.5964	-0.798814	-0.071802	0.0855635	0.0331471	-0.204124	-0.182992	-0.0296171
12.8	13.5932	-0.814815	-0.0385843	-0.049177	-0.200059	0.0527354	0.183221	-0.324439
12.8	13.597	-0.822598	0.00444669	-0.153131	-0.274364	0.0978908	-0.185798	-0.142017
12.8	13.6063	-0.823879	0.0521595	-0.210837	-0.126794	-0.0419929	0.181857	0.258429
12.7	13.6151	-0.82492	0.092809	-0.228897	0.112529	-0.0938528	-0.17259	0.269862
12.9	13.6235	-0.825498	0.123065	-0.211279	0.260023	0.0655581	0.163061	-0.126296
13	13.6335	-0.823838	0.142143	-0.164231	0.209334	0.113338	-0.160664	-0.359965
12.7	13.6341	-0.830849	0.136629	-0.110185	-0.00810975	-0.16924	0.178789	-0.0384303
12.7	13.6484	-0.823212	0.134473	-0.0204338	-0.176775	0.00134494	-0.219513	0.432776
12.7	13.6623	-0.815204	0.118903	0.0704513	-0.215527	0.143601	0.262394	0.183824
13.67	13.6701	-0.812657	0.0834793	0.138753	-0.12745	-0.0708975	-0.289271	-0.462888
14.29	13.6893	-0.797763	0.0513901	0.20124	0.0588104	-0.0644082	0.296808	-0.302114
12.87	13.7155	-0.775113	0.0176306	0.234728	0.192579	0.00741192	-0.307497	0.402487
13.2	13.7317	-0.762286	-0.0391612	0.197484	0.141053	0.102764	0.324505	0.379208
12.81	13.738	-0.759295	-0.116329	0.0962273	-0.0183899	0.0300419	-0.327445	-0.289824
12.81	13.7395	-0.760702	-0.200083	-0.0279917	-0.0994582	-0.233749	0.326632	-0.375109
12.81	13.7468	-0.755654	-0.26871	-0.119122	-0.0146424	0.144166	-0.324673	0.199429
13.39	13.7606	-0.743283	-0.314139	-0.15159	0.100728	0.212746	0.310233	0.331668
12.52	13.7739	-0.730767	-0.340053	-0.134068	0.0531558	-0.40566	-0.283782	-0.168712
13.03	13.7998	-0.704688	-0.328147	-0.0644141	-0.129049	0.108633	0.242137	-0.267718
13.12	13.8314	-0.672319	-0.288848	0.00897957	-0.282974	0.362845	-0.210388	0.118819
13.03	13.8462	-0.656642	-0.252115	0.0192704	-0.232634	-0.449544	0.21006	0.185041
13.1	13.8752	-0.626307	-0.183582	0.00324811	0.139162	0.0658777	-0.23862	-0.040511
14.41	13.9015	-0.598501	-0.107348	-0.056816	0.511802	0.329896	0.275755	-0.137902
13.44	13.9203	-0.578274	-0.0349446	-0.14527	0.48922	-0.3367	-0.30526	-0.0133695
13.3	13.9322	-0.565077	0.031434	-0.216595	0.00275173	0.0457048	0.333876	0.110389
13.21	13.9441	-0.551844	0.0993523	-0.212269	-0.569337	0.240064	-0.350856	0.0768668
12.86	13.9663	-0.527827	0.180528	-0.0918411	-0.708941	-0.28864	0.345552	-0.0498239
13.28	14.0012	-0.490613	0.27336	0.12549	-0.252348	0.0603862	-0.331612	-0.155523
14.6	14.0392	-0.450296	0.357169	0.355105	0.42555	0.178997	0.289506	-0.0896438
15.12	14.0634	-0.424354	0.403035	0.490148	0.745809	-0.232424	-0.205006	0.153776
16.1	14.0896	-0.397048	0.423678	0.494954	0.484448	0.143493	0.0843065	0.297738
14.49	14.0876	-0.399026	0.38303	0.314695	-0.178958	0.0169737	0.0851591	-0.0934331
13.2	14.0905	-0.396407	0.327184	0.0487185	-0.613235	-0.0956917	-0.265971	-0.366735
13.53	14.1104	-0.376607	0.27788	-0.210431	-0.472434	0.0795315	0.413162	-0.0358451
13.53	14.1205	-0.366811	0.207442	-0.435569	-0.0115737	-0.11584	-0.515007	0.328151
14.31	14.1424	-0.345304	0.144238	-0.542931	0.36831	0.155953	0.55943	0.184905
13.2	14.1463	-0.342212	0.0582718	-0.542718	0.336569	-0.0189371	-0.531958	-0.273509
13.74	14.1692	-0.319816	-0.00108771	-0.376593	0.0830651	-0.201711	0.437395	-0.235095
13.8	14.1929	-0.296531	-0.051538	-0.108891	-0.147795	0.175157	-0.303778	0.135112
14.1	14.2261	-0.263898	-0.0842004	0.195255	-0.180405	0.115313	0.135951	0.225138
13.78	14.2485	-0.242553	-0.124811	0.421664	-0.102691	-0.337163	0.0545612	-0.0374148
13.75	14.269	-0.223725	-0.163484	0.523343	-0.0139812	0.204477	-0.239278	-0.138059
15.01	14.2893	-0.205539	-0.197271	0.481826	0.0285523	0.201857	0.396318	-0.0132136
13.58	14.2946	-0.203104	-0.240681	0.300235	0.0366973	-0.433511	-0.48909	0.0321624
14	14.3322	-0.168265	-0.235912	0.100422	0.144417	0.228913	0.487181	0.0871728
13.7	14.3412	-0.1628	-0.255966	-0.151353	0.135857	0.112851	-0.400593	-0.0532467
13.66	14.3589	-0.149121	-0.256634	-0.337197	0.0406769	-0.167353	0.272506	-0.0369093
13.59	14.38	-0.132211	-0.242039	-0.413451	-0.113291	-0.00173285	-0.142843	0.064015
13.47	14.395	-0.121844	-0.22297	-0.376368	-0.240266	0.0252062	0.0450634	-0.0198958
13.88	14.444	-0.0771905	-0.154454	-0.191906	-0.165347	0.155983	-0.0225347	-0.0610762
14.11	14.4657	-0.06081	-0.115553	-0.0150173	-0.0470115	-0.290662	0.0753299	-0.0780881
14.48	14.5032	-0.029205	-0.0609842	0.152796	0.147612	0.137804	-0.177092	0.1574
15.52	14.5329	-0.00649251	-0.0231811	0.228141	0.265141	0.203219	0.29041	0.139928
14.34	14.5433	-0.00411983	-0.0172471	0.182066	0.208121	-0.352516	-0.362081	-0.198251
14.5	14.5761	0.0199741	0.00738665	0.104083	0.0779672	0.178413	0.368359	-0.143544
14.34	14.5897	0.0238351	0.0032955	-0.0226174	-0.16398	0.0815933	-0.30978	0.135007
14.73	14.6186	0.0423453	0.0128884	-0.0984401	-0.318446	-0.156816	0.200959	0.217514
14.85	14.6463	0.059011	0.0190482	-0.112428	-0.295569	0.0460405	-0.0670028	-0.103492
14.6	14.6805	0.0812842	0.0305849	-0.0501021	-0.0623803	0.0357006	-0.0767942	-0.277341
14.6	14.7257	0.113798	0.0510631	0.0660638	0.252908	-0.0253009	0.198135	0.0294199
15.25	14.7555	0.12921	0.0452645	0.145769	0.376185	-0.023135	-0.283642	0.259087
15.75	14.7808	0.13843	0.0252365	0.165912	0.243666	0.0610393	0.344604	0.104349
14.72	14.7893	0.129079	-0.0192548	0.101186	-0.0534686	-0.0194693	-0.367746	-0.189918
14.93	14.7974	0.117894	-0.0607223	0.00120909	-0.25839	-0.0102811	0.370488	-0.148731
14.97	14.8142	0.114494	-0.0791102	-0.0802732	-0.230932	-0.0018606	-0.361549	0.112837
14.97	14.8452	0.124505	-0.0640851	-0.11203	-0.0619644	-0.0376738	0.320653	0.128027
15.19	14.8701	0.127041	-0.0407644	-0.122569	0.0247939	0.0462397	-0.258158	-0.11453
14.91	14.8935	0.126693	-0.00511009	-0.108953	0.0151459	0.071343	0.195861	-0.0741664
15	14.9253	0.133538	0.0525182	-0.0646143	0.0423209	-0.167291	-0.149677	0.161186
15.19	14.9493	0.131071	0.10863	-0.0283586	0.128699	0.00954252	0.121165	0.00300078
15.25	14.9752	0.128806	0.16915	0.00137067	0.212998	0.295051	-0.10712	-0.222325
15.25	14.9892	0.112675	0.213331	0.00212447	0.127858	-0.321274	0.110773	0.0261593
15.43	14.9988	0.0902101	0.247775	-0.00247058	-0.116877	-0.0650052	-0.113751	0.348422
15.51	15.0114	0.0692361	0.280813	0.0168973	-0.331117	0.487803	0.108566	0.0213107
15.19	15.0154	0.0380218	0.29819	0.0535505	-0.327486	-0.414686	-0.0875518	-0.498453
15.32	15.0346	0.0207486	0.327338	0.138806	-0.00431603	-0.155704	0.0506407	-0.0885851
16.35	15.0579	0.00599968	0.349923	0.222906	0.367566	0.554268	-0.0345973	0.556417
15.51	15.0481	-0.044057	0.317916	0.216306	0.408868	-0.318473	0.0772795	0.168216
14.98	15.0497	-0.0842762	0.285992	0.17862	0.178544	-0.154767	-0.158914	-0.464762
15.13	15.0431	-0.134164	0.235416	0.0905978	-0.177836	0.29423	0.257176	-0.276475
14.77	15.0371	-0.184722	0.180373	-0.0177062	-0.388638	-0.0716723	-0.347747	0.370041
15.02	15.0401	-0.22724	0.134234	-0.113108	-0.303922	-0.0995491	0.404448	0.359985
14.88	15.0281	-0.285888	0.0717086	-0.210378	-0.0460286	-0.01184	-0.407822	-0.305699
14.52	15.041	-0.320179	0.0422893	-0.233212	0.272492	0.178186	0.34997	-0.345571
14.46	15.0464	-0.363022	0.00599411	-0.231503	0.349373	-0.131728	-0.261984	0.138197
14.61	15.0358	-0.423036	-0.0486561	-0.221556	0.130876	-0.112369	0.184005	0.314099
14.61	15.0351	-0.473918	-0.0891318	-0.158573	-0.1217	0.321388	-0.125714	0.066408
14.35	15.0206	-0.539501	-0.140958	-0.0750802	-0.245146	-0.237318	0.0911402	-0.251425
14.37	15.0083	-0.603284	-0.18147	0.0508157	-0.138932	-0.094534	-0.0644911	-0.190046
14.37	15.0056	-0.657449	-0.198129	0.215391	0.077383	0.367385	0.0304874	0.145012
14	15.0062	-0.70842	-0.198723	0.369422	0.161557	-0.327629	0.00177221	0.219175
14	15.0129	-0.753307	-0.182617	0.466225	0.0385063	-0.0496034	-0.0333579	-0.0196551
14.5	15.0165	-0.801587	-0.165574	0.446497	-0.165403	0.418534	0.0515103	-0.240988
14.12	15.0035	-0.866586	-0.16488	0.281799	-0.210765	-0.363517	-0.0240988	-0.086264
14.12	15.0181	-0.903612	-0.129476	0.0635358	0.0808699	-0.0453057	-0.0632336	0.296161
14.44	15.0155	-0.957936	-0.115873	-0.23085	0.342734	0.289495	0.184932	0.0953448
13	15.0046	-1.02061	-0.115133	-0.517678	0.291869	-0.103934	-0.292852	-0.293237
13	15.0092	-1.06709	-0.0968654	-0.678067	-0.0386577	-0.12609	0.362778	-0.0552478
12.09	15.0037	-1.12306	-0.0899252	-0.691387	-0.433711	-0.00764404	-0.388663	0.248063
13.3	15.0231	-1.15303	-0.0530302	-0.491331	-0.469242	0.28371	0.363706	0.0662834
13.3	15.0459	-1.17869	-0.0151084	-0.155015	-0.118457	-0.230447	-0.319332	-0.317119
14.2	15.0708	-1.20163	0.0158217	0.224222	0.343827	-0.245055	0.27121	-0.104206
14.93	15.1066	-1.21316	0.0428917	0.551396	0.547673	0.556917	-0.248617	0.375627
14.33	15.1085	-1.25898	0.00810242	0.674138	0.241219	-0.218282	0.275023	0.116668
13.87	15.1104	-1.30455	-0.044377	0.623859	-0.215399	-0.352623	-0.307478	-0.29144
13.8	15.1277	-1.33393	-0.0886783	0.455318	-0.393745	0.487883	0.311177	-0.104249
13.26	15.1362	-1.37158	-0.14804	0.185342	-0.243389	-0.126896	-0.28287	0.145563
13.71	15.1591	-1.39394	-0.190054	-0.085785	0.0778073	-0.251024	0.224603	0.0899703
13.2	15.1779	-1.41978	-0.232937	-0.325535	0.224469	0.239465	-0.159026	-0.0837377
13	15.1877	-1.45415	-0.277798	-0.490616	0.104167	0.019884	0.115699	-0.0282673
13	15.2184	-1.46645	-0.283587	-0.506018	-0.036791	-0.0837243	-0.108688	0.111798
13	15.2405	-1.48673	-0.283218	-0.42416	-0.0846255	-0.146317	0.122545	-0.109962
13.68	15.2683	-1.5004	-0.258903	-0.25797	0.0126907	0.232839	-0.140324	-0.170296
13.68	15.3082	-1.50131	-0.20534	-0.0514505	0.10994	0.102058	0.131118	0.205622
13.68	15.3193	-1.5311	-0.173901	0.0838976	-0.0155714	-0.515755	-0.0718806	0.226627
13.51	15.3423	-1.54821	-0.115184	0.190395	-0.1609	0.465213	-0.0145534	-0.148181
13.02	15.3698	-1.56007	-0.0377023	0.255243	-0.153869	0.156851	0.0939576	-0.333676
13.39	15.3918	-1.57688	0.0443666	0.268182	0.0263878	-0.769256	-0.141226	0.0384511
14.49	15.4424	-1.564	0.165772	0.282773	0.27713	0.624893	0.122491	0.443021
13.89	15.4613	-1.58288	0.246403	0.207374	0.217656	0.181119	-0.042183	-0.0239767
13.73	15.4815	-1.59986	0.321953	0.111794	-0.0537118	-0.715857	-0.0391514	-0.404976
14.93	15.5326	-1.58511	0.423575	0.0588197	-0.24606	0.42769	0.059871	0.0252634
14.6	15.5562	-1.59768	0.475244	-0.0383003	-0.306617	0.161658	-0.00662403	0.242664
13.88	15.6097	-1.57973	0.537403	-0.0974911	-0.069781	-0.293521	-0.113169	0.0395109
14.14	15.6471	-1.57816	0.547905	-0.192454	0.191114	-0.0653703	0.260382	-0.207774
14.01	15.6701	-1.59144	0.503986	-0.30999	0.283754	0.263172	-0.378328	-0.020347
14.82	15.7019	-1.59622	0.433577	-0.381994	0.2077	0.113692	0.436281	0.242244
13.88	15.6922	-1.64332	0.28403	-0.434468	-0.0394014	-0.538902	-0.390647	-0.0432337
13.88	15.716	-1.65625	0.156604	-0.308805	-0.117751	0.384405	0.252824	-0.128244
13.88	15.7358	-1.67309	0.0169194	-0.0616312	-0.109981	0.213264	-0.0814613	-0.0106118
12.98	15.7413	-1.70409	-0.138418	0.243151	-0.12939	-0.594166	-0.0698832	0.0176007
14.8	15.773	-1.7083	-0.2516	0.589274	-0.0947531	0.385694	0.172109	0.0948606
14.74	15.7932	-1.72392	-0.361246	0.818007	-0.060427	0.104643	-0.237171	0.00507132
13.8	15.8118	-1.74107	-0.451741	0.854498	0.0454031	-0.395027	0.280925	-0.12311
14.37	15.8259	-1.76282	-0.521545	0.656832	0.21124	0.340182	-0.302863	-0.0342647
14.39	15.8278	-1.79696	-0.575579	0.239472	0.296417	-0.0646826	0.307292	0.140141
13	15.8094	-1.85145	-0.615744	-0.307108	0.178128	-0.213273	-0.266811	0.105854
12	15.7952	-1.90108	-0.603198	-0.793902	-0.062687	0.43247	0.194654	-0.0497912
12	15.7762	-1.95431	-0.538954	-1.08176	-0.2998	-0.390724	-0.092562	-0.158946
13.2	15.7916	-1.97072	-0.372944	-1.0207	-0.310813	-0.0648295	-0.0456067	-0.0251346
14.48	15.8328	-1.95904	-0.125955	-0.647038	-0.157473	0.522181	0.149879	0.0517186
13.45	15.8552	-1.96487	0.129166	-0.145139	-0.0448122	-0.563641	-0.197708	-0.0333222
14.6	15.9065	-1.94005	0.426672	0.399793	0.122863	0.125648	0.184332	0.139365
16	15.9473	-1.92475	0.694524	0.770604	0.243499	0.393557	-0.140396	0.064249
16	15.9766	-1.92032	0.907429	0.861507	0.272948	-0.532078	0.109386	-0.278397
16	16.0277	-1.89315	1.08435	0.702764	0.2154	0.226437	-0.119797	-0.107476
15.7	16.0433	-1.90167	1.13881	0.268771	-0.102299	0.166265	0.170658	0.27711
14.9	16.034	-1.93523	1.07745	-0.271023	-0.442061	-0.258025	-0.195476	0.308996
14.07	16.0325	-1.95975	0.948594	-0.663294	-0.391054	0.237268	0.196785	-0.106975
14.07	16.0474	-1.96602	0.775782	-0.741617	0.0847505	-0.226858	-0.181732	-0.461978
14.6	16.1029	-1.92947	0.594931	-0.448641	0.570959	-0.0666043	0.0917179	-0.20247
15.5	16.144	-1.90629	0.342464	0.0177188	0.425218	0.420771	0.049323	0.325996
14	16.1681	-1.89962	0.0211694	0.474499	-0.272655	-0.317935	-0.197321	0.532666
14.37	16.1802	-1.90449	-0.344925	0.770664	-0.784009	-0.18386	0.366601	0.0305278
13.88	16.1979	-1.90259	-0.710576	0.827192	-0.461267	0.565603	-0.548701	-0.69194
14.59	16.2121	-1.90281	-1.06112	0.598265	0.47317	-0.364956	0.730303	-0.493322
13.96	16.2346	-1.89332	-1.3595	0.148831	1.13883	-0.285288	-0.905942	0.676187
15.31	16.2461	-1.8936	-1.60784	-0.429971	0.732906	0.653975	1.0536	0.925688
9.8	16.229	-1.92099	-1.80151	-0.976239	-0.525958	-0.211487	-1.10217	-0.430422
9.8	16.2704	-1.88613	-1.81214	-1.17128	-1.35363	-0.426481	1.03137	-1.12063
10.31	16.35	-1.80935	-1.65691	-0.97135	-1.02907	0.262415	-0.928256	-0.111966
15.14	16.4627	-1.69667	-1.36103	-0.47037	0.130134	0.261135	0.751192	0.991036
14.51	16.5532	-1.60538	-1.02139	0.0721278	1.02779	-0.327906	-0.516276	0.484391
15.89	16.6197	-1.53795	-0.668612	0.487211	1.00843	-0.0595477	0.29419	-0.614161
16.08	16.6898	-1.46649	-0.29153	0.717578	0.306807	0.385385	-0.0951896	-0.609457
15.25	16.7496	-1.40508	0.073781	0.714284	-0.445911	-0.220702	-0.0647511	0.179865
16.43	16.8234	-1.32929	0.435197	0.543741	-0.683862	-0.218056	0.169077	0.593666
16.94	16.8811	-1.27007	0.737482	0.23878	-0.457225	0.317333	-0.215402	0.167942
17.18	16.9431	-1.20685	0.988562	-0.0670145	-0.0460961	0.0966249	0.216048	-0.387545
17.2	16.9877	-1.16149	1.15412	-0.299193	0.22091	-0.435795	-0.162817	-0.434921
18.29	17.0548	-1.09349	1.27662	-0.332003	0.361988	0.218973	0.0632436	0.148299
18.09	17.1286	-1.01929	1.33114	-0.200733	0.349693	0.226365	0.0263819	0.505151
17.23	17.1725	-0.976395	1.27052	-0.03062	0.133956	-0.370924	-0.0642511	0.0674914
17.16	17.2135	-0.93765	1.13297	0.141373	-0.111555	0.198679	0.0652667	-0.363641
16.7	17.2304	-0.924263	0.910346	0.228248	-0.291676	0.0748869	-0.0108379	-0.243488
16.99	17.2654	-0.893122	0.67435	0.262085	-0.244011	-0.184657	-0.0896292	0.263849
17	17.2984	-0.864444	0.422238	0.200435	-0.0855456	0.0666936	0.20207	0.286239
17	17.328	-0.839641	0.172187	0.0540182	0.0682884	0.0741012	-0.294782	-0.137091
16.87	17.3811	-0.791286	-0.0265069	-0.102234	0.200927	-0.0503478	0.334537	-0.263597
15.24	17.4192	-0.758512	-0.207123	-0.283568	0.178395	-0.131087	-0.320009	-0.0674612
16.76	17.4719	-0.711369	-0.326456	-0.400156	0.0813982	0.224471	0.257212	0.234384
16.11	17.5178	-0.671661	-0.405122	-0.444066	-0.0775931	-0.0663872	-0.165002	0.198432
15.98	17.5629	-0.633506	-0.435167	-0.383468	-0.197993	-0.194237	0.0701542	-0.122647
16.2	17.6187	-0.585203	-0.405259	-0.202689	-0.181153	0.270104	0.00359278	-0.271647
16.23	17.6654	-0.546918	-0.345817	0.0348243	-0.0741611	-0.0884782	-0.0490803	-0.0748493
17.22	17.7275	-0.494279	-0.239175	0.306204	0.105869	-0.152109	0.0619316	0.320187
17.53	17.7808	-0.452008	-0.128932	0.502573	0.192105	0.170694	-0.0603961	0.220663
17.53	17.815	-0.430789	-0.0417339	0.554268	0.127151	0.0289021	0.0759955	-0.290269
17.82	17.8457	-0.414932	0.0314918	0.475474	0.0326866	-0.0943946	-0.0984174	-0.292537
17.82	17.8655	-0.411918	0.0759933	0.284609	-0.0268705	-0.0545456	0.131743	0.23324
17.23	17.8795	-0.416489	0.0948316	0.0456897	-0.037161	0.15443	-0.164891	0.379932
17.13	17.8868	-0.42914	0.0879993	-0.173687	-0.0429823	0.0341302	0.203303	-0.13823
16.71	17.8916	-0.445584	0.0640975	-0.307933	-0.0581882	-0.265291	-0.236057	-0.41841
17.5	17.9056	-0.453497	0.0420782	-0.311182	-0.0435903	0.154637	0.253277	0.0373315
17.33	17.9239	-0.45791	0.0185003	-0.210329	-0.00946559	0.203943	-0.268515	0.390273
16.78	17.9325	-0.472935	-0.0213784	-0.0782015	0.011232	-0.368167	0.286387	0.0267249
16.73	17.9398	-0.489936	-0.0630023	0.0441551	0.0577477	0.117103	-0.289874	-0.304495
17.83	17.9536	-0.500908	-0.0925712	0.122909	0.119667	0.30048	0.261642	-0.0538185
17.61	17.9477	-0.532152	-0.1354	0.0996023	0.0815874	-0.431577	-0.18423	0.188492
17.46	17.9623	-0.542636	-0.137152	0.048098	0.0175161	0.166071	0.0665451	0.127304
17.2	17.9825	-0.547112	-0.112071	-0.0274339	-0.099923	0.190217	0.0539105	-0.135694
17.06	18.0047	-0.54929	-0.0657254	-0.105006	-0.220538	-0.358711	-0.158614	-0.189189
17.46	18.0494	-0.528381	0.0212662	-0.132103	-0.20083	0.243437	0.216916	0.0716462
17.5	18.0874	-0.514162	0.105156	-0.145582	-0.068587	-0.00185405	-0.231034	0.147546
17.43	18.1431	-0.482213	0.202242	-0.116249	0.162364	-0.213611	0.194457	0.0120106
17.43	18.1811	-0.468787	0.257176	-0.109052	0.270571	0.239047	-0.124291	-0.159759
17.87	18.1935	-0.482203	0.252852	-0.127817	0.186373	0.00265267	0.0747974	-0.0371324
17.89	18.2134	-0.488598	0.229933	-0.0901507	0.0667783	-0.188507	-0.0444959	0.279548
17.94	18.226	-0.502763	0.175079	0.00455514	-0.0592469	0.0781686	0.0277898	0.0584157
17.94	18.2448	-0.510784	0.109679	0.171967	-0.153956	0.16418	-0.0142491	-0.363627
17.52	18.2749	-0.507444	0.0442903	0.378634	-0.213899	-0.199813	-0.0214045	-0.154915
18.04	18.2967	-0.512713	-0.0410687	0.526794	-0.240784	-0.0964091	0.0837429	0.37529
18.56	18.3265	-0.51004	-0.123502	0.572235	-0.104119	0.382487	-0.17275	0.308155
17.65	18.3376	-0.526638	-0.229298	0.435496	0.16059	-0.243798	0.288157	-0.379506
17.66	18.3487	-0.543326	-0.327199	0.157551	0.462181	-0.188732	-0.397603	-0.398198
18.87	18.3699	-0.549676	-0.396312	-0.190551	0.537818	0.422808	0.468065	0.350173
17.01	18.3671	-0.580226	-0.469102	-0.57311	0.126855	-0.220054	-0.47771	0.43751
16.52	18.375	-0.599353	-0.49407	-0.829214	-0.479662	-0.111405	0.444517	-0.204382
14.87	18.3933	-0.606952	-0.462609	-0.869844	-0.808138	0.232151	-0.38985	-0.466846
16.36	18.4351	-0.589603	-0.358543	-0.653724	-0.528292	-0.176166	0.30024	0.028878
18	18.4975	-0.550228	-0.194873	-0.246873	0.177729	-0.00486382	-0.218224	0.364066
18.84	18.5508	-0.519793	-0.0252226	0.183561	0.7169	0.126649	0.140473	0.015664
18.85	18.5921	-0.501432	0.130323	0.514102	0.700173	-0.0896006	-0.0441987	-0.207888
19.29	18.6316	-0.484985	0.271003	0.68264	0.206599	0.0392916	-0.0637883	0.0605047
18.97	18.6537	-0.486259	0.369739	0.646564	-0.391903	-0.0277109	0.194751	0.0918379
18.9	18.6864	-0.476717	0.45512	0.484366	-0.610676	0.0313007	-0.332871	-0.11766
18.99	18.7282	-0.45776	0.519953	0.253559	-0.376692	-0.00924598	0.438579	-0.0721614
18.96	18.7536	-0.455412	0.528997	-0.0168432	0.00833778	-0.0933601	-0.484997	0.156522
19	18.7966	-0.435222	0.520038	-0.213434	0.328787	0.221181	0.461519	0.150816
19	18.8165	-0.43837	0.445985	-0.35241	0.360705	-0.203864	-0.367795	-0.252698
18.54	18.852	-0.425662	0.356425	-0.359399	0.249583	-0.00221229	0.226346	-0.178708
18.54	18.8839	-0.416639	0.23331	-0.281943	0.0502614	0.207816	-0.0805101	0.268224
18.57	18.8867	-0.437243	0.0545184	-0.193169	-0.201372	-0.216087	-0.0167614	0.221066
18.54	18.9041	-0.442756	-0.113084	-0.0535218	-0.29145	0.127607	0.0648323	-0.142884
18.53	18.9103	-0.459016	-0.283126	0.0740555	-0.232359	-0.0359714	-0.0682192	-0.296246
18.39	18.9381	-0.452307	-0.401777	0.210359	-0.00958087	-0.0831105	0.0332679	0.0555961
18.6	18.9822	-0.428092	-0.467023	0.308448	0.201039	0.159701	-0.006874	0.260183
18.56	19.017	-0.412278	-0.507007	0.293055	0.200394	-0.167938	0.00213301	-0.0460844
19.16	19.0659	-0.381462	-0.494849	0.189287	0.0688241	0.0710721	-0.025855	-0.17338
17.9	19.1004	-0.364487	-0.466367	-0.0197785	-0.105827	0.098332	0.0748837	0.0157551
17.9	19.1395	-0.342125	-0.40133	-0.245468	-0.131322	-0.167773	-0.122459	0.162547
17.9	19.1971	-0.300139	-0.288	-0.398482	0.00389158	0.0489451	0.133158	-0.0088525
18.43	19.2474	-0.264944	-0.167016	-0.47008	0.0643399	0.0632427	-0.105747	-0.236524
19.43	19.3089	-0.218022	-0.0290287	-0.412323	-0.0118631	-0.0237383	0.0372524	0.0141024
19.43	19.3531	-0.188422	0.0809343	-0.271222	-0.174328	-0.0857541	0.0717981	0.271021
19.7	19.4049	-0.150937	0.183594	-0.0347562	-0.1418	0.125288	-0.196311	0.08364
19.99	19.4584	-0.111678	0.26414	0.237785	0.120464	-0.0364831	0.3025	-0.318698
19.5	19.4984	-0.0860794	0.298806	0.460274	0.359687	-0.119087	-0.358162	-0.220587
20.94	19.5561	-0.0426685	0.320416	0.617043	0.350177	0.220068	0.340863	0.376405
20.51	19.5806	-0.0332142	0.2684	0.592231	-0.0799318	-0.182435	-0.236558	0.302272
19.95	19.6186	-0.0102367	0.203564	0.45689	-0.497708	0.0738007	0.0745982	-0.266134
19.66	19.6524	0.00871436	0.114642	0.220694	-0.525512	0.0717126	0.115495	-0.415887
19.56	19.6967	0.0386926	0.0276453	-0.0463325	-0.053826	-0.218546	-0.311662	0.145433
20.25	19.755	0.0828699	-0.0483549	-0.29541	0.530004	0.181662	0.46065	0.441244
18.96	19.7821	0.0954098	-0.161114	-0.547524	0.623574	0.0429737	-0.520744	-0.0787838
19.11	19.8312	0.130284	-0.239117	-0.670632	0.22601	-0.142323	0.492381	-0.312498
19.12	19.8617	0.146595	-0.319992	-0.682207	-0.40423	-0.0440358	-0.385043	-0.0246307
19.32	19.9159	0.187212	-0.346217	-0.509208	-0.667435	0.277756	0.216917	0.24408
19.39	19.9751	0.233297	-0.336535	-0.212845	-0.392988	-0.236909	-0.0391128	0.00471029
20.11	20.032	0.277208	-0.301253	0.125319	0.160999	-0.153564	-0.115395	-0.216916
21.68	20.1153	0.347706	-0.212644	0.458222	0.581741	0.493271	0.203325	0.0648217
21.45	20.1609	0.379459	-0.155178	0.6096	0.424735	-0.398422	-0.209349	0.100333
21.52	20.2172	0.421462	-0.0763431	0.621121	-0.0183927	-0.0182213	0.172325	-0.00987241
21.3	20.2785	0.467965	0.0131261	0.497177	-0.343684	0.390422	-0.133457	-0.0260283
21.07	20.3244	0.497964	0.0828429	0.247879	-0.351431	-0.459499	0.12036	-0.0377776
21.34	20.3841	0.541242	0.162608	-0.0173305	-0.0510269	0.203985	-0.143554	-0.0042729
21.36	20.422	0.561343	0.205886	-0.280566	0.185734	0.201755	0.204897	-0.00108931
21.16	20.463	0.583693	0.241449	-0.437954	0.220954	-0.424578	-0.27481	0.110689
21.44	20.5154	0.616675	0.27907	-0.441022	0.0968329	0.271026	0.322808	0.076397
21.31	20.5535	0.634348	0.286903	-0.338706	-0.090266	0.100078	-0.337972	-0.24984
21.36	20.6005	0.659976	0.291921	-0.139055	-0.129373	-0.333433	0.325755	-0.150102
21.34	20.6454	0.682442	0.280535	0.0753952	-0.0428331	0.213949	-0.305802	0.307318
21.45	20.6696	0.682559	0.231065	0.213012	0.0202808	0.104975	0.302973	0.267001
21.71	20.6886	0.676474	0.168988	0.27083	0.0512002	-0.213357	-0.296982	-0.250086
21.74	20.715	0.677175	0.11878	0.272615	0.0870164	0.0703436	0.286648	-0.345599
21.67	20.7541	0.690236	0.0922787	0.236405	0.0979026	0.0321198	-0.295276	0.12656
21.94	20.7887	0.698201	0.0705585	0.147357	-0.00745652	-0.0422815	0.318947	0.335758
21.83	20.8259	0.708255	0.0616548	0.0331677	-0.165421	0.0991729	-0.352368	0.00672027
21.64	20.8538	0.708138	0.0517682	-0.0957136	-0.243313	-0.177921	0.39988	-0.28034
21.49	20.8957	0.721786	0.0687753	-0.175323	-0.076268	0.10802	-0.456231	-0.076555
21.78	20.9435	0.740904	0.09884	-0.20807	0.20381	0.117337	0.488458	0.153458
21.43	20.9738	0.741488	0.108082	-0.231456	0.305793	-0.315444	-0.474471	0.0522595
21.85	21.0142	0.751498	0.124969	-0.204404	0.177287	0.277144	0.416431	0.0413236
21.7	21.0368	0.742523	0.113652	-0.167978	-0.136694	0.0399262	-0.318004	-0.00563184
21.91	21.0567	0.730323	0.0933514	-0.0922952	-0.329206	-0.330913	0.215229	-0.125266
22.24	21.0988	0.740304	0.0949941	0.0562644	-0.185483	0.307422	-0.141419	-0.079754
22.36	21.1366	0.745506	0.0839922	0.204315	0.0851295	-0.0577067	0.0867902	0.086299
22.41	21.1745	0.750077	0.0606236	0.312228	0.224771	-0.206876	-0.0493468	0.160856
22.5	21.1992	0.740667	0.00829277	0.331085	0.117204	0.3257	0.0423468	-0.00331883
22.46	21.2249	0.731569	-0.0541553	0.276589	-0.0540199	-0.149232	-0.0559134	-0.166846
22.49	21.2485	0.720048	-0.125051	0.162146	-0.0942943	-0.228993	0.0867816	-0.0828271
22.47	21.2813	0.717453	-0.187389	0.0281478	0.0287745	0.445757	-0.140657	0.134069
22.48	21.3009	0.701263	-0.263435	-0.129326	0.0980164	-0.237396	0.215669	0.126415
22.03	21.3248	0.689243	-0.326359	-0.248092	0.0312059	-0.219145	-0.28969	-0.0369191
21.88	21.3616	0.690455	-0.360211	-0.289164	-0.114682	0.477828	0.334794	-0.13463
20.24	21.3902	0.683318	-0.387323	-0.280112	-0.231089	-0.304064	-0.343412	-0.121273
20.69	21.4366	0.694462	-0.375423	-0.194793	-0.11864	-0.139655	0.309339	0.132661
21.63	21.48	0.702552	-0.351258	-0.0945828	0.124354	0.404116	-0.253518	0.198826
21.78	21.5168	0.70379	-0.321977	-0.0147782	0.292431	-0.250262	0.19962	-0.0724755
21.93	21.5608	0.712154	-0.273012	0.0500635	0.253613	-0.105187	-0.158717	-0.231764
22.04	21.5944	0.709858	-0.226818	0.0722318	-0.0249931	0.284263	0.136878	-0.0314835
22.25	21.636	0.715668	-0.162656	0.0906159	-0.29888	-0.132489	-0.126934	0.276602
22.36	21.6861	0.729949	-0.0825656	0.116172	-0.346146	-0.147704	0.109873	0.13021
22.42	21.7346	0.742541	-0.00359629	0.132802	-0.143102	0.202108	-0.0862319	-0.325528
22.66	21.7868	0.75851	0.0745417	0.141402	0.174298	0.00847528	0.0550412	-0.24096
23.12	21.8364	0.771249	0.138386	0.122822	0.358112	-0.199858	-0.022495	0.314413
22.73	21.8759	0.773119	0.175085	0.063459	0.265678	0.131133	0.00249798	0.372176
22.85	21.9126	0.771473	0.192742	-0.0136251	0.000592638	0.141168	0.0119066	-0.223578
22.85	21.9441	0.763998	0.191122	-0.0894837	-0.231909	-0.258427	-0.0161232	-0.477283
23.08	21.9805	0.760992	0.185828	-0.128115	-0.259031	0.0501828	0.0124168	0.113811
23.23	22.0191	0.759601	0.176182	-0.126339	-0.113985	0.219973	-0.0161175	0.529214
22.5	22.0458	0.745774	0.148971	-0.106727	0.0450338	-0.222611	0.0418431	-0.000940567
22.66	22.0817	0.740842	0.133884	-0.0434329	0.168652	0.00689746	-0.0832757	-0.492965
23.05	22.1209	0.739051	0.127579	0.0374895	0.191395	0.135117	0.121638	-0.137878
23.13	22.1621	0.738864	0.128779	0.105071	0.0977901	-0.110197	-0.154575	0.402803
23.2	22.2042	0.739037	0.134731	0.130489	-0.0681813	0.0232784	0.173559	0.234685
22.81	22.2328	0.724853	0.127347	0.0831473	-0.224286	0.022391	-0.164988	-0.295134
22.86	22.2621	0.710918	0.124856	0.00282499	-0.20609	-0.000591955	0.139063	-0.238981
22.9	22.2911	0.696244	0.127978	-0.077584	-0.00111975	0.00904522	-0.0993917	0.192985
23.03	22.3253	0.686539	0.143387	-0.119	0.240869	-0.0739938	0.0457085	0.212788
22.85	22.3626	0.679649	0.166158	-0.109907	0.293192	0.0518204	0.00690184	-0.14353
23.06	22.3946	0.666834	0.182282	-0.0659425	0.0656839	0.0855545	-0.0496864	-0.187226
22.91	22.4246	0.651606	0.192642	0.00494473	-0.2503	-0.143247	0.0857064	0.140308
22.94	22.4502	0.63147	0.192676	0.0815705	-0.365488	0.00241555	-0.108774	0.17546
23.2	22.4829	0.618167	0.194313	0.157767	-0.132404	0.198607	0.113962	-0.138907
23.36	22.5114	0.600262	0.181745	0.190928	0.236319	-0.211902	-0.105298	-0.201231
23.47	22.5383	0.580155	0.155372	0.166878	0.414591	-0.0324361	0.0874778	0.14129
23.27	22.5566	0.550982	0.107013	0.0787404	0.223696	0.295249	-0.0567354	0.24161
22.58	22.57	0.516619	0.0439552	-0.0413237	-0.165237	-0.218397	0.0288896	-0.101992
22.01	22.5903	0.489102	-0.015137	-0.137228	-0.389712	-0.144659	-0.00830234	-0.251315
22.81	22.6168	0.468031	-0.0680152	-0.182876	-0.272397	0.336168	-0.0195068	0.024583
22.57	22.6383	0.441783	-0.12702	-0.18613	0.0433767	-0.126044	0.0556917	0.213991
22.48	22.6611	0.416868	-0.182913	-0.1404	0.298236	-0.215061	-0.095041	0.0578953
23.64	22.6786	0.386634	-0.240983	-0.0675579	0.286042	0.274041	0.134353	-0.15988
23.19	22.6923	0.352676	-0.295476	0.0192661	0.0554779	0.019543	-0.158487	-0.0957636
23.2	22.7128	0.326016	-0.329448	0.117173	-0.162652	-0.273811	0.157985	0.112897
22.71	22.7288	0.295091	-0.353292	0.186627	-0.227051	0.134594	-0.131798	0.0819363
23.43	22.7559	0.275871	-0.347345	0.22798	-0.104344	0.224448	0.0753937	-0.0519509
23.43	22.7714	0.245274	-0.338823	0.192524	0.0256337	-0.347736	0.00243005	-0.101197
23.65	22.7862	0.214591	-0.313654	0.104214	0.0965294	0.0788239	-0.0708824	0.0459628
22.62	22.8176	0.20124	-0.252235	0.00742485	0.124376	0.29801	0.0959275	0.128109
22.38	22.8258	0.165106	-0.203847	-0.13213	0.0447998	-0.425233	-0.064899	-0.115291
22.83	22.8521	0.148006	-0.121428	-0.219118	0.0118655	0.220427	-0.00630199	-0.078177
22.71	22.8787	0.132059	-0.0295781	-0.256096	-0.0146297	0.13307	0.0818825	0.133271
22.71	22.895	0.106426	0.0538381	-0.249776	-0.0864156	-0.409326	-0.133781	0.0378332
22.71	22.9276	0.0981711	0.155681	-0.161904	-0.115891	0.426722	0.146586	-0.124787
22.96	22.9465	0.0769228	0.23506	-0.0549981	-0.115622	-0.114064	-0.120047	-0.0672505
23	22.9771	0.0683051	0.316654	0.0815306	0.00913253	-0.354816	0.0640119	0.174847
23.56	23.0093	0.0620548	0.382529	0.197936	0.170651	0.548356	-0.00612966	0.067485
23.03	23.022	0.036818	0.402679	0.234366	0.199954	-0.204644	-0.0262222	-0.245762
22.97	23.0419	0.0196383	0.40833	0.227914	0.117117	-0.351924	0.0394084	-0.0175941
23	23.06	0.001628	0.390162	0.175965	-0.0573747	0.541681	-0.047176	0.305367
23.11	23.0677	-0.025941	0.340519	0.0855158	-0.229496	-0.155125	0.0677587	0.0066865
23.1	23.085	-0.0423156	0.289173	0.0152424	-0.220138	-0.362527	-0.0994793	-0.338161
22.98	23.1126	-0.0468743	0.240956	-0.0203814	-0.032514	0.430398	0.121195	-0.0521741
23.1	23.1394	-0.0507383	0.184248	-0.0451061	0.154937	-0.0607721	-0.135844	0.330388
23.01	23.1684	-0.050817	0.123925	-0.0682183	0.204238	-0.287582	0.146065	0.111709
23.01	23.1992	-0.0476105	0.0610038	-0.101554	0.094341	0.282867	-0.155702	-0.316179
23.05	23.2318	-0.0411239	-0.00284092	-0.147935	-0.0713908	-0.027115	0.166648	-0.171491
23.06	23.2756	-0.021765	-0.0560629	-0.189256	-0.15329	-0.180044	-0.190668	0.291309
23.06	23.311	-0.00959842	-0.123044	-0.24402	-0.150685	0.142963	0.221266	0.17904
23.01	23.3429	0.000395466	-0.196564	-0.277413	-0.0552963	0.0493977	-0.235395	-0.23501
23.09	23.391	0.0280337	-0.251534	-0.231845	0.110758	-0.124013	0.214066	-0.149831
23.05	23.4278	0.0455006	-0.319931	-0.137718	0.169859	-0.0498741	-0.162471	0.132801
23.07	23.4665	0.0660347	-0.384659	0.0195045	0.106654	0.237263	0.0973569	0.133117
23.12	23.5084	0.0909766	-0.44107	0.219084	-0.0201894	-0.108418	-0.0317138	-0.0532337
23.33	23.5485	0.115119	-0.492672	0.409208	-0.131601	-0.265026	-0.02824	-0.0987563
23.76	23.5929	0.144724	-0.529611	0.545348	-0.144263	0.397404	0.0753544	0.00234869
23.14	23.6329	0.170661	-0.560251	0.565103	-0.0734943	-0.0245377	-0.10831	0.0243084
23.06	23.669	0.193592	-0.580851	0.444768	0.040104	-0.464586	0.133088	0.0302595
23.98	23.7049	0.217084	-0.583063	0.202	0.145291	0.458564	-0.14651	0.0766976
24.22	23.7375	0.238103	-0.566566	-0.121375	0.170003	0.125742	0.14595	-0.0221761
23.1	23.7592	0.249154	-0.534555	-0.457474	0.0840213	-0.627866	-0.11188	-0.162472
23.72	23.8045	0.285444	-0.441255	-0.669169	-0.00999524	0.453884	0.0360281	0.0307106
23.03	23.8537	0.326866	-0.311283	-0.732803	-0.148047	0.173662	0.0484407	0.158281
23.03	23.906	0.372595	-0.151446	-0.637242	-0.273733	-0.594571	-0.124131	-0.0372686
24.22	23.9736	0.434758	0.0429286	-0.39246	-0.247755	0.388868	0.16166	-0.165761
24.9	24.0254	0.481566	0.223043	-0.102532	-0.0684334	0.154066	-0.150444	-0.0208714
25.32	24.0922	0.543808	0.41264	0.210199	0.269057	-0.424004	0.092598	0.231356
26.09	24.1446	0.591505	0.564816	0.438793	0.474148	0.177992	-0.00200839	0.0369998
25.71	24.1886	0.630534	0.676934	0.55319	0.355858	0.249828	-0.0888015	-0.246
25.62	24.2308	0.667532	0.75167	0.559219	-0.0479136	-0.318827	0.167582	-0.0413856
25.74	24.2585	0.689627	0.772897	0.461987	-0.488949	-0.0117701	-0.208428	0.267052
25.96	24.3004	0.725908	0.776025	0.340813	-0.565096	0.336562	0.202432	0.121311
25.11	24.3331	0.752808	0.736137	0.192065	-0.223356	-0.307125	-0.155927	-0.341303
26.03	24.38	0.793919	0.682403	0.0632441	0.339228	-0.0238732	0.0727863	-0.19495
26.03	24.4127	0.820214	0.582561	-0.0893156	0.632885	0.253239	0.0234199	0.320952
25.99	24.4262	0.826448	0.43653	-0.264113	0.430808	-0.131908	-0.0821938	0.320357
25.4	24.4514	0.844317	0.291784	-0.389486	-0.0354336	-0.0421604	0.0896865	-0.17725
24.25	24.453	0.838112	0.119204	-0.487055	-0.475392	-0.0228891	-0.0320241	-0.465181
25.26	24.4809	0.858773	-0.00950688	-0.457043	-0.49113	0.205188	-0.086525	0.081225
25.11	24.5067	0.877604	-0.119552	-0.341945	-0.186284	-0.181689	0.227336	0.468524
24.64	24.5337	0.897876	-0.203136	-0.16231	0.170999	-0.154413	-0.360489	0.0411788
25.48	24.5746	0.932334	-0.244524	0.0601456	0.355202	0.423083	0.447211	-0.444942
25.25	24.594	0.945013	-0.286764	0.229269	0.236962	-0.242631	-0.460042	-0.21368
25.95	24.6376	0.982314	-0.278566	0.377519	0.0621349	-0.207905	0.392304	0.471824
25.92	24.6608	0.998575	-0.27828	0.412564	-0.119875	0.345145	-0.265677	0.28477
25.99	24.6754	1.00597	-0.275918	0.352882	-0.195405	0.0388429	0.126684	-0.409905
24.5	24.6942	1.01741	-0.257143	0.248261	-0.123753	-0.363852	0.00993241	-0.298958
26.07	24.7103	1.02624	-0.231302	0.12385	-0.0053331	0.110155	-0.135663	0.330834
26.58	24.7382	1.04702	-0.185042	0.0249049	0.085778	0.392857	0.232628	0.30596
25	24.7547	1.05635	-0.15032	-0.0729475	0.0624482	-0.430645	-0.296135	-0.322708
25.62	24.7785	1.07323	-0.108911	-0.139288	0.0293218	-0.11045	0.336148	-0.264243
25.71	24.8064	1.09412	-0.0695671	-0.186366	0.0296914	0.545978	-0.377271	0.31186
25.54	24.8106	1.09096	-0.0685921	-0.25997	4.54159e-05	-0.312751	0.440181	0.199494
25.43	24.8193	1.0926	-0.0699912	-0.299176	0.0108794	-0.231825	-0.498099	-0.233168
26.07	24.8418	1.10846	-0.0598687	-0.271382	0.0386908	0.405036	0.518221	-0.137905
26.23	24.8561	1.11647	-0.062923	-0.205069	-0.0300455	-0.128816	-0.494275	0.13547
26.23	24.8853	1.14011	-0.0512899	-0.0744887	-0.118986	-0.139613	0.423257	0.0890861
26.15	24.9089	1.15844	-0.0491248	0.0685742	-0.168751	0.0836192	-0.316654	-0.129682
26.47	24.9484	1.19332	-0.0322245	0.222577	-0.054112	0.0723275	0.179375	-0.00318158
26.19	24.9841	1.22431	-0.0279247	0.316385	0.122002	-0.0518309	-0.0449362	0.0934067
26.46	24.995	1.23018	-0.0612761	0.299006	0.203658	-0.0855382	-0.0347271	-0.076038
26.71	25.0318	1.26233	-0.0693439	0.253504	0.224114	0.172026	0.0401735	0.00743436
26.1	25.0433	1.26875	-0.109748	0.123587	0.033093	-0.154252	0.0206743	0.0716996
26.02	25.0623	1.28266	-0.139132	-0.00804441	-0.195955	0.089217	-0.111292	0.00722752
26.11	25.0842	1.29974	-0.156496	-0.110172	-0.297458	0.0398534	0.198003	-0.0967944
26.01	25.104	1.3149	-0.163572	-0.168597	-0.192821	-0.237256	-0.258491	-0.0532712
26.36	25.1447	1.3513	-0.132481	-0.151897	0.0854497	0.302206	0.258697	0.127766
26.58	25.1578	1.35966	-0.121657	-0.150655	0.241532	-0.102694	-0.186136	0.0136273
26.12	25.1866	1.38375	-0.0797583	-0.114335	0.264693	-0.174607	0.0630111	-0.0463149
26.7	25.2132	1.4055	-0.0288013	-0.0821867	0.11199	0.236367	0.0730081	-0.0219182
26.87	25.2236	1.41061	0.0123412	-0.081808	-0.143913	-0.0538068	-0.185507	-0.0289045
26.75	25.2435	1.4251	0.0738108	-0.0633764	-0.26587	-0.0889597	0.265992	0.0622646
26.66	25.2564	1.43243	0.135737	-0.0355605	-0.197829	0.0361969	-0.310319	0.081251
26.9	25.2815	1.45193	0.217357	0.0347346	0.0256134	0.0546409	0.310114	-0.0546111
26.27	25.2948	1.45945	0.286112	0.105719	0.183557	-0.0343774	-0.269679	-0.189564
27.02	25.3106	1.46921	0.353952	0.183835	0.198836	-0.0193949	0.205692	0.0468153
27.15	25.3248	1.47712	0.412185	0.244784	0.0833615	-0.0106646	-0.131804	0.295356
27.43	25.3323	1.47802	0.450801	0.260576	-0.0701634	0.0698324	0.061141	-0.00133162
27.4	25.3389	1.47784	0.474581	0.228924	-0.13685	0.00859787	0.00917443	-0.360998
27.44	25.3467	1.47889	0.484727	0.151275	-0.0895288	-0.16697	-0.0795726	-0.0798109
27.47	25.3551	1.48056	0.47855	0.0321951	-0.00452865	0.136985	0.142403	0.393695
27.16	25.3563	1.4749	0.44551	-0.122017	0.0283594	0.134939	-0.189087	0.177605
26.91	25.3515	1.46331	0.388797	-0.273913	0.0279768	-0.297534	0.228904	-0.374732
27.15	25.3541	1.45973	0.328765	-0.359799	0.0760966	0.100758	-0.255811	-0.244364
26.95	25.3741	1.47421	0.277853	-0.345171	0.136574	0.236056	0.237429	0.30964
26.95	25.3729	1.4677	0.189587	-0.290969	0.025493	-0.373006	-0.167364	0.216977
26.9	25.3823	1.47233	0.103269	-0.160255	-0.141444	0.205605	0.0688774	-0.173021
26.89	25.3947	1.48064	0.012772	0.0129905	-0.232575	0.130089	0.0279774	-0.176686
26.36	25.4006	1.48304	-0.0908037	0.179452	-0.154195	-0.395334	-0.100656	0.0499644
27.19	25.4286	1.5086	-0.171625	0.341212	0.116943	0.370012	0.127535	0.133113
26.87	25.4458	1.52377	-0.269219	0.405304	0.291075	-0.0642193	-0.119929	-0.0553694
26.79	25.4653	1.54161	-0.368135	0.366373	0.226192	-0.314965	0.0967118	-0.0398051
27.15	25.4837	1.55871	-0.470494	0.225021	-0.0440419	0.467172	-0.0752265	0.0905822
25.75	25.4798	1.55352	-0.596284	-0.00931592	-0.318663	-0.191659	0.0864045	-0.0333056
25.58	25.4954	1.56866	-0.686614	-0.205342	-0.253457	-0.256251	-0.125512	-0.0651156
26.43	25.5202	1.5939	-0.747488	-0.325199	0.0650537	0.39651	0.153199	0.0310423
26.13	25.5298	1.60413	-0.805392	-0.380856	0.273092	-0.158318	-0.153726	-0.0022208
26.35	25.5448	1.6205	-0.83056	-0.330131	0.220947	-0.116059	0.138515	0.0184488
26.41	25.5604	1.63796	-0.823949	-0.192727	-0.0365145	0.191645	-0.12048	0.0623786
26.35	25.5749	1.65514	-0.783439	-0.00585689	-0.252356	-0.135074	0.111866	-0.0323658
26.58	25.6076	1.6916	-0.685431	0.205143	-0.198742	0.0672219	-0.132813	-0.123517
27.07	25.6302	1.71833	-0.567154	0.335384	0.000879933	-0.0248516	0.175337	-0.0576594
27.19	25.6549	1.74782	-0.418448	0.361681	0.178685	-0.0598533	-0.220799	0.200622
27.52	25.6844	1.78248	-0.241788	0.278898	0.188565	0.181381	0.249999	0.178411
27.26	25.6999	1.80352	-0.0646851	0.087271	0.0117848	-0.181024	-0.242188	-0.251133
27.34	25.7371	1.8471	0.149228	-0.103856	-0.10927	0.00197365	0.193638	-0.253014
28.01	25.7776	1.8946	0.367981	-0.269152	-0.12488	0.150315	-0.139995	0.176294
27.88	25.81	1.93393	0.564976	-0.384976	-0.0830611	-0.146138	0.103976	0.300443
28.03	25.8543	1.98535	0.752373	-0.392103	0.00667225	0.0574347	-0.0956468	-0.0423053
28.4	25.8854	2.02324	0.889445	-0.32166	0.0426334	-0.00498336	0.112954	-0.359354
28.43	25.9148	2.05906	0.981512	-0.169037	0.0626515	-0.00545605	-0.138508	-0.0630265
29.23	25.9404	2.09061	1.02194	0.0355479	0.0915697	0.0752592	0.165991	0.385367
28.97	25.9603	2.11606	1.00788	0.249446	0.106902	-0.147539	-0.17901	0.194595
28.93	25.9882	2.14927	0.957257	0.444591	0.0749433	0.0768965	0.166461	-0.348301
28.99	26.0051	2.17101	0.851155	0.544198	-0.0800834	0.111288	-0.12701	-0.366419
29.11	26.0245	2.19491	0.711981	0.537054	-0.234131	-0.178129	0.0753032	0.302908
30.16	26.0508	2.22556	0.553208	0.420886	-0.226971	0.0085059	-0.0272783	0.524822
28.36	26.0756	2.25437	0.372116	0.19398	-0.0343591	0.172579	-0.0178595	-0.23124
28.64	26.0995	2.28182	0.177087	-0.105148	0.229243	-0.115416	0.0624407	-0.667466
28.75	26.1225	2.30799	-0.023234	-0.415037	0.358643	-0.107559	-0.106769	0.107535
28.83	26.1398	2.32793	-0.225521	-0.669521	0.211825	0.191531	0.152447	0.781542
27.06	26.1524	2.34272	-0.417778	-0.793831	-0.122111	0.015323	-0.185905	0.0913474
26.67	26.17	2.36232	-0.577002	-0.722492	-0.369621	-0.223205	0.207952	-0.821199
27.15	26.2021	2.39667	-0.683232	-0.440676	-0.32381	0.105597	-0.2311	-0.323317
28.73	26.2467	2.44357	-0.737866	-0.0189148	-0.0531941	0.147208	0.226702	0.733821
28.17	26.2796	2.47808	-0.773052	0.397076	0.177041	-0.216302	-0.188126	0.488822
28.52	26.316	2.51536	-0.774324	0.720726	0.263864	0.0638524	0.127389	-0.5474
28.51	26.3476	2.54699	-0.754393	0.859371	0.193584	0.113518	-0.0521362	-0.611134
29.23	26.3796	2.57814	-0.71103	0.784566	0.0549758	-0.133691	-0.0271261	0.348472
28.56	26.4067	2.60326	-0.654925	0.506276	-0.0925537	0.0162501	0.0986395	0.660824
28.38	26.4172	2.61052	-0.601616	0.0838849	-0.206715	0.0971054	-0.132953	-0.13372
27.23	26.4415	2.63096	-0.514304	-0.322473	-0.165574	-0.030075	0.127828	-0.569575
28.47	26.4629	2.64765	-0.412993	-0.627822	-0.0344365	-0.15646	-0.0937528	-0.094609
28.73	26.5007	2.6804	-0.278125	-0.734408	0.122441	0.176937	0.0290338	0.427119
28.67	26.5398	2.71354	-0.135095	-0.655645	0.154324	0.0116199	0.0357581	0.187248
28.67	26.5669	2.7334	-0.00722222	-0.448878	0.0341504	-0.205699	-0.0715601	-0.263082
28.99	26.6074	2.76574	0.129957	-0.140927	-0.0559508	0.229991	0.0695431	-0.147209
29.68	26.6342	2.78286	0.23905	0.148484	-0.0808683	-0.0820753	-0.0335906	0.0632064
30.22	26.6668	2.80444	0.339272	0.378283	-0.00373957	-0.101953	-0.0204272	0.0798355
30.02	26.7026	2.82788	0.424453	0.497061	0.0670191	0.188869	0.0705024	0.0737972
30.1	26.7258	2.83681	0.473008	0.465656	0.0143539	-0.148699	-0.0987604	0.0277827
30.84	26.7536	2.84885	0.506078	0.336444	-0.0659727	0.0434999	0.107979	-0.105208
30.06	26.777	2.85481	0.515326	0.148958	-0.0788306	0.0954049	-0.0994065	-0.180037
30.73	26.8113	2.87027	0.520791	-0.01862	0.0351336	-0.202193	0.0718246	0.0962531
30.36	26.8477	2.88607	0.511533	-0.143036	0.136435	0.108207	-0.048049	0.281285
30.34	26.8676	2.883	0.46501	-0.233931	0.068063	0.151011	0.0482018	-0.0558081
30	26.8853	2.87558	0.402162	-0.257256	-0.0782265	-0.234568	-0.05824	-0.308932
29.93	26.9043	2.86753	0.333188	-0.208605	-0.138531	0.00891871	0.0737508	0.00538967
29.98	26.9245	2.85847	0.261734	-0.112563	-0.0504755	0.240029	-0.101715	0.310973
29.92	26.9296	2.83196	0.172889	-0.0245614	0.0797496	-0.193919	0.151242	0.0312708
29.84	26.9328	2.80136	0.0888493	0.0544656	0.167765	-0.0468364	-0.202818	-0.25485
30.18	26.938	2.77085	0.0211811	0.118959	0.137633	0.193395	0.244191	-0.042074
30.18	26.9364	2.73167	-0.0352344	0.149708	-0.0242487	-0.127304	-0.26671	0.187297
30.2	26.9422	2.69817	-0.0601063	0.167313	-0.174652	-0.0100069	0.269463	0.057318
30.04	26.9473	2.6624	-0.0620007	0.159666	-0.20941	0.0548082	-0.261098	-0.1579
29.8	26.9546	2.6272	-0.0400011	0.129246	-0.0871218	-0.0452361	0.244208	-0.058753
29.86	26.9626	2.59106	-0.000711464	0.0735516	0.10712	0.0640539	-0.225768	0.127672
29.49	26.9606	2.54299	0.0371739	-0.0169608	0.216247	-0.0723712	0.214695	0.0433313
29.69	26.9596	2.49444	0.0821621	-0.10624	0.19282	0.00749617	-0.202195	-0.0729071
29.52	26.9624	2.44811	0.131752	-0.170046	0.0502512	0.111935	0.177608	-0.0144495
29.58	26.9536	2.38853	0.161792	-0.214782	-0.157869	-0.168239	-0.134034	0.0126004
29.2	26.9462	2.329	0.183853	-0.205083	-0.255239	0.0830034	0.0831508	0.00762376
29.41	26.9428	2.27222	0.197978	-0.132554	-0.156222	0.112165	-0.0362437	0.0304444
29.33	26.9374	2.21243	0.194032	-0.020182	0.0568815	-0.257205	-0.00316547	0.00613192
29.38	26.9356	2.15519	0.175573	0.111359	0.233106	0.163017	0.0296134	-0.0638916
29.45	26.9267	2.08971	0.128447	0.212371	0.220505	0.133839	-0.0408369	-0.0531537
29.3	26.9167	2.02226	0.0611324	0.266135	0.0503001	-0.317054	0.047782	0.106749
29.01	26.9123	1.9597	-0.0153133	0.268209	-0.131383	0.159718	-0.0581288	0.132765
28.86	26.9019	1.89049	-0.110921	0.197583	-0.223096	0.173612	0.0690384	-0.153509
28.38	26.888	1.8173	-0.21619	0.075231	-0.154197	-0.294759	-0.0628191	-0.205996
28.48	26.8921	1.76218	-0.298666	-0.0400234	0.057296	0.0893093	0.0229698	0.191819
28.66	26.8897	1.70037	-0.38264	-0.162696	0.185076	0.126741	0.0384559	0.233912
28.24	26.8925	1.64372	-0.450197	-0.25482	0.150404	-0.102411	-0.106979	-0.189864
27.61	26.8988	1.59061	-0.499109	-0.300805	-0.00327174	-0.040292	0.164915	-0.287836
27.88	26.9043	1.5367	-0.531253	-0.297184	-0.144697	0.0355164	-0.199552	0.163915
28.38	26.9242	1.49763	-0.527351	-0.224633	-0.138704	0.0976147	0.188622	0.3594
28.03	26.9259	1.44002	-0.525949	-0.14354	-0.0639064	-0.141516	-0.122194	-0.17997
28.22	26.9474	1.40268	-0.480904	-0.00927122	0.0894798	0.0379839	0.0135717	-0.352685
28.36	26.9766	1.37338	-0.409007	0.133854	0.160339	0.0422945	0.0923649	0.117502
27.99	26.9937	1.33165	-0.33957	0.222435	0.0391535	-0.0649595	-0.171133	0.309873
28.14	27.0198	1.29894	-0.251693	0.269404	-0.112128	0.12849	0.217973	-0.0188197
27.9	27.0389	1.25906	-0.167343	0.248479	-0.157887	-0.178199	-0.229352	-0.272309
28.32	27.0747	1.23596	-0.0631435	0.19937	-0.00803208	0.0447184	0.198681	-0.0290395
28.21	27.1019	1.20373	0.0244537	0.092241	0.135106	0.187302	-0.145297	0.15304
28.09	27.1145	1.15624	0.0842626	-0.0578168	0.119518	-0.232546	0.103993	0.0514793
28.09	27.1381	1.11944	0.146696	-0.171941	0.0216629	0.0499039	-0.0800106	0.0448379
27.83	27.1525	1.07306	0.188787	-0.245811	-0.0947028	0.135311	0.0669534	-0.053186
27.98	27.172	1.03165	0.229629	-0.236773	-0.0941343	-0.11361	-0.0446022	-0.18633
28.17	27.2126	1.01152	0.288055	-0.130681	0.0225332	-0.0482232	-0.0245386	-0.0338075
28.44	27.2354	0.972878	0.314563	-0.0251995	0.0334805	0.0248107	0.1421	0.204632
28.28	27.2665	0.942088	0.337815	0.0768813	-0.0310785	0.214542	-0.292414	0.214826
28.49	27.2813	0.894207	0.329821	0.114683	-0.103545	-0.2566	0.470254	-0.185299
27.75	27.3053	0.855165	0.323897	0.122571	-0.00301806	-0.0765104	-0.64826	-0.322436
28.16	27.3422	0.828728	0.325213	0.108115	0.198032	0.388044	0.774989	0.0722119
27.75	27.3522	0.774423	0.286377	0.0226045	0.200649	-0.279588	-0.814938	0.332057
28.67	27.3789	0.736337	0.260998	-0.0406901	0.0291862	-0.0869398	0.769193	0.171014
27.99	27.3868	0.678773	0.211915	-0.0987065	-0.24578	0.26507	-0.641695	-0.332551
28.38	27.4172	0.643604	0.191309	-0.0691285	-0.299377	-0.0566751	0.448801	-0.329056
27.85	27.4516	0.612155	0.177124	0.0101125	-0.105146	-0.280543	-0.239951	0.177943
28.66	27.4756	0.569552	0.148422	0.0807674	0.15045	0.241385	0.0444314	0.413225
28.18	27.5007	0.527037	0.116083	0.125232	0.294907	0.222872	0.12442	0.046927
27.22	27.5012	0.458913	0.0518916	0.0937343	0.20282	-0.496386	-0.230436	-0.419988
28.48	27.5212	0.410046	0.0121103	0.0609879	0.0504758	0.195825	0.268566	-0.177249
28.1	27.5313	0.350601	-0.0351036	-0.00196331	-0.129689	0.313501	-0.257063	0.290275
28.44	27.5422	0.291662	-0.0753635	-0.0628355	-0.239859	-0.413453	0.216838	0.292685
27.68	27.5528	0.232169	-0.106944	-0.101316	-0.218884	0.0228805	-0.156791	-0.11006
27.77	27.5683	0.177589	-0.121541	-0.096197	-0.05484	0.356937	0.0833454	-0.345755
27.75	27.5958	0.135314	-0.111015	-0.0413913	0.170685	-0.291021	-0.0143632	-0.0897452
27.62	27.6271	0.0967943	-0.0901942	0.0228231	0.271825	-0.150832	-0.0614324	0.26884
27.75	27.6499	0.0493436	-0.0800416	0.0465544	0.141684	0.40141	0.144986	0.246178
27.72	27.6662	-0.0049075	-0.0813867	0.0223893	-0.0962655	-0.0952912	-0.215712	-0.0967994
27.54	27.6815	-0.0603546	-0.0878924	-0.027517	-0.219034	-0.351793	0.274089	-0.303085
27.39	27.7	-0.112437	-0.0930249	-0.0697742	-0.123089	0.330511	-0.316073	-0.0946185
27.47	27.7333	-0.149369	-0.0840004	-0.0693491	0.0832769	0.135397	0.318941	0.27208
27.47	27.7559	-0.197085	-0.0934781	-0.0602602	0.130374	-0.48926	-0.281758	0.21495
27.33	27.7846	-0.238557	-0.102563	-0.0187381	0.0151841	0.302696	0.218148	-0.138178
27.33	27.816	-0.277202	-0.115026	0.0417986	-0.117293	0.238877	-0.144821	-0.306942
27.32	27.8484	-0.314733	-0.133063	0.0998349	-0.108097	-0.543956	0.0696603	-0.0393061
27.55	27.8888	-0.344184	-0.149271	0.141162	0.0565647	0.244512	-0.00903652	0.332185
27.6	27.9159	-0.387179	-0.18909	0.115561	0.1685	0.3225	-0.0309107	0.188588
27.35	27.9379	-0.435585	-0.239418	0.0409837	0.124489	-0.473042	0.0702514	-0.244955
27.49	27.9632	-0.480481	-0.282621	-0.0409971	-0.0228052	0.0828176	-0.108596	-0.28142
27.11	27.997	-0.516436	-0.305975	-0.0943784	-0.145944	0.339489	0.136216	0.11391
27.09	28.0388	-0.543944	-0.306528	-0.107034	-0.162204	-0.354292	-0.165438	0.296979
27.04	28.0838	-0.56799	-0.289337	-0.0906463	-0.082872	-0.0125202	0.191996	-0.00418697
27.42	28.1308	-0.589856	-0.256591	-0.0610195	0.0332628	0.322801	-0.217599	-0.276635
27.54	28.1782	-0.611147	-0.211301	-0.0349547	0.121434	-0.255192	0.24252	-0.0986745
27.2	28.2331	-0.624906	-0.147705	-0.014477	0.14913	-0.0664624	-0.270825	0.231141
27.47	28.2854	-0.641536	-0.0818746	-0.0222985	0.0725638	0.243334	0.294129	0.153482
27.05	28.3354	-0.660767	-0.0169544	-0.0517171	-0.0611119	-0.108221	-0.298995	-0.157201
27.39	28.3924	-0.673356	0.05444	-0.073098	-0.14648	-0.0986359	0.275122	-0.166181
27.86	28.4367	-0.699116	0.106489	-0.0945689	-0.156518	0.0904048	-0.215718	0.0511853
28.48	28.4955	-0.71076	0.169419	-0.0569283	-0.01957	0.106182	0.128471	0.203813
27.98	28.5589	-0.718236	0.227984	0.0231699	0.136204	-0.206836	-0.0452616	0.00347285
28.76	28.6096	-0.739367	0.25732	0.100399	0.149772	-0.00848453	-0.010206	-0.241742
28.42	28.6738	-0.747804	0.285602	0.188677	0.0672988	0.354713	0.0280928	-0.0195326
28.23	28.7189	-0.776736	0.272928	0.214405	-0.0919448	-0.387816	-0.0077268	0.217724
27.81	28.7664	-0.804264	0.246751	0.19881	-0.139956	-0.011992	-0.0245639	0.108089
28.42	28.8182	-0.828559	0.212768	0.145974	-0.0326044	0.468587	0.0437466	-0.179125
28.36	28.8536	-0.870587	0.150888	0.0368646	0.083368	-0.47989	-0.0278236	-0.218312
28.02	28.9061	-0.896215	0.106961	-0.0544766	0.154566	0.0162431	-0.0231907	0.185885
28.35	28.9542	-0.927449	0.0593858	-0.141621	0.0554091	0.421082	0.08403	0.251182
28.12	28.9938	-0.968256	0.00760998	-0.212554	-0.138382	-0.392217	-0.123388	-0.155515
27.9	29.0524	-0.990755	-0.0118183	-0.212181	-0.186694	0.0110394	0.12182	-0.242824
28	29.0994	-1.02612	-0.0338952	-0.18769	-0.0868129	0.244225	-0.0848102	0.054748
28	29.1554	-1.05342	-0.0344231	-0.119398	0.119051	-0.157704	0.0232915	0.254303
28.2	29.2088	-1.08465	-0.0285612	-0.0408214	0.227351	-0.0546881	0.0448444	0.0118003
28.14	29.2542	-1.12518	-0.0241723	0.0254619	0.125721	0.108977	-0.0964134	-0.238315
28.02	29.3103	-1.15627	-0.000588157	0.0986241	-0.0676408	0.0172976	0.119686	-0.0324077
28	29.3593	-1.19582	0.0188215	0.143853	-0.224941	-0.116765	-0.115311	0.171044
28.29	29.4121	-1.2329	0.043443	0.170421	-0.194021	0.0482205	0.0883508	0.0635478
28.02	29.46	-1.27639	0.0602237	0.164438	-0.00475532	0.0800645	-0.0444488	-0.126718
28.3	29.5108	-1.31841	0.0756858	0.139662	0.208485	-0.0671357	-0.00580595	-0.0513258
28.04	29.5589	-1.36483	0.0803659	0.0911371	0.255385	-0.0803758	0.0495687	0.0768876
28.26	29.5959	-1.4239	0.0638664	0.0170244	0.0807774	0.140425	-0.0664796	0.024128
28.1	29.6407	-1.47662	0.0494313	-0.0395943	-0.134999	0.053203	0.0518825	-0.00030631
28.12	29.6745	-1.54191	0.0173729	-0.0923047	-0.247577	-0.294274	-0.00135733	0.000919857
28.26	29.7213	-1.59519	-0.000985802	-0.0977303	-0.12792	0.237556	-0.0807004	-0.0134862
28.06	29.7673	-1.65054	-0.0208891	-0.0831541	0.0770322	0.114258	0.17033	-0.09238
27.95	29.8055	-1.71502	-0.0497003	-0.0715645	0.173008	-0.390437	-0.244625	-0.0093548
27.92	29.8553	-1.76885	-0.0624962	-0.0427975	0.13387	0.278252	0.293173	0.219774
27.69	29.8991	-1.82995	-0.0793326	-0.0318347	-0.0193152	0.113592	-0.31996	0.0394446
27.5	29.9437	-1.89139	-0.0912201	-0.0301515	-0.131323	-0.37503	0.335873	-0.313988
28.09	29.9973	-1.94468	-0.0876639	-0.021337	-0.0985123	0.246889	-0.352464	-0.111793
27.8	30.0457	-2.00455	-0.0874353	-0.0254408	-0.0080771	0.0875241	0.361959	0.34267
27.81	30.0879	-2.0717	-0.0915057	-0.0334558	0.0519447	-0.270296	-0.34356	0.235379
27.7	30.1412	-2.12883	-0.0790885	-0.00790359	0.07705	0.205234	0.287973	-0.302312
27.81	30.1873	-2.19411	-0.0714753	0.027737	0.031657	-0.0477002	-0.197652	-0.398959
27.54	30.2473	-2.24637	-0.0456659	0.0939988	-0.00674516	-0.0856547	0.0714284	0.234367
27.86	30.2981	-2.30918	-0.0321165	0.134765	-0.0625766	0.144775	0.0747184	0.488262
27.87	30.3395	-2.3828	-0.0320864	0.135003	-0.0856633	-0.0958838	-0.206518	-0.0909133
28.05	30.3928	-2.44532	-0.018621	0.124775	0.00446463	-0.000120377	0.308538	-0.497405
27.35	30.4413	-2.51358	-0.0111244	0.0783356	0.100072	0.0545818	-0.381576	-0.103363
28.01	30.4927	-2.58007	-0.00163947	0.00909858	0.110915	-0.0614145	0.423918	0.458843
27.67	30.5382	-2.65335	0.000664315	-0.0805652	0.00260581	0.0448715	-0.429589	0.275906
28	30.5937	-2.71747	0.0149028	-0.148096	-0.10569	0.024621	0.398423	-0.335771
27.57	30.6444	-2.78724	0.0238594	-0.19755	-0.142297	-0.145548	-0.339529	-0.437899
27.89	30.7003	-2.85263	0.0385523	-0.202622	-0.0510381	0.175351	0.259377	0.166357
27.31	30.756	-2.91891	0.0520447	-0.166898	0.0883468	-0.00174206	-0.168025	0.531428
27.99	30.8122	-2.9856	0.0637149	-0.0953221	0.158792	-0.245435	0.075791	0.0413731
27.41	30.8703	-3.05119	0.0741071	0.000663063	0.0985999	0.264287	0.00406084	-0.553707
27.97	30.9191	-3.1269	0.07043	0.0898684	-0.0588338	0.0457855	-0.052053	-0.273468
27.5	30.9907	-3.18005	0.0907364	0.200575	-0.1269	-0.33472	0.0563221	0.557224
27.84	31.0582	-3.23834	0.0990725	0.25972	-0.128541	0.143187	-0.0455839	0.408708
27.53	31.1136	-3.3099	0.0824985	0.232489	-0.0846413	0.340791	0.0500542	-0.501734
27.24	31.1696	-3.38177	0.0566949	0.144651	0.0383328	-0.389935	-0.0697827	-0.486427
27.84	31.2184	-3.46183	0.0159119	0.0148647	0.181428	-0.174603	0.115817	0.428048
28.42	31.2834	-3.52616	-0.00932636	-0.0882775	0.269487	0.65201	-0.202621	0.584073
27.45	31.3256	-3.61435	-0.0625258	-0.192713	0.107749	-0.375098	0.329928	-0.413928
27.11	31.3768	-3.69393	-0.0998416	-0.219937	-0.151905	-0.347749	-0.458746	-0.588794
27.78	31.4535	-3.74791	-0.0979386	-0.141248	-0.302009	0.644825	0.532183	0.385139
27.22	31.5092	-3.82354	-0.112868	-0.0568029	-0.324588	-0.267277	-0.537402	0.497425
27.89	31.5855	-3.87873	-0.0966371	0.055986	-0.0829538	-0.242659	0.483662	-0.304142
27.48	31.6598	-3.93655	-0.0788245	0.122506	0.244937	0.322375	-0.401287	-0.481711
27.88	31.7274	-4.00186	-0.0697229	0.106159	0.414529	-0.0827962	0.309796	0.249708
27.5	31.7876	-4.07547	-0.0718997	0.013219	0.297713	-0.029068	-0.208841	0.493468
27.5	31.836	-4.16168	-0.0880636	-0.117807	-0.029371	0.00620158	0.125904	-0.173362
27.21	31.8997	-4.23273	-0.0814701	-0.185675	-0.288519	-0.0686596	-0.0700448	-0.443795
27.34	31.9718	-4.29536	-0.0587455	-0.162945	-0.353335	0.167631	0.0208884	0.0599646
27.49	32.0431	-4.35911	-0.0334695	-0.0645187	-0.243885	-0.104776	0.0207053	0.340703
27.47	32.1165	-4.42102	-0.00453592	0.08624	-0.0147838	-0.154315	-0.0502419	0.0193034
27.81	32.201	-4.47208	0.0347011	0.250102	0.244002	0.317687	0.0513491	-0.228436
27.89	32.2698	-4.53959	0.0479048	0.328125	0.348868	-0.147429	-0.0193833	-0.0911952
27.21	32.3391	-4.60725	0.0526269	0.309678	0.282117	-0.181239	-0.0229647	0.165657
27.68	32.4113	-4.67245	0.051864	0.19437	0.0621136	0.314842	0.0546511	0.126253
27.4	32.4656	-4.75635	0.0222488	-0.020112	-0.25916	-0.127526	-0.0553076	-0.122582
27.49	32.5271	-4.83328	-0.0012058	-0.232727	-0.425112	-0.109222	0.0375111	-0.0603443
27.39	32.5949	-4.90371	-0.0135519	-0.375384	-0.298522	0.160029	-0.0158786	0.0881871
27.83	32.6725	-4.96411	-0.00847413	-0.400733	0.0527319	-0.0993198	-0.0172356	-0.0377603
27.79	32.7596	-5.01487	0.0122099	-0.306657	0.372203	0.0105114	0.0449388	-0.14033
27.79	32.8462	-5.06624	0.0321731	-0.142964	0.39428	0.0617005	-0.0693547	0.0879659
27.92	32.9257	-5.12513	0.039103	0.0295191	0.0970697	-0.120989	0.0939045	0.227519
28.02	32.9971	-5.19261	0.0308308	0.167524	-0.260117	0.146837	-0.10194	-0.0740799
28.19	33.0734	-5.25538	0.024099	0.264281	-0.355302	0.000795261	0.0952346	-0.284691
27.89	33.1496	-5.31849	0.0142049	0.298304	-0.146743	-0.278294	-0.0818724	0.0124267
27.98	33.228	-5.37955	0.00406106	0.269849	0.153947	0.33193	0.0607133	0.320416
28.09	33.2963	-5.45104	-0.0198135	0.174255	0.262904	0.0414042	-0.0271816	0.0578614
28.22	33.3635	-5.52358	-0.0425141	0.058176	0.148395	-0.451607	0.00253548	-0.289527
28.15	33.451	-5.57532	-0.0356186	-0.0169676	-0.0179274	0.36902	-0.0132308	-0.109823
28.11	33.5296	-5.63597	-0.0345763	-0.08601	-0.165557	0.119521	0.051313	0.157246
28.17	33.6122	-5.69247	-0.0257834	-0.13069	-0.182267	-0.441426	-0.102223	0.159554
27.47	33.6921	-5.75164	-0.0181818	-0.163477	-0.0844141	0.235715	0.152519	-0.0322513
27.71	33.7647	-5.81806	-0.0171752	-0.190163	0.0528761	0.240507	-0.181411	-0.144664
28	33.8457	-5.87574	-0.00306805	-0.181067	0.180906	-0.388267	0.181619	-0.0504182
27.85	33.9259	-5.93376	0.0139197	-0.14621	0.194635	0.0198785	-0.153686	0.0660935
28.19	34.018	-5.97928	0.0462522	-0.0749801	0.0755247	0.375199	0.0840018	0.105603
28.19	34.0915	-6.0433	0.0555043	-0.0218898	-0.168274	-0.317363	0.0314126	-0.0219714
28.17	34.1767	-6.09482	0.0780824	0.0576656	-0.275758	-0.0385282	-0.163596	-0.0426864
28.37	34.2794	-6.12797	0.119204	0.160892	-0.140794	0.233505	0.265668	-0.0341677
28.38	34.3732	-6.16945	0.142424	0.220959	0.0671364	-0.201999	-0.327815	-0.122172
28.44	34.4809	-6.19641	0.168147	0.244252	0.216004	0.12709	0.34088	0.0671701
28.38	34.5666	-6.24548	0.149548	0.167544	0.144685	-0.0661971	-0.298226	0.248318
28.29	34.6595	-6.28689	0.121159	0.0529526	0.0145054	-0.040102	0.223869	0.0561044
28.44	34.7548	-6.32526	0.0796933	-0.0716423	-0.055599	0.209076	-0.14294	-0.365656
28.45	34.8448	-6.36848	0.0183321	-0.182996	-0.060815	-0.268073	0.0751971	-0.245017
28.36	34.9528	-6.39297	-0.0325761	-0.220174	-0.0214212	0.0418874	-0.0400872	0.442974
28.26	35.0524	-6.42535	-0.102509	-0.216719	-0.0729556	0.271527	0.0292099	0.404277
28.16	35.1461	-6.46327	-0.184916	-0.172131	-0.144714	-0.284309	-0.017024	-0.421667
28.39	35.258	-6.48197	-0.244758	-0.0598032	-0.0470516	-0.0203559	-0.00581137	-0.527561
28.85	35.3792	-6.49067	-0.291388	0.0693593	0.157868	0.220539	0.00361529	0.272427
28.88	35.4819	-6.518	-0.358029	0.131523	0.232685	-0.141833	0.0431672	0.577313
28.24	35.5905	-6.53911	-0.412782	0.144702	0.135768	0.0374303	-0.123845	-0.0312725
28.37	35.6801	-6.57924	-0.478468	0.0843873	-0.104797	-0.0501985	0.240564	-0.575314
28.41	35.7838	-6.60458	-0.507221	0.0336699	-0.223135	0.077061	-0.369654	-0.123848
28.86	35.9019	-6.61472	-0.49363	0.017456	-0.142753	0.0291983	0.462356	0.476068
28.41	36.0048	-6.63968	-0.471535	-0.00170615	-0.0176468	-0.263593	-0.494395	0.174255
29.69	36.1332	-6.6384	-0.393688	0.0313993	0.118449	0.34881	0.45126	-0.289966
29.04	36.2427	-6.65597	-0.315776	0.0336994	0.0962994	-0.0927586	-0.343362	-0.267053
29.47	36.3587	-6.66677	-0.211338	0.0289209	0.0295644	-0.293375	0.20323	0.183122
30.49	36.482	-6.66978	-0.0835256	0.0105215	0.00687868	0.394232	-0.0696995	0.280987
28.91	36.5905	-6.68782	0.0349781	-0.0563509	-0.010016	-0.0933337	-0.0293683	-0.107809
30.1	36.7126	-6.692	0.172053	-0.11553	0.00674768	-0.261042	0.0852402	-0.20823
30.46	36.8205	-6.71043	0.289475	-0.184193	-0.0409531	0.270884	-0.09701	0.0150173
30.41	36.9355	-6.72167	0.406905	-0.204221	-0.081568	0.0628952	0.0756301	0.154766
30.48	37.0515	-6.73188	0.512713	-0.164136	-0.0652072	-0.3259	-0.0326244	0.0351183
31.1	37.1731	-6.73627	0.605745	-0.0608403	0.0224153	0.172636	-0.0341172	-0.102043
31.65	37.2828	-6.75295	0.65902	0.0590087	0.0921176	0.194673	0.122477	-0.0787584
31.65	37.3879	-6.7744	0.678722	0.182207	0.116038	-0.266501	-0.209049	0.0694718
31.82	37.4959	-6.79277	0.674559	0.295435	0.0910244	-0.0205657	0.287103	0.14259
31.9	37.6041	-6.81099	0.643952	0.364188	-0.000851495	0.23839	-0.357581	-0.0391721
31.28	37.7084	-6.83295	0.583981	0.357036	-0.130755	-0.0975731	0.418751	-0.198043
31.02	37.8098	-6.85751	0.500265	0.268684	-0.193607	-0.156607	-0.45385	-0.00113308
31.35	37.9272	-6.86548	0.41941	0.134465	-0.0855497	0.162009	0.446556	0.273875
31.35	38.0369	-6.88083	0.315701	-0.0647669	0.0743519	0.00720023	-0.409527	-0.0085199
31.05	38.1444	-6.89802	0.198929	-0.285156	0.184761	-0.0526528	0.367061	-0.318177
31.16	38.2603	-6.90615	0.0861944	-0.460959	0.187433	-0.0305179	-0.334662	0.00888088
31.01	38.3701	-6.91982	-0.0357656	-0.566622	0.0388369	-0.0169142	0.314627	0.342241
30.64	38.486	-6.92682	-0.149342	-0.550452	-0.145776	0.214307	-0.307545	0.0257803
30.85	38.5907	-6.94447	-0.270098	-0.422285	-0.255033	-0.223669	0.319469	-0.383699
30.93	38.708	-6.94847	-0.364408	-0.157944	-0.140965	-0.0991129	-0.343331	-0.0312454
32.25	38.8344	-6.94218	-0.43357	0.185937	0.100777	0.379431	0.348873	0.394473
32.28	38.9497	-6.94639	-0.501638	0.497836	0.226552	-0.239064	-0.321578	0.00561091
31.99	39.0745	-6.93994	-0.54264	0.729588	0.18162	-0.181078	0.265336	-0.369875
32.27	39.2044	-6.92738	-0.561822	0.808437	-0.00152113	0.376607	-0.197412	-0.016593
32.17	39.3316	-6.9166	-0.57053	0.685022	-0.199069	-0.138245	0.121502	0.351557
32.09	39.4527	-6.91096	-0.57338	0.36976	-0.249598	-0.227357	-0.0308935	0.0285993
31.82	39.581	-6.89699	-0.553651	-0.0490262	-0.0673754	0.334463	-0.0670757	-0.306397
32.18	39.7172	-6.87374	-0.51082	-0.474394	0.195989	-0.116562	0.151436	-0.0540114
31.99	39.8497	-6.85304	-0.460483	-0.822387	0.279492	-0.213899	-0.214624	0.246127
32.12	39.9909	-6.82208	-0.389511	-0.987013	0.119521	0.362422	0.252862	0.076461
31.6	40.136	-6.78568	-0.305166	-0.925001	-0.16167	-0.185256	-0.267418	-0.199368
32.46	40.3047	-6.72399	-0.189168	-0.619316	-0.304083	-0.202712	0.238546	-0.0866684
32.99	40.4763	-6.65803	-0.0746181	-0.176852	-0.242642	0.370648	-0.185631	0.0843985
33.9	40.6553	-6.58378	0.0322442	0.291639	-0.0236083	-0.130487	0.109655	0.0465763
35.27	40.828	-6.5154	0.105635	0.649677	0.183029	-0.27964	-0.0186638	-0.0138164
35.5	40.9953	-6.45243	0.14031	0.817726	0.268121	0.428066	-0.0681119	0.0488217
35.41	41.1536	-6.39843	0.132175	0.770646	0.209354	-0.0884787	0.153234	0.0159927
35.24	41.3108	-6.34531	0.0964886	0.560896	0.0761044	-0.37127	-0.215574	-0.113301
35.06	41.4885	-6.27112	0.0654059	0.289897	-0.0622854	0.424918	0.227119	-0.0403825
35.28	41.6542	-6.20896	0.00587616	-0.0195909	-0.267851	-0.0676705	-0.191059	0.0794467
35.01	41.831	-6.13557	-0.0483477	-0.26852	-0.375424	-0.269386	0.12098	0.123446
35.01	42.009	-6.0609	-0.101426	-0.427113	-0.254585	0.261433	-0.0373236	-0.0507534
35.53	42.1918	-5.98153	-0.142888	-0.477301	0.113232	-0.0190193	-0.0457733	-0.190107
36.06	42.3918	-5.88496	-0.154487	-0.421403	0.516977	-0.171606	0.0962465	-0.0205485
36.41	42.5773	-5.80382	-0.173177	-0.348326	0.543055	0.108152	-0.106097	0.163794
36.48	42.7652	-5.72114	-0.177517	-0.265543	0.128677	0.111198	0.0846835	0.151642
36.6	42.9413	-5.6513	-0.179191	-0.198225	-0.457677	-0.17054	-0.0220501	-0.0947869
37.18	43.1436	-5.55576	-0.128994	-0.0802659	-0.677459	0.0334137	-0.0778735	-0.183172
37.13	43.3642	-5.44254	-0.0387254	0.0706674	-0.376599	0.0168995	0.163512	-0.086065
37.57	43.5929	-5.32284	0.0677707	0.207708	0.162161	-0.0131381	-0.236763	0.0774672
38.7	43.8238	-5.20332	0.167512	0.284537	0.50331	0.0610009	0.273913	0.196583
39.42	44.0219	-5.12021	0.206727	0.239729	0.394643	-0.12841	-0.234988	0.0684214
39.57	44.2326	-5.02788	0.232868	0.167767	0.119076	0.17644	0.129422	-0.115187
39.67	44.4147	-4.96831	0.19582	0.0531767	-0.138562	-0.100338	0.0357728	-0.266655
40.02	44.5956	-4.91399	0.131043	-0.0143195	-0.185414	-0.0591699	-0.217107	0.0504814
40.15	44.7732	-4.86738	0.0423533	-0.00676964	-0.113063	0.187556	0.378104	0.42612
39.66	44.9148	-4.86176	-0.0982189	0.0346694	-0.117539	-0.165051	-0.464566	0.0667282
40.01	45.0728	-4.84367	-0.21206	0.176328	-0.0539573	0.105316	0.47959	-0.398893
39.44	45.2148	-4.84601	-0.321391	0.3242	0.0652814	-0.0658665	-0.436942	-0.284919
41.08	45.3594	-4.84989	-0.391021	0.435902	0.241532	-0.0412343	0.3559	0.351948
41.08	45.4894	-4.87269	-0.429748	0.422464	0.29678	0.211883	-0.252685	0.455539
40.07	45.5927	-4.92665	-0.439222	0.24549	0.123272	-0.189698	0.1818	-0.194292
39.53	45.7203	-4.95955	-0.346328	0.0124749	-0.095388	-0.0104882	-0.14963	-0.465093
39.95	45.8496	-4.99395	-0.174906	-0.262783	-0.308601	0.107806	0.120897	-0.0734502
39.98	45.9694	-5.04138	0.054596	-0.540549	-0.415292	-0.0654786	-0.0804047	0.350509
40.07	46.0924	-5.08886	0.34658	-0.72902	-0.244091	0.0706028	0.0339623	0.352585
41.22	46.2142	-5.14075	0.67988	-0.771226	0.173135	-0.124008	0.0144591	-0.154433
42.26	46.3437	-5.1879	1.04352	-0.623146	0.585291	0.0287375	-0.0637144	-0.531745
42.83	46.4756	-5.236	1.40209	-0.315808	0.600493	0.18366	0.0850003	-0.186737
43.13	46.5763	-5.3193	1.6864	0.0436272	0.0504817	-0.264996	-0.0460285	0.571149
43.77	46.6769	-5.40651	1.90839	0.43419	-0.60037	0.130333	-0.0370857	0.65653
43.29	46.7454	-5.52961	2.01421	0.747866	-0.821732	0.155837	0.180852	-0.432627
42.6787	46.8238	-5.6455	2.04426	0.993723	-0.261093	-0.239184	-0.353497	-0.988167
45.01	46.9103	-5.75574	1.98871	1.1092	0.636271	-0.0317518	0.504461	0.107371
45.51	46.9705	-5.89542	1.79916	0.985446	0.986507	0.239371	-0.614802	1.12581
44.36	47.0009	-6.06789	1.47554	0.618614	0.448659	0.0222266	0.720771	0.386315
40.18	47.0066	-6.26694	1.04539	0.100421	-0.462411	-0.27442	-0.770051	-1.00284
40.25	47.0365	-6.44187	0.596592	-0.373528	-0.836023	0.119904	0.755729	-0.730677
39.22	47.0769	-6.60564	0.139419	-0.728939	-0.442475	0.147035	-0.725026	0.625678
39.62	47.1118	-6.77428	-0.323571	-0.940698	0.229178	-0.179137	0.690735	0.910772
38.52	47.1511	-6.93706	-0.75802	-0.97352	0.571418	0.0143046	-0.652237	-0.169709
38.17	47.1945	-7.09374	-1.14176	-0.834019	0.348778	0.0949413	0.614813	-0.910702
37.48	47.2626	-7.22259	-1.43308	-0.534103	-0.120588	-0.0514737	-0.602648	-0.289275
38.74	47.3372	-7.34193	-1.64521	-0.177293	-0.428809	-0.100596	0.59402	0.673137
38.24	47.4209	-7.44911	-1.77454	0.153793	-0.337879	0.109726	-0.597538	0.621434
39.28	47.4983	-7.55964	-1.84125	0.376391	0.00603104	0.0654883	0.618895	-0.317961
38.05	47.5852	-7.657	-1.82998	0.493691	0.319667	-0.143517	-0.65066	-0.783063
39.7	47.6789	-7.74375	-1.75025	0.512403	0.334019	-0.046611	0.674868	-0.109218
38.74	47.7889	-7.81028	-1.60263	0.467071	0.0523953	0.218025	-0.702209	0.749521
39.89	47.9024	-7.86947	-1.41866	0.357482	-0.313119	-0.119854	0.710941	0.487246
38.22	47.9996	-7.94171	-1.23779	0.180038	-0.457382	-0.168361	-0.677793	-0.598341
38.44	48.1059	-8.00097	-1.04074	0.0112281	-0.145929	0.360865	0.610213	-0.724236
38.49	48.211	-8.05746	-0.848752	-0.134388	0.364832	-0.21035	-0.527125	0.303097
40.41	48.3131	-8.11301	-0.671614	-0.244516	0.601876	-0.217873	0.443503	0.880972
40.41	48.4142	-8.16564	-0.511464	-0.31046	0.304529	0.503724	-0.371224	0.0441641
38.67	48.4907	-8.23873	-0.392646	-0.353717	-0.33271	-0.249286	0.348458	-0.907293
39.04	48.6043	-8.26918	-0.234041	-0.271266	-0.63089	-0.257473	-0.37753	-0.286772
40.77	48.7328	-8.27931	-0.0596755	-0.124778	-0.395853	0.330435	0.392712	0.718701
40.95	48.8509	-8.2949	0.097322	-0.00748101	0.0849128	-0.00484388	-0.37445	0.389843
41.27	48.9782	-8.29619	0.259129	0.0712085	0.45766	-0.144437	0.322687	-0.439852
41.25	49.0975	-8.3005	0.406671	0.0757424	0.441461	-0.0615504	-0.232681	-0.422723
41.81	49.2361	-8.27989	0.572903	0.0588258	0.146943	0.208088	0.100585	0.230526
41.88	49.3742	-8.2545	0.731424	0.010297	-0.235521	-0.0157761	0.0435555	0.281294
41.39	49.5098	-8.22667	0.87543	-0.0464436	-0.446177	-0.275443	-0.170824	-0.0705377
42.81	49.6656	-8.17337	1.02623	-0.0533509	-0.316088	0.235708	0.251	-0.0643483
42.91	49.8021	-8.13476	1.12947	-0.0586753	-0.0349258	0.0854318	-0.28224	-0.0712335
43.65	49.9393	-8.09089	1.20301	-0.0260738	0.261585	-0.223921	0.290691	-0.131017
43.7	50.0835	-8.0352	1.25075	0.051595	0.420818	0.0240292	-0.295832	0.128604
44.87	50.2179	-7.98509	1.2468	0.124778	0.296947	0.137015	0.294825	0.297325
43.39	50.3318	-7.95153	1.1768	0.157707	-0.0466352	0.0329174	-0.260978	-0.0739142
43.12	50.4364	-7.92276	1.05982	0.167661	-0.325698	-0.164395	0.217786	-0.382491
42.61	50.5436	-7.88626	0.920044	0.181859	-0.312919	-0.0378649	-0.16534	0.0137128
43.36	50.665	-7.83022	0.778611	0.210186	-0.051597	0.292552	0.0862514	0.434846
43.51	50.7742	-7.78116	0.609284	0.191182	0.150949	-0.203005	0.0134897	0.00710938
43.13	50.8828	-7.72709	0.432584	0.129664	0.180069	-0.161058	-0.102611	-0.43453
43.36	51.0132	-7.64515	0.280028	0.0517648	0.110986	0.362694	0.141886	-0.0264297
43.23	51.1204	-7.58076	0.10101	-0.108433	-0.0458695	-0.210268	-0.120136	0.350169
43.3	51.2473	-7.49045	-0.0509301	-0.263123	-0.076164	-0.0525807	0.0535418	0.13093
43.84	51.3749	-7.39326	-0.196598	-0.404522	-0.0314714	0.135596	0.0206557	-0.322128
43.5	51.5016	-7.29072	-0.338544	-0.497809	-0.0171991	-0.096912	-0.0770822	-0.229262
44.01	51.6477	-7.16243	-0.455137	-0.482824	-0.045525	0.106882	0.0856656	0.291118
43.52	51.7739	-7.04821	-0.595869	-0.404145	-0.144968	-0.167898	-0.039923	0.233858
44.49	51.9172	-6.91068	-0.718311	-0.206939	-0.086028	0.104775	-0.0450332	-0.165917
43.86	52.0632	-6.76476	-0.842177	0.0566076	0.113166	0.121946	0.126156	-0.283023
44.42	52.1775	-6.64544	-1.0089	0.287717	0.236435	-0.332293	-0.163279	0.00498216
44.87	52.2927	-6.51977	-1.17341	0.498109	0.238041	0.332818	0.166694	0.389739
44.89	52.3724	-6.42418	-1.36388	0.614374	0.0416993	0.0127211	-0.118918	0.170293
45.23	52.4507	-6.3237	-1.51729	0.687404	-0.128446	-0.349648	0.0686299	-0.291979
45.16	52.5564	-6.18792	-1.57521	0.752777	-0.114322	0.336913	-0.0540424	-0.298324
45.44	52.67	-6.03649	-1.54708	0.733179	-0.0744168	-0.0880793	0.0527113	0.0245867
45.08	52.7995	-5.86119	-1.41889	0.576339	-0.121061	-0.212971	-0.0782159	0.310206
45.4	52.9215	-5.68572	-1.22015	0.208859	-0.239819	0.32657	0.12016	0.185757
45.28	53.0331	-5.51281	-0.95707	-0.341389	-0.180887	-0.11188	-0.14405	-0.178361
46.37	53.1633	-5.31259	-0.599155	-0.923797	0.236423	-0.198607	0.137704	-0.290162
46.99	53.3059	-5.09098	-0.164466	-1.40578	0.67651	0.243267	-0.116027	-0.0554079
47.51	53.4734	-4.83515	0.339894	-1.64139	0.614927	-0.0528905	0.0469357	0.272625
47.8	53.6223	-4.58944	0.835353	-1.60049	-0.193104	-0.210195	0.0674285	0.185238
49.01	53.7916	-4.31382	1.34335	-1.17393	-1.05642	0.401578	-0.187338	-0.067373
50.1	54.003	-3.98605	1.86098	-0.373137	-1.11485	-0.307507	0.243183	-0.269873
52.66	54.2297	-3.63332	2.31997	0.599809	-0.231307	-0.304974	-0.249403	-0.317725
56.38	54.514	-3.21369	2.72423	1.55001	0.983531	0.840245	0.145533	0.181233
57.7	54.7532	-2.83236	2.90594	2.05638	1.29487	-0.682383	0.0462586	0.4409
57.65	54.9818	-2.45508	2.87786	2.02051	0.523513	-0.102847	-0.225246	0.186864
57.44	55.2358	-2.0451	2.67424	1.50259	-0.572238	0.972615	0.334839	-0.349504
53.2	55.4649	-1.65346	2.24068	0.565738	-1.17198	-1.13324	-0.334898	-0.629321
54.87	55.7829	-1.16484	1.72452	-0.406093	-0.663825	0.242306	0.177555	0.235051
56.97	56.0927	-0.678777	1.02113	-1.35174	0.167767	0.78191	0.0353939	0.662584
54.62	56.3803	-0.21045	0.134217	-2.09456	0.55299	-0.980419	-0.207824	-0.0284474
53.85	56.7084	0.303014	-0.824178	-2.3651	0.461821	0.380883	0.292511	-0.497271
53.22	57.0115	0.79454	-1.88521	-2.17411	0.0721262	0.301637	-0.289059	-0.271395
54.54	57.3491	1.32369	-2.92616	-1.45838	-0.0811919	-0.569554	0.204362	0.346865
55.92	57.6866	1.85417	-3.93539	-0.416972	-0.0449402	0.343812	-0.100663	0.359289
55.81	57.9676	2.32751	-4.92358	0.649031	-0.147276	0.0543629	0.0386861	-0.207288
56.56	58.2301	2.78237	-5.77187	1.61091	-0.25109	-0.12968	0.0509832	-0.151567
57.5	58.5172	3.26277	-6.35194	2.37647	-0.082159	0.14319	-0.178211	0.255276
58.59	58.8245	3.76437	-6.60591	2.78692	0.269633	-0.411394	0.310996	-0.110172
59.53	59.2032	4.33864	-6.43698	2.77062	0.504811	0.404491	-0.498816	-0.489526
60.48	59.6177	4.94765	-5.89054	2.14493	0.113622	0.0521758	0.6273	-0.0010783
59.96	59.9735	5.49324	-5.10762	0.766046	-0.863838	-0.763676	-0.652767	0.562131
62.51	60.3051	6.00886	-4.07973	-1.08027	-1.2875	1.09747	0.635602	0.396738
60.61	60.5847	6.4658	-2.86857	-2.98045	-0.366982	-0.177095	-0.526016	-0.415395
62.63	60.8834	6.93637	-1.42234	-4.28852	1.55863	-1.24426	0.370889	-0.537278
68.61	61.2198	7.43883	0.227701	-4.55994	2.68059	1.37282	-0.275828	0.0886207
69.15	61.4962	7.87302	1.89318	-3.77274	1.27665	0.0739761	0.27139	0.344064
68.94	61.7684	8.29487	3.56973	-1.92477	-1.78215	-1.31585	-0.27711	0.428833
73.25	62.0781	8.74669	5.2363	0.691009	-3.80067	0.982109	0.247445	0.105578
77.7	62.4133	9.21551	6.79281	3.43295	-2.74781	0.257631	-0.228078	-0.917998
84.8	62.7706	9.69603	8.13482	5.54238	0.867801	-1.07523	0.165879	-0.904783
92.67	63.0744	10.1085	9.06977	6.25036	4.04777	0.627072	-0.0756446	0.906911
95.26	63.2433	10.3684	9.42798	5.15845	3.99617	0.574293	0.0855626	1.86381
85.94	63.2861	10.4844	9.20788	2.56787	0.820352	-0.645537	-0.00197068	-0.0581404
77.35	63.2908	10.5486	8.56259	-0.618449	-2.63086	0.00367216	-0.0562254	-2.09017
73.85	63.3505	10.6578	7.67345	-3.34193	-3.54775	0.230855	0.0381264	-0.835295
76.59	63.4561	10.8037	6.58954	-4.90691	-1.73381	-0.179605	-0.0566064	1.70337
77.15	63.5423	10.9197	5.28089	-5.08783	0.740551	0.114959	0.100088	1.38052
76.43	63.6007	10.9974	3.79405	-3.95022	1.95186	0.00856861	-0.107883	-1.02461
76.59	63.6735	11.0803	2.24536	-1.81337	1.623	-0.141346	0.0823858	-1.56886
77.28	63.749	11.1568	0.682929	0.672386	0.595078	0.123982	-0.0559754	0.235082
77.51	63.7975	11.1966	-0.874566	2.75546	-0.251801	-0.0081477	0.0333513	1.40257
76.02	63.7969	11.1773	-2.39581	3.85903	-0.648434	-0.0208918	0.0381528	0.52571
73.2	63.7668	11.1198	-3.792	3.79542	-0.750676	0.170868	-0.0936498	-0.785441
71.38	63.7236	11.0425	-4.97377	2.73327	-0.718293	-0.220971	0.162253	-0.905507
69.44	63.7287	11.01	-5.80933	1.16498	-0.379879	0.00601475	-0.254042	0.0893764
69.57	63.8165	11.0579	-6.23301	-0.400263	0.279774	0.138483	0.250576	0.842661
66.95	63.9164	11.1141	-6.34405	-1.70338	0.745085	-0.356558	-0.2182	0.250422
66.93	64.0038	11.1531	-6.20914	-2.5382	0.669665	0.411624	0.175585	-0.66149
66.55	64.0533	11.1489	-5.89775	-2.80645	0.134684	0.104759	-0.08547	-0.459501
66.8	64.096	11.1337	-5.4077	-2.43708	-0.33576	-0.669442	0.00225247	0.594452
69.71	64.1666	11.1431	-4.73585	-1.49682	-0.393044	0.517872	0.0276043	0.664699
69.8	64.2193	11.1311	-3.97971	-0.299042	-0.26388	0.242486	0.000715312	-0.584625
71.72	64.2976	11.1424	-3.13132	0.922257	-0.0930119	-0.699084	-0.0748131	-0.797608
75.93	64.3967	11.1723	-2.24124	1.86733	-0.0151027	0.231707	0.141494	0.458468
77.45	64.4963	11.2002	-1.3807	2.2798	-0.0165071	0.49263	-0.205181	0.82989
77.63	64.5903	11.2201	-0.596275	2.07043	0.0752069	-0.507171	0.27263	-0.312491
77.18	64.6861	11.2395	0.0938406	1.34049	0.33007	-0.130166	-0.327614	-0.804844
77.86	64.7957	11.2711	0.686168	0.325606	0.516317	0.527696	0.346373	0.203428
76.23	64.8941	11.2896	1.14306	-0.728464	0.24649	-0.228796	-0.325205	0.701696
75.88	65.0127	11.3271	1.50476	-1.49636	-0.378232	-0.246778	0.281085	-0.0580316
75.66	65.1641	11.3969	1.7942	-1.77687	-0.893369	0.225365	-0.264511	-0.623119
76.01	65.3295	11.4797	1.99541	-1.57167	-0.854944	0.0284214	0.251538	-0.155722
77.87	65.514	11.5802	2.12071	-0.990691	-0.126881	-0.0440067	-0.257712	0.456475
80.13	65.7059	11.6863	2.16405	-0.261573	0.830542	-0.178857	0.270347	0.265256
81.2	65.9086	11.8004	2.13688	0.384003	1.27764	0.11631	-0.308334	-0.290991
81.13	66.0874	11.8867	2.00898	0.716737	0.707612	0.293204	0.379364	-0.356939
80.16	66.2468	11.9496	1.80576	0.696812	-0.489669	-0.359402	-0.434345	0.204375
79.53	66.4119	12.0147	1.58531	0.451982	-1.31101	-0.126703	0.476236	0.509112
79.71	66.6025	12.1021	1.39612	0.166084	-1.05712	0.551503	-0.524984	-0.0843424
79.61	66.8086	12.2015	1.23996	-0.0380708	0.0107135	-0.367522	0.54212	-0.722037
79.88	67.0156	12.2974	1.10383	-0.0997969	0.976241	-0.351465	-0.525753	-0.183432
82.94	67.237	12.4025	0.99887	0.00540678	1.09806	0.771116	0.448592	0.849173
81.28	67.4101	12.4524	0.843883	0.13189	0.251936	-0.342548	-0.289299	0.434977
80.61	67.5727	12.4851	0.683519	0.276235	-0.650194	-0.363138	0.117537	-0.695175
80.22	67.7386	12.5145	0.536099	0.396139	-0.779689	0.613446	0.0291319	-0.635097
80.76	67.8715	12.5035	0.358185	0.377197	-0.199538	-0.294366	-0.120934	0.4173
81.05	67.9983	12.4791	0.183047	0.237627	0.500407	-0.113068	0.171974	0.843627
80.51	68.084	12.4062	-0.0238719	-0.0369885	0.606723	0.326453	-0.152705	-0.0768834
79.4	68.1711	12.3283	-0.199437	-0.293464	0.181755	-0.212593	0.106981	-0.780467
79.41	68.2781	12.265	-0.311093	-0.416146	-0.28347	-0.0592272	-0.0774393	-0.256188
81	68.3826	12.1936	-0.385586	-0.406049	-0.442819	0.141035	0.0548151	0.496364
79.7	68.4839	12.1131	-0.430139	-0.281583	-0.239441	-0.0497503	-0.0445119	0.473603
79.83	68.5594	12.0007	-0.477489	-0.116151	0.0674341	0.0147432	0.0675789	-0.147482
79.83	68.6192	11.8667	-0.516357	0.0699458	0.2847	0.0332313	-0.0853545	-0.448016
80.3	68.6826	11.7318	-0.520331	0.276388	0.357415	-0.0936985	0.100306	-0.126976
80.03	68.758	11.6047	-0.480932	0.467982	0.249973	0.0515156	-0.136867	0.273261
79.85	68.8227	11.4626	-0.431219	0.553459	-0.0728532	0.0407754	0.193506	0.265988
79.61	68.8841	11.3132	-0.368714	0.507653	-0.411735	-0.0392538	-0.251958	0.00118056
79.56	68.9405	11.1552	-0.299225	0.330991	-0.494912	-0.0224738	0.311886	-0.279164
79.54	69.0046	11.0022	-0.211062	0.0781225	-0.17293	0.0464032	-0.36441	-0.258879
80.83	69.087	10.865	-0.099516	-0.190386	0.349417	-0.0283782	0.373622	0.156832
79.89	69.1529	10.7082	-0.0171678	-0.478899	0.574647	-0.0820022	-0.339818	0.37956
79.71	69.2134	10.5434	0.0416201	-0.706096	0.336805	0.229494	0.290802	0.0973239
79.08	69.2676	10.3702	0.0744174	-0.800082	-0.154122	-0.134917	-0.226208	-0.384704
78.13	69.329	10.2026	0.0988768	-0.6905	-0.470004	-0.201278	0.158888	-0.325426
79.06	69.4175	10.0613	0.137366	-0.359117	-0.375066	0.365228	-0.132895	0.271383
79.65	69.4861	9.89855	0.129492	0.0482934	-0.109613	-0.180404	0.146091	0.401524
80.24	69.5582	9.73815	0.102171	0.468232	0.164998	-0.123182	-0.168357	-0.0377454
80.19	69.6372	9.58393	0.0626686	0.807144	0.321984	0.279303	0.177834	-0.391666
79.62	69.7148	9.42777	0.0042506	0.964716	0.291646	-0.226359	-0.168303	-0.225362
79.56	69.807	9.28594	-0.0521014	0.908554	0.123864	0.0153252	0.121509	0.299376
79.45	69.8783	9.12234	-0.146216	0.582359	-0.179306	0.174067	-0.0398966	0.368906
78.15	69.9395	8.94821	-0.256482	0.0785676	-0.386442	-0.138895	-0.0293436	-0.0448675
77.45	70.0183	8.7923	-0.337099	-0.429976	-0.265658	0.00617441	0.0633903	-0.375326
78.12	70.0949	8.63498	-0.400199	-0.83776	0.0618698	-0.0040744	-0.0611585	-0.272739
78.59	70.2094	8.51706	-0.39367	-0.994636	0.376679	0.0613375	-0.00479631	0.277543
77.57	70.3151	8.39105	-0.375449	-0.948128	0.286121	-0.107433	0.0991412	0.406832
77.71	70.416	8.26094	-0.34476	-0.719128	-0.122142	0.0638619	-0.179212	-0.0751109
78.25	70.5326	8.1477	-0.279528	-0.334261	-0.399969	0.123678	0.221285	-0.415154
78.21	70.6454	8.03144	-0.207796	0.0893236	-0.297321	-0.323044	-0.225776	-0.203996
80.42	70.7794	7.93749	-0.10816	0.487342	0.135555	0.225236	0.179297	0.353039
79.97	70.9009	7.83122	-0.0319354	0.717836	0.410441	0.135954	-0.103244	0.357572
79.47	71.0008	7.70343	0.00334448	0.730065	0.256147	-0.365481	0.0462142	-0.173921
79.13	71.1124	7.58788	0.0371016	0.603361	-0.0885454	0.282127	-0.0103443	-0.353979
79.54	71.223	7.47204	0.0558986	0.381266	-0.312712	0.0119304	-0.0136889	-0.0488534
79.11	71.3482	7.3718	0.0774931	0.149581	-0.214631	-0.305844	0.0181972	0.267977
79.19	71.474	7.27264	0.0818726	-0.0688618	0.0326833	0.311383	-0.0269643	0.171828
78.44	71.5746	7.14819	0.0372217	-0.279788	0.139511	-0.00581667	0.0654213	-0.154536
78.27	71.6741	7.02299	-0.0210042	-0.408576	0.122257	-0.221304	-0.103282	-0.130175
78.6	71.7843	6.90946	-0.0693429	-0.417461	0.093263	0.168433	0.116676	0.0604832
78.26	71.8873	6.7895	-0.121446	-0.346141	0.053731	-0.0341881	-0.102281	-0.000729213
77.24	72.0053	6.68563	-0.145343	-0.199376	0.0147655	0.00492037	0.0535884	0.00247916
79.21	72.111	6.57015	-0.169264	-0.065817	-0.124308	-0.0350541	0.0193087	0.0941891
77.25	72.214	6.45285	-0.176526	0.0364424	-0.249968	-0.00936487	-0.0845231	0.0422275
78.57	72.3385	6.3587	-0.133866	0.128146	-0.168206	0.153149	0.114276	-0.150671
78.27	72.4603	6.26289	-0.0716252	0.160198	0.0527474	-0.262371	-0.118782	-0.205708
80.01	72.5959	6.182	0.0232621	0.15191	0.275397	0.0903919	0.0941105	0.16167
79.51	72.7242	6.09421	0.115975	0.0787965	0.262551	0.253428	-0.0587238	0.324091
78.31	72.8314	5.9855	0.182483	-0.0468411	-0.000423203	-0.352649	0.0505518	-0.100165
79.06	72.9496	5.88842	0.257223	-0.122837	-0.208771	0.104393	-0.0667098	-0.330225
78.99	73.0639	5.78778	0.318041	-0.132496	-0.219025	0.203676	0.08746	-0.0360153
79.28	73.1697	5.67898	0.355235	-0.0700405	-0.0562536	-0.275595	-0.091822	0.309402
79.19	73.282	5.57717	0.383452	0.071136	0.149766	0.117117	0.0703117	0.186514
79.26	73.3769	5.45792	0.372807	0.215081	0.183032	0.0723177	-0.0141288	-0.267569
79.32	73.4774	5.34493	0.35193	0.346552	0.0842031	-0.116291	-0.0634271	-0.263399
79.39	73.573	5.22739	0.310499	0.400316	-0.0599818	0.04856	0.145955	0.173715
79.48	73.6585	5.10028	0.246037	0.336675	-0.133768	0.00643489	-0.210145	0.312755
79.36	73.753	4.98301	0.186578	0.184023	-0.051753	0.0202087	0.248918	-0.012623
78.25	73.8406	4.85965	0.118088	-0.0543311	0.0535029	-0.0610958	-0.267998	-0.366588
78.11	73.9281	4.73726	0.0537385	-0.313815	0.0818006	0.0219609	0.284248	-0.125522
78.83	74.0275	4.62812	0.011115	-0.512903	0.0228581	0.0814172	-0.322061	0.362322
78.06	74.1072	4.50006	-0.0450258	-0.639672	-0.112727	-0.165452	0.392524	0.215316
77.73	74.2036	4.39045	-0.0678161	-0.593096	-0.0966323	0.174874	-0.476608	-0.234403
77.62	74.3122	4.29465	-0.0631478	-0.378483	0.0569151	-0.0715708	0.527536	-0.320224
77.8	74.4103	4.18956	-0.0624068	-0.0771219	0.136546	-0.207282	-0.526788	0.00372644
79.55	74.5351	4.11259	-0.0292889	0.284044	0.0891737	0.45945	0.454767	0.408976
78.7	74.6226	3.99845	-0.0487623	0.516821	-0.180367	-0.383633	-0.323769	0.116923
78.73	74.6949	3.8695	-0.0955016	0.607086	-0.309469	-0.0286398	0.21407	-0.288964
79.18	74.7948	3.76959	-0.114909	0.613297	0.0011705	0.57702	-0.174564	-0.139065
78.86	74.8599	3.63558	-0.178142	0.45677	0.385684	-0.825946	0.222541	0.0366785
79.22	74.9586	3.53667	-0.202016	0.272262	0.549544	0.381517	-0.353453	0.195307
79.35	75.0308	3.41186	-0.256222	0.00984814	0.109873	0.511841	0.527441	0.0766081
74.71	75.0803	3.26534	-0.329486	-0.264047	-0.588788	-0.971191	-0.655851	-0.0936273
78.6	75.1749	3.16627	-0.331401	-0.385459	-0.748862	0.527836	0.687858	-0.0293304
77.35	75.251	3.05014	-0.334375	-0.434001	-0.279159	0.310545	-0.643256	-0.204842
78.39	75.3475	2.9564	-0.294177	-0.373825	0.518616	-0.754495	0.540298	-0.0452705
78.98	75.4417	2.86152	-0.243667	-0.284107	0.894294	0.423154	-0.429988	0.367804
78.99	75.4876	2.71866	-0.240935	-0.263467	0.418505	0.281079	0.377646	0.19852
77.09	75.5428	2.58676	-0.210606	-0.203375	-0.347611	-0.45982	-0.352697	-0.267149
78.01	75.6073	2.4664	-0.144327	-0.0716212	-0.721048	0.0159016	0.328348	-0.365086
78.76	75.69	2.36688	-0.0312097	0.140453	-0.437977	0.278802	-0.317962	0.0630252
79.56	75.7869	2.28386	0.115627	0.377982	0.130158	-0.0931165	0.285428	0.38587
79.45	75.8701	2.18874	0.250262	0.529189	0.385739	-0.215212	-0.220222	0.0896451
79.32	75.9539	2.09573	0.37809	0.562648	0.216471	0.195026	0.136853	-0.27174
78.64	76.0322	1.99866	0.482547	0.449879	-0.0814704	0.121561	-0.0447771	-0.217869
79.06	76.1024	1.89477	0.552636	0.205551	-0.135762	-0.26544	-0.0386087	0.130441
79.31	76.1701	1.78965	0.589427	-0.106646	0.107956	0.0272983	0.109457	0.304679
78.28	76.2214	1.66905	0.574106	-0.425933	0.296507	0.268039	-0.156238	0.035388
78.05	76.2576	1.5347	0.511942	-0.654904	0.136094	-0.152474	0.198115	-0.286125
75.73	76.2831	1.39148	0.420053	-0.696682	-0.264487	-0.181679	-0.203416	-0.128333
78.2	76.3495	1.29232	0.37118	-0.445072	-0.436297	0.283162	0.146009	0.292464
78.11	76.4198	1.19966	0.323347	-0.0286908	-0.279089	-0.17215	-0.0844994	0.0439558
78	76.4809	1.09998	0.258513	0.395718	0.0784409	-0.0249426	0.0575599	-0.357932
79.23	76.5588	1.01923	0.203858	0.719042	0.418659	0.25195	-0.0975331	0.0646945
78.16	76.5849	0.887752	0.0780602	0.738263	0.375724	-0.428939	0.232893	0.380238
78.28	76.628	0.775672	-0.029895	0.548619	0.162582	0.456644	-0.414146	0.0722192
78.1	76.6628	0.657356	-0.141228	0.179476	-0.107197	-0.0824593	0.587247	-0.467057
74.55	76.6797	0.523703	-0.25663	-0.260992	-0.299742	-0.600888	-0.685527	-0.2227
79.07	76.749	0.44623	-0.285904	-0.540437	-0.228789	0.956276	0.645312	0.587707
74.61	76.7668	0.319564	-0.34992	-0.723951	-0.208626	-0.499421	-0.460683	0.20644
75.09	76.8228	0.235004	-0.339455	-0.629449	-0.0322225	-0.439688	0.183153	-0.485787
77.11	76.9019	0.177339	-0.27549	-0.311445	0.21793	0.937614	0.0812419	-0.320261
77.11	76.9528	0.0939772	-0.230815	0.0431813	0.277407	-0.596215	-0.279209	0.259238
77.88	77.0329	0.0430969	-0.148846	0.393948	0.212435	-0.179598	0.38521	0.490466
77.02	77.0714	-0.0476338	-0.123996	0.531182	-0.0730349	0.6547	-0.394586	-0.126697
76.18	77.1084	-0.137491	-0.112873	0.480051	-0.27246	-0.388649	0.363714	-0.437505
76.12	77.1518	-0.217986	-0.10423	0.290925	-0.196543	-0.216433	-0.326855	0.0144135
78.29	77.1841	-0.306966	-0.11824	0.0130391	0.0302992	0.451819	0.301385	0.306425
76.42	77.226	-0.383258	-0.128233	-0.227541	0.225375	-0.132036	-0.294716	0.0902111
76.84	77.2596	-0.464913	-0.152514	-0.374193	0.179486	-0.293481	0.303972	-0.201997
77.01	77.2968	-0.53965	-0.17284	-0.360628	-0.028947	0.348652	-0.313642	-0.097965
76.13	77.3459	-0.599094	-0.176137	-0.181411	-0.186116	-0.033732	0.300672	0.090613
76.03	77.3913	-0.659045	-0.180458	0.0736085	-0.191231	-0.318228	-0.270864	-0.00127174
77.42	77.4361	-0.716736	-0.183114	0.311217	-0.0460178	0.347612	0.229062	-0.0103204
77.12	77.4663	-0.786417	-0.199397	0.423536	0.113101	-0.0168434	-0.171217	0.129087
77.35	77.4864	-0.863452	-0.218564	0.376736	0.203076	-0.291226	0.125119	0.0430275
76.52	77.5132	-0.930377	-0.212908	0.209258	0.208869	0.308798	-0.0963081	-0.207422
76.41	77.5342	-0.999829	-0.19153	-0.0461266	0.0731552	-0.0898337	0.0784802	-0.160317
76.24	77.5605	-1.06026	-0.136631	-0.294916	-0.13159	-0.155211	-0.0607529	0.266378
76.05	77.6018	-1.1017	-0.036347	-0.449428	-0.280678	0.261291	0.0195216	0.306437
75.61	77.6306	-1.15215	0.0730805	-0.502268	-0.317261	-0.231343	0.0480779	-0.33709
75.9	77.6831	-1.17475	0.228574	-0.384595	-0.0943785	0.0905533	-0.137262	-0.422006
76.84	77.7417	-1.18765	0.396371	-0.161492	0.219663	0.0919775	0.198393	0.261782
76.91	77.7762	-1.22183	0.526075	0.0557685	0.350115	-0.291278	-0.190893	0.505987
78.13	77.8305	-1.23301	0.65688	0.26876	0.292626	0.410002	0.102616	-0.0570739
77.08	77.8449	-1.28173	0.709278	0.346455	-0.0192292	-0.226054	0.0760156	-0.626503
77.64	77.88	-1.30652	0.751017	0.372075	-0.239758	-0.179493	-0.303846	-0.0235005
77.88	77.9245	-1.31877	0.764342	0.33425	-0.272004	0.424029	0.509981	0.632853
76.33	77.9375	-1.36027	0.695803	0.186058	-0.2222	-0.305532	-0.644687	0.0544957
76.21	77.9618	-1.38766	0.597748	0.0332094	-0.0140218	0.0126305	0.705029	-0.525353
76.5	77.9654	-1.43295	0.440319	-0.117812	0.223308	0.229965	-0.679022	-0.10072
77.24	77.9869	-1.45714	0.277859	-0.172588	0.422578	-0.26328	0.568225	0.511443
76.34	77.9957	-1.49082	0.0851068	-0.165148	0.337889	0.0327934	-0.390492	0.0528445
76.28	78.0164	-1.50941	-0.0996918	-0.0811869	-0.0205974	0.300906	0.166437	-0.490788
76.19	78.0303	-1.53165	-0.288946	0.00955631	-0.486079	-0.427426	0.0712045	-0.0515675
76.06	78.0311	-1.56404	-0.47922	0.0581845	-0.683974	0.13431	-0.27788	0.519091
77.31	78.0501	-1.57448	-0.621132	0.0885814	-0.295525	0.449181	0.430518	0.134835
74.28	78.0597	-1.59102	-0.737572	0.0503312	0.408252	-0.766843	-0.52363	-0.617338
77	78.1031	-1.56978	-0.773887	0.00452139	0.9267	0.304817	0.53465	-0.223263
77.14	78.1253	-1.56709	-0.79895	-0.127676	0.629717	0.533822	-0.494767	0.55089
74.17	78.1165	-1.59306	-0.825126	-0.316353	-0.316356	-0.798758	0.47624	0.37962
74.17	78.1327	-1.59055	-0.780442	-0.394712	-0.978665	0.287967	-0.484894	-0.289581
74.81	78.1512	-1.58257	-0.691871	-0.342312	-0.807895	0.36495	0.487316	-0.56372
74.19	78.1752	-1.56597	-0.562047	-0.152242	0.0593648	-0.592778	-0.473819	-0.0402795
78.42	78.213	-1.53276	-0.393718	0.134581	0.877251	0.291983	0.408725	0.591774
78.03	78.2063	-1.54266	-0.269363	0.352023	0.842099	0.144932	-0.268968	0.302403
76.8	78.1946	-1.55568	-0.147097	0.505871	0.134735	-0.226166	0.112452	-0.335995
76.74	78.1817	-1.56758	-0.0220962	0.574404	-0.558776	0.0982043	0.0310945	-0.464983
76.38	78.1504	-1.59568	0.0863828	0.52187	-0.685119	-0.0979354	-0.12544	0.00320948
77.48	78.1545	-1.58522	0.24103	0.427456	-0.142966	0.189449	0.137698	0.564879
76.75	78.1241	-1.60747	0.353032	0.188343	0.33836	-0.150226	-0.0856183	0.19186
76.21	78.0725	-1.64872	0.437683	-0.132193	0.364273	-0.0562583	0.0458507	-0.452329
76.83	78.0405	-1.66726	0.548567	-0.3937	0.118845	0.36396	-0.0446326	-0.256865
76.43	77.9961	-1.69512	0.650077	-0.577108	-0.130337	-0.488193	0.0803433	0.220521
76.3	77.9742	-1.69672	0.781021	-0.596452	-0.0990137	0.126326	-0.155972	0.294986
76.74	77.9425	-1.70524	0.894782	-0.508827	0.0176103	0.449029	0.23434	-0.107384
75.21	77.8779	-1.74391	0.958452	-0.369288	-0.0187519	-0.598892	-0.251838	-0.25091
76.88	77.8394	-1.75267	1.04074	-0.109976	-0.0696976	0.201124	0.201656	0.167741
[truncated: 341 more rows]
