# Supplementary material for: Forecasting regional carbon prices in china with a hybrid model based on quadratic decomposition and comprehensive feature screening
Source: PLoS One. 2025 Jun 30;20(6):e0326926. doi: 10.1371/journal.pone.0326926 (PMC12208498; doi:10.1371/journal.pone.0326926)
Supplement: S1 Data — (ZIP) [file pone.0326926.s001.zip › supplementary information/supplementary information/Original Data and Data Description/GD Data/GD Denoised reconstructed signal data.xlsx]

## Sheet: Sheet1
data	new_data
62	62.5513
60.8	61.0217
60.8	60.903
60.8	60.3242
60	59.8566
61.8	62.2825
63.3	63.3127
63.3	62.9888
63.3	63.4205
63.8	63.3826
62	61.8249
65.8	65.5403
61	61.3917
67	65.8318
71.6	71.5772
71.6	71.4063
71.6	71.8746
70.88	70.9682
66.8	66.2468
66.8	67.391
66.8	67.4703
66.8	66.957
65.12	65.0544
66.8	67.553
65.12	64.2491
67.8	66.8961
69.5	68.5612
71.2	71.5399
74.6	74.9029
77	76.5609
74.7	74.4725
73	73.0621
73	72.4281
74.7	74.7587
74.7	74.2019
63.02	63.1478
65.18	64.8134
61.18	61.4113
63.5	63.259
63.5	63.8667
66.38	66.5881
68.5	68.5502
62.5	62.0861
63.5	63.4212
65.16	65.2121
65.16	64.9785
66.82	67.4784
63.32	63.1136
60.28	61.1551
60.22	60.1079
63	62.4585
63.51	62.8281
65.35	64.8981
67.52	67.4207
68.66	68.4469
71	69.9685
68	67.7145
62.41	61.8779
58	58.0373
59.54	58.84
61.58	60.9841
67.68	67.93
60.91	61.5367
57.88	58.1326
55	54.2052
50.6	50.5856
46.5	45.0601
46	46.3837
44.99	45.6259
44.35	44.5272
44.35	44.1464
44.14	43.8069
44.14	44.6067
44.14	44.1016
48.55	48.9502
53.41	53.2163
58.75	59.3155
64.63	64.6724
58.17	57.5263
58.17	58.1397
71.09	70.6295
63.99	64.2083
57.84	57.2832
60	59.9289
54	54.0399
48.99	48.7284
52.12	51.8754
50.85	50.8569
50.96	50.9306
51.65	51.6772
50.79	50.4071
52.07	51.3742
52.01	51.3045
52.01	51.1836
48.5	48.0764
48.5	49.2328
43.65	43.8656
43.65	43.398
43.65	44.0573
43.65	43.9547
43.65	43.2791
43.65	43.0844
43.65	42.5853
43	42.336
43	42.7588
43	42.7071
43	42.7177
43	43.6457
43	42.7439
38.7	39.1365
38.7	39.1523
38.7	39.3736
38.7	39.2961
38.7	38.7709
38.7	37.8259
38.7	39.0567
38.74	39.0192
38.74	39.0693
38.74	38.9626
38.74	39.0855
38.74	39.045
38.74	39.2431
38.74	38.7337
34.83	34.0562
31.35	31.9075
31.35	32.1086
28.52	29.3625
26.5	27.231
26.65	25.3835
26.65	26.1997
26.9	26.7464
26.9	27.5706
26.1	26.021
24.89	25.312
23.8	23.5466
23.8	23.937
26	26.3632
26	26.287
26	26.3029
26	25.447
26	26.4795
26	25.9968
26	25.9774
26	26.6798
26	26.1209
26	25.9851
26	26.2609
26	25.8858
26	26.0009
26	25.3665
23.6	23.3593
24.16	23.8955
24.16	24.0033
23.9	23.7514
23.9	23.5263
22.6	22.423
22.8	23.4055
22.8	23.9803
22.8	22.8765
21	22.2188
21.55	21.1974
20.55	21.4933
22.6	23.7595
24.19	24.9301
26.02	24.7938
26.02	25.3836
27.8	27.3051
29.8	29.2256
31.6	31.7532
31.6	31.4628
28.5	28.7661
28.2	27.6717
30.49	30.6071
32.6	32.267
32.6	32.9122
32.6	32.8349
32.6	33.0274
32.6	32.8833
32.6	32.8096
29.36	29.5977
32.21	31.8741
32.21	32.5666
32.21	32.3725
32.21	31.9888
32.21	31.7946
32.57	32.563
29.36	29.7302
26.44	26.5736
23.8	24.1003
21.46	21.1997
21.46	21.8183
21.46	22.6026
20.6	20.6925
20.6	21.1377
20.6	20.2577
20.66	20.7157
20.66	20.8734
20.66	20.0574
20.66	21.8691
20.66	20.7277
20.66	20.7883
20.68	21.1611
20.69	19.7018
20.69	21.227
20.8	20.7288
20.08	19.8323
20.8	20.4849
20.08	21.0377
20.08	19.534
20.08	20.3152
20.8	20.8099
20.8	20.9067
20.8	20.52
20.8	20.5494
20.8	20.5793
20.08	19.0555
20.88	21.0284
20.88	20.968
20.88	20.7941
20.88	20.1452
20.98	21.3022
20.98	21.4916
21	21.0939
20.89	21.2537
20.89	20.937
20.89	21.0722
20.89	21.2657
20.7	20.5498
20.61	21.1434
20.2	20.0872
21.29	21.1671
23.31	23.4745
24.62	24.3508
26.2	26.2515
28.82	29.0778
29.58	29.5237
32.54	32.3785
29.89	29.7391
28.16	28.0533
30.98	29.6891
28.19	28.3801
31.01	30.0916
34.11	34.2243
30.7	31.3776
27.63	27.529
24.87	24.8748
22.38	22.7374
20.14	20.7495
19.06	18.919
20.97	22.0796
20.21	19.518
18.19	18.4667
19.82	19.8827
21.8	21.5961
21.65	21.9884
23.82	24.0141
23.65	23.5755
26.02	27.0467
23.46	23.0734
25.81	25.9619
28.39	28.4647
29.98	30.0527
32.98	32.1508
32.98	32.3206
32.98	33.3948
29.68	29.1104
26.8	27.068
26.8	26.6175
26.8	27.3702
24.2	23.8801
24.2	23.4492
22.6	22.6614
23.52	23.122
21.17	21.3881
19.06	19.6309
20.97	20.643
18.96	19.2956
17.3	16.5645
17	17.4452
16.56	16.8253
18.22	18.9258
16.5	17.282
17.66	17.5135
18	17.7186
18	18.0743
19.8	20.1136
18	18.4327
17.71	17.0382
16.99	17.2177
17.87	18.3448
17.22	17.661
17.72	17.3545
17.47	17.3003
18.17	18.2632
16.35	16.9615
14.72	14.6592
14.91	14.9009
15.49	15.44
14	14.2687
15.28	15.8973
16	15.6364
15.5	16.0719
15.44	15.8969
15.5	15.5517
15.24	14.8056
16	16.2217
15	14.5309
15.99	16.4687
15.19	14.6624
16.01	16.4524
15.52	15.2576
15.52	15.3011
16.01	16.2178
16.01	15.6201
16.01	17.4066
15.53	15.1625
15.84	15.7035
15.66	15.8224
16.42	16.48
16.45	16.8561
16.45	16.7399
14.81	14.3611
15.14	14.9529
15.2	15.3728
16.3	15.6658
16.46	16.4725
16.5	16.6202
16.48	16.2174
16.48	16.0908
16.48	17.2093
16.48	16.4076
16.18	15.0491
16.5	16.4426
16.5	15.8839
16.5	16.8281
15.72	15.7515
15.51	15.1136
16.41	16.3762
17.48	17.7016
18.27	18.0729
16.6	16.6686
16.08	15.3309
16.08	16.5214
17.69	16.6028
19.4	19.3444
18	17.7265
16.2	16.4655
15.53	14.7427
15.53	14.8976
16.94	16.6287
16.93	16.8756
18.53	18.1709
18.26	18.076
19.63	19.2358
18	17.3823
18	17.6294
16.2	16.4583
15.5	16.1156
15.92	15.6796
16.5	15.8771
16.5	16.4251
16.5	16.727
16.5	16.2433
16.5	16.592
16.5	16.8215
16.5	16.3507
16.5	16.6272
16.5	16.9719
15.98	15.4206
15.98	16.284
15.5	15.9424
15.27	14.9935
15	15.2551
15	14.6622
15	15.8375
15	14.7755
15	15.4531
15.5	15.4407
15	14.533
14.99	14.6191
14.99	14.5795
14.99	14.8562
14.98	14.4834
15.75	15.1569
14.96	14.8347
16.46	17.2917
15.44	15.2755
15	15.1566
15	15.0198
15.29	15.252
14.91	15.0887
14.91	14.528
14.91	14.366
14.91	14.7838
14.91	14.6482
14.91	15.1149
14.69	15.175
14.95	15.2055
14.99	15.2622
15.3	15.09
15	14.4388
15	14.9497
15	14.9252
15.3	15.9003
15	14.8563
15	14.9874
15	15.6508
15	14.8522
15	14.4412
15	15.2215
15	15.5115
15.2	15.4474
15.2	15.1087
15.2	15.2095
14	14.274
15.1	14.3529
15.1	14.5243
15.1	15.193
15.45	15.0332
15.76	16.0815
16.2	16.9535
16.9	16.2111
17.4	17.1216
18.85	18.7682
18.85	18.6269
15.1	14.8043
15.1	15.4188
15.1	14.6269
18.45	19.067
18.45	17.5664
18.45	18.4248
18.45	17.989
18.45	17.4407
18.45	18.4319
18.45	18.5635
18.45	18.9282
18.45	17.8088
18.45	19.8081
18.45	18.5092
16.8	16.6415
12	10.7296
16.27	15.6793
16.22	16.3881
15.21	14.5259
15.01	14.4203
15.21	14.9587
15.21	14.9971
15.21	15.7588
15.01	15.065
15.01	14.6783
16.5	16.097
16.5	16.8229
16.5	16.0957
16.5	16.4371
16.5	15.6735
16.5	17.1525
16.5	15.937
16.38	15.8976
14.75	14.4372
14.75	14.4832
15.96	16.1701
15.96	15.3588
14.36	13.8927
14.36	13.8496
14.36	15.3943
14.36	14.0771
14.36	14.4822
13.3	12.9587
13.3	12.6828
14.43	14.301
15.2	15.6176
15.08	14.9756
15.98	15.7722
15.98	16.1046
15.98	16.1915
15.98	16.2994
16.01	15.9645
16.01	16.6391
16.2	16.2378
16.2	16.2862
16.2	16.3371
16.4	15.4629
15.81	14.8586
14.23	13.1458
14.31	13.9732
14.31	14.4752
12.99	13.8759
13.55	14.1775
14.23	14.0699
13.48	12.9978
12.26	12.228
13.49	13.3167
14.75	14.179
16.2	15.0449
14.58	14.7625
13.92	14.1662
13.1	13.7868
11.88	12.2587
11.57	11.9852
12.28	12.7392
12.09	11.6614
11.67	11.7637
11	11.0466
11.89	11.5103
12.96	13.5638
14.23	14.5194
15.5	15.2678
15.5	15.6163
16.04	16.8762
16.2	16.1594
14.58	14.9885
14.32	13.9892
15.6	14.9123
16.01	15.3508
16.01	15.7597
15	14.9751
15.65	15.5545
15.65	15.6991
15.65	15.9214
14.5	15.3841
15.5	16.1619
15.5	15.8325
16.2	15.7988
16.2	15.8803
14.58	14.8092
14.58	14.5073
14.66	14.4538
14.66	14.3187
13.19	13.7361
11.87	11.0578
10.74	10.3639
12.07	12.3586
12.98	12.9823
13	12.7121
12.86	12.9305
12.7	12.199
11.74	11.3599
11.47	11.8073
11	10.7481
10.36	10.5725
9.32	9.91598
9.43	9.85785
8.6	8.22126
9.1	8.90548
8.76	8.97978
8.1	8.96088
8.29	7.31001
8.29	8.47646
8.29	8.33555
9.09	8.6721
9.79	10.3645
10.77	10.3239
10.1	10.2408
10.5	10.9044
10	10.8504
10	10.0673
10.05	9.68038
11.3	11.2962
11.5	11.6686
11.5	11.1401
11.5	11.4637
10.41	10.698
9.94	9.56434
9	8.55523
8.19	8.81981
8.19	8.0402
8.8	9.11922
8.8	8.03323
9.68	9.60256
10.65	10.8405
10.65	10.5453
11.4	11.2299
11.4	11.1089
11.4	11.4258
10.8	10.7091
11.34	10.7472
11.88	11.9109
11.88	12.3823
11.88	12.0756
10.93	10.2494
11.89	12.2647
12.85	12.563
13.1	13.6802
14.3	13.7812
14.3	13.1329
15.2	14.7252
14.46	14.4842
14.05	13.7727
15.16	14.9845
15.5	15.8078
15.58	15.2386
14.53	15.167
15.49	16.0812
15.49	16.363
15.49	15.7044
15.49	15.2599
15.49	16.215
13.94	14.2558
14.22	14.5449
15.04	15.2495
15.04	15.5042
13.54	13.1052
12.54	12.4826
11.32	11.2185
12.04	11.4565
11.42	11.5711
11.45	11.6816
11.42	11.3493
10.31	10.9633
9.8	10.6674
10.68	11.1592
10.31	10.5026
11.3	11.6908
10.17	9.93617
11	11.3892
11.3	11.1024
10.46	9.93439
10.65	10.1931
10.86	12.0293
10.7	10.3619
11.7	11.445
10.53	10.2451
9.8	10.2262
10.73	11.0622
11.5	12.1314
12.06	11.8877
13.2	13.1451
12.44	12.4905
12.44	12.4158
11.2	11.502
11.33	10.6266
10.89	11.4755
11.9	11.3736
10.79	10.7794
10.49	11.04
10.6	10.535
10.13	9.97193
10.26	10.0016
10.62	10.4403
10.88	10.83
11.21	11.0354
11.33	12.3156
12.45	12.647
13.67	12.3301
13.73	13.3119
15	15.1555
14	13.3115
12.6	11.8141
12.59	12.7529
11.56	11.8611
11.25	11.9276
12.3	11.9252
11.2	10.244
10.88	10.603
11.31	10.6107
11.82	12.0446
12.05	11.8901
12.06	11.5808
12.44	12.9681
12.31	12.8667
12.49	12.7942
13.74	13.9113
14.61	14.8503
13.34	14.1165
13.78	14.2259
14.27	13.8608
15.27	14.9433
15.93	16.4868
16.59	16.2329
17.08	16.8119
17.73	17.5788
17.75	17.3404
18.26	18.5483
17.65	17.2629
18.29	17.66
18.1	17.9278
16.52	16.3472
18.08	18.0717
17.81	17.1111
18.36	18.4461
17.89	17.8657
17.64	17.8978
17.77	18.1082
17.77	18.7615
18	17.8926
16.3	16.3206
15.3	15.2935
13.83	13.721
12.87	12.3378
13.34	13.0784
13.64	14.0659
14.02	14.2955
15.25	15.1743
15.2	14.4711
14.96	14.6335
14.91	14.591
14.86	15.2927
14.27	14.7111
14.81	14.7057
14.7	14.6229
14.7	14.8353
14.63	14.8817
15	14.8239
15.3	15.4632
15.07	13.8069
15.02	14.8539
15.09	14.3918
14.99	15.4864
15.07	15.1777
14.65	14.1183
14.84	13.9851
14.83	14.0585
13.62	13.8625
14.98	14.8829
15.51	15.8996
15.26	14.8216
15.54	15.5857
15.31	15.4954
15.69	15.3441
15.55	17.0174
15.63	15.2564
15.72	15.5067
15.54	15.2771
15.54	15.7146
15.37	15.2237
15.34	15.4361
15.32	15.1236
15.47	15.6098
15.35	15.447
15.12	15.7259
15.01	15.0939
15.54	15.4997
15.18	14.8714
15	15.3391
15.96	16.0745
14.58	14.3791
14.43	14.6194
14.12	13.7115
14.92	14.3294
14.46	12.9536
13.99	14.3989
14.01	14.3024
14.56	15.4131
14.77	14.9528
15.36	15.9546
14.21	14.8083
14.1	14.0909
14.31	14.4235
14.68	14.3885
14.7	14.3213
14.78	15.328
14.42	14.8826
15.47	15.5655
14.26	14.162
14.39	13.9687
15.38	15.5292
16.23	16.3768
17.39	17.7897
18.9	17.8945
17.01	16.7083
15.31	15.4392
14.52	14.8447
13.98	13.1675
13.66	13.1928
13.94	13.8812
14.07	14.7371
13.72	13.4047
13.5	13.4777
14.27	14.0713
13.39	12.8823
13.5	14.097
13.67	13.5702
13.48	13.5415
13.47	13.0841
12.84	12.83
12.63	12.8378
13.09	13.3327
12.87	13.6652
12.76	12.8429
14	13.9419
14.76	14.7495
14.88	14.52
15.69	15.4643
14.12	13.8993
12.85	12.5862
12.99	12.2489
11.88	11.723
11.11	11.6588
12.22	11.9751
12	11.9515
12.38	12.6482
12.24	11.8547
12.04	12.1558
11.66	12.444
11.66	11.5106
12.04	11.774
12.04	12.3285
12.59	12.1729
12.13	11.5794
11.08	11.0079
11.06	11.7502
12.1	12.0609
12.72	12.0174
12.51	11.9863
11.64	11.4962
11.91	11.9327
12.98	12.8944
12.24	12.7014
11.05	11.1439
12.16	12.4444
12.51	12.706
11.99	12.5465
12.09	12.1861
12.6	12.8615
12.12	11.1361
12.22	12.1517
12.36	12.0579
12.28	12.9308
12.28	12.549
12.28	11.9723
12.28	11.9946
12.5	13.0871
12.98	13.4269
13	12.5964
13	13.6834
13.18	12.3331
13.18	13.4609
13	13.2378
12.81	12.8316
12.8	11.9001
12.7	13.6078
13	12.83
12.89	13.1403
13.5	13.7432
12.86	13.3432
13.5	14.2602
13.5	13.7543
13.49	13.0064
13.57	13.2128
13.65	13.3316
13.7	13.4037
13.7	13.7522
13.11	14.2945
14.42	15.3663
15.47	15.8615
13.92	13.3142
13.85	13.8347
13.78	12.8053
13.7	14.1269
13.5	13.8231
13.5	13.3113
13.78	14.0167
13.89	14.8661
13.9	14.3865
14.1	14.1689
14	14.7244
14.92	14.649
15.04	15.5919
14.92	14.8239
13.7	14.0432
13.5	12.68
14.3	14.0852
13.1	14.2994
14.4	14.3754
13.48	14.0176
13.33	12.9386
13.44	13.5141
13.4	12.6731
13.6	13.9867
13.6	13.8632
13.55	13.3898
13.55	13.5953
13.55	14.0181
13.49	13.3604
13.43	13.2683
13.45	13.7627
14	13.4985
14.03	14.0878
13.56	13.2697
13.5	13.0105
13.5	13.3192
13.5	13.9694
13.25	13.3236
13.6	13.5785
14.49	14.7171
13.32	13.0912
14.23	14.1483
14.23	14.4583
14.23	14.6029
14.23	13.7979
13.5	13.293
14.2	13.9067
13.1	12.6477
13.15	12.494
13.73	13.7442
13.35	13.7648
14.69	14.8827
13.33	13.1301
13.96	14.8098
13.7	13.9594
13.34	12.9282
13.31	12.9917
13.08	13.4583
13.02	13.5274
13.2	12.9052
13.2	14.1952
14.17	14.1324
12.8	12.5484
12.9	13.3703
12.91	13.3099
12.91	12.4782
12.93	12.0195
12.93	12.9086
12.93	12.5177
12.93	12.5654
14	13.3338
12.62	12.3655
12.99	12.6287
13.9	13.409
13.9	13.7278
12.8	12.3422
12.8	12.5108
12.8	12.1651
12.8	12.8139
12.7	12.7452
12.9	13.1732
13	12.7019
12.7	12.7406
12.7	12.9188
12.7	13.4966
13.67	12.1007
14.29	13.0334
12.87	13.5641
13.2	14.0427
12.81	12.2559
12.81	12.3789
12.81	12.6229
13.39	13.5094
12.52	11.626
13.03	12.6788
13.12	12.9588
13.03	12.6148
13.1	13.0489
14.41	14.0638
13.44	13.0934
13.3	13.6376
13.21	12.5586
12.86	12.888
13.28	13.123
14.6	15.166
15.12	14.9141
16.1	15.6559
14.49	14.2239
13.2	12.8138
13.53	13.7522
13.53	13.1436
14.31	14.7676
13.2	12.72
13.74	13.6423
13.8	13.5531
14.1	14.3622
13.78	13.869
13.75	14.1525
15.01	15.1265
13.58	13.0922
14	15.1148
13.7	13.5155
13.66	13.7071
13.59	13.5861
13.47	13.3319
13.88	14.1214
14.11	13.7685
14.48	14.9456
15.52	15.7113
14.34	13.9276
14.5	15.2648
14.34	14.3254
14.73	14.5437
14.85	14.1748
14.6	14.3248
14.6	15.5145
15.25	15.3899
15.75	15.8229
14.72	14.3246
14.93	14.8454
14.97	14.2003
14.97	15.1653
15.19	14.5139
14.91	15.0924
15	15.0591
15.19	15.5416
15.25	15.3808
15.25	15.1856
15.43	15.3582
15.51	15.7567
15.19	14.0274
15.32	15.2559
16.35	17.0563
15.51	15.8729
14.98	14.7763
15.13	15.4005
14.77	14.5308
15.02	15.2444
14.88	13.7102
14.52	15.0868
14.46	14.5183
14.61	14.8319
14.61	14.4425
14.35	13.6454
14.37	13.7796
14.37	15.0194
14	14.4727
14	14.5156
14.5	14.5577
14.12	13.5482
14.12	14.2845
14.44	14.7263
13	12.875
13	13.3675
12.09	12.5335
13.3	13.6852
13.3	12.623
14.2	14.3473
14.93	15.8451
14.33	14.8879
13.87	13.1024
13.8	14.552
13.26	13.4154
13.71	13.5768
13.2	13.4558
13	13.1787
13	12.914
13	12.8661
13.68	13.1587
13.68	14.0782
13.68	13.4124
13.51	14.085
13.02	13.8288
13.39	13.1592
14.49	15.8513
13.89	14.6566
13.73	13.0123
14.93	14.7961
14.6	14.4188
13.88	14.0191
14.14	14.5623
14.01	14.3799
14.82	15.3389
13.88	12.7321
13.88	14.4115
13.88	14.0543
12.98	13.39
14.8	14.9852
14.74	14.3608
13.8	14.3682
14.37	14.3623
14.39	14.4965
13	12.771
12	12.9123
12	11.3372
13.2	11.9917
14.48	13.7099
13.45	13.0252
14.6	15.379
16	16.0462
16	15.4205
16	16.2352
15.7	15.9328
14.9	14.318
14.07	14.2526
14.07	13.3239
14.6	14.8881
15.5	15.5775
14	14.4497
14.37	14.1453
13.88	13.3866
14.59	14.2431
13.96	13.6685
15.31	15.7315
9.8	9.18674
9.8	9.7314
10.31	10.0962
15.14	15.0984
14.51	14.5399
15.89	15.5352
16.08	15.8614
15.25	15.442
16.43	16.2964
16.94	16.258
17.18	16.57
17.2	15.9435
18.29	17.5985
18.09	18.3704
17.23	17.0579
17.16	17.5551
16.7	16.8665
16.99	17.0102
17	17.4286
17	16.4108
16.87	16.7819
15.24	15.7488
16.76	16.8105
16.11	15.8938
15.98	15.6662
16.2	16.3538
16.23	16.5025
17.22	17.5792
17.53	18.2496
17.53	17.8479
17.82	17.4452
17.82	18.0145
17.23	17.9933
17.13	17.2943
16.71	16.2783
17.5	17.6428
17.33	17.5482
16.78	17.3077
16.73	16.9956
17.83	18.124
17.61	17.0257
17.46	17.7073
17.2	17.3236
17.06	16.3415
17.46	17.7644
17.5	17.2923
17.43	17.8804
17.43	18.1838
17.87	17.9986
17.89	17.9928
17.94	17.9598
17.94	17.5333
17.52	17.6013
18.04	18.3432
18.56	18.7862
17.65	17.8598
17.66	17.1399
18.87	19.083
17.01	16.5895
16.52	16.0593
14.87	14.9457
16.36	16.5642
18	17.8114
18.84	19.1975
18.85	19.0934
19.29	19.4785
18.97	19.0668
18.9	18.0448
18.99	19.0395
18.96	18.3382
19	19.9068
19	18.0036
18.54	18.6425
18.54	18.9333
18.57	18.0385
18.54	18.1038
18.53	17.5009
18.39	18.3061
18.6	19.0163
18.56	18.334
19.16	18.3662
17.9	18.3593
17.9	17.8587
17.9	18.565
18.43	18.0439
19.43	18.7398
19.43	18.9929
19.7	19.2584
19.99	20.0015
19.5	19.731
20.94	21.8148
20.51	20.1101
19.95	19.6865
19.66	19.1942
19.56	19.1794
20.25	21.2573
18.96	19.0278
19.11	19.4991
19.12	18.1341
19.32	19.2972
19.39	19.0885
20.11	19.6783
21.68	22.1301
21.45	20.8543
21.52	21.2865
21.3	21.1089
21.07	20.3829
21.34	21.1388
21.36	21.357
21.16	20.5373
21.44	21.7576
21.31	20.5618
21.36	21.1161
21.34	21.7629
21.45	22.5378
21.71	21.1262
21.74	21.8065
21.67	21.8306
21.94	22.2699
21.83	21.157
21.64	21.2624
21.49	21.011
21.78	22.5721
21.43	21.0666
21.85	22.652
21.7	21.2953
21.91	21.2467
22.24	21.8466
22.36	22.2961
22.41	22.5136
22.5	22.7873
22.46	21.7696
22.49	21.7491
22.47	22.2187
22.48	21.8476
22.03	20.9915
21.88	22.0895
20.24	20.3587
20.69	21.755
21.63	22.2364
21.78	22.1155
21.93	21.8465
22.04	22.4096
22.25	22.0165
22.36	22.1974
22.42	22.3138
22.66	22.6535
23.12	23.2838
22.73	23.6541
22.85	22.7718
22.85	21.8461
23.08	22.6714
23.23	23.4884
22.5	22.6736
22.66	22.4589
23.05	23.374
23.13	23.3547
23.2	23.5501
22.81	22.4831
22.86	22.9368
22.9	23.0212
23.03	23.4637
22.85	23.2624
23.06	23.0901
22.91	23.1075
22.94	23.1283
23.2	23.4682
23.36	23.2524
23.47	24.0366
23.27	24.082
22.58	22.6158
22.01	22.1406
22.81	22.8715
22.57	22.9279
22.48	22.7341
23.64	23.3854
23.19	22.5815
23.2	22.8029
22.71	22.635
23.43	22.9738
23.43	22.4419
23.65	22.8799
22.62	23.4909
22.38	22.0298
22.83	22.7599
22.71	23.112
22.71	22.2357
22.71	23.2919
22.96	22.7039
23	23.4003
23.56	24.426
23.03	23.2715
22.97	23.4908
23	24.3809
23.11	23.2036
23.1	22.302
22.98	23.7046
23.1	23.6172
23.01	23.3311
23.01	23.0399
23.05	22.9741
23.06	22.7712
23.06	23.3461
23.01	22.3896
23.09	23.0021
23.05	23.1698
23.07	23.7117
23.12	23.0687
23.33	23.0851
23.76	24.1804
23.14	23.5159
23.06	23.4974
23.98	24.0745
24.22	23.8362
23.1	22.1076
23.72	23.5529
23.03	23.4417
23.03	22.4937
24.22	24.2331
24.9	24.4315
25.32	25.4111
26.09	26.3887
25.71	26.2751
25.62	26.0215
25.74	25.4952
25.96	26.3407
25.11	24.9227
26.03	26.0092
26.03	26.9596
25.99	25.9803
25.4	25.1385
24.25	23.8645
25.26	24.6045
25.11	25.1682
24.64	24.7498
25.48	26.1593
25.25	24.6352
25.95	26.5427
25.92	26.0505
25.99	25.2591
24.5	24.9214
26.07	25.9451
26.58	26.6662
25	24.5558
25.62	25.5917
25.71	26.2972
25.54	25.8964
25.43	24.4652
26.07	26.4574
26.23	25.2219
26.23	26.1536
26.15	25.4975
26.47	26.5336
26.19	26.7628
26.46	26.3363
26.71	27.0031
26.1	26.23
26.02	25.9761
26.11	26.0497
26.01	25.2268
26.36	27.0221
26.58	26.1018
26.12	26.5875
26.7	26.9079
26.87	26.1386
26.75	26.6396
26.66	26.3488
26.9	27.4311
26.27	26.7672
27.02	27.735
27.15	27.7168
27.43	27.5688
27.4	26.9557
27.44	27.057
27.47	28.0143
27.16	27.3275
26.91	26.5526
27.15	26.5389
26.95	27.7653
26.95	26.4731
26.9	26.639
26.89	26.7533
26.36	26.3852
27.19	27.88
26.87	27.0979
26.79	27.0123
27.15	27.2589
25.75	25.9428
25.58	25.5257
26.43	26.7548
26.13	25.9013
26.35	26.2543
26.41	26.2628
26.35	26.2256
26.58	26.4452
27.07	27.2213
27.19	27.3213
27.52	28.3674
27.26	26.8747
27.34	27.4291
28.01	27.8594
27.88	28.0317
28.03	28.1281
28.4	28.3046
28.43	28.5368
29.23	29.7233
28.97	29.2895
28.93	29.5816
28.99	29.1002
29.11	29.3777
30.16	29.5394
28.36	28.8775
28.64	27.9392
28.75	28.2492
28.83	28.8715
27.06	27.0736
26.67	26.0398
27.15	26.7068
28.73	29.0761
28.17	28.5835
28.52	28.6989
28.51	28.7358
29.23	29.3088
28.56	29.5315
28.38	28.0469
27.23	27.664
28.47	27.7494
28.73	28.9354
28.67	28.7735
28.67	28.2947
28.99	29.6215
29.68	29.7148
30.22	30.1203
30.02	30.8117
30.1	30.3067
30.84	30.5353
30.06	29.9005
30.73	30.0812
30.36	30.5925
30.34	30.2099
30	29.2405
29.93	29.7873
29.98	30.2882
29.92	29.9522
29.84	29.5087
30.18	30.4197
30.18	29.5534
30.2	29.8468
30.04	29.1317
29.8	29.7473
29.86	29.6232
29.49	29.8873
29.69	29.3485
29.52	29.7283
29.58	28.7436
29.2	29.1485
29.41	29.1463
29.33	29.1446
29.38	29.7716
29.45	29.5843
29.3	29.1025
29.01	29.2099
28.86	28.7611
28.38	27.7908
28.48	28.7211
28.66	28.7282
28.24	27.5876
27.61	27.5921
27.88	27.4494
28.38	28.2857
28.03	27.0395
28.22	27.6586
28.36	28.5168
27.99	28.3483
28.14	28.5256
27.9	27.5008
28.32	28.7438
28.21	28.8356
28.09	28.2221
28.09	28.2834
27.83	28.3896
27.98	27.7608
28.17	28.294
28.44	28.7853
28.28	28.7725
28.49	28.5425
27.75	27.5367
28.16	30.1226
27.75	27.6902
28.67	29.3334
27.99	27.2226
28.38	27.9322
27.85	27.795
28.66	29.1182
28.18	29.002
27.22	27.1515
28.48	28.5257
28.1	27.9761
28.44	27.477
27.68	27.1178
27.77	27.6395
27.75	27.3994
27.62	27.8817
27.75	28.6682
27.72	27.0801
27.54	27.014
27.39	27.2012
27.47	28.1796
27.47	26.9203
27.33	27.893
27.33	27.1779
27.32	26.8527
27.55	28.1252
27.6	28.0742
27.35	26.7772
27.49	26.871
27.11	27.5885
27.09	26.7454
27.04	27.2479
27.42	27.195
27.54	27.3394
27.2	27.4561
27.47	28.3152
27.05	26.9737
27.39	27.5108
27.86	27.5053
28.48	28.2916
27.98	28.0066
28.76	28.1511
28.42	28.836
28.23	28.0479
27.81	28.2725
28.42	28.7294
28.36	27.4953
28.02	28.4079
28.35	28.7636
28.12	26.9865
27.9	27.5263
28	28.0405
28	28.2686
28.2	28.3136
28.14	27.9492
28.02	28.4246
28	27.9797
28.29	28.3637
28.02	28.3387
28.3	28.4405
28.04	28.6656
28.26	28.3483
28.1	28.2249
28.12	27.4394
28.26	28.1259
28.06	28.3026
27.95	27.4556
27.92	28.8835
27.69	27.9109
27.5	27.5
28.09	27.591
27.8	28.6889
27.81	27.5212
27.7	28.1784
27.81	27.3566
27.54	28.2183
27.86	28.6702
27.87	27.5808
28.05	27.9377
27.35	27.6517
28.01	28.8856
27.67	27.6562
28	27.7008
27.57	26.6475
27.89	28.2174
27.31	28.1642
27.99	27.7655
27.41	27.8409
27.97	27.4915
27.5	28.2399
27.84	28.6322
27.53	27.8181
27.24	27.1232
27.84	28.3077
28.42	29.0944
27.45	27.0524
27.11	25.7462
27.78	28.8644
27.22	26.8593
27.89	27.4254
27.48	27.398
27.88	28.7544
27.5	28.2446
27.5	27.2193
27.21	26.562
27.34	27.2788
27.49	27.6596
27.47	27.5273
27.81	28.404
27.89	28.2421
27.21	28.425
27.68	28.5615
27.4	27.0542
27.49	26.8992
27.39	27.2884
27.83	27.2243
27.79	27.6871
27.79	28.0767
27.92	28.3332
28.02	27.7238
28.19	27.5186
27.89	27.6364
27.98	29.0167
28.09	28.2284
28.22	27.2594
28.15	28.0755
28.11	27.9574
28.17	27.1349
27.47	27.9922
27.71	27.6356
28	27.8393
27.85	27.8401
28.19	28.7021
28.19	27.5384
28.17	27.6861
28.37	28.9001
28.38	27.9154
28.44	29.4016
28.38	28.6843
28.29	28.8966
28.44	28.1346
28.45	27.6547
28.36	28.7452
28.26	28.8881
28.16	27.568
28.39	27.8003
28.85	29.4209
28.88	29.3866
28.24	28.8792
28.37	28.1809
28.41	28.0423
28.86	29.6813
28.41	28.157
29.69	29.8628
29.04	28.7493
29.47	29.7337
30.49	30.279
28.91	29.5459
30.1	29.7558
30.46	30.354
30.41	30.6965
30.48	30.2382
31.1	31.031
31.65	31.6651
31.65	31.1471
31.82	32.1543
31.9	31.6387
31.28	31.8609
31.02	30.8288
31.35	32.4091
31.35	31.1545
31.05	31.1747
31.16	30.818
31.01	31.5579
30.64	30.6816
30.85	30.2897
30.93	30.6681
32.25	32.9427
32.28	31.6256
31.99	32.2621
32.27	32.6083
32.17	32.7287
32.09	31.8403
31.82	31.9468
32.18	32.0776
31.99	31.8718
32.12	32.592
31.6	31.297
32.46	32.523
32.99	33.5785
33.9	34.3936
35.27	34.9115
35.5	36.1292
35.41	36.1006
35.24	34.9166
35.06	36.1049
35.28	34.898
35.01	35.0599
35.01	35.3202
35.53	35.4805
36.06	36.519
36.41	36.9159
36.48	37.1615
36.6	36.0839
37.18	36.5084
37.13	37.7464
37.57	38.4116
38.7	40.1859
39.42	39.2986
39.57	40.1203
39.67	39.2028
40.02	39.318
40.15	40.8317
39.66	39.2347
40.01	40.4245
39.44	39.6352
41.08	41.4921
41.08	41.3128
40.07	40.3999
39.53	39.7964
39.95	40.3611
39.98	40.0972
40.07	40.7777
41.22	40.9521
42.26	41.8121
42.83	42.9497
43.13	43.1251
43.77	43.703
43.29	43.1186
42.6787	42.3064
45.01	45.4629
45.51	45.3664
44.36	44.6775
40.18	39.2337
40.25	40.3076
39.22	39.4812
39.62	40.6922
38.52	38.2558
38.17	38.483
37.48	37.0622
38.74	38.8208
38.24	38.12
39.28	38.9224
38.05	37.4578
39.7	39.6603
38.74	38.9555
39.89	39.7994
38.22	37.1565
38.44	39.2749
38.49	39.0778
40.41	40.9716
40.41	39.9351
38.67	38.3665
39.04	38.2741
40.77	41.3922
40.95	40.582
41.27	41.2382
41.25	41.0139
41.81	42.4435
41.88	41.8142
41.39	40.9711
42.81	42.6589
42.91	42.5948
43.65	43.1393
43.7	43.5234
44.87	44.7084
43.39	43.378
43.12	43.0878
42.61	43.1467
43.36	44.5781
43.51	43.7303
43.13	43.1469
43.36	44.2929
43.23	43.4992
43.3	43.4131
43.84	43.3146
43.5	42.8131
44.01	44.0958
43.52	43.5211
44.49	44.0157
43.86	44.6069
44.42	44.6283
44.87	46.1214
44.89	45.2879
45.23	44.5528
45.16	45.5874
45.44	45.6756
45.08	46.0174
45.4	46.5616
45.28	45.6745
46.37	46.4158
46.99	47.3177
47.51	48.2551
47.8	48.1027
49.01	48.5146
50.1	50.1998
52.66	52.2945
56.38	57.5923
57.7	57.8977
57.65	57.6847
57.44	57.9261
53.2	53.1754
54.87	55.9691
56.97	56.688
54.62	53.5574
53.85	54.5418
53.22	53.6299
54.54	54.4589
55.92	55.6662
55.81	55.9287
56.56	56.4347
57.5	58.0302
58.59	59.0926
59.53	59.831
60.48	61.7711
59.96	59.4915
62.51	62.1056
60.61	59.7319
62.63	62.5039
68.61	68.5201
69.15	69.147
68.94	68.5071
73.25	74.1866
77.7	78.4262
84.8	85.0697
92.67	93.4312
95.26	94.4321
85.94	85.646
77.35	76.8808
73.85	74.152
76.59	75.4743
77.15	76.704
76.43	75.3028
76.59	75.426
77.28	77.1789
77.51	77.9957
76.02	76.2191
73.2	73.5342
71.38	71.2406
69.44	69.5767
69.57	69.8982
66.95	67.4449
66.93	67.3581
66.55	66.3767
66.8	67.0459
69.71	70.1561
69.8	70.5372
71.72	71.5877
75.93	76.0581
77.45	77.6951
77.63	76.8709
77.18	76.313
77.86	78.8239
76.23	76.9355
75.88	75.8419
75.66	75.0264
76.01	76.6097
77.87	78.2071
80.13	80.3478
81.2	81.1109
81.13	81.6677
80.16	79.4714
79.53	80.0254
79.71	79.0429
79.61	79.7356
79.88	80.1175
82.94	83.846
81.28	80.7656
80.61	79.368
80.22	80.4438
80.76	80.7967
81.05	82.2334
80.51	80.9885
79.4	79.4139
79.41	79.2938
81	79.961
79.7	79.9344
79.83	79.8803
79.83	79.9616
80.3	80.4693
80.03	80.7755
79.85	80.6929
79.61	79.695
79.56	79.7827
79.54	79.0603
80.83	80.5173
79.89	79.767
79.71	80.0658
79.08	78.0866
78.13	78.1773
79.06	79.3488
79.65	79.8267
80.24	79.6197
80.19	80.6215
79.62	79.7201
79.56	80.5764
79.45	79.6812
78.15	78.1164
77.45	77.5683
78.12	77.1989
78.59	77.9785
77.57	78.1592
77.71	77.274
78.25	77.8122
78.21	77.4683
80.42	80.0192
79.97	80.1638
79.47	79.1641
79.13	79.2198
79.54	78.8368
79.11	78.676
79.19	79.2303
78.44	78.4494
78.27	77.9585
78.6	78.649
78.26	78.1483
77.24	78.3782
79.21	78.4182
77.25	78.2581
78.57	78.663
78.27	78.2687
80.01	79.5348
79.51	79.8614
78.31	78.4851
79.06	78.5666
78.99	78.9913
79.28	79.0307
79.19	79.76
79.26	79.4541
79.32	79.1486
79.39	79.9029
79.48	79.1624
79.36	79.4218
78.25	78.1328
78.11	78.5977
78.83	78.307
78.06	78.3312
77.73	77.1802
77.62	78.5727
77.8	77.8078
79.55	80.3005
78.7	78.3396
78.73	78.5905
79.18	79.3884
78.86	78.6485
79.22	79.3197
79.35	79.3526
74.71	75.3147
78.6	78.2818
77.35	76.6256
78.39	77.9296
78.98	79.0739
78.99	78.9465
77.09	76.4733
78.01	77.0909
78.76	77.721
79.56	79.2218
79.45	78.8209
79.32	79.2842
78.64	78.7961
79.06	78.4017
79.31	78.9774
78.28	78.4168
78.05	77.5597
75.73	76.5393
78.2	77.8445
78.11	77.6457
78	77.7781
79.23	79.2484
78.16	78.8993
78.28	78.143
78.1	77.357
74.55	74.7726
79.07	78.5364
74.61	74.9634
75.09	75.3966
77.11	77.4157
77.11	76.4527
77.88	78.3727
77.02	77.2947
76.18	76.6066
76.12	76.4732
78.29	77.7858
76.42	76.3763
76.84	76.1421
77.01	76.1723
76.13	76.7076
76.03	75.8433
77.42	77.2878
77.12	77.0024
77.35	77.0261
76.52	76.7366
76.41	76.2715
76.24	75.8369
76.05	76.4351
75.61	75.2211
75.9	75.7248
76.84	77.5481
76.91	77.4433
78.13	78.361
77.08	76.7404
77.64	76.9152
77.88	79.1062
76.33	76.1989
76.21	77.4384
76.5	76.4021
77.24	78.0502
76.34	76.4777
76.28	76.1708
76.19	75.3492
76.06	75.6908
77.31	76.701
74.28	74.2033
77	77.3394
77.14	76.8804
74.17	75.1004
74.17	73.9654
74.81	75.0599
74.19	74.8659
78.42	78.4795
78.03	77.7205
76.8	76.7185
76.74	76.3339
76.38	76.1721
77.48	77.9991
76.75	77.3713
76.21	76.6306
76.83	76.7602
76.43	75.9737
76.3	76.6825
76.74	77.1932
75.21	75.5691
76.88	77.5483
[truncated: 341 more rows]
