# Supplementary material for: Forecasting regional carbon prices in china with a hybrid model based on quadratic decomposition and comprehensive feature screening
Source: PLoS One. 2025 Jun 30;20(6):e0326926. doi: 10.1371/journal.pone.0326926 (PMC12208498; doi:10.1371/journal.pone.0326926)
Supplement: S1 Data — (ZIP) [file pone.0326926.s001.zip › supplementary information/supplementary information/Original Data and Data Description/GD Data/GD only has lasso feature selection.xlsx]

## Sheet: Sheet1
data	IMF_1	IMF_2	IMF_3	IMF_4	IMF_5	IMF_6	IMF_7	IMF_8	IMF_9	USD to CNY Exchange Rate	Daqing Crude Oil Spot Price	CSI 300 Index Closing Price	SHFE: Gold Futures Closing Price	GD AQI Index	Agricultural and Sideline Products Index	EUA Futures Closing Price	Rubber and Plastic Index	BDI	Brent Crude Oil Futures Settlement Price	Steel Index	China Coking Coal Composite Index	SSE Composite Index Volume	Textile Index	Thermal Coal Futures Closing Price	GD Baidu Index	S&P 500 Index	GD Daily Maximum Temperature	SSE Composite Index Closing Price	GDEA Volume	SHFE: Silver Futures Closing Price	Commodity Price Index	GD Daily Minimum Temperature	RMB Index	USD to EUR Exchange Rate	EUA Futures Volume
62	46.8537	16.1175	-2.42122	0.296395	1.29913	0.213895	0.00900495	0.0332267	0.13943	0.163167	100.87	2185.47	257.95	83	954	4.68	853	1205	106.72	884	965.8	8318905600	972	532.8	953	1865.09	27	2058.83	0	4121	892	17	109.74	1.3795	22492000
60.8	46.8799	16.1496	-2.33461	0.379476	0.540733	-0.458831	-0.0579798	-0.0915321	0.024635	0.163167	100.36	2237.32	261.85	94	953	4.85	855	1098	107.67	887	963.4	13337098300	970	538	1208	1851.96	24	2098.28	8	4164	892	20	109.627	1.3795	34524000
60.8	46.9192	16.2002	-2.18383	0.466249	-0.584213	0.223246	0.079786	-0.0136733	-0.213058	0.163167	101.24	2238.62	262.05	108	953	4.93	855	1061	107.98	890	963.4	10534047100	967	536.8	1136	1872.18	27	2105.24	0	4155	892	20	109.351	1.3795	23470000
60.8	46.9596	16.2569	-1.99095	0.458007	-1.44016	0.325788	-0.0591503	0.129221	-0.305801	0.163167	104.5	2273.76	263.1	77	953	5.11	854	1029	107.46	892	963.4	15678960900	964	538	1168	1833.08	28	2134.3	0	4157	892	20	108.904	1.3795	26102000
60	47.019	16.3376	-1.74164	0.317092	-1.44921	-0.680104	-0.0121242	0.000875083	0.0555061	0.163167	105.45	2270.67	262.7	70	953	5.31	855	1002	107.33	894	956.1	13176835900	964	539.8	1161	1815.69	28	2130.54	6	4148	893	21	108.882	1.3795	29098000
61.8	47.0999	16.4447	-1.4417	0.0167272	-0.561289	0.396484	0.100592	-0.228807	0.466253	0.163167	106.47	2268.61	265.1	84	952	5.23	856	989	109.07	893	956.1	10207785300	963	536	1135	1830.61	28	2131.54	4	4166	894	20	108.9	1.3795	21327000
63.3	47.1961	16.5717	-1.11139	-0.436886	0.685385	0.352693	-0.221281	0.0275891	0.238293	0.163167	106.93	2229.46	261.8	63	950	5.53	855	970	108.74	895	954.1	10753115100	965	538	1278	1842.98	26	2101.6	5	4109	893	20	108.953	1.3795	32317000
63.3	47.3045	16.7146	-0.76966	-0.974568	1.51283	-0.984488	0.351715	0.307575	-0.463479	0.163167	108.06	2232.53	259.4	67	950	5.45	855	936	109.6	895	954.1	8936165700	966	535.6	1202	1862.31	27	2105.12	6	4064	893	21	108.933	1.3795	21878000
63.3	47.4255	16.8733	-0.430655	-1.4686	1.39531	0.888385	-0.491426	-0.141585	-0.639901	0.163167	107.4	2224.8	258.6	68	952	5.54	855	930	109.53	893	954.1	8989632500	965	535	1109	1864.85	29	2098.89	0	4057	894	21	108.898	1.3795	27515000
63.8	47.5552	17.0433	-0.113788	-1.77583	0.377538	-0.0262174	0.608319	-0.381067	0.106053	0.163167	86.5454	2224.48	258.15	60	952	9.73497	856	1065.95	91.6944	893	954.1	8815569500	963	534.4	1183	4226.76	30	2097.75	5	4051	894	20	108.915	1.3795	30693490
62	47.6856	17.2155	0.159484	-1.77144	-0.923781	-1.02391	-0.683466	0.320474	0.835262	0.163167	106.82	2187.25	256.3	52	952	5.54	858	1015.12	109.95	886	954.1	9637836900	961	538	1191	1871.89	30	2065.83	4	3990	894	23	108.855	1.3795	2.20526e+07
65.8	47.8277	17.4003	0.39223	-1.36162	-1.66509	1.42961	0.684879	0.372073	0.471852	0.163167	107.9	2196.8	257.7	62	951	5.67	856	939	109.27	888	954.1	9871988200	960	539.4	1154	1879.55	27	2072.83	5	4011	893	22	108.731	1.3795	13816000
61	47.9402	17.5554	0.533264	-0.607338	-1.40512	-0.779255	-0.583102	-0.582385	-0.691145	0.163167	107.23	2194.67	256.9	62	952	5.66	857	956	109.11	886	961.5	7853152100	960	539	1156	1875.39	25	2067.38	6	4017	894	21	108.684	1.3795	14073000
67	48.0907	17.7487	0.66618	0.492718	-0.134549	-0.463373	0.400166	-0.0674401	-0.890682	0.163167	106.79	2190.47	256.8	75	951	5.71	857	962	110.33	886	961.5	7818595500	960	540.6	1140	1878.61	27	2057.03	5	4028	894	22	108.528	1.3795	21450000
71.6	48.2528	17.9527	0.76009	1.6806	1.27144	1.25524	-0.241295	0.522864	0.11349	0.163167	107.3	2167.83	258.75	64	952	5.06	858	967	109.58	886	961.5	9304233300	961	539.2	1166	1863.4	27	2036.52	4	4070	894	22	108.462	1.3795	63104000
71.6	48.3836	18.1225	0.762269	2.60321	1.77094	-1.01532	0.163	-0.249214	0.873864	0.163167	107.18	2134.97	262.1	77	955	5.2	860	961	108.12	883	961.5	8979526200	953	530.8	1084	1869.43	28	2003.49	0	4104	894	20	108.37	1.3795	48066000
71.6	48.4937	18.2681	0.693835	3.02853	1.07066	0.0962034	-0.141363	-0.164731	0.520909	0.163167	105.58	2158.47	259.95	82	954	5.41	858	949	108.98	884	961.5	7622127500	954	531.8	1157	1878.33	28	2020.34	0	4076	894	20	108.388	1.3795	31071000
70.88	48.5724	18.3782	0.562759	2.80732	-0.307241	0.75942	0.208391	0.373571	-0.376696	0.163167	104.85	2158.66	260.35	57	955	5.4	859	943	108.07	883	961.5	7452857800	954	533.2	806	1883.95	22	2026.36	10	4065	894	18	108.474	1.3795	18204000
66.8	48.6357	18.4692	0.418701	1.98114	-1.33699	-0.83493	-0.310145	-0.154291	-0.63166	0.16239	103.79	2156.47	264.8	39	959	5.21	861	1015.12	107.72	877	965.8	7993339500	949	531.4	1321	1884.66	23	2027.35	18	4096	894	18	108.447	1.38085	9838000
66.8	48.7208	18.579	0.337814	0.755349	-1.27188	0.168352	0.419079	-0.252955	-0.0552059	0.16239	102.7	2157.33	264.55	57	955	5.22	861	1022	107.06	881	965.8	7460941100	954	526.6	1302	1867.72	23	2028.04	0	4097	893	18	108.604	1.38085	16014000
66.8	48.8214	18.7012	0.334215	-0.655358	-0.311647	0.491481	-0.562577	0.297862	0.344777	0.16239	102.13	2137.32	264	72	957	5.12	861	1022	108.13	880	965.8	7436019200	953	527.2	1178	1878.21	22	2010.08	0	4102	893	19	108.358	1.38085	20369000
66.8	48.9162	18.8134	0.391147	-2.02632	0.667397	-0.55589	0.709209	-0.0188528	0.0704641	0.16239	102.04	2135.5	260.25	73	957	5.13	862	1008	108.04	879	965.8	7786539300	950	526.4	1245	1875.63	23	2015.27	0	4055	892	20	108.362	1.38085	19433000
65.12	48.9879	18.8978	0.493482	-3.10686	0.914866	0.0520279	-0.799738	-0.23986	-0.155938	0.16239	102.36	2133.91	259.95	67	959	5.24	861	997	107.89	877	965.8	7622424400	949	525	1030	1878.48	23	2011.13	12	4058	894	20	108.548	1.38085	15890000
66.8	49.0748	18.993	0.688383	-3.59624	0.443741	0.555007	0.822258	0.347563	0.235316	0.16239	101.59	2180.05	259.75	70	971	5.3	860	987	108.41	871	965.8	11574207700	945	528	1134	1896.65	27	2052.87	0	4080	893	23	108.62	1.38085	13080000
65.12	49.1564	19.078	0.946081	-3.3816	-0.272402	-0.73185	-0.78752	-0.111595	0.343611	0.16239	103.463	2174.85	260.4	73	962	5.28	861	982	109.24	874	965.8	9722338800	948	529	1220	1897.45	29	2050.73	12	4094	895	25	108.729	1.38085	15986000
67.8	49.2523	19.1725	1.27495	-2.43723	-0.577811	0.287082	0.706843	-0.422407	-0.350151	0.16239	102.62	2172.37	260.8	42	967	5.1	861	1002	110.19	873	965.8	7201112500	948	530.6	1184	1888.53	31	2047.91	14	4116	894	25	108.741	1.38085	35577000
69.5	49.3738	19.2873	1.6616	-0.915776	-0.265445	0.417202	-0.630792	0.489632	-0.867706	0.16239	102.57	2144.08	261.9	59	970	4.77	861	1021	110.44	872	965.8	7584515400	947	528.6	1211	1870.85	32	2024.97	8	4136	893	26	108.829	1.38085	49486000
71.2	49.4892	19.3893	2.02889	0.821385	0.21939	-0.902015	0.540114	0.147573	-0.181624	0.16239	102.79	2145.95	260.5	59	971	4.79	860	1027	109.75	871	965.8	6635366000	945	523.8	1104	1877.86	32	2026.5	7	4086	893	25	108.624	1.38085	22905000
74.6	49.5893	19.468	2.32263	2.38874	0.346893	0.805035	-0.41545	-0.707404	1.09338	0.16239	103.69	2115.14	261.3	73	973	4.69	858	1022	109.37	864	968	6532943800	951	524.8	1226	1885.08	31	2005.18	5	4116	893	23	108.514	1.38085	42159000
77	49.6498	19.4976	2.47682	3.42472	-0.0452531	-0.102387	0.277041	0.30043	1.09323	0.16239	103.32	2115.77	260	83	971	4.84	858	1010	109.69	867	968	6134538200	947	519.2	1160	1872.83	31	2008.12	4	4092	893	24	108.594	1.38085	34675000
74.7	49.6607	19.4679	2.46002	3.73167	-0.516616	-0.639651	-0.0360378	0.820014	-0.48699	0.16239	103.7	2135.91	260.45	59	971	5.12	857	988	110.55	865	968	6181154700	948	517.8	1105	1888.03	29	2024.95	5	4113	892	25	108.564	1.38085	27899000
73	49.6947	19.4527	2.35309	3.39388	-0.347055	1.00489	-0.286466	-0.69627	-1.49544	0.16239	104.2	2130.87	261	58	972	5.16	857	966	110.36	864	968	7472847400	948	519.2	1135	1892.49	30	2021.29	5	4131	893	24	108.669	1.38085	41725000
73	49.7347	19.4348	2.13136	2.47029	0.419861	-0.897263	0.610616	-0.891466	-0.595977	0.16239	104.1	2148.41	261	64	973	5.12	858	964	110.54	864	968	6348806500	951	517.2	1143	1900.53	29	2034.57	0	4128	893	24	108.786	1.38085	25289000
74.7	49.765	19.397	1.76803	1.0947	1.07631	0.328416	-0.913013	1.1848	1.06708	0.16239	103.79	2155.98	260.65	52	974	5.09	859	997.739	110.32	861	968	7028122000	960	517.2	1106	4302.14	34	2041.48	0	4121	894	25	108.701	1.38085	4645000
74.7	49.7295	19.2819	1.19927	-0.567685	0.834915	0.483119	1.19329	0.701477	1.33706	0.16239	104.09	2147.28	259.1	82	974	5.17	858	973	110.02	862	968	6757788900	955	516.8	1122	1911.91	34	2034.57	0	4086	894	25	108.525	1.38085	10679000
63.02	49.6195	19.0809	0.445756	-2.17632	-0.229427	-0.911481	-1.27869	-1.46848	0.0751556	0.16239	104.03	2169.35	255.15	65	973	5.2	859	954	109.81	862	968	8133864200	955	516.4	1097	1909.78	35	2050.23	7	4066	894	25	108.522	1.38085	18055000
65.18	49.5316	18.893	-0.324118	-3.21617	-1.10609	0.868119	1.17418	-0.121095	-0.895553	0.16239	103.83	2155.16	252.35	54	974	5.2	859	940	109.97	862	968	8124292100	959	514.4	1127	1920.03	34	2040.6	5	4021	894	25	108.774	1.38085	14261000
61.18	49.4366	18.6897	-1.08849	-3.48551	-1.11882	-0.583131	-0.933533	1.3677	-0.863065	0.16239	103.68	2156.46	253.3	47	974	5.05	859	934	109.41	861	968	7514889800	960	511	967	1923.57	34	2039.21	5	4055	894	25	108.665	1.38085	13524000
63.5	49.3553	18.4925	-1.77388	-2.91438	-0.200135	0.202711	0.59438	-0.351289	-0.15801	0.162088	103.43	2149.92	251.3	64	973	5.43	859	948	108.83	860	968	7158412400	961	510.6	1180	1924.24	31	2038.31	6	4038	894	25	108.749	1.36026	25941000
63.5	49.2754	18.2893	-2.35207	-1.68196	0.923396	0.225419	-0.222953	-1.16182	0.584417	0.162088	105.94	2128.27	251.4	97	972	5.39	860	959	108.4	858	968	7241277100	963	511.4	1286	1927.88	33	2024.83	0	4036	894	25	108.89	1.36026	25174000
66.38	49.2065	18.0899	-2.77909	-0.0974056	1.35866	-0.699387	-0.134826	0.709551	0.922011	0.162088	105.71	2150.6	251.15	45	972	5.54	863	977	108.79	857	968	6794953600	966	512.8	1010	1940.46	34	2040.88	188050	4041	894	25	108.748	1.36026	25576000
68.5	49.1312	17.8764	-3.0557	1.41002	0.657193	0.991578	0.397334	0.782708	0.371826	0.162088	106.62	2134.72	253.55	69	972	5.44	863	989	108.61	857	968	6602174400	972	513.8	1195	1949.44	31	2029.96	90007	4070	894	23	108.634	1.36026	18274000
62.5	48.9985	17.5968	-3.22556	2.41478	-0.755539	-0.774804	-0.459706	-0.874029	-0.847984	0.162088	105.61	2134.28	252.9	129	971	5.53	867	999	109.99	850	968	6478831700	978	508	1263	1951.27	31	2030.5	6	4057	892	24	108.761	1.36026	5741000
63.5	48.8802	17.3247	-3.18661	2.82372	-1.59096	0.142886	0.346187	-0.15952	-1.14597	0.162088	106.19	2161.27	252.6	69	973	5.49	864	1004	109.52	855	968	7962371700	978	508.8	1327	1950.79	32	2052.53	172600	4053	894	25	109.129	1.36026	10783000
65.16	48.741	17.0246	-2.97219	2.55021	-1.13971	0.544487	-0.106058	0.575605	-0.0172748	0.162088	106.13	2160.77	254.2	74	972	5.36	864	973	109.95	854	968	7444435400	979	503.6	1214	1943.89	30	2054.95	7	4074	893	24	109.126	1.36026	31173000
65.16	48.5908	16.7071	-2.57294	1.73031	0.376308	-0.873264	-0.177438	-0.142593	1.35058	0.162088	107.1	2153.41	253.7	84	972	5.55	865	939	113.02	853	968	8171118600	977	504.2	1196	1930.11	32	2051.71	0	4058	892	25	109.267	1.36026	19231000
66.82	48.4368	16.3801	-1.99206	0.617355	1.83989	0.689263	0.437835	-0.108901	1.16793	0.162088	109.59	2176.24	255.75	117	971	5.66	867	906	113.41	850	968	9717480600	979	502.2	1027	1936.16	34	2070.72	5	4121	892	25	109.214	1.36026	20239000
63.32	48.2373	16.002	-1.29605	-0.542852	1.99547	-0.118068	-0.57955	0.0911162	-0.665188	0.162088	108.57	2191.86	257.9	137	970	5.63	869	880	112.94	846	968	9593977000	990	503.2	1121	1937.78	34	2085.98	15	4156	894	27	109.145	1.36026	15344000
60.28	48.07	15.6529	-0.413884	-1.3408	0.713459	-0.347678	0.604142	-0.0932986	-1.69971	0.162088	107.69	2169.67	254.65	44	971	5.7	868	858	113.45	847	963.3	8780048100	984	504.4	1164	1941.99	34	2066.7	66	4118	894	26	109.083	1.36026	14879000
60.22	47.9293	15.3284	0.612198	-1.6166	-1.24972	0.30785	-0.57936	-0.0345207	-0.580491	0.162088	108.86	2160.24	255	49	970	5.65	868	867	114.26	849	963.3	8724535000	985	503.6	1211	1956.98	33	2055.52	1005	4125	894	25	109.087	1.36026	14260000
63	47.8066	15.0199	1.71538	-1.4008	-2.60555	0.00581969	0.490504	0.163975	1.25306	0.162088	109.13	2126.91	257.85	39	970	5.54	869	902	115.06	848	963.3	9291427400	989	497.2	1271	1959.48	33	2023.73	6	4164	893	25	108.693	1.36026	15090000
63.51	47.6985	14.7242	2.82351	-0.864168	-2.34217	-0.179215	-0.370755	-0.113739	1.46323	0.162088	109.39	2136.73	264.55	40	970	5.65	869	904	114.81	847	960.2	6716724600	990	497	1121	1962.87	31	2026.67	5	4335	894	26	108.901	1.36026	15572000
65.35	47.5943	14.4304	3.84951	-0.267446	-0.477845	-0.056113	0.223194	-0.186285	-0.223349	0.162088	109.57	2134.11	265.8	44	971	5.79	871	886	114.12	848	958.4	7048516200	989	495.8	1137	1962.61	32	2024.37	4	4357	896	25	108.877	1.36026	15009000
67.52	47.4895	14.1337	4.71392	0.147588	1.87909	0.481098	-0.0682946	0.285307	-1.62988	0.162088	107.73	2144.82	265.3	44	972	5.74	871	867	114.46	847	957.7	7121463400	989	495.2	1061	1949.98	32	2033.93	5	4360	895	25	108.694	1.36026	35386000
68.66	47.3629	13.8128	5.32794	0.21577	3.17241	-0.578681	-0.055308	0.109786	-0.932246	0.162088	107.64	2133.37	264.5	52	971	5.71	870	846	114	847	957.7	6753961000	990	495	1097	1959.53	32	2025.5	5	4339	895	26	108.688	1.36026	15368000
71	47.2508	13.5047	5.6841	-0.00342095	2.53104	0.125105	0.149298	-0.346376	1.08515	0.162088	107.39	2149.08	264.3	67	971	5.7	870	824	113.21	847	957.7	8095577800	988	499	1161	1957.22	33	2038.68	4	4335	895	26	108.743	1.36026	22534000
68	47.1279	13.1841	5.71591	-0.418379	0.167347	0.568349	-0.239705	-0.0824401	1.67989	0.162088	106.9	2150.26	265.15	105	971	5.76	871	831	113.3	848	957.7	9759201700	989	501.2	1059	1960.96	35	2036.51	6	4346	896	26	108.749	1.36026	12452000
62.41	46.9875	12.8444	5.39765	-0.823311	-2.5006	-0.887795	0.374845	0.480865	0.014733	0.162088	105.98	2165.12	263.9	33	968	5.81	872	850	112.36	847	957.7	9666659800	990	498	1243	1960.23	34	2048.33	8	4319	897	26	108.979	1.36026	22271000
58	46.8698	12.527	4.78108	-0.926716	-3.64608	0.537796	-0.556528	0.0541297	-1.6127	0.162528	106.01	2164.56	265.6	43	968	6.01	872	894	112.29	847	957.7	9845740900	990	496.6	1152	1973.31	33	2050.38	2776	4332	897	25	108.945	1.36435	28442000
59.54	46.7689	12.2265	3.87676	-0.599593	-2.45277	0.196384	0.731677	-0.765605	-1.13266	0.162528	105.48	2170.87	265.95	47	967	6.07	873	890	111.24	846	957.7	10955391100	988	496.8	1284	1974.62	34	2059.42	4077	4342	896	26	108.813	1.36435	24537000
61.58	46.682	11.9396	2.70884	0.13284	0.369903	-0.819361	-0.900713	0.129854	0.731041	0.162528	103.79	2180.19	265.2	69	966	5.99	873	890	111	847	957.7	12292658200	988	494.2	892	1985.44	34	2063.23	4	4328	897	26	108.897	1.36435	20181000
67.68	46.5945	11.6513	1.2987	1.07	2.98929	0.834083	1.01642	0.95867	1.52761	0.162528	104.41	2178.7	265.35	86	966	5.65	874	893	110.64	848	954.7	10500879200	987	493	1004	4291.55	34	2059.38	94	4353	897	26	109.212	1.36435	41539000
60.91	46.4552	11.3092	-0.35666	1.87357	3.63913	-0.191844	-1.0211	-0.502838	0.320638	0.162528	103.62	2176.29	262.9	77	966	5.54	874	888	110.24	848	950.6	9716875400	987	493.6	1027	1977.65	36	2059.93	2	4286	897	26	109.241	1.36435	24069000
57.88	46.2911	10.9412	-2.14083	2.34129	2.015	-0.474078	0.981372	-0.804125	-1.0063	0.162528	102.91	2180.47	264.15	112	965	5.73	875	881	108.94	848	950.6	9505339300	985	493	1031	1963.71	34	2064.02	72523	4310	897	26	109.175	1.36435	12019000
55	46.1115	10.5576	-3.93842	2.32546	-0.752341	0.669163	-0.891068	0.901197	-0.78872	0.162528	101.77	2148.71	265.25	197	964	5.79	875	863	108.28	848	948.6	11330584100	982	493.4	1059	1972.83	35	2038.61	42838	4323	896	26	109.159	1.36435	10577000
50.6	45.9104	10.1536	-5.64173	1.76927	-2.89627	-0.284257	0.78319	0.487299	0.313752	0.162528	101.25	2142.85	266.05	106	963	5.66	875	836	108.67	848	947.5	9794381900	981	493	1201	1964.68	35	2038.34	44270	4334	896	26	109.035	1.36435	17983000
46.5	45.7181	9.76174	-7.09408	0.807922	-3.05189	-0.203781	-0.617653	-1.06996	0.799924	0.162528	101.78	2148.01	268.4	44	963	5.72	876	814	106.66	848	946.4	10508808300	980	492.6	1170	1967.57	33	2046.96	104112	4421	896	26	108.968	1.36435	13266000
46	45.6245	9.47481	-8.08571	-0.265214	-1.15533	0.286757	0.316725	-0.10384	0.302257	0.162528	100.44	2171.76	264.3	49	962	5.86	875	798	106.98	849	946.4	11511974000	979	491.6	1016	1977.1	34	2066.65	30869	4353	896	26	109.005	1.36435	15698000
44.99	45.5674	9.23001	-8.62743	-1.39425	1.16045	-0.256427	-0.0435707	0.705749	-0.726507	0.162528	100.41	2174.98	262.45	56	963	5.92	876	782	106.02	849	940.8	12448876800	979	484.8	1022	1973.28	35	2070.36	97008	4327	896	26	109.055	1.36435	20033000
44.35	45.4961	8.97555	-8.74774	-2.49125	2.17741	0.326952	-0.130733	-0.0653079	-1.00555	0.162528	100.54	2170.87	260	70	964	6.02	876	755	105.85	850	937.9	13712802000	976	478.6	1059	1981.57	35	2067.28	1402	4298	896	26	109.322	1.36435	28267000
44.35	45.4781	8.78009	-8.35381	-3.25079	1.55997	-0.34801	0.187826	-0.152924	0.237719	0.162528	100.69	2157.07	261.5	60	964	6.13	875	738	107.89	850	934.7	10449181200	975	478.6	1003	1958.12	34	2055.59	0	4312	896	25	109.351	1.36435	41886000
44.14	45.5049	8.63483	-7.475	-3.51461	0.0257751	-0.0758953	-0.227652	-0.374731	1.32033	0.162528	101.5	2164.14	263.25	28	965	5.98	875	732	107.24	850	934.7	10664109400	973	476.6	886	1978.22	30	2059.07	631	4337	895	25	109.307	1.36435	25991000
44.14	45.5402	8.5022	-6.20733	-3.24562	-1.26221	0.757237	0.244548	-0.175266	0.441016	0.162528	100.13	2166.3	263.3	75	964	6.04	874	724	107.68	849	934.7	9385787000	973	477.8	1078	1973.63	34	2054.48	0	4335	894	25	109.286	1.36435	35608000
44.14	45.6043	8.40179	-4.6031	-2.4045	-1.40327	-1.12559	-0.258855	1.15673	-1.25606	0.162528	100.95	2192.7	262.1	140	963	6.15	873	723	107.33	848	934.7	12319186800	974	480	1033	1983.53	35	2075.48	0	4328	895	26	109.465	1.36435	43884000
48.55	45.6796	8.31469	-2.77861	-1.10568	-0.526474	0.606069	0.236622	-0.173781	-1.3105	0.162528	100.19	2197.83	261.9	120	963	6.15	874	727	108.03	846	934.7	13729221100	973	479.6	857	1987.01	36	2078.49	5001	4341	894	26	109.497	1.36435	17939000
53.41	45.7471	8.22066	-0.863755	0.444232	0.496118	0.65752	-0.173317	-1.87266	0.57041	0.162528	100.97	2237.01	260	130	963	6.03	875	732	107.07	846	934.7	16567699600	973	480.8	773	1987.98	34	2105.06	11	4321	895	26	109.668	1.36435	35455000
58.75	45.8235	8.13525	1.05061	2.03019	0.879242	-1.75628	0.0819525	1.15932	1.89939	0.162528	100.4	2260.45	258.5	121	964	6.11	875	739	108.39	845	934.7	14249582600	972	480.4	984	1978.34	33	2126.61	3000	4270	895	25	109.861	1.36435	23059000
64.63	45.8796	8.02777	2.8209	3.33626	0.382435	1.64876	-0.00336732	2.03137	0.560453	0.162528	100.614	2323.9	260.9	94	964	6.17	875	743	107.57	843	934.7	23618575200	972	479.4	887	1978.91	34	2177.95	10	4296	896	25	110.037	1.36435	20382000
58.17	45.8719	7.85338	4.30521	4.07369	-0.444775	-0.039725	0.0497292	-2.37603	-1.77711	0.162528	100.82	2331.37	260.95	163	966	6.02	877	747	107.72	843	934.7	20026425700	972	478.6	972	1969.95	35	2183.19	1993	4292	896	25	110.145	1.36435	27722000
58.17	45.9113	7.72439	5.56756	4.26761	-0.517845	-1.86672	-0.19498	-1.267	-1.47455	0.162528	100.82	2322.01	259.75	186	966	6.11	877	754	106.51	843	934.7	18492218700	972	480.6	964	1970.07	36	2181.24	0	4289	896	26	110.475	1.36435	20851000
71.09	45.9673	7.60879	6.50795	3.77298	0.199584	2.26624	0.279814	3.08447	0.931637	0.162528	99	2350.25	259	162	966	6.19	877	755	106.02	845	934.7	16469165400	972	482.8	1000	1930.67	36	2201.56	0	4307	897	26	110.652	1.36435	24364000
63.99	45.9042	7.36767	6.9175	2.39342	0.766452	-0.650543	-0.198804	-0.0151108	1.73412	0.16214	99.13	2329.4	256.6	121	966	6.26	877	751	104.84	844	934.7	19147504200	972	484	761	1925.15	36	2185.3	2830	4275	897	26	110.69	1.33965	21405000
57.84	45.7825	7.06236	6.87028	0.455797	0.757949	-1.36928	0.142336	-2.76437	0.334947	0.16214	98	2375.62	258.9	98	966	6.22	878	753	105.41	844	934.7	17409740300	971	516.8	1102	1938.99	34	2223.33	2833	4289	897	26	110.539	1.33965	12627000
60	45.6758	6.76885	6.49632	-1.52951	0.267238	2.11862	-0.146832	1.2293	-0.939645	0.16214	98.42	2369.35	258.1	87	967	6.18	878	755	104.61	844	934.7	17538698700	970	516.4	1126	1920.21	34	2219.95	1631	4274	897	26	110.712	1.33965	12106000
54	45.5319	6.43502	5.79391	-3.22119	-0.491145	-1.1085	0.215291	1.76776	-0.893585	0.16214	97.72	2363.22	257.9	53	967	6.19	878	759	104.59	843	934.7	17771170700	969	513.4	1093	1920.24	34	2217.47	5	4212	896	26	110.964	1.33965	15471000
48.99	45.4029	6.1152	4.90107	-4.18847	-0.900316	-0.617107	-0.282746	-1.68841	-0.00525551	0.16214	97.64	2327.46	260.5	58	968	5.93	878	765	105.44	844	933.467	17523327400	968	512.4	1076	1909.57	32	2187.67	11032	4237	896	26	111.022	1.33965	30512000
52.12	45.3255	5.84724	3.93971	-4.19254	-0.629106	1.50706	0.250938	-0.734446	0.552851	0.16214	99.21	2331.13	262.85	113	969	5.96	875	777	105.02	843	931.8	13518144300	970	514.6	784	1931.59	34	2194.43	10589	4253	896	25	111.033	1.33965	36754000
50.85	45.2559	5.58711	2.92471	-3.34937	-0.0238068	-1.05018	-0.157723	1.37887	0.301793	0.16214	98.39	2365.35	260.55	68	970	6.11	874	792	104.68	842	931.8	15058342100	970	512.4	919	1936.92	33	2224.65	10158	4229	896	26	111.059	1.33965	18125000
50.96	45.2009	5.34132	1.92145	-1.89136	0.44859	-0.149522	0.0114624	0.0627072	-0.0267833	0.16214	97.6	2357.05	261	43	970	6.09	872	836	103.02	841	931.8	15479904600	971	512.8	1035	1933.75	33	2221.59	10092	4238	896	25	111.071	1.33965	21445000
51.65	45.1531	5.10202	0.970237	-0.184665	0.469475	0.920344	0.143735	-0.802072	-0.0840844	0.16214	96.23	2358.9	261.05	42	970	6.21	870	871	104.28	840	931.8	17806280600	970	514.6	932	1946.72	30	2222.88	10348	4237	896	24	111.163	1.33965	12085000
50.79	45.0766	4.83262	0.0712902	1.35033	0.0786253	-0.62141	-0.267231	0.118599	-0.241737	0.16214	97.58	2335.95	261.65	40	969	6.21	868	942	102.01	839	931.8	17014912300	968	511	1098	1955.18	31	2206.47	9879	4215	895	25	111.181	1.33965	9105000
52.07	45.0108	4.57322	-0.688867	2.48998	-0.21008	-0.241989	0.390467	0.354794	-0.294172	0.16214	95.02	2360.64	261.4	75	970	6.36	866	1015	103.53	837	931.8	14997869100	967	524.6	926	1955.06	33	2226.73	10740	4216	895	25	111.169	1.33965	17300000
52.01	44.991	4.35951	-1.24403	3.10486	-0.070103	0.645734	-0.575609	-0.00727778	0.089124	0.16214	95.26	2374.56	258.9	85	969	6.32	865	1042	101.6	837	933.515	16392862600	967	524	1047	1971.74	34	2239.47	9456	4133	894	25	111.243	1.33965	19394000
52.01	44.954	4.12664	-1.66867	3.02064	0.164433	-0.265028	0.76149	-0.273676	0.375495	0.16214	94.58	2374.77	258.15	37	968	6.43	863	1040	101.56	836	931.8	17774459200	967	522.6	1065	1981.6	32	2245.33	0	4122	894	24	111.405	1.33965	24124000
48.5	44.8788	3.85267	-1.99484	2.28308	0.143095	-0.388832	-0.845063	-0.080916	0.217803	0.16214	95.09	2366.14	257.75	47	968	6.41	862	1061	102.28	835	931.8	16765838300	965	517.6	858	1986.51	30	2240.21	189	4108	893	25	111.675	1.33965	23127000
48.5	44.8188	3.59153	-2.16844	1.19206	-0.0838547	0.683495	0.810249	0.458958	-0.0593848	0.16214	94.5	2354.24	254.55	49	968	6.34	861	1096	102.63	833	931.8	16573349800	964	517.8	990	1992.37	31	2230.46	0	4098	893	25	111.71	1.33965	15333000
43.65	44.721	3.28944	-2.26675	-0.0432867	-0.407387	-0.356328	-0.661086	-0.0735419	-0.347969	0.16214	95.41	2365.36	255.1	63	968	6.35	861	1088	102.29	832	931.8	16011167200	963	518.6	1068	1988.4	33	2240.81	10	4122	893	25	111.546	1.33965	6655000
43.65	44.6192	2.98047	-2.26659	-1.08477	-0.413798	-0.211774	0.474891	-0.444829	-0.243276	0.16214	95.26	2342.86	254.55	92	967	6.32	861	1063.85	102.65	831	931.8	16211957800	963	520.4	1044	1997.92	35	2229.27	0	4114	892	25	111.83	1.33965	4774000
43.65	44.5362	2.68805	-2.16131	-1.6893	0.0586859	0.484021	-0.321425	0.228258	0.223849	0.16214	95.6	2324.09	257	124	968	6.29	860	1070	102.5	829	931.8	16350742400	961	519.6	753	2000.02	35	2207.11	0	4146	892	25	111.816	1.33965	8488000
43.65	44.4249	2.36376	-2.03643	-1.85885	0.597574	-0.329867	0.21036	0.245082	0.347252	0.16214	95.9	2327.59	255.95	60	967	6.35	859	1063	102.72	828	931.8	12088588500	960	519	1022	2000.12	33	2209.47	0	4132	891	25	111.98	1.33965	14061000
43.65	44.2746	1.99651	-1.92985	-1.64772	0.752904	0.0557576	-0.0920865	-0.168801	0.028217	0.16214	95.5	2311.28	256.3	33	967	6.43	858	1119	102.46	827	931.8	12422901400	959	511.6	867	1996.74	33	2195.82	0	4169	891	25	111.853	1.33965	13128000
43.65	44.0943	1.59587	-1.8429	-1.13987	0.395504	0.146422	0.0150059	-0.00285242	-0.166836	0.16214	95.8	2338.29	256.75	103	967	6.38	858	1147	103.19	826	931.8	10520249600	959	510.4	979	2003.37	34	2217.2	0	4162	890	25	112.029	1.33965	9065000
43.65	43.8932	1.17185	-1.76562	-0.454305	-0.22097	-0.122664	0.0488051	0.0249055	-0.00033859	0.162214	95.7	2355.32	256.15	45	967	6.39	857	1151	102.79	826	932.2	12916658300	957	509.4	1159	4287	34	2235.51	0	4152	890	24	112.247	1.31815	13710000
43	43.685	0.739074	-1.67613	0.279623	-0.649784	0.00725389	-0.0880285	-0.0794765	0.128713	0.162214	95.1	2386.46	253.75	110	966	6.38	855	1149	100.34	824	932.2	19212486900	955	512.8	1079	2002.28	34	2266.05	710	4123	890	24	112.331	1.31815	19774000
43	43.472	0.300928	-1.56251	0.920542	-0.60446	0.00962027	0.108419	0.184406	-0.0811033	0.162214	93.5	2408.84	252.3	98	965	6.32	854	1142	102.77	823	932.2	21247899800	955	511.4	791	2000.72	34	2288.63	0	4111	890	25	112.461	1.31815	14185000
43	43.2606	-0.135386	-1.40808	1.35785	-0.136268	0.128184	-0.115308	0.0138834	-0.247069	0.162214	94.8	2426.22	252.45	98	965	6.11	854	1147	101.83	821	932.2	19948997800	955	514.8	977	1997.65	34	2306.86	0	4108	889	24	112.44	1.31815	43993000
43	43.0518	-0.568034	-1.2029	1.51896	0.402024	-0.272571	0.115834	-0.374532	0.036378	0.162214	94.9	2449.26	251.4	82	964	6.26	853	1155	100.82	819	932.2	21318191700	950	511.6	1024	2007.71	32	2326.43	0	4105	888	24	112.904	1.31815	20023000
43	42.864	-0.977669	-0.921569	1.40274	0.634714	0.189085	-0.138745	0.188829	0.414263	0.162214	93.2	2445.22	249.65	49	963	6.12	852	1197	99.16	816	932.2	19699031800	949	510.6	908	1988.44	34	2326.53	0	4092	888	25	113.511	1.31815	26441000
43	42.6658	-1.39597	-0.603639	0.983873	0.325905	0.101675	0.169692	0.371999	0.114465	0.162214	92.5	2432.43	249.55	110	962	6.08	851	1197	98.04	815	932.2	18982899100	948	510	941	1995.69	34	2318.3	0	4114	886	25	113.672	1.31815	17022000
38.7	42.466	-1.81326	-0.241629	0.359398	-0.259791	-0.341608	-0.172578	-0.357535	-0.491899	0.162214	91.1	2423.45	248.15	100	961	6.1	846	1186	98.08	812	932.2	22222179800	944	509	1025	1997.45	34	2311.68	24487	4098	885	25	113.709	1.31815	18131000
38.7	42.2906	-2.20276	0.189624	-0.306576	-0.608233	0.312691	0.121153	-0.268951	-0.385792	0.162214	92.1	2438.36	246.25	38	961	6.04	845	1181	97.11	810	932.2	19347154000	941	510	1047	1985.54	34	2331.95	0	4057	884	25	113.784	1.31815	16605000
38.7	42.1252	-2.57874	0.658574	-0.913935	-0.486806	-0.0926743	-0.051697	0.397793	0.326285	0.162214	90.2	2437.19	245.7	51	960	5.91	843	1173	96.65	809	932.2	21511241400	940	512.8	805	1984.13	35	2339.14	0	4058	882	25	113.826	1.31815	16877000
38.7	41.962	-2.94922	1.13398	-1.37405	-0.0248866	-0.161475	-0.0310307	0.144789	0.585661	0.162214	90.5	2388.76	246.45	24	961	5.79	842	1150	99.05	811	932.2	30269411100	939	511.4	851	1998.98	30	2296.55	0	4066	882	25	113.751	1.31815	33190000
38.7	41.7898	-3.32558	1.57918	-1.62315	0.406834	0.285344	0.119398	-0.406606	-0.0436507	0.162214	91.5	2401.33	246.85	38	962	5.88	839	1124	98.97	810	932.2	21084245300	938	513.4	908	2001.57	31	2307.89	0	4081	882	25	113.657	1.31815	28112000
38.7	41.6065	-3.70952	1.9722	-1.6036	0.51716	-0.174967	-0.174758	0.00863258	-0.626753	0.162214	91.4	2408.66	244.3	97	961	5.97	838	1089	97.7	809	932.2	18908904500	935	512.6	985	2011.36	33	2315.93	0	4045	881	25	114.151	1.31815	24341000
38.7	41.4383	-4.07413	2.32682	-1.25657	0.309815	-0.0481553	0.183629	0.408319	-0.220054	0.162214	90	2425.21	243.7	89	961	6.01	837	1075	98.39	807	931	17464848700	933	511.8	845	2010.4	35	2329.45	0	4053	880	24	114.231	1.31815	21540000
38.74	41.2759	-4.42865	2.61348	-0.641578	-0.0785512	0.140012	-0.165582	-0.229044	0.522163	0.162214	90.3	2378.92	241.3	72	960	5.98	835	1077	96.97	806	931	17584235400	930	517.8	1109	1994.29	31	2289.87	0	3810	879	23	114.334	1.31815	13265000
38.74	41.1221	-4.77015	2.81497	0.132467	-0.405645	-0.0405175	0.115343	-0.320697	0.432362	0.162214	90.1	2399.46	241.8	82	958	5.65	832	1073	96.85	800	931	15685516900	926	513.4	1166	1982.77	31	2309.72	0	3777	877	22	114.287	1.31815	36841000
38.74	40.9646	-5.11115	2.89791	0.895085	-0.503239	-0.139082	-0.0452179	0.386058	-0.393254	0.162214	89.5	2441.86	243.6	80	958	5.8	830	1056	96.95	797	925.022	22252572500	924	515.2	1069	1998.3	32	2343.57	0	3808	876	23	114.392	1.31815	16896000
38.74	40.8061	-5.44906	2.85064	1.49297	-0.310845	0.204663	-0.0298134	0.17304	-0.641405	0.162214	89.5	2436.97	240.65	95	957	5.8	829	1038	97	795	931	22568832300	922	515.8	1100	1965.99	33	2345.1	0	3751	875	23	114.823	1.31815	16286000
38.74	40.6367	-5.79392	2.65332	1.78703	0.0524237	-0.0529759	0.0988784	-0.493218	0.146332	0.162214	89.2	2437.2	244.2	148	957	5.91	828	1049	97	794	931	17474828500	920	520.2	1078	1982.85	33	2347.72	0	3822	874	24	115.021	1.31815	15059000
38.74	40.4493	-6.1531	2.29838	1.70784	0.390458	-0.190848	-0.128811	0.0588904	0.821307	0.162214	89	2447.8	242.9	110	955	5.75	827	1062	97.2	792	931	20011102100	918	524.6	980	1977.8	34	2357.71	0	3816	873	24	115.05	1.31815	35704000
38.74	40.2468	-6.52308	1.80244	1.28682	0.552448	0.355768	0.131977	0.550604	0.319717	0.162214	89.7066	2450.99	242.85	99	954	5.82	827	1063	94.67	792	931	19391869000	916	526.4	966	1972.29	33	2363.87	0	3829	873	24	115.159	1.31815	34847000
34.83	40.0285	-6.9043	1.1891	0.628106	0.467078	-0.242805	-0.082063	-0.302851	-0.714277	0.162536	83.9	2478.38	242.35	102	954	6.03	827	991	91.38	791	931	20439732600	910	519.2	948	1968.89	30	2382.79	500	3799	872	18	115.129	1.26857	39866000
31.35	39.817	-7.27313	0.517828	-0.0855218	0.19719	-0.087745	-0.0124847	-0.447012	-0.728856	0.162536	84.9	2481.95	243.95	88	952	6.1	828	974	90.05	791	931	23592001000	906	529.2	1048	1928.21	30	2389.37	19	3836	870	19	114.814	1.26857	20724000
31.35	39.6043	-7.6371	-0.186237	-0.721188	-0.202601	0.356031	0.121054	0.462538	0.322432	0.162536	82.1	2466.79	243	75	952	6.02	824	963	90.21	790	931	22467112600	901	525.6	1020	1906.13	30	2374.54	0	3822	869	21	115.364	1.26857	20530000
28.52	39.3759	-8.0105	-0.903673	-1.18414	-0.600638	-0.327475	-0.209761	0.282424	0.929267	0.162536	81.3	2454.95	245.15	75	949	6.04	822	954	88.89	791	928.4	20089931400	891	525.6	1159	1874.74	29	2366.01	630	3858	867	18	115.275	1.26857	15028000
26.5	39.1507	-8.37344	-1.57174	-1.36867	-0.718599	0.0660739	0.283099	-0.491638	0.266614	0.162536	81.7	2446.56	244.9	127	948	6.07	821	948	85.04	794	928.4	19683141800	886	524.2	772	1877.7	29	2359.47	5380	3845	865	17	115.301	1.26857	17784000
26.65	38.9381	-8.71555	-2.14051	-1.24507	-0.400559	0.195395	-0.346531	-0.145841	-0.767066	0.162536	77.1	2463.87	243.2	118	949	6.14	817	935	83.78	794	928.4	20280491500	885	519.2	956	1862.49	30	2373.67	790	3795	864	16	115.484	1.26857	21975000
26.65	38.7437	-9.03055	-2.57364	-0.867156	0.221629	-0.301409	0.368611	0.443217	-0.793287	0.162536	76.1	2444.39	245.6	109	948	6.2	814	930	84.47	794	928.4	24820116800	883	516.8	1310	1862.76	30	2356.5	300	3832	862	18	114.931	1.26857	24962000
26.9	38.5576	-9.32841	-2.86438	-0.370761	0.747774	0.159645	-0.364122	0.0076528	0.189797	0.162536	78.6	2441.73	245.8	142	947	6.12	811	944	86.16	793	928.4	21230096200	882	518.2	860	1886.76	30	2341.18	50	3824	860	18	115.03	1.26857	21453000
26.9	38.3732	-9.61549	-3.0112	0.096963	0.802691	0.0976044	0.32589	-0.377707	0.890281	0.162536	78.8	2454.71	245.8	83	946	6.13	810	973	85.4	793	928.4	16002230500	883	513.8	1011	1904.01	30	2356.73	0	3832	860	20	115.152	1.26857	23976000
26.1	38.1797	-9.90266	-3.0232	0.416641	0.308171	-0.246863	-0.24218	0.0842368	0.436267	0.162536	78.6	2433.39	247	72	945	6.17	808	1090	86.22	794	928.4	16882828800	882	515.4	1064	1941.28	31	2339.66	10	3840	857	21	114.987	1.26857	24116000
24.89	37.996	-10.1703	-2.87873	0.573031	-0.38629	0.205341	0.126003	0.350368	-0.492709	0.162536	78.4999	2418.64	246.95	64	945	6.21	807	1136	84.71	794	928.4	15269842500	882	513.8	1092	1927.11	30	2326.55	5100	3843	856	21	115.393	1.26857	19268000
23.8	37.822	-10.4179	-2.58592	0.576522	-0.831387	-0.0595301	-0.0067954	-0.198645	-0.762409	0.162536	77.6	2395.94	245.95	70	945	6.32	807	1155	86.83	793	928.4	16263630800	885	516	1072	1950.82	29	2302.42	579	3799	856	20	115.646	1.26857	32437000
23.8	37.6614	-10.6415	-2.15822	0.475979	-0.745737	-0.0855205	-0.111342	-0.31147	-0.135835	0.162536	78.4	2390.71	243.8	100	945	6.39	806	1192	86.13	792	928.4	13222528100	886	522	1073	1964.58	27	2302.28	0	3809	856	20	115.846	1.26857	20551000
26	37.519	-10.8362	-1.61699	0.332762	-0.200421	0.115068	0.191545	0.278558	0.569479	0.162536	78.5	2368.83	243.2	92	943	6.27	807	1285	85.83	792	928.4	13026156800	887	521.8	1095	1961.63	30	2290.44	1000	3789	856	21	115.709	1.26857	10297000
26	37.3791	-11.0178	-1.01604	0.169475	0.404234	-0.0887242	-0.240542	0.194581	0.51336	0.162536	78.3	2416.65	242.55	133	943	6.15	809	1395	86.03	791	928.4	17859035700	885	518	1104	1985.05	30	2337.87	0	3791	855	20	115.752	1.26857	25762000
26	37.2385	-11.1898	-0.396855	0.0175027	0.690441	0.0880756	0.261631	-0.303509	-0.113713	0.162536	78.9	2451.38	242.95	110	942	6.41	809	1428	87.12	790	928.4	26558868700	885	518.8	875	1982.3	30	2373.03	0	3807	855	21	115.727	1.26857	31124000
26	37.0979	-11.3512	0.205423	-0.0959946	0.534953	-0.106356	-0.252004	-0.0732922	-0.501299	0.162536	79.1	2468.93	238.1	92	943	6.41	810	1424	86.24	789	928.4	29464594300	885	517.8	1088	1994.65	31	2391.08	1	3720	854	21	116.363	1.26857	21134000
26	36.9597	-11.4998	0.760837	-0.157142	0.102529	0.0749476	0.213834	0.285768	-0.272015	0.162536	78.1	2508.32	233.45	103	944	6.34	810	1428	85.86	789	928.4	32576352200	885	517.4	1137	2018.05	30	2420.18	0	3584	854	20	116.636	1.26857	23098000
26	36.8218	-11.6372	1.23898	-0.174373	-0.311783	0.0538278	-0.152523	-0.0265893	0.195336	0.162705	75.5	2513.17	230.85	62	943	6.47	813	1484	82.82	788	928.4	30901303900	880	508.2	1171	2012.1	25	2430.68	0	3465	852	19	117.461	1.25896	30340000
26	36.6914	-11.7559	1.62596	-0.154421	-0.464128	-0.222487	0.0774686	-0.221223	0.390029	0.162705	74	2503.45	225.5	93	942	6.63	812	1464	82.95	786	928.4	26360665400	879	493.2	1016	2023.57	26	2419.25	1000	3269	850	20	117.801	1.25896	24091000
26	36.5761	-11.8482	1.91316	-0.114306	-0.325531	0.274697	-0.0164578	0.0622964	0.169655	0.162705	74.5	2506.07	225.9	60	941	6.62	812	1436	82.86	785	928.4	22200508800	879	494.4	1208	2031.21	23	2425.86	1000	3241	848	19	117.98	1.25896	17800000
26	36.4654	-11.9244	2.07521	-0.10119	-0.0866189	-0.153789	-0.0348629	0.113355	-0.243827	0.162705	74.5	2502.15	226.5	52	940	6.75	811	1437	83.39	784	929.1	29117224500	877	493.8	1103	2031.92	20	2418.17	1	3240	847	16	118.538	1.25896	29599000
26	36.3635	-11.9805	2.11005	-0.128377	0.0837867	-0.0951241	0.0702699	-0.0214672	-0.405607	0.162705	76.3	2565.73	232.05	48	941	6.71	810	1418	82.34	783	929.1	30062820300	877	496.6	1197	2038.26	21	2473.67	0	3324	846	17	117.875	1.25896	13201000
26	36.2709	-12.0156	2.01939	-0.191304	0.135103	0.310848	-0.0960742	-0.0674903	-0.11588	0.162705	74.2	2558.61	228.1	44	941	6.79	809	1370	81.67	783	929.1	41190406500	878	496.4	1154	2039.68	23	2469.67	0	3305	846	17	118.272	1.25896	21229000
26	36.1954	-12.0218	1.81944	-0.25749	0.138286	-0.352613	0.100051	-0.0651322	0.341111	0.162705	74	2594.32	231.75	39	942	6.84	809	1327	80.38	783	929.1	25293385200	878	498.8	1318	2038.25	20	2494.48	0	3344	846	16	117.916	1.25896	36870000
26	36.1406	-11.9957	1.52423	-0.297789	0.146349	0.124622	-0.111315	0.0533618	0.405163	0.162705	72.6	2579.75	230.25	69	942	6.78	807	1264	77.92	782	929.1	29503705800	879	497.8	1305	2039.33	21	2485.61	2000	3325	846	16	118.016	1.25896	30752000
26	36.0925	-11.9518	1.12951	-0.313875	0.103617	0.20217	0.11166	0.106179	-0.102292	0.162705	69.5	2581.09	228.65	68	942	6.61	808	1256	79.41	781	929.1	22060761900	880	495	1265	2039.82	22	2478.82	0	3243	844	16	118.333	1.25896	34215000
23.6	36.0437	-11.8979	0.644903	-0.295313	-0.0335922	-0.387163	-0.0933271	-0.0814535	-0.551205	0.162705	70.2	2567.1	236	70	941	6.89	807	1264	79.31	780	929.1	21568780000	880	496.2	1029	2041.32	23	2474.01	1000	3440	843	14	118.186	1.25896	27332000
24.16	36.0061	-11.822	0.109976	-0.202529	-0.195938	0.310124	0.0591358	-0.110821	-0.247743	0.162705	71.2	2541.42	236.05	77	940	7.01	808	1296	78.47	780	929.1	20106257000	879	497.6	1147	2051.8	22	2456.37	6000	3427	841	13	118.396	1.25896	44445000
24.16	35.9858	-11.7181	-0.43979	-0.024045	-0.281935	-0.0528611	-0.0324822	0.100852	0.455067	0.162705	70.5	2537.22	236.8	87	938	7.03	807	1306	78.1	778	927.1	18623577100	880	499.4	1205	2048.72	23	2450.99	0	3429	840	14	118.436	1.25896	24336000
23.9	35.9836	-11.5858	-0.976116	0.210009	-0.230723	-0.248696	-0.00285072	0.0711662	0.542021	0.162705	70.4	2537.1	234.3	97	937	6.95	805	1332	79.33	777	927.1	16549521300	880	501.8	1133	2052.75	24	2452.66	3335	3405	840	15	118.508	1.25896	17513000
23.9	35.9992	-11.4258	-1.47533	0.436539	-0.0614116	0.373443	0.0208781	-0.150571	-0.20193	0.162705	71.9	2583.45	236.6	96	936	6.99	804	1324	80.36	776	927.1	21223977400	883	505.4	1024	2063.5	26	2486.79	0	3429	839	15	118.29	1.25896	25393000
22.6	36.0281	-11.2433	-1.92263	0.572684	0.127633	-0.272613	-0.0358398	-0.0487093	-0.770939	0.162705	72.8	2649.26	238.4	78	936	7.04	801	1317	79.68	776	927.1	36348583500	883	505.6	1020	2069.41	28	2532.88	1000	3452	838	18	118.155	1.25896	32934000
22.8	36.0674	-11.0423	-2.30569	0.54892	0.224403	-0.00826246	0.0280133	0.169888	-0.288131	0.162705	71.8	2685.56	238.6	74	935	7.12	801	1313	78.33	775	927.1	31431557200	884	497.6	1104	2067.03	27	2567.6	15	3472	837	16	118.191	1.25896	57474000
22.8	36.0953	-10.8456	-2.63636	0.31165	0.151101	0.276339	0.00294946	-0.0165434	0.652835	0.162705	70.6	2723.02	238.3	98	935	7.19	798	1239	77.75	774	928.312	33712724900	884	496.8	1233	2072.83	26	2604.34	0	3462	836	18	118.215	1.25896	26024000
22.8	36.1141	-10.6517	-2.8952	-0.0856533	0.00720451	-0.302076	-0.0231574	-0.104172	0.805688	0.162705	68.5	2754.49	237.85	85	935	7.09	797	1187	72.58	771	927.1	36407571900	883	503.2	1132	4225.56	26	2630.49	0	3436	835	19	118.19	1.25896	34963000
21	36.1421	-10.4422	-3.04204	-0.505544	-0.0410683	0.100292	0.0284175	0.0818612	-0.0913827	0.162705	64.7	2808.82	236.05	79	934	7.04	797	1153	70.15	772	938.873	46588003500	881	502.4	1141	2067.56	26	2682.84	2	3375	833	21	118.697	1.25896	17875000
21.55	36.1825	-10.2145	-3.05969	-0.819966	0.0167716	0.11484	-0.034938	-0.0315548	-0.967554	0.163012	60.8	2819.81	229.35	36	932	7.07	794	1137	72.54	772	927.1	44679174100	879	505.4	1092	2053.44	18	2680.16	440	3229	831	12	118.989	1.24555	40846000
20.55	36.2354	-9.96897	-2.94263	-0.934421	0.0508643	-0.197218	0.0261806	-0.0924288	-0.67206	0.163012	64.9	2923.94	240.35	83	930	6.85	789	1119	70.54	771	927.1	43773338100	876	501	983	2066.55	14	2763.55	40351	3455	827	11	119.021	1.24555	51536000
22.6	36.2993	-9.70811	-2.69644	-0.812881	-0.0638075	0.0889486	-0.0189294	0.142851	0.516917	0.163012	63.8	2967.55	239.5	72	928	6.89	787	1079	69.92	771	927.1	56212028100	874	505.4	1126	2074.33	15	2779.53	50	3462	824	9	119.682	1.24555	38738000
24.19	36.3652	-9.44192	-2.34311	-0.493747	-0.304963	0.0637928	0.00231612	-0.00743192	1.10179	0.163012	62.8	3104.35	240.65	30	927	6.84	783	1019	69.64	770	927.1	53268771800	874	507	1219	2071.92	14	2899.46	13	3481	823	8	119.591	1.24555	35775000
26.02	36.4229	-9.18206	-1.91134	-0.0666286	-0.465565	-0.103336	0.0278295	-0.206327	0.266744	0.163012	61.9	3124.89	240.3	54	927	6.66	781	982	69.07	770	927.1	64050029600	872	505	985	2075.37	16	2937.65	12	3501	821	9	119.701	1.24555	35022000
26.02	36.4698	-8.93197	-1.42152	0.369805	-0.29503	0.0234227	-0.0546482	0.187265	-0.952549	0.163012	60.7	3252.88	238.15	54	927	6.66	778	952	66.19	770	927.1	58757089000	869	504.8	1036	2060.31	18	3020.26	0	3464	819	11	119.897	1.24555	19685000
27.8	36.5049	-8.69374	-0.892422	0.722235	0.235731	0.0955424	0.0850418	0.186771	-0.949846	0.163012	58.6	3106.91	242	78	927	6.74	772	933	66.84	769	927.1	77199837900	867	504.4	1091	2059.82	21	2856.27	10	3502	814	14	119.198	1.24555	27455000
29.8	36.5239	-8.47233	-0.344962	0.918349	0.822104	-0.098065	-0.0966325	-0.351845	0.335947	0.163012	58.9	3221.55	248.05	92	927	6.56	764	911	64.24	768	927.1	51288691300	863	505.4	1124	2026.14	22	2940.01	12	3638	811	12	119.232	1.24555	93010000
31.6	36.5347	-8.26063	0.214363	0.938002	1.01375	-0.0241475	0.0932511	-0.0313632	1.26415	0.163012	57.5	3183.01	245.4	79	927	6.74	761	887	63.68	768	927.1	48263273300	861	506.2	1175	2035.33	18	2925.74	22	3636	809	11	118.638	1.24555	39763000
31.6	36.5089	-8.088	0.739014	0.753158	0.488958	0.166987	-0.0556969	0.440965	0.519871	0.163012	56	3193.23	244.8	62	927	6.66	751	863	61.85	767	927.1	40948081100	856	503.8	1005	2002.33	15	2938.17	0	3655	802	7	119.098	1.24555	38621000
28.5	36.4555	-7.94539	1.23501	0.447729	-0.479211	-0.0685252	0.0533579	-0.0599921	-0.884343	0.163012	55.5	3217.23	244.95	107	926	6.89	750	845	61.06	766	927.1	40037169500	853	503.2	1183	1989.63	19	2953.42	1	3648	799	10	119.156	1.24555	38706000
28.2	36.4153	-7.7912	1.75142	0.17859	-1.1728	-0.186224	-0.083607	-0.420684	-1.00674	0.163012	52.5	3303.4	240.6	73	925	6.91	740	838	59.86	765	927.1	45384272300	851	501	1126	1972.74	16	3021.52	36	3492	793	6	119.268	1.24555	18636000
30.49	36.3993	-7.61442	2.29353	0.0143832	-1.09463	0.265154	0.0977075	0.0657872	0.168189	0.163012	52	3360.6	240.7	53	923	6.99	740	827	61.18	762	927.1	54250317900	846	503.2	1100	2012.89	15	3061.02	11	3442	789	5	119.592	1.24555	13829000
32.6	36.3783	-7.44548	2.80635	-0.102864	-0.351304	-0.0962778	-0.120716	0.337942	0.872487	0.163012	54	3345.93	241.7	55	922	7.04	736	814	59.27	761	927.1	43590495200	845	503.4	1335	2061.23	16	3057.52	15	3474	785	5	119.197	1.24555	8949000
32.6	36.3317	-7.30616	3.24189	-0.242763	0.558283	-0.169946	0.180941	-0.00649932	0.313063	0.163012	51.8	3383.17	242.5	92	921	7.08	734	803	61.38	760	937.365	52107351100	844	494.2	1051	2070.65	13	3108.6	0	3475	781	8	119.6	1.24555	9509000
32.6	36.265	-7.19145	3.5879	-0.41419	1.13012	0.377983	-0.243146	-0.263827	-0.401641	0.163012	55.4	3394.48	242.15	88	920	7.11	735	794	60.11	759	927.1	67937191500	844	480	1019	2078.54	17	3127.45	0	3493	780	6	119.111	1.24555	3715000
32.6	36.1747	-7.10524	3.82707	-0.602092	1.07398	-0.319691	0.320629	-0.0653238	-0.288112	0.163012	52.6	3324.92	238.55	92	918	7.25	739	788	61.69	758	927.1	43776240000	842	482	903	2082.17	17	3032.61	0	3414	780	11	119.073	1.24555	7490000
32.6	36.0648	-7.04365	3.95625	-0.745668	0.471348	0.0371181	-0.374211	0.347347	0.180578	0.163012	54	3230.39	238.5	108	918	7.37	738	782	60.24	756	927.1	37680524600	842	483.6	1099	2081.88	20	2972.53	0	3429	778	12	119.302	1.24555	3439000
32.6	35.9406	-7.00122	3.97816	-0.766777	-0.321214	0.315046	0.40463	0.122691	0.126582	0.163012	55.5394	3335.42	238.05	144	917	8.29725	738	801.121	60.1437	754	986.075	37694777600	841	492.6	1059	4229.02	18	3072.54	0	3414	779	11	119.29	1.24555	31407826
29.36	35.7948	-6.98529	3.88522	-0.614139	-0.898993	-0.464833	-0.375247	-0.499034	-0.233085	0.163012	53.0775	3445.84	239.5	114	916	7.37	737	801.277	59.45	753	927.1	46070093200	835	505.2	1081	2088.77	17	3157.6	68	3450	780	12	119.176	1.24555	2.5013e+07
32.21	35.6625	-6.95996	3.72168	-0.217881	-0.932799	0.325087	0.285692	-0.00939927	-0.0125412	0.163012	52.8	3455.45	241.6	84	917	7.25	739	774.418	57.88	751	924.7	51011143900	835	485	1081	2090.57	18	3168.02	1295	3475	780	4	119.19	1.24555	4179000
32.21	35.5203	-6.94926	3.4587	0.329208	-0.521174	-0.055954	-0.173892	0.543544	0.426584	0.163012	49.6	3457.55	240	114	917	7.21	738	779.321	57.9	752	924.7	39772532000	835	491.8	1011	2080.35	19	3165.82	0	3456	780	5	119.455	1.24555	3538000
32.21	35.3468	-6.97509	3.0707	0.881279	0.0552172	-0.144261	0.0903647	-0.126586	0.162535	0.163012	49.7	3533.7	241.65	109	916	7.25	738	758.667	57.33	753	924.7	40599852100	835	481.6	896	2058.9	22	3234.68	0	3522	780	7	119.449	1.24555	3123000
32.21	35.1574	-7.02171	2.58392	1.33739	0.604201	0.300558	-0.0092517	-0.450454	-0.501788	0.163425	48.3	3641.54	242.15	99	914	6.9	734	761	53.11	752	960.39	53135239100	829	482.2	1080	2020.58	23	3350.52	0	3507	777	17	120.008	1.21843	13391000
32.21	34.9625	-7.07834	2.02342	1.5963	0.953198	-0.393011	-0.0606853	0.24073	-0.460619	0.163425	45	3641.06	244.45	109	915	6.77	727	758	51.1	752	924.7	50166169500	828	484.4	1040	2002.61	24	3351.45	0	3554	776	14	120.029	1.21843	18495000
32.57	34.7541	-7.1531	1.39212	1.55096	0.90347	0.335625	0.108636	0.312247	0.370112	0.163425	42.8	3643.79	245.25	59	915	6.78	722	744	51.15	752	924.7	39191888000	826	481.2	1050	2025.9	17	3373.95	496	3554	774	10	120.259	1.21843	16377000
29.36	34.5005	-7.27802	0.669156	1.1249	0.351477	-0.044341	-0.0980351	-0.2777	0.770791	0.163425	44.1	3559.26	244.5	65	914	6.81	717	724	50.96	752	924.7	37113117000	822	479.8	1051	2062.14	18	3293.46	5	3548	772	7	121.174	1.21843	17988000
26.44	34.2087	-7.44547	-0.108039	0.407382	-0.430599	-0.256501	0.104992	-0.0384825	0.143004	0.163425	45.1	3546.72	245.15	79	914	6.71	713	709	50.11	750	885.893	41024087200	821	475	1074	2044.81	18	3285.41	5	3555	770	10	121.207	1.21843	16564000
23.8	33.909	-7.62343	-0.863681	-0.386985	-0.942231	0.472305	-0.109935	0.268495	-0.634542	0.163425	43	3513.58	247.75	55	914	6.71	709	723	47.43	747	924.7	32206467900	818	469.2	858	2028.26	12	3229.32	1	3601	767	9	121.213	1.21843	19189000
21.46	33.6122	-7.79943	-1.54442	-1.04992	-0.869249	-0.489166	0.115326	-0.216895	-0.547665	0.163425	40.3	3514.04	249	49	912	7.29	704	762	46.59	746	924.7	23072575400	814	468.2	1115	2023.03	15	3235.3	1	3616	764	7	121.389	1.21843	44434000
21.46	33.34	-7.95076	-2.09377	-1.4076	-0.261796	0.220051	-0.14794	-0.120994	0.229762	0.163425	40.3	3502.42	247.9	48	911	7.16	699	757	48.69	743	905.248	24019074700	813	468.6	789	2011.27	20	3222.44	0	3608	761	6	121.356	1.21843	19296000
21.46	33.0717	-8.09756	-2.51759	-1.43803	0.414463	0.169014	0.173113	0.284309	0.554653	0.163425	42.1	3604.12	246.75	79	910	7.12	694	749	47.67	742	927.076	28254624000	813	471.8	873	1992.67	19	3336.45	0	3573	760	5	121.669	1.21843	25423000
20.6	32.7995	-8.24728	-2.81565	-1.1822	0.724664	-0.459015	-0.168549	-0.0627762	0.0924602	0.163425	42.1	3635.15	253.65	93	910	7.13	687	741	50.17	739	924.7	33987675300	808	470.6	834	2019.42	20	3376.49	500	3642	758	8	121.479	1.21843	16379000
20.6	32.5423	-8.38023	-2.96259	-0.701706	0.574118	0.509429	0.122147	-0.217754	-0.336752	0.163425	42.8	3355.16	257.85	92	910	7.21	684	739	48.84	736	924.7	40109878900	808	470	1028	4220.96	20	3116.35	500	3767	756	7	121.545	1.21843	18014000
20.6	32.2838	-8.51249	-2.98312	-0.150584	0.100726	-0.342865	-0.0531537	0.140957	-0.23669	0.163425	41.8	3396.22	257.65	182	910	7.16	683	753	47.99	736	924.7	35708081100	809	467.6	1019	2022.55	21	3173.05	0	3770	755	7	121.798	1.21843	21636000
20.66	32.0238	-8.64391	-2.8892	0.339402	-0.359408	0.0468801	-0.0193915	0.136084	0.0925935	0.163425	42	3548.89	262.2	158	910	7.32	681	770	49.03	732	907.863	41095602400	809	469.8	960	2032.12	22	3323.61	1913	3890	755	9	121.959	1.21843	47596000
20.66	31.7644	-8.77171	-2.69227	0.677839	-0.517573	0.290851	0.0894939	-0.158345	0.179234	0.163425	42	3567.61	259.05	101	910	6.76	679	751	48.52	731	924.7	35338296100	811	469.2	1018	2063.15	22	3343.34	1913	3819	755	7	122.067	1.21843	64118000
20.66	31.5178	-8.88293	-2.39547	0.837394	-0.311084	-0.543336	-0.152137	-0.052252	0.0508597	0.163425	43	3571.73	261.4	105	910	6.8	677	720	48.79	727	924.7	36624924000	811	469.2	968	2051.82	23	3351.76	0	3859	754	7	122.378	1.21843	25913000
20.66	31.284	-8.97734	-2.02242	0.813094	0.0349777	0.52095	0.170573	0.0869637	-0.0525485	0.163425	41.6	3607.99	261.6	97	910	6.85	676	703	48.16	724	921	31754100700	811	466.4	1052	2057.09	24	3383.18	1913	3849	753	15	122.432	1.21843	16220000
20.66	31.0432	-9.07443	-1.62229	0.611491	0.209372	-0.192258	-0.134763	-0.00981805	-0.0925031	0.163425	41.4	3574.93	259.9	89	909	6.84	668	688	49.6	721	921	37451755100	810	467.2	1158	2029.55	24	3352.96	0	3815	753	15	122.635	1.21843	12646000
20.66	30.8149	-9.15419	-1.19671	0.331238	0.168321	-0.264527	0.0525299	0.0711947	-0.0449489	0.163425	42.7	3525.32	260.8	69	908	6.95	664	666	48.47	718	921	30192709500	810	467.4	1040	2002.16	22	3305.74	3	3806	751	13	122.267	1.21843	17671000
20.68	30.5939	-9.22145	-0.774956	0.0428338	0.0197103	0.554108	0.0460496	-0.0912997	0.00325689	0.163425	42.6	3434.39	255.05	51	906	7.08	655	608	52.99	714	914.2	25831254800	809	467.2	843	1994.99	16	3210.36	500	3573	749	8	122.582	1.21843	16403000
20.69	30.3804	-9.27557	-0.37842	-0.191419	-0.0597535	-0.503885	-0.146405	-0.174215	0.039745	0.162946	45.3	3353.96	259.1	85	905	7.13	654	590	54.75	712	914.2	25086162900	809	468	1083	2020.85	19	3128.3	1510	3632	748	10	122.566	1.13538	12783000
20.69	30.1846	-9.30618	-0.015199	-0.326642	0.0126717	0.127755	0.212881	0.273905	0.0744466	0.162946	49.3	3437.45	259.4	108	904	7.06	655	577	57.91	710	911.7	24819216400	810	467.4	898	2050.03	21	3204.91	0	3669	748	12	122.528	1.13538	10287000
20.8	29.9809	-9.33891	0.267839	-0.403006	0.0865703	0.295416	-0.245166	0.0933783	-0.0193561	0.162946	50.9	3401.77	256.35	68	905	6.93	657	569	54.16	711	904.4	24909808600	813	464.2	894	2041.51	18	3174.13	4000	3645	750	9	122.161	1.13538	16010000
20.08	29.7729	-9.36984	0.467018	-0.426729	0.0569694	-0.441608	0.267243	-0.382131	-0.099987	0.162946	47.9	3366.95	257.5	63	904	7	665	564	56.57	707	904.4	30613930500	813	462.4	900	2062.52	15	3136.53	0	3675	751	7	122.343	1.13538	22485000
20.8	29.5799	-9.37875	0.606962	-0.379864	-0.0476646	0.260848	-0.282417	0.099086	0.0150629	0.162946	51.5	3312.42	256.7	119	904	6.95	667	559	57.8	706	897.9	24674966600	814	464	779	2055.47	17	3075.91	2000	3673	753	8	121.936	1.13538	13866000
20.08	29.4053	-9.36183	0.696709	-0.280535	-0.159457	0.0135593	0.263931	0.351508	0.120206	0.162946	52.7	3345.92	251.4	98	903	6.91	667	554	58.34	706	891.917	20610838300	814	462	884	2046.74	19	3095.12	0	3595	753	6	122.349	1.13538	10870000
20.08	29.2467	-9.32106	0.739822	-0.16607	-0.205376	-0.189067	-0.2267	-0.329018	-0.0265063	0.162946	52.7	3406.94	252.05	127	903	7.1	668	556	56.43	705	897.9	19381713900	814	461.8	925	2068.59	19	3141.59	0	3618	754	9	122.508	1.13538	31556000
20.08	29.1133	-9.24678	0.754339	-0.0576749	-0.128078	0.168841	0.154424	-0.217665	-0.214428	0.162946	51.8	3434.12	250.8	150	903	7.23	669	553	54.66	705	897.9	17284009400	813	463.2	819	2068.53	19	3157.7	0	3618	753	8	122.79	1.13538	24767000
20.8	29.0088	-9.13533	0.749505	0.0163923	0.0253792	-0.0998819	-0.0874383	0.442121	-0.120646	0.162946	51.2	3442.87	247.85	145	903	7.39	670	540	57.05	705	897.9	19459230900	812	461.2	809	2088.48	22	3173.42	1000	3585	753	9	122.844	1.13538	33372000
20.8	28.9242	-8.99584	0.716537	0.0174096	0.11873	0.0386755	0.00295456	-0.049747	0.145225	0.162946	54.6	3469.83	249.45	111	902	7.63	671	530	61.52	705	897.9	26129043600	812	461.8	804	2096.99	24	3203.83	0	3631	754	9	122.272	1.13538	35210000
20.8	28.858	-8.83033	0.653845	-0.0601049	0.0762484	-0.0287165	0.0798225	-0.449161	0.208908	0.162946	55.2	3499.48	250.3	65	902	7.65	672	522	61.4	705	894.2	22379742900	814	460.2	793	4318.2	23	3222.36	0	3686	755	15	122.089	1.13538	22425000
20.8	28.815	-8.63446	0.566365	-0.186809	-0.0586398	-0.0150668	-0.180163	0.29635	-0.0419137	0.162946	56.7653	3522.32	249	57	902	7.47	672	516	62.53	705	894.2	22833262400	815	459.2	562	2100.34	23	3246.91	0	3672	755	14	122.203	1.13538	25492000
20.8	28.7817	-8.42235	0.436709	-0.340476	-0.198514	0.0829497	0.269698	0.26649	-0.307778	0.162946	53	3478.73	246.3	37	902	7.39	670	524	61.63	704	894.2	23334809400	816	454.4	579	2113.86	27	3228.84	0	3590	755	20	121.978	1.13538	51587000
20.08	28.7592	-8.19356	0.266137	-0.462159	-0.211404	-0.138676	-0.338646	-0.44928	-0.16534	0.162946	55.7	3566.3	246.45	44	904	7.06	670	533	60.05	704	894.2	30126387500	817	455.6	893	2110.74	26	3298.36	584	3601	756	20	121.487	1.13538	37171000
20.88	28.7549	-7.9414	0.0641718	-0.487804	-0.0494518	0.0961969	0.352432	-0.027282	0.25565	0.162946	55.7	3572.84	246.65	45	905	7.1	674	540	62.58	701	894.2	29916371700	817	455.4	1058	2104.5	25	3310.3	2000	3606	757	19	121.978	1.13538	25775000
20.88	28.7409	-7.69504	-0.199484	-0.423826	0.136706	0.00817145	-0.31272	0.417773	0.306904	0.162668	56.1	3601.26	249.3	64	909	6.95	678	548	59.54	698	887.7	34644567100	818	456.6	1099	2117.39	19	3336.28	0	3631	763	13	122.095	1.12657	14740000
20.88	28.7272	-7.44494	-0.504339	-0.238957	0.247428	-0.0585675	0.244116	-0.126382	-0.0631274	0.162668	54.2	3507.9	247.05	63	909	6.73	685	553	61.02	698	880.3	38204461900	820	464.8	1094	2107.78	18	3263.05	500	3586	765	13	122.093	1.12657	22707000
20.88	28.7132	-7.19225	-0.836231	0.0562992	0.216777	0.0178044	-0.162416	-0.325927	-0.330261	0.162668	54.7	3530.82	246.7	39	909	7.02	692	559	60.55	696	880.3	29363952200	822	462.8	1256	2098.53	15	3279.53	0	3558	768	12	122.174	1.12657	29608000
20.98	28.699	-6.93755	-1.17695	0.415586	0.0588383	0.0537313	0.0834112	0.227184	-0.132736	0.162668	54.5	3496.34	245.65	44	908	6.75	696	561	60.48	695	880.3	32066358500	821	460.4	866	2101.04	16	3248.48	1015	3539	768	14	122.633	1.12657	21428000
20.98	28.6878	-6.67808	-1.50237	0.765863	-0.134633	-0.0614352	-0.0230388	0.207287	0.241851	0.162668	54.8	3478.52	245	37	907	6.8	697	565	59.73	693	880.3	28291579100	819	458.8	960	2071.26	15	3241.19	3000	3532	769	12	122.869	1.12657	30703000
21	28.6706	-6.42363	-1.80227	1.00092	-0.270855	-0.0409084	-0.0111169	-0.288959	0.248337	0.162668	53.7	3537.75	239.9	88	906	6.68	697	568	58.53	689	877.8	32149544000	817	457	1034	2079.42	23	3302.41	1010	3470	769	15	123.434	1.12657	14783000
20.89	28.6462	-6.17604	-2.0565	1.0398	-0.260734	0.193008	0.0235159	-0.0549085	-0.0887612	0.162668	52.5	3520.61	237.5	45	906	6.82	695	568	56.39	689	877.8	28581757600	817	456.2	1185	2044.16	18	3286.07	3001	3424	770	13	123.92	1.12657	21210000
20.89	28.6034	-5.94709	-2.25522	0.831299	-0.0953055	-0.230299	-0.00162585	0.287407	-0.267376	0.162668	50.9	3524.65	238.25	44	905	6.76	693	565	57.54	685	877.8	28298553500	816	452.8	1066	2040.24	16	3290.9	0	3450	770	12	124.303	1.12657	12785000
20.89	28.5408	-5.73854	-2.3743	0.406131	0.179041	0.115431	-0.0170731	-0.0266597	-0.00107162	0.162668	52.2	3592.84	238.4	47	904	6.41	689	560	57.08	685	877.8	35729510500	816	455	1237	2065.95	15	3349.32	0	3453	769	12	124.341	1.12657	39183000
20.89	28.4739	-5.53455	-2.36857	-0.117049	0.46154	0.152318	0.0421915	-0.197877	0.342508	0.162668	50.9	3617.66	237.2	65	905	6.46	688	562	54.67	684	875.6	32841015400	815	455.4	1020	2053.4	19	3372.91	2000	3442	769	14	124.541	1.12657	30020000
20.7	28.4024	-5.33512	-2.21526	-0.61114	0.554877	-0.404419	-0.064036	0.0488678	0.185023	0.162668	48.2	3705.67	238	69	904	6.49	683	564	53.44	683	857.6	39913243000	814	454.4	1223	2081.19	25	3449.3	10000	3469	768	20	124.779	1.12657	18893000
20.61	28.3453	-5.12084	-1.87765	-0.930312	0.342364	0.440411	0.0798173	0.146363	-0.293673	0.162668	47.4	3757.12	236.25	58	904	6.73	683	568	53.51	682	857.6	52093950600	813	453.2	1191	2074.28	27	3502.85	846	3443	767	21	124.959	1.12657	30504000
20.2	28.3113	-4.8827	-1.34518	-0.996079	-0.158262	-0.208541	-0.118343	-0.0820293	-0.421648	0.162668	47.3	3846.05	233.65	60	903	6.74	683	571	55.91	681	857.6	54521714400	811	450.8	1205	2099.5	27	3577.3	2626	3420	766	21	125.405	1.12657	21631000
21.29	28.2958	-4.62579	-0.64189	-0.828324	-0.74904	-0.26146	0.145307	-0.172252	-0.00601462	0.162668	48.8	3839.74	237.75	60	903	6.67	685	584	54.43	681	857.6	53734661400	810	449.2	1108	2089.27	27	3582.27	103353	3502	765	20	125.509	1.12657	29567000
23.31	28.2843	-4.36522	0.181316	-0.52296	-1.08194	0.660475	-0.167764	0.0944528	0.402314	0.162668	48.2	3892.57	237.4	57	903	7.04	684	591	55.32	679	854.5	51666166900	807	446.2	1093	2108.1	28	3617.32	2600	3516	764	20	125.286	1.12657	50082000
24.62	28.281	-4.09738	1.08511	-0.174223	-0.807276	-0.656285	0.184725	0.223497	0.300744	0.162668	48.4	3972.06	240.1	68	904	7.04	685	594	55.92	678	850.7	53606283200	806	445.8	1185	2104.42	25	3687.73	5967	3634	763	17	124.508	1.12657	29256000
26.2	28.2894	-3.81936	2.02074	0.125026	0.082711	0.139951	-0.212094	-0.179967	-0.183466	0.162668	49.8	3973.05	241.1	45	904	7.03	688	597	55.11	680	842.9	63955466900	807	445.6	1230	2091.5	23	3691.41	145	3670	763	17	123.877	1.12657	28253000
28.82	28.2958	-3.54594	2.91217	0.282378	1.09944	0.561709	0.235431	-0.290908	-0.48389	0.162668	49	3940.41	241.15	57	904	6.97	690	598	56.48	680	842.9	52188634800	808	439	1178	2061.05	24	3660.73	728	3652	764	17	123.693	1.12657	39688000
29.58	28.2908	-3.28736	3.68871	0.267732	1.56431	-0.925678	-0.234298	0.356334	-0.185941	0.162668	53.2	3950	243.9	55	904	6.95	695	598	59.19	679	842.9	48864720300	808	438.6	1284	2056.15	22	3682.09	58500	3692	764	17	123.157	1.12657	33669000
32.54	28.2806	-3.03822	4.30319	0.136172	1.08318	0.661177	0.211632	0.302585	0.427331	0.162668	52	3971.7	243.25	68	904	6.76	696	596	56.41	679	840.4	40894516500	806	434	1184	2061.02	24	3691.1	10	3667	764	17	124.025	1.12657	19464000
29.89	28.242	-2.82248	4.68424	-0.0510923	-0.197564	0.1067	-0.151124	-0.60065	0.540328	0.162668	50.4	4088.18	240.4	58	904	6.88	697	599	56.29	678	811.106	56470235300	805	423	980	2086.24	27	3786.57	500	3615	765	20	124.239	1.12657	8881000
28.16	28.1878	-2.62737	4.81959	-0.15321	-1.46792	-0.775653	0.107968	-0.0598192	0.0103342	0.162668	49.1	4051.2	237.85	49	904	6.92	697	602	55.11	675	840.4	56167603700	805	424.6	1121	2067.89	28	3747.9	10	3556	765	22	124.966	1.12657	19548000
30.98	28.1505	-2.41982	4.73465	-0.0316311	-1.80676	0.876793	-0.101932	0.801413	-0.503246	0.162808	49.1	4123.9	238.35	48	905	7.14	697	596	57.1	673	821.4	44745831900	804	423.4	1075	2059.69	29	3810.29	610	3565	764	22	124.954	1.08508	26014000
28.19	28.1118	-2.21889	4.40223	0.286667	-0.97406	-0.424415	0.111052	-0.422411	-0.502181	0.162808	50.8	4124.78	242.95	39	905	7.15	703	588	54.95	672	821.4	47929967300	804	421.2	1204	2066.96	29	3825.78	3215	3619	765	23	124.541	1.08508	11717000
31.01	28.0788	-2.0178	3.8339	0.716483	0.532871	-0.227215	-0.126744	-0.743633	0.0550112	0.162808	53.9343	4170.54	241.75	43	905	9.59694	705	756.556	60.1118	670	810.3	47303331100	805	423.6	1121	4341.62	29	3863.93	5	3595	765	24	124.402	1.08508	27547360
34.11	28.0384	-1.8307	3.02687	1.0772	1.71064	0.614125	0.119375	0.880013	0.577333	0.162808	51.1	4260.04	243.9	64	905	7.11	710	583	59.1	668	810.3	57044753500	808	415.6	1146	2076.33	27	3961.38	5	3613	767	16	124.233	1.08508	8618000
30.7	27.9491	-1.7004	1.95995	1.1503	1.72569	-0.522624	-0.0454318	0.430513	0.441842	0.162808	52.2	4295.8	243.75	39	904	7.12	714	580	55.55	667	810.3	61808541900	809	414.8	1059	2081.9	16	3994.81	152	3616	768	13	123.997	1.08508	9127000
27.63	27.8167	-1.62126	0.692701	0.878345	0.653507	0.265738	-0.0165112	-1.05452	-0.0971872	0.162808	51.7	4262.14	240.5	44	904	7.01	720	580	56.57	664	810.3	58517682500	809	410.8	933	2091.18	17	3957.53	50	3504	769	13	124.393	1.08508	12202000
24.87	27.6626	-1.57082	-0.673599	0.345886	-0.669911	-0.00331479	0.0983316	0.0891424	-0.392528	0.162808	51.6	4344.42	240.25	44	902	6.94	723	580	57.87	663	804.3	48428361900	813	398.4	1220	2102.06	17	4034.31	5926	3498	770	13	124.367	1.08508	21212000
22.38	27.496	-1.53907	-2.04011	-0.294258	-1.34699	-0.159223	-0.174382	1.03355	-0.249088	0.162808	54.2	4421.07	242.65	89	901	6.8	723	578	57.93	662	796.3	58981422700	813	405.2	1320	2092.43	26	4121.72	5000	3537	771	13	124.608	1.08508	25060000
20.14	27.3409	-1.50054	-3.28821	-0.835879	-1.00671	0.285331	0.241089	-0.569466	0.0934599	0.162808	53.8	4438.18	240.15	102	901	6.8	723	581	58.43	660	794.5	61068354100	814	404.8	1179	2095.84	28	4135.56	15328	3501	770	10	124.671	1.08508	14929000
19.06	27.207	-1.44474	-4.32516	-1.12721	-0.0641234	-0.45129	-0.320503	-0.836932	0.271743	0.162808	54.8	4380.51	240.1	134	902	6.85	725	586	60.32	660	791.9	61300581200	818	402.2	1145	2106.63	28	4084.16	3898	3510	772	14	124.428	1.08508	7101000
20.97	27.0997	-1.36578	-5.08172	-1.10807	0.667665	0.468214	0.36843	0.905457	0.135573	0.162808	57.1	4513.55	241.75	170	902	6.87	727	593	63.98	660	791.9	55124295600	821	405.2	1140	2104.99	29	4194.82	100451	3551	772	15	124.152	1.08508	7615000
20.21	26.9909	-1.29223	-5.54769	-0.854582	0.604409	-0.219217	-0.394977	0.416848	-0.195724	0.162808	58	4596.14	240.85	89	903	6.84	728	598	63.45	659	791.9	70170620500	823	405.6	1179	2081.18	30	4287.3	1022	3523	774	20	123.441	1.08508	10841000
18.19	26.9032	-1.20113	-5.67056	-0.427968	-0.0214109	-0.246529	0.408517	-1.00675	-0.260517	0.162808	58.1	4521.92	242.75	53	905	7.13	731	598	63.45	657	791.9	85713280700	823	401.8	1130	2100.4	27	4217.08	5	3553	776	19	123.531	1.08508	19391000
19.82	26.8368	-1.09257	-5.44642	0.0373289	-0.553571	0.62469	-0.461023	-0.0499079	-0.022794	0.162808	57.1	4619.16	239.9	58	906	7.08	736	601	62.08	657	791.9	63447062700	831	403.6	1157	2097.29	24	4293.62	4276	3486	777	18	124.378	1.08508	18368000
21.8	26.7655	-0.993639	-4.92516	0.365396	-0.507255	-0.685951	0.551613	0.896832	0.138921	0.162808	56	4739.81	241.2	71	906	7.09	736	600	62.73	655	791.9	68030508600	833	411	1197	2107.96	27	4398.49	26690	3506	779	18	124.118	1.08508	13610000
21.65	26.7042	-0.889697	-4.12543	0.490193	0.141393	0.365454	-0.672319	-0.182603	0.146434	0.162808	57	4740.89	237.4	79	908	7.25	744	599	64.85	655	791.9	66734466100	835	409.2	1242	2112.93	27	4414.51	1171	3452	781	20	124.06	1.08508	27662000
23.82	26.6273	-0.807352	-3.12826	0.361887	0.787793	0.162645	0.796161	-0.79658	0.0214741	0.162808	60.1	4702.64	238.9	88	909	7.28	750	600	65.28	656	791.9	62855499600	836	416.8	980	2117.69	26	4393.69	1529	3475	783	21	123.18	1.08508	19495000
23.65	26.5247	-0.757181	-2.0027	0.0467591	0.812151	-0.5564	-0.855183	0.42337	-0.0711368	0.162808	60.1	4807.59	236.55	110	910	7.15	751	600	64.83	656	786.2	67108852100	836	421.2	1272	2108.92	29	4527.4	28	3472	785	21	123.073	1.08508	17646000
26.02	26.4216	-0.713606	-0.777237	-0.265382	0.147645	0.668824	0.845826	0.729214	0.000564932	0.162808	58.8	4741.86	240.75	92	912	7.35	756	601	64.64	658	786.2	76767641600	836	415.6	1268	2114.76	30	4476.22	800	3598	786	23	123.12	1.08508	15541000
23.46	26.3117	-0.68267	0.48107	-0.422688	-0.752933	-0.469913	-0.750551	-0.683417	0.031193	0.162808	58.6	4774.33	242.45	102	912	7.46	756	595	65.84	659	783.7	51983420200	835	409.8	1200	2106.85	30	4476.62	380	3599	787	22	122.648	1.08508	34647000
25.81	26.2324	-0.626541	1.7513	-0.277137	-1.14191	0.0542094	0.551269	-0.540339	-0.0291279	0.162808	60.3	4749.89	241.2	90	913	7.39	759	591	66.78	658	783.7	52672797500	834	413.6	1161	2085.51	31	4441.65	1201	3599	787	22	121.831	1.08508	24382000
28.39	26.1551	-0.574632	2.92869	0.106859	-0.742014	0.297354	-0.303625	0.765124	-0.180279	0.163567	60.8	4787.74	237.55	63	912	7.58	765	718.265	66.45	657	783.7	49417339800	835	416.6	1327	2114.49	31	4480.46	2000	3564	788	24	122.376	1.1136	7635000
29.98	26.0685	-0.539048	3.92907	0.587328	0.187592	-0.439687	0.0418499	0.35479	-0.126845	0.163567	60.6	4596.84	238.5	48	914	7.55	769	580	67.52	658	775.3	57285859600	835	419.6	1194	2089.46	29	4298.71	48300	3580	789	24	122.694	1.1136	13362000
32.98	25.9581	-0.535134	4.67587	0.975749	1.01878	0.402287	0.223457	-0.795446	0.216691	0.163567	62.4	4553.33	243.15	49	914	7.53	772	575	67.77	659	775.3	48173299300	836	419.4	1319	2080.15	29	4229.27	2	3651	791	24	121.975	1.1136	24283000
32.98	25.8105	-0.577016	5.11258	1.10929	1.19985	-0.189686	-0.425179	-0.137879	0.428684	0.163567	62.2	4470.09	240.05	59	915	7.43	772	573	65.54	659	775.3	39456665300	837	415.6	1276	2088	28	4112.21	0	3615	791	23	121.572	1.1136	15961000
32.98	25.632	-0.657989	5.23059	0.934117	0.661316	-0.0316384	0.586456	0.889163	0.140275	0.163567	59.9	4558.4	241.05	43	916	7.53	770	574	65.39	658	775.3	39742809400	845	417.8	1168	2116.1	31	4205.92	0	3627	791	24	121.914	1.1136	11974000
29.68	25.4183	-0.781766	5.03445	0.484285	-0.210266	0.265892	-0.649462	-0.0480648	-0.393487	0.163567	60.3	4690.53	241.15	57	916	7.62	769	578	64.91	658	775.3	48875051500	847	419.2	1331	2105.33	29	4333.58	100	3630	791	20	122.142	1.1136	14075000
26.8	25.2071	-0.909322	4.59957	-0.0619684	-0.783303	-0.378565	0.638913	-0.853753	-0.399972	0.163567	60	4747.42	240.6	78	916	7.59	767	589	66.86	657	764.448	52186640800	845	419	1220	2099.12	29	4401.22	100	3604	789	20	121.818	1.1136	17106000
26.8	25.0071	-1.03075	3.97835	-0.547099	-0.768457	0.257229	-0.591202	0.179058	0.143503	0.163567	62	4718.44	242.7	79	917	7.64	765	634	66.81	657	775.3	51049047500	842	417	1323	2098.48	30	4375.76	0	3680	789	23	121.707	1.1136	18635000
26.8	24.8072	-1.1568	3.20294	-0.874701	-0.359312	0.00933313	0.505956	0.781166	0.442784	0.163567	61	4700.78	247.15	42	916	7.55	764	637	66.59	658	773.3	44907793500	843	418.2	1403	2121.1	30	4378.31	0	3768	788	24	121.11	1.1136	2985000
24.2	24.5991	-1.29542	2.31442	-0.987495	0.0658188	-0.250209	-0.383553	-0.276488	0.105705	0.163567	60.6	4617.47	247.45	35	917	7.59	763	634	66.81	657	773.3	43970619800	842	419.2	1120	2122.73	32	4308.69	200	3784	787	25	121.163	1.1136	16804000
24.2	24.4003	-1.42816	1.3894	-0.841555	0.304663	0.363857	0.249086	-0.70263	-0.297522	0.163567	61.2	4575.14	249.2	48	917	7.6	763	630	66.27	656	771.2	38005745200	841	427	1317	2129.2	29	4283.49	0	3852	786	24	121.273	1.1136	11185000
22.6	24.2245	-1.54059	0.496778	-0.469035	0.351994	-0.334007	-0.149352	0.326834	-0.233533	0.163567	59.2	4731.22	247.75	45	916	7.37	756	620	64.02	654	769.7	43673522400	836	427.2	1280	2127.83	32	4417.55	1200	3802	783	26	121.863	1.1136	21541000
23.52	24.06	-1.64455	-0.335244	-0.00898497	0.256581	0.0869993	0.0661148	0.599617	0.0285471	0.163567	58.9	4754.92	244.25	55	916	7.35	756	606	65.03	652	769.7	51410622300	832	427.6	1384	2125.85	29	4446.29	6635	3687	781	23	122.43	1.1136	20302000
21.17	23.8841	-1.76311	-1.10006	0.362247	0.0745489	0.269031	-0.00816065	-0.390146	0.0719934	0.163567	59.2	4840.98	245.1	64	915	7.3	755	592	66.54	651	769.7	46499652000	831	430.8	1206	2130.82	28	4529.42	12	3716	779	23	122.349	1.1136	15692000
19.06	23.6921	-1.90074	-1.77167	0.540449	-0.0885727	-0.464203	0.0182746	-0.479099	0.0729526	0.163567	60.2	4951.34	244.6	60	915	7.3	746	586	65.37	650	769.7	65559128700	830	430.8	1112	2126.06	27	4657.6	401	3721	776	22	122.306	1.1136	13628000
20.97	23.5131	-2.02767	-2.28853	0.539562	-0.119467	0.380864	-0.0967414	0.489976	0.263176	0.163567	58.5	5099.49	244.2	96	914	7.36	746	691.072	65.52	650	769.7	68246139100	831	428.4	1281	4345.51	31	4813.8	1571	3704	775	25	123.05	1.1136	1094000
18.96	23.3272	-2.1637	-2.65669	0.358899	-0.114958	-0.115164	0.214226	0.283364	0.150932	0.163567	58.8	5198.92	242.5	63	914	7.22	747	584	63.72	649	769.7	70489282900	830	423.4	1278	2104.2	32	4910.9	2161	3657	775	26	123.465	1.1136	9330000
17.3	23.1322	-2.31052	-2.86899	0.0770198	-0.135458	-0.137535	-0.321531	-0.477182	-0.382477	0.163567	58.3	5181.43	241.1	48	914	7.17	748	587	62.06	649	769.7	68116537900	830	422	1177	2123.48	32	4941.71	350	3665	773	25	123.625	1.1136	9252000
17	22.9558	-2.43953	-2.89023	-0.155781	-0.107239	0.296502	0.394727	-0.0847225	-0.534894	0.163567	56.4	4834.01	241.05	61	914	7.18	749	588	62.58	649	784.101	78296459200	828	424.8	1040	2120.79	33	4620.27	1070	3657	773	26	123.985	1.1136	14896000
16.56	22.8026	-2.54573	-2.72611	-0.252472	-0.0130195	-0.400912	-0.450783	0.318221	0.104019	0.163567	56.8	4840.83	240.8	65	913	7.32	747	589	65.56	648	769.7	61126240900	825	425.4	867	2107.39	34	4611.74	1155	3655	771	27	124.001	1.1136	18031000
18.22	22.6707	-2.63101	-2.40791	-0.205528	0.0757401	0.334879	0.433516	-0.0671996	0.712075	0.163409	58.9791	5076.18	240.55	62	913	7.24	743	589	64.88	647	767.6	59338903500	825	428	1140	2111.73	32	4828.74	16	3647	770	26	124.161	1.09793	9731000
16.5	22.5115	-2.74505	-2.03202	-0.126348	0.0180284	-0.0969141	-0.331907	-0.175459	0.270363	0.163409	59.4	5161.87	240.85	43	914	7.44	743	591	65.49	647	767.6	62374809900	826	427	1038	2109.6	34	4910.53	17	3664	770	27	124.157	1.09793	24665000
17.66	22.3406	-2.87218	-1.61641	-0.0342457	-0.0525282	-0.134675	0.201696	0.244	-0.573143	0.163409	58.9	5143.59	241.15	50	914	7.48	740	598	63.8	648	765.6	61145383900	828	426.8	1169	2114.07	35	4909.98	4459	3668	768	27	123.451	1.09793	18372000
18	22.1689	-3.00077	-1.1786	0.0589032	0.0257546	0.287498	-0.0560204	-0.0309656	-0.545091	0.163409	57	5181.42	239.2	52	913	7.39	739	603	62.03	647	765.6	67495240200	820	425.6	1301	2095.96	35	4947.1	8826	3619	767	25	123.134	1.09793	17316000
18	22.0018	-3.12501	-0.74223	0.133305	0.233198	-0.342807	-0.0953576	-0.307836	0.307501	0.163409	55.3	5230.55	238.35	59	914	7.4	738	610	63.31	646	765.6	77224081200	820	418.8	1195	2092.83	32	5023.1	0	3564	766	25	123.515	1.09793	14135000
19.8	21.8287	-3.25564	-0.348936	0.149263	0.341486	0.254971	0.226394	0.258555	0.670533	0.163409	56.4	5353.75	237.7	45	913	7.44	736	610	62.69	646	765.6	85503508500	817	416	1216	2079.29	34	5131.88	125001	3572	765	27	124.007	1.09793	7632000
18	21.6319	-3.41001	-0.039855	0.0849352	0.158337	0.0133781	-0.287295	0.264273	0.00506329	0.163409	57.3	5317.46	238.6	46	913	7.56	735	612	64.88	644	765.6	72989381800	816	416.8	1336	2080.14	34	5113.53	141378	3566	764	26	123.5	1.09793	26295000
17.71	21.4505	-3.54784	0.221489	0.0313457	-0.171216	-0.283248	0.287052	-0.380135	-0.557975	0.163409	60.2	5309.11	239.65	48	913	7.58	733	618	65.7	644	765.6	59696900100	816	419.6	1237	2105.1	33	5106.04	67	3574	765	27	122.862	1.09793	14714000
16.99	21.2849	-3.66803	0.430103	0.016781	-0.442221	0.320316	-0.265346	-0.228874	-0.241382	0.163409	59.8	5306.59	240.1	50	913	7.5	731	629	65.11	644	765.6	56399052200	815	418	1256	2108.94	34	5121.59	92	3558	765	27	123.171	1.09793	20188000
17.87	21.13	-3.77538	0.574369	0.032099	-0.485872	-0.136031	0.215901	0.473071	0.327513	0.163409	58.5	5335.12	239.5	67	913	7.61	731	642	63.87	644	765.6	62562785400	816	413.6	1015	2094.12	34	5166.35	9020	3562	766	26	123.333	1.09793	13384000
17.22	20.9785	-3.87704	0.643681	0.047771	-0.254111	-0.129052	-0.154669	0.132871	0.262437	0.163409	57.7	5221.17	239.75	54	913	7.51	733	656	62.61	642	765.6	63780398400	816	413.8	1121	2084.43	35	5062.99	9020	3554	766	24	123.211	1.09793	12665000
17.72	20.8353	-3.96784	0.647289	0.0487504	0.164716	0.289605	0.0951462	-0.554413	-0.193633	0.163409	57.2	5064.82	240.55	50	913	7.41	732	681	63.7	638	765.6	55080140700	814	412.2	1390	2096.29	35	4887.43	418	3577	765	26	122.946	1.09793	15691000
17.47	20.711	-4.03671	0.604556	0.0281454	0.546695	-0.261164	-0.0687359	-0.00726725	-0.226328	0.163409	57.4	5138.83	238.65	56	914	7.46	731	725	63.87	635	765.6	53710116800	814	411	1087	2100.44	35	4967.9	477909	3543	764	27	122.969	1.09793	14120000
18.17	20.5893	-4.10028	0.503385	-0.0577719	0.589855	0.0185562	0.0603922	0.549685	0.120372	0.163409	57.6	4930.55	240.3	84	915	7.45	733	773	64.26	631	751.355	50744089900	813	411.4	1240	2121.24	35	4785.36	493369	3586	763	27	122.235	1.09793	5759000
16.35	20.4579	-4.17088	0.341235	-0.218881	0.209547	0.295438	-0.0535213	-0.108205	0.198082	0.163409	57.4	4637.05	242.55	93	915	7.41	732	779	63.02	631	765.2	45268962600	810	411.8	1145	2109.76	35	4478.36	2030	3573	763	27	122.645	1.09793	51907000
14.72	20.3333	-4.23145	0.156771	-0.383489	-0.320709	-0.399113	0.0615683	-0.475986	-0.0706192	0.163409	56.1	4786.09	239.85	37	916	7.48	730	790	64.45	629	765.2	47352612800	809	411.4	1065	2124.2	30	4576.49	15	3547	763	25	123.076	1.09793	13286000
14.91	20.2302	-4.26666	-0.0115955	-0.469959	-0.624052	0.152775	-0.102921	0.175984	-0.193525	0.163409	57.5	4880.13	238.6	44	916	7.48	727	829	63.49	627	765.2	54300370900	810	408.4	1238	2108.58	31	4690.15	211	3505	762	26	123.112	1.09793	23820000
15.49	20.1509	-4.27423	-0.146466	-0.442045	-0.528391	0.216709	0.134562	0.345611	-0.00612042	0.163409	56.3	4706.52	238.25	54	917	7.58	721	829	63.2	627	765.2	57279753300	809	408	1297	2102.31	33	4527.78	140672	3494	761	26	123.216	1.09793	13108000
14	20.07	-4.27978	-0.267904	-0.335337	-0.174541	-0.452093	-0.160068	-0.243427	0.101269	0.163409	56	4336.19	237.35	65	918	7.52	722	823	63.26	625	760.147	56521787400	809	406	1227	2101.61	34	4192.87	25	3456	761	27	123.176	1.09793	16233000
15.28	20.0053	-4.26576	-0.347823	-0.144044	0.241531	0.395882	0.181035	-0.177264	0.0189311	0.163409	54.7	4191.55	239.25	88	919	7.33	720	813	62.01	622	764.9	67378634900	809	405.6	1344	2057.64	35	4053.03	40444	3480	760	28	123.584	1.09793	26263000
16	19.9498	-4.23916	-0.389914	0.0823272	0.474681	-0.11629	-0.222589	0.16993	-0.0820912	0.163409	55	4473	238.05	75	920	7.42	719	800	63.59	620	764.9	70917663300	803	408.4	1367	2063.12	36	4277.22	13000	3446	760	28	123.431	1.09793	14513000
15.5	19.9012	-4.20277	-0.397808	0.285195	0.408108	-0.228334	0.279863	0.0670659	-0.0311797	0.16357	55.4	4253.02	237.7	75	923	7.47	718	794	62.01	618	764.9	59876942700	803	405	1446	2077.42	36	4053.7	95000	3437	757	28	123.607	1.12371	13262000
15.44	19.8512	-4.1654	-0.384731	0.402811	0.101426	0.428096	-0.358099	-0.0541131	0.0658501	0.16357	54.7	4108	235.9	83	925	7.43	716	794	62.07	616	764.9	58601561200	802	405.8	1162	2076.78	36	3912.77	342340	3429	757	28	123.972	1.12371	14426000
15.5	19.7892	-4.13787	-0.365506	0.398711	-0.240803	-0.351149	0.471315	-0.0455731	0.0440993	0.16357	54.1	3885.92	236.7	85	927	7.42	715	805	60.32	613	764.9	54816311100	802	404.8	1016	4344.63	36	3686.92	257540	3464	756	28	123.795	1.12371	21912000
15.24	19.7379	-4.09732	-0.313917	0.320324	-0.349813	0.095526	-0.599703	-0.00507931	0.0068953	0.16357	51.7	3998.54	236.35	49	929	7.36	715	815	56.54	610	764.9	83113928600	799	395.8	990	2068.76	32	3775.91	85959	3439	753	26	123.871	1.12371	10454000
16	19.697	-4.04402	-0.233754	0.194319	-0.199801	0.120772	0.697273	0.0296055	-0.0289644	0.16357	49.9	3928	236.9	55	930	7.44	712	830	56.85	607	764.9	69881868800	798	389	1071	2081.34	32	3727.12	300	3439	750	26	124.356	1.12371	22413000
15	19.6497	-3.99537	-0.15192	0.0260842	0.0122189	-0.21196	-0.742958	0.0366541	-0.102547	0.16357	48.5	3663.04	231.7	53	929	7.43	709	840	57.05	603	764.9	68035692200	795	375.8	879	2046.69	32	3507.19	7603	3236	746	25	124.189	1.12371	28578000
15.99	19.6051	-3.94239	-0.0647198	-0.134989	0.131422	0.227479	0.727403	-0.010196	-0.0592104	0.16357	50.4	3897.63	235.4	40	929	7.46	703	853	58.61	598	760.3	65691461200	796	378.6	944	2051.31	30	3709.33	90	3381	745	25	124.078	1.12371	10426000
15.19	19.5509	-3.89764	0.00867336	-0.267083	0.096179	-0.218409	-0.63569	-0.0957928	0.110052	0.16357	51.3	4106.56	235.2	39	932	7.59	697	874	58.73	596	745.3	58636425500	792	379.2	765	2076.62	32	3877.8	81810	3385	744	25	123.926	1.12371	16111000
16.01	19.5096	-3.83834	0.0905648	-0.308919	0.0400534	0.190314	0.467804	0.0797661	0.232576	0.16357	50.2	4211.81	235.15	165	933	7.77	697	900	57.86	595	740.3	64348900700	791	378	1085	2099.6	36	3970.39	947	3384	743	27	124.155	1.12371	21937000
15.52	19.4594	-3.7868	0.150849	-0.2852	0.0167914	-0.112883	-0.245917	0.0572505	-0.00668728	0.16357	49.4	4112.15	233.3	162	935	7.71	695	915	58.51	593	739.2	67055879900	789	378.4	1157	2108.95	36	3924.49	10000	3348	742	28	124.358	1.12371	20041000
15.52	19.4107	-3.7324	0.198771	-0.191419	0.0689282	-0.0380902	0.00693129	-0.0905071	-0.321151	0.16357	50.4	3966.76	233.5	116	935	7.74	695	951	57.05	595	739.2	60130132400	787	380	878	2107.4	36	3805.7	0	3350	742	28	124.31	1.12371	12034000
16.01	19.3643	-3.67456	0.233589	-0.0513502	0.123461	0.239112	0.214463	-0.0236908	-0.218048	0.16357	49.4	3997.36	231.5	88	935	7.64	694	1009	57.51	594	739.2	49225620000	787	378.8	1105	2124.29	35	3823.18	0	3299	741	26	124.74	1.12371	14308000
16.01	19.3137	-3.61992	0.246846	0.0900549	0.063573	-0.390551	-0.390105	0.0766945	0.240248	0.16357	49.1523	4151.5	231.3	76	935	7.72	693	1048	57.1	591	733.401	48172626800	787	378.4	987	2126.64	32	3957.35	0	3282	739	26	124.773	1.12371	14563000
16.01	19.2675	-3.55983	0.248954	0.209626	-0.108932	0.362452	0.50051	0.0236418	0.452511	0.16357	49.2	4160.61	225.65	46	934	7.96	691	1067	56.65	590	739.2	53910671400	787	381.8	1047	2128.28	33	3992.11	0	3259	738	25	125.036	1.12371	31202000
15.53	19.2096	-3.51053	0.223517	0.259746	-0.303882	-0.0972051	-0.529802	-0.0943775	0.0156396	0.16357	48.5	4166.01	223.05	45	935	7.94	686	1113	57.04	591	739.2	50428802800	786	378.2	935	2119.21	29	4017.67	5000	3255	738	25	125.077	1.12371	17898000
15.84	19.1646	-3.44701	0.204127	0.269363	-0.291858	-0.264899	0.489328	0.0470551	-0.477608	0.16357	48.5	4157.16	220.65	44	935	7.94	685	1118	56.13	588	737.9	52073222500	785	373.8	1179	2114.15	32	4026.05	4500	3241	737	26	124.699	1.12371	27636000
15.66	19.1303	-3.37156	0.190663	0.232741	-0.0327908	0.453865	-0.422004	0.0176346	-0.365541	0.16357	48.2	4250.81	221.1	43	935	8.05	683	1102	55.27	586	737.6	56358596600	788	393.2	955	2102.15	32	4123.92	11900	3256	734	25	124.616	1.12371	36830000
16.42	19.0917	-3.29969	0.164798	0.128358	0.284689	-0.350927	0.345648	-0.107132	0.211073	0.16357	47.2	4176.28	219.3	43	935	7.98	680	1086	54.62	585	737.6	62742486000	788	388.6	983	2079.65	29	4070.91	12000	3219	733	25	124.939	1.12371	16166000
16.45	19.0591	-3.22106	0.138233	-0.0137533	0.446246	0.0416948	-0.273672	0.131983	0.558934	0.16357	46.3	3818.73	223.7	41	934	8	678	1090	53.47	584	737.6	55600324700	788	390.8	1121	2067.64	32	3725.56	6000	3239	731	26	124.573	1.12371	9299000
16.45	19.0157	-3.15285	0.0913768	-0.188217	0.281989	0.251201	0.213078	0.0360606	0.180006	0.16357	44.6	3811.09	221.75	46	933	8	676	1094	53.3	583	737.6	56333004200	788	385	1013	2093.25	33	3663	1600	3221	730	25	124.78	1.12371	25108000
14.81	18.9649	-3.09188	0.0313484	-0.343242	-0.103301	-0.30739	-0.144206	-0.199523	-0.433919	0.16357	44.5	3930.38	221.85	42	933	8.04	673	1104	53.38	583	737.6	43435208500	787	387.2	1265	2108.57	32	3789.17	200	3235	730	25	124.701	1.12371	12681000
15.14	18.9214	-3.02289	-0.0181385	-0.406025	-0.409729	0.142837	0.0684347	0.117189	-0.451948	0.16357	45.6	3815.41	219.05	41	933	7.86	671	1100	53.31	585	737.6	45794322800	784	386	1150	2108.63	31	3705.77	51300	3223	729	25	125.002	1.12371	19041000
15.2	18.8815	-2.94967	-0.0568095	-0.35443	-0.427911	0.0434426	-0.000864932	0.145253	0.104279	0.16357	44.5	3816.7	218.15	48	934	7.85	670	1131	52.21	583	735.7	35095574500	783	387	1103	2103.92	33	3663.73	10	3219	728	25	125.252	1.12371	11756000
16.3	18.8513	-2.86606	-0.0754506	-0.187977	-0.144033	-0.100392	-0.0582714	-0.252276	0.48711	0.163473	42.8	3829.24	221.6	85	934	7.93	669	1151	49.52	582	735.7	36396873100	779	384.8	977	2098.04	35	3622.91	723	3246	727	26	125.159	1.09655	8633000
16.46	18.8284	-2.77469	-0.078416	0.0440535	0.220665	0.00104146	0.0869291	-0.0410862	0.19728	0.163473	42.1	3948.16	219.3	134	934	7.88	668	1200	49.99	584	733.5	36290166600	778	386.8	906	2093.32	35	3756.54	6030	3208	725	26	125.29	1.09655	9115000
16.5	18.8008	-2.68821	-0.0844203	0.255221	0.377032	0.0870736	-0.0861514	0.312567	-0.365253	0.163473	42	3866.9	219.15	172	936	7.81	666	1222	49.59	585	731.5	36642297900	778	385.8	1195	2099.84	35	3694.57	12160	3199	724	26	125.683	1.09655	10031000
16.48	18.7588	-2.61644	-0.106951	0.373899	0.225437	0.00822791	0.0756254	-0.0831893	-0.406583	0.163473	41.5	3831.85	218.7	200	937	7.82	665	1201	49.52	585	731.5	27407466300	775	382.4	1260	2083.56	35	3661.54	28354	3208	722	27	125.843	1.09655	5425000
16.48	18.7142	-2.54761	-0.129913	0.393551	-0.0441635	-0.194053	-0.0373004	-0.260009	0.184763	0.163473	40.397	3906.94	221.2	104	937	7.76	661	1200	48.61	585	728.6	34075718400	773	382.8	1242	2077.57	36	3744.2	0	3242	721	27	125.614	1.09655	12050000
16.48	18.6817	-2.46655	-0.132591	0.338813	-0.175673	0.260277	-0.0378496	0.189577	0.562828	0.163473	41.3939	4084.36	221.55	61	938	7.9	659	1197	50.41	585	728.6	49730431900	769	380.4	1196	2104.18	32	3928.42	0	3263	719	25	125.591	1.09655	9471000
16.48	18.6492	-2.38566	-0.129299	0.206651	-0.124133	-0.116717	0.126977	0.106529	0.0628838	0.163473	42.7	4066.67	226.3	62	940	8.07	656	1162	49.18	586	728.2	53892346000	770	385.4	1177	2084.07	31	3927.91	0	3361	721	26	123.326	1.09655	16428000
16.18	18.6187	-2.30307	-0.11888	0.028846	0.00992938	-0.1567	-0.207287	-0.193167	-0.61855	0.163473	41.4	4016.13	235.45	104	941	8.17	656	1093	49.66	585	728.2	44268827800	770	387.4	1041	2086.05	33	3886.32	50800	3526	720	26	121.556	1.09655	18820000
16.5	18.5995	-2.20944	-0.0933893	-0.146692	0.0744991	0.346466	0.245055	0.0265045	-0.410565	0.163473	42.2	4075.46	234.25	49	940	8.17	658	1046	49.22	585	728.2	43007330300	770	393.8	1084	2083.39	33	3954.56	5000	3513	721	26	121.444	1.09655	17322000
16.5	18.561	-2.13626	-0.0929104	-0.328503	-0.0575209	-0.316233	-0.225188	0.0690411	0.421441	0.163473	41	4073.54	232.85	57	939	8.3	659	1055	49.03	587	723.4	46798821700	769	391.8	1117	2091.54	31	3965.33	25000	3501	719	26	121.623	1.09655	11106000
16.5	18.5246	-2.0617	-0.0926036	-0.441358	-0.203399	0.132372	0.171232	0.0188811	0.768449	0.163473	40.3	4077.87	232.85	51	938	8.22	658	1063	48.74	588	723.4	46043206000	771	390	1013	2102.44	34	3993.67	26833	3460	719	27	121.768	1.09655	7359000
15.72	18.4819	-1.99439	-0.100202	-0.458932	-0.171919	0.0758226	-0.0986444	-0.00546909	0.0352453	0.163473	40	3825.41	232.45	81	938	8.25	659	1046	48.81	588	723.3	54377082200	775	384.4	1051	2096.92	35	3748.16	131800	3448	719	27	121.767	1.09655	7630000
15.51	18.4426	-1.92444	-0.10128	-0.350784	0.111852	-0.189158	0.0325771	-0.0914029	-0.828227	0.163473	40.6	3886.14	233.55	115	936	8.32	661	1031	47.16	586	723.3	47539623900	775	384.6	1109	2079.61	36	3794.11	50700	3419	718	28	121.763	1.09655	11964000
16.41	18.4156	-1.84272	-0.0836507	-0.122969	0.462296	0.171069	-0.00634719	-0.0114928	-0.593343	0.163473	38.4	3761.45	236.95	68	935	8.34	661	1014	46.62	586	723.6	39006305700	773	380.8	1127	2035.73	35	3664.29	8118	3485	717	28	121.89	1.09655	15745000
17.48	18.3841	-1.76658	-0.0689961	0.142688	0.51075	-0.122928	0.0203511	0.13429	0.455305	0.163473	37.6	3589.54	240.8	77	935	8.18	660	994	45.46	586	723.3	36992047900	770	381.8	1167	1970.89	35	3507.74	300	3499	716	27	121.367	1.09655	13903000
18.27	18.3476	-1.69678	-0.0598475	0.37496	0.109165	0.120251	-0.0667101	0.0159963	0.940865	0.163473	35.6	3275.53	240	112	933	8.15	657	968	42.69	586	717.1	33467179200	767	373	1051	1893.21	35	3209.91	299	3427	715	27	120.539	1.09655	18254000
16.6	18.298	-1.64135	-0.0636815	0.508127	-0.518155	-0.0939273	0.158441	-0.179825	0.1889	0.163473	34.8	3042.93	239.5	110	932	8.23	651	942	43.21	583	702.3	35232511000	762	371.2	1079	1867.62	35	2964.97	10300	3367	711	25	120.119	1.09655	10652000
16.08	18.2592	-1.57617	-0.0483772	0.548216	-0.844951	-0.00248745	-0.277446	0.0713091	-0.786969	0.163473	34.7	3025.69	236.8	115	931	8.08	648	918	43.14	583	702.3	46669966300	761	369.4	993	1940.51	35	2927.29	66100	3318	710	26	120.338	1.09655	16276000
16.08	18.2294	-1.50283	-0.0141676	0.480279	-0.562096	0.125657	0.380558	0.136435	-0.762916	0.163473	35.9	3205.64	234.75	139	931	8.03	646	905	47.56	583	702.3	40030839800	761	372.2	900	1987.66	34	3083.59	0	3280	709	26	121.059	1.09655	18237000
17.69	18.201	-1.42939	0.0272052	0.295288	0.181701	-0.22903	-0.45142	-0.171049	0.18909	0.163473	38	3342.29	235.25	73	932	8.09	647	903	50.05	582	702.3	44313692800	760	373	986	1988.87	33	3232.35	200	3339	710	26	121.221	1.09655	11631000
19.4	18.1767	-1.35333	0.0737514	0.0217246	0.883227	0.224897	0.463841	-0.0407141	0.884017	0.163473	40.1	3366.54	235.55	54	931	8.05	647	901.113	54.15	582	702.3	39743138200	760	371.6	1212	1972.18	30	3205.99	399	3332	711	25	121.83	1.09655	4363000
18	18.1286	-1.30326	0.0882995	-0.325634	0.977881	-0.0784349	-0.395226	0.195332	0.449001	0.156512	43.2	3362.08	236.75	50	931	7.99	648	911	49.56	582	702.3	43243246800	760	376.6	1225	1913.85	30	3166.62	100000	3333	711	25	121.656	1.12364	29772000
16.2	18.0735	-1.26217	0.0918303	-0.632199	0.401894	-0.0754591	0.280048	0.0294486	-0.451683	0.156512	39.9	3365.83	236.6	45	930	8.1	650	906	50.5	582	701.1	43817015300	760	371.8	1035	1948.86	30	3160.17	29021	3324	712	25	121.939	1.12364	20048000
15.53	18.0159	-1.22516	0.0954939	-0.792929	-0.450016	0.158774	-0.126746	-0.217519	-0.704382	0.156512	40.4	3250.49	232.75	58	929	8.06	651	876	47.63	582	701.1	29646811400	760	371.6	1030	4266.67	29	3080.42	102777	3319	712	26	122.31	1.12364	10573000
15.53	17.9689	-1.17871	0.119668	-0.726059	-0.983628	-0.151076	-0.0529002	0.00194901	-0.111729	0.156512	39.3	3334.02	232.25	125	929	8.22	651	873	49.52	582	701.1	25541546500	759	376.4	1161	1969.41	32	3170.45	0	3323	711	25	122.299	1.12364	15102000
16.94	17.9345	-1.12081	0.166996	-0.433147	-0.858682	0.0429588	0.216299	0.205543	0.4864	0.156512	41.9	3399.31	232.9	157	930	8.25	650	855	47.58	582	701.1	37532797800	759	378.6	1040	1942.04	33	3243.09	3100	3332	712	25	121.97	1.12364	23148000
16.93	17.8994	-1.06514	0.217272	-0.00717311	-0.21229	0.064453	-0.352907	-0.0732274	0.39363	0.156512	39.4	3357.56	229.8	136	929	8.26	649	830	48.89	583	701.1	27326175900	759	378.4	1088	1952.29	32	3197.89	10160	3333	711	26	122.012	1.12364	29828000
18.53	17.8661	-1.0095	0.266657	0.439175	0.519975	-0.0914795	0.448181	-0.162512	-0.0938321	0.156512	39.7155	3347.19	229.6	150	930	8.24	647	818	48.14	582	694.8	22455782200	758	380	913	1961.05	32	3200.23	1020	3328	711	26	121.7	1.12364	11360000
18.26	17.8181	-0.970705	0.290074	0.762207	0.857565	0.0348208	-0.486582	0.109918	-0.351262	0.156512	39	3281.13	229.25	63	929	8.21	647	805	46.37	580	694.8	34663115800	755	377.4	986	1953.03	31	3114.8	1161	3302	710	23	121.555	1.12364	6095000
19.63	17.7631	-0.94126	0.293736	0.887773	0.658725	0.081769	0.485795	0.168819	-0.15122	0.156512	38.2	3152.23	229.3	59	929	8.15	646	802	46.63	579	692.3	24919444500	755	376.4	1160	1978.09	32	3005.17	2401	3287	710	25	121.419	1.12364	26015000
18	17.6988	-0.923237	0.276526	0.785799	0.117216	-0.142724	-0.440988	-0.148255	0.147842	0.156512	39.1	3309.25	229.3	64	928	8.21	645	814	49.75	577	692.3	27752452400	754	378.8	1055	1995.31	32	3152.26	70000	3307	709	25	121.542	1.12364	13357000
18	17.6347	-0.906881	0.252923	0.501098	-0.382643	0.0944794	0.367093	-0.142908	0.222647	0.156512	40.2	3237	231.95	95	928	8.21	643	883	49.08	576	692.3	31760289200	754	377.8	1078	1990.2	33	3086.06	0	3366	709	25	121.401	1.12364	6209000
16.2	17.5709	-0.892054	0.226413	0.108425	-0.572375	0.0309599	-0.280069	0.1811	0.074222	0.156512	39.7	3251.27	233.3	110	927	8.09	644	960	47.47	576	692.3	20917539800	750	376.6	1115	1958.08	33	3097.92	4700	3394	709	26	120.953	1.12364	11410000
15.5	17.5042	-0.881694	0.196033	-0.29987	-0.431985	-0.148085	0.191624	0.104087	-0.108183	0.156512	38.4	3308.25	235.7	63	925	7.96	642	978	48.92	575	692.3	23989735400	749	372.8	1162	1966.97	29	3156.54	1500	3419	708	23	121.435	1.12364	14249000
15.92	17.4319	-0.878535	0.161773	-0.627215	-0.124034	0.179971	-0.103476	-0.200347	-0.170706	0.156512	38.7	3339.03	234.45	55	923	8	641	923	49.08	574	692.3	27478615400	749	370.8	978	1942.74	31	3185.62	697541	3407	707	24	121.721	1.12364	9274000
16.5	17.363	-0.873087	0.13871	-0.778993	0.176707	-0.0738035	0.0316132	-0.0383753	-0.0586545	0.156512	40	3263.03	233.6	96	922	8.05	639	917	47.75	573	692.3	23632267000	748	370.2	1113	1938.76	33	3115.89	30000	3357	706	26	121.958	1.12364	16531000
16.5	17.3079	-0.85483	0.140885	-0.708349	0.353101	-0.129485	0.000656699	0.189353	0.115951	0.156512	38.8345	3285	235.5	72	922	7.99	639	922	48.17	572	686.5	21288772300	748	369.6	1075	1932.24	34	3142.69	0	3368	706	26	121.911	1.12364	31868000
16.5	17.2576	-0.832713	0.154754	-0.46135	0.331133	0.240625	-0.00885388	-0.0700022	0.125805	0.156512	38.7	3231.95	237.2	86	921	7.98	638	943	48.6	572	686.5	23626387100	746	368.6	1209	1931.34	34	3092.35	0	3391	705	26	122.177	1.12364	48743000
16.5	17.2041	-0.81521	0.164589	-0.13044	0.138613	-0.152815	-0.0032857	-0.13828	-0.0343104	0.156512	38.8	3242.75	234.75	69	921	7.9	637	943	47.34	571	686.5	15672753000	743	365.4	1232	1881.77	33	3100.76	0	3354	704	25	122.055	1.12364	45021000
16.5	17.1453	-0.804423	0.162744	0.187552	-0.101295	-0.0673859	0.0392808	0.165393	-0.124465	0.156512	38.3	3178.85	232.25	68	920	7.96	637	926	48.23	569	686.5	16322267300	743	363.2	1093	1884.09	33	3038.14	0	3286	702	25	122.049	1.12364	18091000
16.5	17.0824	-0.799077	0.147343	0.415237	-0.250344	0.26285	-0.0859469	0.0530294	-0.014949	0.156512	38.7892	3202.95	231	88	918	8.13	636	900	48.37	564	686.5	14664244900	742	365.2	1050	1920.03	32	3052.78	0	3292	701	26	122.426	1.12364	64352000
16.5	17.014	-0.800825	0.114896	0.504154	-0.244516	-0.268971	0.138835	-0.211561	0.115749	0.157201	42.3	3296.48	234.9	49	915	8.11	636	817	53.05	563	682.3	23427605000	745	364.8	1194	2013.43	30	3143.36	0	3467	701	24	121.556	1.12568	11069000
16.5	16.9417	-0.80755	0.0687058	0.454972	-0.102398	0.0782976	-0.176846	0.0818955	0.0770886	0.157201	44.1	3340.12	235.05	46	913	8.33	634	809	52.65	559	682.8	23485144500	746	368	1214	2014.89	29	3183.15	0	3469	700	21	121.464	1.12568	23419000
16.5	16.8741	-0.810652	0.0204357	0.313064	0.0932137	0.180092	0.184015	0.193812	-0.0647997	0.157201	43.8	3447.69	238.25	88	913	8.28	637	809	49.86	557	676.1	38629471500	745	365	1059	2017.46	25	3287.66	0	3489	702	17	121.63	1.12568	12398000
15.98	16.7996	-0.821609	-0.0408561	0.117185	0.20571	-0.332728	-0.149776	-0.235956	-0.132134	0.157201	41.2	3445.04	236.45	102	912	8.32	637	804	49.24	556	676.1	29715313300	745	363.8	1091	2003.69	27	3293.23	2	3448	701	19	121.405	1.12568	11405000
15.98	16.7359	-0.822253	-0.0916302	-0.0477261	0.207647	0.285115	0.0722787	-0.0537942	0.00944055	0.157201	40.1	3406.11	240.35	131	913	8.42	636	787	49.15	555	676.1	29507773900	745	355.8	1191	1994.24	30	3262.44	0	3478	701	19	121.322	1.12568	16380000
15.5	16.6676	-0.82823	-0.148239	-0.160996	0.0769794	-0.0938812	0.0311826	0.269775	0.117474	0.157201	39.9	3486.82	241.65	119	911	8.41	635	766	48.71	553	676.1	31628385100	745	354.8	1238	2023.86	30	3338.07	10000	3477	700	20	120.835	1.12568	17104000
15.27	16.6007	-0.833223	-0.201547	-0.194195	-0.0935106	-0.107479	-0.137446	-0.0814754	0.0522662	0.157201	40.7	3534.07	240.95	101	910	8.38	634	754	50.46	553	676.1	39546057500	746	351.8	999	2033.11	31	3391.35	25260	3449	699	20	120.995	1.12568	14017000
15	16.5388	-0.83364	-0.245191	-0.148736	-0.194091	0.216178	0.224264	-0.239089	-0.0738257	0.157201	40.3	3534.18	240.2	83	907	8.34	633	747	48.61	550	676.1	37811218300	745	352.8	1203	2033.66	31	3386.7	3549	3435	698	20	120.892	1.12568	11805000
15	16.4765	-0.834878	-0.284639	-0.0657131	-0.185482	-0.227075	-0.284832	0.180773	-0.102267	0.157201	38.8	3577.7	239.95	75	904	8.46	630	762	48.71	549	674.8	31897375800	745	349	1322	2030.77	29	3425.33	0	3440	697	21	121.253	1.12568	82303000
15	16.4096	-0.841101	-0.32356	0.00681359	-0.085285	0.172104	0.31676	0.171649	0.000374731	0.157201	38.9	3473.25	240.2	67	904	8.44	628	780	47.85	549	674.8	45845542800	745	347.2	1210	2018.94	30	3320.68	1661	3418	696	21	121.396	1.12568	11379000
15	16.3425	-0.847854	-0.354065	0.0428086	0.0666482	-0.0481205	-0.306439	-0.23198	0.121931	0.157201	38.9	3524.53	239.4	70	903	8.47	626	786	48.08	547	674.8	32373934100	744	346.8	1126	2052.51	31	3368.74	58539	3433	695	22	121.389	1.12568	26399000
15	16.2833	-0.846596	-0.363777	0.0368587	0.204658	-0.131787	0.243504	-0.0865612	0.103755	0.157201	38.9	3571.24	240.9	73	903	8.62	623	774	47.99	545	674.8	34737285400	743	341.4	1098	2075.15	31	3412.43	20500	3468	694	22	121.921	1.12568	23549000
15.5	16.2216	-0.847864	-0.364354	-0.0282277	0.2193	0.270902	-0.139712	0.214815	-0.0958341	0.157201	38.7	3589.26	238.7	65	900	8.65	621	759	47.54	544	674.8	36556085300	743	331.8	1071	2071.18	31	3429.58	2200	3435	693	23	122.358	1.12568	11067000
15	16.1571	-0.851847	-0.355154	-0.130824	0.0927719	-0.253908	0.0172007	0.0459457	-0.198655	0.157201	37.8	3592.88	238.95	77	899	8.6	619	739	46.81	543	674.8	32817276800	743	333.6	1134	2065.89	29	3434.34	2283	3438	691	22	122.373	1.12568	23592000
14.99	16.1006	-0.847601	-0.322374	-0.215778	-0.0832337	0.065714	0.106987	-0.180957	0.0065389	0.157201	37.5	3524.92	240.45	84	898	8.56	618	736	49.05	542	674.8	29352328400	742	333	1086	2090.35	30	3375.2	7283	3453	691	23	122.536	1.12568	40233000
14.99	16.0466	-0.840411	-0.272653	-0.252245	-0.218979	0.170922	-0.228703	-0.0673125	0.231609	0.157201	39.1	3533.31	237.75	61	897	8.67	616	728	48.8	540	667.4	23567602600	742	333.6	1173	2089.41	31	3387.32	0	3437	690	24	122.919	1.12568	10820000
14.99	16.0003	-0.82491	-0.20255	-0.209824	-0.233937	-0.307624	0.331908	0.187469	0.126151	0.157201	39.2	3534.08	234.85	67	897	8.63	616	721	49.56	537	667.4	24359511800	744	328.4	1171	2079.36	30	3382.56	0	3406	690	20	123.391	1.12568	9650000
14.98	15.9555	-0.807603	-0.123904	-0.097432	-0.132876	0.234403	-0.413762	0.0710473	-0.213157	0.157493	39.9	3475.96	233.5	51	894	8.59	614	706	48.79	535	666.7	23095112900	744	328.2	1232	2103.28	24	3325.08	25000	3390	689	17	122.893	1.09884	14140000
15.75	15.9163	-0.784285	-0.0374816	0.0671572	0.0374905	0.0103389	0.465076	-0.225036	-0.28143	0.157493	39.2	3465.49	232.55	70	893	8.44	614	680	50.54	533	666.7	19289742800	745	328	1217	2109.79	26	3316.7	1116	3385	689	19	122.871	1.09884	29307000
14.96	15.8791	-0.75865	0.0462428	0.237004	0.183029	-0.274503	-0.486105	-0.0703473	0.068125	0.157493	40.7	3628.54	229.25	83	893	8.39	613	657	48.58	532	667.9	33907873000	745	329.8	1086	2102.31	28	3459.64	10000	3364	689	20	123.124	1.09884	30656000
16.46	15.8464	-0.72849	0.122277	0.363252	0.22611	0.359918	0.465253	0.285199	0.36218	0.157493	39.4	3705.97	227.4	84	892	8.46	612	640	47.98	529	663.7	55325494700	744	329	1213	2099.93	30	3522.82	800	3318	688	22	123.246	1.09884	20199000
15.44	15.7956	-0.716788	0.158135	0.373774	0.112304	-0.196011	-0.394708	0.0106528	0.12226	0.157493	38.8	3793.37	227.8	72	890	8.4	612	631	47.42	528	663.7	42916703300	743	306.6	1168	2099.2	29	3590.03	2710	3323	687	23	123.215	1.09884	16359000
15	15.7402	-0.709687	0.1694	0.284896	-0.0363645	-0.0529653	0.308968	-0.266084	-0.271368	0.157493	40	3840.35	224.65	56	889	8.31	609	628	47.19	526	662.6	50301668200	743	308.2	1091	2078.58	28	3646.88	700	3288	687	20	123.826	1.09884	16108000
15	15.6887	-0.698597	0.169533	0.137089	-0.0962083	0.218903	-0.224005	0.0501656	-0.236118	0.157493	39.8801	3833.24	227.15	47	887	8.44	605	622	47.44	526	657.3	42974657600	744	309.8	1292	2081.72	25	3640.49	300	3258	685	20	123.829	1.09884	35179000
15.29	15.6411	-0.68321	0.16184	-0.0313378	-0.0621536	-0.243954	0.140506	0.215269	0.124221	0.157493	39.5	3833.65	227.2	67	887	8.44	603	599	45.81	524	657.3	36097265100	743	303	1349	2075	25	3650.25	1105	3262	684	21	123.665	1.09884	20064000
14.91	15.5906	-0.670363	0.141249	-0.190447	-0.0237611	0.148271	-0.0665558	-0.0938789	0.243342	0.157493	38.1	3795.32	226.35	71	886	8.37	601	579	44.06	523	657.3	36171760000	742	299.8	1296	2045.97	25	3632.9	2900	3255	683	19	123.61	1.09884	22054000
14.91	15.5397	-0.65741	0.114909	-0.299098	-0.0339518	0.00854119	0.0156389	-0.1472	-0.00288553	0.157493	36.8	3746.24	225.3	39	885	8.39	600	560	43.61	522	657.3	34587093300	740	300	1099	2023.04	19	3580.84	0	3250	683	17	123.593	1.09884	13030000
14.91	15.4952	-0.6373	0.0958853	-0.321759	-0.063661	-0.143317	0.00634447	0.1095	-0.184912	0.157493	35.9	3764.13	228.75	62	885	8.53	597	550	44.56	520	657.3	27618705700	740	300.2	1281	2053.19	27	3606.96	0	3340	682	22	123.728	1.09884	17021000
14.91	15.4603	-0.606762	0.090569	-0.255215	-0.0585943	0.174704	-0.0148982	0.0649649	-0.0612159	0.157493	35.9	3758.39	224.5	60	884	8.61	596	537	43.57	518	657.3	38357546800	740	300.2	1365	2050.44	29	3604.8	0	3280	681	21	123.888	1.09884	21451000
14.91	15.4239	-0.577032	0.0861595	-0.142237	-0.0112424	-0.125162	0.00734271	-0.111838	0.0881392	0.157493	35.4	3715.58	223.1	94	885	8.58	593	519	44.14	517	654.2	29758073400	739	296.4	1282	2083.58	30	3568.47	0	3286	680	21	123.607	1.09884	18544000
14.91	15.3881	-0.545951	0.0850044	-0.0162225	0.0746839	0.0543119	0.0188424	0.0230282	0.0435053	0.157493	36.2	3774.97	224.4	85	884	8.63	592	504	44.18	516	654.2	24791557600	738	287.6	1214	2081.24	29	3617.06	0	3288	679	22	123.542	1.09884	15122000
14.69	15.3551	-0.511258	0.0901296	0.0930255	0.154835	0.0151544	-0.0582198	0.0708249	-0.0450179	0.157493	35.6	3774.38	225.9	79	883	8.51	591	498	44.66	513	654.2	31080197200	738	287.4	1266	2089.17	29	3630.5	800	3296	678	21	123.435	1.09884	19603000
14.95	15.3326	-0.465309	0.108917	0.167687	0.162333	-0.0996248	0.0920991	-0.0912309	0.00878373	0.157493	35.2	3753.34	222.95	45	883	8.56	591	516	44.83	513	654.2	31599747400	738	287.4	1232	2086.59	29	3610.32	2000	3220	677	20	123.643	1.09884	25533000
14.99	15.3061	-0.42262	0.121159	0.169004	0.0217584	0.156616	-0.120816	-0.0272375	0.0473341	0.157493	36.5	3753.89	223.1	68	883	8.65	586	528	46.12	511	654.2	24881052400	738	283.2	1237	2089.14	28	3616.11	300	3223	675	16	123.507	1.09884	24642000
15.3	15.2793	-0.379695	0.127963	0.106419	-0.191462	-0.120315	0.150889	0.162123	-0.0343902	0.157493	36.9	3781.61	224.95	55	885	8.62	584	546	46.17	510	654.2	27302485700	738	289.4	1326	2088.87	21	3647.93	0	3248	675	13	123.337	1.09884	18398000
15	15.2567	-0.331768	0.133399	0.0139019	-0.309383	-0.00798842	-0.179477	-0.054754	-0.0923489	0.157493	36.7	3759.43	223.55	37	887	8.58	585	562	45.46	509	654.2	30676158200	738	294.2	1269	4344.32	20	3635.55	700	3258	676	10	123.474	1.09884	23923000
15	15.2447	-0.272443	0.142036	-0.0679839	-0.21236	0.140247	0.189107	-0.208978	0.00598274	0.157493	35.8	3556.99	222.95	57	888	8.58	585	581	44.86	508	654.2	35428752500	737	294.2	1167	2090.11	20	3436.3	100	3229	675	12	123.381	1.09884	13338000
15	15.233	-0.212335	0.137113	-0.129955	0.0380238	-0.211655	-0.185084	0.143466	0.101748	0.157493	35.6	3566.41	219.15	64	888	8.58	585	584	44.61	507	654.2	30419790300	738	292.8	1334	2080.41	23	3445.4	100	3202	674	16	123.527	1.09884	28411000
15.3	15.2225	-0.150686	0.114906	-0.155781	0.281894	0.171451	0.166561	0.220264	0.0401295	0.156343	35.7	3591.7	224.15	85	890	8.56	587	598	44.44	505	648.9	25239075500	738	294.6	1455	2102.63	23	3456.31	100	3241	674	18	123.406	1.05802	19545000
15	15.2027	-0.0983162	0.061021	-0.150597	0.341489	-0.0186927	-0.126642	-0.264211	-0.101354	0.156343	35.3	3721.95	222.9	78	891	8.48	588	590	42.49	504	645.2	30149148000	738	297.4	1309	2079.51	26	3536.91	300	3236	674	14	123.306	1.05802	36130000
15	15.1869	-0.0416992	-0.00735348	-0.0907154	0.200952	-0.141605	0.0780893	-0.128734	-0.0576753	0.156343	34	3749.3	220	44	891	8.59	588	574	43.84	502	642.7	28111125500	738	290	1361	2049.62	17	3584.82	0	3206	674	13	123.623	1.05802	43821000
15	15.1728	0.0169842	-0.0895543	0.0110133	-0.0612623	0.192005	-0.0378078	0.336365	0.0995585	0.156343	34.8	3677.59	221.95	44	891	8.52	588	563	43	501	641.7	25173641100	736	287.6	1246	2091.69	17	3524.99	0	3235	673	13	122.531	1.05802	75430000
15	15.1567	0.0738605	-0.185956	0.124628	-0.29818	-0.106951	0.0159556	-0.00765665	0.0906315	0.156343	33.9	3687.61	227.55	40	892	8.41	588	551	40.73	499	626.33	20830257900	736	291.6	1345	2077.07	18	3536.93	0	3320	673	11	122.712	1.05802	56778000
15	15.1458	0.136217	-0.281957	0.230998	-0.350303	-0.0285704	-0.0129114	-0.333326	-0.0756391	0.156343	32.2	3623.02	225.3	52	892	8.41	586	551	40.26	499	632.321	22436731000	733	289	1343	2063.59	17	3470.07	0	3281	672	12	122.572	1.05802	50546000
15	15.1476	0.211886	-0.362746	0.306712	-0.176798	0.0973807	0.016003	0.131101	-0.138866	0.156343	32.3	3635.94	226.3	53	891	8.4	586	546	40.11	496	641.7	19569884500	733	290.4	1262	2047.62	15	3472.44	0	3278	671	12	122.226	1.05802	34976000
15	15.1606	0.29908	-0.428098	0.310542	0.0880565	-0.104145	-0.0454781	0.238525	-0.0183794	0.156343	32.1	3623.08	225.7	53	890	8.36	585	534	39.73	495	628.181	20042751700	732	292.4	1087	2052.23	19	3455.5	0	3274	671	12	121.652	1.05802	77138000
15.2	15.1693	0.381584	-0.497124	0.193105	0.232347	0.052125	0.0903755	-0.245657	0.0821938	0.156343	29.6	3711.32	226.95	47	889	8.07	580	508	37.88	493	636.7	21537462000	725	296.6	1389	2021.94	17	3520.67	0	3260	669	12	121.442	1.05802	64905000
15.2	15.1653	0.450666	-0.577796	-0.0435701	0.181248	0.0443804	-0.123835	-0.0671121	0.0684037	0.156343	29.2	3694.39	224.85	43	890	8.19	579	484	38.45	493	629.3	20047134100	725	296.2	1310	2043.41	18	3510.35	0	3241	668	10	121.18	1.05802	14553000
15.2	15.1602	0.518162	-0.649583	-0.320046	0.0610668	-0.0840567	0.154062	0.321452	0.0593473	0.156343	29.3	3685.44	225.25	69	890	8.13	578	471	37.19	493	636.743	19348231000	725	298.6	1247	2073.07	17	3516.19	0	3252	667	7	121.451	1.05802	13855000
14	15.1617	0.591933	-0.69524	-0.540447	0.0104525	0.028575	-0.182627	-0.149005	0.0379395	0.156343	28.3	3755.89	225.85	48	889	8.07	577	471	37.06	493	629.3	28385647600	723	298	1045	2041.89	15	3580	1000	3269	667	6	121.575	1.05802	18139000
15.1	15.1721	0.674153	-0.706805	-0.630298	0.0347944	0.0439268	0.191381	-0.304661	-0.111044	0.156343	28.4	3767.91	224.2	68	889	8.06	577	477	36.88	493	629.3	27370790400	723	301	1002	2005.52	16	3578.96	1000	3254	667	7	121.809	1.05802	13427000
15.1	15.184	0.757235	-0.691112	-0.564457	0.0130582	-0.0781425	-0.187344	0.339281	-0.259285	0.156343	27.4	3865.97	227.25	115	889	8.19	576	478	36.35	497	624.806	29984928000	723	311.6	1102	2021.15	19	3642.47	0	3308	667	16	121.57	1.05802	7442000
15.1	15.189	0.832245	-0.657448	-0.357248	-0.132603	0.0490431	0.177659	0.183765	-0.0801573	0.156343	27.9	3876.73	228.75	166	890	8.25	577	474	36.11	501	629.3	26117876300	722	313.8	1144	2037.89	20	3651.77	0	3314	667	17	121.37	1.05802	7270000
15.45	15.1987	0.910931	-0.590716	-0.0280916	-0.28997	0.0463713	-0.154549	-0.450704	0.379958	0.156343	27.8	3866.38	227.7	162	890	8.22	577	475	37.36	503	627	29820180100	722	311.8	1258	2064.29	24	3636.09	2760	3305	667	18	121.37	1.05802	4890000
15.76	15.2093	0.989239	-0.49599	0.345601	-0.301724	-0.162156	0.102201	-0.0286614	0.435068	0.156343	29	3829.4	227.95	78	890	8.19	578	478	37.89	504	627	22778522500	722	311	1320	2060.99	25	3612.49	1045	3319	667	13	121.056	1.05802	3410000
16.2	15.2121	1.05821	-0.385501	0.661515	-0.0856412	0.197856	-0.0104468	0.501984	-0.208329	0.156343	37.1203	3838.2	228.35	44	889	9.25159	579	713.008	46.0056	504	627	19845111100	722	301.4	1187	4333.88	16	3627.91	400	3329	667	12	120.969	1.05802	31407826
16.9	15.2135	1.12406	-0.253257	0.849513	0.301198	-0.0585523	-0.1087	-0.127984	-0.71694	0.156343	28.6	3727.63	227.65	49	889	8.31	581	571.055	36.62	507	624.5	26998327800	722	303	1268	2056.5	18	3533.78	500	3304	667	11	120.914	1.05802	1490000
17.4	15.2182	1.19173	-0.0952478	0.863983	0.618597	-0.195997	0.247349	-0.500556	-0.237636	0.156343	28.1	3761.87	228.3	72	889	8.27	582	571.055	37.79	509	626.275	18255192300	722	309	1317	2078.36	17	3563.74	1000	3313	667	11	120.909	1.05802	4380000
18.85	15.23	1.26475	0.0872034	0.687816	0.578559	0.355237	-0.411842	0.282074	0.705386	0.156343	28.5	3765.18	228.15	57	890	8.21	583	571.055	36.46	512	624.5	18788960900	722	307.4	1152	2063.36	16	3572.88	1615	3309	668	11	121.035	1.05802	3595000
18.85	15.2252	1.31887	0.2583	0.307764	0.0528844	-0.276544	0.591661	0.41446	0.723088	0.156343	27.9	3731	226.05	70	891	8.22	583	571.055	37.28	513	624.5	17696365900	722	305.2	1207	2043.94	18	3539.18	2297	3290	668	11	120.989	1.05802	1111000
15.1	15.2079	1.35821	0.418298	-0.188618	-0.64354	0.0354357	-0.735227	-0.34303	-0.293922	0.153998	28.5	3469.07	228.2	99	891	8.04	584	473	37.22	520	626.8	18441842300	722	304.4	1232	2012.66	24	3296.26	1000	3305	669	18	120.502	1.09265	7892000
15.1	15.1934	1.39849	0.584413	-0.654035	-0.962891	0.247683	0.82872	-0.293085	-0.934845	0.153998	28.4	3478.78	230.3	70	892	7.99	586	468	36.42	524	626.8	26688208300	723	308.8	1100	2016.71	22	3287.71	0	3313	669	15	120.876	1.09265	16306000
15.1	15.1882	1.44649	0.762303	-0.957402	-0.588822	-0.418521	-0.863794	0.35072	-0.281674	0.153998	27.1	3539.81	231.4	48	892	7.74	588	467	34.23	525	626.6	23888667000	723	307.4	1313	1990.26	22	3361.84	0	3314	669	12	120.794	1.09265	20168000
18.45	15.2088	1.51891	0.962874	-1.00467	0.294248	0.322502	0.800192	0.178688	0.774948	0.153998	24.3	3294.38	236.6	63	893	7.54	587	445	33.75	526	625	7056912300	722	307.6	1265	1943.09	19	3125	300	3357	668	11	120.078	1.09265	31612000
18.45	15.2246	1.58427	1.13365	-0.843673	0.994046	-0.0702668	-0.666766	-0.43606	0.657118	0.153998	26	3361.56	236.8	62	893	7.41	586	429	33.55	528	624.6	28644082200	720	307.8	1100	1922.03	20	3186.41	0	3356	668	13	119.909	1.09265	21302000
18.45	15.2192	1.62532	1.23945	-0.545996	0.954486	-0.14866	0.505068	-0.00372554	-0.430908	0.153998	24.7	3192.45	237.45	53	894	7.12	584	415	31.55	530	624.4	27164369100	719	308.8	1033	1923.67	16	3016.7	0	3349	668	11	120.237	1.09265	24213000
18.45	15.2057	1.65542	1.28822	-0.150306	0.229995	0.305101	-0.30075	0.54365	-0.777654	0.153998	23.1	3215.71	234.6	48	895	7.1	583	402	30.86	530	623.4	20765962200	718	309.8	1015	1938.68	17	3022.86	0	3288	666	11	120.439	1.09265	34453000
18.45	15.1958	1.68641	1.29053	0.290913	-0.629883	-0.361879	0.0637753	-0.232745	0.127485	0.153998	23.1	3155.88	232.25	54	896	7.24	581	394	30.31	529	622.3	19428210600	717	297.6	1185	1890.28	18	2949.6	0	3274	665	10	120.637	1.09265	28181000
18.45	15.185	1.71354	1.23806	0.68706	-1.02754	0.251125	0.17897	-0.582062	0.798356	0.153998	21.9	3221.57	234.05	64	896	7.08	581	383	31.03	527	621.5	21290564400	717	296.8	1041	1921.84	17	3007.65	0	3312	664	12	120.329	1.09265	22372000
18.45	15.1637	1.72709	1.11867	0.946192	-0.707589	0.032256	-0.399806	0.530005	0.141751	0.153998	22	3118.73	232.6	53	896	6.67	580	373	28.94	526	621	19872169700	717	294.6	1044	1880.29	15	2900.97	0	3294	663	13	120.439	1.09265	30253000
18.45	15.1374	1.73255	0.941979	1.02618	0.115482	-0.345119	0.592572	0.511521	-0.773103	0.153998	20.5	3130.73	233.5	60	897	6.71	577	369	28.55	528	620.2	16469969400	718	306	1159	4274.1	19	2913.84	0	3301	663	10	120.768	1.09265	19410000
18.45	15.1014	1.72508	0.710044	0.908678	0.866343	0.504955	-0.736433	-0.844146	-0.437937	0.153998	21.1	3223.13	233.2	63	898	6.81	577	363	28.76	530	620.2	20527970300	718	311.2	1199	1881.33	17	3007.74	0	3317	662	13	120.729	1.09265	20374000
18.45	15.0633	1.71252	0.44255	0.630195	1.03606	-0.357895	0.827333	-0.249095	0.713863	0.153998	20.1	3174.38	233.8	68	898	6.31	577	358	27.88	530	620.2	21650547400	717	311.2	1269	1859.33	14	2976.69	0	3315	662	11	120.479	1.09265	38691000
18.45	15.0091	1.68062	0.136351	0.227806	0.478672	-0.0669263	-0.857494	1.06997	0.820134	0.153998	20	3081.35	236.25	48	898	6.17	578	355	29.25	529	619.8	19167566800	717	315.6	1229	1868.99	13	2880.48	0	3331	661	9	120.989	1.09265	48033000
16.8	14.9334	1.62437	-0.195557	-0.21673	-0.41353	0.57725	0.861802	-0.101647	-0.417259	0.153998	22.8	3113.46	235.2	38	898	6.32	578	354	32.18	528	619.1	15981073400	717	327.4	1060	1906.9	11	2916.56	10	3323	661	6	120.854	1.09265	22796000
12	14.8624	1.57089	-0.496472	-0.558592	-0.941274	-0.744822	-0.814622	-1.08591	-1.07244	0.153998	23.4	3128.89	235.8	53	899	5.87	578	354	30.5	528	619.1	15303905700	717	326.2	1021	1877.08	9	2938.51	100000	3323	660	2	120.678	1.09265	35195000
16.27	14.8325	1.55767	-0.703559	-0.682504	-0.705988	0.31137	0.666122	0.457288	-0.0427664	0.153998	21.7	2940.51	238.9	72	899	6.07	579	345	31.8	528	619.4	21083605400	718	326.4	1069	1903.63	12	2749.78	46830	3360	660	5	120.924	1.09265	24241000
16.22	14.7914	1.53151	-0.871855	-0.678374	-0.0709549	0.35443	-0.468964	0.80084	0.9891	0.153998	23.3	2930.35	239.35	73	899	5.9	580	337	33.1	529	619.4	21572204600	718	324.2	937	1882.95	11	2735.56	26398	3365	661	5	120.651	1.09265	22572000
15.21	14.7286	1.48157	-1.00958	-0.603024	0.442527	-0.673684	0.295359	-0.603693	0.477799	0.153998	25	2853.76	238.8	77	899	6.06	581	325	33.89	529	618.7	17112028000	717	320.6	912	1893.36	14	2655.66	191000	3352	661	10	120.579	1.09265	29796000
15.01	14.6684	1.43296	-1.07889	-0.449572	0.583502	0.472237	-0.14733	-0.413979	-0.656466	0.153998	26.5	2946.09	238.3	68	899	6.04	582	317	34.74	530	618	18667310600	717	324.2	888	1940.24	17	2737.6	32560	3333	661	10	120.513	1.09265	37150000
15.21	14.6231	1.39864	-1.05973	-0.232272	0.380271	0.0165209	0.0192529	0.523665	-0.700571	0.152634	26.3	2901.05	239.9	32	900	5.68	583	314	34.24	529	618	15638374400	716	323.8	1037	1939.38	8	2688.85	0	3343	660	6	120.983	1.09439	19930000
15.21	14.588	1.37398	-0.96102	-0.00357502	0.019246	-0.440817	0.0582881	0.0939697	0.258332	0.152634	25	2961.33	240.55	33	901	5.81	584	310	32.72	529	618	15807821100	716	324.4	1121	1903.03	10	2749.57	0	3338	660	7	120.951	1.09439	29140000
15.21	14.5567	1.35229	-0.801582	0.180123	-0.28603	0.491879	-0.0898637	-0.309128	0.674328	0.152634	24.4	2948.64	241.45	57	901	5.61	584	303	35.04	529	618	14839721700	715	325	842	1912.53	13	2739.25	0	3341	660	9	121.14	1.09439	18411000
15.01	14.519	1.3235	-0.607178	0.278423	-0.406238	-0.167462	0.0829644	0.0401579	-0.00753863	0.152634	26.6	2984.76	243.95	58	902	5.6	585	298	34.46	529	618	17038201800	716	327.2	865	1915.45	15	2781.02	0	3388	661	8	120.158	1.09439	19247000
15.01	14.4867	1.29949	-0.378371	0.312148	-0.292636	-0.2203	-0.0314107	0.0771331	-0.564547	0.152634	26.5689	2963.79	245.9	42	902	5.54	585	297	34.06	530	618	14118628400	716	323.2	635	1880.02	17	2763.49	0	3389	661	7	120.167	1.09439	17470000
16.5	14.4737	1.29453	-0.115709	0.317563	-0.0311825	0.337865	-0.07841	-0.0090989	-0.103057	0.152634	25.9	2946.71	256.15	30	903	4.79	585	295	33.39	531	618.1	12926393200	715	322.6	1047	4300.56	14	2746.2	1000	3470	662	9	121.128	1.09439	13599000
16.5	14.4632	1.29135	0.137968	0.2765	0.155403	-0.193229	0.203095	0.0317802	0.467886	0.152634	27.8	3037.04	253.1	43	903	4.67	588	301	32.18	531	618.1	19596161400	715	324	992	1895.58	14	2836.57	0	3463	662	10	121.057	1.09439	21944000
16.5	14.4341	1.26844	0.336643	0.171946	0.150647	-0.00422447	-0.295738	-0.10625	0.129051	0.152634	24.7	3063.32	255.05	48	903	5.07	588	307	34.5	532	618.1	21690992500	715	313.2	1102	1926.82	15	2867.34	0	3466	662	11	121.148	1.09439	27858000
16.5	14.4185	1.25819	0.502774	0.07798	0.110931	0.13167	0.349777	0.0357202	-0.437602	0.152634	27.2	3053.7	254.85	75	903	5.24	588	313	34.28	534	618.1	21920387300	716	318.2	1042	1917.83	16	2862.89	0	3455	662	12	121.207	1.09439	30013000
16.5	14.4062	1.2503	0.611231	-0.00251542	0.107351	-0.205325	-0.384655	0.121289	-0.24129	0.152634	26.6	3051.59	258	82	902	5.15	589	315	33.01	534	618.4	16339141300	716	323.4	1127	1917.78	18	2860.02	0	3472	663	11	121.234	1.09439	21594000
16.5	14.3829	1.22997	0.633691	-0.0875242	0.100667	0.226953	0.401558	-0.148026	0.423279	0.152634	26.2	3118.87	256.2	60	902	5.4	591	316	34.69	537	618.3	23217604200	716	332.2	1124	1945.5	17	2927.18	0	3446	664	12	121.417	1.09439	34083000
16.5	14.343	1.19157	0.561739	-0.172758	0.0408699	-0.128065	-0.368538	-0.0190807	0.477262	0.152634	26.5	3089.36	256.3	39	901	4.89	593	318	33.27	543	618.4	19974066300	718	329.8	1139	1921.27	14	2903.33	0	3444	664	10	121.435	1.09439	28872000
16.38	14.3037	1.15264	0.423187	-0.212069	-0.0466846	-0.0477612	0.294049	0.263938	-0.222907	0.152634	25.3	3109.55	258.45	34	900	4.85	593	322	34.41	544	618.4	21341038400	718	334.2	1113	1929.8	12	2928.9	222000	3441	664	10	121.689	1.09439	19358000
14.75	14.2584	1.10697	0.225152	-0.197694	-0.14332	0.213143	-0.180159	-0.180674	-0.674998	0.152634	26.1	2918.75	261.5	49	899	5.06	594	325	35.29	544	619	27028441600	718	328.8	962	1951.7	14	2741.24	100	3433	665	11	121.795	1.09439	20348000
14.75	14.2277	1.07558	0.0098284	-0.100709	-0.161661	-0.255604	0.0368212	-0.234721	-0.103611	0.152634	27.6	2948.03	261.85	60	898	4.98	594	327	35.1	546	619	19111047200	716	337.8	1089	1948.05	14	2767.21	100000	3408	665	11	121.608	1.09439	17519000
15.96	14.2085	1.05562	-0.209485	0.0428081	-0.105058	0.0790367	0.0885567	0.324516	0.675151	0.152634	27.3	2877.47	259.4	85	897	4.99	594	329	35.97	546	619.2	20741070900	717	341.4	1029	1932.23	23	2687.98	257500	3312	665	8	121.844	1.09439	10213000
15.96	14.1766	1.02232	-0.446021	0.147655	-0.0485214	0.190722	-0.177166	0.0786388	0.425006	0.152784	28.1	2930.69	263.05	109	896	4.99	598	332	36.81	549	619.2	18720744300	717	339.2	1331	1978.35	23	2733.17	0	3346	666	10	121.816	1.09291	13762000
14.36	14.145	0.989108	-0.665051	0.199439	0.0443427	-0.282163	0.244893	-0.324901	-0.468532	0.152784	27.9	3051.33	259.85	116	895	4.95	601	335	36.93	553	618.39	27096178300	719	343	1145	1986.45	24	2849.68	1500	3330	668	12	121.811	1.09291	21322000
14.36	14.1277	0.97029	-0.83062	0.203044	0.188075	0.0846112	-0.304365	0.0727901	-0.651205	0.152784	27.7	3058.42	262.05	98	895	4.88	604	342	37.07	558	620.2	28747821000	720	343.6	1147	1993.4	24	2859.76	0	3347	670	14	121.758	1.09291	17716000
14.36	14.1182	0.959415	-0.936687	0.140127	0.267049	0.196896	0.331789	0.196573	0.110258	0.152784	28.1	3093.89	265.6	94	896	4.92	610	349	38.72	563	620.3	31249516900	720	349.4	1210	1999.99	24	2874.15	0	3426	673	15	121.771	1.09291	17345000
14.36	14.1046	0.944223	-0.98878	0.000291237	0.154271	-0.306863	-0.324359	-0.160563	0.66498	0.152784	30.1	3104.84	265.65	70	897	5.09	619	354	40.84	593	623.1	21746683600	726	361.4	1140	2001.76	25	2897.34	0	3481	679	18	121.633	1.09291	16766000
14.36	14.0929	0.930738	-0.973322	-0.173485	-0.109493	0.155147	0.293984	0.0014627	0.253097	0.152784	31.5	3107.67	266.7	70	898	5.01	624	366	39.65	628	627.2	23348266100	733	360	1288	1979.26	25	2901.39	0	3450	685	17	121.453	1.09291	32600000
13.3	14.0883	0.924447	-0.880835	-0.323135	-0.351961	0.135135	-0.253728	0.118689	-0.486557	0.152784	31.1	3071.91	264.05	59	897	5.07	626	376	41.07	636	627.8	18335538300	736	349.8	1224	1989.26	21	2862.56	15	3396	686	9	121.423	1.09291	16916000
13.3	14.0923	0.926782	-0.712379	-0.401221	-0.395107	-0.344416	0.201357	-0.187492	-0.508477	0.152784	31.9	3013.15	261.9	30	898	4.9	627	384	40.05	635	630.4	13897946100	736	345.4	1161	1989.57	10	2804.73	15	3391	687	7	121.43	1.09291	27577000
14.43	14.1089	0.941603	-0.473613	-0.379563	-0.181609	0.270727	-0.161286	0.0235178	0.163308	0.152784	32	3018.28	265.75	39	898	4.98	631	388	40.39	638	631.4	12724755400	736	359	1046	2022.19	12	2810.31	710	3434	688	7	121.132	1.09291	10937000
15.2	14.1193	0.949479	-0.203374	-0.289716	0.135054	0.0195068	0.129084	0.239525	0.507656	0.152784	31.4	3065.69	262.5	47	898	4.85	632	393	39.53	632	632.6	19481603000	735	358	1188	2019.64	21	2859.5	200	3433	688	13	121.103	1.09291	8308000
15.08	14.1227	0.949298	0.0798243	-0.147822	0.37675	-0.262636	-0.0828744	-0.174702	0.126327	0.152784	29.9	3074.78	257.85	68	899	4.85	631	396	38.74	626	632.6	16338666700	735	357.8	1152	2015.93	17	2864.37	51	3395	688	14	120.914	1.09291	12059000
15.98	14.1363	0.958407	0.378595	0.0473188	0.437137	0.275252	0.0158591	-0.177396	-0.31058	0.152784	30.1	3090.03	259.45	59	898	4.95	633	393	40.33	618	637.7	18649253500	735	360.8	1199	2027.22	17	2870.43	605	3404	688	13	121.039	1.09291	9618000
15.98	14.1412	0.957294	0.650426	0.228858	0.226164	-0.109749	0.0547441	0.244738	-0.277776	0.152784	32.2	3124.2	263.3	68	898	4.99	635	392	41.54	617	637.7	20029021300	735	361	1196	2040.59	19	2904.83	0	3438	689	14	120.21	1.09291	22846000
15.98	14.1294	0.937683	0.868027	0.350696	-0.156222	-0.0426673	-0.095645	0.114957	0.0737982	0.152784	32.6	3171.96	263.35	88	900	4.93	639	395	41.2	623	638.5	31333273500	736	360.2	1267	2049.56	21	2955.15	0	3521	692	18	120.342	1.09291	12178000
15.98	14.1106	0.909248	1.03113	0.413734	-0.439201	0.115856	0.117282	-0.241612	0.293928	0.152784	31.9	3249.44	259.7	73	900	4.86	642	398	41.54	630	639.3	35240043800	733	349.6	1066	2051.6	22	3018.8	0	3470	693	18	120.358	1.09291	8808000
16.01	14.0844	0.871806	1.13278	0.419424	-0.419789	-0.1145	-0.11364	-0.0618492	0.154613	0.152784	32.4	3225.79	261.4	80	901	4.81	648	398	41.79	634	639.3	27037732200	733	351.4	1243	2049.8	21	2999.36	292608	3516	694	18	120.369	1.09291	18622000
16.01	14.051	0.825582	1.17056	0.377391	-0.0964682	0.106643	0.0944296	0.248232	-0.127103	0.152784	32.4	3236.09	258.35	68	902	4.79	649	401	40.47	634	639.6	21697746200	733	358.8	1103	2036.71	21	3009.96	0	3469	695	14	120.511	1.09291	13720000
16.2	14.0114	0.771863	1.14786	0.303222	0.324215	-0.095173	-0.0531928	0.0330925	-0.216643	0.152784	31.4	3181.85	255.1	42	903	4.84	650	406	40.44	634	639.4	23700640300	733	352	1192	2035.94	16	2960.97	280400	3409	694	12	120.616	1.09291	9987000
16.2	13.9718	0.717289	1.07788	0.217741	0.562512	0.0555588	-0.00227148	-0.252347	-0.0507453	0.152784	38.2227	3197.82	256.1	58	904	5.41707	650	690.223	48.1237	633	641.4	17507434400	730	357	1163	4341.98	16	2979.43	0	3410	695	10	120.546	1.09291	31407826
16.2	13.9306	0.660385	0.96655	0.122141	0.428109	0.0391272	0.0634431	-0.0133203	0.128863	0.152784	31.6	3169.73	255.05	92	905	4.84	653	501.878	40.27	635	634.764	20202124100	730	349.2	1094	2037.05	22	2957.82	0	3406	696	11	120.443	1.09291	3.4074e+07
16.4	13.891	0.604673	0.82697	0.0182295	-0.0152653	-0.162095	-0.119317	0.286164	0.143382	0.152784	30.8	3135.41	255.75	109	906	4.77	653	409	39.14	637	642.3	18296534500	730	357.2	1122	2055.01	22	2919.83	280010	3393	696	14	120.58	1.09291	21200000
15.81	13.8541	0.551565	0.670103	-0.0980503	-0.488429	0.223504	0.154656	-0.0381143	0.018497	0.152784	30.8	3216.28	258.6	120	906	4.95	653	414	39.26	636	642.3	21037145100	729	357.6	1050	2063.95	23	3000.64	13	3424	696	17	120.196	1.09291	13272000
14.23	13.8147	0.495934	0.499774	-0.233893	-0.675331	-0.145644	-0.156616	-0.329405	-0.112775	0.152784	30	3218.09	256.15	175	906	5.2	653	429	39.6	635	644	22041344500	730	357.8	1113	2059.74	24	3003.91	400	3406	695	18	120.391	1.09291	20479000
14.31	13.791	0.456629	0.346806	-0.353079	-0.393501	-0.0511138	0.116261	0.152266	-0.103044	0.15477	30.5	3221.89	257.2	129	907	5.16	653	450	38.67	638	646.8	20654586600	729	358.2	918	2072.78	27	3009.53	1222	3421	696	19	120.328	1.13465	21829000
14.31	13.7739	0.424489	0.20566	-0.457565	0.163692	0.202226	-0.0599697	0.273633	-0.0398113	0.15477	28.1	3264.49	256.05	62	908	5.23	657	487	37.87	641	651.4	25673034400	728	357	1140	2045.17	29	3053.07	0	3370	696	21	120.316	1.13465	17760000
12.99	13.7612	0.397306	0.0752209	-0.535179	0.61049	-0.202614	-0.00474773	-0.262188	0.0250659	0.15477	29.3	3257.53	256.75	52	907	5.3	658	500	39.84	644	651.8	23226205100	725	354.4	1336	2066.66	27	3050.59	1060	3371	696	22	120.309	1.13465	12901000
13.55	13.7538	0.375757	-0.0443099	-0.562173	0.635058	0.0486202	0.0598216	-0.181413	0.104135	0.15477	30.7	3209.29	256.45	50	907	5.27	658	517	39.43	645	653.1	22091950600	725	362.6	1137	2041.91	28	3008.42	85	3377	695	22	120.395	1.13465	9864000
14.23	13.7407	0.34884	-0.167219	-0.527267	0.198121	0.132995	-0.0958293	0.321507	0.106231	0.15477	31.2	3185.73	258	53	906	5.41	662	539	41.94	647	661.4	18790463300	725	363.4	1008	2047.6	27	2984.96	345	3380	695	22	120.371	1.13465	10238000
13.48	13.7264	0.32088	-0.288713	-0.396661	-0.380549	-0.177926	0.117925	0.0994376	-0.0112521	0.15477	33.2	3230.1	260.55	59	906	5.57	663	555	42.83	650	662.6	22001832400	725	362.8	1289	2041.99	25	3033.96	5795	3418	696	21	120.258	1.13465	18599000
12.26	13.7136	0.295077	-0.403421	-0.150594	-0.674577	0.0607236	-0.120454	-0.352214	-0.151658	0.15477	34.6	3218.45	261.8	64	906	5.58	663	560	44.69	665	669.1	18271866800	725	369.2	1297	2061.72	25	3023.65	7850	3467	697	20	120.114	1.13465	13995000
13.49	13.7177	0.28688	-0.492888	0.212725	-0.454415	0.101392	0.0909783	-0.0067832	-0.127361	0.15477	35.3	3261.38	260.4	93	908	5.53	662	567	44.18	683	672.9	31000324600	727	375.2	1383	2082.42	24	3066.64	702	3483	700	22	120.285	1.13465	10122000
14.75	13.7286	0.286186	-0.57208	0.610287	0.073528	-0.215881	-0.0585905	0.298024	0.0178427	0.15477	34.7	3275.83	257.8	70	909	5.6	665	597	43.84	690	681.6	20823783000	726	388.4	1172	2082.78	27	3082.36	1000	3485	702	22	120.456	1.13465	19208000
16.2	13.7361	0.282249	-0.658281	0.928859	0.484281	0.184709	0.0330638	-0.0646421	0.129265	0.15477	34.7	3272.21	257.2	58	909	5.47	664	635	43.1	691	683.9	18961305100	726	369.8	1180	2080.73	27	3078.12	400	3492	702	21	120.472	1.13465	15323000
14.58	13.7407	0.275486	-0.753376	1.07766	0.494123	0.00899813	-0.0135056	-0.21181	0.133542	0.15477	32.4	3228.45	257.35	45	911	5.46	662	659	42.91	695	691.9	18330451200	725	385.8	1257	2094.34	24	3033.66	200	3484	703	20	120.51	1.13465	10563000
13.92	13.7414	0.264695	-0.857565	0.997602	0.140463	-0.232009	0.0107452	0.091739	0.0201814	0.15477	34.5	3238.3	259.85	77	913	5.56	664	671	44.03	702	695.8	15653320000	725	384.4	1279	2100.8	25	3042.82	519	3646	704	20	120.367	1.13465	16335000
13.1	13.7444	0.25641	-0.959566	0.689313	-0.262467	0.317534	-0.0279623	0.15038	-0.132451	0.15477	34.2	3181.03	260.65	74	916	5.54	665	669	45.8	717	720.3	28314421900	726	396.2	1261	2102.4	23	2972.58	306	3679	706	22	120.366	1.13465	14685000
11.88	13.7395	0.240112	-1.0654	0.185031	-0.416692	-0.184815	0.0671798	-0.0987519	-0.196374	0.15477	36.6	3160.6	264	73	921	5.74	661	670	44.53	733	723.6	18940684900	732	404.8	1268	2091.48	26	2952.89	31375	3811	708	21	120.52	1.13465	23210000
11.57	13.7384	0.227991	-1.15182	-0.397831	-0.197444	-0.0668372	-0.111672	-0.0669931	0.000354008	0.15477	35.8	3174.9	260.6	74	921	5.96	662	688	45.11	751	765.2	13721166800	731	386	1272	2091.58	26	2959.24	1302	3708	710	21	120.634	1.13465	26467000
12.28	13.7472	0.226237	-1.20226	-0.92509	0.200695	0.251502	0.137371	0.0433703	0.271657	0.15477	35.4	3162.03	258.65	59	919	5.89	662	690	44.48	754	799.5	12585624300	734	400.8	1218	2087.79	27	2946.67	1348	3693	710	22	120.739	1.13465	18099000
12.09	13.7576	0.22649	-1.21918	-1.29116	0.404357	-0.276826	-0.144301	-0.000962666	0.19361	0.15477	35.3	3179.16	258.1	48	921	6.61	662	704	45.74	751	820.7	11771160400	735	390.6	1152	2091.7	27	2964.7	15882	3671	710	22	120.647	1.13465	52243000
11.67	13.7727	0.231938	-1.19279	-1.40302	0.221426	0.150364	0.128897	0.0640527	-0.198413	0.15477	37.1	3165.92	261.3	62	921	6.83	661	715	47.18	746	821.9	13086764000	736	387.2	1160	2095.15	28	2953.67	8511	3774	710	23	120.59	1.13465	38828000
11	13.7928	0.242872	-1.11744	-1.21993	-0.212452	0.0382841	-0.0919118	-0.0189689	-0.377968	0.15477	37.6	3160.58	262.25	53	920	6.33	660	710	48.14	737	829.3	13866327400	736	394.8	1272	2075.81	30	2945.59	9106	3757	710	21	120.44	1.13465	36894000
11.89	13.8342	0.27587	-0.972023	-0.745389	-0.514122	-0.192893	0.0222174	-0.165369	-0.0206855	0.15477	38.8	3156.75	266.45	72	921	6.17	660	703	48.13	741	847.9	10931062800	737	397.4	959	2065.3	28	2938.32	20278	3831	712	22	120.064	1.13465	67443000
12.96	13.8935	0.327268	-0.76661	-0.089668	-0.435499	0.17396	0.0358272	0.0440908	0.369386	0.154825	39.1	3213.54	273.9	47	923	5.98	660	682	44.97	740	886.872	16870364300	735	387.6	990	2063.37	28	2992.64	36233	3827	713	22	119.537	1.13702	24589000
14.23	13.9481	0.373295	-0.54105	0.557735	-0.0541251	-0.050783	-0.0833858	0.204536	0.176338	0.154825	38.9	3209.46	270.65	59	925	6.12	657	652	44.62	738	877.038	16540710600	735	387.8	1120	2051.12	28	2991.27	2774	3745	713	23	120.022	1.13702	23466000
15.5	13.9934	0.408886	-0.31324	1.04168	0.374014	-0.0237621	0.13382	-0.0765093	-0.281538	0.154825	39.5	3213.92	270.25	42	926	6.19	654	642	45.01	733	822.669	14483138300	735	383.8	1180	2050.63	32	2997.84	557	3761	713	24	120.09	1.13702	18789000
15.5	14.0332	0.437617	-0.0875616	1.27037	0.582433	0.0259948	-0.170471	-0.207775	-0.256367	0.154825	39.8	3130.35	270.75	43	926	5.85	652	631	45.37	726	876.032	20679649800	735	378.8	1100	2057.14	30	2913.25	0	3834	712	25	120.073	1.13702	22316000
16.04	14.0741	0.465784	0.135984	1.21877	0.439807	-0.00857123	0.186205	0.134483	0.218451	0.154825	41.2	3065.62	270.05	38	928	5.69	648	616	43.63	705	801.721	18037833000	734	370.8	1275	2058.69	31	2832.11	2100	3828	709	24	120.248	1.13702	19811000
16.2	14.0995	0.476581	0.331896	0.895205	-0.00436505	0.0308432	-0.173489	0.178635	0.335667	0.154825	39.8	3069.11	267.6	55	928	5.89	645	594	45.52	693	829.729	12082931000	734	378	1207	2084.39	28	2832.59	907	3768	707	22	120.269	1.13702	14768000
14.58	14.1191	0.479479	0.509113	0.409203	-0.443318	-0.0426986	0.160617	-0.129244	-0.0850941	0.154825	40.6	3082.81	268.9	110	934	6.01	642	579	47.6	691	795.031	13579546600	734	376.2	1026	2064.46	31	2837.04	2	3806	707	21	120.235	1.13702	21208000
14.32	14.1461	0.488205	0.683779	-0.0920004	-0.561162	0.0165866	-0.158332	-0.157818	-0.364293	0.154825	43.4	3090.14	268.1	147	936	5.8	641	579	48.08	690	942.8	13633765500	735	378.4	1113	2064.11	31	2835.86	101108	3822	707	22	120.004	1.13702	19656000
15.6	14.1799	0.501917	0.852598	-0.498054	-0.303244	0.0102978	0.154502	0.0891139	-0.0865045	0.154825	43.3	3074.94	270.1	110	934	5.84	639	600	47.83	685	951.2	11431971000	734	368.4	1001	2046.61	31	2827.11	300985	3788	706	23	120.054	1.13702	14108000
16.01	14.2159	0.515604	1.00404	-0.747783	0.114514	-0.0381463	-0.160506	0.161065	0.297523	0.154825	44.3	3095.31	272.05	63	934	6.1	639	613	48.97	677	955	11465359200	733	371	1086	2066.66	28	2850.86	1130	3834	706	20	120.071	1.13702	8705000
16.01	14.2404	0.514999	1.11507	-0.838322	0.379597	0.0487208	0.179898	-0.0817813	0.189792	0.154825	44.7	3086.02	270.1	68	935	6.04	639	643	49.28	674	957.5	12336906400	732	388	1145	2047.21	28	2843.68	0	3817	706	20	119.952	1.13702	19380000
15	14.2512	0.497598	1.17955	-0.780034	0.357506	0.00807271	-0.187246	-0.153962	-0.186122	0.154825	44.6	3068.04	270.2	100	937	6.05	636	642	48.93	676	957.5	14048782600	733	384.8	1085	2047.63	29	2807.51	150012	3788	706	23	120.061	1.13702	20850000
15.65	14.2553	0.470433	1.20626	-0.589835	0.153541	-0.072557	0.188811	0.12371	-0.192516	0.154825	43.5	3062.5	265.95	59	937	5.98	634	634	48.81	670	969.5	11159507100	733	393.6	1122	2040.04	28	2806.91	150210	3700	705	23	120.215	1.13702	20133000
15.65	14.2481	0.428809	1.19285	-0.316583	-0.0492775	0.0859877	-0.17356	0.145485	0.148337	0.154825	44.6	3078.22	266.1	59	936	5.95	634	625	48.72	664	969.5	10870089900	733	394	1238	2052.32	27	2825.48	200000	3678	704	21	120.175	1.13702	12814000
15.65	14.2351	0.37819	1.1506	-0.00139715	-0.112111	0.00202724	0.151555	-0.147946	0.2544	0.154825	43.5	3087.22	265.45	85	936	5.72	630	624	48.35	660	971.4	12047045500	733	392.6	1001	2048.04	31	2843.64	400000	3650	703	23	120.132	1.13702	16944000
14.5	14.2144	0.316988	1.08392	0.305252	-0.0593634	-0.12854	-0.117395	-0.129993	-0.0900362	0.154825	43.5	3063.56	263.6	97	935	5.78	625	618	48.61	653	972.3	11145244500	733	385.4	1303	2076.06	32	2821.67	70810	3622	701	24	120.242	1.13702	13484000
15.5	14.1915	0.250799	1.0055	0.567003	-0.00467475	0.193607	0.0780037	0.200494	-0.331704	0.154825	44.8	3059.23	259.7	109	935	5.85	624	605	49.74	650	973.8	10352726500	732	379.2	1079	2090.54	33	2815.09	901	3623	701	24	120.164	1.13702	21861000
15.5	14.163	0.176254	0.916817	0.74163	-0.0500166	-0.119693	-0.0352866	0.0900425	-0.0389773	0.154825	45.6	3064.21	260.7	87	937	6.01	624	601	49.59	648	974.8	11476679700	735	396.2	1300	2090.1	33	2822.44	0	3665	701	24	119.849	1.13702	11646000
16.2	14.1301	0.0946326	0.823638	0.804683	-0.15729	-0.0598523	-0.000372315	-0.240148	0.392381	0.154825	44.7	3062.5	259.5	33	937	6.02	626	606	49.32	643	974.8	10984582300	737	395.2	1075	2099.06	30	2821.05	459	3630	700	25	119.836	1.13702	17026000
16.2	14.0921	0.00545111	0.72875	0.744493	-0.186046	0.233962	0.0291964	-0.0244012	0.267968	0.154825	44.4	3066.71	256.45	53	940	6.1	626	722.311	49.76	640	972.2	10631958900	736	403.6	1072	4291.34	32	2822.45	170802	3565	700	26	119.814	1.13702	2126000
14.58	14.0493	-0.0908548	0.634968	0.567776	-0.026417	-0.258997	-0.0417341	0.276655	-0.312899	0.154825	44.6	3169.56	258.95	52	942	6.08	625	612	49.69	637	972.2	21526034100	736	403	1062	2096.95	33	2916.62	6	3586	700	26	119.66	1.13702	18673000
14.58	14.0063	-0.18959	0.548345	0.302521	0.27294	0.0951273	0.0367288	-0.0559274	-0.497775	0.151999	44.93	3160.55	259.35	65	941	5.95	625	612	49.72	634	966.5	18838642100	735	405	1171	2099.33	34	2913.51	217076	3590	699	26	119.446	1.11442	14392000
14.66	13.955	-0.298866	0.458117	-0.0287049	0.47512	0.153611	-0.0150346	-0.305825	0.0491543	0.151999	45.1	3167.1	259.65	75	944	6.01	625	606	50.04	630	961.2	15971691600	735	412.8	1269	2105.26	34	2925.23	666975	3593	699	27	119.217	1.11442	14841000
14.66	13.8932	-0.420647	0.360458	-0.378641	0.369178	-0.291319	-0.00558525	0.189315	0.613832	0.151999	45.3	3189.33	258.65	64	947	5.93	626	610	49.64	627	958.2	17202102300	740	413	1127	2099.13	34	2938.68	703589	3601	699	26	119.154	1.11442	11996000
13.19	13.8186	-0.557094	0.253167	-0.68484	-0.0434957	0.233211	0.033801	0.306251	0.365484	0.151999	43.4	3178.79	264.4	120	949	6.19	627	607	50.55	626	953.7	14199374200	740	407.4	1278	2109.41	30	2934.1	333400	3667	699	24	118.419	1.11442	18687000
11.87	13.7348	-0.703968	0.144491	-0.869457	-0.492929	0.0186741	-0.0423712	-0.307025	-0.413537	0.151999	43.6	3177.05	264.85	117	951	6.1	627	606	51.44	629	949.8	13298786700	740	410.8	1084	2112.13	32	2936.05	500	3677	698	24	118.397	1.11442	25069000
10.74	13.6663	-0.835782	0.0678322	-0.843944	-0.605295	-0.272236	0.0265684	-0.219022	-0.631218	0.151999	44.4	3163.99	266.55	49	952	6.09	625	610	52.51	631	948.8	14304607100	741	409.6	1149	2119.12	31	2927.16	15373	3712	698	25	118.302	1.11442	27583000
12.07	13.619	-0.946172	0.0278238	-0.605134	-0.284596	0.264601	-0.0263467	0.337609	-0.0173035	0.151999	42.2	3066.34	274.15	56	958	5.84	626	609	50.35	632	927.4	16925543400	742	411.4	1194	2079.06	30	2833.07	259538	3847	698	25	118.371	1.11442	9756000
12.98	13.5682	-1.0604	-0.0151184	-0.25659	0.187017	-0.0433221	0.0245345	0.0494035	0.517532	0.151999	41.3	3075.98	273.35	45	957	5.84	625	608	49.83	632	919.1	11975527400	743	406.6	1398	2075.32	31	2842.19	136248	3848	698	25	118.316	1.11442	15439000
13	13.5053	-1.18716	-0.0812822	0.101005	0.476018	-0.160932	0.00214816	-0.265224	0.332965	0.151999	40.9	3116.37	275.2	40	956	5.89	625	604	48.97	631	915.2	16667106900	742	403.2	1272	2071.5	31	2887.21	158620	3869	697	25	118.279	1.11442	14525000
12.86	13.4383	-1.31813	-0.166639	0.404886	0.446865	0.208832	-0.0409113	0.109767	-0.16288	0.151999	39.5	3094.67	279.95	53	955	5.7	624	598	47.19	630	912.4	17388276700	742	401	1242	2077.99	29	2872.82	100833	3935	697	25	117.856	1.11442	21880000
12.7	13.3688	-1.45148	-0.27165	0.605331	0.173269	-0.0897126	0.0883169	0.114507	-0.327677	0.151999	38.9	3110.36	273.2	74	953	5.66	625	587	49.17	629	909.7	17147251700	743	409.6	1083	2071.22	31	2885.11	108971	3836	697	26	117.712	1.11442	20533000
11.74	13.2931	-1.59059	-0.399974	0.673643	-0.14496	-0.0697955	-0.132311	-0.164036	-0.116279	0.151999	40.9	3112.67	273.75	58	955	5.84	625	582	50.65	627	908.1	13657105100	744	412.8	1294	2083.25	33	2888.81	177666	3841	697	27	117.314	1.11442	14434000
11.47	13.2217	-1.72454	-0.536004	0.629792	-0.299392	0.147728	0.170908	0.0848827	0.123182	0.151999	40.9	3106.32	273.2	50	956	5.54	628	580	50.62	624	903.8	16435908900	744	425.4	1262	2088.9	34	2878.56	1670	3850	697	26	117.211	1.11442	20104000
11	13.1494	-1.85822	-0.680998	0.489406	-0.257052	-0.115593	-0.208845	0.0658419	0.153758	0.151999	41.8	3133.96	269.6	52	955	5.67	630	585	49.88	623	900.6	13059042400	744	424.8	1006	2085.45	36	2905.55	24118	3809	697	26	117.394	1.11442	18345000
10.36	13.0775	-1.99007	-0.827443	0.287711	-0.107069	0.0266664	0.248609	-0.217119	0.0839478	0.151999	41.1	3117.32	269.75	83	956	5.63	631	596	50.91	622	896.5	13613737500	744	429.2	1082	2113.32	35	2891.96	13	3811	697	27	117.19	1.11442	11125000
9.32	13.0078	-2.11807	-0.96594	0.0639176	0.0299845	0.0414705	-0.292787	0.125585	0.0132679	0.151999	39.8	3077.16	282.25	103	956	4.95	632	609	48.41	622	887.4	19084260900	743	428.8	1100	2037.3	35	2854.29	101	3901	697	26	117.049	1.11442	52359000
9.43	12.9313	-2.25095	-1.09847	-0.16081	0.0790947	-0.0619753	0.338683	0.218182	-0.125927	0.151999	39.5	3120.54	284.65	58	955	4.76	634	616	47.16	623	885.7	15669747200	743	430.8	1009	2000.54	35	2895.7	13117	3925	697	27	116.953	1.11442	23407000
8.6	12.849	-2.38727	-1.21179	-0.348771	0.0925985	0.0858882	-0.36025	-0.30133	-0.207995	0.151999	39.1	3136.4	283.35	48	956	4.68	636	627	48.58	627	883.2	17387104700	743	424	1144	2036.09	33	2912.56	53038	3909	698	27	116.779	1.11442	19440000
9.1	12.7848	-2.5022	-1.26468	-0.43817	0.173138	-0.106827	0.344398	-0.0807976	0.00683375	0.151999	40.2	3151.39	284.3	38	956	4.51	638	640	50.61	630	878.5	19321558600	744	429.6	1103	2070.77	34	2931.59	802	4056	699	26	116.796	1.11442	34823000
8.76	12.7306	-2.60375	-1.25891	-0.443395	0.235679	0.0218051	-0.319974	0.342928	0.264076	0.151999	40.9	3153.92	283	39	957	4.46	640	660	49.68	630	873.6	15446493000	750	429.4	1175	2098.86	33	2929.61	38418	4064	701	25	116.822	1.11442	14529000
8.1	12.6762	-2.70202	-1.20351	-0.403785	0.129495	0.142052	0.287178	-0.110621	0.156798	0.150802	39.7	3154.2	287.15	34	960	4.61	644	677	50.35	632	867.2	14124622700	752	419.6	1043	2102.95	32	2932.48	1	4230	703	26	116.659	1.11217	23686000
8.29	12.6216	-2.79674	-1.09592	-0.339878	-0.154794	-0.241636	-0.235512	-0.26347	-0.194641	0.150802	40.3	3204.7	292.15	30	960	4.96	652	688	50.1	637	866.6	22201713200	754	431.8	1079	4404.01	31	2988.6	70293	4419	706	26	116.642	1.11217	21043000
8.29	12.5876	-2.86638	-0.91117	-0.235627	-0.419994	0.166432	0.156197	0.277979	-0.267713	0.150802	38.8	3207.38	290.8	40	957	4.7	659	692	47.96	640	866	23520445000	761	426.4	1171	2088.55	33	3006.39	0	4427	707	26	116.337	1.11217	17778000
8.29	12.5675	-2.91753	-0.66327	-0.119984	-0.484646	0.0068357	-0.0838462	0.023315	-0.00316384	0.150802	39.0175	3216.8	296.7	49	954	4.58	661	694	48.8	641	866	21237092000	764	416.6	1000	2099.73	34	3017.29	33724	4511	707	26	116.197	1.11217	15972000
9.09	12.5621	-2.94946	-0.364643	-0.0148638	-0.259072	-0.185992	0.0144951	-0.334398	0.214162	0.150802	39	3209.95	295.7	108	953	4.57	663	699	46.4	642	863.7	22268166700	765	407.6	1103	2097.9	36	3016.85	110	4455	709	27	116.2	1.11217	18573000
9.79	12.5697	-2.96418	-0.0362939	0.0576202	0.154757	0.227191	0.022948	0.218831	0.103575	0.150802	36.7	3192.28	292.8	89	950	4.53	661	703	46.76	644	863.4	16898685900	767	408.8	999	2129.9	36	2988.09	201	4340	708	27	116.156	1.11217	14887000
10.77	12.5743	-2.97795	0.281286	0.0674583	0.489602	-0.125109	-0.0287611	0.2117	-0.157862	0.150802	36.7	3203.33	295	67	951	4.42	662	704	46.25	648	861.9	22433822400	769	409.6	1075	2137.16	32	2994.92	100	4506	710	25	116.591	1.11217	17062000
10.1	12.5799	-2.98717	0.572053	0.036591	0.546863	-0.0176928	0.0134027	-0.371268	-0.142544	0.150802	37.5	3273.18	293.6	50	951	4.62	661	711	48.47	649	860.8	25948629500	769	426.6	1110	2152.14	32	3049.38	500	4517	710	27	116.387	1.11217	20772000
10.5	12.5855	-2.99289	0.817346	-0.00263167	0.278918	0.102521	0.013173	-0.00244855	0.115429	0.150802	38.3	3282.87	290.8	54	952	4.78	661	726	46.26	658	859.8	25365938400	770	429	1013	2152.43	32	3060.69	3000	4523	712	25	116.489	1.11217	20796000
10	12.5843	-3.00214	0.995311	-0.0219637	-0.175389	-0.100629	-0.0372691	0.414993	0.1825	0.150802	37.2	3276.76	288.85	48	953	4.77	661	738	47.37	661	861.1	18019480400	770	427.2	1023	2163.75	32	3054.02	2000	4491	712	27	116.402	1.11217	14676000
10	12.5817	-3.00934	1.10479	0.0198267	-0.524882	0.0837752	0.0652494	-0.205937	-0.0366601	0.150802	37.4	3276.28	288.95	50	951	4.92	662	745	47.61	662	862	17286639800	772	431.2	1033	2161.74	34	3054.3	0	4466	712	27	116.412	1.11217	21991000
10.05	12.5923	-2.99951	1.15999	0.151986	-0.524985	-0.087287	-0.0982925	-0.344551	-0.180798	0.150802	38.3	3262.02	288.15	45	948	4.84	662	748	46.96	661	868.8	17749656200	774	428.4	878	2166.89	35	3043.56	1000	4395	712	27	116.432	1.11217	15413000
11.3	12.6132	-2.97574	1.1543	0.332461	-0.205388	0.029378	0.101548	0.334337	-0.0759176	0.150802	37.4	3248.23	288.7	35	947	4.66	660	746	46.66	657	872	15536146600	774	429.2	879	2163.78	35	3036.6	2801	4392	712	27	116.665	1.11217	12135000
11.5	12.6239	-2.9589	1.06264	0.464208	0.176612	0.0953976	-0.0643218	0.186845	0.070189	0.150802	37.4	3237.61	287.55	35	944	4.68	659	736	47.17	655	873.6	13824281500	783	429.6	1046	2173.02	35	3027.9	1000	4358	712	27	117.217	1.11217	19005000
11.5	12.6364	-2.93709	0.904079	0.50206	0.423251	-0.175493	0.000491569	-0.336972	0.135042	0.150802	38.2	3252.52	284.6	52	943	4.64	659	726	46.2	654	875.2	16376737000	789	435.8	1133	2165.17	35	3039.01	1	4273	712	27	117.156	1.11217	9853000
11.5	12.6484	-2.91256	0.686431	0.404001	0.422584	0.11495	0.0773745	-0.0632028	0.0745602	0.150802	37	3225.16	286.3	95	942	4.55	658	718	45.69	657	876.9	16201018100	794	432.2	1105	2175.03	36	3012.82	0	4333	713	27	117.349	1.11217	12969000
10.41	12.6572	-2.88802	0.420761	0.163397	0.205876	0.0723583	-0.154811	0.294859	-0.0624621	0.150802	36.6	3230.89	284.8	202	940	4.58	657	709	44.72	656	880.4	14420658200	796	434.4	1012	2168.48	37	3015.83	1558	4297	713	27	117.561	1.11217	7993000
9.94	12.6676	-2.85833	0.131262	-0.170197	-0.0756797	-0.236085	0.228234	0.0026952	-0.136381	0.150802	35.6	3269.59	285.2	86	937	4.5	658	696	44.87	657	884.9	15669450600	798	431.6	1049	2169.18	35	3050.17	1402000	4332	714	26	117.35	1.11217	14978000
9	12.6877	-2.81522	-0.152632	-0.509886	-0.267989	0.225761	-0.294839	-0.247338	-0.0593594	0.150802	36.3	3218.24	285	40	937	4.52	658	679	43.47	660	886.8	28016091500	799	433.6	985	2166.58	34	2992	55000	4326	715	26	117.656	1.11217	18053000
8.19	12.7207	-2.75544	-0.409535	-0.769385	-0.318326	-0.0491142	0.328202	-0.0103999	0.0727379	0.150802	35.4	3221.14	289.25	87	937	4.47	658	665	42.7	665	888.2	19056495000	801	445	997	2170.06	35	2994.32	61300	4499	716	27	117.413	1.11217	27166000
8.19	12.7597	-2.68578	-0.633056	-0.890769	-0.27002	-0.198565	-0.330231	0.207362	0.0918388	0.150802	34.5	3203.93	287.45	96	936	4.41	658	656	42.46	668	899.2	15010153400	802	446.4	1055	2173.6	36	2979.34	0	4442	716	27	117.494	1.11217	13301000
8.8	12.8124	-2.59881	-0.803892	-0.825198	-0.149445	0.33372	0.287699	0.0449752	0.00705547	0.150351	34.8	3176.81	289.65	89	936	4.37	657	650	42.14	669	900.7	14740776300	803	430.6	984	2170.84	36	2953.39	53800	4530	717	26	117.2	1.10845	6271000
8.8	12.8713	-2.50217	-0.923824	-0.584701	0.00920177	-0.263097	-0.210893	-0.25973	-0.0916211	0.150351	33.6	3189.05	291.15	30	934	4.4	660	645	41.8	671	912.1	11546890000	806	437.2	794	2157.03	29	2971.28	0	4531	717	25	117.199	1.10845	8303000
9.68	12.9544	-2.37786	-0.970452	-0.191374	0.207921	0.00278583	0.0896003	-0.0477378	-0.0759918	0.150351	33.4	3193.51	292.6	39	932	4.62	662	641	43.1	673	917.2	14114133200	806	447.2	1057	2163.79	31	2978.46	10	4569	717	25	117.208	1.10845	10622000
10.65	13.0437	-2.2448	-0.971465	0.236442	0.319849	0.217914	0.0314868	0.264467	-0.0456662	0.150351	34.6	3201.29	289.75	39	932	4.68	664	636	44.29	674	922.3	13393330100	803	452.2	1057	2164.25	32	2982.43	1000	4451	717	26	117.218	1.10845	24448000
10.65	13.1263	-2.11661	-0.952128	0.576976	0.241563	-0.244756	-0.126614	0.0381814	-0.00971627	0.150351	35.4	3205.11	293.3	103	932	4.72	664	636	44.27	675	926	14185710100	802	456.4	1044	2182.87	34	2976.7	100000	4496	717	26	116.958	1.10845	12726000
11.4	13.2045	-1.99169	-0.918274	0.760031	0.0135387	0.118118	0.192904	-0.264332	0.127742	0.150351	36.2	3234.18	287.05	100	934	4.94	664	636	45.39	678	947	15572983300	801	470.8	1102	2180.89	36	3004.28	1000	4341	717	27	117.025	1.10845	10023000
11.4	13.2782	-1.87025	-0.875496	0.758788	-0.224619	0.0444625	-0.214292	-0.0179996	0.217747	0.150351	36.7378	3256.98	286.8	84	936	4.87	665	631	44.98	683	969.1	16999544600	800	473.6	1093	2181.74	35	3025.68	0	4342	718	26	117.062	1.10845	13859000
11.4	13.3519	-1.74829	-0.823289	0.597055	-0.317564	-0.12244	0.184705	0.299033	0.0166673	0.150351	36.6	3243.34	290.9	72	937	4.76	666	638	44.05	682	981.6	16467516500	799	477.4	1053	2175.49	32	3018.75	100544	4462	718	25	116.999	1.10845	12414000
10.8	13.412	-1.63963	-0.779483	0.31245	-0.223206	0.090503	-0.0953004	-0.0344115	-0.345893	0.150351	35.7	3233.36	288.5	77	936	4.87	668	653	46.04	684	985.2	16187948100	798	475.6	999	2185.79	33	3002.64	10000	4428	718	27	116.998	1.10845	11155000
11.34	13.4791	-1.52376	-0.718816	0.0169231	0.0497953	0.0322786	-0.029869	-0.276527	-0.269977	0.150351	38.2	3294.23	288.25	82	936	4.89	668	671	46.97	685	985.9	16817365700	797	465	1158	2184.05	31	3050.67	37190	4418	718	26	117.102	1.10845	4816000
11.88	13.5573	-1.39654	-0.636226	-0.21286	0.323556	-0.174586	0.145454	0.0386876	0.254861	0.150351	39.5	3393.42	287.7	33	936	4.8	669	681	48.35	685	993.8	29761650600	798	517.8	1007	2190.15	31	3125.2	150500	4377	718	25	116.888	1.10845	7742000
11.88	13.6241	-1.28142	-0.561123	-0.371719	0.346427	0.176752	-0.235596	0.235177	0.46045	0.150351	40.5	3378.25	289	37	939	4.69	671	687	49.23	688	997	27832893400	798	516.2	1146	2178.15	30	3110.04	0	4410	719	25	116.713	1.10845	7805000
11.88	13.6795	-1.17877	-0.493496	-0.441776	0.0963758	0.0462745	0.307882	0.0273155	0.0212549	0.150351	40.7	3373.05	287.6	25	940	4.48	672	685	49.85	692	1010.1	21383963700	798	509	1033	2182.22	29	3109.55	0	4357	721	26	116.691	1.10845	10615000
10.93	13.7246	-1.08739	-0.425971	-0.413746	-0.217078	-0.305127	-0.330668	-0.233462	-0.45045	0.150351	41.9	3364.49	289.3	32	941	4.68	672	682	50.89	693	1023.9	22935908100	798	492.6	1187	2187.02	30	3104.11	3002	4382	722	25	116.337	1.10845	10607000
11.89	13.7866	-0.979925	-0.320376	-0.265757	-0.303838	0.365124	0.288303	-0.0635399	-0.252952	0.150351	42.3	3365.02	289.3	48	941	4.76	673	683	50.88	696	1055.9	19434745300	798	492	1004	2183.87	32	3108.1	1060	4367	723	26	116.383	1.10845	12145000
12.85	13.8419	-0.880565	-0.202207	-0.081615	-0.162134	-0.184585	-0.204818	0.210699	0.237223	0.150351	42.2	3336.79	286.7	118	942	4.89	674	687	49.16	698	1059.3	18538792700	796	492.4	1140	2182.64	35	3084.8	501	4204	723	27	116.405	1.10845	20711000
13.1	13.8884	-0.79167	-0.0732882	0.0784714	0.0702095	-0.106877	0.111391	0.149525	0.342467	0.150351	40.8	3341.83	287.25	155	942	4.7	676	692	49.96	700	1065	16136896500	797	496	1112	2186.9	36	3089.71	100300	4232	724	27	116.472	1.10845	11406000
14.3	13.9274	-0.712135	0.0703504	0.179652	0.224626	0.349416	-0.0122242	-0.252729	0.0193041	0.150351	41.3	3329.86	287.4	78	942	4.6	676	706	49.05	703	1065	14570744000	798	489	1105	2175.44	36	3085.88	2800	4209	726	27	116.441	1.10845	13890000
14.3	13.963	-0.63779	0.236456	0.216945	0.216891	-0.377581	-0.0695634	-0.20289	-0.224924	0.150351	40.0095	3308.97	284.75	197	941	4.7	676	718	48.707	709	1071.9	17403298000	798	493.6	1233	2172.47	36	3068.33	0	4144	725	27	116.428	1.10845	4195000
15.2	14.0065	-0.557251	0.4387	0.21379	0.0891079	0.163907	0.116381	0.385673	-0.119798	0.150351	41.4	3307.09	284.8	122	940	4.69	677	720	49.92	711	1085.9	14966390100	799	493.8	1088	2169.04	36	3070.31	17011	4148	726	26	116.202	1.10845	3973000
14.46	14.0484	-0.480459	0.661068	0.168808	-0.091297	0.130758	-0.133532	0.140682	0.0278921	0.150351	41.2	3307.78	283.9	119	940	4.69	677	760.729	49.26	711	1121.9	14450000700	801	490.8	1125	2180.38	32	3070.03	850	4129	727	26	116.694	1.10845	1100000
14.05	14.0876	-0.408605	0.894393	0.0989634	-0.215312	-0.30633	0.129658	-0.520583	0.0252202	0.150351	41.7	3311.99	284.65	128	940	4.54	677	715	48.37	710	1138.2	14043481100	800	497.2	1248	2176.12	33	3074.68	661420	4160	727	25	116.75	1.10845	9507000
15.16	14.1302	-0.335823	1.13484	0.0322907	-0.199918	0.268711	-0.113496	0.0125655	0.042877	0.150351	40.4	3327.79	283.4	131	940	4.46	677	711	47.04	709	1147.6	14136860900	799	511.4	1182	2170.95	33	3085.49	1830	4164	727	26	116.985	1.10845	15064000
15.5	14.1626	-0.276317	1.3525	-0.0370858	-0.0840596	-0.0907701	0.0869554	0.587532	0.11832	0.149459	38.8	3301.58	282.75	50	938	4.37	678	712	45.45	707	1183.7	15519109300	801	514.6	1363	2170.86	33	3063.3	500	4172	728	26	116.99	1.11499	9307000
15.58	14.1801	-0.235212	1.52844	-0.100882	0.0664214	-0.0631677	-0.0346189	-0.193248	0.0790897	0.149459	37.6	3314.11	283.15	53	939	4.08	679	720	46.83	707	1199.7	15044692000	801	516.8	1155	2179.98	31	3067.35	100	4209	730	24	116.901	1.11499	21356000
14.53	14.184	-0.211119	1.65543	-0.133823	0.20497	0.156192	-0.0149196	-0.550492	-0.111648	0.149459	40.5	3319.68	286.65	58	940	3.93	679	724	47.63	707	1207.2	14496331700	801	527.2	1350	4394.37	32	3072.09	6	4317	731	26	116.738	1.11499	17021000
15.49	14.1922	-0.186068	1.74729	-0.0948451	0.303565	-0.171817	0.0559902	0.412612	-0.189398	0.149459	39.4	3342.63	286.95	58	941	4.13	679	745	47.26	707	1218.4	17290852400	801	527.8	1355	2186.48	32	3090.71	6241	4345	732	26	116.688	1.11499	12551000
15.49	14.1889	-0.175986	1.77807	-0.0138388	0.248738	0.100211	-0.0927314	0.383978	-0.042585	0.149459	39.8	3340.82	290.85	63	942	4.01	678	773	47.98	707	1228.1	18695676300	806	505	1241	2186.15	30	3091.93	164750	4416	733	25	116.373	1.11499	12099000
15.49	14.1701	-0.185102	1.73743	0.082337	0.0198904	0.0535327	0.146855	-0.537392	0.204848	0.149459	40.9	3339.56	290.45	67	943	4.08	679	792	49.99	705	1247.3	14588377100	808	514.2	1303	2181.3	31	3095.95	164750	4412	734	25	116.297	1.11499	11252000
15.49	14.1405	-0.208575	1.63086	0.180461	-0.252469	-0.168357	-0.199533	-0.127441	0.276648	0.149459	41.9	3318.04	288.65	64	944	4.08	679	804	48.01	704	1249.2	16069292400	810	501.2	1120	2127.81	32	3078.86	0	4351	735	25	116.265	1.11499	10016000
15.49	14.1024	-0.243852	1.46482	0.263453	-0.384228	0.174204	0.253118	0.563151	0.00967224	0.149459	41.0615	3262.6	287.5	60	943	4.03	679	804	48.32	700	1254.1	20601208600	808	493.8	1124	2159.04	33	3021.98	0	4248	735	25	116.466	1.11499	9217000
13.94	14.0533	-0.293269	1.24373	0.310478	-0.264233	-0.0470819	-0.287435	-0.110016	-0.337908	0.149459	40.1	3260.33	287.45	61	943	4.02	680	796	47.1	699	1258.7	13538758000	809	497.8	1175	2127.02	35	3023.51	10	4280	736	26	116.46	1.11499	9163000
14.22	14.008	-0.341376	0.994633	0.328553	0.0834122	-0.109832	0.30065	-0.456351	-0.274559	0.149459	40.1	3238.73	286	66	942	3.98	682	756	45.85	697	1261.4	13341340100	809	499.6	933	2125.77	35	3002.85	510	4265	736	26	116.941	1.11499	9012000
15.04	13.9595	-0.395169	0.718195	0.291784	0.415967	0.156126	-0.299545	0.251944	0.162639	0.149459	39.2	3263.12	284.55	79	944	4.4	682	836	45.95	692	1280.1	11922502700	810	517.4	1245	2139.12	32	3026.05	362	4284	738	23	116.949	1.11499	16886000
15.04	13.9049	-0.457462	0.419065	0.185163	0.476409	-0.0556334	0.287657	0.305108	0.42682	0.149459	38.6	3257.4	284.85	65	946	4.16	686	865	45.88	692	1282.3	11892411700	810	527.8	1327	2139.9	31	3023	0	4302	739	25	116.868	1.11499	14362000
13.54	13.8336	-0.538768	0.0957151	0.00595109	0.186835	-0.0758925	-0.246212	-0.295053	0.15103	0.149459	39.7	3266.64	285.35	91	947	4.21	686	903	46.83	692	1283.3	11572121300	811	522.2	1164	2163.12	31	3025.87	10	4345	741	24	116.971	1.11499	21507000
12.54	13.7638	-0.620098	-0.216553	-0.182135	-0.223452	0.155866	0.190169	-0.106315	-0.290695	0.149459	40.2	3291.12	287.7	102	947	4.42	689	937	47.65	692	1307.6	13930955400	811	515.8	1214	2177.18	32	3042.31	4307	4385	743	24	116.365	1.11499	18032000
11.32	13.6896	-0.706971	-0.510324	-0.340267	-0.47523	-0.137841	-0.127718	0.214907	-0.375027	0.149459	40.1	3275.67	288.15	129	946	4.54	691	941	45.89	693	1329.4	12559097600	812	524.2	994	2164.69	32	3033.9	182149	4394	744	25	116.572	1.11499	19950000
12.04	13.6279	-0.781857	-0.754002	-0.406341	-0.372031	0.0452664	0.0666043	0.00522824	0.012694	0.149459	38.8	3220.28	288.1	179	944	4.62	691	934	47.35	695	1341.1	14433028600	815	525.4	1245	2146.1	36	2980.43	360	4342	744	27	116.565	1.11499	18231000
11.42	13.5769	-0.846418	-0.94363	-0.373351	-0.0177964	0.0187681	-0.0423448	-0.137212	0.349013	0.149459	39.8	3240.75	287.7	94	942	4.43	691	930	45.97	695	1343.9	12170145000	816	527.4	1269	2159.93	35	2998.17	190505	4335	745	28	116.46	1.11499	18039000
11.45	13.5206	-0.916668	-1.09762	-0.284084	0.279038	-0.0550838	0.0558865	-0.0146045	0.181867	0.149459	39.1	3230.89	285.45	70	940	4.95	692	912	48.69	695	1354.6	10462569700	818	526.8	1139	2171.37	33	2987.86	189009	4258	746	24	116.576	1.11499	31173000
11.42	13.4572	-0.994436	-1.21826	-0.166407	0.318858	0.119683	-0.0886348	0.119477	-0.186227	0.149459	40.9	3244.39	284.75	38	939	5.02	692	888	49.24	695	1358.8	11321391900	821	541.4	1111	2151.13	28	2998.48	0	4269	747	22	116.617	1.11499	26415000
10.31	13.3965	-1.06957	-1.29379	-0.0284313	0.141279	-0.182202	0.13493	0.0670569	-0.214834	0.149459	42.9183	3253.28	285.3	48	937	4.96	692	875	52.1845	695	1365.7	10133356200	822	539.4	919	2168.27	28	3004.7	40	4266	747	22	116.696	1.11499	17051000
9.8	13.3289	-1.15152	-1.33566	0.0972932	-0.090336	0.1544	-0.185535	-0.175482	0.0377988	0.14975	44.2	3293.87	274	62	931	5.66	703	922	53.14	697	1426.2	16005110400	832	537.6	1241	2163.66	29	3048.14	2700	3981	752	21	116.695	1.12133	14512000
10.68	13.2665	-1.22768	-1.33039	0.214148	-0.168875	0.0325142	0.238908	-0.0573931	0.179114	0.14975	45.1	3306.56	273.9	52	929	5.43	707	922	52.41	699	1445.5	16727349600	834	542.2	1292	2136.73	28	3065.25	300	4015	754	23	116.821	1.12133	17068000
10.31	13.2073	-1.29983	-1.2824	0.306208	-0.0679631	-0.313218	-0.29725	0.234053	0.0277749	0.14975	45.2	3300.01	273.3	46	928	5.52	709	906	51.81	703	1452.1	14249357700	834	542.8	1322	2139.17	26	3058.5	2387	3987	756	21	116.997	1.12133	13638000
11.3	13.1533	-1.36564	-1.19438	0.358753	0.0732508	0.459882	0.344227	-0.00654287	-0.144038	0.14975	44.1	3302.65	274.2	39	926	5.65	715	885	52.03	704	1475.8	15475672500	835	556.8	1135	2132.55	29	3061.35	1905	3992	757	22	117.125	1.12133	14989000
10.17	13.0898	-1.43992	-1.08881	0.339453	0.0707894	-0.288505	-0.363824	-0.291911	-0.0788602	0.14975	44.8	3305.85	273.45	42	925	5.81	723	892	51.95	706	1479	15537370500	836	563.8	1240	2132.98	30	3063.81	1050	3981	759	23	117.014	1.12133	13109000
11	13.0406	-1.49822	-0.942371	0.281842	-0.0469322	-0.135104	0.352834	0.16386	0.160607	0.14975	44.2	3277.88	273.7	59	927	5.87	726	894	51.52	709	1483.1	16373326500	837	586	1281	2126.5	31	3041.17	100	3986	760	23	116.943	1.12133	13604000
11.3	12.9882	-1.55794	-0.781357	0.164354	-0.195484	0.494609	-0.329848	0.21315	0.118869	0.14975	44.3	3321.33	275.2	33	928	5.95	729	890	51.68	714	1492.3	18204246000	839	582.8	1270	2139.6	26	3083.88	235520	4033	762	23	116.673	1.12133	16725000
10.46	12.9379	-1.61372	-0.605713	0.00698854	-0.200337	-0.488616	0.314089	-0.264129	-0.16458	0.14975	44.5	3367.58	277.05	50	930	5.81	736	831	51.46	723	1584	24052234900	844	625.6	1311	2151.33	30	3128.25	241	4030	766	24	116.504	1.12133	10745000
10.65	12.9017	-1.65291	-0.406275	-0.150006	0.0212437	0.091689	-0.321028	-0.0772171	-0.20142	0.14975	44.4	3367.45	277.9	48	932	5.81	738	813	50.79	728	1592.4	20338089800	846	643.4	1036	2143.16	31	3131.94	3417	4058	768	24	116.484	1.12133	15392000
10.86	12.8762	-1.67899	-0.195999	-0.295815	0.302842	0.362679	0.325347	0.240808	0.0797743	0.14975	43	3354.8	279.2	69	933	5.94	741	802	49.98	732	1621.8	19166326300	848	630	1176	2139.43	32	3116.31	64001	4080	770	24	116.51	1.12133	26574000
10.7	12.8455	-1.70815	-0.00360558	-0.437284	0.365904	-0.533976	-0.321399	-0.0611205	0.228265	0.14975	43.1	3345.7	278.25	72	935	5.81	742	798	50.47	734	1621.8	15800878900	847	610.2	1321	2133.04	33	3112.35	299129	4059	771	24	116.458	1.12133	21111000
11.7	12.8196	-1.72999	0.175276	-0.532914	0.128878	0.32205	0.313046	-0.111082	0.0477554	0.14975	43.1	3340.13	278.5	85	936	5.88	742	834	49.71	734	1661.8	18177412300	847	628.6	1070	2126.41	32	3104.27	501	4057	773	23	116.653	1.12133	10485000
10.53	12.7967	-1.7464	0.333377	-0.553917	-0.268006	0.0962571	-0.302703	0.0996589	-0.197504	0.14975	42.4	3336.28	279.65	51	937.647	5.9	874.597	857	48.3	1090.63	1665.2	15150676400	1050.9	629.2	1118	2126.15	29	3100.49	304	4080	1031.6	20	116.604	1.12133	28693000
9.8	12.7884	-1.74539	0.479643	-0.464161	-0.519267	-0.421976	0.279294	-0.0338515	-0.14855	0.147839	41.9	3359.05	280.25	38	935	6.03	746	838	48.14	743	1665.2	16023203200	849	632.6	1363	2111.72	26	3122.44	1	4102	775	18	116.415	1.09836	23903000
10.73	12.7898	-1.73208	0.602023	-0.27718	-0.43189	0.39597	-0.261505	-0.0867633	0.0754946	0.147839	40.3	3333.35	282.95	33	934	6.24	753	834	46.86	759	1715.2	18272206700	850	639.2	1248	2097.94	26	3102.73	400	4193	778	17	116.175	1.09836	23469000
11.5	12.797	-1.71062	0.68811	-0.0330301	-0.0479316	-0.079054	0.236216	0.139761	0.129272	0.147839	39.9	3365.09	283.75	43	934	6.5	753	849	46.35	762	1737.1	22298626000	851	636.6	1066	2088.66	25	3128.94	300	4171	779	16	116.029	1.09836	27982000
12.06	12.7968	-1.6948	0.716584	0.203877	0.373191	-0.265266	-0.19598	-0.00907594	-0.0255158	0.147839	39.3	3354.17	282.4	90	934	6.41	752	855	45.58	767	1746.2	19768319700	851	661	1296	2085.18	27	3125.32	25118	4111	780	18	116.033	1.09836	14567000
13.2	12.7995	-1.67418	0.698069	0.406713	0.581474	0.395947	0.145105	-0.158506	-0.0610332	0.147839	39.1	3356.59	281.85	101	935	6.23	757	870	46.15	775	1801.9	17941849000	849	674	1202	2131.52	29	3133.33	400	4116	783	20	116.095	1.09836	19676000
12.44	12.7918	-1.66258	0.619023	0.524417	0.415624	-0.247989	-0.0868729	0.101662	0.0472789	0.147839	39.4	3371.12	284.15	72	936	6.15	758	911	46.04	785	1837.3	19084697900	848	637	775	2139.56	24	3147.89	3146	4144	786	16	115.947	1.09836	20332000
12.44	12.7743	-1.65938	0.487778	0.546437	-0.0160373	-0.018209	0.0448312	0.163762	0.0806586	0.147839	38.7	3353.05	291.65	43	938	6.13	761	954	46.36	792	1871.6	24111495800	849	653.2	706	2163.26	20	3128.37	0	4264	790	13	115.858	1.09836	16722000
11.2	12.752	-1.6593	0.32414	0.492689	-0.413066	0.234976	-0.0105405	-0.174799	-0.0320384	0.147839	39.9	3390.61	286.15	47	938	5.92	765	974	45.84	798	1884.6	24419260200	849	623.6	1125	2167.48	17	3171.28	1180	4403	795	15	116.283	1.09836	16580000
11.33	12.7345	-1.65237	0.155914	0.398409	-0.502213	-0.280226	-0.0157109	-0.122461	-0.10124	0.147839	38.8	3417.22	281.75	53	945	5.67	770	1045	44.75	807	1897.8	31085457900	858	644.4	1037	2164.45	18	3196.04	9191	4452	799	15	116.346	1.09836	24420000
10.89	12.7239	-1.63636	0.00088047	0.280677	-0.251836	0.13962	0.0230184	0.222877	-0.0153226	0.147839	38.1	3430.25	272.95	105	937.647	5.41	874.797	1065	44.43	1094.23	1899.2	32960831300	1051.11	655.4	1291	2164.2	29	3210.37	11364	4138	1031.94	21	116.577	1.09836	23541000
11.9	12.7169	-1.61455	-0.132913	0.135538	0.121839	0.0490558	-0.0239061	0.0323933	0.0778179	0.147839	38.2	3429.87	275.95	114	937.647	5.74	872.951	1084	46.95	1090.63	1936.8	24088635000	1051.42	629.6	1275	2180.39	30	3206.99	120	4140	1033.54	21	116.318	1.09836	19130000
10.79	12.7032	-1.59751	-0.247777	-0.0523231	0.336564	-0.156435	0.0259055	-0.246746	0.0258263	0.147839	39.9	3429.59	277.05	95	944	5.55	788	1145	46.63	812	1990.5	22176699300	854	634.2	1278	2176.94	30	3205.06	5602	4158	806	19	116.432	1.09836	20227000
10.49	12.6876	-1.58008	-0.327925	-0.261602	0.295038	0.168659	-0.0190255	0.105326	-0.0393378	0.147839	40.1	3436.53	276.5	105	937.647	5.9	879.035	1231	46.49	1090.63	2037.5	21420624000	1050.47	610.8	1351	2187.12	29	3208.45	11200	4139	1040.83	20	116.355	1.09836	40963000
10.6	12.68	-1.55221	-0.353527	-0.450305	0.102557	-0.115644	0.00263106	0.215921	0.0171683	0.147839	39.4	3417.46	273.45	113	944	5.58	788	1257	46.86	809	2037.5	20982663900	857	597.8	1277	2181.9	28	3192.86	2802	4101	806	22	116.727	1.09836	16886000
10.13	12.6815	-1.51266	-0.320583	-0.589087	-0.0859914	0.00810656	0.00162985	-0.26734	0.0450109	0.147839	41.7	3441.11	275.55	68	937.012	5.48	877.625	1240	48.9	1090.63	2041.5	23065284400	1051.53	607.2	1100	2198.18	28	3218.15	29850	4131	1039.91	21	116.575	1.09836	18532000
10.26	12.6825	-1.47117	-0.243159	-0.666562	-0.186401	0.0967545	0.00864921	-0.120534	-0.087408	0.147839	43.5	3468.36	276.25	50	936.645	5.51	884.935	1232	49.12	1094.23	2044.6	26163154700	1050.53	616.8	1233	2202.94	25	3248.35	62	4166	1039.16	16	116.5	1.09836	34575000
10.62	12.6923	-1.41822	-0.117113	-0.646746	-0.168391	-0.14462	-0.0378637	0.409459	-0.139597	0.147839	43.8	3474.73	276.6	38	937.012	5.39	878.416	1224	48.95	1094.23	2047	24995959200	1052.65	611.2	1211	2204.72	16	3241.14	184981	4159	1039.19	10	116.593	1.09836	15713000
10.88	12.7014	-1.36367	0.0355528	-0.530729	-0.107468	0.0906026	0.0756936	-0.0983677	0.0385512	0.147839	44	3488.74	273.7	39	952.276	5.34	853.936	1201	49	1094.12	2058.2	23232452700	1049.79	608.2	1146	4142.35	14	3241.74	4100	4129	1046.88	11	116.742	1.09836	19269000
11.21	12.7153	-1.30193	0.208369	-0.311085	-0.0430506	0.0456889	-0.110817	-0.428442	0.249589	0.147839	43.8	3521.3	271.4	45	937.205	5	867.572	1181	47.24	1090.63	2058.4	23392160100	1050.29	607.4	1275	2213.35	15	3261.94	4208	4119	1039.8	12	116.444	1.09836	39511000
11.33	12.7403	-1.22668	0.393148	-0.00159419	0.0220739	-0.187026	0.121051	0.336299	0.129808	0.147839	41.8	3535.08	273.8	64	957	4.74	807	1184	48.24	843	2061.6	28155125300	862	611.2	1291	2201.72	20	3277	203	4211	825	11	116.394	1.09836	23676000
12.45	12.7628	-1.15188	0.555721	0.329236	0.0643921	0.191539	-0.109475	0.282829	-0.289658	0.147839	43.1	3564.04	272.75	82	959	4.56	804	1202	46.38	851	2070.3	32083628700	863	593.6	1242	2204.66	20	3282.92	100020	4179	826	12	116.763	1.09836	36143000
13.67	12.7878	-1.07267	0.684537	0.627959	0.106958	-0.00534666	0.083381	-0.491667	-0.379571	0.147839	42.5	3538	271.05	80	960	4.58	801	1204	50.47	852	2072.1	24357605300	862	578.2	1247	2198.81	18	3250.03	126	4155	825	11	116.819	1.09836	41964000
13.73	12.8155	-0.989161	0.764269	0.833012	0.137986	-0.260118	-0.053953	-0.0661857	0.119341	0.145212	47.3	3565.04	269.25	87	960	4.46	803	1196	53.94	850	2073.4	23775986400	861	603.8	1213	2191.08	22	3273.31	210	4147	825	13	116.868	1.06565	23298000
15	12.8392	-0.908333	0.773738	0.882442	0.100998	0.372085	0.0217267	0.534168	0.550682	0.145212	48.8	3528.95	268.85	80	944.065	4.3	876.45	1198	54.46	1094.23	2074.4	25956720500	1050.03	609.4	1295	2191.95	22	3243.84	2	4144	1039.57	15	116.825	1.06565	59469000
14	12.844	-0.845554	0.688437	0.735873	-0.033852	-0.173669	0.0264826	-0.165585	0.224377	0.145212	49.5	3469.41	268.75	97	961	4.37	806	1196	54.94	861	2073.4	22301039400	868	526.2	1232	2204.71	26	3204.71	3068	4165	831	16	116.757	1.06565	37526000
12.6	12.8419	-0.788279	0.526684	0.443902	-0.149353	-0.169822	-0.0530659	-0.395596	-0.431654	0.145212	49.3	3459.15	268.15	69	961	4.5	808	1186	53.93	865	2070.6	15757269300	870	525.4	1238	2212.23	20	3199.65	101800	4172	835	11	116.481	1.06565	47926000
12.59	12.8551	-0.713984	0.324762	0.101796	-0.118256	0.398547	0.0376073	0.340239	-0.483296	0.145212	48.5	3475.75	267.7	92	963	4.3	816	1162	53	872	2071.2	16907284700	875	540.4	1285	2241.35	21	3222.24	3068	4169	839	11	116.576	1.06565	48395000
11.56	12.8699	-0.636291	0.0779421	-0.247518	-0.00507037	-0.386548	0.00281319	0.11061	0.0861726	0.145212	47.9	3470.14	269.75	98	963	4.61	817	1122	53.89	881	2071.1	17071017300	877	539.6	1161	2246.19	23	3215.37	56600	4250	842	12	116.307	1.06565	38725000
11.25	12.8886	-0.552961	-0.198691	-0.546481	0.0829369	0.142647	-0.0615808	-0.344257	0.506059	0.145212	49.1	3493.7	269.5	110	954.404	4.46	882.762	1090	54.33	1090.63	2071.1	20402395600	1050.66	541.2	1128	2259.53	24	3232.88	98305	4238	1038.79	11	116.601	1.06565	39853000
12.3	12.9045	-0.470814	-0.497529	-0.75881	0.0610224	0.180629	0.127386	0.15008	0.240073	0.145212	51.8	3409.18	267.95	94	965	4.87	838	1069	55.69	902	2060.9	27470846100	898	544	1095	2256.96	26	3152.97	130000	4244	853	18	116.64	1.06565	32325000
11.2	12.9194	-0.387985	-0.797297	-0.845398	-0.0294112	-0.370925	-0.176867	0.218518	-0.297052	0.145212	50.4	3405.04	268.2	100	965	4.79	847	1052	55.72	913	2060.3	18516449500	908	545	1229	2271.72	25	3155.04	1500	4275	857	15	116.393	1.06565	42262000
10.88	12.9516	-0.285713	-1.05602	-0.763412	-0.0590391	0.324314	0.190437	-0.316257	-0.371746	0.145212	49.9	3378.95	269.65	46	965	5.01	857	1003	53.9	914	2060.3	20135888700	913	540	1223	2253.28	20	3140.53	1800	4273	860	11	116.339	1.06565	42606000
11.31	12.9956	-0.169563	-1.26388	-0.541831	-0.0144823	-0.142325	-0.188601	-0.0588344	-0.0168554	0.145212	48.9	3340.43	266.95	44	966	4.84	859	966	54.02	913	2053.7	18999062600	917	540.8	1219	2262.03	20	3117.68	300	4231	862	11	116.812	1.06565	36347000
11.82	13.0472	-0.0441132	-1.41507	-0.240675	0.031451	-0.0786889	0.159509	0.369721	0.226903	0.145212	48.7	3346.03	265.35	55	968	4.93	868	946	55.21	913	2053.7	16498869900	918	541.4	1173	2258.07	20	3122.98	3202	4112	865	9	116.717	1.06565	38815000
12.05	13.0989	0.0829187	-1.5098	0.0664306	0.00361168	0.243876	-0.102559	-0.144839	0.140329	0.145212	50.3	3328.98	266.6	113	970	5.09	871	927	54.92	913	2023.7	15416971600	920	534.8	1037	2262.52	25	3118.08	3800	4116	866	16	116.808	1.06565	34766000
12.06	13.1666	0.227435	-1.52375	0.344332	-0.0597943	-0.290028	0.01688	-0.301031	0.0109413	0.145212	49.7	3309.06	265.25	128	967	5.23	871	914	55.35	909	2021.6	15742675900	919	531.6	1210	2270.76	25	3102.88	28517	4003	864	18	117.157	1.06565	7806000
12.44	13.2422	0.380663	-1.46708	0.529118	-0.124894	0.151172	0.0613355	0.256683	-0.0714931	0.145212	50.5	3338.54	264.85	119	966	5.8	874	926	54.46	908	2022.4	18670660700	919	532	1224	2265.18	24	3137.43	9501	4041	865	16	117.032	1.06565	15875000
12.31	13.3123	0.528714	-1.36008	0.57124	-0.145032	0.098755	-0.113647	0.167865	-0.183259	0.145212	49.4	3335.67	263.3	57	965	6.07	868	928	55.05	908	2009.9	16780499000	919	521	1225	2260.96	22	3139.56	30803	3990	865	12	116.969	1.06565	13942000
12.49	13.3906	0.684993	-1.19275	0.495336	-0.037216	-0.278731	0.135075	-0.265827	-0.147635	0.145212	49.6	3307.6	263.55	65	937.364	6.22	866.189	961	55.16	1090.63	2007.1	16617676900	1053.35	517.6	1104	2263.79	22	3110.15	22999	3995	1040.91	14	116.984	1.06565	6558000
13.74	13.4713	0.843314	-0.980822	0.322899	0.144236	0.231919	-0.137374	-0.0862945	0.112798	0.145212	55.9749	3322.4	264.75	72	960	5.85301	859	1017.19	62.3895	899	2005.7	15257188100	919	511.6	1267	4319.69	24	3122.57	4000	3979	860	11	116.917	1.06565	29653536
14.61	13.55	0.99846	-0.742168	0.0910212	0.258476	0.00191319	0.119645	0.236012	0.32619	0.145212	50	3316.39	266.1	37	960	6.32	860	1065.15	56.09	896	2002.1	14152893900	919	514.6	1130	2268.88	17	3114.66	81105	4039	861	7	116.967	1.06565	3552000
13.34	13.6113	1.13438	-0.506609	-0.164187	0.181086	-0.230728	-0.0741295	0.0407575	0.135528	0.145212	51	3301.89	267.3	59	961	6.32	858	1059.82	56.22	894	1997.8	13572708700	920	512.8	1142	2249.92	16	3102.24	145084	4042	862	9	116.864	1.06565	6059000
13.78	13.6595	1.25515	-0.275972	-0.365404	-0.0245978	0.32847	0.0380281	-0.140758	-0.259978	0.145212	51.1	3297.76	268.75	64	962	6.34	860	1059.82	56.14	894	1991.5	13262329200	920	503	1006	2249.26	17	3096.1	532406	4087	862	7	116.747	1.06565	7837000
14.27	13.7083	1.37465	-0.0371047	-0.431479	-0.17669	-0.199044	-0.0158704	-0.0323097	-0.317666	0.145212	50.9	3310.08	271.35	88	955.889	6.54	872.608	1075.02	56.82	1090.63	1982.9	13326713000	1052.28	500.4	1108	2238.83	19	3103.64	13201	4113	1046.84	10	116.659	1.06565	5887000
15.27	13.7555	1.49062	0.204495	-0.343439	-0.174446	-0.103684	0.0108241	0.0454964	0.0461298	0.144155	51.7	3342.23	269.75	125	961	5.41	859	953	55.47	898	1956.8	14156718700	922	493	1250	2257.83	26	3135.92	220923	4078	863	16	116.87	1.05331	18535000
15.93	13.8069	1.60849	0.45021	-0.122984	-0.0393674	0.373768	-0.0333383	0.0983785	0.356013	0.144155	50.7	3368.31	270.4	115	959	5.7	860	969	56.46	899	1955.2	16786085000	921	496.8	1220	2270.75	27	3158.79	9619	4130	864	16	116.906	1.05331	22218000
16.59	13.841	1.70644	0.669808	0.132349	0.0711474	-0.415709	0.0896453	-0.0353622	0.162749	0.144155	50.9	3367.79	269.5	205	960	5.27	855	983	56.89	900	1948.4	17472764500	921	509.6	1155	2269	26	3165.41	7767	4137	864	18	117.316	1.05331	32313000
17.08	13.8762	1.80303	0.882462	0.37357	0.117282	0.229546	-0.148994	-0.113819	-0.196598	0.144155	51.5	3347.67	268.85	124	958.179	5.03	890.333	963	57.1	1090.63	1948.4	18370896600	1049.12	508	1353	2276.98	26	3154.32	107452	4075	1042.3	18	116.543	1.05331	17351000
17.73	13.918	1.90379	1.09182	0.535037	0.0952724	0.0614275	0.180917	0.0313168	-0.249326	0.144155	51.4	3363.9	269.75	83	959	5.25	862	949	54.94	899	1941.7	17171407500	921	517.4	1255	2268.9	23	3171.24	153490	4109	865	14	116.745	1.05331	18679000
17.75	13.9554	1.99727	1.27879	0.540999	0.00637783	-0.329894	-0.177558	0.110509	-0.0314041	0.144155	49.8	3358.27	271.5	103	959	5.49	864	926	53.64	903	1923.6	17975921600	923	527.4	1124	2268.9	24	3161.67	203692	4126	867	15	116.547	1.05331	23829000
18.26	13.9888	2.08356	1.43679	0.372106	-0.0859026	0.459908	0.137878	-0.0158236	0.160729	0.144155	48.5	3334.5	271.85	88	960	5.51	878	894	55.1	906	1902.3	17836222100	924	527	1048	2275.32	20	3136.75	244595	4161	869	14	116.638	1.05331	21746000
17.65	14.0097	2.15402	1.55079	0.0520067	-0.120352	-0.356561	-0.0482591	-0.126773	0.158988	0.144155	50	3317.62	272.25	50	959	5.03	888	892	56.01	908	1889.2	14888924000	927	524.4	962	2270.42	15	3119.29	165213	4150	871	11	116.364	1.05331	25252000
18.29	14.0322	2.22267	1.63347	-0.315479	-0.0358014	0.0641863	-0.0796402	0.0580868	0.069456	0.144155	50.5	3319.91	271.25	52	959	5.03	891	910	55.45	909	1889.2	15627421400	927	524.6	976	2274.64	13	3112.76	28732	4114	873	10	116.456	1.05331	19631000
18.1	14.0417	2.27474	1.66478	-0.644588	0.087281	0.268781	0.23198	0.103953	-0.0899467	0.144155	49.8	3319.45	272.95	59	960	4.69	897	925	55.86	911	1887.9	25788599600	926	540	993	4377.82	16	3103.43	50688	4145	875	12	116.644	1.05331	17926000
16.52	14.0433	2.31538	1.65046	-0.820537	0.172915	-0.426097	-0.364391	-0.0425275	-0.192562	0.144155	50.3	3326.36	274.6	58	960	4.99	903	922	55.47	915	1877.3	13615786100	926	509.8	893	2267.88	16	3108.77	51663	4134	875	13	116.575	1.05331	13111000
18.08	14.0556	2.36351	1.61305	-0.74541	0.180303	0.327358	0.447039	-0.0832582	-0.0749792	0.144155	50.3	3339.37	273.5	68	961	4.83	904	952	53.92	915	1866.1	13178012800	925	507.4	1080	2271.89	18	3113.01	15352	4139	875	15	116.936	1.05331	14000000
17.81	14.0601	2.40036	1.5294	-0.444385	0.0362929	-0.0851233	-0.474519	-0.0405706	0.117961	0.144155	49.2	3329.29	270.7	52	961	5.19	905	942	54.16	914	1852.5	12385142000	925	511.4	981	2263.69	21	3101.3	112571	4103	875	12	116.817	1.05331	17920000
18.36	14.0675	2.43645	1.40928	0.0292264	-0.175473	-0.130972	0.446675	0.16577	0.208939	0.144155	48.8	3354.89	271.4	40	958.179	5.42	903.849	925	55.49	1090.63	1842.9	12236677700	1048.79	506.8	778	2271.32	19	3123.14	13397	4102	1034.33	9	116.698	1.05331	16173000
17.89	14.057	2.4506	1.22701	0.528714	-0.340215	0.214734	-0.365118	0.0390143	0.0429501	0.144155	51.514	3364.08	272.75	82	960	5.31	900	914	56.7305	914	1837.6	13266039200	925	517.4	868	2265.2	21	3136.77	67736	4128	876	12	116.698	1.05331	19753000
17.64	14.0352	2.44948	0.993284	0.936579	-0.278251	-0.126448	0.270186	-0.210149	-0.16114	0.144155	51.1395	3364.45	272.35	85	960	5.07	900	886	56.7305	914	1837.6	12597388100	925	531.8	865	2280.08	19	3142.55	11969	4117	876	11	116.414	1.05331	16487000
17.77	14.0105	2.44177	0.725089	1.15836	0.0543938	-0.00504723	-0.175025	0.0233929	-0.135996	0.144155	51.4625	3375.9	269.6	77	960	4.97	900	862	56.7305	914	1837.6	11207382700	925	536	722	2298.37	21	3149.55	5576	4075	876	11	116.132	1.05331	15881000
17.77	13.9742	2.41848	0.420063	1.11329	0.443906	0.0448615	0.0951997	0.223172	0.0386105	0.144155	51.0472	3387.96	267.6	75	938.805	5.19	900.313	840	56.8149	1090.63	1837.6	11387677200	1051.77	538	618	2296.68	22	3159.17	0	4025	1035.2	12	116.017	1.05331	14070000
18	13.9238	2.37735	0.0862782	0.793776	0.59759	0.0473813	-0.0233278	-0.0712658	0.150869	0.145798	51	3364.49	271.6	59	960	5.15	902	752	56.81	914	1806.9	9222473600	925	524.8	850	2297.42	21	3140.17	100	4095	876	15	115.943	1.0763	8633000
16.3	13.8547	2.31419	-0.265599	0.265204	0.358227	-0.108547	-0.0104183	-0.192151	0.115159	0.145798	51	3373.21	274.3	58	960	5.09	902	735	55.72	914	1790.2	12719828300	925	534.8	1043	2292.56	25	3156.98	18827	4150	879	16	115.938	1.0763	9025000
15.3	13.7861	2.24881	-0.59341	-0.314773	-0.121963	0.0543852	0.0198762	0.17192	0.0322092	0.145798	49.9	3365.68	276.5	68	960	5.16	902	714	55.05	914	1790.1	12833744200	925	537.4	1071	2293.08	20	3153.09	21836	4162	879	14	115.985	1.0763	12758000
13.83	13.7189	2.18283	-0.877075	-0.801366	-0.552852	0.0861063	-0.0197458	0.0963241	-0.101455	0.145798	48.9	3383.29	276.75	60	954	5.21	928	702	55.12	912	1771.7	14492018700	950	536.8	1055	2294.67	20	3166.98	31934	4163	889	10	116.039	1.0763	12498000
12.87	13.655	2.11878	-1.09871	-1.07553	-0.658149	-0.195959	0.0218801	-0.22744	-0.213395	0.145798	49.7	3396.29	278.2	42	953	5.27	930	707	55.63	915	1762.2	19164032700	953	529.6	872	2307.87	14	3183.18	55905	4170	891	7	116.142	1.0763	15898000
13.34	13.6127	2.07545	-1.22743	-1.05644	-0.338245	0.14919	-0.0530456	0.0256235	-0.0978179	0.145798	49.9	3413.49	275.25	78	953.211	5.11	904.757	702	56.7	1090.63	1749.2	23934891300	1051.28	536	1127	2316.1	15	3196.7	14565	4150	1034.09	8	116.168	1.0763	14387000
13.64	13.5753	2.03622	-1.28216	-0.795183	0.16162	-0.0136932	0.0904246	0.138191	0.143735	0.145798	50.7	3436.28	276.4	106	952	4.89	938	688	55.59	928	1737.5	22019150800	958	535.6	1046	2328.25	21	3216.84	4509	4229	898	10	116.067	1.0763	12879000
14.02	13.5397	1.99781	-1.27276	-0.386485	0.512285	-0.109075	-0.130277	-0.0921796	0.247847	0.145798	50	3435.8	276	108	949	5.12	939	685	55.97	939	1734.7	18879808800	959	531.6	1042	2337.58	22	3217.93	1719	4233	899	11	116.179	1.0763	10531000
15.25	13.5002	1.95465	-1.21403	0.0473461	0.510121	0.14556	0.171984	-0.0146936	0.0618391	0.145798	49.9	3421.71	274.95	109	946	5.05	942	688	55.75	941	1708.4	24150770600	958	535.2	1161	2349.25	25	3212.99	306	4220	899	12	116.486	1.0763	14698000
15.2	13.4611	1.91099	-1.11045	0.406417	0.21209	-0.0737427	-0.205066	0.0957554	-0.214865	0.145798	50.1	3440.93	276.35	105	946	4.93	942	710	55.65	941	1696.2	21695594200	958	544.4	1111	2347.22	25	3229.62	10407	4226	900	13	116.334	1.0763	12136000
14.96	13.4253	1.87018	-0.968432	0.621512	-0.153719	-0.0433394	0.223423	-0.104682	-0.247424	0.145798	49.9	3421.44	277.45	116	947.402	4.97	906.026	741	55.81	1090.63	1691	22622817700	1052.29	549.6	1215	2347.22	26	3202.08	1338	4227	1031.63	16	116.15	1.0763	14632000
14.91	13.3974	1.83702	-0.794954	0.665785	-0.364073	0.101888	-0.233376	-0.0322654	0.0237943	0.145798	50.3	3471.39	276.85	90	943	5.08	936	757	56.18	944	1659.4	23215209600	961	556.2	1191	4368.17	25	3239.96	330	4209	900	18	116.153	1.0763	13466000
14.86	13.3679	1.80169	-0.615712	0.534997	-0.360291	-0.0850012	0.223997	0.157837	0.257102	0.145798	50.6	3482.82	277.5	77	941	5.04	926	778	56.66	962	1640.1	21167306600	960	556	1136	2365.38	26	3253.33	2989	4228	900	18	116.242	1.0763	12026000
14.27	13.3332	1.76094	-0.447188	0.279712	-0.195948	0.0416578	-0.179738	-0.0546682	0.183564	0.145798	50.7	3489.76	277.2	84	941	5.06	926	806	55.84	962	1637.3	20745377600	960	557.2	1263	2362.82	26	3261.22	1860	4224	900	15	116.342	1.0763	13417000
14.81	13.306	1.72761	-0.284193	0.00321113	0.0471225	0.00567721	0.101023	-0.137109	-0.0742256	0.145798	50.7	3473.32	277.75	43	937	5.34	914	856	56.58	963	1629.1	20917980000	958	566	1226	2363.81	12	3251.38	30338	4221	896	9	116.181	1.0763	20232000
14.7	13.2834	1.69898	-0.138538	-0.217325	0.240415	-0.0719142	-0.0052515	0.104298	-0.260769	0.145798	50.5	3473.85	281.15	42	934.789	5.38	884.424	875	55.99	1090.63	1627.9	18640636200	1051.38	562.8	1219	2363.81	11	3253.43	10025	4274	1031.72	9	116.005	1.0763	19047000
14.7	13.2657	1.67544	-0.0175289	-0.3282	0.297932	0.129845	-0.101666	0.0872662	-0.184013	0.145798	50.8	3446.22	282.15	87	933	5.19	906	878	55.93	967	1626.9	18258107100	957	573	1172	2369.75	18	3228.66	287	4327	894	13	116.153	1.0763	18879000
14.63	13.2542	1.65839	0.0741717	-0.314479	0.204173	-0.144712	0.200347	-0.143604	0.103798	0.145798	50.1	3452.81	281.2	105	933	5.23	906	859	55.59	967	1622.7	15124431800	957	580.4	1316	2363.64	21	3241.73	5803	4308	893	15	116.161	1.0763	17585000
15	13.2413	1.63988	0.123069	-0.214269	-0.00376235	0.0607594	-0.285231	-0.0427791	0.294151	0.145455	50.7	3458.44	279.15	84	933	5.9	898	871	56.36	968	1621.8	19067755000	957	582.2	1102	2395.96	21	3246.93	532	4279	893	12	116.448	1.05853	43527000
15.3	13.2237	1.61664	0.124994	-0.0814692	-0.218384	0.115567	0.354464	0.17756	0.161057	0.145455	50.3	3435.1	279.45	83	933	5.46	898	904	55.08	968	1621.1	18121507600	957	582.6	1095	2381.92	22	3230.03	609	4295	893	10	116.522	1.05853	31314000
15.07	13.2011	1.58847	0.0851908	0.0351826	-0.307341	-0.256458	-0.388966	0.00270806	-0.164083	0.145455	49.6	3427.86	277.4	105	933	5.59	892	939	55.9	964	1619.5	15708236800	956	583.2	1000	2383.12	23	3218.31	19860	4159	890	12	116.555	1.05853	21065000
15.02	13.1865	1.56882	0.0288838	0.117887	-0.185497	0.247493	0.382788	-0.183045	-0.298728	0.145455	49.4	3446.48	277.45	54	933	5.48	892	979	56.01	964	1623	15609215800	956	592.4	1132	2375.31	21	3233.87	2421	4168	889	16	116.246	1.05853	12576000
15.09	13.1776	1.55556	-0.0357484	0.139948	0.0619851	-0.0813942	-0.346256	0.0135197	-0.104604	0.145455	49.9	3453.96	276.4	55	930	5.37	879	1033	55.92	960	1623.9	16406423500	953	586.2	1071	2368.39	18	3242.41	1932	4165	887	14	116.186	1.05853	15569000
14.99	13.1803	1.55459	-0.0926802	0.100217	0.264728	-0.172472	0.270357	0.186713	0.205534	0.145455	49.4	3448.73	274.55	59	928	5.23	877	1045	53.11	957	1628.8	16073138800	952	586.6	1202	2362.98	18	3240.66	2866	4126	885	14	116.216	1.05853	21427000
15.07	13.1809	1.55201	-0.150004	-0.0108627	0.249403	0.331356	-0.169109	-0.0736718	0.256887	0.145455	47.5	3426.94	273.25	77	928	5.12	877	1064	52.19	957	1630.4	16737110800	952	585.2	1192	2364.87	19	3216.75	6600	4070	883	16	116.368	1.05853	13318000
14.65	13.1858	1.55443	-0.192014	-0.149816	0.0431335	-0.250012	0.0607685	-0.150269	0.0268854	0.145455	45.9	3427.89	271.05	84	904.086	5.16	860.93	1086	51.37	1090.63	1636.5	13667274300	1054.12	585.4	1273	2372.6	22	3212.76	8773	4030	1032.96	18	116.288	1.05853	14233000
14.84	13.1987	1.56536	-0.207351	-0.264401	-0.189059	-0.0490937	0.031706	0.110304	-0.221299	0.145455	44.9	3458.1	273.65	102	925	5.15	859	1099	51.35	948	1684.7	16367376000	947	609.6	1163	2373.47	26	3237.02	8300	4067	878	14	115.942	1.05853	11479000
14.83	13.217	1.58235	-0.194744	-0.317477	-0.283586	0.337226	-0.106396	0.0812564	-0.247047	0.145455	45	3456.69	272.35	57	919	5.1	842	1112	50.92	952	1660.5	14694602200	946	615.8	1205	2365.45	19	3239.33	2350	4044	876	14	116.084	1.05853	13099000
13.62	13.2401	1.60446	-0.153974	-0.286447	-0.178828	-0.390499	0.151638	-0.120422	-0.013591	0.145455	45.1	3463.64	272.5	69	919	5.19	842	1147	51.81	952	1667.1	14405568200	946	615.4	1168	2385.26	18	3241.76	22948	4050	876	15	116.002	1.05853	12061000
14.98	13.2702	1.63384	-0.0843543	-0.169059	0.0459234	0.135173	-0.17098	-0.027614	0.260163	0.145455	46	3481.51	277.15	78	919	5.14	842	1172	51.74	952	1669.6	18941600200	946	619	1184	2381.38	19	3268.94	1600	4150	875	16	115.611	1.05853	13647000
15.51	13.3002	1.66282	0.000160452	-0.00312139	0.209921	0.239455	0.153875	0.0799407	0.246038	0.145455	45.3	3445.81	277.05	82	925.204	5.13	853.589	1196	51.76	1090.63	1675.1	20058322300	1053.94	623	1147	2378.25	21	3237.45	430	4142	1031.55	18	115.287	1.05853	7650000
15.26	13.3213	1.68241	0.0832816	0.15948	0.191198	-0.443184	-0.0916148	0.0103931	-0.0812013	0.145455	45.3	3449.61	278.45	101	917	4.99	841	1205	51.62	952	1688.9	17054843000	942	621	1203	2373.47	24	3250.81	6219	4155	874	19	115.03	1.05853	16309000
15.54	13.3395	1.69846	0.167485	0.292465	0.0472844	0.340644	0.00156936	0.000279301	-0.312942	0.145455	45.5	3466.35	277.35	78	917	4.93	841	1200	50.96	952	1698.3	16271930600	942	617.8	1254	2344.02	24	3261.61	9628	4142	872	18	115.17	1.05853	25195000
15.31	13.3557	1.71173	0.25014	0.370845	-0.0844489	-6.22244e-05	0.105101	-0.0525412	-0.149602	0.145455	44.2	3450.05	279.8	95	918	4.96	830	1190	50.64	940	1702.6	18973164900	930	615.4	1283	2348.45	24	3245.22	20698	4175	870	20	115.183	1.05853	23030000
15.69	13.3704	1.72289	0.328699	0.38065	-0.099547	-0.336828	-0.209665	-0.0408251	0.216712	0.145455	44.3	3461.98	279.75	92	918	4.97	830	1196	50.56	940	1717.7	19302914400	930	629	1312	2345.96	24	3248.55	381	4167	867	20	115.171	1.05853	12123000
15.55	13.3905	1.73858	0.406402	0.325758	-0.00466044	0.429453	0.288532	0.133364	0.32079	0.145455	44	3489.6	278.95	85	928.678	4.76	849.256	1240	50.8	1090.63	1722.7	21977791400	1052.21	611.8	1225	2343.98	25	3269.45	33644	4150	1032.3	16	115.168	1.05853	15172000
15.63	13.3955	1.73818	0.455054	0.185426	0.0552412	-0.229986	-0.323885	-0.00416232	-0.0260326	0.145455	43.8	3478.04	282	93	914	4.62	805	1282	50.75	912	1727.6	20185267500	925	614.6	1261	2341.59	23	3266.96	161848	4200	860	15	114.927	1.05853	17369000
15.72	13.4037	1.7401	0.494031	0.0150767	0.0462713	-0.0625923	0.327479	-0.135576	-0.310806	0.145455	44.4	3469.81	281.2	102	914	4.73	792	1333	51.33	904	1730	16171001300	922	619.8	1352	2358.57	25	3252.95	7600	4202	857	17	114.883	1.05853	12211000
15.54	13.4114	1.74074	0.518202	-0.152464	-0.0275272	0.220907	-0.312074	0.0334621	-0.166492	0.145455	45	3465.19	280.6	88	914	4.75	792	1338	52.42	904	1733.8	21610557500	922	635	1224	2361.13	26	3241.31	32264	4201	856	19	115.057	1.05853	17098000
15.54	13.4191	1.74039	0.526257	-0.283649	-0.096588	-0.177324	0.285284	0.131149	0.180566	0.145455	45.6	3436.76	280.6	84	911	4.91	784	1324	52.96	904	1738.7	24713547900	922	633.2	1093	2368.06	25	3210.24	250510	4205	855	21	115.146	1.05853	18645000
15.37	13.4253	1.73778	0.515523	-0.355431	-0.0877224	0.037298	-0.253923	-0.0644626	0.258852	0.145455	45.9	3456.05	278.6	63	909	4.68	782	1297	52.83	904	1746.7	19644292200	922	636.8	1178	2362.72	23	3222.51	650	4192	854	16	115.32	1.05853	10653000
15.34	13.4282	1.7308	0.483206	-0.357653	0.0120984	0.0477545	0.227763	-0.120011	-0.00534176	0.144942	47.7	3503.89	281.25	65	909	4.81	782	1223	54.36	904	1771.3	24832020200	922	646	1088	2352.95	27	3270.31	124252	4209	853	20	115.269	1.06853	18651000
15.32	13.4308	1.72278	0.433835	-0.28579	0.144529	-0.00920604	-0.209866	0.107496	-0.221778	0.144942	47.3	3514.05	281.25	93	909	5.05	782	1215	54.89	904	1779.2	24528799900	922	645.2	1174	2357.49	26	3281	120643	4208	853	21	115.34	1.06853	16721000
15.47	13.4265	1.7068	0.361545	-0.162002	0.193246	-0.0744328	0.206899	0.0899648	-0.127902	0.144942	48.6	3517.46	283.5	82	923.426	4.88	811.271	1223	55.24	1090.63	1801.6	23610894200	1054.43	635.8	1190	2355.54	28	3286.62	25147	4259	1034.64	21	115.403	1.06853	15736000
15.35	13.4264	1.69439	0.283311	0.00821051	0.119983	0.0905558	-0.211304	-0.11315	0.137893	0.144942	48.5	3505.14	282.2	55	905	4.78	776	1231	55.98	878	1825.2	23269461600	903	639	1137	2357.16	30	3269.39	25732	4154	850	18	115.706	1.06853	11259000
15.12	13.4268	1.68194	0.198444	0.186593	-0.0594993	0.00197117	0.208129	-0.0898608	0.182443	0.144942	48.7	3517.33	282.75	55	904	4.86	773	1262	56.23	871	1827.6	28128124800	902	624.8	1178	2353.78	23	3288.97	11601	4157	849	16	115.579	1.06853	12588000
15.01	13.4286	1.67034	0.111138	0.335933	-0.237662	-0.139763	-0.185347	0.137109	-0.038053	0.144942	49.3	3509.44	285.85	45	903	4.92	771	1282	55.86	858	1829.2	26938179000	902	625.6	1234	2344.93	20	3273.83	6050	4223	847	17	115.505	1.06853	12782000
15.54	13.4399	1.66775	0.0328255	0.429967	-0.278059	0.19193	0.125287	0.0833478	-0.181261	0.144942	48.7	3514.57	287.15	60	902	4.94	764	1296	55.89	849	1837.2	20734687500	902	623.2	1179	2328.95	22	3275.96	22866	4257	846	17	115.3	1.06853	9296000
15.18	13.4457	1.6591	-0.053551	0.41762	-0.162318	-0.111018	-0.0311755	-0.217738	-0.0872292	0.144942	50.7441	3486.5	287.7	100	938.988	9.76473	798.099	1142.11	56.8149	1094.12	1837.39	21450855800	1051.05	620.8	1186	4198.26	24	3246.07	112156	4263	1043.19	20	115.296	1.06853	29981316
15	13.4531	1.65131	-0.139089	0.302927	0.0750829	-0.0389983	-0.0829238	0.00217364	0.12735	0.144942	48.1	3479.94	287.2	88	902	4.94	760	1058.16	55.36	836	1853.1	21273718900	901	622.4	1263	2349.01	30	3222.17	76628	4272	845	24	115.274	1.06853	2.27999e+07
15.96	13.4613	1.64355	-0.223452	0.105191	0.300174	0.147844	0.200749	0.257648	0.169751	0.144942	47.6	3462.74	286.45	85	902	4.85	760	1294	54.89	836	1856.5	18866135300	901	540.2	1345	2342.19	31	3196.71	150100	4239	843	23	115.356	1.06853	9172000
14.58	13.4639	1.62947	-0.31236	-0.141492	0.355989	-0.146559	-0.306102	-0.125	-0.0272384	0.144942	47.5	3445.88	286.3	80	900	4.82	751	1278	52.93	816	1856.5	21323807500	902	531.6	1252	2338.17	30	3170.69	13675	4198	839	23	115.108	1.06853	16341000
14.43	13.4689	1.61703	-0.393666	-0.366244	0.203388	0.0671286	0.394442	-0.215655	-0.167175	0.144942	45.7	3461.55	286.1	67	900	4.74	751	1243	52.99	816	1862.5	19087398500	902	545.8	1197	2355.84	29	3172.1	83886	4200	837	23	115.031	1.06853	12531000
14.12	13.4758	1.6059	-0.464704	-0.511749	-0.0878365	0.0141108	-0.46412	0.224724	-0.0696177	0.144942	45.5	3466.79	285.9	60	932.149	4.56	804.387	1195	51.96	1090.63	1862.9	16476174000	1053.26	541.6	1193	2348.69	25	3173.15	33090	4161	1032.65	17	115.149	1.06853	15362000
14.92	13.4851	1.5964	-0.523343	-0.539999	-0.358719	-0.0622551	0.503863	0.116624	0.100772	0.144942	45	3431.26	283.9	97	897	4.83	747	1170	51.6	812	1862.9	18627743400	890	528	1159	2374.15	25	3129.53	33090	4139	835	20	114.808	1.06853	13307000
14.46	13.4875	1.57919	-0.578447	-0.451719	-0.452456	0.0768401	-0.504461	-0.289731	0.0978462	0.144942	44.2	3440.97	283.9	98	896	4.49	746	1154	52.1	812	1862.9	15341830700	898	526.8	1136	2388.61	25	3134.57	34600	4150	835	22	114.776	1.06853	21288000
13.99	13.4938	1.56511	-0.614809	-0.245595	-0.260373	-0.0546063	0.468728	0.0435563	-0.00815362	0.144942	44.7	3445.18	282.45	84	894	4.6	744	1147	51.82	815	1856.6	16987810700	897	525.6	1175	2387.45	25	3140.85	40540	4120	835	20	114.807	1.06853	13899000
14.01	13.4939	1.54387	-0.641389	0.0236515	0.118021	-0.00288873	-0.402539	0.254461	-0.0731029	0.144942	44	3446.72	282.85	47	894	5.54	742	1134	51.44	817	1854.2	21179307300	896	529.8	1193	2388.77	23	3152.19	7715	4115	835	18	114.829	1.06853	10733000
14.56	13.4961	1.52418	-0.644868	0.310917	0.479971	0.0892482	0.321828	-0.156968	-0.0191073	0.144942	44.6	3439.75	286.2	106	893	4.56	740	1109	51.73	823	1847.1	16288989900	896	527.2	1112	2384.2	25	3154.66	37910	4110	835	17	114.816	1.06853	29617000
14.77	13.5004	1.50579	-0.622848	0.550864	0.582502	-0.16232	-0.243869	-0.178094	0.0322944	0.145073	44.7	3426.58	283.9	54	893	4.44	744	1073	50.46	838	1839.8	15422296200	893	530.4	1337	2391.17	30	3143.71	85322	4037	837	24	114.818	1.08725	14539000
15.36	13.5046	1.48668	-0.576695	0.67969	0.310643	0.145889	0.176587	0.223287	-0.00802123	0.145073	43.9	3413.13	283.3	44	894	4.39	743	1034	50.79	838	1835.8	16376392400	893	528.6	1185	2388.13	30	3135.35	94844	4035	836	23	114.887	1.08725	12056000
14.21	13.5073	1.46535	-0.508011	0.656851	-0.208568	-0.00853082	-0.124894	0.0793172	-0.0384918	0.145073	43.4	3404.39	279.65	79	893	4.51	742	1004	48.38	831	1825.7	17796748500	893	514.2	1280	2389.52	28	3127.37	15169	3933	834	21	114.996	1.08725	15016000
14.1	13.5097	1.44306	-0.415757	0.480125	-0.652356	-0.178473	0.0954232	-0.23984	0.036971	0.145073	42	3382.55	278.8	99	892	4.57	737	994	49.1	820	1816.8	17621364100	887	511.2	1046	2399.29	28	3103.04	50	3923	831	22	114.781	1.08725	22302000
14.31	13.5147	1.42275	-0.297973	0.185525	-0.705478	0.282379	-0.091322	0.0231126	0.10177	0.145073	42.7	3358.81	278.5	55	893	4.42	734	1001	49.34	822	1813.5	18052690400	886	508	1211	2399.38	29	3078.61	4462	3934	828	22	114.684	1.08725	12653000
14.68	13.5192	1.40135	-0.161388	-0.171263	-0.295984	-0.211021	0.107009	0.200649	-0.0117075	0.145073	42.8	3352.53	278.45	80	892	4.51	728	1007	48.73	822	1805	13506667400	885	509	1116	2396.92	29	3080.53	6001	4025	828	24	114.998	1.08725	14474000
14.7	13.5248	1.38046	-0.00827381	-0.509836	0.352185	-0.0151154	-0.132715	-0.0914843	-0.167358	0.145073	43.6924	3337.7	277.05	201	893	4.45	723	1005	50.22	824	1801.1	16079445200	884	515.6	1241	2399.63	30	3052.78	10410	4002	826	24	115.093	1.08725	20725000
14.78	13.5357	1.36435	0.160447	-0.747624	0.831013	0.257557	0.152373	-0.142277	-0.0950349	0.145073	44.3	3356.65	277.35	147	891	4.34	719	1012	50.77	823	1792.6	19134190100	881	513.2	1205	2394.44	31	3061.5	16386	4030	825	24	115.117	1.08725	23986000
14.42	13.5446	1.34551	0.328643	-0.838372	0.784614	-0.363986	-0.158859	0.108387	0.143678	0.145073	44.3	3385.38	278.1	68	925.049	4.45	810.76	1014	50.84	1090.63	1771.1	15968409900	1051.27	510.2	1209	2390.9	31	3083.51	10737	4053	1032.5	24	115.082	1.08725	12419000
15.47	13.5571	1.32956	0.494214	-0.749134	0.204249	0.24995	0.143063	0.100436	0.224476	0.145073	45.7	3399.19	279.4	47	892	4.38	716	994	51.82	824	1774.5	13566072800	879	511.8	1259	2402.32	27	3090.23	20504	4085	824	22	114.835	1.08725	10829000
14.26	13.5583	1.30132	0.631822	-0.510386	-0.58188	0.0308025	-0.0959165	-0.12517	-0.035728	0.145073	45.8	3428.65	280	52	892	4.84035	715	980	51.65	826	1765.8	17377556400	880	521.6	1133	2400.67	29	3112.96	135499	4110	824	22	114.632	1.08725	29452444
14.39	13.5652	1.27827	0.756292	-0.136043	-1.01054	-0.272425	0.0332361	-0.00657111	-0.249871	0.145073	45.2	3409.97	280.95	100	892	4.53	714	960	52.21	832	1753.3	16867415800	881	527.8	1187	2357.03	30	3104.44	39369	4116	824	23	114.421	1.08725	16014000
15.38	13.5851	1.26754	0.869889	0.309842	-0.756259	0.291353	0.0173676	0.0670923	-0.111263	0.145073	45.9	3398.11	283.25	130	892	4.76	715	957	52.51	837	1748	14862003500	881	522.6	1208	2365.72	30	3090.14	23300	4104	825	23	114.23	1.08725	20070000
16.23	13.6072	1.25832	0.950703	0.706716	0.00275232	-0.13298	-0.0655284	-0.0987848	0.136751	0.145073	47	3403.85	282.65	77	890	4.85	720	956	53.61	843	1734.9	12963523000	882	534.4	1089	2381.73	29	3090.63	25829	4096	826	24	114.208	1.08725	15002000
17.39	13.6243	1.2427	0.980207	0.941601	0.750355	-0.0598585	0.112084	0.0557321	0.153948	0.145073	47.8	3411.24	283.3	75	890	4.9	725	954	53.87	857	1727.5	15368373000	884	527.4	1342	2394.02	27	3075.68	143114	4110	830	23	114.059	1.08725	15426000
18.9	13.6315	1.21559	0.946564	0.94454	0.993109	0.173396	-0.146145	0.138136	-0.0135631	0.145073	47	3424.19	285.2	70	890	4.75	728	949	54.15	861	1712.1	17831059900	883	525.8	1250	2398.42	30	3061.95	15001	4134	830	23	113.858	1.08725	23562000
17.01	13.6246	1.1725	0.844603	0.709106	0.591104	-0.141069	0.184792	-0.186961	-0.0786375	0.145073	48.1	3424.17	281.85	54	887	4.91	731	934	53.96	856	1705	13981335300	884	514.6	1282	2404.39	26	3064.08	40000	4097	830	21	114.076	1.08725	17593000
15.31	13.6128	1.12303	0.691507	0.312297	-0.143509	0.0574634	-0.213221	-0.0491568	0.036095	0.145073	47.9	3485.66	283.3	57	887	4.98	732	918	51.46	853	1703	19139184100	884	520.8	1016	2415.07	29	3107.83	571000	4125	830	21	114.162	1.08725	2978000
14.52	13.595	1.06614	0.496335	-0.142698	-0.723408	-0.0107917	0.230653	0.282159	0.0631287	0.145073	45.4	3480.43	283.35	62	884	5.19	732	912	52.15	850	1702.5	15592348600	885	526.4	1182	2415.82	30	3110.06	74583	4125	829	22	114.319	1.08725	13379000
13.98	13.5733	1.00423	0.275062	-0.535652	-0.791784	0.0280543	-0.225087	-0.0911514	-0.0810291	0.145073	45	3492.88	281.65	87	880	4.98	732	878	50.31	851	1682.5	15295043000	887	513.8	1137	2411.8	31	3117.18	1152600	4103	828	25	115.137	1.08725	17088000
13.66	13.5562	0.946122	0.0525996	-0.757189	-0.33925	-0.0324751	0.194035	-0.296597	-0.119142	0.145703	45.1	3497.74	281.85	52	876	5.08	731	850	50.63	847	1663.8	16301571900	890	522.4	1199	2430.06	31	3102.62	215332	4094	827	25	115.362	1.11841	12752000
13.94	13.5437	0.891771	-0.158164	-0.762361	0.280972	-0.0699422	-0.151507	0.231639	0.0634951	0.145703	43.5	3486.51	280.85	54	875	5.16	731	830	49.95	842	1663.2	14250492500	890	517	1330	2439.07	30	3105.54	14800	4067	826	25	115.241	1.11841	10646000
14.07	13.5238	0.829257	-0.360111	-0.582694	0.618068	0.222439	0.0996435	0.221127	0.17719	0.145703	44.2	3468.75	284.55	39	875	5.17	728	821	49.47	837	1650.5	13257030000	892	529.2	1288	2436.1	34	3091.66	107937	4134	825	26	115.167	1.11841	6042000
13.72	13.4949	0.757046	-0.542802	-0.275319	0.495253	-0.236758	-0.0190644	-0.314	0.0340122	0.145703	43.3	3492.88	286.3	48	873	4.97	726	818	50.12	832	1650.5	11343996300	894	531	1312	2429.33	34	3102.13	127837	4164	824	27	115.139	1.11841	14241000
13.5	13.4808	0.699495	-0.666132	0.111381	0.115544	0.0435864	-0.0887459	-0.0708006	-0.136158	0.145703	50.5292	3533.87	286.6	52	872	4.87	726	821	56.7851	832	1642.2	17322901400	895	541.8	1271	2433.14	34	3140.32	318862	4169	823	26	115.167	1.11841	13423000
14.27	13.4713	0.646307	-0.736079	0.456074	-0.255799	0.197842	0.186459	0.257435	-0.163202	0.145703	42.6	3560.98	285.75	50	872	5.04	723	824	47.86	831	1639.5	15227765900	895	551	1212	2433.79	34	3150.33	161838	4163	822	27	115.167	1.11841	15817000
13.39	13.457	0.587963	-0.762607	0.647508	-0.419323	-0.299472	-0.251916	-0.0398004	-0.0264471	0.145703	42.1	3576.17	282.5	59	872	5.04	723	849	48.15	833	1628.8	16013633400	899	550.8	1158	2431.77	35	3158.4	155917	4100	823	26	115.23	1.11841	7746000
13.5	13.4472	0.533877	-0.736422	0.644238	-0.309721	0.187407	0.27187	-0.130034	0.178025	0.145703	42.7	3574.39	281.05	40	872	4.91	721	870	48.29	837	1609	14672942500	900	559.4	1189	2429.39	35	3139.88	248768	4062	823	27	115.413	1.11841	15043000
13.67	13.4232	0.465128	-0.682881	0.424079	-0.0761093	0.0478207	-0.237016	0.0317003	0.185177	0.145703	43	3582.27	281.15	52	872	5	723	870	48.72	837	1601.1	12831827900	904	562.6	1343	2440.35	30	3153.74	174916	4038	823	26	115.402	1.11841	33031000
13.48	13.4014	0.398368	-0.586172	0.0791632	0.161578	-0.187571	0.169201	0.0904163	0.00379705	0.145703	42.5	3535.3	281.7	69	873	4.93	725	865	47	835	1601.1	13834704200	904	566.6	1238	2437.92	31	3130.67	226134	4055	823	26	115.343	1.11841	16861000
13.47	13.3834	0.335522	-0.449129	-0.281744	0.292044	0.116714	-0.0911969	-0.00826407	-0.20196	0.145703	41.4	3528.79	279.85	50	874	4.95	723	855	46.92	838	1600.7	14695424500	904	564	1187	2432.46	31	3132.49	859092	4041	823	25	115.377	1.11841	13194000
12.84	13.3668	0.274192	-0.283011	-0.555193	0.262983	0.0637429	0.0144171	-0.1008	-0.224598	0.145703	41.8	3518.76	279.35	57	875	4.87	723	851	47.37	842	1599.2	12965275800	906	569.2	961	2433.15	30	3123.17	940599	4038	824	23	115.4	1.11841	10074000
12.63	13.3573	0.220341	-0.0919313	-0.653447	0.114365	-0.160359	0.0445944	-0.00416516	0.0227599	0.145703	41.7	3553.67	278.85	68	876	4.92	723	848	46.91	842	1559.6	13489175800	909	580.6	1159	2453.46	28	3144.37	262129	4018	825	25	115.259	1.11841	13095000
13.09	13.3509	0.169825	0.105491	-0.555377	-0.0911202	0.0396382	-0.0876999	0.108378	0.280916	0.145703	41.6	3546.49	278.25	62	877	4.94	722	847	46.02	845	1559.4	14119180200	909	580.6	1280	2437.03	28	3140.01	45485	4023	826	25	115.285	1.11841	18860000
12.87	13.3422	0.116892	0.287169	-0.299632	-0.273946	0.195064	0.105971	-0.00438924	0.207547	0.145703	40.3	3587.95	278.15	59	876	4.87	721	844	44.82	843	1559.4	13668826800	910	577.6	1218	2435.61	30	3156.21	100738	4008	826	25	115.544	1.11841	14740000
12.76	13.3193	0.0496081	0.426493	0.0284558	-0.347431	-0.292293	-0.0808524	-0.117812	-0.154067	0.145703	39.4	3590.34	279.9	57	875	4.86	721	855	45.22	842	1600.2	19134400600	910	577.6	1298	2434.5	32	3147.45	123480	4043	826	26	115.386	1.11841	8926000
14	13.2994	-0.0144401	0.535796	0.370447	-0.197381	0.147492	0.0285913	0.0823037	-0.298875	0.145703	40.1	3622.88	280.45	44	874	4.86	720	870	45.54	841	1601.3	15484364800	912	572	1022	2438.3	33	3157.87	15033	4054	826	26	115.15	1.11841	7841000
14.76	13.2823	-0.0755525	0.608477	0.636494	0.119531	0.134408	0.025914	0.0607691	-0.0540385	0.145703	40.5216	3668.09	280.6	47	875	4.77	720	884	45.83	843	1624.3	17357921100	917	563.8	1345	2439.07	33	3185.44	148147	4049	826	26	115.121	1.11841	10938000
14.88	13.2555	-0.146194	0.625606	0.734915	0.393149	-0.344487	-0.0645336	-0.147482	0.22455	0.145703	41	3674.72	279.4	46	876	4.93	721	903	46.65	847	1624.3	14820119800	918	575	1248	2419.38	34	3191.2	261983	4033	826	27	115.328	1.11841	9652000
15.69	13.2297	-0.215538	0.599247	0.649227	0.457583	0.339302	0.086904	0.0769614	0.229897	0.145703	41.1	3646.17	278.75	50	876	4.93	723	929	47.31	856	1629.3	14651672000	919	569.6	1247	2440.69	34	3173.2	63634	4055	827	27	115.366	1.11841	10381000
14.12	13.1946	-0.293876	0.520996	0.383498	0.228368	-0.111671	-0.0885054	0.114766	-0.0377476	0.145703	42.2	3668.83	278.15	52	878	5.16	726	920	47.42	866	1631.6	12875547000	920	570.8	1281	2419.7	35	3188.06	13	4058	828	28	115.481	1.11841	28349000
12.85	13.1572	-0.373671	0.407385	0.0158387	-0.157995	-0.170484	0.0847635	-0.164653	-0.223278	0.145703	42.2	3666.8	275.5	60	877	5.02	725	901	47.92	870	1632.8	12146454300	920	579.8	1186	2423.41	35	3192.43	33506	4013	828	27	115.468	1.11841	15396000
12.99	13.1241	-0.447982	0.277354	-0.347663	-0.452956	0.327602	-0.0824431	-0.0209129	-0.117252	0.147615	43.4	3650.85	274.6	54	878	5.13	728	882	49.68	874	1633.4	14030571700	922	573	1208	2429.01	32	3195.91	53	4006	830	25	115.436	1.14395	9716000
11.88	13.0961	-0.515791	0.143117	-0.612999	-0.472625	-0.285965	0.0781514	0.187657	0.0942549	0.147615	43.9	3619.98	272.6	60	883	5.11	730	871	49.61	880	1640.2	14111496700	924	570.4	1180	4299.5	30	3182.8	10052	3898	830	25	115.489	1.14395	9990000
11.11	13.0793	-0.570643	0.0217356	-0.708706	-0.199168	0.0773205	-0.082151	-0.0975563	0.150005	0.147615	44.1	3659.68	272.4	55	883	5.04	732	847	47.79	881	1641.9	14829648300	927	589.6	1087	2432.54	32	3207.13	6454	3901	831	26	115.595	1.14395	16833000
12.22	13.072	-0.614088	-0.0823799	-0.624417	0.179706	0.13534	0.0764606	-0.184392	0.00545522	0.147615	42.9	3660.1	272.85	49	884	5.23	734	829	48.11	880	1643.9	17580928700	928	591.8	1166	2409.75	31	3212.44	2000	3885	831	25	115.483	1.14395	15340000
12	13.066	-0.654759	-0.176247	-0.408752	0.402383	-0.250281	-0.067408	0.195951	-0.144132	0.147615	41.8	3655.93	272.2	45	883	5.33	735	822	46.71	877	1646	17671541600	930	588.8	1285	2425.18	31	3217.96	2580	3864	830	26	115.496	1.14395	19982000
12.38	13.0568	-0.697166	-0.262885	-0.13273	0.339289	0.235699	0.0594377	0.134341	-0.0956652	0.147615	41.2	3653.69	268.8	44	888	5.39	735	820	46.88	879	1658.9	19892801000	931	590.6	1232	2427.43	32	3212.63	600	3671	831	25	115.513	1.14395	17301000
12.24	13.0452	-0.740518	-0.338158	0.136082	0.0765001	-0.102792	-0.0444173	-0.265748	0.0996142	0.147615	41.2	3670.81	270	45	890	5.32	735	830	47.52	887	1668.5	18783726200	933	601	1377	2425.53	33	3203.04	4873	3732	831	26	115.585	1.14395	15466000
12.04	13.0396	-0.77624	-0.389081	0.350729	-0.170237	-0.0754352	0.0197483	-0.0371963	0.182701	0.147615	42.8	3658.82	271	68	890	5.47	738	859	47.74	893	1682.1	18690088000	936	586.8	1172	2443.25	32	3197.54	1	3788	834	26	115.512	1.14395	12022000
11.66	13.0346	-0.809787	-0.420978	0.460802	-0.262868	0.189556	0.00312721	0.272773	-0.0119902	0.147615	41.7	3686.92	271.75	87	888	5.35	740	888	48.42	894	1684.1	19530361100	939	599	1110	2447.83	33	3218.16	10129	3819	835	26	115.488	1.14395	20803000
11.66	13.0253	-0.846171	-0.43964	0.445087	-0.191445	-0.184187	-0.0148153	-0.0610866	-0.233598	0.147615	42.8	3703.09	270.65	65	885	5.41	746	900	48.91	895	1684.1	16012677300	943	598.2	1304	2459.27	34	3222.42	0	3769	835	26	115.437	1.14395	12230000
12.04	13.0169	-0.880004	-0.438229	0.33162	-0.027832	0.098122	0.0190308	-0.22129	-0.113364	0.147615	43.5	3663.56	273	37	886	5.43	747	912	48.42	900	1693.9	26620527400	945	614	1014	2459.14	32	3176.46	1772	3844	836	25	115.307	1.14395	10188000
12.04	13.0136	-0.906877	-0.411586	0.169409	0.1168	0.00611223	-0.0193091	0.129149	0.220435	0.147615	43	3667.18	273.7	45	886	5.45	751	932	48.84	905	1693.9	19062306000	943	613.6	1242	2460.61	29	3187.57	0	3849	837	24	115.21	1.14395	13237000
12.59	13.0184	-0.923794	-0.358913	0.00737419	0.157533	-0.106376	0.00359853	0.131202	0.254754	0.147615	43.3	3729.75	274.05	52	884	5.38	753	948	49.7	910	1708.3	27242072600	942	610.2	1146	2473.83	30	3230.98	3440	3859	838	25	115.235	1.14395	15588000
12.13	13.02	-0.942197	-0.298338	-0.135135	0.068287	0.157558	0.0225049	-0.17731	-0.147234	0.147615	44.3	3747.88	274.2	62	884	5.29	755	964	49.3	910	1726	23210839200	942	609.4	1302	2473.45	32	3244.86	25088	3853	838	25	115.086	1.14395	15156000
11.08	13.0239	-0.956572	-0.228257	-0.224637	-0.0489362	-0.11705	-0.0462781	-0.000921121	-0.382245	0.147615	44.1	3728.6	275.8	72	884	5.08	758	977	48.06	908	1727.3	20600325100	943	608.8	1255	2472.54	33	3237.98	8460	3882	841	25	114.604	1.14395	25156000
11.06	13.0347	-0.962359	-0.148673	-0.246326	-0.0877476	-0.0115584	0.0505345	0.145061	-0.0340589	0.147615	42.4	3743.47	276.45	50	883	5.13	760	977	48.6	908	1734.8	23305639900	942	603.2	1163	2469.91	32	3250.6	5200	3880	841	24	114.737	1.14395	10923000
12.1	13.0408	-0.971317	-0.0796467	-0.228348	-0.0521624	0.132398	-0.0357717	-0.136787	0.402363	0.147615	43.3	3719.56	276.8	103	884	5.15	762	980	50.2	909	1735.4	20557387300	944	608	1306	2477.08	34	3243.69	138094	3888	842	26	114.803	1.14395	16032000
12.72	13.0415	-0.984419	-0.026915	-0.188306	0.0140948	-0.137106	0.0147292	-0.0053487	0.27828	0.147615	45.2	3705.39	274.4	142	885	5.24	765	968	50.97	914	1735.4	21354200500	944	604.8	1261	2477.83	35	3247.67	10788	3857	843	26	114.921	1.14395	9342000
12.51	13.0414	-0.99668	0.0136344	-0.131037	0.0656657	0.0351293	0.014672	0.209073	-0.254534	0.147615	45.5	3712.19	277.6	58	884	5.13	766	942	51.49	914	1740.3	22848594500	944	598.2	1233	2475.42	35	3249.78	1916	3912	844	26	114.719	1.14395	28648000
11.64	13.0415	-1.0072	0.0432981	-0.0634594	0.0680613	0.0871226	-0.048417	-0.187452	-0.44809	0.147615	46.1	3721.89	277.25	117	884	5.17	764	933	52.52	914	1745.7	18222688000	944	589	1162	2472.1	35	3253.24	21823	3904	844	25	114.821	1.14395	15881000
11.91	13.0504	-1.00719	0.0726299	0.0176084	0.0305324	-0.13463	0.0767674	-0.161366	-0.00120418	0.147615	47	3737.87	278.05	103	885	5.22	765	946	52.65	923	1758.9	24603944000	946	609.8	1105	2470.3	35	3273.03	6897	3916	846	26	114.929	1.14395	7390000
12.98	13.0583	-1.00642	0.0897	0.0849119	-0.048225	0.0431098	-0.108909	0.334112	0.436771	0.148626	47.2	3770.38	278	133	886	5.29	764	965	51.78	932	1778.6	23719459400	943	595.4	1139	2476.35	33	3292.64	50	3922	848	26	114.721	1.17502	9764000
12.24	13.0617	-1.00874	0.0904468	0.124316	-0.120183	0.129044	0.154481	0.0303456	0.25127	0.148626	45.8	3760.85	277.95	70	886	5.42	764	993	52.36	934	1778.6	26673062800	943	592.6	1146	2477.57	35	3285.06	12977	3916	848	26	114.803	1.17502	18726000
11.05	13.0692	-1.00511	0.0882261	0.150277	-0.100216	-0.208894	-0.205998	-0.399376	-0.255233	0.148626	46.3	3727.83	276.9	68	886	5.42	766	1023	52.01	936	1783.9	23327700400	942	588.4	1144	2472.16	33	3272.93	3379	3889	849	28	114.868	1.17502	12770000
12.16	13.0893	-0.987061	0.0947319	0.17343	0.0208981	0.0732545	0.241845	0.13175	-0.382974	0.148626	50.6	3707.58	278.45	65	886	5.34	767	1032	52.42	942	1784.6	27590634000	943	592.6	1137	2476.83	31	3262.08	2	3911	850	25	114.769	1.17502	8084000
12.51	13.106	-0.970794	0.0906015	0.161038	0.116744	0.159807	-0.269703	0.344938	-0.0431681	0.148626	46.2	3726.79	275.95	93	887	5.26	767	1036	52.37	969	1791	23117337900	943	589.4	995	2480.91	36	3279.46	1	3823	854	27	115.136	1.17502	4694000
11.99	13.1179	-0.958059	0.0742142	0.107644	0.10783	-0.258797	0.304261	-0.250261	0.312433	0.148626	46.7	3732.21	275.7	56	894.745	5.26	801.123	1038	52.14	954.317	1792.4	25204353700	885.192	591.4	1291	2474.92	36	3281.87	4333	3813	856	27	115.301	1.17502	7877000
12.09	13.1358	-0.937665	0.0608553	0.0380192	0.0261272	0.123451	-0.344967	-0.222545	0.296286	0.148626	46.4813	3731.04	276.45	59	889	5.36	774	1050	52.7	975	1818	23559790700	943	599	1163	2474.02	34	3275.57	6581	3863	860	28	115.964	1.17502	11327000
12.6	13.1548	-0.914849	0.0459185	-0.0445458	-0.0754099	0.124293	0.376678	0.281511	-0.0758138	0.148626	47.1	3715.92	278.45	47	890	5.36	778	1092	51.9	982	1832.2	24068462200	944	605.4	1261	2438.21	32	3261.75	2000	3973	861	27	116.314	1.17502	11562000
12.12	13.1708	-0.893816	0.0257816	-0.132224	-0.128968	-0.269596	-0.387132	0.107807	-0.367712	0.148626	45.4	3647.35	279.85	50	889	5.38	779	1138	52.1	988	1850.2	26296299500	947	600.4	1336	2441.32	33	3208.54	9320	3983	863	28	116.109	1.17502	14636000
12.22	13.1899	-0.868326	0.00956505	-0.198152	-0.0800802	0.191511	0.371386	-0.249564	-0.203441	0.148626	46	3694.68	279.75	65	889	5.51	783	1155	50.73	985	1855.2	19034679600	947	584.6	1228	2465.66	35	3237.36	40357	4013	865	27	116.035	1.17502	18615000
12.36	13.208	-0.842514	-0.00565905	-0.231824	0.032709	0.0444261	-0.328761	-0.0464081	0.217073	0.148626	44.9	3706.06	277.85	49	889	5.52	783	1169	50.8	980	1864.8	18229799700	948	588.8	1238	2464.61	35	3251.26	18690	3951	865	28	116.066	1.17502	18592000
12.28	13.2317	-0.809908	-0.0112668	-0.214841	0.134402	-0.24487	0.257965	0.214642	0.383903	0.148626	45.4	3701.42	276.95	61	888	5.79	785	1207	50.27	981	1880.4	17685205100	947	587.2	1263	2468.11	34	3246.45	25063	3906	866	28	116.021	1.17502	40538000
12.28	13.255	-0.776652	-0.0144876	-0.158049	0.128818	0.225604	-0.170639	-0.00401527	0.0522039	0.148626	44.7	3721.28	279.95	85	887	5.8	785	1247	51.03	988	1909.9	20362255100	949	599.2	1247	2430.01	35	3268.43	0	4003	870	27	116.06	1.17502	22164000
12.28	13.2729	-0.747892	-0.021296	-0.0774619	0.00492068	0.0147251	0.0812256	-0.170106	-0.37343	0.148626	50.8581	3724.67	280.5	127	888	5.81	786	1260	56.7851	992	1916.5	19112248300	951	602.2	1185	2425.55	35	3268.72	0	3985	870	27	115.915	1.17502	18259000
12.28	13.2953	-0.713397	-0.01849	0.0313429	-0.12058	-0.255875	0.0110974	0.0518049	-0.297837	0.148626	47	3740.99	279.7	86	891	5.74	788	1266	51.66	1006	1918.4	18612248300	955	600.2	1193	2428.37	36	3286.91	580	3974	874	27	115.971	1.17502	12867000
12.5	13.3296	-0.666034	0.00172348	0.157218	-0.141524	0.25301	-0.119728	0.0970782	0.187102	0.148626	46.6	3752.3	279.1	70	893	5.77	789	1249	51.87	1008	1918.4	18653799100	956	595.8	1191	2452.51	37	3290.23	501	3967	874	26	115.971	1.17502	10890000
12.98	13.3625	-0.61922	0.0198927	0.247185	-0.0787561	-0.018894	0.2273	-0.10202	0.377417	0.148626	46.3	3756.09	279.15	35	894	5.94	789	1222	52.57	1001	1918.4	17983220800	958	591.8	1197	2444.04	31	3287.7	1537	3967	874	25	116.09	1.17502	59348000
13	13.3891	-0.578394	0.0257283	0.266531	0.00870289	-0.231601	-0.315302	0.0087692	0.0341878	0.148626	47.1	3734.65	279.25	37	894	5.94	791	1200	52.04	1001	1947.2	16346893700	959	593.2	1184	2438.97	30	3271.51	1001	3968	876	26	116.049	1.17502	14027000
13	13.4122	-0.540783	0.0207705	0.214025	0.0823521	0.293833	0.383345	0.111356	-0.304698	0.148626	47.3	3795.75	279.05	59	894	6.08	792	1209	52.41	1008	1966.3	20583948200	959	616.8	1101	2443.05	33	3331.52	671	3964	877	26	116.021	1.17502	9557000
13.18	13.4303	-0.507966	0.00367977	0.104653	0.11835	-0.0997188	-0.420547	-0.113871	-0.17087	0.148626	47.4	3842.71	280.45	43	895	6.09	793	1209	51.89	1002	1992.2	25746143800	960	612.2	1203	2444.24	29	3362.65	20	3985	876	25	115.995	1.17502	3324000
13.18	13.4493	-0.474022	-0.0168878	-0.0209832	0.120745	-0.193493	0.426387	-0.0399655	0.198608	0.148626	47	3834.54	283.8	84	895	6.03	792	1203	52	1003	2024.6	21950453500	958	611	1040	2446.3	32	3365.23	0	4027	878	26	116.037	1.17502	10874000
13	13.464	-0.444117	-0.0443712	-0.133801	0.0733076	0.336004	-0.401822	0.171398	0.228765	0.148626	46.6	3834.3	280.35	99	895	6.02	792	1181	50.86	1000	2033.5	24686331200	959	621.4	1136	2457.59	35	3363.63	100	3996	879	24	116.282	1.17502	14216000
12.81	13.4765	-0.416056	-0.0724679	-0.197821	-0.0118589	-0.179329	0.359093	-0.0535127	-0.0845835	0.148626	45.8	3822.09	279.9	65	894	5.93	797	1184	52.38	997	2033.5	23441978100	960	619.8	1142	2471.65	35	3360.81	300	3990	881	25	117.017	1.17502	9723000
12.8	13.4966	-0.379937	-0.0853073	-0.180245	-0.0901799	-0.160672	-0.303762	-0.165973	-0.218968	0.151492	46.9532	3830.54	281.8	73	895	5.82	802	1183	52.75	1005	2038.1	28249758400	961	627.8	1228	2476.55	34	3367.12	100001	4002	884	25	117.017	1.18959	21423000
12.7	13.529	-0.330951	-0.0762012	-0.086815	-0.140174	0.371043	0.218331	0.119356	-0.00711359	0.151492	47.1	3845.62	284.2	65	897	5.91	809	1187	52.34	1022	2103.5	26742784900	963	633	1374	4603.28	29	3379.58	6003	4062	890	26	117.965	1.18959	8292000
13	13.5547	-0.288593	-0.0698686	0.0154763	-0.184937	-0.283804	-0.114444	0.0823433	0.130404	0.151492	47.4	3857.05	283.65	60	898	6.49	820	1215	53.38	1023	2116.5	21655294600	964	637.8	1260	2457.85	31	3384.32	2000	4059	896	25	117.588	1.18959	27000000
12.89	13.5774	-0.249274	-0.0635342	0.0918955	-0.158616	-0.0101844	0.0179427	-0.102653	0.0258126	0.151492	48.5	3849.45	284.1	80	899	6.69	860	1250	54.2	1022	2128.2	22909078500	967	633	1216	2465.54	32	3385.39	4469	4054	901	26	117.733	1.18959	41628000
13.5	13.6041	-0.205942	-0.0491644	0.125762	0.00109982	0.286313	0.0581093	-0.00739347	-0.0580571	0.151492	49.5	3829.87	283.05	80	899	6.89	829	1296	54.49	1018	2137.4	22111868500	967	635.8	1234	2465.1	31	3365.5	3000	4035	898	25	117.731	1.18959	18547000
12.86	13.632	-0.161558	-0.0317038	0.0989227	0.230814	-0.358581	-0.114468	0.0201622	0.0160832	0.151492	49.7	3825.99	283.7	68	899	7.06	831	1332	53.78	1019	2137.4	19840518400	967	641	1239	2461.43	34	3365.24	3500	4053	899	25	118.314	1.18959	18452000
13.5	13.6559	-0.121626	-0.0196967	0.00904031	0.370177	0.179585	0.149419	-0.00902636	0.0578585	0.151492	48.6	3825.65	282.4	100	898	6.87	832	1355	53.84	1015	2138	21901101900	968	649.8	1234	2488.11	33	3376.42	1000	3994	898	26	117.31	1.18959	36910000
13.5	13.6735	-0.0886272	-0.0171294	-0.117998	0.286972	0.13282	-0.155177	0.0833097	-0.0551471	0.151492	48.6	3837.93	281.1	71	899	6.86	831	1344	54.27	1014	2138	27291031900	968	658.8	1378	2496.48	35	3379.49	200	3989	900	27	117.368	1.18959	18873000
13.49	13.6823	-0.0650176	-0.0250225	-0.23502	-0.00658758	-0.336425	0.148033	-0.0295177	-0.114699	0.151492	49.4	3842.61	281.5	50	899	7.09	832	1337	55.16	1016	2205.8	19455071500	969	652.4	1195	2498.37	36	3384.15	2568	3987	902	27	117.375	1.18959	18136000
13.57	13.7001	-0.0326663	-0.0189407	-0.264043	-0.310732	0.305035	-0.128291	-0.131927	0.0826621	0.151492	50.2	3829.96	281.15	47	900	7.09	832	1361	55.47	1016	2211.3	22130648700	970	658.4	1275	2495.62	34	3371.43	1	3973	897	26	117.291	1.18959	38087000
13.65	13.7243	0.00568879	-0.00103782	-0.185548	-0.447625	-0.110602	0.0766704	0.0684374	0.212817	0.151492	50.2	3831.3	282.45	95	895.412	6.94	826.156	1385	55.62	1090.63	2214.3	21976581600	1040.03	651.4	1189	2500.23	33	3353.62	1	3979	1054.12	25	117.368	1.18959	28937000
13.7	13.7432	0.0381992	0.013377	-0.0307177	-0.348238	-0.121802	0.00391812	0.139573	-0.0454748	0.151492	50.8	3843.14	279.85	185	902	6.72	823	1398	55.48	1009	2225.6	19031967600	975	645	1279	2503.87	35	3362.86	1312	3968	903	26	117.009	1.18959	16101000
13.7	13.759	0.0669807	0.0263541	0.166061	-0.0358331	0.291013	-0.0929934	-0.0939615	-0.32275	0.151492	50.6	3832.12	279.8	133	902	7.02	818	1415	55.14	1009	2230.6	19112969100	982	660.8	1321	2506.65	35	3356.84	1	3919	905	25	116.647	1.18959	50068000
13.11	13.7835	0.103806	0.0512683	0.366835	0.351603	-0.314913	0.17466	-0.134158	-0.0995194	0.151492	50.4	3842.44	280.05	160	901	6.9	816	1449	56.29	1005	2234.6	19219666100	983	659.6	1287	2508.24	34	3366	473	3924	906	26	116.64	1.18959	13437000
14.42	13.8083	0.140068	0.0752433	0.492708	0.555164	0.138946	-0.255528	0.0860487	0.336611	0.151492	51.1	3837.82	277.5	132	901	6.55	814	1470	56.43	1002	2234.8	19744869500	981	634.8	1231	2500.6	34	3357.81	16000	3867	907	26	116.798	1.18959	23205000
15.47	13.8198	0.161513	0.0781277	0.47075	0.395187	0.154668	0.335927	0.142505	0.291537	0.151492	51.2	3837.73	277.95	73	896.016	6.64	823.946	1502	56.86	1090.63	2234.8	17923400700	1043.64	628	1100	2502.22	33	3352.53	30046	3866	1053.37	26	116.541	1.18959	16229000
13.92	13.8137	0.164023	0.0562183	0.290874	-0.0373578	-0.338061	-0.378222	-0.0460906	-0.199398	0.151492	51.7	3817.79	277.6	37	901	7.27	808	1503	59.02	981	2234.8	16962129300	984	632.2	1278	2496.66	33	3341.55	3807	3862	908	26	116.335	1.18959	69451000
13.85	13.8074	0.165263	0.0359005	0.026478	-0.414741	0.320337	0.388928	-0.138438	-0.367854	0.151492	53.2	3820.78	281.8	115	900	6.97	804	1476	58.44	981	2239.4	13262859500	984	633.6	1316	2496.84	34	3343.58	50	3918	909	25	116.438	1.18959	52396000
13.78	13.8038	0.168454	0.0276174	-0.242618	-0.480911	-0.126895	-0.370821	0.00384767	0.0343699	0.151492	52.8	3821.2	279.2	201	899	6.92	801	1429	57.9	982	2239.4	14308694500	985	640.8	1262	2507.04	36	3345.27	226115	3884	910	27	116.717	1.18959	21613000
13.7	13.8114	0.182351	0.0450094	-0.433755	-0.211006	-0.143397	0.312567	0.174491	0.377505	0.151492	52.3	3822.54	277.7	188	897	6.96	796	1391	57.41	982	2239.4	14944430000	984	643	1265	2510.06	35	3339.64	6737	3864	909	25	116.135	1.18959	39240000
13.5	13.8177	0.194411	0.0732986	-0.519256	0.145756	0.307456	-0.230109	-0.0367619	0.0822805	0.151492	52.2	3836.5	278.9	64	897	7.06	794	1356	57.54	980	2234.6	14486244300	984	644.2	1187	2519.36	32	3348.94	2839	3874	909	27	116.327	1.18959	18249000
13.5	13.8231	0.204794	0.110948	-0.480955	0.332928	-0.254082	0.141697	-0.199527	-0.379076	0.150673	50.3	3882.21	276.75	52	898	6.95	790	1411	55.79	997	2224.6	19173605700	986	619.2	1362	2544.73	33	3374.38	275000	3895	915	25	117.109	1.17876	12422000
13.78	13.8372	0.223212	0.166352	-0.317555	0.266091	0.0326362	-0.0637345	0.106068	-0.222212	0.150673	50.8	3889.86	276.65	53	896	7.39	789	1418	56.61	993	2194.7	17942384100	986	610.2	1242	2550.64	33	3382.99	1	3901	914	25	117.539	1.17876	33298000
13.89	13.849	0.238423	0.220688	-0.0907695	0.011673	0.161651	-0.00933987	0.158052	0.315543	0.150673	51.5	3902.69	276.1	68	894	7.38	788	1433	56.94	990	2189.4	18147670400	986	609.6	1081	2555.24	32	3388.28	100211	3892	914	24	117.411	1.17876	27786000
13.9	13.8511	0.242754	0.259191	0.130462	-0.225847	-0.178416	0.0880413	-0.15097	0.381409	0.150673	51.5	3912.95	277.1	55	893	7.41	783	1458	56.25	989	2185	16180938000	985	611.8	1160	2550.93	32	3386.1	0	3899	915	21	117.054	1.17876	24191000
14.1	13.8505	0.243388	0.286881	0.308289	-0.236922	0.0691789	-0.158218	-0.0652659	-0.140345	0.150673	52.1	3921	277.2	58	897	7.32	783	1485	57.17	993	2183.3	13995476400	985	623.8	1108	2553.17	31	3390.52	2650	3912	917	22	117.082	1.17876	23995000
14	13.8512	0.244172	0.30613	0.41525	-0.0108367	0.0341806	0.214639	0.152628	-0.471488	0.150673	52.7	3913.45	278.7	38	898	7.36	784	1523	57.82	1000	2160.6	17433062000	988	635.2	1363	2557.64	24	3378.47	33	3935	919	19	117.053	1.17876	24894000
14.92	13.8529	0.245033	0.313956	0.432393	0.244986	-0.0519725	-0.261476	-0.0327279	-0.105476	0.150673	53.1	3913.07	277.25	42	898	7.42	784	1552	57.88	996	2126.5	12538172500	988	629.4	1353	2559.36	28	3372.04	600	3910	920	21	116.726	1.17876	16700000
15.04	13.8441	0.234048	0.294229	0.344862	0.272672	-0.00171764	0.302461	-0.113011	0.425397	0.150673	52.5453	3944.16	276.15	38	897	7.81	784	1566	58.15	996	2110.3	15722879100	990	628.8	1309	2561.26	28	3381.79	805	3901	920	21	116.801	1.17876	31599000
14.92	13.8299	0.216727	0.254159	0.19009	0.0415251	0.0754827	-0.317999	0.146496	0.376421	0.150673	52.4	3931.25	275.7	33	896	7.65	788	1582	57.23	989	2093	15847649500	992	618.4	1472	2562.1	30	3370.17	1091	3888	920	20	116.617	1.17876	21700000
13.7	13.8156	0.198425	0.203563	0.0225162	-0.249934	-0.0699494	0.307019	0.0204042	-0.193083	0.150673	52.2	3926.85	276.05	37	896	7.57	792	1578	57.75	988	2057.6	12717285100	992	634.8	1166	2575.21	28	3378.65	600	3903	921	20	116.831	1.17876	22555000
13.5	13.8064	0.184739	0.152879	-0.106653	-0.34246	-0.0414114	-0.270365	-0.21028	-0.504448	0.150673	52.5	3930.8	274.9	108	898	7.44	796	1586	57.37	993	2012.4	13084628900	993	631	1124	2564.98	27	3380.7	500	3878	923	17	116.747	1.17876	11040000
14.3	13.808	0.18142	0.11046	-0.168659	-0.139217	0.152278	0.192887	0.0986951	-0.139181	0.150673	51.6	3959.4	275.8	102	899	7.47	798	1588	58.33	994	1965	13989751100	993	621.8	1369	2569.13	26	3388.25	10	3890	925	18	116.735	1.17876	21004000
13.1	13.805	0.172772	0.0573064	-0.19175	0.176308	-0.17703	-0.0872188	0.165913	0.366628	0.150673	52.6	3976.95	274.55	116	899	7.4	798	1573	58.44	995	1956	12313122200	995	619.4	1140	2557.15	28	3396.9	9556	3869	926	18	116.681	1.17876	29066000
14.4	13.7977	0.15904	-0.0064066	-0.19163	0.358162	0.0929141	-0.0242807	-0.175428	0.376728	0.150673	52.5	3993.58	275.8	104	901	7.2	799	1555	59.3	992	1865.2	18376862500	996	620.4	1327	2560.4	29	3407.57	1800	3880	926	18	116.681	1.17876	27933000
13.48	13.7865	0.140665	-0.0781247	-0.181215	0.267089	0.0731722	0.132635	-0.0712068	-0.0631012	0.150673	53.4	4021.97	273.95	97	901	7.17	797	1546	60.44	988	1853.5	17025717300	996	622.8	1274	2581.07	28	3416.81	6251	3832	925	19	116.963	1.17876	50579000
13.33	13.7699	0.116313	-0.155423	-0.167998	-0.0289754	-0.212486	-0.217387	0.216712	-0.371065	0.150673	54.9	4009.72	274.3	91	902	7.14	796	1534	60.9	985	1835.2	20834928600	1000	624.8	1180	2572.83	26	3390.34	17150	3841	925	16	116.902	1.17876	27438000
13.44	13.7569	0.095067	-0.222589	-0.136557	-0.289417	0.236523	0.271074	-0.0233115	-0.184514	0.150673	54.8	4006.72	274.5	90	900	7.37	793	1522	61.37	983	1830.4	15349820600	1001	611.8	1309	2575.26	25	3393.34	10256	3848	925	16	117.035	1.17876	21510000
13.4	13.7473	0.07713	-0.274738	-0.0833913	-0.32117	-0.124143	-0.293173	-0.229719	0.186028	0.150609	55.7	3996.62	273.9	107	900	7.51	791	1496	60.49	984	1819.9	18056612700	1002	611	1444	2579.36	27	3395.91	3176	3842	926	16	117.288	1.16471	20499000
13.6	13.7479	0.0693612	-0.301964	-0.00386898	-0.105481	-0.0853267	0.270452	0.119977	0.264668	0.150609	54.5	3997.13	274	110	900	7.66	789	1482	60.62	983	1796.1	16686426700	1004	616	1506	2579.85	27	3383.31	360001	3876	926	16	117.447	1.16471	19297000
13.6	13.7451	0.0579223	-0.321021	0.0683628	0.15294	0.243658	-0.214599	0.160054	-0.0181544	0.150609	55	3992.7	274	84	900	7.88	786	1476	62.07	984	1787.9	17271479000	1004	612.2	1492	2587.84	27	3371.74	0	3881	927	17	117.159	1.16471	17179000
13.55	13.7383	0.0420618	-0.333403	0.121176	0.259191	-0.218631	0.146945	-0.160792	-0.216297	0.150609	56.8	4020.89	273.4	74	899	7.92	786	1473	64.27	988	1748.2	15463646800	1009	626	1365	2591.13	26	3388.17	500	3856	929	19	117.128	1.16471	14804000
13.55	13.736	0.0306057	-0.328632	0.162728	0.170133	0.0328627	-0.0783913	-0.0610708	-0.057473	0.150609	58.7	4054.25	274.75	55	899	7.75	787	1477	63.69	989	1738	19057174600	1014	630	1403	2590.64	24	3413.57	0	3887	933	18	117.157	1.16471	19833000
13.55	13.7318	0.0169953	-0.314891	0.179594	-0.0370574	0.156907	0.0117661	0.12591	0.13579	0.150609	57.6	4048.01	274.8	50	896.789	7.72	812.434	1486	63.49	1090.63	1725.5	18543647000	1055.06	636	1497	2594.38	24	3415.46	0	3877	1037.17	18	117.07	1.16471	15740000
13.49	13.7286	0.00428037	-0.289257	0.174619	-0.188453	-0.193877	0.0546544	0.0125665	0.0684478	0.150609	57.4	4075.9	279.95	72	900	7.55	789	1481	63.93	991	1720.6	15865042600	1016	638	1396	2584.62	28	3427.79	370	3887	935	19	117.019	1.16471	39771000
13.43	13.7355	0.00175544	-0.242532	0.158625	-0.160371	0.0547928	-0.126325	-0.0707229	-0.0936975	0.150609	57.8	4111.91	280.85	95	898	7.4	789	1464	63.52	990	1716.8	18927650300	1016	641.6	1384	2582.3	28	3432.67	3460	3884	936	19	116.904	1.16471	26476000
13.45	13.7432	-0.000159525	-0.190121	0.109615	-0.0195125	0.0968211	0.184296	-0.0530578	-0.0965838	0.150609	57.2	4128.07	279.65	59	898	7.35	788	1445	63.16	993	1697.3	20538905400	1018	637	1678	2584.84	26	3447.84	742	3865	937	20	116.937	1.16471	13741000
14	13.7454	-0.00800521	-0.144436	0.0152067	0.0905501	-0.108972	-0.214708	0.0562737	0.0550438	0.150609	56.8	4099.35	279.3	53	896	7.39	785	1405	62.21	996	1686.5	19647267400	1020	649.2	1474	2578.87	24	3429.55	200	3869	938	19	116.884	1.16471	27574000
14.03	13.7444	-0.0195095	-0.105587	-0.107567	0.0937905	-0.00375573	0.220975	0.137997	0.138833	0.150609	55.5	4073.67	279.8	47	895	7.69	783	1374	61.87	996	1682	16879207600	1022	638.8	1562	2564.62	24	3402.52	102	3870	936	19	116.63	1.16471	19634000
13.56	13.7406	-0.0341756	-0.0737133	-0.229432	0.0178993	0.119487	-0.197942	-0.106439	0.022101	0.150609	56	4105.01	279.15	78	897	7.5	784	1361	61.36	996	1670.7	15668433200	1022	630.4	1404	2585.64	24	3399.25	368	3869	937	19	116.65	1.16471	20913000
13.5	13.7378	-0.0479984	-0.04359	-0.310425	-0.0382636	-0.101207	0.149434	-0.19422	-0.129587	0.150609	55.3	4120.85	280.1	101	897	7.48	784	1371	62.72	995	1665	24945815300	1023	633.6	1440	2578.85	27	3382.91	370	3875	937	19	116.466	1.16471	18274000
13.5	13.7392	-0.0578213	-0.0108133	-0.319059	-0.0109536	-0.0640038	-0.0834316	0.213817	-0.0993293	0.150609	56.3	4143.83	281.65	38	896	7.44	784	1385	62.22	995	1660	17652468300	1025	643.6	1609	2582.14	15	3392.4	0	4010	940	12	116.47	1.16471	23989000
13.5	13.7456	-0.0626747	0.0251833	-0.246683	0.0619689	0.2199	-0.00352748	0.179707	0.0613287	0.150609	56.2	4217.7	279.9	45	896	7.39	783	1396	62.57	1001	1659.3	19687180300	1024	638	1475	2599.03	19	3410.5	0	3988	939	14	116.494	1.16471	12843000
13.25	13.7471	-0.072733	0.0514765	-0.12077	0.0689463	-0.209915	0.103635	-0.3633	0.108316	0.150609	56.9	4227.57	279.95	39	896	7.37	783	1413	63.32	1004	1660.2	21356709300	1024	638.2	1241	2597.08	17	3430.46	2300	3985	941	11	116.588	1.16471	38031000
13.6	13.7518	-0.079721	0.0777111	0.0454599	-0.0119688	0.0235234	-0.196811	-0.0459909	0.0250347	0.150609	56.8	4102.4	280.1	55	896	7.66	785	1445	63.55	1006	1662	21526539300	1024	643.8	1330	4283.67	19	3351.92	1515	3986	941	13	116.589	1.16471	41487000
14.49	13.7631	-0.0803008	0.106992	0.218329	-0.12962	0.192208	0.253516	0.447455	-0.0654095	0.150609	57.3	4104.2	280.45	52	896	7.77	786	1458	63.86	1006	1662	15956966300	1022	648.4	1378	2602.42	16	3353.82	495	3991	942	14	116.25	1.16471	23316000
13.32	13.7633	-0.0924901	0.11759	0.33113	-0.211679	-0.279104	-0.254905	-0.173522	-0.0981181	0.150609	57.2	4049.95	280.45	67	895	7.7	785	1477	63.84	1013	1665.5	16643917000	1017	659.4	1389	2601.42	22	3322.23	30416	3984	943	17	116.097	1.16471	19073000
14.23	13.7763	-0.0921026	0.137469	0.388249	-0.115909	0.200113	0.200736	-0.375423	0.017786	0.150609	57.2	4055.82	281.55	82	895	7.59	787	1506	63.61	1020	1691.5	13824779900	1017	659.8	1353	2627.04	23	3333.66	210	3986	942	18	116.247	1.16471	25006000
14.23	13.782	-0.0995345	0.142038	0.342868	0.090654	-0.0568175	-0.114374	0.302253	0.0806401	0.150609	56.8	4053.75	281.75	83	895	7.7	787	1536	63.11	1026	1695.6	18380593200	1016	658.6	1478	2626.07	26	3337.86	0	3956	943	16	116.255	1.16471	40592000
14.23	13.7814	-0.113899	0.13203	0.202124	0.277232	-0.0360285	0.0295023	0.287092	0.0313302	0.150609	57	4006.1	279.55	57	895	7.53	787	1578	63.57	1039	1705.9	15659585100	1016	666.6	1520	2647.58	23	3317.19	0	3886	944	13	116.238	1.16471	18675000
14.23	13.778	-0.13178	0.113905	0.00667942	0.314881	0.0839592	0.0407876	-0.382669	-0.0132768	0.151437	56.6	3998.14	277.75	43	895	7.68	788	1626	63.73	1042	1715.8	13919830000	1019	669.6	1366	2642.22	21	3317.62	0	3862	946	14	116.08	1.18503	25547000
13.5	13.7704	-0.154298	0.0902809	-0.19208	0.149817	-0.128559	-0.0762135	-0.174278	-0.00460566	0.151437	56.9	4018.86	277.55	45	898	7.55	791	1662	62.45	1056	1739.5	14805328800	1021	675.2	1280	2639.44	23	3309.62	884	3852	949	14	116.095	1.18503	27402000
14.2	13.7671	-0.172806	0.0753105	-0.328449	-0.125996	0.187908	0.0653399	0.448033	0.00257011	0.151437	55.8	4040.17	277.7	50	898	7.43	793	1666	62.86	1065	1796.8	20827886200	1024	674.4	1421	2629.57	19	3303.68	200	3840	951	14	116.148	1.18503	25276000
13.1	13.7599	-0.195406	0.0633682	-0.375916	-0.363022	-0.211493	-0.00400937	0.0189766	-0.0568324	0.151437	56.2	4015.82	276.05	85	898	7.27	793	1670	61.22	1060	1813	15160445200	1025	672.6	1314	2629.27	21	3293.96	52233	3800	953	13	116.273	1.18503	28499000
13.15	13.7668	-0.203842	0.0777788	-0.298634	-0.374976	0.122696	-0.106905	-0.436613	-0.040469	0.151437	54.8	3971.06	274.15	101	896	7.35	792	1679	62.2	1052	1843.5	13210590000	1025	667.8	1345	2636.98	23	3272.05	36790	3756	952	14	116.422	1.18503	22422000
13.73	13.775	-0.211192	0.101864	-0.142951	-0.170346	0.0519605	0.233347	0.0642393	0.0309372	0.151437	55.7	4003.38	272.35	64	895	7.14	791	1702	63.4	1049	1844.6	13320931400	1023	683.4	1401	2651.5	20	3289.99	119651	3728	952	9	116.603	1.18503	29226000
13.35	13.7815	-0.220484	0.128495	0.0354618	0.128615	-0.229203	-0.346092	0.428633	0.068635	0.151437	56.4	4069.5	272.55	74	895	7.2	795	1727	64.69	1058	1878.4	13196598400	1022	683.4	1300	2659.99	20	3322.2	19369	3744	954	12	116.508	1.18503	44211000
14.69	13.7926	-0.225727	0.159939	0.188316	0.359501	0.300002	0.41508	-0.14526	0.0277933	0.151437	58.7	4016.02	271.9	93	896	7.14	796	1743	63.34	1061	1901.5	12460482700	1022	685.4	1414	2664.11	20	3280.81	33595	3733	957	14	116.462	1.18503	69177000
13.33	13.7833	-0.252098	0.163341	0.239106	0.355186	-0.204596	-0.411117	-0.447451	-0.0850983	0.151437	57.3	4050.09	271.85	102	895	7.07	797	1730	62.44	1059	1966.8	11199864700	1022	686	1362	2662.85	19	3303.04	748	3725	958	15	116.576	1.18503	82422000
13.96	13.7824	-0.270562	0.171454	0.221819	0.190109	0.0349886	0.345086	0.349542	-0.0256708	0.151437	56.2	4026.15	274.25	79	895	7.09	798	1668	63.31	1057	1997.4	12054423500	1021	689.4	1391	2652.01	19	3292.44	404	3799	959	14	116.335	1.18503	65388000
13.7	13.7748	-0.296293	0.166372	0.132589	-0.0625757	0.0839825	-0.238838	0.328893	0.0813644	0.151437	57.1	3980.86	274.25	53	893	7.18	798	1619	63.23	1054	2003.9	13094061800	1022	691	1381	2675.81	19	3266.14	700	3781	960	12	116.33	1.18503	50429000
13.34	13.7632	-0.32649	0.15133	0.0114034	-0.270265	-0.0981657	0.1232	-0.492861	0.0555003	0.151437	57.2	3985.29	274.4	62	893	7.39	797	1588	63.41	1057	2084.4	12070038900	1021	695.6	1394	2690.16	15	3267.92	4600	3800	962	8	116.402	1.18503	36322000
13.31	13.7537	-0.35476	0.135468	-0.0860482	-0.320227	0.0761752	-0.0151818	-0.128757	-0.0567718	0.151437	57.3	4035.33	275.55	52	892	7.5	798	1547	63.8	1058	2120.6	11514013400	1021	637.8	1613	2681.47	16	3296.54	8	3806	962	6	116.407	1.18503	12800000
13.08	13.7474	-0.37988	0.121345	-0.122834	-0.200569	-0.099855	-0.0748429	0.543685	-0.088167	0.151437	57.6	4030.49	274.95	67	892	7.77	798	1476	64.56	1055	2143.4	13774511800	1021	636.6	1666	2679.25	17	3287.61	35326	3800	963	7	116.839	1.18503	20673000
13.02	13.7456	-0.400511	0.109961	-0.0874858	0.00857616	0.139162	0.126156	-0.105435	0.00339774	0.151437	58.1	4067.85	274.7	97	891	7.98	799	1430	64.9	1053	2148.2	14212792700	1021	631	1424	2684.57	19	3300.06	15784	3797	963	10	116.733	1.18503	17776000
13.2	13.738	-0.42721	0.0882259	-0.00971226	0.177496	-0.107471	-0.126453	-0.510207	0.0703404	0.151437	58.3	4054.6	274.9	116	887	8.15	799	1366	65.25	1055	2152.1	12404732600	1026	629.6	1254	2683.34	20	3297.06	1000	3797	965	12	116.892	1.18503	8394000
13.2	13.7419	-0.44225	0.0756315	0.102381	0.263915	-0.0314007	0.0730758	0.360228	0.0637472	0.151437	63.4753	4041.54	276.6	93	888	9.73758	798	1320.43	70.6494	1049	2229.4	14689363500	1026	627.6	1289	4219.78	20	3280.46	0	3841	965	10	117.129	1.18503	29653536
14.17	13.739	-0.464434	0.047793	0.175453	0.198825	0.175066	0.00967842	0.297692	-0.0581909	0.151437	58.6	4053.62	276.5	115	888	8.15	798	1446.11	67.02	1041	2264.9	14243450100	1026	631.6	1281	2680.5	21	3306.12	26200	3844	963	11	117.239	1.18503	2.24906e+07
12.8	13.7232	-0.500033	-0.00326307	0.167152	0.0222614	-0.177792	-0.0804975	-0.476854	-0.115101	0.151437	60.1	3991.21	277.15	112	889	8.13	798	1371.79	66.44	1037	2268.8	16267489000	1026	611.8	1263	2682.62	21	3275.78	22500	3858	962	14	116.966	1.18503	4553000
12.9	13.7115	-0.531549	-0.0542756	0.0990271	-0.11825	0.0510801	0.128846	0.0156441	0.057784	0.151437	59.7	4018.9	278.05	120	888	8.17	797	1399.43	66.72	1035	2271.1	17537167000	1027	608.4	1310	2687.54	20	3296.38	22525	3891	962	14	117.06	1.18503	5977000
12.91	13.6935	-0.569467	-0.11355	-0.0247271	-0.169324	0.0833424	-0.149189	0.392476	0.17762	0.151437	60	4030.85	277.8	102	887	8.14	798	1399.43	66.87	1036	2276.3	14158683600	1044	605.4	1253	2673.61	23	3307.17	10500	3883	965	14	117.358	1.18503	7051000
12.91	13.6761	-0.606595	-0.168088	-0.156521	-0.116248	-0.0980833	0.147576	-0.239381	0.0285445	0.153041	59.9	4087.4	279.4	124	890	7.78	800	1230	66.57	1037	2285.3	20227886000	1044	612.8	1208	2695.81	21	3348.33	0	3902	966	13	117.331	1.19407	10354000
12.93	13.6639	-0.638059	-0.207337	-0.246153	-0.00964585	-0.00786187	-0.129382	-0.19202	-0.203459	0.153041	59.7	4111.39	280.35	130	891	7.8	800	1262	67.84	1038	2290.6	21383614900	1046	613.2	1272	2713.06	23	3369.11	8300	3897	967	15	117.24	1.19407	9648000
12.93	13.6576	-0.662953	-0.227574	-0.263013	0.0663214	0.0970013	0.0864409	0.322462	-0.177793	0.153041	60.8	4128.81	279	102	892	7.74	802	1341	68.07	1031	2290.6	20695528800	1048	624	1212	2723.99	21	3385.71	0	3885	966	14	117.352	1.19407	11348000
12.93	13.6529	-0.685735	-0.233484	-0.206325	0.0573552	-0.0695631	-0.0263822	-0.0640282	0.103549	0.153041	60.7	4138.75	279.85	69	893	7.75	801	1371	67.62	1024	2293.2	21306068100	1049	628.2	1102	2743.15	18	3391.75	0	3890	966	13	117.558	1.19407	6255000
12.93	13.6523	-0.703791	-0.222937	-0.086917	-0.00134827	-0.0623659	-0.0459047	-0.252615	0.277825	0.153041	60.4	4160.16	280.2	48	893	7.62	802	1385	67.78	1017	2279.9	23616510600	1042	632.6	1101	2747.71	12	3409.48	0	3891	963	6	117.572	1.19407	16446000
14	13.654	-0.719001	-0.200846	0.058488	-0.0460755	0.160646	0.112647	0.257802	0.0674401	0.153041	60.8	4189.3	280.55	59	893	7.75	804	1395	68.82	1015	2276.6	19148855100	1048	630.6	1222	2751.29	7	3413.9	5	3896	965	5	117.161	1.19407	10313000
12.62	13.645	-0.744708	-0.185234	0.172428	-0.0446002	-0.107865	-0.155736	0.0610529	-0.285684	0.153041	61.7	4207.81	279.95	62	893	7.86	804	1366	69.2	1013	2262.8	20909499700	1048	637.4	1318	2748.23	13	3421.83	1198	3873	964	6	117.13	1.19407	10872000
12.99	13.6416	-0.7642	-0.157534	0.25101	0.0452131	-0.04377	0.180218	-0.290401	-0.22267	0.153041	61.6	4205.59	280.85	63	892	7.79	804	1303	69.26	1012	2261.3	17381213300	1049	636	1337	2767.56	14	3425.34	40800	3885	965	6	117.323	1.19407	27903000
13.9	13.6412	-0.779972	-0.121938	0.272146	0.141305	0.140624	-0.200062	0.121591	0.183233	0.153041	61.5	4225	281.55	69	891	7.83	804	1279	69.87	1006	2257	17406340400	1049	632	1204	2786.24	15	3428.94	447	3890	964	7	117.541	1.19407	9828000
13.9	13.6382	-0.797966	-0.0881848	0.219104	0.12303	-0.101151	0.21638	0.206102	0.323318	0.153041	62.3	4225.24	282.05	113	891	7.77	805	1264	70.26	996	2233.7	23200928300	1043	629.8	1068	4206.64	20	3410.49	447	3926	964	10	117.48	1.19407	11119000
12.8	13.6299	-0.82065	-0.0604304	0.102235	-0.0300862	-0.0192766	-0.218403	-0.239358	-0.0123869	0.153041	61.5	4248.12	280.8	152	888	8.15	807	1164	69.38	992	2182	26104503000	1041	635.6	1119	2802.56	24	3444.67	14175	3876	962	12	117.583	1.19407	20559000
12.8	13.6278	-0.836232	-0.0251199	-0.03029	-0.191454	0.119978	0.206322	-0.0373965	-0.312582	0.153041	61.3	4336.6	278.5	155	886	8.72	806	1129	69.03	998	2104.1	21748753400	1045	655.6	1039	2832.97	23	3501.36	0	3838	960	15	118.068	1.19407	19089000
12.8	13.6274	-0.849242	0.0120357	-0.149992	-0.235896	-0.134231	-0.189109	0.239126	-0.164948	0.153041	61.7	4382.61	279.4	104	886	8.98	806	1157	69.96	994	2102.3	23870590400	1045	656.8	1128	2839.13	24	3546.5	0	3847	959	14	118.132	1.19407	22951000
12.8	13.637	-0.851178	0.0587617	-0.219211	-0.09821	0.0493297	0.164543	-0.126676	0.209882	0.153041	62	4389.89	280.7	104	887	9.42	806	1200	70.53	991	2084.7	25295449600	1045	665	1138	2837.54	22	3559.47	0	3836	958	15	117.939	1.19407	38240000
12.7	13.6494	-0.849437	0.102439	-0.239563	0.119178	0.044098	-0.150804	-0.183318	0.242938	0.153041	63.5	4365.08	281.75	87	887	9.21	807	1217	70.42	991	2082.7	24341342200	1046	668.4	983	2839.25	22	3548.31	1435	3916	959	12	118.44	1.19407	28969000
12.9	13.6573	-0.851511	0.129678	-0.226002	0.246699	-0.0791761	0.154609	0.254599	-0.103049	0.153041	62.6	4381.3	279.95	65	887	9.06	807	1219	70.52	991	2051.1	22269829500	1045	673	1124	2872.87	18	3558.13	1	3889	958	10	118.503	1.19407	23126000
13	13.6604	-0.857812	0.138244	-0.182989	0.200634	0.0733815	-0.162837	0.08327	-0.259961	0.153041	62.6	4302.02	278.7	38	887	8.97	807	1214	69.46	989	2009	23602696500	1043	678.8	1127	2853.53	8	3523	102970	3875	959	6	118.677	1.19407	13182000
12.7	13.6726	-0.854085	0.144526	-0.0967949	0.0420581	-0.0477335	0.169302	-0.321561	0.0420942	0.153041	61.1	4256.1	276.35	48	886	8.86	807	1191	69.02	988	2005.4	18636997500	1042	666.8	958	2822.43	8	3488.01	125	3823	957	5	118.559	1.19407	17323000
12.7	13.6835	-0.851002	0.13567	0.00166694	-0.146566	-0.0129729	-0.183193	0.0170596	0.264748	0.153041	61	4275.9	276.6	43	884	9.25	807	1152	69.05	988	1996.2	20725340300	1045	664.4	992	2823.81	7	3480.83	101180	3832	957	4	119.149	1.19407	21871000
12.7	13.6948	-0.846756	0.113591	0.0954705	-0.246697	0.0999281	0.209645	0.366661	0.0199195	0.157881	61.7	4245.9	276.05	72	882	9.24	807	1114	69.65	988	1995.8	26050470700	1046	666	1057	2821.98	13	3446.98	8000	3830	955	4	119.268	1.2402	20157000
13.67	13.7084	-0.839457	0.0819881	0.171717	-0.189053	-0.154609	-0.246194	-0.147273	-0.29478	0.157881	60.5	4274.15	274	46	879	9.05	807	1082	67.62	990	1964.6	21767375400	1043	664.2	1037	2648.94	12	3487.5	800	3729	957	3	119.58	1.2402	21709000
14.29	13.731	-0.822406	0.0493401	0.223284	-0.00571386	0.102773	0.276464	-0.376544	-0.134446	0.157881	60.1	4148.89	276	69	879	8.78	806	1095	66.86	991	1958.2	28055547700	1043	657.4	890	2695.14	14	3370.65	1400	3767	955	4	119.981	1.2402	18525000
12.87	13.7474	-0.811198	-0.00240923	0.213905	0.150114	0.0271952	-0.300773	0.269645	0.259787	0.157881	60.3	4050.5	272.3	85	878	8.97	805	1097	65.51	991	1944.5	26093971400	1043	653.6	785	2681.66	15	3309.26	288405	3731	955	8	120.382	1.2402	17382000
13.2	13.7567	-0.806808	-0.0727542	0.143116	0.186	-0.133417	0.327032	0.369144	0.284018	0.157881	58.4	4012.05	271.7	78	877	9.1	804	1106	64.81	991	1940.8	20126249900	1040	646.4	669	2581	17	3262.05	5	3674	953	9	119.784	1.2402	19492000
12.81	13.7537	-0.81459	-0.161231	0.0301109	0.113161	0.169842	-0.331592	-0.395272	-0.118562	0.157881	57.6	3840.65	273.05	104	876	9.21	802	1125	64.8049	991	1935	25638917600	1039	648.4	835	2619.55	19	3129.85	1357750	3687	952	10	120.123	1.2402	16235000
12.81	13.764	-0.80817	-0.228046	-0.049308	0.0587967	-0.083186	0.314756	-0.266601	-0.312638	0.157881	57	3890.1	272.9	62	874	9.46	801	1123	64.3577	991	1931.2	15331083100	1039	634.4	817	2656	17	3154.13	0	3690	951	7	119.515	1.2402	18795000
12.81	13.7839	-0.791201	-0.270855	-0.0787233	0.0268321	-0.13384	-0.303409	0.446611	-0.0669656	0.157881	59.5	4071.09	274.6	38	878	9.79	800	1185	67.31	991	1931.7	14579036800	1046	651.2	1080	2747.3	18	3289.02	0	3696	954	15	118.977	1.2402	51881000
13.39	13.8067	-0.770709	-0.296256	-0.0746451	-0.0558542	0.304704	0.287808	0.12032	0.197546	0.157881	59.5	4023.64	272.05	95	875	10.08	803	1192	65.78	1008	1942.3	15104353600	1051	636.6	1030	2713.83	26	3259.41	1	3684	958	18	119.317	1.2402	21031000
12.52	13.8176	-0.761765	-0.320116	-0.0726185	-0.215372	-0.251254	-0.253809	-0.452838	0.12604	0.157993	57.9	4049.09	271.7	90	876	9.97	804	1196	63.83	1010	1941.1	15909832000	1050	632.8	991	2677.67	28	3273.75	100765	3675	958	18	119.206	1.22215	19069000
13.03	13.8386	-0.742168	-0.314076	-0.0520203	-0.295112	0.000913555	0.209412	0.069394	-0.0258932	0.157993	56.9	4016.46	272.7	67	877	10.12	805	1207	64.37	1011	1942	15086106300	1047	632.4	936	2691.25	26	3254.53	7174	3683	958	20	118.782	1.22215	13598000
13.12	13.86	-0.721495	-0.288241	-0.0389192	-0.199006	0.238452	-0.175827	0.337811	-0.0638247	0.157993	57.9	4018.1	273.65	57	875	10.34	805	1210	65.54	1008	1952	14483598800	1047	624.2	1313	2720.94	27	3256.93	8500	3697	958	17	118.881	1.22215	17243000
13.03	13.8832	-0.698664	-0.242847	-0.042971	0.0738959	-0.281336	0.163263	-0.181422	-0.0490947	0.157993	58.4	4066.56	273.3	64	876	10.45	805	1212	65.79	1003	1961.6	19535804600	1048	621.6	1190	2728.12	25	3289.64	12600	3688	956	17	118.793	1.22215	13902000
13.1	13.9099	-0.671982	-0.178586	-0.063827	0.379814	0.0990104	-0.180197	-0.186295	-0.0681775	0.157993	56.8	4108.87	272.55	60	872	11.1	802	1201	65.49	987	1966	16842450900	1044	613.4	1057	2786.57	19	3307.17	2001	3687	953	8	118.916	1.22215	22769000
14.41	13.9347	-0.646981	-0.106305	-0.103234	0.486823	0.145909	0.222085	0.184716	-0.0440987	0.157993	58.3	4127.67	272.5	99	869	11.06	799	1192	64.95	983	1982.6	20653243600	1042	607.6	1231	2783.02	25	3326.7	1	3687	952	16	118.932	1.22215	26148000
13.44	13.9551	-0.62638	-0.0335441	-0.146992	0.268091	-0.243234	-0.275957	0.0699388	0.116253	0.157993	57.7	4073.34	272.75	83	869	11.18	794	1169	64.89	978	1982.6	15749108500	1040	610	1302	2749.48	23	3291.38	25200	3693	952	17	119.042	1.22215	50026000
13.3	13.9721	-0.609091	0.0376016	-0.166706	-0.174978	0.129856	0.337604	-0.110349	0.231694	0.157993	60.7	4061.05	271.15	58	861	12.82	783	1117	69.47	970	1940.4	16839827700	1035	587.4	1188	2711.93	21	3280.95	1101	3638	946	11	119.109	1.22215	52398000
13.21	13.9863	-0.594636	0.105854	-0.134803	-0.556789	0.0987023	-0.38889	-0.00811763	0.0408587	0.157993	62.3	4020.35	273.5	85	860	12.31	782	1117	68.91	969	1927.1	15043297700	1035	586.6	1218	2643.69	22	3263.48	3500	3682	946	12	118.858	1.22215	41119000
12.86	14.0067	-0.573729	0.180475	-0.0260174	-0.583724	-0.241146	0.416825	0.0174581	-0.298274	0.157993	62.4	3904.94	276.5	149	861	12.58	780	1122	70.45	956	1923.1	27553201300	1035	574.2	1219	2588.26	26	3152.76	18300	3692	944	14	118.858	1.22215	26786000
13.28	14.0357	-0.543774	0.261509	0.146962	-0.202608	0.151904	-0.421216	0.00222051	-0.318979	0.157993	63.1	3879.89	276.15	95	861	12.96	777	1126	70.12	947	1895.6	18636635000	1036	584.4	1357	2658.55	26	3133.72	24280	3684	942	18	119.429	1.22215	38657000
14.6	14.0758	-0.502593	0.344441	0.335823	0.338322	0.0721235	0.371885	0.0402458	0.101565	0.157993	63.1	3913.27	275.8	100	859	13.65	773	1117	70.11	920	1846.5	18907338300	1036	580.8	1269	2612.62	26	3166.65	6630	3696	938	17	119.601	1.22215	48353000
15.12	14.1017	-0.475997	0.391126	0.439282	0.622964	-0.254727	-0.261503	-0.0869071	0.426876	0.157993	62.4	3842.72	274.2	148	858	12.96	771	1080	69.53	941	1839.5	16350048800	1036	575.4	1246	2605	28	3122.29	57754	3656	941	17	119.461	1.22215	54018000
16.1	14.1249	-0.452762	0.409245	0.428466	0.484753	0.285452	0.110741	0.0200248	0.256091	0.157993	62.5	3894.05	271.05	116	857	13.26	770	1055	70.27	939	1828	17031238400	1036	577.2	1263	2641.53	27	3160.53	15527	3602	940	18	119.768	1.22215	27833000
14.49	14.133	-0.445332	0.384052	0.28019	0.0248522	-0.125326	0.0786033	0.142676	-0.259776	0.157993	61.8511	3898.5	271.55	98	860	11.2396	769	1155.05	69.2529	939	1823.6	15464659600	1036	579.6	1170	4200.81	26	3168.9	300001	3618	939	19	119.889	1.22215	29653536
13.2	14.1426	-0.436705	0.339018	0.0535746	-0.390307	-0.0923158	-0.273897	-0.0708324	-0.446771	0.159031	62.3	3886.92	271.75	134	863	13.26	769	1145.38	67.64	949	1805.2	17772777700	1035	571.6	1192	2581.88	29	3163.18	865	3631	940	20	119.746	1.23055	2.68816e+07
13.53	14.1549	-0.425652	0.281242	-0.19025	-0.481525	0.211184	0.444886	-0.19062	-0.0619871	0.159031	60.6	3862.48	273.75	100	862	13.27	773	1016	68.12	949	1805	15221667400	1035	564.2	1280	2614.45	29	3136.63	12752	3650	937	21	119.656	1.23055	20164000
13.53	14.1715	-0.410339	0.217506	-0.388237	-0.231947	-0.182144	-0.575843	0.155264	0.397164	0.159031	59.9	3854.86	273.4	86	863	13.02	775	977	68.02	947	1799	14697668200	1034	563.6	1140	2644.69	30	3131.11	0	3639	937	20	119.044	1.23055	21713000
14.31	14.1884	-0.394909	0.146698	-0.498854	0.121683	0.0424504	0.642092	0.182821	0.328102	0.159031	60.1	3852.93	272.55	105	873	13.3	778	952	68.65	946	1772	13960862100	1032	561.8	1174	2613.16	27	3138.29	60259	3636	937	16	119.57	1.23055	22539000
13.2	14.1959	-0.389089	0.0624341	-0.50521	0.30129	0.109098	-0.618377	-0.25554	-0.171064	0.159031	62	3927.17	272.7	83	871	13.34	784	953	71.04	950	1772	16820135900	1033	558.6	1275	2656.87	28	3190.32	2000	3640	938	17	119.929	1.23055	24741000
13.74	14.2165	-0.370071	-0.00271561	-0.367392	0.25462	-0.142225	0.503901	-0.0758281	-0.384423	0.159031	63.1	3938.34	274.3	73	867	13.39	786	979	72.06	952	1759	17586719700	1033	556.8	1320	2642.19	28	3208.08	22929	3655	939	20	119.99	1.23055	38702000
13.8	14.2412	-0.346907	-0.0554975	-0.12904	0.0431056	-0.00427416	-0.328328	0.257021	-0.113739	0.159031	64.3	3898.64	275.2	57	865	13.55	790	993	72.02	951	1758.4	14823131300	1032	555.8	1371	2663.99	29	3180.16	18012	3663	938	22	119.985	1.23055	22183000
14.1	14.2725	-0.317095	-0.0927619	0.149017	-0.160411	0.194926	0.106759	-0.0324269	0.230752	0.159031	64.7	3871.14	273.15	49	862	13.9	791	1014	72.58	952	1750.3	12755231000	1032	556.4	1229	2656.3	30	3159.05	11949	3635	939	23	120.048	1.23055	34522000
13.78	14.3002	-0.291324	-0.128358	0.375641	-0.234739	-0.252772	0.129864	-0.238633	0.220622	0.159031	63.7	3808.86	274.25	61	859	13.95	792	1025	71.42	952	1741.4	15441569500	1033	570	1385	2677.84	17	3110.65	4301	3656	941	15	120.044	1.23055	29295000
13.75	14.3229	-0.271054	-0.16476	0.489157	-0.141048	0.108282	-0.33925	0.151687	-0.0153976	0.159031	63.5	3748.64	274.65	85	857	13.7	793	1052	71.58	952	1730.8	14722284600	1034	585.8	1293	2706.39	24	3066.8	120607	3666	941	14	119.872	1.23055	18037000
15.01	14.3492	-0.247684	-0.192498	0.472849	0.0559744	0.160159	0.487157	0.177993	-0.124256	0.159031	64.2	3766.28	274.5	133	856	13.85	797	1124	73.48	957	1726.2	15929050300	1033	591.8	1296	2708.64	26	3091.4	2831	3680	943	18	119.918	1.23055	13642000
13.58	14.3548	-0.245933	-0.238982	0.304132	0.177475	-0.36201	-0.538244	-0.268514	-0.102898	0.159031	66.3	3811.84	275.2	118	856	13.42	798	1201	73.78	961	1725.3	16005680500	1034	591.6	1300	2693.13	27	3117.38	1301	3764	946	19	119.962	1.23055	59950000
14	14.3726	-0.232241	-0.261519	0.0845647	0.212066	0.389177	0.499507	0.0367045	0.0257479	0.159031	65.6	3760.85	273.85	89	856	13.01	800	1281	74.06	964	1725.3	15514709100	1041	587.6	1141	2670.14	27	3071.54	5001	3750	947	21	120.06	1.23055	32071000
13.7	14.3869	-0.222352	-0.274837	-0.139616	0.11746	-0.237848	-0.396225	0.203063	0.0680716	0.159031	65.5	3766.33	272.55	53	854	12.85	804	1306	74.71	967	1725.3	13168634000	1043	603.6	1269	2670.29	27	3068.01	38541	3735	948	20	120.107	1.23055	21524000
13.66	14.4122	-0.201475	-0.26058	-0.288227	-0.0339158	-0.0267342	0.25306	-0.185587	0.0486603	0.159031	66.6	3843.49	271.85	55	853	13.18	808	1330	73.86	971	1725.3	16227480600	1044	604.8	1181	2634.56	25	3128.93	3200	3682	949	20	120.378	1.23055	22781000
13.59	14.4463	-0.171992	-0.22357	-0.334292	-0.179703	0.259657	-0.121136	-0.0937494	-0.00558735	0.159031	65.6	3828.7	271.6	55	853	13.21	808	1376	74	971	1725.3	12731105300	1029	593.6	1166	2639.4	26	3117.97	215123	3676	949	22	120.314	1.23055	29979000
13.47	14.4707	-0.152815	-0.190112	-0.306433	-0.281138	-0.375475	0.0319561	0.242398	-0.097307	0.159031	65.8	3755.49	271.9	97	851	13.44	807	1375	74.74	970	1718.9	13397273600	1029	593.8	1060	2666.94	26	3075.03	16926	3670	948	21	120.222	1.23055	41702000
13.88	14.5019	-0.127344	-0.144529	-0.201513	-0.226853	0.362958	0.00340271	0.00432986	-0.0607434	0.159031	66.1	3756.88	271.15	78	849	13.51	808	1361	74.64	971	1718.9	13122564300	1025	597.6	1082	2669.91	26	3082.23	184948	3658	947	21	120.26	1.23055	18459000
14.11	14.5271	-0.108432	-0.104542	-0.071517	-0.0276095	-0.226318	0.019236	-0.293655	0.0642606	0.157746	64.8	3763.65	274.1	79	849	13.02	812	1346	73.36	985	1723.7	13418456600	1026	596.6	1052	2635.67	30	3081.18	14699	3729	948	23	120.263	1.21013	31160000
14.48	14.5644	-0.0779366	-0.052825	0.0677288	0.252504	-0.0168318	-0.0991437	0.150701	0.1465	0.157746	64.8	3793	274.15	61	849	12.92	816	1376	73.63	991	1728.1	13998562000	1026	594.4	1101	2629.73	29	3100.86	248973	3743	949	21	120.395	1.21013	19952000
15.52	14.5911	-0.0591447	-0.0208838	0.143803	0.392556	0.267473	0.210767	0.210002	-0.0134402	0.157746	64.5	3774.6	274.3	64	848	12.98	818	1384	74.87	989	1731.5	11871126500	1024	602.4	1159	2663.42	28	3091.03	490091	3746	948	22	120.359	1.21013	14318000
14.34	14.6086	-0.0506224	-0.00870982	0.144648	0.290967	-0.370998	-0.302753	-0.215968	-0.179205	0.157746	66.5	3834.19	275.15	44	848	13.58	820	1290.74	76.17	987	1733.9	13894818600	1045	613.2	1257	2672.63	28	3136.64	32471	3754	950	22	120.355	1.21013	20307000
14.5	14.6358	-0.0330049	0.00748254	0.111568	0.0288748	0.282587	0.345928	-0.0675853	-0.0347515	0.157746	66.5	3878.68	274.95	58	845	13.56	824	1432	74.85	987	1734.5	14692706100	1023	607.2	1296	2671.92	26	3161.5	2000	3757	950	21	120.412	1.21013	17435000
14.34	14.6551	-0.0243186	0.00816288	0.0441921	-0.282461	-0.0803413	-0.328836	0.153759	0.167814	0.157746	68	3871.62	274.6	55	845	13.96	826	1465	77.21	985	1759.7	12263726800	1023	600.2	1192	2697.79	27	3159.15	4182	3749	951	22	120.525	1.21013	39101000
14.73	14.6843	-0.00629701	0.0160204	-0.00230834	-0.430341	-0.11055	0.250751	0.022814	0.131632	0.157746	68.6	3893.06	274.8	63	846	14.57	827	1453	77.47	983	1763.5	13300075600	1025	611.8	1342	2723.07	26	3174.41	13700	3764	952	21	120.594	1.21013	26214000
14.85	14.7115	0.00878772	0.0179925	-0.024489	-0.341331	0.188984	-0.128793	-0.121306	-0.148961	0.157746	68.5	3872.84	275.2	68	846	14.6	827	1472	77.12	985	1765.6	13065974900	1026	620.2	1101	2727.72	28	3163.26	29602	3782	954	22	119.768	1.21013	17100000
14.6	14.743	0.0272821	0.0219662	-0.00717437	-0.0457808	-0.150867	-0.0188208	0.00646878	-0.239341	0.157746	67.9	3909.29	275.15	76	845	14.6	828	1476	78.23	988	1774.7	12932735300	1026	629.8	1247	2730.13	32	3174.03	775	3777	955	24	120.589	1.21013	26079000
14.6	14.7793	0.0495888	0.0280687	0.0390496	0.288842	0.049627	0.162227	0.0686753	0.0378633	0.157746	69.7	3924.1	273.8	65	843	14.29	828	1468	78.43	989	1778.8	12454905100	1026	632.6	1247	2711.45	32	3192.12	35501	3738	956	25	120.527	1.21013	28946000
15.25	14.8071	0.062076	0.0194386	0.0712038	0.439669	0.0260712	-0.282342	-0.0202123	0.277595	0.157746	69.1	3892.84	271.25	58	839	15.15	828	1403	79.28	988	1799.6	13052496800	1028	638.4	1217	2722.46	33	3169.57	51077	3716	956	26	120.606	1.21013	38638000
15.75	14.829	0.0671177	-0.000333949	0.0740849	0.329417	-0.0196005	0.377565	0.0156756	0.139176	0.157746	70.8	3864.05	269.85	57	839	15.27	829	1305	79.3	991	2006.93	11399556700	1030	634.8	1274	2720.13	34	3154.28	129508	3714	957	25	120.644	1.21013	32522000
14.72	14.8404	0.0601965	-0.0318174	0.0402695	0.039657	0.00282037	-0.421999	-0.00490171	-0.189107	0.157746	71.2	3903.06	270.3	92	839	15.22	830	1273	78.51	990	1851.7	13651691800	1027	630.4	1183	2712.97	33	3193.3	6447	3729	957	25	120.668	1.21013	15787000
14.93	14.8664	0.066902	-0.0398416	0.0151073	-0.207586	-0.02265	0.408253	-0.0403362	-0.211924	0.157746	70.5	3921.24	269.5	110	840	15.53	830	1239	79.22	988	1866.5	16445941300	1029	619.6	1153	2733.01	35	3213.84	10884	3712	959	26	120.693	1.21013	10738000
14.97	14.8897	0.0696742	-0.0421921	-0.0224081	-0.333042	0.0224048	-0.361745	-0.0203431	0.0095638	0.157746	71.5	3906.21	270.25	129	841	15.92	830	1199	79.57	986	1873.8	14429268400	1031	610.2	1199	2724.44	35	3214.35	621076	3730	959	25	120.626	1.21013	29958000
14.97	14.9062	0.0642409	-0.0424475	-0.0726904	-0.311596	0.0424222	0.309767	0.101501	0.155986	0.157746	70.8	3854.58	270.5	166	843	15.98	829	1162	79.8	982	1899.3	15780764800	1033	585.4	1045	2733.29	34	3168.96	94218	3741	959	26	120.557	1.21013	27529000
15.19	14.9271	0.0621449	-0.0245981	-0.104596	-0.137227	-0.106729	-0.259101	0.0389134	0.130067	0.157746	71.1	3827.22	272.25	104	845	16.26	829	1109	78.79	981	1941.5	12408580000	1035	591.8	1168	2727.76	35	3154.65	41748	3736	960	27	120.463	1.21013	35488000
14.91	14.9534	0.0641678	0.0127537	-0.107773	0.108535	0.0678322	0.204656	-0.215623	-0.00730622	0.157746	69.6	3816.5	273.55	86	845	15.97	827	1077	76.44	982	1951	12861084300	1031	589.8	1118	2721.33	34	3141.3	23000	3750	959	27	120.418	1.21013	20548000
15	14.9791	0.0644197	0.0604615	-0.0914124	0.293061	0.0667033	-0.15498	0.00435325	-0.15111	0.157746	67.1	3833.26	272.35	128	848	16.28	827	1199.6	75.3	982	1960	12875591800	1034	611.8	1220	4200.21	36	3135.08	32180	3728	961	26	120.411	1.21013	9769000
15.19	15.0032	0.0615542	0.113255	-0.063158	0.322191	-0.191339	0.115908	0.330352	-0.162131	0.157746	68.2108	3804.01	273.25	81	849	16.27	827	1057	75.39	983	1961.1	13571780000	1035	623.6	1178	2689.86	34	3120.46	143751	3725	960	26	120.343	1.21013	27863000
15.25	15.0229	0.0526805	0.164356	-0.0312874	0.18259	0.193238	-0.0833705	-0.129361	0.0211212	0.157746	67.2	3723.37	274.15	80	849	15.81	826	1042	77.5	985	1962.2	15511512600	1036	623.8	1109	2724.01	35	3041.44	68912	3725	959	25	120.113	1.21013	36179000
15.25	15.0455	0.0451955	0.218675	0.0109214	-0.0400906	-0.0277906	0.0576004	-0.383575	0.247143	0.157746	69	3802.38	274.5	92	848	14.88	825	1090	77.59	987	2008.3	14047553200	1037	624	1160	2705.27	35	3095.47	3336	3756	958	27	120.099	1.21013	30530000
15.43	15.0623	0.0302012	0.261808	0.0458425	-0.252432	-0.22215	-0.0409465	0.297835	0.187788	0.155899	71.3	3770.59	273.85	70	847	15.26	825	1156	76.79	994	2041.9	12987219900	1039	636.2	1184	2734.62	34	3075.14	208984	3739	960	25	119.99	1.16634	28145000
15.51	15.0728	0.00714981	0.289497	0.0697705	-0.344358	0.382277	0.0409941	0.377045	-0.150651	0.155899	71.7	3807.58	272.4	80	848	16.1	825	1193	75.29	993	2044.1	11459390200	1041	632.8	1147	2746.87	33	3091.19	146046	3734	959	26	119.977	1.16634	28215000
15.19	15.0703	-0.0307929	0.293806	0.0806143	-0.250332	-0.268553	-0.0372154	-0.482071	-0.336028	0.155899	70.8	3845.32	271.9	57	847	15.74	826	1249	75.38	993	2044.1	11873559200	1041	632.8	1208	2748.8	31	3114.21	6141	3730	959	24	120.206	1.16634	43437000
15.32	15.0824	-0.0552103	0.309496	0.127396	0.0555389	-0.0653792	0.0316105	-0.228043	-0.014105	0.155899	71.3	3837.35	272.4	45	847	15.9	826	1340	75.36	996	2060.7	12019613500	1029	629.8	1354	2772.35	30	3115.18	168742	3744	958	24	120.157	1.16634	26656000
16.35	15.1014	-0.0741273	0.325543	0.185506	0.363965	0.334224	-0.0596533	0.552692	0.338914	0.155899	71.2	3831.01	272.15	42	844	15.97	825	1395	77.32	999	2060.7	12778497000	1028	637.6	1170	2770.37	28	3109.5	306575	3760	957	24	119.997	1.16634	36364000
15.51	15.1046	-0.110568	0.311067	0.194457	0.4068	-0.345502	0.131148	0.0184715	0.15013	0.155899	72	3779.62	272.1	44	841	15.79	824	1391	76.46	1000	2137	13468822000	1029	639	1146	2779.03	28	3067.15	55904	3753	956	24	119.897	1.16634	15835000
14.98	15.0991	-0.157326	0.274844	0.154176	0.168112	0.166108	-0.21052	-0.469469	-0.236467	0.155899	71.3	3779.98	272.7	154	839	15.46	825	1387	76.46	999	2150.3	10856378600	1030	629.8	1285	2782	34	3052.78	490362	3797	956	26	119.998	1.16634	24986000
15.13	15.1001	-0.198814	0.238158	0.0921908	-0.15279	0.0649079	0.28164	0.152926	-0.189767	0.155899	72	3825.95	272.4	67	838	15.12	825	1390	75.88	1001	2151.4	11327509600	1029	649.2	1177	2786.85	30	3079.8	309634	3799	955	25	120.069	1.16634	24623000
14.77	15.0979	-0.244676	0.192411	0.00389437	-0.359539	-0.23898	-0.339695	0.289116	0.142322	0.155899	70.3	3788.34	272.1	58	839	15.28	822	1404	76.74	1004	2159.5	11960788600	1029	646.2	1339	2775.63	28	3049.8	883505	3792	955	24	120.393	1.16634	23377000
15.02	15.0993	-0.288041	0.147195	-0.0892263	-0.320427	0.29787	0.377698	-0.196308	0.203862	0.155899	71.4	3773.37	273.35	49	840	14.88	821	1433	75.94	1005	2159.5	11546948700	1030	643	1275	2782.49	30	3044.16	430567	3857	955	24	120.295	1.16634	26214000
14.88	15.0969	-0.336284	0.0957974	-0.18132	-0.0897758	-0.234984	-0.389842	-0.1309	-0.107033	0.155899	68.3232	3753.43	273.65	47	841	14.5	818	1445	73.44	1006	2163.5	14453257100	1030	660.4	1007	2779.66	32	3021.9	79675	3867	954	24	120.685	1.16634	28105000
14.52	15.0992	-0.380707	0.0494127	-0.243612	0.184159	0.0770322	0.371389	0.15829	-0.240189	0.155899	69.7	3621.12	271.4	50	846	14.21	816	1419	75.08	1004	2222.4	23055006700	1031	644.2	1294	2762.59	33	2907.82	15825	3733	953	26	119.988	1.16634	31665000
14.46	15.0945	-0.433128	-0.00445617	-0.277482	0.307209	0.118162	-0.321572	0.00289731	0.0435777	0.155899	70.6	3635.44	270.2	77	842	14.47	812	1373	74.74	1001	2237.5	14430142000	1029	649.6	1184	2767.32	33	2915.73	138972	3726	948	27	119.988	1.16634	45611000
14.61	15.0925	-0.48366	-0.0532955	-0.257622	0.233485	-0.263157	0.247026	-0.020473	0.325316	0.155899	68.8	3592.97	269.45	70	842	14.78	810	1347	73.05	1000	2247	15437833200	1029	643	1224	2749.76	33	2875.81	30147	3723	947	27	119.666	1.16634	31337000
14.61	15.0783	-0.547403	-0.11225	-0.198068	0.0140971	0.28116	-0.150257	0.00211363	0.0872486	0.155899	69.2	3608.9	270.55	54	841	15.09	809	1341	75.55	999	2256.7	12614312900	1029	642	1154	2754.88	30	2889.76	0	3755	945	26	119.21	1.16634	23164000
14.35	15.0664	-0.609152	-0.15941	-0.0745196	-0.157414	-0.105592	0.059008	-0.0650953	-0.321566	0.155899	70	3560.48	271.15	40	838	14.99	805	1333	74.73	995	2260.6	12191768700	1029	642	1041	2717.07	33	2859.34	20728	3747	942	26	118.573	1.16634	22019000
14.37	15.0685	-0.657025	-0.177403	0.114738	-0.159777	-0.198284	-0.00101197	0.0566224	-0.254168	0.155899	70.2	3531.11	271.25	54	839	14.99	802	1323	76.31	994	2260.6	12591846800	1029	632.6	1003	2723.06	33	2844.51	15526	3754	940	25	118.023	1.16634	19185000
14.37	15.0773	-0.698271	-0.176642	0.311653	-0.0721882	0.379827	-0.0411429	0.0489488	0.177324	0.155899	71.6	3459.26	271.6	90	840	15.21	802	1309	77.62	992	2260.9	12942083300	1030	632.6	1150	2699.63	33	2813.18	0	3752	940	25	117.417	1.16634	28056000
14	15.0725	-0.75373	-0.185109	0.429715	-0.0471708	-0.283233	0.0742717	-0.136597	0.31471	0.155899	72.3	3423.53	270.9	84	840	14.96	801	1329	77.85	991	2260.9	11835790700	1031	643.6	1166	2716.31	35	2786.9	255607	3741	941	26	117.492	1.16634	19244000
14	15.0656	-0.811612	-0.190072	0.450575	-0.0669443	0.00704449	-0.0750103	0.0865425	0.0367001	0.155899	72.8	3510.98	271.4	99	841	14.95	800	1385	79.44	992	2261.6	12567168500	1032	647.4	1110	2718.37	34	2847.42	0	3745	941	26	117.253	1.16634	14100000
14.5	15.0642	-0.863784	-0.181408	0.377037	-0.0334866	0.25119	0.0357919	0.143586	-0.222878	0.151135	71.8	3407.96	272.1	49	844	15.03	801	1422	77.3	993	2259.3	13703503400	1032	637.2	1191	2726.71	34	2775.56	1	3743	942	27	116.792	1.15641	19326000
14.12	15.0675	-0.911234	-0.161768	0.215643	0.088809	-0.348025	0.0291492	-0.270161	-0.173616	0.151135	70.7	3409.28	271.9	50	843	15.06	803	1476	77.76	991	2258	14249846600	1033	637	972	2713.22	33	2786.89	5201	3742	941	26	116.423	1.15641	15195000
14.12	15.0707	-0.958599	-0.139384	-0.0136019	0.22507	0.231115	-0.112675	-0.0421047	0.0353637	0.151135	70.3	3363.75	272.65	52	843	15.48	803	1567	78.24	991	2254.5	12326218100	1035	642.2	1002	4260.28	34	2759.13	0	3753	941	26	117.158	1.15641	16695000
14.44	15.0753	-1.00452	-0.116202	-0.265364	0.250191	0.0176369	0.200525	0.414385	0.142556	0.151135	70	3342.44	272.75	41	843	15.64	802	1612	77.39	990	2254.5	12922611200	1034	633.2	942	2736.61	34	2733.88	4435	3748	940	26	116.796	1.15641	19695000
13	15.0692	-1.06106	-0.108006	-0.498063	0.0758693	-0.239896	-0.270385	-0.168154	0.0877124	0.151135	69.1	3365.12	273.25	53	844	15.66	801	1622	77.11	987	2253.6	13629438000	1037	627.2	1040	2759.82	34	2747.23	1	3748	940	27	116.518	1.15641	32147000
13	15.0712	-1.10912	-0.0924054	-0.622609	-0.182635	0.339986	0.319211	-0.409735	0.0413744	0.151135	69.3	3459.18	273.1	41	845	15.96	801	1609	78.07	986	2212.1	12154930900	1037	629.4	1100	2784.17	33	2815.11	0	3755	939	26	116.76	1.15641	23115000
12.09	15.075	-1.15464	-0.0758665	-0.605724	-0.368711	-0.297117	-0.353285	0.370436	-0.0447103	0.151135	70.2	3467.52	272	60	844	16.01	801	1555	78.86	990	2202.2	11706274800	1043	626.2	956	2793.84	35	2827.63	205	3745	941	27	116.842	1.15641	22936000
13.3	15.0869	-1.19147	-0.0525263	-0.434788	-0.334701	0.115355	0.36538	0.303507	-0.184209	0.151135	68.6	3407.53	272.85	150	843	16.28	798	1586	73.4	990	2197.3	12682114900	1049	633.6	971	2774.02	36	2777.77	11	3737	939	26	116.19	1.15641	21245000
13.3	15.1007	-1.22553	-0.0308853	-0.151881	-0.0826277	0.134857	-0.358515	-0.56549	-0.18594	0.151135	66.1	3481.06	271.9	122	843	16.05	797	1632	74.45	991	2197.3	14698020000	1047	633.8	1129	2798.29	35	2837.66	0	3728	938	26	116.479	1.15641	15898000
14.2	15.1303	-1.24298	0.00149099	0.193353	0.261109	-0.353668	0.32134	-0.0914061	0.116024	0.151135	64.8	3492.69	271.7	40	843	16.02	798	1666	75.33	995	2177.6	11768934800	1048	618.6	1283	2801.31	31	2831.18	1	3729	939	27	116.256	1.15641	8668000
14.93	15.1559	-1.26421	0.0149518	0.481035	0.424968	0.36843	-0.276938	0.614697	0.338315	0.151135	66.6	3472.09	272.05	59	843	15.89	798	1695	71.84	995	2157.5	10776715100	1048	619.8	1056	2798.43	31	2814.04	61319	3722	938	26	116.171	1.15641	10962000
14.33	15.1646	-1.30234	-0.00957724	0.618141	0.274224	-0.109586	0.25547	-0.131263	0.115916	0.151135	63.66	3449.38	271.55	74	843	16.04	800	1721	72.16	994	2133.1	10540922000	1048	618.6	1098	2809.55	34	2798.13	81625	3713	937	26	116.194	1.15641	15769000
13.87	15.1688	-1.34465	-0.0541446	0.599274	-0.0366481	-0.219603	-0.235636	-0.504147	-0.258589	0.151135	62.71	3431.32	269.05	43	843	16.37	802	1688	72.9	994	2119.4	12096116500	1048	611.8	1113	2815.62	33	2787.26	14078	3665	937	25	116.194	1.15641	17058000
13.8	15.1853	-1.37408	-0.0933082	0.465268	-0.250474	0.382909	0.204256	0.300944	-0.280712	0.151135	63.95	3428.34	270.3	47	844	16.82	802	1657	72.58	994	2086.9	11448649300	1047	617.6	1132	2804.49	33	2772.55	12881	3670	937	25	115.252	1.15641	24036000
13.26	15.2017	-1.403	-0.137575	0.235094	-0.273265	-0.314426	-0.176388	0.280408	0.01476	0.151135	65.1	3492.89	270.65	81	844	17.03	802	1689	73.07	996	2074.3	14590768800	1046	619.6	942	2801.83	35	2829.27	9888	3673	936	27	114.903	1.15641	14719000
13.71	15.2146	-1.43482	-0.187314	-0.0427242	-0.144443	0.0842327	0.161259	-0.3397	0.253599	0.151135	65.1	3525.75	271.9	50	846	17.35	802	1718	73.06	997	2071.6	17338279700	1050	612.8	1191	2806.98	32	2859.54	28001	3687	936	25	114.353	1.15641	20314000
13.2	15.2291	-1.46448	-0.231167	-0.295616	0.0336341	0.183835	-0.152829	-0.0451296	0.210252	0.151135	64.8	3581.71	271.7	43	845	17.06	802	1774	73.44	999	2052.3	22957830700	1051	614.2	1169	2820.4	30	2905.56	800	3681	937	25	114.076	1.15641	22152000
13	15.2502	-1.48671	-0.258129	-0.460841	0.152691	-0.360966	0.138027	0.239403	-0.0458661	0.151135	65.8	3577.75	271.7	60	846	17.3	805	1772	73.93	999	2052.3	16780020700	1052	611.4	1142	2846.07	31	2903.65	700	3698	937	25	114.518	1.15641	26445000
13	15.269	-1.51056	-0.274957	-0.519619	0.143368	0.339162	-0.114305	-0.128373	-0.279201	0.151135	66.3	3536.25	272.1	70	847	17.25	807	1708	74.54	1000	2047.6	16842820200	1052	605	1243	2837.44	33	2882.23	0	3701	936	26	114.518	1.15641	16212000
13	15.2959	-1.52547	-0.266881	-0.453411	0.0639526	-0.106504	0.0791296	-0.0233156	-0.208673	0.151135	66.1	3521.23	271.5	60	847	17.06	808	1676	74.29	1003	2043.5	14637161000	1053	602.2	1114	2818.82	33	2873.59	550	3686	937	24	113.917	1.15641	16196000
13.68	15.3249	-1.53744	-0.240232	-0.296708	-0.024192	-0.240898	-0.0435719	0.124197	0.105132	0.151135	66.4	3515.08	271.55	49	849	17	810	1703	74.97	1009	2043.5	15165224900	1057	592.4	1142	2802.6	35	2869.05	100	3688	939	26	113.668	1.15641	11807000
13.68	15.3564	-1.54641	-0.196813	-0.097487	-0.0734875	0.488441	0.00685543	-0.194198	0.322445	0.151135	66.6	3517.66	271.65	53	849	17.36	812	1747	74.25	1011	2043.5	11893111700	1062	586.8	1143	2816.29	35	2876.4	0	3698	940	26	113.54	1.15641	23580000
13.68	15.3818	-1.56118	-0.149422	0.080589	-0.088564	-0.45165	0.0301683	0.0217892	0.160645	0.146703	66	3447.39	271.45	74	849	17.74	814	1760	72.39	1013	2028.1	14951434800	1065	581.2	1031	2813.36	34	2824.53	0	3694	941	26	114.237	1.17067	17368000
13.51	15.4006	-1.58212	-0.0999553	0.201846	-0.0688903	0.127866	-0.0523229	0.350932	-0.204453	0.146703	64.4	3370.96	270.75	57	850	17.59	815	1756	73.45	1012	2028.1	17417900300	1065	573.4	1025	2827.22	34	2768.02	500	3687	940	26	113.835	1.17067	8204000
13.02	15.4174	-1.6047	-0.0426979	0.26295	-0.00451325	0.330404	0.0657008	-0.266255	-0.317698	0.146703	65.1	3315.28	270.2	73	852	17.63	819	1773	73.21	1013	2043.6	12700636300	1071	585	1091	2840.35	33	2740.44	1388	3679	942	25	113.483	1.17067	15241000
13.39	15.44	-1.62059	0.0326963	0.284083	0.0947978	-0.636042	-0.0694273	-0.357924	-0.0200203	0.146703	65.4	3273.27	270.25	85	853	17.53	825	1773	73.75	1018	2073.8	12975305800	1086	598	1068	2850.4	34	2705.16	3051	3692	946	26	113.782	1.17067	9399000
14.49	15.4787	-1.61948	0.135229	0.2874	0.167581	0.532991	0.0424675	0.535264	0.302216	0.146703	65.8	3368.87	270.1	132	854	17.47	828	1732	74.65	1022	2079.9	14957974300	1085	615.6	1014	2858.45	35	2779.37	23684	3692	949	25	113.89	1.17067	17592000
13.89	15.5091	-1.62616	0.229108	0.237422	0.0833432	-0.0848219	-0.00107661	0.138231	0.160893	0.146703	66.3	3314.51	269.5	94	855	17.36	831	1704	72.28	1023	2092.3	14768871500	1086	617	1095	2857.7	35	2744.07	812	3682	951	25	113.891	1.17067	27240000
13.73	15.5361	-1.63574	0.314477	0.150933	-0.10487	-0.382365	-0.0163765	-0.662731	-0.176417	0.146703	64.1661	3397.53	269.55	75	860	17.56	834	1694	72.07	1023	2119.3	15166033300	1085	617	1057	2853.58	34	2794.38	6014	3683	954	24	114.155	1.17067	14251000
14.93	15.584	-1.62351	0.414401	0.0751157	-0.216214	0.569191	-0.0218588	0.182364	-0.178382	0.146703	63.5	3405.02	269.4	38	860	17.85	836	1691	72.81	1026	2131	12153223200	1088	613	1020	2833.28	32	2795.31	26052	3678	957	25	114.178	1.17067	14923000
14.6	15.6243	-1.61882	0.485726	-0.0321347	-0.217985	-0.455784	0.0995014	0.544225	0.000790284	0.146703	64.4	3390.34	270.1	72	859	17.95	836	1709	72.61	1032	2132	12753224100	1092	628	1097	2821.93	32	2785.87	4123	3676	958	26	114.03	1.17067	12813000
13.88	15.6603	-1.6184	0.523857	-0.161243	-0.0833232	0.189953	-0.189471	-0.401705	0.0880064	0.146703	64.8	3372.91	267.65	43	860	18.12	837	1725	72.46	1036	2216	10957107700	1091	617.4	1229	2839.96	31	2780.96	580	3638	961	24	113.9	1.17067	15688000
14.14	15.6918	-1.6227	0.523863	-0.291288	0.134606	0.105194	0.282196	-0.318753	0.068439	0.146703	63.4	3291.98	267.4	47	862	18.05	836	1727	70.76	1036	2221.4	11616178700	1095	606.8	1021	2818.37	31	2723.26	15154	3616	962	25	113.751	1.17067	14233000
14.01	15.7202	-1.63029	0.485537	-0.390058	0.314701	-0.346377	-0.360962	0.514117	0.0619518	0.146703	62.5	3276.73	264	47	862	17.95	839	1720	71.43	1034	2237.8	12027787800	1102	600.8	1148	4230.33	31	2705.19	5615	3529	961	25	113.713	1.17067	17195000
14.82	15.7382	-1.64873	0.40138	-0.435002	0.319982	0.479961	0.417367	0.0540917	0.0230668	0.146703	63.3	3229.62	263.4	67	863	18.1	838	1723	71.83	1035	2237.8	11244529400	1111	601.6	1043	2850.13	32	2668.97	4036	3538	962	25	113.894	1.17067	21075000
13.88	15.7451	-1.67862	0.277318	-0.392895	0.131776	-0.400972	-0.415418	-0.459348	-0.0868561	0.146703	63.8	3267.25	265.15	78	862	18.45	839	1727	72.21	1049	2265.4	11078416400	1116	597.2	1253	2857.05	32	2698.47	725	3552	965	26	114.27	1.17067	30442000
13.88	15.7625	-1.69768	0.149152	-0.215048	-0.11278	0.105334	0.343522	0.201626	-0.112892	0.146703	63.9	3326.65	266.35	100	862	18.45	840	1736	72.63	1052	2265.4	11358683900	1119	602.4	1326	2862.96	33	2733.83	0	3553	967	25	114.035	1.17067	36115000
13.88	15.7734	-1.72314	0.00693235	0.0541702	-0.318154	0.266527	-0.210546	0.222654	-0.0292521	0.146703	66.0487	3307.95	266.25	81	862	19.78	840	1735	74.78	1051	2287.1	9366464000	1119	615.6	1048	2861.82	34	2714.61	8	3542	968	25	114.035	1.17067	24630000
12.98	15.7984	-1.73397	-0.115863	0.387727	-0.342867	-0.501571	0.0313246	-0.268284	0.146203	0.146703	65.8	3320.03	266.2	127	862	20.36	839	1709	74.73	1051	2300.1	9844647000	1125	616.2	1190	2856.98	34	2724.62	1537	3522	969	25	113.657	1.17067	45529000
14.8	15.8251	-1.74288	-0.228081	0.678653	-0.205913	0.399151	0.145819	-0.0319313	0.134598	0.146703	66.5	3325.33	266.3	109	862	20.65	839	1697	75.82	1050	2338.8	10051626900	1132	623.8	1076	2874.69	34	2729.43	55	3530	970	25	113.588	1.17067	31822000
14.74	15.8366	-1.76713	-0.344862	0.813314	-0.000472129	0.00712802	-0.27705	0.21773	-0.113785	0.146703	66.6	3406.57	267.45	55	861	21.28	839	1697	76.21	1050	2340.3	13276257800	1136	612.8	995	2896.74	32	2780.9	1400	3543	972	25	114.314	1.17067	12095000
13.8	15.8531	-1.78624	-0.435853	0.767613	0.241798	-0.403034	0.352221	-0.0475051	-0.184434	0.146703	67.5	3400.17	268.3	58	860	20.65	840	1684	75.95	1048	2433.1	11874936700	1141	617.2	1180	2897.52	29	2777.98	800	3553	973	24	114.215	1.17067	27597000
14.37	15.8585	-1.81651	-0.513687	0.511181	0.392371	0.466106	-0.368403	-0.174124	0.0174168	0.146703	66.7	3386.57	267.05	58	860	21.02	841	1661	77.14	1049	2443.7	10015692900	1145	619.8	1118	2914.04	28	2769.29	10789	3526	975	25	114.081	1.17067	24728000
14.39	15.8548	-1.856	-0.569806	0.0949897	0.371824	-0.112233	0.34497	0.134745	0.222513	0.146703	68.3	3351.09	267.45	50	860	21.13	842	1614	77.77	1047	2443.7	10606094300	1151	624.8	1313	2901.13	30	2737.74	8400	3527	976	25	113.909	1.17067	25880000
13	15.8423	-1.90377	-0.594667	-0.377884	0.173215	-0.353748	-0.27333	0.123912	0.146244	0.146703	68.1	3334.5	267.8	53	862	21.06	842	1579	77.42	1045	2451.4	10975874200	1148	615.4	970	2901.52	30	2725.25	26001	3515	977	25	113.87	1.17067	20418000
12	15.8363	-1.94422	-0.562448	-0.761815	-0.107536	0.553697	0.166605	-0.170735	-0.109424	0.146529	68.7	3321.82	266.6	49	863	20.21	842	1557	78.15	1045	2467.7	10221301100	1156	605.4	1375	4293.9	32	2720.73	37441	3483	978	26	114.389	1.16704	34855000
12	15.8374	-1.97608	-0.468243	-0.952599	-0.365504	-0.328716	-0.053426	-0.0911183	-0.252248	0.146529	69.3	3363.9	265.6	71	863	20.14	844	1513	78.17	1046	2467.7	10901030700	1150	615	1461	2896.72	34	2750.58	0	3448	979	25	114.46	1.16704	37782000
13.2	15.8446	-2.00027	-0.315232	-0.900392	-0.491191	-0.179523	-0.0540383	0.186601	-0.111324	0.146529	68.1	3298.14	265.6	81	865	20.34	844	1477	77.27	1046	2477	10500226900	1150	614	1204	2888.6	33	2704.34	1000	3396	979	25	114.454	1.16704	25240000
14.48	15.8695	-2.00484	-0.0976475	-0.603491	-0.384263	0.58221	0.127146	0.0531287	0.180549	0.146529	67.7	3262.88	266.4	105	865	21.44	842	1484	76.5	1046	2502	9901783300	1153	622.8	1275	2878.05	33	2691.59	17798	3410	979	25	114.291	1.16704	26189000
13.45	15.903	-1.99899	0.158836	-0.158058	-0.0846003	-0.602887	-0.175959	-0.259666	0.231547	0.146529	67.3	3277.64	267.2	114	866	23.19	842	1490	76.83	1050	2547.5	10752329300	1154	626.4	1062	2871.68	32	2702.3	28101	3409	981	24	114.14	1.16704	38069000
14.6	15.9531	-1.9749	0.442034	0.318304	0.287967	0.190395	0.184904	0.0188297	-0.0301508	0.146529	68.3	3230.07	266.25	68	868	25.19	844	1482	77.37	1056	2562	10355917000	1152	636.8	1429	2877.13	33	2669.48	12500	3407	983	24	114.06	1.16704	54688000
16	16.0059	-1.94703	0.708758	0.664848	0.505634	0.339249	-0.180827	0.252043	-0.313683	0.146529	68.6	3224.21	267	89	870	24.13	844	1439	79.06	1056	2563.1	9986594600	1151	625.8	1184	2887.89	32	2664.8	288	3423	984	24	113.949	1.16704	48279000
16	16.0414	-1.93623	0.908836	0.753052	0.409801	-0.607081	0.186355	-0.0985395	-0.225899	0.146529	69.8	3202.02	266.8	56	870	22.92	844	1411	79.74	1052	2562.2	9002675800	1151	629.2	1232	2888.92	32	2656.11	0	3408	984	25	113.873	1.16704	42803000
16	16.0642	-1.93794	1.02842	0.575943	0.0884025	0.488883	-0.185222	-0.15606	0.257506	0.146529	69.3	3236.57	268.1	47	870	18.87	845	1382	78.18	1051	2562.2	10733501400	1150	623.6	1068	2904.18	31	2686.58	0	3422	985	25	114.035	1.16704	78635000
15.7	16.0639	-1.96278	1.04667	0.199902	-0.244637	-0.0535754	0.208894	0.159256	0.526331	0.146529	68.8	3242.09	268.65	60	869	19.94	843	1366	78.09	1052	2543.5	10000500800	1147	631.2	1215	2904.98	35	2681.64	1560	3429	985	26	113.688	1.16704	65933000
14.9	16.0736	-1.97652	1.00368	-0.183209	-0.31615	-0.351843	-0.241215	0.126294	0.171943	0.146529	68.9	3204.92	267.35	28	870	20.9	843	1357	78.05	1054	2518.5	8823888800	1147	625.4	1262	2888.8	28	2651.79	1000	3408	985	24	113.655	1.16704	35883000
14.07	16.0888	-1.98359	0.898492	-0.438956	-0.146114	0.413123	0.251515	-0.270026	-0.54884	0.146529	68	3269.43	267.65	50	869	20.19	840	1356	79.03	1054	2482.5	11576799300	1145	627.2	1298	2904.31	32	2699.95	290	3416	986	24	113.536	1.16704	36590000
14.07	16.1141	-1.9792	0.741288	-0.47528	0.0628879	-0.149099	-0.236785	-0.0515818	-0.714877	0.146529	69.2	3312.48	267.95	93	868	21.43	839	1373	79.4	1055	2482.2	14155031800	1130	632.2	1130	2907.95	34	2730.85	0	3418	986	25	113.648	1.16704	38377000
14.6	16.1453	-1.96746	0.533353	-0.290487	0.0972181	-0.19737	0.175898	0.333952	0.0702904	0.146529	69.6	3310.13	268.2	114	867	21.98	839	1396	78.7	1054	2482.5	11138746300	1129	640	1200	2930.75	33	2729.24	6000	3458	986	24	113.559	1.16704	42147000
15.5	16.1799	-1.95125	0.278652	0.0403431	-0.0655404	0.317242	-0.0709775	-0.0863084	0.922868	0.146529	69.4	3410.49	269.05	134	866	22.08	839	1413	78.8	1054	2482.5	15801664200	1120	636	990	2929.67	34	2797.48	1230	3495	986	24	113.559	1.16704	46219000
14	16.2091	-1.93951	-0.0231004	0.383482	-0.244596	-0.128116	-0.0782183	-0.353248	0.636815	0.146529	72.4	3379.8	267.95	48	868	21.19	841	1450	81.87	1054	2438.3	11198317900	1118	632	1189	2915.56	31	2781.14	340	3473	985	24	113.096	1.16704	71152000
14.37	16.2255	-1.93995	-0.365594	0.603829	-0.200423	-0.159615	0.2836	0.271394	-0.586721	0.146529	72.4	3417.24	268.35	100	869	20.18	841	1503	81.34	1051	2435.5	13956770600	1116	634	1050	2905.97	32	2806.81	420	3504	986	24	113.085	1.16704	82441000
13.88	16.2431	-1.93818	-0.711204	0.636891	0.165438	0.308452	-0.520151	0.337605	-1.12231	0.146529	72.7	3403.59	267.4	100	869	20.77	840	1524	81.72	1052	2426.7	12399769600	1116	634	1205	2914	32	2791.77	320	3505	986	24	113.145	1.16704	49233000
14.59	16.26	-1.93595	-1.0395	0.45071	0.597511	-0.204617	0.758249	-0.501891	-0.153642	0.146529	72.3	3438.86	264.9	40	870	21.16	840	1540	82.72	1049	2423.1	13429045600	1117	637	1080	2913.98	31	2821.35	30230	3470	987	23	113.329	1.16704	44748000
13.96	16.2737	-1.9356	-1.33054	0.078515	0.68652	-0.0608232	-0.96394	-0.189593	1.12186	0.145366	73.9	3290.9	268.65	112	874	21.89	840	1530	83.91	1048	2376.9	14950138800	1118	650.4	1100	2884.43	29	2716.51	350	3519	990	20	113.436	1.16454	41402000
15.31	16.292	-1.92899	-1.55387	-0.373874	0.230959	0.275721	1.10486	0.702329	0.971283	0.145366	75.6	3288.69	267.9	123	877	20.75	842	1503	85	1050	2373.2	11677189900	1120	663	1435	2880.34	31	2721.01	7427	3516	992	20	113.35	1.16454	56801000
9.8	16.2945	-1.93657	-1.71254	-0.800649	-0.583061	-0.267225	-1.14257	-0.097946	-0.556318	0.145366	75.8	3281.6	267.9	75	877	19.43	843	1493	83.09	1053	2373.2	11348573600	1121	666.8	1327	2785.68	28	2725.84	2700	3515	994	19	113.286	1.16454	87850000
9.8	16.3286	-1.90969	-1.73188	-0.995937	-1.09657	0.10125	1.07296	-0.69254	-1.35581	0.145366	73.2	3124.11	269.45	40	877	19.85	844	1515	80.26	1052	2367.3	19715070200	1120	660	1335	2728.37	25	2583.46	300	3508	994	19	113.012	1.16454	74291000
10.31	16.3962	-1.84602	-1.6024	-0.886856	-0.883715	-0.0228566	-0.958266	0.288167	-0.376633	0.145366	72.1	3170.73	272.85	48	877	20.35	843	1579	80.43	1052	2367.3	17008163500	1114	666.2	1304	2767.13	27	2606.91	2387	3539	995	19	112.896	1.16454	57443000
15.14	16.494	-1.74961	-1.34098	-0.519592	-0.0615857	-0.0170034	0.759205	0.516145	1.00596	0.145366	72.2	3126.45	275.35	77	877	18.57	843	1584	80.78	1053	2381.4	11857619700	1113	660	1241	2750.79	25	2568.1	0	3568	994	20	112.813	1.16454	58607000
14.51	16.5796	-1.66412	-1.022	-0.0729779	0.754094	0.0439068	-0.50133	-0.483929	0.91874	0.145366	71.4	3100.97	275.25	47	876	19.28	840	1578	81.41	1054	2384.5	11941914400	1105	662.2	1380	2809.92	25	2546.33	207688	3562	993	19	112.843	1.16454	80040000
15.89	16.6626	-1.58035	-0.660743	0.335856	1.06281	-0.0447591	0.234942	-0.194226	-0.29335	0.145366	73	3118.25	274.5	44	875	19.26	837	1554	80.05	1054	2390	12995399700	1103	664.4	1234	2809.21	25	2561.61	18896	3561	991	19	112.794	1.16454	57491000
16.08	16.7366	-1.50546	-0.289958	0.595869	0.695671	0.040766	0.0113314	0.512779	-0.923045	0.145366	71.3	3044.39	274.75	44	875	19.73	833	1565	79.29	1056	2390	12542851300	1102	656.6	1360	2768.78	24	2486.42	7678	3529	990	20	112.856	1.16454	66227000
15.25	16.7975	-1.44364	0.0635085	0.654242	-0.0708188	-0.0113746	-0.189198	-0.0931205	-0.278702	0.145366	71	3134.95	276.05	59	874	19.7	831	1576	79.78	1055	2396.3	14732355800	1095	644.6	1232	2767.78	25	2550.47	1320	3562	989	20	113.16	1.16454	31679000
16.43	16.8632	-1.37702	0.401929	0.551562	-0.691574	-0.00455699	0.285326	-0.343505	0.624178	0.145366	72.1	3270.27	275.85	68	872	19.09	828	1579	79.83	1056	2397.3	21188844900	1093	641	1435	2755.88	28	2654.88	5474	3560	989	21	112.861	1.16454	37582000
16.94	16.9223	-1.31706	0.695313	0.329395	-0.822231	-0.0288554	-0.30008	0.228528	0.53821	0.145366	70.8	3183.43	276.95	47	872	19.23	824	1577	76.44	1057	2398.6	17834354300	1089	642	1370	2740.69	27	2594.83	15300	3568	987	19	113.026	1.16454	36029000
17.18	16.9825	-1.25621	0.938404	0.0798813	-0.435246	0.100157	0.249096	0.146366	-0.222606	0.145366	67.8	3188.2	277.15	67	871	19.61	820	1546	76.17	1057	2423.8	16006040700	1089	644.6	1203	2656.1	27	2603.3	2397	3595	989	22	113.123	1.16454	38009000
17.2	17.0418	-1.19664	1.11782	-0.121264	0.157236	-0.139431	-0.155252	-0.255745	-0.517044	0.145366	68.2	3194.31	278.5	90	870	19.08	816	1516	76.89	1058	2445.1	16203297900	1087	638.2	1106	2705.57	27	2603.8	5940	3608	988	20	113.049	1.16454	43640000
18.29	17.0948	-1.14388	1.22011	-0.227208	0.555286	0.0750027	0.0471057	0.0487846	-0.0601777	0.145366	68.7	3173.64	278.3	83	869	18.28	814	1519	77.62	1060	2446.8	15893611900	1085	632	1329	2658.69	28	2598.85	400	3584	987	19	113.234	1.16454	30798000
18.09	17.1455	-1.09404	1.24762	-0.213053	0.56131	0.103445	0.0556546	0.187918	0.365429	0.145366	69.5	3076.89	277.85	75	868	16.68	812	1522	77.34	1060	2454	13424192300	1077	639	1259	2641.25	28	2542.1	16432	3579	986	16	112.993	1.16454	59146000
17.23	17.1875	-1.05356	1.19683	-0.104064	0.247287	-0.270635	-0.118174	-0.189013	0.17199	0.145366	69.4	3110.26	277.25	69	867	16.02	808	1513	75.91	1060	2454	16668230900	1076	639.8	1238	2682.63	28	2568.05	10158	3545	984	17	113.074	1.16454	83532000
17.16	17.2456	-0.9974	1.10354	0.0819467	-0.0945587	0.285285	0.112692	-0.0091402	-0.18351	0.145366	69.1	3153.82	274.9	75	866	16.36	804	1490	75.47	1059	2458.7	18055034800	1077	632.2	1210	2711.74	27	2602.78	7843	3526	982	17	112.993	1.16454	53810000
16.7	17.2847	-0.96134	0.934596	0.216985	-0.331838	-0.14428	-0.0423039	0.136415	-0.215021	0.143583	67.2	3177.03	275.3	70	865	15.62	802	1470	72.89	1058	2464.2	20090393200	1075	630.4	1049	2740.37	26	2606.24	4024	3552	980	17	113.156	1.13442	40305000
16.99	17.3177	-0.932367	0.718275	0.258485	-0.349551	-0.0183234	-0.0530821	-0.0500998	0.107208	0.143583	65.2	3290.25	275.4	63	860	17.08	799	1457	72.83	1054	2470.4	22502692100	1067	627.8	890	2723.06	24	2676.48	11000	3593	977	17	113.666	1.13442	43036000
17	17.3471	-0.907673	0.476324	0.18845	-0.177207	0.133569	0.157373	-0.0370555	0.259519	0.143583	64.9	3262.84	275.6	79	860	17.23	795	1428	73.17	1051	2540.9	19376010000	1065	627.8	1166	2738.31	27	2665.43	17000	3595	974	20	113.381	1.13442	31172000
17	17.3739	-0.88611	0.229951	0.0243377	0.0567699	-0.182086	-0.246694	0.0443225	-0.0155336	0.143583	65.162	3243.15	275.85	90	862	17.57	792	1395	72.13	1049	2558.3	16366947900	1064	629	1310	2755.45	28	2659.36	32000	3593	973	19	113.424	1.13442	39092000
16.87	17.4094	-0.856111	0.0117015	-0.170879	0.233617	0.182617	0.301452	-0.0387115	-0.278959	0.143583	64.2	3221.91	280.4	82	862	18.62	793	1304	72.07	1044	2563.6	17320198600	1060	619.8	1212	2813.89	28	2641.34	34124	3575	970	19	113.103	1.13442	41827000
15.24	17.4485	-0.822594	-0.168604	-0.346182	0.255028	-0.161825	-0.320713	-0.018961	-0.128339	0.143583	64.8	3212.77	279.4	50	861	19.56	790	1231	70.65	1040	2563.6	15963548700	1063	623.4	1315	2806.83	26	2635.63	7917	3572	967	17	113.074	1.13442	70623000
16.76	17.5008	-0.776013	-0.290053	-0.437886	0.135574	0.0763936	0.288439	0.0935297	0.232163	0.143583	62.3	3167.44	278.7	68	860	19.5	788	1147	70.18	1039	2563.6	15244630700	1059	627.4	1278	2781.01	25	2598.87	2000	3549	965	19	113.269	1.13442	45227000
16.11	17.5489	-0.734006	-0.368983	-0.441621	-0.082246	0.0625287	-0.217138	-0.0980206	0.212444	0.143583	63.5	3205.14	276.55	78	858	20.5	784	1125	70.12	1028	2563.6	17503130800	1052	617	1214	2726.22	26	2630.52	21148	3509	960	17	113.406	1.13442	38891000
15.98	17.5985	-0.691057	-0.398245	-0.339909	-0.251232	-0.187714	0.129108	-0.0423425	-0.139704	0.143583	61.2	3237.38	275.45	52	857	20.14	780	1064	65.47	1013	2563.6	24928244700	1046	603.2	1076	2722.18	26	2654.88	8413	3499	954	19	113.586	1.13442	57589000
16.2	17.6564	-0.640358	-0.37301	-0.139029	-0.252297	0.219464	-0.0502316	0.188403	-0.2664	0.143583	56.7	3204.94	275.5	89	855	19.74	777	1009	66.12	1018	2563.6	23844935100	1044	622.8	1245	2701.58	27	2632.24	9033	3489	950	20	113.476	1.13442	30952000
16.23	17.7096	-0.595265	-0.316528	0.0986422	-0.113289	-0.147007	-0.0111177	-0.109527	-0.00218153	0.143583	57.6	3242.37	277.05	60	854	19	773	1020	66.62	1018	2563.6	20784872100	1044	613.6	1232	2730.2	28	2668.17	10186	3512	947	21	113.459	1.13442	50156000
17.22	17.7658	-0.548391	-0.231071	0.326746	0.0893527	0.0106672	0.0500053	-0.169092	0.274392	0.143583	58.9	3257.67	277.5	59	855	19.11	772	1031	66.76	1014	2563.6	24219884900	1045	618.4	1253	2736.27	26	2679.11	10721	3528	944	19	113.209	1.13442	38422000
17.53	17.8101	-0.514997	-0.146302	0.470149	0.214359	0.120402	-0.0635895	0.242706	0.127356	0.143583	58.5	3294.6	278.25	37	854	18.93	771	1023	66.79	1005	2563.6	23166282700	1040	608	1130	2690.73	22	2703.51	5013	3539	942	17	113.014	1.13442	32762000
17.53	17.8454	-0.492328	-0.0695917	0.502201	0.217485	-0.155188	0.0736753	0.111678	-0.19621	0.143583	57.7	3218.41	279.3	62	853	19.46	769	1003	62.53	999	2564.8	21589130900	1039	612	1287	2641.89	25	2645.85	31	3541	940	18	112.937	1.13442	50128000
17.82	17.8734	-0.47857	-0.00628214	0.427201	0.133868	0.108546	-0.0765403	-0.340106	-0.185044	0.143583	54.7	3226.49	279	68	854	20.49	764	1008	63.48	991	2524.9	18259644700	1035	618.4	1086	2649.93	21	2651.51	112	3535	938	14	113.231	1.13442	40128000
17.82	17.8982	-0.469627	0.0428796	0.277505	0.0285784	-0.0175572	0.0828115	0.0212154	0.138731	0.143583	54.4	3214.43	279.65	39	853	20.92	761	1018	62.6	979	2519.5	14930906300	1034	618.2	1395	4259.84	19	2645.43	51	3555	934	11	113.302	1.13442	38150000
17.23	17.9186	-0.466729	0.0722258	0.0910439	-0.0677197	-0.0689134	-0.0988596	0.384019	0.241449	0.143583	53.4	3143.48	279.65	57	852	20.21	758	1093	58.8	964	2514.9	19147454900	1030	611	1101	2632.56	23	2579.48	236	3537	931	14	113.193	1.13442	69897000
17.13	17.9241	-0.480223	0.0685927	-0.0995806	-0.153213	0.129226	0.144432	-0.18428	-0.0666261	0.143583	51.8	3141.24	279.5	62	851	19.83	754	1217	60.48	952	2471.5	13431454000	1025	597	1103	2673.45	23	2575.81	5383	3524	924	15	113.382	1.13442	31799000
16.71	17.9353	-0.489152	0.0590624	-0.218431	-0.155881	-0.0950837	-0.205749	-0.296976	-0.243181	0.143583	51.8	3137.24	278.9	69	850	19.6	742	1339	60.21	938	2415.2	12365843600	1020	602.8	1330	2682.2	22	2574.68	3045	3502	917	16	113.422	1.13442	26171000
17.5	17.9519	-0.493428	0.0462888	-0.245634	-0.081429	-0.0579698	0.254641	0.273698	-0.0165914	0.143583	52.6	3178.93	277.55	80	848	19.29	741	1330	58.76	927	2399.5	14596347300	1014	602.8	1194	2743.78	22	2601.74	5556	3495	913	13	113.448	1.13442	36165000
17.33	17.9613	-0.506002	0.0166772	-0.211674	0.00355999	0.211213	-0.27989	0.154786	0.209227	0.143583	50	3137.65	279.55	80	848	20.02	740	1281	59.51	927	2340.6	15716873800	1014	595.2	1078	2737.76	25	2567.44	25814	3533	912	16	113.101	1.13442	39858000
16.78	17.9675	-0.522529	-0.0213877	-0.137094	0.0828701	-0.193673	0.286823	-0.261801	0.0958045	0.143583	51.1	3172.69	279.45	99	849	20.5	738	1231	58.71	926	2305	13932902100	1007	593.6	1338	2760.17	26	2588.19	7900	3531	909	16	113.204	1.13442	21257000
16.73	17.9724	-0.540951	-0.0599565	-0.0491781	0.150697	-0.0149929	-0.268052	-0.0314636	-0.15158	0.144182	53.8	3260.95	278.35	74	848	20.63	747	1203	61.69	932	2258.3	20747895500	1005	598.8	1246	2790.37	26	2654.8	7159	3529	901	19	113.958	1.1389	30536000
17.83	17.9843	-0.552617	-0.0838939	0.0329249	0.188739	0.264943	0.216096	0.196618	-0.134473	0.144182	54.2	3267.71	278.35	84	846	20.73	749	1237	62.08	944	2254.6	16794055800	1009	598.4	1262	2700.06	28	2665.96	18001	3539	900	17	113.958	1.1389	34598000
17.61	17.9943	-0.566349	-0.099681	0.0706882	0.125942	-0.364155	-0.137356	-0.0638544	0.0774419	0.144182	52.9	3252	278.9	69	846	19.67	749	1296	61.56	944	2229.7	15450205600	1008	561.4	1088	2700.06	25	2649.81	232	3533	898	18	114.61	1.1389	45563000
17.46	18.0106	-0.573866	-0.0953401	0.0640632	-0.0357374	0.208299	0.038504	-0.0737997	0.153111	0.144182	52.9	3181.67	279.9	87	847	19.99	758	1339	60.06	944	2220.1	14166165000	1009	566.8	1174	2695.95	25	2605.18	19289	3534	899	14	114.271	1.1389	67513000
17.2	18.0263	-0.581775	-0.0772929	0.00967247	-0.240827	0.114699	0.06569	0.0531175	-0.0343475	0.144182	51.6	3181.56	280.25	29	846	20.29	761	1372	61.67	940	2220.1	10907499300	1008	574.4	1193	2633.08	18	2605.89	36553	3539	897	11	114.271	1.1389	30624000
17.06	18.0513	-0.580091	-0.0340815	-0.0569536	-0.340146	-0.37796	-0.159665	-0.0135665	-0.159128	0.144182	53.7	3144.76	283.1	35	844	20.86	762	1385	59.97	937	2220.1	11319966900	1009	576.8	1250	2637.72	14	2584.58	31470	3582	895	9	113.932	1.1389	47496000
17.46	18.097	-0.557252	0.0431513	-0.0998475	-0.231682	0.352762	0.202693	-0.00953874	-0.0212705	0.144182	51.9	3159.82	282.65	35	843	20.16	762	1364	60.2	929	2211.7	10130436400	1009	565.6	984	2636.78	14	2594.09	71496	3574	894	8	114.122	1.1389	53550000
17.5	18.1362	-0.541075	0.111958	-0.151369	-0.0160923	-0.103245	-0.206445	-0.0208334	0.0719011	0.144182	52.6	3170.61	281.2	40	843	21.47	761	1353	60.15	929	2206.2	10351830100	1009	566.2	1238	2651.07	13	2602.15	13000	3571	893	10	114.498	1.1389	75838000
17.43	18.1643	-0.536501	0.157573	-0.203283	0.201948	-0.13681	0.199996	0.0314547	0.0128441	0.144182	51.8	3219.69	280.8	40	843	22.32	759	1365	61.45	930	2206.2	15073811500	1009	566.6	1183	2649.38	13	2634.05	12371	3587	892	9	114.509	1.1389	88819000
17.43	18.1947	-0.530048	0.190566	-0.209494	0.36106	0.23733	-0.183788	0.0910118	0.0212045	0.144182	52.6	3165.91	280.35	57	842	23.37	758	1401	60.28	934	2206.2	14594248800	1012	566	1089	2599.95	17	2593.74	8	3572	893	11	114.294	1.1389	60148000
17.87	18.2208	-0.528225	0.199958	-0.158909	0.365509	-0.203556	0.158767	-0.131037	0.0868098	0.144182	51.8	3161.2	280.2	52	841	24.26	756	1406	59.61	926	2206.2	11736325000	1051	562.6	1243	2545.94	20	2597.97	18675	3564	896	10	114.32	1.1389	51745000
17.89	18.2467	-0.52713	0.188091	-0.0421591	0.182938	0.121206	-0.123625	-0.0854253	0.020655	0.144182	49.9	3128.43	281.9	97	841	24.03	756	1395	55.26	928	2206.2	11703337000	1051	559.6	1110	2546.16	20	2576.65	53022	3571	897	12	114.125	1.1389	36696000
17.94	18.2669	-0.532172	0.148878	0.118793	-0.139201	-0.0451546	0.0835968	0.244703	-0.1753	0.144182	48	3091.13	282.55	113	841	24.32	755	1378	57.24	928	2247.79	10766179700	1049	563	1289	2506.96	22	2549.56	30300	3583	894	16	114.027	1.1389	22449000
17.94	18.2875	-0.537079	0.0920664	0.301388	-0.429676	-0.0177056	-0.0346023	0.0247207	-0.164574	0.144182	47	3067.42	282.15	101	842	24.17	755	1318	54.35	928	2200.4	12056649600	1048	560.4	1260	2467.42	25	2536.27	23	3569	892	18	113.953	1.1389	24076000
17.52	18.3086	-0.541759	0.0219321	0.461001	-0.506886	0.0996529	-0.0241536	-0.35082	0.14525	0.144182	46	3029.4	284.8	75	840	24.6	755	1279	53.82	931	2198.6	11567120000	1046	561	1021	2416.58	27	2516.25	15619	3591	890	18	113.953	1.1389	10790000
18.04	18.3336	-0.542615	-0.0531958	0.551016	-0.284842	-0.205661	0.0859705	0.1103	0.337067	0.144182	42.5466	3038.2	285.45	39	821	24.84	754	1271	50.47	931	2198.6	9733985200	1043	565	1062	2351.1	20	2527.01	7302	3592	890	16	113.717	1.1389	6667000
18.56	18.3527	-0.549689	-0.140843	0.513838	0.124409	0.245	-0.152923	0.382131	0.0230985	0.144182	56.8788	3017.28	287.1	59	817	26.6636	754	1271	65.7857	925	2198.6	14067056000	1041	555.4	1153	4243.69	21	2504.82	23041	3593	885	15	114.025	1.1389	30693490
17.65	18.3599	-0.569004	-0.24114	0.330672	0.50033	-0.0998786	0.243973	-0.263253	-0.413612	0.144182	41.7	3002.03	287.5	63	816	24.84	751	1220.88	54.47	930	2169.9	10879962900	1037	553.2	1221	2467.7	22	2498.29	7553	3616	882	12	114.221	1.1389	2.8699e+07
17.66	18.3769	-0.578313	-0.318823	0.0634461	0.664024	-0.165455	-0.349094	-0.296786	-0.244032	0.144182	45.4	2990.51	286.3	48	816	24.67	751	1200.77	52.16	927	2156.2	13540684300	1035	559.8	1378	2488.83	22	2483.09	29300	3638	881	12	114.421	1.1389	11970000
18.87	18.398	-0.583335	-0.37371	-0.245775	0.452858	0.328774	0.433072	0.337751	0.323624	0.144182	44.9	3010.65	287.85	34	816	24.64	748	1243.33	52.2	926	2150.3	11924525000	1033	561.6	1232	2485.74	18	2493.9	30409	3700	880	7	114.33	1.1389	11226000
17.01	18.405	-0.602493	-0.42202	-0.557651	-0.109792	-0.246611	-0.470883	0.177065	0.428192	0.145705	44	2969.54	288.3	38	816	25	744	1282	54.91	922	2123	10993201300	964	563.4	1157	2510.03	11	2465.29	258140	3711	873	9	114.389	1.14339	34371000
16.52	18.4133	-0.619706	-0.437716	-0.768052	-0.671438	0.0146294	0.475573	-0.299477	-0.0589633	0.145705	45.5	2964.84	290.7	50	816	23.04	744	1267	55.95	921	2120.2	12439749700	961	561	1157	2447.89	13	2464.36	66130	3762	871	11	114.256	1.14339	44409000
14.87	18.436	-0.621633	-0.399023	-0.792075	-0.83518	0.186125	-0.458262	-0.111151	-0.447945	0.145705	48.1	3035.87	290.55	70	819	23.5	743	1260	57.06	921	2116.7	16887766700	963	563.4	1050	2531.94	19	2514.87	98979	3779	871	15	114.139	1.14339	31317000
16.36	18.4762	-0.604741	-0.302604	-0.611414	-0.470982	-0.275785	0.391776	0.202004	-0.25111	0.145705	49.9	3054.3	288.65	65	817	22.07	741	1247	57.33	923	2081.4	17730501000	962	569.4	1121	2549.69	19	2533.09	29487	3778	872	12	114.108	1.14339	46000000
18	18.5223	-0.581161	-0.170649	-0.288962	0.175777	0.182364	-0.29516	0.0773037	0.200048	0.145705	49	3047.7	287.25	43	818	22.66	743	1262	58.72	924	2068.7	15809918100	961	564.8	1037	2574.41	16	2526.46	70348	3744	872	13	114.111	1.14339	21001000
18.84	18.5696	-0.555864	-0.0212425	0.084602	0.692184	0.0270215	0.172381	-0.121763	0.33987	0.145705	50.7	3078.48	286.2	54	820	21.86	743	1238	61.44	921	2020.9	19188793000	961	561.4	1132	2584.96	19	2544.34	1342	3743	873	13	114.348	1.14339	36947000
18.85	18.6115	-0.53577	0.124911	0.409375	0.760951	-0.207152	-0.0253606	-0.114279	0.0807038	0.145705	52.1	3072.69	286.9	80	822	21.94	743	1189	61.68	921	2019.4	15987432600	962	561	1269	2596.64	20	2535.1	10946	3751	872	16	114.864	1.14339	36401000
19.29	18.6559	-0.513073	0.264826	0.623358	0.378618	0.257863	-0.132529	0.112984	-0.181124	0.145705	53.5	3094.78	284.95	119	822	22.59	743	1169	60.48	919	2018.3	14944410000	962	561	957	2596.26	21	2553.83	3698	3732	873	15	115.452	1.14339	21556000
18.97	18.6923	-0.498525	0.374899	0.669897	-0.218286	-0.170051	0.284967	0.156566	-0.21352	0.145705	51.2	3067.78	285.05	80	823	22.4	741	1147	58.99	917	2018.3	14482546400	962	577.2	1096	2582.61	23	2535.77	16930	3714	869	17	115.406	1.14339	32518000
18.9	18.7186	-0.494315	0.445056	0.551272	-0.652469	0.0319398	-0.395863	-0.124137	-0.0465332	0.145705	50.8	3127.99	284.3	72	821	22.47	742	1096	60.64	916	2018.3	16026553000	962	575	1372	2610.3	19	2570.34	16011	3715	868	11	115.541	1.14339	35476000
18.99	18.7515	-0.483309	0.491619	0.339362	-0.629029	0.113956	0.455303	-0.171204	0.182918	0.145705	52.4	3128.65	284.6	40	819	23.23	742	1055	61.32	915	2018.3	14930153900	962	582.2	1210	2616.1	16	2570.42	31118	3710	868	9	115.599	1.14339	41567000
18.96	18.7867	-0.469891	0.50664	0.0901905	-0.207666	-0.255032	-0.471092	0.130836	0.215945	0.145705	52.4	3111.42	285.1	60	818	23.49	741	1077	61.18	915	2018.3	16246813400	961	583.8	1213	2635.96	18	2559.64	601	3706	867	9	115.456	1.14339	43552000
19	18.8207	-0.457792	0.48297	-0.143661	0.292571	0.314871	0.439811	0.190017	-0.021622	0.145705	52.9	3168.17	285.05	74	824	24.68	741	1112	62.7	917	2018.3	19076723700	961	591.6	1122	2670.71	20	2596.01	1742	3711	868	10	115.473	1.14339	34378000
19	18.8404	-0.460327	0.406112	-0.329786	0.530142	-0.202057	-0.351726	-0.169544	-0.270453	0.145705	54	3185.64	283.2	52	827	24.28	742	1092	62.74	920	2018.3	16342511500	966	587.8	1079	4297.33	18	2610.51	243	3661	869	8	115.322	1.14339	20293000
18.54	18.8627	-0.460029	0.302522	-0.403925	0.436976	-0.0345178	0.232654	-0.145	-0.137963	0.145705	53.8	3143.32	283.25	92	828	25.01	742	1036	61.5	922	2016	15253777300	967	576	1210	2632.9	19	2579.7	48640	3644	868	6	115.161	1.14339	23247000
18.54	18.8899	-0.45462	0.182669	-0.355101	0.128414	0.25825	-0.11544	0.17953	0.208762	0.145705	53.5	3141.05	283.6	84	826	24.53	743	982	61.14	923	2016	13142679800	967	576.6	1139	2638.7	19	2581	0	3668	868	8	115.437	1.14339	26855000
18.57	18.9088	-0.457425	0.0392117	-0.229165	-0.211107	-0.355113	0.0206798	0.0869654	0.246535	0.145705	52.7	3158.78	283.3	104	828	25.01	743	939	61.09	922	2016	15404204600	970	569	1105	2642.33	22	2591.69	1770	3651	868	10	115.373	1.14339	23247000
18.54	18.9295	-0.458144	-0.105736	-0.0557998	-0.372311	0.292922	0.0484779	-0.133394	-0.0527074	0.145705	53.8	3184.47	282.9	122	827	23.76	743	905	61.64	923	2016	15939402600	970	574	1070	2664.76	22	2601.72	4666	3652	868	13	115.814	1.14339	21046000
18.53	18.9473	-0.461124	-0.245647	0.109171	-0.304145	-0.0920432	-0.0863774	-0.0853704	-0.269674	0.145705	52.9	3183.78	285.6	89	826	22.6	744	852	59.93	925	2016	14698176500	969	573.8	1121	2643.85	23	2596.98	11669	3720	867	11	115.898	1.14339	34141000
18.39	18.9757	-0.452728	-0.354106	0.238524	-0.0727898	-0.165257	0.0907233	0.123187	-0.0885627	0.145705	52.2	3193.97	286.6	98	826	23.23	744	797	61.32	926	2016	15558111200	970	571.6	1006	2640	24	2594.25	124678	3733	867	13	115.907	1.14339	28865000
18.6	19.0077	-0.439994	-0.432187	0.283956	0.132631	0.324508	-0.0862784	0.0592419	0.178042	0.145705	53.8	3168.48	287.55	74	826	22.9	743	721	61.65	927	2016	12050257100	970	571.2	895	2681.05	25	2575.58	154	3746	867	15	116.215	1.14339	28155000
18.56	19.0308	-0.435412	-0.488986	0.215465	0.179117	-0.29413	0.0953278	-0.119152	0.139751	0.145705	54.5	3201.63	287.85	57	825	22.15	742	668	61.89	930	2016	15430386900	970	586.2	829	2704.1	24	2584.57	158765	3743	867	12	113.991	1.14339	26900000
19.16	19.0699	-0.413606	-0.490452	0.09073	0.142602	0.127382	-0.122518	0.00780379	-0.0342567	0.149198	53.4	3247.4	289.2	57	825	21.84	741	645	62.75	930	2014	13198685000	970	589	869	2706.53	19	2618.23	10000	3749	868	13	115.659	1.14854	26836000
17.9	19.1161	-0.383636	-0.447142	-0.0672626	0.0728577	0.0238326	0.142393	0.0187821	-0.127761	0.149198	54.8	3306.47	288.75	25	826	22.26	736	595	61.51	941	2008.4	15489885800	970	581.2	700	2709.8	18	2653.9	71302	3727	868	14	115.635	1.14854	37704000
17.9	19.1712	-0.343882	-0.363127	-0.218907	0.00308665	-0.114898	-0.157055	-0.0183257	-0.0886508	0.149198	54.9	3330.34	288.85	42	831	20.58	737	598	62.42	948	2008.4	18410117900	973	579.6	1089	2744.73	21	2671.89	1	3736	868	16	115.842	1.14854	41094000
17.9	19.224	-0.305863	-0.261256	-0.344418	-0.0896299	0.14489	0.151192	0.0556685	-0.0201938	0.149198	55.9	3397.03	288.25	75	832	20.83	736	608	63.61	947	2008.4	24379401000	973	585	1025	2753.03	24	2721.07	100	3728	868	18	116.002	1.14854	67916000
18.43	19.2668	-0.277588	-0.159976	-0.41732	-0.188784	-0.128082	-0.100583	-0.0107542	0.070622	0.149198	57.5	3402.14	287.6	57	833	19.67	736	628	64.57	943	2008.4	19703734900	973	586.6	1287	2745.73	24	2719.7	1602	3698	868	18	116.076	1.14854	44275000
19.43	19.32	-0.23836	-0.043197	-0.377158	-0.18425	0.111515	0.00420394	-0.0681045	0.204878	0.149198	57.7	3338.7	289.6	58	832	20.3	733	639	66.25	942	2008.4	19600426500	970	588.2	1099	2775.6	26	2682.39	11000	3707	867	17	115.983	1.14854	29680000
19.43	19.3672	-0.204918	0.0609968	-0.242798	-0.0775745	-0.118206	0.119339	0.000236412	0.09923	0.149198	59.8	3445.74	290.95	49	833	19.89	731	643	66.5	943	2072.2	26043600700	972	583.8	1090	4328.86	18	2754.36	10202	3742	867	14	115.983	1.14854	28746000
19.7	19.4156	-0.170123	0.152759	-0.0255698	0.108312	0.105199	-0.243647	0.126461	-0.221799	0.149198	59.5	3439.61	291.35	57	833	20.09	733	635	66.45	947	2072.2	28804627100	972	584	1259	2779.76	20	2755.65	10601	3734	868	18	115.996	1.14854	24681000
19.99	19.4633	-0.135861	0.223567	0.228589	0.270642	-0.00180101	0.345533	-0.0395801	-0.341114	0.149198	59.13	3451.93	293.35	46	832	20.36	732	622	67.1	945	2073.3	24597252700	972	588	1179	2784.7	24	2761.22	101	3759	868	18	116.517	1.14854	23459000
19.5	19.5134	-0.0990886	0.271959	0.465128	0.298574	-0.184843	-0.402792	-0.167761	0.0245858	0.149198	59.8	3442.71	291.5	44	831	18.7	734	630	67.07	946	2073.3	29864996900	972	585.6	1178	2774.88	26	2751.8	172	3736	869	12	116.669	1.14854	53785000
20.94	19.5708	-0.0549573	0.29813	0.623747	0.134746	0.315723	0.380736	0.0994099	0.458415	0.149198	59.9	3520.12	289.6	35	831	18.84	734	634	67.12	948	2073.3	30148141100	975	583	988	2792.67	18	2804.23	9800	3720	869	11	116.614	1.14854	38189000
20.51	19.5996	-0.0401775	0.257027	0.603981	-0.210813	-0.264518	-0.255134	0.147069	0.261172	0.149198	59.6	3729.48	289.3	43	830	19.14	733	637	64.76	950	2073.3	52865859000	974	590.8	1201	2796.11	19	2961.28	20701	3735	870	15	116.893	1.14854	44105000
19.95	19.6324	-0.0215624	0.192064	0.453635	-0.429646	0.103876	0.0665828	-0.0332186	-0.266312	0.149198	57.6	3684.69	289	54	829	19.56	734	649	65.21	949	2072.2	56555796700	973	593	1285	2793.9	18	2941.52	14103	3714	870	15	116.894	1.14854	37739000
19.66	19.6655	-0.00244051	0.108449	0.206087	-0.331932	0.060645	0.146532	-0.223916	-0.445143	0.149198	58.8	3678.39	288.65	97	827	21.17	736	651	66.39	949	2072.2	47497645300	972	602.6	1262	2792.38	21	2953.82	46636	3708	870	16	116.915	1.14854	49356000
19.56	19.7077	0.0261004	0.0249721	-0.0728217	0.0516253	-0.174979	-0.355014	0.0294906	-0.0477488	0.149198	59.4	3669.37	286.85	77	827	21.59	735	658	66.03	949	2072.5	35020660200	972	604.4	1299	2784.49	23	2940.95	12120	3674	870	17	116.987	1.14854	36713000
20.25	19.7603	0.065347	-0.0510583	-0.330066	0.434845	0.189009	0.50248	0.300109	0.376446	0.149475	60	3749.71	285.85	70	826	22.18	736	664	65.07	952	2072.5	34578620000	972	620	1038	2803.69	23	2994.01	6869	3657	871	17	116.897	1.13723	30075000
18.96	19.7928	0.0842836	-0.150322	-0.561972	0.460851	-0.140466	-0.552704	-0.135675	0.240863	0.149475	58.3	3794.1	281.8	65	829	23.03	737	669	65.67	957	2076.5	52564943600	975	615.4	1281	2792.81	23	3027.58	45372	3574	873	15	117.106	1.13723	26429000
19.11	19.8336	0.111696	-0.230888	-0.676539	0.151064	0.137296	0.515658	-0.242191	-0.110357	0.149475	58.2	3816.01	280.8	67	827	22.83	740	663	65.86	958	2076.5	42414252900	977	611.2	1206	2789.65	24	3054.25	41795	3548	872	16	117.127	1.13723	21353000
19.12	19.8753	0.140312	-0.29237	-0.650905	-0.279407	-0.181408	-0.412414	0.181304	-0.236246	0.149475	58.1	3848.09	282.35	49	832	22.04	742	664	65.99	957	2076.5	55500636500	979	615.6	1237	2771.45	19	3102.1	31816	3573	873	15	117.144	1.13723	27966000
19.32	19.9253	0.177597	-0.320222	-0.475897	-0.509265	0.139832	0.257809	0.185772	-0.0944188	0.149475	58.7	3808.85	280.9	44	832	23.17	743	657	66.3	956	2074.1	58381706500	983	613.2	1252	2748.93	16	3106.42	58818	3558	873	13	117.156	1.13723	27429000
19.39	19.9822	0.222201	-0.313477	-0.191265	-0.379594	0.0636307	-0.0877347	-0.237211	0.0407292	0.149475	58	3657.58	283.55	49	838	22.91	742	649	65.74	958	2074.1	57785547300	984	603.4	1321	2743.07	15	2969.86	42095	3578	871	12	117.171	1.13723	28374000
20.11	20.0422	0.270012	-0.277785	0.131466	0.00604282	-0.367779	-0.0753289	-0.131889	0.0702231	0.149475	58.9	3729.95	284.75	67	847	22.18	742	645	66.58	955	2074.1	42621302900	978	592.8	1068	2783.3	22	3026.99	33261	3602	870	13	117.079	1.13723	24852000
21.68	20.1139	0.329594	-0.208358	0.424099	0.378524	0.528666	0.191584	0.277391	0.106082	0.149475	59.5	3755.35	284.2	101	846	22.22	742	647	66.67	956	2058.3	51117315800	978	593.8	1218	2791.52	24	3060.31	61573	3614	871	14	117.085	1.13723	35455000
21.45	20.1642	0.366939	-0.151259	0.570123	0.422072	-0.360448	-0.238045	0.0155018	0.053593	0.149475	59.4	3724.19	285.65	96	845	22.17	741	654	67.55	960	2053.4	45321462500	976	589.2	1202	2810.92	26	3026.95	102735	3617	871	17	117.093	1.13723	28913000
21.52	20.2199	0.409263	-0.0793914	0.581334	0.186525	-0.0492348	0.234565	-0.173469	-0.0317772	0.149475	60.8	3698.49	285.1	69	845	22.63	740	677	67.23	959	2040.3	37314179800	976	592.6	1291	2808.48	21	2990.68	12652	3589	870	15	116.864	1.13723	25777000
21.3	20.2704	0.445697	-0.00873662	0.455282	-0.141301	0.438708	-0.202332	-0.0125829	-0.146798	0.149475	60.3	3745.01	284.9	53	844	22.36	737	730	67.16	961	2040.3	34120613900	976	595.6	1308	2822.48	21	3021.75	16901	3596	868	16	116.953	1.13723	24393000
21.07	20.3191	0.479615	0.0609942	0.239758	-0.313446	-0.541203	0.168831	0.109736	-0.130627	0.149475	59.8	3851.75	285.2	101	845	21.71	735	721	67.54	966	2000.7	39779717900	975	592.8	1205	2832.94	25	3096.42	115750	3597	866	19	116.793	1.13723	27301000
21.34	20.3757	0.520949	0.137636	0.00857623	-0.214243	0.285096	-0.158025	0.0715925	0.101634	0.149475	60.3	3833.96	285.95	73	845	21.01	734	712	67.61	967	2000.7	35090886000	972	591	1310	2832.57	26	3090.97	27239	3610	866	20	116.661	1.13723	25081000
21.36	20.4243	0.553235	0.196965	-0.206465	0.00775215	0.129824	0.173805	-0.153738	0.241512	0.149475	60.4	3835.44	285.55	63	843	21.53	733	709	68.5	966	1996.3	35855750500	970	596.4	1213	2824.23	28	3090.64	51961	3602	865	21	116.677	1.13723	63457000
21.16	20.4688	0.580547	0.240229	-0.351914	0.169413	-0.390875	-0.201404	-0.0704994	0.0829987	0.149475	61	3836.89	287.4	52	843	20.83	733	695	67.86	963	1967.5	41425118200	970	597.8	1240	2854.88	28	3101.45	50497	3649	864	19	116.869	1.13723	39737000
21.44	20.5133	0.606907	0.270403	-0.3927	0.166853	0.345268	0.23417	0.230321	-0.207235	0.149475	60	3833.8	286.35	59	845	20.56	732	690	67.03	963	1942	36484834600	969	597.6	1178	2800.71	24	3104.15	116	3641	864	15	117.066	1.13723	30044000
21.31	20.5502	0.624555	0.278277	-0.336238	0.0244656	-0.0758106	-0.259878	0.0151056	-0.268796	0.149475	58.9	3742.83	288.05	65	845	20.83	732	689	67.21	963	1932	38027876200	968	594.6	1173	2798.36	19	3043.03	190292	3635	863	14	116.748	1.13723	38053000
21.36	20.5924	0.646692	0.279996	-0.186122	-0.0912358	-0.170641	0.275328	-0.271045	0.0508844	0.149475	59.8	3700.44	288.3	101	846	21.44	733	683	67.97	961	1906.9	35349802100	968	597.6	1271	2818.46	24	2997.1	76030	3631	863	17	116.707	1.13723	36922000
21.34	20.6291	0.662281	0.264109	-0.00201925	-0.0925482	0.198072	-0.281805	0.0438068	0.331759	0.149475	60.2	3743.39	288.25	79	846	21.75	733	690	67.83	959	1906.9	29139035700	968	593.2	1179	2805.37	26	3022.72	21939	3615	863	19	116.796	1.13723	38897000
21.45	20.6676	0.678793	0.240407	0.172407	0.0212955	-0.0221893	0.280595	0.321979	0.186894	0.149475	59.5	3728.4	287.45	73	845	22.16	733	692	67.82	961	1906.9	28810642500	968	594.2	1125	2815.44	27	2994.94	245404	3589	863	21	116.724	1.13723	23569000
21.71	20.6916	0.679598	0.192696	0.270065	0.113675	-0.157057	-0.265014	-0.16111	-0.248199	0.149475	60.3	3872.34	282	65	844	21.44	732	689	68.39	961	1906.9	37508299100	964	593.6	1265	2834.4	26	3090.76	237098	3526	863	20	117.645	1.13723	21554000
21.74	20.719	0.683077	0.147761	0.298471	0.125294	0.190956	0.254678	-0.271033	-0.331667	0.148511	61.4	3973.93	282.1	44	843	21.82	729	685	69.01	963	1886.8	46612469300	964	608.8	1158	2867.19	22	3170.36	28807	3546	864	17	117.127	1.12285	19064000
21.67	20.7512	0.690755	0.112775	0.261239	0.0311077	-0.0641233	-0.269383	0.247277	0.0599854	0.148511	61.9	3971.29	282.15	68	843	21.93	734	674	69.37	967	1886.8	44706898100	962	605.2	1199	2867.24	25	3176.82	137446	3549	863	19	117.092	1.12285	21323000
21.94	20.7814	0.695882	0.0827532	0.161513	-0.129707	-0.133937	0.308833	0.16612	0.346505	0.148511	62.6	4022.16	282.9	85	845	23.09	735	672	69.31	971	1882.8	43054863500	961	614.8	1230	2873.4	26	3216.3	38867	3567	863	18	117.205	1.12285	26981000
21.83	20.8121	0.700931	0.0631721	0.0308144	-0.228379	0.261067	-0.361953	-0.27099	0.140741	0.148511	61.7	4062.23	282.95	65	845	24.37	736	699	69.4	972	1880.8	46911766900	962	614.4	1095	2879.39	26	3246.57	360377	3570	863	19	117.049	1.12285	37867000
21.64	20.8516	0.714549	0.0649186	-0.0870406	-0.156788	-0.213397	0.410876	-0.0687059	-0.243717	0.148511	63.3	4057.23	284.15	49	846	24.25	739	714	71.1	972	1879	50451840300	966	619	1165	2895.77	30	3244.81	218714	3578	864	23	117.174	1.12285	26660000
21.49	20.8913	0.727779	0.0757696	-0.180963	0.0374193	-0.0222814	-0.453422	0.226904	-0.301667	0.148511	63.4	4075.43	284.4	43	845	25.46	741	725	70.61	977	1879	36416999700	965	616.6	1163	2878.2	31	3239.66	191463	3591	864	23	117.095	1.12285	36507000
21.78	20.9342	0.743675	0.0947768	-0.234506	0.222823	0.293144	0.47597	0.0131705	0.0391594	0.148511	63.28	4085.85	285.8	62	844	26.05	742	734	71.73	980	1873.4	38013440800	965	618.4	1204	2888.21	30	3241.93	314712	3586	864	22	116.994	1.12285	56619000
21.43	20.9639	0.745443	0.0986266	-0.263047	0.241196	-0.389698	-0.460673	-0.184629	0.305147	0.148511	63.8	3997.58	286.15	44	844	27.24	743	728	70.83	980	1871.1	35303187900	966	619	1385	2888.32	29	3189.96	259274	3576	864	19	116.973	1.12285	40295000
21.85	20.9993	0.752393	0.107052	-0.232792	0.113329	0.240991	0.410827	0.059227	0.212056	0.148511	63.6	3988.62	283.3	48	844	26.5	742	726	71.55	980	1871.1	28978899600	966	623	1101	2907.41	24	3188.63	41452	3540	863	19	117.082	1.12285	25175000
21.7	21.0253	0.749074	0.100853	-0.164825	-0.0947283	0.0602753	-0.328846	0.0877847	-0.149796	0.148511	63.73	3975.52	281.75	53	845	26.73	743	738	71.18	984	1871.1	34880978500	967	619.2	1319	2905.58	24	3177.79	252103	3519	863	19	117.08	1.12285	21731000
21.91	21.0614	0.755449	0.101745	-0.0409023	-0.212088	-0.303501	0.225562	-0.0277011	-0.303636	0.148511	63.04	4085.79	281.5	65	845	26.92	747	749	71.72	984	1871.1	35791875200	967	621.6	1130	2907.06	23	3253.6	3113	3531	863	20	117.072	1.12285	26020000
22.24	21.0944	0.758187	0.0923254	0.0965162	-0.195199	0.300354	-0.125575	-0.0719061	-0.111838	0.148511	64.12	4087.24	280	82	844	27.38	745	767	71.62	983	1864	35754179600	963	620.2	1295	2900.45	27	3263.12	257	3531	862	20	117.383	1.12285	20958000
22.36	21.1268	0.759706	0.0730546	0.219435	-0.066932	-0.0541939	0.0501186	-0.00204891	0.199464	0.148511	63.88	4072.08	278.2	77	844	26.81	745	790	71.97	981	1864	32553994200	961	587.8	1290	2905.03	25	3250.2	23052	3522	862	21	117.323	1.12285	18395000
22.41	21.1605	0.761977	0.0451264	0.302577	0.0900749	-0.232265	-0.0117691	0.0975977	0.290233	0.148511	59.451	4120.61	279.5	68	844	23.5331	743	893.615	66.1983	980	1864	31519800400	959	588.2	1177	4352.48	25	3270.8	151102	3529	861	22	117.354	1.12285	29346338
22.5	21.1902	0.759519	0.00124311	0.316337	0.170186	0.313977	0.0124612	-0.00367835	0.0365665	0.148511	65.78	4025.61	280.3	54	846	26.81	741	877.516	74.04	984	1864	35321738700	956	596.8	1294	2907.97	29	3215.04	131793	3547	860	24	117.26	1.12285	2.91344e+07
22.46	21.2105	0.747009	-0.063043	0.250879	0.137427	-0.0987476	-0.035834	-0.116521	-0.271593	0.148511	66.05	4019.01	279	57	846	27.45	741	821	74.51	984	1864	32836120700	956	600.2	1273	2933.68	30	3198.59	91833	3524	860	24	117.124	1.12285	25810000
22.49	21.2345	0.737933	-0.127555	0.144032	0.0652072	-0.21602	0.0826433	0.0629854	-0.225054	0.148511	66.3	4030.09	278.85	51	845	27.33	740	850	74.57	981	1861.1	27487216400	956	604.4	1206	2927.25	32	3201.61	324916	3500	860	25	117.423	1.12285	28948000
22.47	21.2634	0.733515	-0.186115	0.0234451	0.00215494	0.332781	-0.155925	0.0912327	0.104184	0.148511	67.21	3941.82	280.4	51	846	27.21	740	869	74.35	980	1861.1	32587912900	954	603.2	1195	2926.17	30	3123.83	148094	3526	860	22	117.355	1.12285	25073000
22.48	21.2947	0.731342	-0.238781	-0.0936108	-0.0572481	-0.148228	0.23723	-0.137664	0.270083	0.148511	66.04	3889.27	281.45	58	846	25.78	740	889	72.15	981	1899.9	28087385400	952	607	1271	2939.88	29	3086.4	10518	3547	860	23	117.378	1.12285	30720000
22.03	21.321	0.723838	-0.291346	-0.198438	-0.130078	-0.18591	-0.306468	-0.0242911	0.0727117	0.148511	64	3900.33	281.3	58	846	26.3	737	913	72.04	982	1916	29211488600	952	607.4	1162	2943.03	30	3062.5	80734	3541	858	23	117.341	1.12285	16534000
21.88	21.3541	0.723183	-0.326736	-0.257927	-0.164603	0.395254	0.347709	0.201847	-0.17256	0.148511	64.38	3913.21	284.8	50	845	26.2	736	1011	72.8	983	1921.1	22230251776	952	616.2	1123	2945.83	27	3078.34	78567	3534	857	21	117.159	1.12285	14531000
20.24	21.3774	0.712464	-0.361049	-0.284782	-0.141679	-0.302323	-0.34826	-0.115141	-0.188777	0.148619	62.25	3684.62	286.25	47	845	25.25	737	1021.93	71.24	985	1927.2	32697226900	949	610.8	1282	2932.47	23	2906.46	406110	3532	852	19	116.666	1.11845	6264000
20.69	21.4162	0.717634	-0.360979	-0.238123	0.0136186	-0.0113515	0.309014	-0.138245	0.0578883	0.148619	63.63	3720.67	285.7	47	845	26.32	738	936	69.88	985	1927.2	25328176900	945	605	1223	2884.05	23	2926.39	331458	3597	851	19	116.68	1.11845	21043000
21.63	21.4603	0.728167	-0.338712	-0.147346	0.20277	0.255119	-0.261914	0.159285	0.16849	0.148619	62.75	3667.46	287.15	54	843	26.82	734	940	70.37	984	1927.2	23153051900	945	599.2	1232	2879.42	20	2893.76	60375	3607	848	19	116.471	1.11845	22327000
21.78	21.4992	0.73339	-0.309757	-0.0551878	0.266822	-0.253359	0.218806	0.0372744	-0.01163	0.148619	61.59	3599.7	287.2	50	844	26.42	733	974	70.39	982	1927.2	20004113300	944	598.4	1224	2870.72	24	2850.95	92151	3600	848	20	115.867	1.11845	21589000
21.93	21.5356	0.73589	-0.272709	0.0236496	0.151692	0.0754485	-0.172236	-0.114603	-0.126459	0.148619	62.23	3730.45	287.25	63	845	25.54	732	1013	70.62	981	1976.3	28230680800	944	600.8	1281	2881.4	29	2939.21	60108	3591	847	21	115.836	1.11845	32100000
22.04	21.5791	0.745498	-0.217651	0.0930911	-0.0646678	0.0945903	0.118836	0.0339153	0.037327	0.148619	63.38	3668.73	289.2	75	845	24.95	728	1026	70.23	979	1995.2	21202988200	942	607.2	1257	2811.87	33	2903.71	185816	3593	846	24	114.917	1.11845	22363000
22.25	21.6203	0.752692	-0.15846	0.133004	-0.268473	-0.14194	-0.068516	0.000277535	0.137338	0.148619	62.08	3645.15	292.75	80	847	25.81	721	1043	71.24	974	1995.2	20834535300	935	603	1180	2834.41	32	2883.61	3381	3628	841	25	114.722	1.11845	21579000
22.36	21.6613	0.759409	-0.0959537	0.146349	-0.319242	0.0815166	0.0322635	-0.00898916	-0.0493754	0.148619	62.68	3727.09	291.25	42	847	25.89	717	1032	71.77	973	2001.1	23051970100	929	600.6	1474	2850.96	32	2938.68	151163	3611	840	25	114.994	1.11845	20323000
22.42	21.7063	0.769993	-0.0277787	0.145499	-0.156775	-0.00330478	-0.016006	0.101322	-0.215482	0.148619	64.13	3743.96	292.35	49	847	25.49	715	1032	72.62	975	2001.1	24838570100	925	601.8	1234	2876.32	32	2955.71	160917	3621	839	25	114.806	1.11845	20726000
22.66	21.7534	0.782546	0.0401516	0.131695	0.1231	-0.031898	0.013084	-0.111976	-0.0360448	0.148619	64.51	3648.76	291.7	48	848	24.92	716	1040	72.21	979	2001.1	26630164300	920	597.4	1347	2859.53	33	2882.3	1097	3577	838	26	114.474	1.11845	26129000
23.12	21.8021	0.796179	0.102394	0.104305	0.335865	0.0156661	-0.0223376	-0.130343	0.269195	0.148619	63.9813	3617.79	289.4	54	848	25.12	713	1041	71.97	981	2008.7	20947244200	915	599.2	1480	2840.23	30	2870.6	37857	3556	836	23	114.55	1.11845	16472000
22.73	21.8475	0.805945	0.148572	0.055268	0.322892	-0.00539771	0.0344063	0.260501	0.195139	0.148619	63.98	3666.78	289.15	55	850	25.32	714	1049	72.18	981	2031.7	21138702200	913	595.4	1237	2864.36	31	2905.97	73742	3560	836	23	114.626	1.11845	20131000
22.85	21.8772	0.799067	0.162062	-0.025173	0.0739853	0.0561688	-0.0261304	0.0716208	-0.227955	0.148619	63.62	3649.38	288.9	89	850	26.3	709	1059	70.99	985	2066.9	20002690500	909	592.4	1459	2856.27	29	2891.7	88345	3558	835	24	114.784	1.11845	27286000
22.85	21.9076	0.792344	0.165174	-0.0901885	-0.193881	-0.081951	0.0119859	-0.336298	-0.317351	0.148619	62.34	3583.96	289.35	60	850	25.99	709	1068	67.76	985	2073.2	19734030900	907	594	1351	2822.24	29	2852.52	131974	3572	834	23	114.637	1.11845	27159000
23.08	21.9468	0.794099	0.171269	-0.109023	-0.281181	0.00197925	-0.00650677	0.0285809	0.114129	0.148619	60.44	3593.91	291.1	55	848	25.4	707	1066	68.69	983	2075.6	16720549000	903	589.6	1236	2826.06	28	2852.99	85200	3584	833	24	114.637	1.11845	21878000
23.23	21.9845	0.793936	0.169359	-0.0973646	-0.18026	0.116993	-0.00349253	0.336675	0.379232	0.148619	60.53	3637.2	291.25	49	852	25.51	706	1149.35	70.11	986	2079.7	19672090200	899	585.4	1385	4368.51	30	2892.38	610680	3583	833	25	114.609	1.11845	4477000
22.5	22.0109	0.781786	0.149819	-0.0768874	-0.00537974	-0.147683	0.0372173	-0.125305	0.0379611	0.148619	62.19	3672.26	291	59	854	25.4	704	1082	70.11	985	2079.7	22331055700	894	585.8	1246	2802.39	27	2909.91	306574	3576	833	23	114.394	1.11845	23255000
22.66	22.0442	0.776253	0.138664	-0.0266431	0.159375	0.0713918	-0.08652	-0.259029	-0.347742	0.148619	61.34	3663.91	291.45	53	856	25.45	706	1107	69.45	982	2079.7	19895882100	893	581	1241	2783.02	28	2914.7	70297	3559	832	24	114.58	1.11845	15614000
23.05	22.0845	0.777522	0.139066	0.0389	0.214395	0.0296484	0.128501	0.149234	-0.198641	0.148619	61.41	3641.18	290.1	55	857	25.22	704	1097	66.87	980	2079.7	20575878900	893	579.6	1361	2788.86	28	2905.81	92857	3555	831	23	114.753	1.11845	12903000
23.13	22.1246	0.778117	0.141909	0.083968	0.112493	-0.104528	-0.164078	0.168308	0.224748	0.148619	57.91	3629.79	293.45	59	857	24.39	704	1096	64.49	978	2079.7	19523058000	890	570	1192	2752.06	28	2898.7	72232	3576	829	23	114.698	1.11845	22923000
23.2	22.1562	0.769515	0.136494	0.0787621	-0.0810506	0.125219	0.195598	-0.124618	0.282995	0.144944	54.13	3632.01	296.7	71	857	23.67	702	1103	61.28	973	2087.5	21594355400	886	574.8	1260	2744.45	30	2890.08	14548	3584	828	25	114.577	1.11365	28682000
22.81	22.1809	0.753495	0.126521	0.0305801	-0.2029	-0.0547717	-0.20074	-0.085304	-0.0536664	0.144944	54.27	3598.47	299.75	57	857	24.49	698	1122	61.97	968	2089.8	18846354100	880	578.2	1344	2803.27	32	2862.28	6509	3617	826	26	114.244	1.11365	35699000
22.86	22.215	0.746629	0.133654	-0.0164823	-0.12183	-0.0538205	0.173666	0.0837402	-0.234414	0.144944	53.5396	3597.11	301.7	53	859	24.18	697	1141	60.63	970	2094.4	18156104700	876	576.8	1324	2826.15	32	2861.42	182001	3631	825	26	114.214	1.11365	28523000
22.9	22.2515	0.741871	0.149187	-0.0554073	0.073001	0.083655	-0.133298	0.000666941	-0.079413	0.144944	54.15	3564.68	301.7	42	857	23.91	694	1138	61.67	968	2094.4	17706441100	873	582	1317	2843.49	35	2827.8	229761	3639	824	26	114.207	1.11365	32198000
23.03	22.2824	0.730973	0.160941	-0.0863473	0.188942	-0.0128237	0.0893438	-0.00234089	0.101548	0.144944	55.73	3610.74	300.85	37	856	25.13	693	1125	62.29	964	2094.4	16658591800	870	587	1338	2886.73	32	2852.13	36994	3629	823	24	114.55	1.11365	12241000
22.85	22.3088	0.71511	0.168844	-0.0945306	0.125517	-0.059071	-0.0357138	0.0467823	0.0981498	0.144944	55.02	3719.28	299.55	60	856	24.91	693	1105	62.29	968	2094.4	26052579600	868	593.8	1218	2885.72	28	2925.72	260919	3599	823	25	114.08	1.11365	31897000
23.06	22.3385	0.702209	0.181492	-0.0596733	-0.0499273	0.0537386	-0.0214467	-0.0967236	0.0306354	0.144944	53.42	3691.1	302.6	65	855	24.75	693	1080	59.97	969	2094.4	24025577500	868	593.6	1348	2879.84	29	2909.38	89644	3640	823	25	113.661	1.11365	20717000
22.91	22.3719	0.692798	0.197466	0.0125248	-0.192497	0.0148879	0.0664976	-0.0413772	-0.00363212	0.144944	53.68	3685.39	303.2	57	858	24.9	693	1062	61.31	965	2094.4	21295779100	862	589.2	1322	2891.64	29	2910.74	127745	3633	822	25	113.779	1.11365	26947000
22.94	22.4023	0.679865	0.205171	0.0907601	-0.194524	-0.0876882	-0.0953482	0.187614	-0.0711159	0.144944	53.2	3654.88	307.75	92	858	24.99	691	1085	62.01	967	2094.4	21543579600	862	589.2	1217	2886.98	32	2881.97	12199	3678	822	24	113.79	1.11365	18022000
23.2	22.4295	0.663403	0.201702	0.150651	-0.037387	0.103742	0.111811	-0.0154039	-0.128276	0.144944	54.04	3654.82	304.1	92	858	24.96	689	1093	60.94	960	2094.4	15396496000	862	591.2	1252	2889.67	33	2887.62	170265	3636	819	25	114.042	1.11365	15665000
23.36	22.4562	0.645999	0.18845	0.176943	0.18102	-0.0265837	-0.111703	-0.250246	-0.019296	0.144944	52.8	3667.62	306.15	45	859	25.05	688	1135	62.14	959	2094.4	14770532000	865	597.6	1222	2917.75	32	2890.16	239808	3647	818	26	114.076	1.11365	27998000
23.47	22.4854	0.630785	0.1675	0.161674	0.298443	-0.103577	0.0906615	0.121716	0.195582	0.144944	54.15	3715.94	304.3	49	858	24.89	690	1179	61.82	963	2077.3	23075697300	867	596.4	1272	2926.46	33	2917.8	345218	3651	818	26	114.297	1.11365	29882000
23.27	22.5084	0.608892	0.126875	0.0893138	0.18727	0.171987	-0.0539198	0.24803	0.183662	0.144944	55.32	3828.52	311.25	39	856	25.03	689	1194	64.45	964	2053.8	29101153700	872	600.8	1353	2954.18	34	2987.12	89260	3713	818	28	114.566	1.11365	19869000
22.58	22.5181	0.573027	0.0593443	-0.0322478	-0.0983103	-0.0786115	0.0255182	-0.224074	-0.115577	0.144944	56.75	3833.94	313.6	54	859	25.24	691	1239	65.2	967	2023.8	28697383500	874	604.6	1227	2950.46	35	3001.98	168479	3711	819	27	114.122	1.11365	23186000
22.01	22.5315	0.540875	-0.00919737	-0.138692	-0.307021	-0.0852025	0.00427162	-0.143789	-0.26348	0.144944	57.32	3841.27	315.8	55	861	26.31	691	1258	64.86	972	2023.1	21049389400	878	606.4	1349	2945.35	31	3008.15	40101	3720	820	25	113.758	1.11365	39665000
22.81	22.5576	0.521671	-0.0635315	-0.184347	-0.263155	0.151356	-0.0561087	0.258672	-0.0394128	0.144944	56.59	3801.31	321.8	95	859	26.37	694	1280	65.05	978	2023.1	24369924400	878	605.4	1293	2917.38	30	2982.07	38101	3742	821	24	113.612	1.11365	48978000
22.57	22.5794	0.498071	-0.122567	-0.184793	-0.0412148	-0.0956871	0.116559	-0.0261055	0.193295	0.144944	57.49	3794.33	316.4	63	858	27.35	692	1317	66.49	976	2018.5	17444953300	883	595.6	1358	2913.78	32	2976.28	22419	3698	821	26	113.71	1.11365	29565000
22.48	22.597	0.470275	-0.18445	-0.143101	0.190625	0.00663312	-0.163888	-0.175677	0.147385	0.144944	57.83	3834.82	315.6	69	858	26.85	694	1340	66.55	980	1991.1	19539704900	887	596.8	1239	2924.92	32	2996.79	55107	3691	822	26	113.835	1.11365	29865000
23.64	22.6161	0.444144	-0.239431	-0.062037	0.281815	0.0416077	0.188361	0.152459	-0.0483416	0.144944	58.09	3825.59	316.85	85	859	26.24	695	1354	66.55	982	1981.5	18143152300	888	603.8	1305	2941.76	33	2978.88	2160	3691	823	27	113.888	1.11365	24944000
23.19	22.6294	0.412128	-0.292817	0.0291555	0.167312	-0.0375576	-0.180872	0.0102143	-0.144377	0.145461	59.47	3935.81	308.85	69	858	26.87	697	1381	65.06	994	1950.3	25084043300	896	598.8	1050	2964.33	33	3044.9	20690	3653	824	27	114.537	1.13707	21064000
23.2	22.6491	0.386968	-0.326319	0.126574	-0.0395438	0.0395471	0.142639	-0.146053	-0.0412616	0.145461	57.51	3937.17	312.05	47	856	26.68	700	1446	62.4	995	1949.1	21452062400	912	599.8	1220	2973.01	34	3043.94	101	3669	824	25	114.178	1.13707	22887000
22.71	22.6676	0.360943	-0.346692	0.194209	-0.208294	-0.102673	-0.0884193	0.117923	0.0516662	0.145461	54.8	3893.53	321.1	37	856	26.47	705	1549	63.82	995	1945.1	21229617300	911	589	1277	2995.82	30	3015.26	200	3716	825	25	114.11	1.13707	20723000
23.43	22.6838	0.333021	-0.353784	0.211184	-0.232678	0.18367	0.0340723	0.0675398	0.0357847	0.145461	55.86	3873.1	317.65	37	854	25.97	705	1700	63.3	995	1926.5	19441513300	910	585.4	975	4321.12	33	3005.25	70500	3690	826	26	114.242	1.13707	22664000
23.43	22.7044	0.30995	-0.338695	0.180558	-0.0928945	-0.157487	0.0103119	-0.189202	0.0263445	0.145461	55.77	3893.2	318	50	854	26.34	706	1740	64.23	993	1899.51	15675542900	916	589.8	1297	2990.41	33	3011.06	42100	3691	825	27	114.191	1.13707	21091000
23.65	22.7253	0.287766	-0.306754	0.100169	0.0963955	-0.0573875	-0.046179	0.0348985	0.0341364	0.145461	57.19	3802.79	316.35	44	853	26.77	710	1725	64.11	989	1887.8	21154126800	910	586.4	1103	2975.95	34	2933.36	50731	3665	824	27	114.406	1.13707	20177000
22.62	22.7398	0.259467	-0.26767	-0.0232574	0.190431	0.355101	0.0740019	0.204268	-0.029801	0.145461	56.61	3793.13	313.45	38	851	26.52	709	1759	64.16	997	1882.2	14511060400	907	583	1196	2979.63	34	2928.23	52501	3660	824	26	114.564	1.13707	20725000
22.38	22.7508	0.228457	-0.217314	-0.150262	0.152716	-0.460174	-0.0737214	-0.120276	-0.0918182	0.145461	57.74	3786.74	313.2	52	852	28.15	707	1777	67.01	994	1870.3	13548353800	907	581.8	1105	2993.07	30	2915.3	46507	3657	824	25	114.602	1.13707	48753000
22.83	22.7792	0.215771	-0.132162	-0.216467	0.0615164	0.205183	0.0299012	-0.165769	-0.00586977	0.145461	59.92	3785.22	319	63	852	28.26	707	1816	66.52	992	1870.3	14369252200	908	583.2	1207	2999.91	31	2917.76	1800	3690	824	25	114.432	1.13707	38126000
22.71	22.8049	0.201276	-0.0407561	-0.237059	-0.0725523	0.23768	0.0317726	0.115006	0.0606018	0.145461	59.57	3808.73	316.65	40	854	28.76	706	1865	66.72	992	1870.3	13779475900	901	582	1082	3013.77	34	2930.55	29401	3667	824	25	114.336	1.13707	27210000
22.71	22.8254	0.182207	0.0476327	-0.214925	-0.185632	-0.526153	-0.0823686	0.174205	0.0260705	0.145461	58.78	3824.19	317.75	75	857	29.02	705	1928	66.48	992	1870.3	16764339700	903	581	1166	3014.3	34	2942.19	100	3693	825	26	114.28	1.13707	32837000
22.71	22.8522	0.170212	0.141531	-0.138954	-0.18476	0.440297	0.106783	-0.105992	8.68437e-05	0.145461	58.64	3806.84	317.75	134	858	28.44	702	2011	64.35	997	1866.8	13181175100	902	584	1062	3004.04	35	2937.62	21512	3731	825	27	114.39	1.13707	27330000
22.96	22.8733	0.153282	0.221782	-0.0424751	-0.0818116	-0.0468817	-0.100833	-0.247336	-0.0143533	0.145461	56.98	3804.64	315.8	142	859	28.43	701	2064	63.66	995	1866.8	14963161600	897	576.6	1225	2984.42	36	2931.69	7341	3784	827	27	114.495	1.13707	24428000
23	22.8989	0.141737	0.295535	0.0677059	0.0885611	-0.35566	0.0688942	0.197077	-0.0134468	0.145461	56.09	3768.4	319.1	70	859	27.74	700	2130	61.93	995	1866.8	14988882800	897	579.6	1342	2995.11	37	2901.18	10963	3866	827	27	114.349	1.13707	23473000
23.56	22.9228	0.129153	0.350644	0.158163	0.21282	0.461286	-0.0253588	0.263176	-0.0357144	0.145461	55.11	3807.96	323.3	62	860	28.85	697	2170	62.47	993	1870.2	14946955300	896	586	1037	2976.61	36	2924.2	124	3976	832	26	114.219	1.13707	27319000
23.03	22.9374	0.107913	0.375199	0.200708	0.201213	-0.197343	-0.00909167	-0.325815	-0.0296375	0.145461	56.41	3781.68	320.65	58	860	28.95	694	2191	63.26	998	1881.2	18067496000	893	586.2	1153	2985.03	34	2886.97	22941	3951	831	25	114.33	1.13707	27681000
22.97	22.9576	0.0932326	0.386586	0.213592	0.0905389	-0.186196	0.0339476	-0.176132	0.0889009	0.145461	55.98	3789.91	318.7	54	861	29.77	693	2165	63.83	996	1881.2	12931050800	886	593	1189	3005.47	32	2899.94	40972	3951	829	25	114.503	1.13707	25083000
23	22.9783	0.0800696	0.37895	0.190661	-0.0704983	0.345947	-0.060257	0.405953	0.120647	0.145461	56.62	3819.83	319.65	49	864	29.15	691	2014	63.18	992	1916.3	15524576200	883	593.2	931	3019.56	33	2923.28	20489	3980	828	26	114.697	1.13707	20604000
23.11	22.991	0.0597921	0.342952	0.125762	-0.212747	-0.16314	0.0948649	0.0452727	-0.0691674	0.145461	55.94	3851.07	320.3	65	866	28.98	689	1947	63.39	990	1930.3	14568438500	882	592.4	1174	3003.67	35	2937.36	20024	3977	828	27	114.763	1.13707	30772000
23.1	23.0015	0.03859	0.29019	0.0472122	-0.228779	-0.138266	-0.118772	-0.40346	-0.197231	0.145461	55.96	3858.57	319.1	72	866	28.25	687	1937	63.46	992	1932.1	13934338800	885	591	1280	3025.86	35	2944.54	101	3966	827	27	114.812	1.13707	24376000
22.98	23.0304	0.0374207	0.249805	0.00213562	-0.0652481	0.256532	0.11497	0.0914918	-0.00156888	0.145461	55.65	3854.27	319.6	62	867	28.38	687	1922	63.71	993	1932.1	12799184600	881	591.4	1183	3020.97	33	2941.01	23201	3963	823	26	114.725	1.13707	26430000
23.1	23.0621	0.0405841	0.204487	-0.0349007	0.125136	-0.141538	-0.110768	0.275414	0.185567	0.145461	56.85	3870.32	320.85	30	868	27.87	687	1899	64.72	993	1932.1	14831646200	879	587.4	1218	3013.18	31	2952.34	510	3977	826	25	114.851	1.13707	30340000
23.01	23.0878	0.039001	0.143636	-0.0866252	0.186704	-0.0660797	0.124279	-0.145957	0.0588459	0.145461	57.88	3835.36	322.25	28	869	27.95	686	1868	65.17	994	1932.1	14105234800	884	587.8	1246	2980.38	31	2932.51	11638	3971	826	24	114.837	1.13707	27885000
23.01	23.1215	0.0469619	0.0854461	-0.134458	0.117159	0.19402	-0.156808	-0.108174	-0.135855	0.145262	57.37	3803.47	316.6	24	868	29.42	686	1812	60.5	995	1933.2	14238981300	884	583.4	1030	2953.56	29	2908.77	10703	3869	826	24	115.033	1.11566	20521000
23.05	23.1566	0.0577615	0.0230845	-0.18651	-0.028497	-0.174306	0.193155	0.0570497	-0.113514	0.145262	54.6	3747.44	324.25	37	872	29.23	685	1788	61.89	988	1933.2	18488844300	883	580.6	1014	2932.05	29	2867.84	400	3913	826	25	114.082	1.11566	20358000
23.06	23.1918	0.0699269	-0.0446661	-0.237547	-0.141673	0.0454614	-0.223241	0.0254317	0.0744267	0.145262	53.93	3675.69	334	167	877	28.67	684	1774	59.81	982	1933.2	16741942300	880	577	1278	2844.74	34	2821.5	400	4067	825	26	112.67	1.11566	14641000
23.06	23.2309	0.0873166	-0.112628	-0.267509	-0.137234	0.0871513	0.235846	0.0914636	0.142114	0.145262	52.98	3636.33	335.55	93	879	28.38	681	1734	58.94	976	1933.2	23112372700	879	578	999	2881.77	35	2777.56	1535	4040	824	26	112.487	1.11566	17764000
23.01	23.2644	0.100216	-0.190973	-0.272042	-0.0428038	-0.146052	-0.226072	-0.0803538	-0.0276692	0.145262	51.65	3621.43	341.8	164	882	28.25	680	1712	56.23	973	1933.2	15771675200	876	578.4	1092	2883.98	35	2768.68	912	4124	823	27	112.422	1.11566	21473000
23.09	23.298	0.114452	-0.270145	-0.222807	0.0816922	0.134554	0.202288	-0.183763	-0.140949	0.145262	50.08	3669.29	344.35	96	882	28.51	677	1720	57.38	968	1935.6	14953956400	876	577.6	1182	2938.09	35	2794.55	651	4209	823	26	112.239	1.11566	21593000
23.05	23.3377	0.13607	-0.339546	-0.100847	0.157263	-0.0808908	-0.171481	0.223126	-0.00315928	0.145262	51.9345	3633.53	345.9	99	887	28.1	678	1748	58.53	965	1935.6	14824029300	874	574.4	1121	2918.65	35	2774.75	912	4191	820	27	112.164	1.11566	22302000
23.07	23.3796	0.161114	-0.40181	0.0746928	0.111376	-0.0184302	0.122624	0.162389	0.131586	0.145262	51.6654	3699.1	344.25	96	897	26.68	677	1774	58.57	952	1942	13156343300	873	578.4	1224	2883.09	33	2814.99	1723	4168	820	27	112.032	1.11566	32188000
23.12	23.4131	0.17868	-0.467087	0.258033	-0.0456331	0.139812	-0.0459305	-0.388714	0.0153754	0.145262	51.08	3665.75	352.3	108	900	27.08	678	1864	61.3	952	1942	13091650500	873	573.2	1040	2926.32	35	2797.26	10822	4309	819	25	112.017	1.11566	25296000
23.33	23.4583	0.209177	-0.508102	0.438994	-0.157784	-0.189874	-0.0515526	0.00821152	-0.111472	0.145262	52.81	3682.4	342.95	120	899	26.89	679	1950	59.48	956	1998.1	14401464100	873	579	1082	2840.6	34	2808.91	11605	4170	822	26	112.881	1.11566	28224000
23.76	23.5063	0.243526	-0.534119	0.553445	-0.159645	0.0641936	0.135755	0.425323	-0.0650657	0.145262	51.28	3694	347.4	117	903	25.97	678	2047	58.23	956	2017.3	15277215200	874	580.6	978	2847.6	35	2815.8	2567	4230	823	26	112.794	1.11566	34168000
23.14	23.5411	0.265275	-0.563836	0.53406	-0.0766831	0.176836	-0.18238	-0.22524	0.0575011	0.145262	51.06	3710.54	347.75	107	908	25.97	678	2088	58.64	956	2017.3	14858234400	873	583.8	1137	2888.68	33	2823.82	6506	4231	822	25	112.648	1.11566	28307000
23.06	23.5743	0.286216	-0.58008	0.388464	0.0758801	-0.295846	0.201444	-0.296507	0.132806	0.145262	51.29	3791.09	346.4	75	911	26.55	678	2067	59.74	957	2017.3	21454666800	872	582.8	1196	2923.65	31	2883.1	2303	4194	822	25	112.636	1.11566	19897000
23.98	23.6084	0.308851	-0.575289	0.144692	0.217297	0.145466	-0.197125	0.377018	0.0559142	0.145262	52.06	3787.73	344.75	72	911	26.24	678	2059	60.03	957	2017.3	18967720600	872	585	1110	2900.51	34	2880	1411	4183	822	26	112.453	1.11566	21556000
24.22	23.6397	0.329607	-0.549814	-0.153473	0.239441	0.184357	0.171532	0.0840178	-0.120034	0.145262	52.7	3781.76	345.35	144	916	26.01	678	2061	60.3	954	2017.3	15901966500	873	583.2	912	2924.43	34	2880.33	8545	4196	822	26	112.295	1.11566	23050000
23.1	23.6713	0.351749	-0.495839	-0.433846	0.112718	-0.410474	-0.117677	-0.401183	-0.158359	0.145262	53.04	3793.51	346.45	157	918	25.65	677	2118	59.92	950	2017.3	14920621500	871	587	1107	2922.95	34	2883.44	3001	4207	821	26	111.926	1.11566	28740000
23.72	23.7218	0.394157	-0.390171	-0.607176	-0.0832859	0.303926	0.0237782	0.140594	0.0381168	0.145262	52.3	3820.86	346.25	70	921	25.08	674	2168	59.34	950	2017.3	15915682600	871	585.8	1077	2847.11	34	2897.43	116105	4208	821	26	112.057	1.11566	28283000
23.03	23.7704	0.435693	-0.261592	-0.669862	-0.299779	0.0345159	0.0773261	0.228692	0.138231	0.145262	51.59	3765.91	358.25	42	927	25.82	673	1981.23	58.7	948	1982.7	16989536300	869	586.6	1175	2878.38	33	2863.57	137005	4392	821	27	110.944	1.11566	12878000
23.03	23.8142	0.47317	-0.119556	-0.614301	-0.400964	-0.317163	-0.14924	-0.231583	0.0267117	0.145262	51.27	3816.95	358.7	43	928	25.4	673	2213	59.51	941	1961.1	20814179400	864	590.2	1080	2869.16	33	2902.19	137005	4422	819	26	110.944	1.11566	26455000
24.22	23.8718	0.525555	0.0516698	-0.422455	-0.240419	0.337387	0.167702	0.01089	-0.056706	0.145262	52.14	3802.58	358.85	69	932	26	673	2267	60.49	939	1953.4	18309790300	863	581	1020	2887.94	36	2893.76	704	4546	819	26	110.707	1.11566	54842000
24.9	23.9249	0.573894	0.221058	-0.159184	0.0957569	-0.144669	-0.137875	0.109229	-0.0631978	0.145262	52.51	3790.19	362.8	43	934	26.45	672	2277	61.08	937	1953.4	17861308200	863	579	1192	2924.58	33	2890.92	1414	4640	819	25	111.043	1.11566	44484000
25.32	23.983	0.627666	0.389203	0.134245	0.431304	-0.0661163	0.0688055	-0.131752	-0.0141854	0.145262	52.79	3799.59	356.7	38	935	26.31	671	2378	60.43	937	1953.4	19395995100	862	583.4	1169	2926.46	31	2886.24	4455	4561	819	26	111.243	1.11566	24543000
26.09	24.0369	0.67734	0.534589	0.385946	0.522787	0.126545	0.0207668	0.0670492	0.00578778	0.141086	51.27	3848.32	355.8	29	940	25.18	670	2442	58.66	941	1904.2	20278680700	860	584.6	1417	4390.06	32	2924.11	1797	4561	821	25	111.059	1.10979	30580000
25.71	24.0804	0.716383	0.640859	0.541157	0.269534	-0.0315228	-0.102573	0.145855	0.0261339	0.141086	50.65	3853.61	357.45	34	940	25.22	671	2501	58.26	946	1871.7	18900121600	858	584.2	1294	2906.27	32	2930.15	2199	4609	824	24	111.087	1.10979	49665000
25.62	24.1195	0.750872	0.710345	0.590478	-0.172818	-0.036175	0.173844	-0.225552	0.100455	0.141086	51.2	3886	359	35	943	25.52	675	2518	60.7	947	1869.9	22549590700	857	590.2	1049	2937.78	31	2957.41	2223	4807	825	25	111.186	1.10979	40456000
25.74	24.1563	0.782853	0.744068	0.543402	-0.514847	-0.0387649	-0.218136	-0.0455344	0.095906	0.141086	53.12	3925.32	360.9	38	942	25.53	675	2499	60.95	951	1861.1	30543870600	857	592.2	1106	2976	30	2985.86	4730	4829	827	24	111.082	1.10979	34362000
25.96	24.1987	0.820309	0.750446	0.42845	-0.521072	0.189588	0.215612	0.337694	-0.0891968	0.141086	53.9	3948.51	349.2	59	942	25.08	676	2462	61.54	950	1860.3	21682603500	863	593.6	961	2978.71	33	2999.6	4504	4570	829	26	111.316	1.10979	29098000
25.11	24.2222	0.838345	0.701991	0.237037	-0.218642	-0.244458	-0.151614	-0.166216	-0.285242	0.141086	53.64	3972.95	350.6	98	944	25.01	677	2422	62.59	950	1860.3	24337775200	863	592	1194	2978.43	34	3024.74	3784	4469	830	26	111.178	1.10979	36018000
26.03	24.259	0.869839	0.641671	0.0522222	0.274593	0.137122	0.0478679	-0.249584	-0.0348424	0.141086	55.09	3959.26	344.85	106	944	26.72	680	2393	62.38	954	1860.3	24001294700	871	590.4	1365	2979.39	34	3021.2	5397	4425	832	26	111.502	1.10979	53987000
26.03	24.2993	0.904632	0.561351	-0.117311	0.614894	0.0401671	0.0442106	0.265655	0.358568	0.141086	55.1	3930.1	345.95	149	947	26.27	680	2366	60.81	954	1860.3	22983736200	870	591	1136	3000.93	35	3008.81	6491	4485	834	27	111.432	1.10979	56069000
25.99	24.3208	0.919987	0.437769	-0.29153	0.517352	-0.185214	-0.0875491	0.0949645	0.241682	0.141086	53.49	3972.38	346.15	166	946	26.43	681	2312	60.38	953	1860.3	19696870100	870	581.6	1114	3009.57	35	3031.24	8682	4460	834	27	111.799	1.10979	31026000
25.4	24.3371	0.929693	0.295019	-0.4272	0.0755168	0.287833	0.091846	-0.204562	-0.234837	0.141086	57.06	3957.72	346.25	79	949	27.02	686	2311	69.02	958	1860.3	22187895900	875	582.6	1109	2997.96	33	3030.75	9931	4401	837	25	111.996	1.10979	22819000
24.25	24.3492	0.935129	0.1468	-0.49246	-0.390308	-0.284025	-0.0446012	0.0159232	-0.38303	0.141086	60.69	3891.22	344.95	95	953	26.2	692	2283	64.55	958	1860.3	22333806100	878	584.8	1034	3005.7	33	2978.12	13882	4389	842	25	111.762	1.10979	27352000
25.26	24.3811	0.960831	0.0318462	-0.439011	-0.533178	0.1265	-0.06571	0.103543	0.0508229	0.141086	57.07	3910.08	346.5	92	954	25.44	697	2266	63.6	957	1860.3	16804669900	876	583.8	1092	3006.73	34	2985.66	3337	4415	844	25	111.762	1.10979	29909000
25.11	24.4098	0.983434	-0.0718513	-0.316976	-0.34524	0.0825738	0.202523	-0.140813	0.353001	0.141086	56.19	3924.38	346	105	953	25.94	698	2192	64.4	954	1860.3	16269061500	874	582	1258	3006.79	33	2999.28	9868	4378	845	24	111.629	1.10979	27261000
24.64	24.4323	0.999763	-0.164814	-0.160618	0.00297217	-0.219514	-0.325589	0.0981513	0.0978561	0.141086	57.12	3935.65	346.7	100	954	26.51	698	2131	64.28	948	1860.3	18214530200	876	576.4	1096	2992.07	32	3006.45	6013	4413	852	23	111.731	1.10979	30837000
25.48	24.4597	1.02113	-0.230452	0.0182906	0.306049	0.247396	0.412127	0.161841	-0.246786	0.141086	56.7	3890.66	350.3	90	959	25.78	700	2108	64.77	951	1860.3	16813945000	884	573	1290	2991.78	31	2977.08	10279	4529	853	21	111.41	1.10979	21713000
25.25	24.4842	1.03961	-0.276143	0.180797	0.388057	-0.191269	-0.447492	-0.354583	-0.177668	0.141086	56.69	3901.08	352.05	110	958	25.52	701	2116	63.1	954	1860.3	16390276100	884	572.2	1131	2966.6	32	2985.34	14289	4583	850	21	111.643	1.10979	21643000
25.95	24.5179	1.0674	-0.288746	0.317494	0.254393	0.0796792	0.416641	0.00559025	0.16164	0.141086	55	3870.98	353.85	127	958	25.19	702	2053	62.39	954	1860.3	16854313500	878	576.2	1237	2984.87	32	2955.43	1201	4578	849	21	111.421	1.10979	25591000
25.92	24.5405	1.08392	-0.295326	0.377798	-0.0226269	0.0406547	-0.323661	0.489444	0.170322	0.141086	55.52	3841.14	349.55	163	958	25.62	702	1963	62.74	953	1860.3	18893254100	878	573.6	1008	2977.62	32	2929.09	1847	4445	848	22	111.515	1.10979	21151000
25.99	24.559	1.09614	-0.290103	0.368971	-0.24426	-0.109032	0.2	-0.229573	-0.102129	0.141086	55.56	3852.65	346.35	139	958	25.29	701	1857	61.91	952	1860.3	13290577700	877	568	1192	2961.79	33	2932.17	1535	4330	847	22	111.727	1.10979	24525000
24.5	24.5866	1.1177	-0.259121	0.321916	-0.258829	0.134402	-0.0674158	-0.504105	-0.139277	0.141086	54.51	3814.53	345.05	142	960	24.72	699	1823	60.78	955	1860.3	11664681100	876	570.2	1131	2976.74	35	2905.19	3885	4275	847	22	111.597	1.10979	24623000
26.07	24.6152	1.14025	-0.217145	0.23316	-0.121848	-0.172414	-0.0752645	0.453262	0.0790452	0.141385	53.38	3837.68	344.5	78	970	22.53	697	1801	58.24	956	1856.2	12553581200	876	567.2	1253	2893.06	33	2913.57	620	4297	845	24	111.442	1.09627	32714000
26.58	24.6363	1.15503	-0.180831	0.0992045	0.0180629	0.189384	0.220093	0.410762	0.129234	0.141385	52.24	3843.24	349.5	92	976	22.65	696	1873	58.32	955	1856.2	13042414400	876	566.8	1218	2919.4	32	2924.86	210	4429	845	24	111.423	1.09627	38825000
25	24.6449	1.15708	-0.159019	-0.0630385	0.0786309	-0.0669522	-0.332277	-0.639431	-0.0752863	0.141385	52.67	3874.64	347.7	141	976	23.26	695	1969	59.1	953	1856.2	13423975200	881	567	1256	2938.13	32	2947.71	4744	4374	845	23	111.524	1.09627	35437000
25.62	24.6665	1.17236	-0.122159	-0.184725	0.125568	-0.168263	0.404142	-0.179441	-0.110887	0.141385	54.98	3911.73	345.85	140	982	24.44	692	1924	60.51	952	1854	16120374600	879	565.6	1248	2970.27	34	2973.66	51335	4355	843	23	111.78	1.09627	44881000
25.71	24.6928	1.19246	-0.0829895	-0.261804	0.149001	0.317258	-0.460257	0.678633	0.0606378	0.141385	54.64	3953.24	340.7	56	989	24.15	690	1916	59.35	952	1854	20861480200	880	561.8	1416	2966.15	29	3007.88	371	4313	843	22	112.22	1.09627	19511000
25.54	24.7072	1.20055	-0.0651991	-0.315496	0.0975131	-0.24348	0.510625	-0.080738	0.0966657	0.141385	54.13	3936.25	341.65	56	989	25.71	689	1898	58.74	949	1854	15537690400	882	559	1471	2995.68	30	2991.05	1200	4325	841	20	112.016	1.09627	32919000
25.43	24.7207	1.20786	-0.056066	-0.322059	0.00736183	0.0170554	-0.534241	-0.557192	-0.0294249	0.141385	53.78	3922.69	340.2	66	995	26.3	688	1897	59.42	947	1854	14988549600	879	557	1246	2989.69	30	2978.71	30305	4254	839	22	111.627	1.09627	34066000
26.07	24.7433	1.22459	-0.0429516	-0.264249	-0.07668	0.197042	0.512772	0.258097	-0.0832271	0.141385	54.23	3925.22	342.7	82	996	26.06	686	1861	59.91	941	1854	12252761400	879	558.4	1172	2997.95	29	2977.33	204007	4291	836	19	111.614	1.09627	36317000
26.23	24.7606	1.23624	-0.0425519	-0.172206	-0.161396	-0.288715	-0.447542	0.341919	-0.0154953	0.141385	54.97	3869.38	342	91	1002	25.87	685	1855	59.42	937	1848.4	14999067800	878	558.8	972	2986.2	29	2938.14	372	4302	835	19	111.365	1.09627	23784000
26.23	24.7863	1.25665	-0.0385613	-0.0431124	-0.182866	0.237741	0.344724	-0.2794	0.0825459	0.141385	54.84	3880.84	341.75	137	1016	25.92	684	1846	58.96	934	1818.5	13247510700	877	558.8	1167	3006.72	31	2939.62	7849	4342	833	21	111.275	1.09627	14917000
26.15	24.8076	1.27284	-0.0455243	0.0828087	-0.130691	-0.10721	-0.222301	-0.196171	0.0261579	0.141385	54.35	3895.88	340.45	151	1023	25.65	683	1806	59.7	934	1816.2	11748204800	874	558.8	1242	2995.99	28	2954.38	7835	4310	830	19	111.191	1.09627	26763000
26.47	24.8332	1.29363	-0.0521637	0.196714	0.0171822	-0.0273505	0.102767	0.252931	-0.0731986	0.141385	54.99	3871.08	341.95	158	1032	24.75	679	1779	61.17	934	1812.2	12381288100	874	556.8	1192	3004.52	29	2941.62	2293	4321	829	21	111.346	1.09627	29276000
26.19	24.8648	1.32079	-0.0557282	0.280447	0.200522	0.121788	-0.0155535	0.0861675	-0.0506802	0.141385	54.89	3870.67	341.5	85	1038	25.44	678	1785	61.67	932	1811.7	12654029000	875	555.4	1117	3010.29	29	2940.92	4930	4309	828	22	111.42	1.09627	23980000
26.46	24.8918	1.34321	-0.0694344	0.2999	0.281299	-0.19787	-0.0286725	-0.208083	0.0342529	0.141385	56.89	3896.79	344.65	152	1049	24.96	678	1801	62.02	932	1811.7	13686070600	875	560	1113	3022.55	30	2954.93	2967	4418	829	21	111.468	1.09627	26388000
26.71	24.9163	1.36315	-0.0898855	0.254063	0.191629	0.261365	0.0313741	-0.00359179	0.0689419	0.141385	57.2423	3926.59	344.6	55	1056	25.11	678	1803	61.57	933	1811.7	17373148100	874	562.4	1133	3039.42	26	2980.05	1530	4426	828	19	111.694	1.09627	20452000
26.1	24.9331	1.37522	-0.120122	0.150339	-0.0362835	-0.231429	0.0149902	0.13864	0.0157002	0.141385	56.74	3910.23	340.9	61	1061	25.44	674	1802	61.59	931	1811.7	16611005800	874	556.2	1339	3036.89	27	2954.18	5213	4346	827	16	111.631	1.09627	34289000
26.02	24.9576	1.39508	-0.137599	0.0382187	-0.237974	0.0577266	-0.100914	0.00859776	-0.015392	0.141385	57.08	3891.23	340.55	63	1070	25.99	673	1782	60.61	928	1811.7	15879811000	872	556.6	1250	3046.77	28	2939.32	15686	4366	827	17	111.636	1.09627	26849000
26.11	24.9788	1.4117	-0.151882	-0.0730378	-0.310384	0.191392	0.198069	-0.135543	-0.0480685	0.141385	56.91	3886.75	341.1	78	1074	25.6	673	1731	60.23	928	1811.7	16157148300	872	543.6	1278	3037.56	27	2929.06	4555	4366	826	19	111.73	1.09627	34289000
26.01	24.9951	1.42333	-0.161327	-0.162541	-0.201297	-0.356688	-0.268011	0.00143192	-0.0547428	0.141778	55.97	3952.39	344.05	100	1075	25.28	669	1697	61.69	928	1810.4	15990737300	873	542	1139	3066.91	28	2958.2	5170	4400	825	19	111.856	1.11545	23160000
26.36	25.0281	1.452	-0.137639	-0.185365	0.0689846	0.318745	0.27781	0.169945	0.0410505	0.141778	57.97	3978.12	343.7	114	1077	25.62	667	1675	62.13	928	1795.6	16724836400	872	545	1368	3078.27	29	2975.49	28471	4398	824	18	111.814	1.11545	27098000
26.58	25.0517	1.47116	-0.112034	-0.185105	0.277652	-0.12558	-0.228613	-0.114431	0.0555445	0.141778	58.96	4002.81	341.4	99	1082	25.5	668	1656	62.96	928	1774.5	17989159300	872	546	1380	3074.62	28	2991.56	5019	4373	824	17	112.339	1.11545	23101000
26.12	25.0787	1.49352	-0.0714127	-0.157006	0.306578	-0.0865325	0.133094	-0.100294	0.00236696	0.141778	59.1	3984.88	336.55	100	1079	24.78	668	1533	61.74	929	1768.5	16526354700	870	543.6	1324	3076.78	29	2978.6	10600	4249	824	17	112.339	1.11545	26432000
26.7	25.0963	1.5062	-0.0316971	-0.129588	0.12395	0.209352	-0.0025535	0.174342	-0.0496559	0.141778	58.53	3991.87	338.35	83	1078	24.93	669	1428	62.29	930	1768.5	13695267800	870	544.2	1303	3085.18	27	2978.71	4612	4271	823	17	112.702	1.11545	18519000
26.87	25.1133	1.51802	0.0169852	-0.0931573	-0.120544	-0.188064	-0.132764	0.0357263	9.88837e-05	0.141778	58.3	3973.01	332.1	75	1078	24.83	669	1378	62.51	928	1763.4	14974210700	869	552.6	1132	3093.08	26	2964.18	5884	4114	822	16	112.883	1.11545	23133000
26.75	25.1352	1.53467	0.080455	-0.0392011	-0.251911	0.0690992	0.244661	-0.210078	0.0662605	0.141778	57.52	3902.98	331.5	124	1075	24.92	669	1345	62.18	925	1763.4	15791610500	867	549.8	1297	3087.01	28	2909.97	12484	4091	821	18	112.736	1.11545	19159000
26.66	25.1509	1.54489	0.143004	0.0133751	-0.219567	0.0335717	-0.318112	0.0227552	-0.0117935	0.141778	58.19	3903.69	332.55	81	1073	24.11	668	1354	62.06	923	1763.4	12972915400	865	550.6	1290	3091.84	28	2914.82	666	4097	820	18	112.812	1.11545	51228000
26.9	25.1668	1.55503	0.209237	0.0718894	-0.0520055	-0.0412114	0.350319	0.258072	-0.0972356	0.141778	57.56	3899.98	336.1	104	1071	24.38	667	1365	62.37	928	1763.4	12976584100	865	557	1322	3094.04	28	2905.24	1432	4150	821	15	112.687	1.11545	30011000
26.27	25.1784	1.56065	0.271656	0.128654	0.128255	-0.0089634	-0.335898	-0.125185	-0.0201531	0.141778	58.5	3905.86	337.05	79	1063	23.95	665	1364	62.28	928	1763.4	12914544800	865	556	1375	3096.63	25	2909.87	5951	4152	821	15	112.578	1.11545	46250000
27.02	25.1946	1.57081	0.338015	0.190816	0.223401	0.0310197	0.277592	-0.248883	0.147466	0.141778	58.24	3877.09	336.2	122	1059	23.84	666	1357	63.3	934	1763.4	13551946300	863	554	1138	3120.46	27	2891.34	1834	4118	821	14	112.644	1.11545	44964000
27.15	25.2098	1.57989	0.397856	0.236516	0.167973	0.00976433	-0.190788	0.216137	0.100215	0.141778	59.04	3907.93	336.2	69	1054	23.38	665	1338	62.44	941	1759.7	12443317700	864	551.4	1246	3122.03	23	2909.2	900	4116	821	12	112.517	1.11545	33605000
27.43	25.2204	1.5841	0.442444	0.243854	-0.000549542	-0.0775515	0.0925198	0.207058	-0.154715	0.141778	58.29	3947.04	338.3	57	1049	23.43	666	1304	60.91	940	1759.7	13541760400	857	552.6	1223	3120.18	22	2933.99	19624	4185	822	13	112.328	1.11545	39397000
27.4	25.2296	1.5867	0.472618	0.208195	-0.153273	0.113172	0.0113966	-0.287447	-0.213455	0.141778	56.82	3907.86	339.15	64	1048	24.02	666	1260	62.4	947	1759.7	13735753000	856	552.4	1405	3108.46	25	2911.05	674	4170	823	15	112.166	1.11545	36581000
27.44	25.2404	1.59096	0.489795	0.132662	-0.180159	-0.0616359	-0.111564	-0.137677	0.0824946	0.141778	58.25	3889.6	338.8	88	1046	23.93	665	1255	63.97	948	1759.7	12345860700	853	555.6	1302	3103.54	26	2903.64	333	4163	820	15	112.161	1.11545	22677000
27.47	25.2506	1.59447	0.488339	0.0184751	-0.0818182	-0.0782013	0.191199	0.334031	0.30901	0.141778	59.76	3849.99	337.9	103	1042	24.57	666	1284	63.39	952	1759.7	15862336500	851	554.4	1221	3110.29	26	2885.29	905	4161	820	16	112.213	1.11545	28357000
27.16	25.2495	1.58652	0.454436	-0.131764	0.0460312	0.218093	-0.230682	0.0506925	0.072777	0.141778	59.69	3878.21	335.4	79	1041	24.43	668	1351	63.65	956	1759.7	17858742900	848	555.6	1281	3133.64	26	2906.17	3104	4111	821	15	112.426	1.11545	17799000
26.91	25.2493	1.57957	0.404467	-0.26552	0.14731	-0.192799	0.239496	-0.313934	-0.283544	0.141778	59.81	3891.65	335.2	62	1039	24.38	669	1426	64.27	957	1767.4	17000466300	847	551.8	1151	3140.52	24	2907.06	10954	4129	821	16	112.389	1.11545	26822000
27.15	25.2566	1.58055	0.349224	-0.337942	0.174031	-0.0412399	-0.229517	0.00818553	-0.232282	0.141778	60.53	3875.62	335.8	77	1034	25.11	669	1440	64.06	956	1776.4	13386220500	852	546	1343	3153.63	25	2903.19	12631	4148	821	13	112.648	1.11545	30591000
26.95	25.2668	1.58485	0.284151	-0.338307	0.0863642	0.301595	0.192319	0.260595	0.138088	0.141778	60.19	3862.3	334.8	38	1034	25.01	670	1467	63.87	952	1783	11952246800	850	546.2	1277	4392.89	22	2889.69	5531	4134	820	12	112.567	1.11545	20809000
26.95	25.2728	1.58525	0.201349	-0.276156	-0.0872495	-0.360676	-0.128682	-0.0367797	0.291846	0.141778	60.52	3828.67	335.7	47	1030	25.22	671	1528	62.43	952	1786.6	12261296800	849	553.8	1239	3140.98	22	2871.98	88	4135	820	12	112.67	1.11545	37629000
26.9	25.2794	1.58678	0.108959	-0.153671	-0.220679	0.144933	0.0531093	-0.200019	0.0518282	0.142252	58.85	3836.06	336.2	42	1032	24.33	673	1568	60.92	951	1797.9	12875580600	847	554	1115	3113.87	21	2875.81	11252	4127	817	10	112.421	1.10111	36732000
26.89	25.2921	1.595	0.0163041	0.0146714	-0.202432	0.211803	0.0184364	0.023546	-0.227296	0.142252	58.83	3851.09	336.85	54	1033	24	673	1606	60.82	952	1797.9	12377874200	846	551.6	1331	3093.2	20	2884.7	589	4128	818	9	112.158	1.10111	41068000
26.36	25.3089	1.60796	-0.0769299	0.189471	-0.0409612	-0.469474	-0.0833629	0.159645	-0.199156	0.142252	58.94	3849.82	343.1	55	1039	24.74	674	1599	63	951	1796.1	12554365300	846	552	1206	3112.76	21	2878.12	28471	4249	818	10	111.765	1.10111	43876000
27.19	25.3329	1.62881	-0.166904	0.329839	0.152509	0.406682	0.122901	0.00297384	0.059371	0.142252	60.79	3879.36	341.55	52	1040	24.69	674	1575	63.39	951	1796.1	14316309600	843	553.6	1373	3117.43	18	2899.47	133	4174	818	10	112.085	1.10111	52930000
26.87	25.3472	1.64015	-0.273708	0.373171	0.210695	-0.0420121	-0.131098	-0.194153	0.178914	0.142252	61.39	3902.39	339.1	59	1043	24.94	675	1558	64.39	945	1796.1	13412887800	836	552.8	1251	3145.91	20	2912.01	6791	4148	817	8	112.139	1.10111	40392000
26.79	25.3624	1.65269	-0.38247	0.322849	0.123634	-0.349808	0.122656	0.0423729	0.106531	0.142252	61.02	3895.45	336.45	101	1047	25.13	675	1551	64.25	948	1799.1	16079652700	836	544.6	1162	3135.96	21	2914.48	39604	4080	817	9	112.153	1.10111	36257000
27.15	25.378	1.66603	-0.489582	0.19272	-0.0311907	0.47622	-0.110223	0.217303	-0.028833	0.142252	61.18	3900.38	336.76	110	1046	24.94	676	1528	64.34	950	1797.3	17012399800	836	539	1376	3132.52	23	2917.32	37284	4082	817	8	112.191	1.10111	50668000
25.75	25.3891	1.67511	-0.596382	0.00942105	-0.148201	-0.250127	0.103509	-0.120482	-0.130838	0.142252	61.04	3902.75	336.96	112	1043	24.48	675	1460	63.72	955	1797.3	16554108700	836	535.6	1193	3141.63	23	2924.42	37522	4083	818	10	112.159	1.10111	44224000
25.58	25.4001	1.68456	-0.691287	-0.171293	-0.138638	-0.137498	-0.0996894	-0.190004	-0.118573	0.142252	61.02	3891.02	338.94	114	1042	25.07	675	1388	64.2	956	1822.6	15176080400	837	535	1223	3168.57	24	2915.7	95441	4128	818	11	111.924	1.10111	62198000
26.43	25.416	1.69942	-0.762162	-0.294806	-0.015207	0.390862	0.094787	0.195144	0.0187024	0.142252	61.92	3968.22	334.62	117	1044	24.02	674	1355	65.22	952	1826.1	21197858500	841	536.4	968	3168.8	25	2967.68	40971	4103	818	13	112.456	1.10111	50344000
26.13	25.4316	1.71448	-0.810092	-0.338618	0.101166	-0.350587	-0.0955602	0.112042	0.148857	0.142252	62.42	3987.55	338.24	97	1042	24.86	674	1315	65.34	950	1836	21186211900	842	544	1267	3191.45	26	2984.39	93858	4151	817	17	112.242	1.10111	34002000
26.35	25.4466	1.72958	-0.831015	-0.294647	0.111533	0.077244	0.107267	-0.234826	0.13069	0.142252	62.76	4041.8	338.06	107	1045	25.94	675	1281	66.1	950	1837.8	29303225400	842	542	1187	3192.52	27	3022.42	8267	4155	817	18	112.282	1.10111	22713000
26.41	25.4644	1.74794	-0.817477	-0.171743	0.0180562	0.218825	-0.131148	-0.0135049	-0.0407851	0.142252	63.07	4032.78	338.58	101	1046	26.46	677	1221	66.17	947	1837.8	24408969100	843	544.8	1187	3191.14	27	3017.04	136951	4159	817	13	112.334	1.10111	19170000
26.35	25.4834	1.76819	-0.769	-0.00606333	-0.0982788	-0.341646	0.160742	0.222144	-0.205378	0.142252	63.32	4027.15	338.04	70	1046	26.73	676	1151	66.54	947	1837.8	20862426400	837	547	1324	3205.37	20	3017.07	30044	4143	816	12	112.147	1.10111	13774000
26.58	25.5034	1.79011	-0.685115	0.157511	-0.13261	0.229889	-0.189309	-0.0719093	-0.145459	0.142252	63.94	4017.25	339.1	52	1047	26.55	675	1123	66.14	946	1837.8	21507575500	837	551.6	1178	3221.22	19	3004.94	173519	4168	816	16	112.104	1.10111	20267000
27.07	25.5322	1.82146	-0.558537	0.283798	-0.0376089	0.0126215	0.203548	-0.176582	0.129391	0.142252	63.39	3967.1	340.16	78	1045	26.42	674	1103	66.39	948	1838.7	20571661700	834	554.2	1292	3224.01	24	2962.75	32211	4230	816	15	112.172	1.10111	14118000
27.19	25.5598	1.85215	-0.40565	0.320611	0.0911142	-0.237258	-0.207234	0.0991603	0.25982	0.142252	64.14	3992.96	341.72	87	1046	25.96	673	1090	67.2	947	1838.7	16303025000	835	554	1167	3223.38	24	2982.68	209086	4333	816	16	112.229	1.10111	6487000
27.52	25.5884	1.88438	-0.230576	0.255739	0.144627	0.315097	0.201465	0.143903	0.0530144	0.142252	57.4197	3990.87	343.78	88	1046	35.4089	672	1227.07	61.635	942	1838.7	17565402800	837	552.2	1244	4409.66	22	2981.88	1572	4371	816	15	112.499	1.10111	29346338
27.26	25.6119	1.91164	-0.0473949	0.0974215	0.0658248	-0.203396	-0.181999	-0.116265	-0.25152	0.142252	65.07	4025.99	344.12	72	1047	25.96	670	1169.67	67.92	942	1862	18244042600	838	550	1160	3239.91	21	3007.35	104779	4426	816	10	112.334	1.10111	2.21318e+07
27.34	25.6415	1.94554	0.150788	-0.092564	-0.0629043	-0.00942889	0.154673	-0.0931814	-0.216909	0.142252	65.99	4022.03	345.3	49	1051	26.58	669	1245.06	68.16	940	1863.2	24710277900	834	552.6	1055	3240.02	20	3005.04	29234	4395	816	10	112.185	1.10111	7547000
28.01	25.6791	1.988	0.357952	-0.257781	-0.140111	0.174103	-0.13682	0.0908476	0.115848	0.142252	66.12	4081.63	345.46	112	1053	24.96	669	1282.16	68.47	942	1863.2	24806653000	834	557.2	1217	3221.29	26	3040.02	105160	4400	817	15	112.091	1.10111	14662000
27.88	25.7214	2.03537	0.55829	-0.361784	-0.125596	-0.236065	0.118746	0.0420906	0.267457	0.142252	65.84	4096.58	347.48	63	1053	24.51	669	1180.79	66	942	1863.2	21742902200	834	556.8	802	3230.78	23	3050.12	134298	4446	817	13	112.299	1.10111	8600000
28.03	25.7553	2.07403	0.723865	-0.397311	-0.0571889	0.183947	-0.100211	-0.0591248	0.0164378	0.142252	65.53	4152.24	346.24	80	1056	24.26	668	976	66.25	944	1871.8	29247020800	834	556.6	1006	3257.85	22	3085.2	6225	4377	817	15	112.37	1.10111	15542000
28.4	25.78	2.10321	0.845342	-0.347882	0.0389249	-0.0198848	0.103093	0.014667	-0.22443	0.142252	67.36	4144.96	351.16	100	1061	24.88	668	907	68.6	945	1876.9	26149666700	834	552.2	955	3234.85	25	3083.79	2485	4452	816	14	112.335	1.10111	12504000
28.43	25.8103	2.13786	0.935638	-0.189718	0.157448	-0.151435	-0.123694	0.0329026	-0.0606909	0.142252	69.04	4129.3	358.34	78	1064	24.13	669	844	68.91	947	1876.9	31257584200	836	552.8	1070	3246.28	25	3083.41	6502	4515	817	19	112.328	1.10111	19344000
29.23	25.8447	2.17646	0.988771	0.0455545	0.217827	0.198254	0.140936	-0.0860247	0.185094	0.142252	67.8	4160.23	354.94	92	1063	24.45	669	791	68.27	947	1878.3	27658311100	839	553.8	1262	3237.18	27	3104.8	2700	4439	817	15	112.8	1.10111	20773000
28.97	25.8705	2.20594	0.986118	0.284434	0.127729	-0.106296	-0.144642	0.0212898	0.0559532	0.142252	68.32	4112.32	360.68	77	1067	23.97	668	773	65.44	948	1878.3	29787255300	841	558.2	1217	3253.05	27	3066.89	1939	4530	818	16	112.917	1.10111	24685000
28.93	25.8921	2.2308	0.93343	0.476254	-0.0688596	-0.0108896	0.1448	0.165419	-0.192842	0.142252	64.24	4164.37	348.04	97	1069	24.58	669	772	65.37	948	1878.3	24343564900	841	556.6	1060	3274.7	23	3094.88	16460	4350	820	17	113.251	1.10111	30666000
28.99	25.9158	2.25753	0.842676	0.583808	-0.233089	0.0734028	-0.1367	-0.121961	-0.0699214	0.142252	63.98	4163.18	349.3	85	1070	24.12	668	774	64.98	946	1878.3	21044246200	843	557.4	1038	3265.35	25	3092.29	11100	4339	819	17	113.353	1.10111	25372000
29.11	25.9476	2.29199	0.725368	0.579959	-0.24645	-0.0847424	0.104991	-0.205253	0.253213	0.142252	63.63	4203.99	349.42	69	1074	24.06	668	765	64.2	946	1878.3	21062100400	844	554.2	952	3288.13	20	3115.57	25366	4352	819	13	113.794	1.10111	22290000
30.16	25.9731	2.3197	0.569156	0.428409	-0.124357	0.0533493	-0.0544751	0.233663	0.151711	0.142252	62.89	4189.89	344.7	82	1073	23.77	669	763	64.49	946	1878.3	22997376900	845	556.8	1208	3283.15	21	3106.82	2814	4271	819	13	114.007	1.10111	26299000
28.36	25.9903	2.3385	0.378659	0.14805	0.0681912	0.013539	0.00417828	0.214034	-0.288897	0.142252	62.76	4166.73	347.54	59	1071	24.43	669	768	64	947	1878.3	20231302300	845	550.6	1082	3289.29	25	3090.04	4844	4306	818	16	113.991	1.10111	49364000
28.64	26.0071	2.35647	0.174405	-0.186996	0.254306	-0.048932	0.0526501	-0.349018	-0.309495	0.142252	62.37	4149.04	347.96	59	1069	24.77	670	768	64.62	947	1878.3	20337547500	844	550.4	1003	3316.81	23	3074.08	67200	4317	818	11	113.935	1.10111	32012000
28.75	26.0358	2.38618	-0.0179491	-0.481273	0.340904	0.0202921	-0.125107	-0.165105	0.244174	0.142252	62.75	4154.85	347.78	38	1069	25.36	671	754	64.85	947	1878.3	19030429900	844	551	817	3329.62	17	3075.5	1869	4335	818	12	114.386	1.10111	31321000
28.83	26.0637	2.41471	-0.205579	-0.687653	0.208054	-0.00690776	0.190623	0.422528	0.483491	0.142252	63.54	4185.83	347.94	45	1069	25.08	669	729	65.2	948	1878.3	21049334100	844	550.4	763	4463.83	18	3095.79	19227	4331	819	14	114.552	1.10111	26003000
27.06	26.0779	2.42891	-0.395987	-0.774046	-0.121867	0.0603534	-0.224872	0.0860857	-0.0747423	0.142252	62.62	4114.31	351.34	60	1068	24.85	669	689	64.59	948	1878.3	23483073900	844	546	588	3320.79	22	3052.14	39369	4370	818	16	113.938	1.10111	23404000
26.67	26.0929	2.44352	-0.560896	-0.683079	-0.401265	-0.0794624	0.244254	-0.429736	-0.57453	0.142252	62.55	4131.93	348.32	61	1069	24.94	669	623	63.21	949	1878.3	22385286500	844	546.8	523	3321.75	25	3060.75	115824	4286	818	18	113.958	1.10111	32180000
27.15	26.1291	2.47961	-0.666363	-0.390019	-0.388833	-0.0164765	-0.26737	-0.00987859	-0.174275	0.142252	60.86	4003.9	350.72	57	1069	24.63	669	576	62.04	949	1859.65	27276323400	844	546.2	453	3325.54	28	2976.53	135430	4288	818	19	113.434	1.10111	31026000
28.73	26.1766	2.52697	-0.722989	0.0209491	-0.123717	0.105866	0.255039	0.350194	0.498501	0.145188	52.84	3916.01	355.56	36	1064	23.11	662	411	53.27	924	1878.3	29492978400	836	567.2	883	3352.09	16	2890.49	3368	4310	803	14	113.468	1.10924	19229000
28.17	26.2102	2.55956	-0.764504	0.406572	0.156224	-0.107647	-0.197814	-0.0470917	0.356412	0.145188	52.6	3952.46	354.6	62	1064	23.25	648	418	54.01	919	1878.3	26916833500	827	570.2	876	3357.75	18	2901.67	13860	4317	800	16	113.67	1.10924	26261000
28.52	26.2414	2.58897	-0.779266	0.688825	0.312287	0.0669944	0.122328	-0.20862	-0.322613	0.145188	53.71	3984.43	354	49	1063	23.83	646	421	55.79	917	1878.3	24873342900	827	565.8	952	3379.45	21	2926.9	17259	4255	799	17	113.631	1.10924	29410000
28.51	26.2752	2.62016	-0.762554	0.810758	0.299008	-0.0249013	-0.0439038	0.00899904	-0.457775	0.145188	53.9	3959.92	356.52	45	1062	24.35	643	421	56.34	917	1878.3	27480484400	826	562.4	1194	3373.94	23	2906.07	2718	4283	798	17	113.601	1.10924	29600000
29.23	26.3098	2.65128	-0.719594	0.741302	0.144929	-0.0216285	-0.0321652	0.111137	0.134382	0.145188	54.67	3987.73	356.78	40	1060	24.24	642	425	57.32	917	1878.3	25065062700	826	560.8	972	3380.16	22	2917.01	18188	4293	799	17	113.675	1.10924	25891000
28.56	26.3386	2.67549	-0.66277	0.486282	-0.074216	0.0718534	0.0956433	0.0928283	0.496745	0.145188	55.46	4077.42	357.9	42	1063	25	638	434	57.67	916	1878.3	31319800700	826	553.4	960	4534.01	16	2983.62	5401	4332	799	5	113.706	1.10924	23308000
28.38	26.3532	2.68428	-0.60404	0.100696	-0.250021	-0.0852424	-0.116634	-0.0876855	0.0635174	0.145188	54.95	4057.51	359.68	48	1062	25.09	634	450	57.75	916	1878.3	31166591300	827	552	1074	3370.29	19	2984.97	2384	4339	798	7	113.463	1.10924	28996000
27.23	26.3781	2.70265	-0.513964	-0.277563	-0.239629	0.0892528	0.0994122	-0.163004	-0.422091	0.145188	56.25	4051.31	364.06	62	1062	25.66	631	465	59.12	909	1878.3	31514115100	827	552	972	3386.15	21	2975.4	44347	4442	797	10	113.711	1.10924	26971000
28.47	26.4124	2.72969	-0.395611	-0.555887	-0.081175	-0.121447	-0.0728118	0.0855992	-0.240482	0.145188	56.93	4144.66	365.06	64	1060	25.59	630	480	59.31	910	1878.3	34573288100	827	553.6	1089	3373.23	23	3030.15	8342	4457	798	14	113.707	1.10924	32710000
28.73	26.4461	2.75531	-0.266777	-0.691253	0.0678858	0.0995867	0.0366579	0.217164	0.259149	0.145188	56.63	4149.49	371.9	80	1059	25.56	628	497	58.5	915	1878.3	36455727600	825	552	1045	3337.75	25	3039.67	12234	4512	798	14	113.518	1.10924	34488000
28.67	26.4729	2.77276	-0.141021	-0.670727	0.10359	0.0488382	0.0131411	-0.129947	0.315852	0.145188	54.94	4132.84	379.7	70	1055	24.53	628	506	56.3	911	1875.4	37043004400	823	554.8	1212	3225.89	25	3031.23	15662	4546	798	17	113.645	1.10924	30738000
28.67	26.5051	2.79479	-0.00736164	-0.487186	0.0759109	-0.239049	-0.0606902	-0.230784	-0.0677977	0.145188	54.43	4123.85	371.74	52	1053	24.14	629	508	54.95	911	1875.4	44162276200	822	548.6	1286	3128.21	27	3013.05	13265	4449	798	18	113.695	1.10924	23689000
28.99	26.5502	2.82879	0.137198	-0.183582	0.0577268	0.284595	0.0735631	0.181045	-0.29644	0.145188	52.38	4073.02	374.26	59	1049	24.22	625	517	53.43	909	1863.6	46904955200	822	545.4	1259	3116.39	29	2987.93	28843	4402	795	19	113.618	1.10924	37311000
29.68	26.5856	2.85154	0.257705	0.122613	0.0226837	-0.133734	-0.0512456	0.179377	-0.131483	0.145188	50.69	4084.88	374.3	54	1048	23.56	620	529	52.18	906	1855.5	35052365800	821	545.2	1216	2978.76	26	2991.33	12728	4387	795	17	113.509	1.10924	33736000
30.22	26.6171	2.86884	0.355138	0.361772	-0.0107873	-0.0951243	0.0143402	-0.173072	0.19376	0.145188	48.99	3940.05	369.98	44	1043	23.57	617	535	50.52	905	1836.2	40121691400	818	542.2	1064	2954.22	23	2880.3	15221	4164	792	18	113.622	1.10924	28943000
30.02	26.6462	2.88206	0.428349	0.485657	-0.0342587	0.254081	0.0292955	-0.149934	0.258988	0.142723	49.87	4069.67	361.24	35	1043	23.49	613	539	51.9	894	1836.2	36733336900	815	544.2	1265	3090.23	22	2970.93	11919	4095	787	18	113.719	1.09981	28166000
30.1	26.6694	2.88778	0.472958	0.474894	-0.0501521	-0.239402	-0.0636609	0.172696	-0.00683087	0.142723	50.94	4091.36	360.26	49	1046	23.33	614	549	51.86	897	1814.4	41010804700	813	543	1279	3003.37	22	2992.9	9994	4071	788	17	113.285	1.09981	31977000
30.84	26.6972	2.8965	0.50234	0.364482	-0.0345573	0.0814839	0.081647	0.164753	-0.22974	0.142723	50.33	4115.05	368.54	35	1046	23.8	614	562	51.13	897	1791.3	35333827800	813	542	1272	3130.12	18	3011.67	10294	4155	788	13	113.825	1.09981	39352000
30.06	26.7204	2.89888	0.507796	0.184809	-0.0112244	0.0918118	-0.081534	-0.232349	-0.166665	0.142723	49.64	4206.73	368.62	39	1047	23.77	616	599	49.99	899	1791.3	44542580600	812	544.6	1359	3023.94	19	3071.68	25958	4146	788	16	113.738	1.09981	22590000
30.73	26.7507	2.90694	0.505625	0.00578433	0.029132	-0.157065	0.0658059	-0.136632	0.0996444	0.142723	47.29	4138.51	376.08	48	1048	23.39	616	617	45.27	898	1791.3	36206153300	813	546.2	1131	2972.37	21	3034.51	12801	4177	788	19	113.305	1.09981	23535000
30.36	26.7828	2.91515	0.4909	-0.136877	0.0484147	0.0715407	-0.051727	0.274784	0.208656	0.142723	34.62	3997.13	373.42	43	1041	23.25	616	616	34.36	893	1791.3	41456073600	805	541.2	1298	2746.56	24	2943.29	11432	4000	783	17	112.595	1.09981	45390000
30.34	26.811	2.9174	0.456933	-0.227354	0.0167129	0.0618984	0.0460172	0.0831243	0.0327326	0.142723	34.96	4082.73	368.64	48	1040	24.07	610	627	37.22	893	1771.9	39329664800	803	544.2	1120	2882.23	23	2996.76	6551	4086	781	15	113.204	1.09981	44997000
30	26.8316	2.90992	0.401456	-0.260177	-0.0409869	-0.0922816	-0.0423118	-0.30128	-0.153718	0.142723	35.41	4028.43	371.22	54	1042	23.89	610	631	35.79	897	1758.5	35247097000	801	540.4	1213	2741.38	19	2968.52	16664	4090	779	17	113.431	1.09981	38345000
29.93	26.8498	2.89802	0.334664	-0.229168	-0.0531676	0.0035018	0.0505897	0.00461889	-0.08331	0.142723	39.33	3950.91	367.26	79	1035	22.49	607	633	33.22	896	1758.5	30777845700	796	540	1320	2480.64	21	2923.49	76984	3996	776	19	113.14	1.09981	50330000
29.98	26.866	2.88197	0.261599	-0.148953	0.00554652	0.105552	-0.0741673	0.306537	0.0958667	0.142723	33.09	3895.31	356.4	63	1034	21.89	607	631	33.85	895	1758.5	36645043600	793	541.6	1373	2711.02	25	2887.43	17137	3791	772	17	113.851	1.09981	37513000
29.92	26.8745	2.856	0.180444	-0.0519652	0.0840694	-0.109381	0.118127	-0.0997814	0.0882281	0.142723	30.17	3727.84	347.18	77	1038	19.41	604	623	30.05	900	1739.3	35187866500	784	538.6	1430	2386.13	25	2789.25	1801	3561	769	19	114.032	1.09981	72811000
29.84	26.8797	2.82476	0.102767	0.046372	0.126343	0.00432626	-0.166367	-0.25338	-0.043879	0.142723	29.24	3709.68	330.88	64	1041	18.25	599	612	28.73	902	1725	30614967700	783	537.4	1288	2529.19	22	2779.64	29407	3211	765	18	114.456	1.09981	106558000
30.18	26.8897	2.79648	0.0435975	0.137375	0.0939666	0.121652	0.20596	0.175404	-0.056098	0.142723	26.83	3636.26	339.08	72	1046	15.24	595	629	24.88	903	1718.5	29115985200	777	535.8	1469	2398.1	21	2728.76	1953	3003	762	19	115.118	1.09981	120989000
30.18	26.8936	2.7601	-0.00640826	0.186984	-0.0377756	-0.172903	-0.232786	0.152848	0.0212102	0.142723	25.23	3589.09	336.62	63	1041	16.31	589	630	28.47	898	1718.5	30230274700	775	529.8	1394	2409.39	20	2702.13	1894	2937	753	19	115.177	1.09981	76680000
30.2	26.8969	2.72151	-0.038018	0.195249	-0.17854	0.116291	0.251853	-0.175285	0.045176	0.142723	28.74	3653.22	339.78	78	1046	16.04	583	625	26.98	900	1718.5	25201950700	767	527	1963	2304.92	21	2745.62	5397	3132	751	20	115.315	1.09981	50935000
30.04	26.8992	2.68017	-0.0500218	0.165378	-0.214958	0.0209332	-0.261121	-0.072824	-0.0232013	0.142723	24.99	3530.31	339.62	70	1048	15.45	580	617	27.03	890	1709.6	24982025000	753	516.2	2096	2237.4	29	2660.17	1243	3121	743	21	115.368	1.09981	68361000
29.8	26.9073	2.64312	-0.0349051	0.116096	-0.086326	-0.156891	0.255668	0.141673	-0.0501482	0.142723	26.48	3625.11	358.46	69	1052	16.7	567	603	27.15	881	1709.6	25702193000	740	523	1916	2447.33	28	2722.44	4774	3335	739	22	115.35	1.09981	52500000
29.86	26.9153	2.60445	-0.00306567	0.0476956	0.121452	0.182652	-0.242862	0.00590871	0.00312534	0.142723	26.94	3722.52	364.4	66	1055	17.41	564	582	27.39	883	1709.6	27314446600	739	521	2020	2475.56	28	2781.59	2502	3538	737	21	114.859	1.09981	44556000
29.49	26.9219	2.56277	0.0381482	-0.0326495	0.259114	-0.0708517	0.225488	-0.0794179	0.0511293	0.142723	25.25	3698.05	363.34	48	1058	17.22	560	569	26.34	883	1709.6	23408402200	737	521.8	1685	2630.07	27	2764.91	4597	3514	737	21	114.384	1.09981	36178000
29.69	26.9239	2.51476	0.0789225	-0.115729	0.217948	-0.0963023	-0.200033	0.0170659	0.0198191	0.142723	24.3	3710.06	367.58	49	1058	16.26	557	556	24.93	881	1709.6	24076406600	734	515.6	1425	2541.47	27	2772.2	87563	3564	735	16	113.664	1.09981	37261000
29.52	26.9229	2.46221	0.115864	-0.181223	0.0231714	0.206625	0.172286	0.0254006	-0.0306525	0.142723	22.29	3674.11	364.7	35	1062	16.93	552	548	22.76	874	1709.6	23970660400	721	501.6	1677	2626.65	14	2747.21	13645	3364	728	14	113.394	1.09981	37216000
29.58	26.9187	2.40499	0.144558	-0.210743	-0.189468	-0.168364	-0.137185	0.0102276	-0.01788	0.142723	22.23	3686.16	364.9	35	1065	17.56	545	626	22.74	871	1709.6	21859867400	715	499.6	2099	2584.59	15	2750.3	218346	3433	722	14	113.611	1.09981	33484000
29.2	26.9184	2.35033	0.169387	-0.183577	-0.260367	0.00209668	0.0926648	0.012252	0.0361971	0.141141	19.93	3675.08	358.62	39	1061	16.96	534	624	24.74	864	1700.6	21725342700	711	492.6	1434	2470.5	17	2734.52	338482	3402	717	16	113.634	1.10214	25317000
29.41	26.9149	2.29116	0.17823	-0.112873	-0.155609	0.162952	-0.0426311	-0.0871612	0.0087538	0.141141	21.25	3734.53	360.7	45	1058	17.95	528	624	29.74	860	1686.4	21786460000	710	507.4	1306	2526.9	19	2780.64	35495	3491	712	17	113.605	1.10214	45478000
29.33	26.9125	2.23201	0.17304	-0.00749093	0.0561166	-0.193195	-0.00671114	0.0203159	-0.0536976	0.141141	24.79	3713.22	363.48	49	1054	17.86	528	616	34.11	859	1663	20083740400	710	498.8	1368	2488.65	23	2763.99	25065	3553	711	18	114.18	1.10214	23654000
29.38	26.9083	2.16993	0.148465	0.105194	0.224056	0.0621232	0.051035	0.147607	-0.0335909	0.141141	28.09	3798.02	373.88	58	1060	20.41	537	596	31.87	857	1659.2	27019818600	712	500.2	1276	2659.41	21	2820.76	45589	3764	712	15	114.371	1.10214	45604000
29.45	26.9053	2.10803	0.107206	0.202256	0.238128	0.128801	-0.0866873	-0.0985911	0.0684215	0.141141	26.67	3780.34	370.2	82	1059	21.04	545	607	32.84	857	1659.2	24351530500	713	495.2	1365	2749.98	25	2815.37	3003	3690	710	18	114.254	1.10214	36625000
29.3	26.8987	2.04156	0.0444308	0.253139	0.0838803	-0.227499	0.111759	-0.174992	0.0832061	0.141141	35.58	3792.81	371.46	168	1063	20.98	550	635	31.48	860	1659.2	23818484300	714	494.8	1247	2789.82	28	2825.9	37584	3700	712	17	114.204	1.10214	23863000
29.01	26.8923	1.97459	-0.03259	0.250174	-0.120562	0.158244	-0.11957	0.227396	-0.0321846	0.141141	32.054	3769.18	373.74	81	1062	25.0142	554	827.564	42.1294	861	1659.2	23345476800	717	499.4	1188	4400.43	27	2796.63	7944	3727	717	18	114.156	1.10214	29452444
28.86	26.885	1.90606	-0.12082	0.191698	-0.232184	0.0327894	0.107733	0.127311	-0.124424	0.141141	28.73	3753.26	373.26	74	1061	20.98	570	688.723	31.74	865	1659.2	17712455400	715	488	1227	2761.63	24	2783.05	1875	3705	721	15	113.814	1.10214	2.75253e+07
28.38	26.8801	1.83947	-0.210605	0.0950819	-0.169706	-0.201226	-0.0725041	-0.345976	-0.035659	0.141141	29.9	3825.7	377.6	109	1062	19.73	583	679	29.6	866	1659.2	20269656900	714	479.8	1227	2846.06	22	2827.28	294712	3778	727	14	113.534	1.10214	27330000
28.48	26.887	1.78463	-0.285731	-0.00928534	0.0236129	0.210161	0.00291652	-0.0107952	0.130306	0.141141	25.72	3797.36	376.32	177	1061	19.17	586	706	27.69	864	1659.2	20562114600	714	494	1116	2783.36	27	2811.17	206360	3708	728	16	113.563	1.10214	40550000
28.66	26.8895	1.72502	-0.362625	-0.131148	0.158441	-0.0901011	0.0825739	0.372743	0.072118	0.141141	24.26	3802.38	379.38	139	1062	20.85	583	726	27.82	864	1659.2	20300377300	710	493	1192	2799.55	28	2819.93	5722	3778	726	18	113.769	1.10214	46796000
28.24	26.8858	1.6588	-0.439203	-0.250479	0.137408	-0.0286457	-0.152159	-0.0974443	-0.114996	0.141141	24.1	3839.49	372.18	80	1063	21.61	575	751	28.08	865	1659.2	24573675000	708	498.6	1111	2874.56	28	2838.49	10059	3681	726	20	113.798	1.10214	39613000
27.61	26.8924	1.60306	-0.489769	-0.314218	0.0320242	0.086009	0.190879	-0.337017	-0.0824009	0.141141	23.22	3853.46	370.8	60	1061	21.29	570	757	25.57	864	1659.2	21184707800	708	499.8	1225	2823.16	31	2852.55	21961	3677	724	23	113.66	1.10214	27250000
27.88	26.9034	1.55176	-0.517451	-0.314594	-0.0739937	-0.124863	-0.2058	0.150866	0.0913939	0.141141	18.91	3808.05	374.42	45	1058	19.77	565	728	19.33	862	1659.2	23323587000	698	496.2	1261	2736.56	29	2827.01	11550	3698	721	20	113.756	1.10214	42700000
28.38	26.9196	1.50574	-0.520299	-0.252353	-0.109543	0.154919	0.188278	0.296995	0.0906451	0.141141	13.17	3839.38	373.18	39	1057	20.57	552	694	20.37	859	1659.2	21732000000	699	489.4	1239	2799.31	20	2843.98	9859	3549	717	17	113.952	1.10214	55697000
28.03	26.9329	1.45683	-0.507604	-0.152016	-0.0765512	-0.148562	-0.136827	-0.207757	-0.109157	0.141141	16.95	3829.75	379.8	38	1058	20.94	550	672	21.33	861	1659.2	24877903700	701	492.6	1330	2797.8	19	2838.5	20496	3699	714	14	113.978	1.10214	26703000
28.22	26.9548	1.4167	-0.466387	-0.0172176	0.00778128	0.0675302	0.0551364	-0.237479	-0.133634	0.141141	15.4	3796.97	382.78	39	1059	20.66	549	665	21.44	859	1659.2	23518507600	698	493.4	1272	2836.74	18	2808.53	17041	3713	713	15	114.072	1.10214	27011000
28.36	26.9784	1.37827	-0.407231	0.114292	0.0606254	0.0681128	0.0356261	0.217253	0.0827957	0.141141	14.51	3822.77	380.14	108	1055	20.2	550	661	19.99	858	1658	21013098100	687	487.8	1390	2878.48	30	2815.49	400000	3674	712	18	113.582	1.10214	23289000
27.99	27.0017	1.33933	-0.336444	0.211548	0.0397331	-0.201678	-0.120277	0.203398	0.199354	0.141141	12.35	3849.15	377.1	201	1053	20.14	550	655	20.46	858	1658	25387274500	685	488.2	1253	2863.39	31	2810.02	259917	3600	711	21	113.466	1.10214	32724000
28.14	27.0274	1.30277	-0.254379	0.26053	-0.0183781	0.254115	0.186643	-0.224863	0.00332969	0.141141	12.73	3867.03	378.74	147	1053	20.12	550	643	22.54	855	1656.4	20206180700	685	492.2	1215	2939.51	30	2822.44	18001	3664	710	21	113.391	1.10214	28326000
27.9	27.0518	1.2646	-0.169529	0.249226	-0.0559377	-0.170912	-0.227176	-0.2044	-0.248286	0.141141	15.94	3912.58	380.28	121	1052	19.5	550	635	25.27	856	1656.4	24245527800	687	499.8	1224	2912.43	31	2860.08	26627	3696	711	22	113.593	1.10214	34310000
28.32	27.0811	1.2311	-0.0784814	0.192704	-0.0196547	-0.028388	0.237807	0.279183	-0.140203	0.141701	21.35	3936.25	380.08	43	1049	18.93	560	534	29.72	858	1659.4	24982661600	691	500.8	1261	2848.42	34	2878.14	5694	3672	713	27	113.411	1.08747	35469000
28.21	27.1108	1.19766	0.0084692	0.0968872	0.050125	0.223428	-0.230583	0.168274	0.199035	0.141701	19.7342	3924.89	380.24	36	1052	19.47	565	514	29.46	862	1679.5	22673695700	692	500.8	1181	2881.19	32	2871.52	12382	3682	716	27	113.464	1.08747	22051000
28.09	27.1263	1.14939	0.0707143	-0.0353214	0.0678613	-0.284052	0.224319	-0.350287	0.264933	0.141701	19.99	3963.62	385.5	34	1052	19.28	567	581.664	30.97	867	1687.6	22682207500	692	506.4	1237	2929.8	32	2895.34	13159	3814	719	28	113.383	1.08747	15094000
28.09	27.1493	1.1083	0.133708	-0.136929	0.0572634	0.209783	-0.209252	-0.0374696	-0.00309152	0.141701	21.49	3960.18	383.92	86	1052	18.99	569	474	29.63	871	1687.6	22512041000	690	509.8	1208	2930.32	32	2894.8	10032	3818	720	24	113.395	1.08747	23900000
27.83	27.1748	1.06951	0.191912	-0.187915	0.0106999	-0.0754199	0.166753	0.338377	-0.287135	0.141701	21.25	3960.24	382.86	69	1050	18.45	569	433	29.98	870	1687.6	19708298500	690	518.6	1095	2870.12	30	2891.56	15551	3795	720	25	113.437	1.08747	40200000
27.98	27.2021	1.03214	0.24302	-0.182549	-0.0591679	-0.0743967	-0.0942927	-0.0908354	-0.227488	0.141701	20.42	3968.25	383.62	119	1043	18.59	566	398	29.19	870	1687.6	18506131000	693	520	1281	2820	31	2898.05	10004	3821	719	25	113.327	1.08747	30460000
28.17	27.2292	0.994187	0.283677	-0.13224	-0.115877	0.207187	-0.00917266	-0.279686	0.128939	0.141701	20.72	3925.22	386.22	55	1035	18.76	566	393	31.13	871	1687.6	19777620200	689	526.4	1339	2852.5	30	2870.34	11289	3831	718	25	113.46	1.08747	22199000
28.44	27.2575	0.957044	0.314909	-0.0548231	-0.110374	-0.277155	0.142316	0.190724	0.353079	0.141701	23.23	3912.82	391.9	58	1029	19.09	566	407	32.5	875	1688	18898359200	696	522.4	1433	2863.7	32	2868.46	212808	4005	720	26	113.337	1.08747	30372000
28.28	27.2905	0.924096	0.339558	0.0270034	-0.0265027	0.221612	-0.307228	0.180302	0.13525	0.141701	24.66	3922.91	401.16	60	1020	20.26	570	427	34.81	894	1688.5	22602288200	698	531.6	1271	2953.91	30	2875.42	8504	4248	722	23	113.186	1.08747	32957000
28.49	27.311	0.877815	0.336553	0.0638683	0.0662442	-0.0377516	0.496361	-0.268272	-0.315403	0.141701	26.16	3956.25	394.5	137	1016	19.9	574	453	34.65	901	1713.8	19722240500	702	539.8	1445	2922.94	32	2898.58	14348	4190	725	24	112.85	1.08747	35376000
27.75	27.3318	0.831313	0.323509	0.0697978	0.152953	-0.156672	-0.670765	0.0125093	-0.345917	0.141701	25.97	3935.22	398.72	65	1012	21.19	579	477	35.75	903	1724.2	21051998500	709	546.8	1436	2971.61	30	2883.74	34606	4329	728	24	112.855	1.08747	35925000
28.16	27.3613	0.7931	0.312892	0.0628966	0.19151	0.241761	0.789861	0.228942	0.12934	0.141701	27.4	3913.79	395.06	48	1009	21.12	582	494	36.06	903	1727.9	20353203800	712	536.2	1413	2948.51	30	2867.92	8676	4214	729	24	112.837	1.08747	15817000
27.75	27.3813	0.744731	0.284915	0.0267026	0.0957905	-0.202015	-0.830958	-0.215944	0.416465	0.141701	25.68	3824.06	394.38	37	1007	21.33	583	498	35.13	904	1727.9	20906371200	712	534.8	1184	2955.45	28	2813.77	12603	4150	729	24	112.508	1.08747	28776000
28.67	27.4108	0.705436	0.263327	0.00268362	-0.0740017	0.105835	0.785497	-0.0233176	0.146043	0.141701	27.1416	3829.32	393.54	50	1009	21.54	584	637.455	35.53	900	1727.9	17288555700	712	536.4	1361	4377.35	29	2817.97	39677	4167	729	24	112.613	1.08747	9242000
27.99	27.4293	0.65439	0.225737	-0.0246877	-0.256434	-0.0289636	-0.657326	0.250171	-0.358037	0.141701	27.73	3872.77	395.34	70	1009	21.53	586	506	36.17	902	1727.9	17456236900	712	529.6	1401	2991.77	33	2846.55	31773	4288	730	26	112.391	1.08747	35226000
28.38	27.4547	0.60985	0.195296	-0.0185048	-0.285913	0.00343219	0.469013	-0.157488	-0.349699	0.141701	27.49	3845.61	391.2	43	1013	21.26	586	502	34.74	897	1727.9	19814934300	716	522.2	1358	3036.13	27	2836.8	21296	4225	731	26	111.87	1.08747	28657000
27.85	27.4812	0.565962	0.166842	0.0140143	-0.120951	0.00618744	-0.252455	-0.207425	0.153162	0.141701	25.87	3856.63	394.18	69	1016	21.19	586	489	35.29	898	1757.1	20754601900	716	528.4	1227	3029.73	30	2846.22	118755	4291	731	25	111.867	1.08747	28067000
28.66	27.5121	0.52598	0.143298	0.0623846	0.15207	-0.071689	0.0277731	0.320734	0.433681	0.141701	26.77	3867.02	394.42	53	1017	21.33	586	504	35.33	902	1766.8	20679280400	711	528	1243	3044.31	31	2852.35	35695	4306	732	26	111.619	1.08747	18442000
28.18	27.5361	0.478183	0.109368	0.0881485	0.334224	0.171346	0.177595	0.0475597	0.0720212	0.140221	29.32	3971.34	398	50	1022	20.9	590	520	38.32	913	1770.8	26019605000	710	527.4	1152	3055.73	31	2915.43	8070	4515	737	25	111.53	1.10733	11980000
27.22	27.5486	0.418114	0.0602948	0.0735474	0.29985	-0.178295	-0.319292	-0.380397	-0.383773	0.140221	30.45	3983.57	396.96	47	1021	22	596	546	39.57	921	1778.5	25610804900	711	528.2	1490	3080.82	28	2921.4	476	4481	739	25	111.642	1.10733	34116000
28.48	27.5696	0.366012	0.0221031	0.0504671	0.107823	0.0520477	0.382434	0.200714	-0.212773	0.140221	31.84	3983.65	393.04	43	1024	22.01	599	592	39.79	923	1778.5	25566398000	713	523	1655	3122.87	31	2923.37	10193	4388	740	26	111.467	1.10733	28463000
28.1	27.5836	0.306315	-0.0217001	0.00286707	-0.159102	0.115062	-0.374054	0.254535	0.256371	0.140221	31.68	3982.19	389.74	40	1025	22.14	599	632	39.99	926	1778.5	22660587300	713	517.6	1856	3112.35	32	2919.25	73629	4299	741	25	111.362	1.10733	23539000
28.44	27.5923	0.240824	-0.0664575	-0.051978	-0.336277	-0.174017	0.321991	-0.349059	0.311329	0.140221	32.34	4001.25	390.18	39	1028	23.17	600	679	42.3	923	1803.65	21736067300	715	534	1599	3193.93	33	2930.8	19074	4325	743	24	111.372	1.10733	30491000
27.68	27.6137	0.187985	-0.0876292	-0.0701035	-0.280611	0.0913516	-0.246029	-0.0233007	-0.0790479	0.140221	34.55	4021.95	386.28	53	1030	22.65	606	698	40.8	931	1823.9	23112436000	717	544.2	1367	3232.39	27	2937.77	76137	4311	744	25	111.55	1.10733	32938000
27.77	27.6378	0.137749	-0.0969406	-0.0630335	-0.0606622	0.00925143	0.14091	0.31409	-0.368034	0.140221	32.57	4047.03	386.3	44	1030	22.42	608	714	41.18	931	1823.9	20904858500	719	544	1326	3207.18	29	2956.11	13025	4297	747	26	111.534	1.10733	24368000
27.75	27.6614	0.0868661	-0.100599	-0.0447699	0.162109	-0.0341104	-0.0163351	-0.185465	-0.141018	0.140221	32.97	4039.71	390.4	67	1034	22.85	609	764	41.73	930	1826.6	20792596900	725	546.2	1317	3190.14	33	2943.75	64673	4333	748	25	111.173	1.10733	31091000
27.62	27.6848	0.0356698	-0.100304	-0.0247256	0.256587	-0.0018467	-0.10997	-0.152439	0.304707	0.140221	32.76	3995.88	393.7	75	1033	22.21	609	839	38.55	928	1826.6	23372294700	725	549.8	1405	3002.1	34	2920.9	78652	4364	748	26	111.173	1.10733	22781000
27.75	27.7127	-0.0112783	-0.0935608	-0.00679728	0.193102	0.0130126	0.215918	0.294648	0.339799	0.140221	30.8	4003.08	393.62	89	1034	21.93	608	923	38.73	928	1826.6	23600864200	727	544.8	1048	3041.31	33	2919.74	5824	4297	747	26	111.463	1.10733	26254000
27.72	27.7301	-0.0690055	-0.100071	-0.0170177	0.0131641	0.0432822	-0.282954	-0.0900808	-0.136383	0.140221	30.75	3954.99	392.54	38	1037	22.1	608	973	39.72	930	1863.3	24320504600	725	538	1308	3066.59	32	2890.03	54821	4191	746	26	111.622	1.10733	20986000
27.54	27.7543	-0.119971	-0.0999792	-0.023721	-0.119385	-0.087206	0.314827	-0.20871	-0.407629	0.140221	32.82	4014.57	392.4	34	1038	22.72	609	1054	40.96	929	1865.6	22331306500	726	538	1250	3124.74	33	2931.75	127481	4221	746	26	111.477	1.10733	39367000
27.39	27.7847	-0.164621	-0.094793	-0.0206937	-0.13621	0.0152723	-0.329069	0.251323	-0.0930901	0.140221	33.87	4017.59	392.86	36	1041	22.69	609	1246	40.71	930	1865.6	23465439100	726	541.2	1215	3113.49	32	2935.87	199985	4259	745	26	111.54	1.10733	36496000
27.47	27.8114	-0.213123	-0.0988056	-0.021401	-0.0907833	0.132606	0.326562	-0.000739605	0.322474	0.140221	33.21	4044.38	392.18	44	1043	24.4	609	1527	41.51	930	1870.2	25869137700	726	544.6	1330	3115.34	32	2939.32	10614	4261	746	26	111.663	1.10733	51681000
27.47	27.8376	-0.262116	-0.108962	-0.0167573	-0.0360677	-0.200322	-0.298072	-0.26161	0.277703	0.140221	35.09	4098.71	392.94	50	1050	24.09	611	1555	42.19	933	1870.2	26431396100	724	546	1127	3097.74	34	2967.63	11067	4287	747	27	111.8	1.10733	31432000
27.33	27.8717	-0.303112	-0.11565	0.00752599	0.0078092	0.0814775	0.236097	0.222824	-0.12717	0.140221	35.95	4121.79	396.96	60	1058	25.35	612	1617	42.63	932	1870.2	22521220800	713	542	1231	3131.29	34	2970.62	32244	4322	745	27	111.692	1.10733	38435000
27.33	27.901	-0.349048	-0.13452	0.0280505	0.0145274	0.142031	-0.1506	0.102345	-0.364028	0.140221	34.98	4138.99	400.06	69	1061	25.33	611	1705	40.31	933	1872.5	21320073200	712	542.4	1282	3050.33	34	2979.55	1	4356	745	27	111.446	1.10733	42263000
27.32	27.9305	-0.39472	-0.158466	0.0482539	0.0324486	-0.261992	0.0644182	-0.325066	-0.0946588	0.140221	33.07	4109.72	400.14	87	1067	26.55	611	1794	41.71	934	1908.2	22062272900	708	543	1091	3053.24	34	2961.52	31954	4335	744	28	111.677	1.10733	41445000
27.55	27.9725	-0.427666	-0.171818	0.0786554	0.0973215	0.14474	-0.00334434	0.124262	0.32217	0.140221	34.43	4163.96	400.72	100	1072	26.91	612	1799	41.15	929	1908.2	21495721400	710	553.2	1269	3100.29	35	2984.67	32873	4346	744	28	111.93	1.10733	44479000
27.6	28.0054	-0.470027	-0.200439	0.0741147	0.112613	0.096505	-0.0344465	0.240377	0.238976	0.141253	34.97	4247.78	403.1	40	1081	27.65	613	1803	42.03	929	1916.2	27331314000	709	560.8	1423	3115.86	34	3025.98	39837	4436	744	26	111.937	1.12451	50690000
27.35	28.0329	-0.517839	-0.237406	0.038416	0.049756	-0.21186	0.0723941	-0.257961	-0.180296	0.141253	35.52	4335.84	399.06	38	1089	27.31	614	1823	43.14	929	1917.6	39112799600	702	561.2	1264	3130.01	33	3090.57	24071	4357	743	26	111.778	1.12451	42388000
27.49	28.0681	-0.557741	-0.262296	0.00189833	-0.0438653	0.103242	-0.116658	-0.0592697	-0.273207	0.141253	35.75	4419.6	400.54	40	1092	27.85	616	1894	42.8	931	1917.6	45879385100	702	564.2	1212	3130.01	31	3152.81	27506	4376	744	26	111.888	1.12451	32819000
27.11	28.1066	-0.594301	-0.276917	-0.0331288	-0.134471	0.0910245	0.15452	0.252793	0.0332859	0.141253	36.8	4670.09	399.66	48	1101	29.64	617	1956	43.1	931	1917.6	64387890600	702	557.8	1333	3179.72	34	3332.88	22061	4379	747	27	112.187	1.12451	38647000
27.09	28.1429	-0.632864	-0.284825	-0.067503	-0.178054	-0.17264	-0.180792	-0.11708	0.225377	0.141253	36.12	4698.13	400.32	46	1101	29.32	621	1949	43.08	935	1904	65784015900	694	559.8	1217	3145.32	34	3345.34	57351	4388	748	28	112.567	1.12451	37626000
27.04	28.1865	-0.663899	-0.272123	-0.080236	-0.111779	0.0687104	0.197157	-0.12737	0.0615882	0.141253	36.41	4774	402.36	46	1105	29.25	625	1849	43.29	939	1894.2	58708168500	693	559	1221	3169.94	33	3403.44	53010	4429	748	27	112.591	1.12451	47202000
27.42	28.2397	-0.684984	-0.235458	-0.0691563	0.042134	0.0981726	-0.22263	0.188272	-0.171555	0.141253	36.97	4840.77	404.94	48	1107	28.54	627	1810	42.35	946	1887.7	62000182300	694	556.6	1151	3152.05	34	3450.59	8900	4536	750	28	112.761	1.12451	22026000
27.54	28.2912	-0.707887	-0.190655	-0.0611249	0.165901	-0.183327	0.25373	-0.0706395	-0.147064	0.141253	37.1268	4753.13	401.88	38	1110	28.96	628	1810	43.24	948	1885.4	55612001100	694	557	1068	3185.04	33	3383.32	22201	4450	750	28	112.716	1.12451	33633000
27.2	28.3468	-0.726591	-0.133508	-0.0554419	0.18816	0.119232	-0.283445	-0.11388	0.103673	0.141253	36.63	4852.96	403.74	88	1112	29.27	628	1792	42.72	954	1884.2	55800687500	692	561	1383	3155.22	36	3443.29	16442	4580	752	28	112.619	1.12451	42935000
27.47	28.4042	-0.743862	-0.0710521	-0.060445	0.0835243	0.0281419	0.294895	0.202788	0.188153	0.141253	36.16	4806.69	403.02	158	1115	29.56	627	1742	42.9	958	1849.6	54321149200	691	562.6	1252	3197.52	37	3414.62	1101	4575	752	28	112.476	1.12451	32738000
27.05	28.4487	-0.774503	-0.0234111	-0.0907828	-0.101298	-0.13602	-0.269156	-0.053158	-0.0375607	0.141253	37.36	4744.47	403.62	99	1118	28.75	626	1696	43.79	959	1844.3	49203054200	691	559.2	1294	3226.56	36	3361.3	52001	4611	752	28	112.507	1.12451	38836000
27.39	28.5026	-0.795953	0.0351038	-0.094053	-0.187832	0.17101	0.216663	-0.17144	-0.154525	0.141253	37.23	4516.25	402.12	50	1120	26.52	624	1699	43.37	958	1844.3	49061312300	691	558.8	1366	3215.57	36	3210.1	2001	4594	751	29	112.52	1.12451	81804000
27.86	28.565	-0.80914	0.101509	-0.0585676	-0.121751	-0.167099	-0.167071	0.163461	-0.011817	0.141253	37.04	4544.7	399.76	40	1127	27.74	621	1710	43.14	956	1843.1	35965241300	688	555	1213	3224.73	35	3214.13	13190	4544	751	29	112.538	1.12451	35034000
28.48	28.624	-0.826301	0.156989	-0.00555471	0.00436839	0.0968055	0.124206	0.041118	0.086941	0.141253	36.74	4680.3	401.78	52	1133	26.09	619	1678	43.28	958	1843.1	41855530600	688	550.4	1191	3251.84	34	3314.15	177	4599	750	28	112.554	1.12451	29404000
27.98	28.6793	-0.847886	0.197703	0.056229	0.0920827	0.071854	-0.0809237	-0.174449	0.00146493	0.141253	37.64	4691.04	404.54	62	1133	26.54	618	1594	44.32	960	1824.1	35925202900	687	552.6	1287	3257.3	35	3320.89	2201	4851	750	28	112.411	1.12451	40174000
28.76	28.7379	-0.866908	0.230091	0.126291	0.105697	-0.267105	0.0394652	0.109037	-0.0523964	0.141253	37.84	4714.45	414.22	61	1137	26.55	614	1473	44.29	964	1818.3	39333533500	689	546.6	1439	3276.02	34	3333.16	180	5123	752	28	111.993	1.12451	39802000
28.42	28.7961	-0.887235	0.248093	0.182577	0.0488653	0.334692	-0.00873908	0.0769479	0.0340041	0.141253	38.42	4712.44	416.52	102	1135	27.25	613	1388	43.31	966	1804.1	40704249900	689	555	1272	3235.66	36	3325.11	61300	5400	752	28	111.888	1.12451	26947000
28.23	28.8486	-0.914332	0.244626	0.201015	-0.0300007	-0.171245	-0.00316117	-0.201044	0.0840756	0.141253	37.21	4505.59	420.4	125	1137	26.29	611	1317	43.34	966	1804.1	42705402600	685	557.8	1236	3215.63	35	3196.77	26613	5346	753	28	111.49	1.12451	24422000
27.81	28.9006	-0.942999	0.227192	0.182047	-0.0532305	-0.145121	0.00414121	0.106564	-0.0177111	0.141253	37.27	4528.45	430.06	59	1141	24.93	610	1293	43.41	963	1804.1	29931902100	684	550.2	1244	3239.41	36	3205.23	190	5718	754	28	111.266	1.12451	34650000
28.42	28.9523	-0.972902	0.198608	0.126923	-0.00874012	0.406043	-0.00227688	0.176331	-0.135772	0.141253	37.21	4568.26	429.94	70	1137	25.67	610	1264	43.22	962	1804.1	28937786100	685	556.8	1295	3218.44	36	3227.96	101	5778	755	28	111.213	1.12451	29418000
28.36	28.9985	-1.00949	0.156229	0.0381212	0.0452913	-0.407852	0.010964	-0.286276	-0.0611113	0.141253	37.38	4679.01	431.38	89	1137	26.13	610	1317	43.75	963	1804.1	32492406200	685	555.2	1244	3258.44	37	3294.55	117	5750	755	28	111.004	1.12451	27428000
28.02	29.0553	-1.03633	0.122935	-0.0453329	0.0726246	0.127078	-0.0375837	-0.0131719	0.172796	0.141253	37.09	4656.15	428.94	63	1137	25.49	612	1384	42.94	965	1804.1	34070412100	686	553.8	1221	3246.22	35	3286.82	40234	5569	756	26	110.996	1.12451	26409000
28.35	29.1046	-1.07192	0.0797145	-0.1365	-0.00275794	0.22595	0.0691015	0.329597	0.155504	0.141253	37.3919	4695.05	432.86	30	1143	26.22	613	1350	43.3	967	1804.1	35375897900	686	550.6	1167	3271.12	31	3310.01	67701	5723	756	26	110.958	1.12451	27072000
28.12	29.1459	-1.1167	0.0298684	-0.216576	-0.12254	-0.374375	-0.0760882	-0.147839	-0.124816	0.143168	36.61	4771.31	431.4	38	1149	26.06	614	1385	44.15	975	1798.2	40746086700	684	554.8	1185	3294.61	31	3367.97	38281	5720	757	26	111.63	1.18661	17068000
27.9	29.1978	-1.15159	0.00106828	-0.2353	-0.132798	0.249911	0.0527358	-0.255036	-0.210983	0.143168	37.04	4775.8	431.96	49	1151	26.77	613	1463	44.43	981	1798.2	44232855100	685	549	1202	3306.51	32	3371.69	1412	5729	760	25	111.471	1.18661	20402000
28	29.2567	-1.18041	-0.00883018	-0.193472	-0.0128677	-0.022357	-0.020549	0.224362	0.00861878	0.143168	37.99	4777.11	444.06	39	1150	26.71	616	1475	45.17	981	1798.2	38582302700	685	551.6	1438	3327.77	28	3377.56	26101	6172	761	25	111.728	1.18661	16606000
28	29.315	-1.21098	-0.0102609	-0.11773	0.128451	-0.140903	-0.0195074	0.131983	0.181744	0.143168	38.22	4762.76	447.56	70	1149	26.33	616	1500	45.09	985	1798.2	41530251000	683	556.4	1171	3349.16	34	3386.46	10301	6472	763	26	111.648	1.18661	24022000
28.2	29.3678	-1.24823	-0.0106878	-0.0356428	0.165905	0.175517	0.0693848	-0.232323	0.0725008	0.143168	38.05	4707.93	449.72	55	1151	26.36	616	1501	44.4	986	1798.2	40392963300	685	549.8	1031	3351.28	34	3354.04	22284	6594	765	27	111.484	1.18661	15135000
28.14	29.4207	-1.28672	-0.00459258	0.0448304	0.0765671	-0.103417	-0.114887	0.00411382	-0.0980849	0.143168	38.9459	4724.87	446.38	89	1147	26.66	615	1506	44.99	984	1798.2	38137963000	685	549.4	1175	3360.47	35	3379.25	11570	6635	763	28	111.671	1.18661	25707000
28.02	29.4765	-1.32348	0.010004	0.114424	-0.0723538	0.00644757	0.140184	0.164356	-0.0804872	0.143168	38.87	4681.78	436.94	44	1146	26.14	617	1510	44.5	987	1795.3	40045270600	685	559	1214	3333.69	34	3340.29	9250	6535	763	27	111.902	1.18661	17539000
28	29.5246	-1.36949	0.0186052	0.148884	-0.18746	0.0399151	-0.132621	-0.101477	0.0273699	0.143168	38.52	4647.64	417.16	35	1145	25.92	618	1540	45.43	987	1795.3	37832895900	681	564.8	1248	3380.35	32	3319.27	22212	6173	762	25	112.134	1.18661	19641000
28.29	29.5802	-1.40915	0.0377518	0.169013	-0.149175	-0.00785674	0.0929433	-0.0102165	0.0713622	0.143168	38.98	4635.71	416.74	35	1149	25.38	617	1577	44.96	988	1795.3	32429127800	681	572.8	1189	3373.43	30	3320.73	110	6024	762	26	111.952	1.18661	37784000
28.02	29.6318	-1.45419	0.0516141	0.158696	0.00162168	-0.0654402	-0.0340732	0.0590255	-0.021276	0.143168	38.33	4704.63	420.3	38	1146	25.42	618	1595	44.8	988	1795.3	30599837600	683	568	1099	3372.85	33	3360.1	10001	6116	763	27	111.905	1.18661	17918000
28.3	29.6843	-1.49981	0.063129	0.127413	0.162562	0.0989245	-0.0279633	-0.0934623	-0.0637703	0.143168	38.65	4815.23	424.44	44	1150	26.26	619	1598	45.37	992	1795.3	43459826000	683	569	1158	3381.99	32	3438.8	20000	6222	764	27	111.906	1.18661	31654000
28.04	29.7345	-1.54921	0.0664753	0.0766876	0.207804	-0.036549	0.0786536	0.0504843	0.0257035	0.143168	39.09	4812.76	433.94	52	1150	26.51	622	1586	45.46	995	1795.3	38072927500	683	570	1063	3389.78	33	3451.09	10001	6459	766	25	111.804	1.18661	24567000
28.26	29.7773	-1.60765	0.0545517	0.00914053	0.0930133	-0.0881286	-0.0991162	0.129486	0.0904057	0.143168	38.62	4740.68	429.16	30	1149	26.2	627	1568	45.37	998	1831.1	40572221400	683	562.6	1081	3374.85	27	3408.13	20000	6257	767	26	111.883	1.18661	20937000
28.1	29.8197	-1.66783	0.0371511	-0.0488076	-0.0801779	0.20185	0.0917386	-0.163522	0.0245231	0.143168	38.63	4679.15	418.28	67	1147	25.88	628	1518	44.9	1000	1835.7	33560098200	683	568	1148	3385.51	34	3363.9	11010	6113	768	26	112.269	1.18661	32558000
28.12	29.8651	-1.72622	0.0204534	-0.0793827	-0.177166	-0.204256	-0.0588327	-0.0975586	-0.0926548	0.143168	38.52	4718.84	419.48	143	1145	25.62	629	1481	44.35	999	1835.7	28748834000	683	563.8	1082	3397.16	34	3380.68	29736	6088	768	26	112.302	1.18661	15972000
28.26	29.9143	-1.78212	0.0061941	-0.0808362	-0.137857	0.0392476	-0.00517339	0.262183	-0.10039	0.143168	38.66	4755.85	415.54	113	1145	27.45	631	1491	45.13	1001	1835.7	26622784100	682	556.2	899	3431.28	35	3385.64	10501	5791	768	27	112.396	1.18661	29384000
28.06	29.9591	-1.84359	-0.014583	-0.0729681	-0.0195688	0.203587	0.0956371	-0.0127628	0.0185292	0.143168	39.13	4761.95	416.5	98	1146	28.59	632	1518	45.86	1001	1835.7	27711342100	684	556	1215	3443.62	35	3373.58	25903	5857	768	26	112.495	1.18661	35685000
27.95	30.005	-1.9052	-0.0341799	-0.0563346	0.0992388	-0.327827	-0.194308	-0.2899	0.148129	0.143168	39.57	4706.13	415.66	75	1146	28.6	635	1509	45.64	999	1835.7	29445103600	684	558.6	1100	3478.73	35	3329.74	3212	5833	768	26	112.778	1.18661	21350000
27.92	30.0585	-1.96027	-0.0440391	-0.0315979	0.146663	0.198925	0.277017	0.142175	0.10717	0.143168	39.25	4731.35	420.54	96	1148	28.35	635	1504	45.09	1001	1835.7	23709935300	685	568.6	1300	3484.55	33	3350.11	11451	6058	768	25	112.841	1.18661	28919000
27.69	30.1034	-2.0252	-0.0634898	-0.0323549	0.064298	0.0980884	-0.334502	0.224339	-0.134781	0.143168	38.37	4844.27	420.4	139	1151	29.5	637	1488	45.05	1000	1835.7	27132554900	684	574.2	1077	3508.01	35	3403.81	11001	6099	770	27	112.815	1.18661	30504000
27.5	30.146	-2.09365	-0.083724	-0.0467492	-0.0603342	-0.309549	0.3776	-0.200918	-0.217607	0.143168	39.29	4816.22	422.68	80	1153	28.64	640	1488	45.28	1007	1834.9	32347389000	685	574.6	1255	3500.31	33	3395.68	225400	6215	772	27	112.914	1.18661	17030000
28.09	30.1965	-2.15508	-0.0899787	-0.0474846	-0.100836	0.267184	-0.407816	-0.131432	0.0487979	0.145762	38.56	4842.12	426.98	101	1154	27.72	643	1471	45.58	1009	1840.1	24699924900	686	573.8	1495	3526.65	35	3410.61	14000	6375	774	27	113.084	1.19013	32710000
27.8	30.2524	-2.2121	-0.0854145	-0.0330561	-0.0433278	-0.0374741	0.40522	0.180496	0.273395	0.145762	39.05	4843.89	422.6	130	1151	28.21	645	1445	44.43	1012	1841	26154631900	687	577	1239	3580.84	35	3404.8	55001	6223	776	27	113.445	1.19013	31869000
27.81	30.3032	-2.27542	-0.0841186	-0.0193085	0.0248308	-0.199278	-0.364076	0.0543249	0.0694906	0.145762	37.12	4817.1	415.3	117	1155	28.72	650	1395	44.07	1014	1841	25534627900	687	575	1387	3455.06	36	3384.98	10342	5975	779	27	113.459	1.19013	26484000
27.7	30.3527	-2.34118	-0.0824038	0.000563777	0.0452314	0.289375	0.292194	-0.1025	-0.264257	0.145762	37.12	4770.22	416.54	85	1154	27.34	653	1362	42.66	1014	1841	22163655000	686	577.4	1232	3426.96	34	3355.37	10001	5931	778	27	113.366	1.19013	27761000
27.81	30.4001	-2.41003	-0.08033	0.0290966	0.0109689	-0.175209	-0.189201	-0.0380979	-0.201477	0.145762	34.92	4669.37	416.36	49	1153	27.04	653	1349	42.01	1015	1880.6	26061656700	687	580.6	1328	4147.01	33	3292.59	33501	5948	780	26	113.649	1.19013	27786000
27.54	30.4557	-2.47164	-0.0655878	0.0785593	-0.0188409	-0.0522172	0.0573349	0.0371747	0.208567	0.145762	34.36	4694.39	416.56	54	1155	26.78	655	1328	39.78	1015	1882.1	27106627800	690	585.2	1201	3331.84	28	3316.42	67679	5998	781	25	113.718	1.19013	35492000
27.86	30.5112	-2.53421	-0.0491307	0.123587	-0.0283029	0.200851	0.082079	0.0434834	0.309661	0.145762	33.53	4584.59	416.5	59	1153	27.19	654	1296	40.79	1014	1884.2	35150974700	688	584.6	1226	3398.96	31	3254.63	38791	5880	781	26	113.74	1.19013	38609000
27.87	30.5622	-2.60255	-0.0384081	0.14053	-0.016987	-0.163317	-0.209606	0.0181682	-0.0984773	0.145762	33.85	4581.98	419.46	62	1151	28.4	651	1269	40.06	1010	1884.2	31247280400	686	593	1252	3339.19	34	3234.82	8863	5970	781	26	113.611	1.19013	39168000
28.05	30.6111	-2.674	-0.0304257	0.125375	0.0183445	0.0138711	0.321631	-0.0748711	-0.383681	0.145762	33.35	4627.28	418.34	54	1150	28.24	650	1267	39.83	1007	1884.2	22169883000	687	584.8	1248	3340.97	33	3260.35	114991	5910	780	25	113.724	1.19013	22048000
27.35	30.6647	-2.74164	-0.0164132	0.0884644	0.0660167	0.106181	-0.40923	-0.040663	-0.0555973	0.145762	33.07	4651.05	418.44	54	1156	30.44	647	1282	39.61	1009	1884.2	21392413700	686	590	1185	3383.54	32	3278.81	122134	5888	782	26	113.858	1.19013	47681000
28.01	30.7242	-2.80417	0.00410228	0.0327348	0.0754867	-0.121824	0.450758	0.113711	0.40036	0.145762	33.4	4688.48	419.8	55	1157	29.76	646	1289	40.53	1009	1884.2	19768440000	686	597.8	1208	3401.2	30	3295.68	138365	5973	783	25	114.352	1.19013	50191000
27.67	30.7748	-2.87675	0.0115718	-0.0582309	-0.00961687	0.0292602	-0.439959	0.0108247	0.224791	0.145762	35.06	4657.36	418.64	49	1156	29.96	645	1281	42.22	1007	1884.2	20044336400	686	601	1302	3385.49	33	3283.92	115047	5939	785	26	114.582	1.19013	40472000
28	30.8214	-2.95432	0.0122051	-0.156676	-0.11751	0.11843	0.395265	-0.104932	-0.323999	0.145762	35.59	4632.71	415.62	43	1162	28.41	646	1294	43.3	1004	1884.2	20293197200	687	594.2	1335	3357.01	33	3270.43	106273	5805	786	26	114.638	1.19013	40599000
27.57	30.871	-3.02969	0.0169427	-0.221565	-0.130898	-0.185499	-0.320692	0.0316419	-0.372719	0.145762	36.87	4737.09	416.92	34	1168	27.97	646	1296	43.15	1000	1884.2	25626078800	686	597.2	1183	3319.47	31	3338.09	114003	5887	787	25	114.498	1.19013	28159000
27.89	30.9342	-3.09178	0.0395899	-0.217197	-0.0064278	0.0793573	0.21094	0.0699194	0.187655	0.145762	35.68	4691.43	417.04	45	1168	26.38	646	1314	41.44	999	1884.2	21650309300	688	599.6	1231	3281.06	32	3316.94	116888	5764	788	27	114.41	1.19013	52844000
27.31	30.9972	-3.1549	0.0606109	-0.16797	0.124038	0.0890547	-0.0982326	-0.11445	0.440289	0.145762	35.05	4635.76	407.58	72	1164	27.83	645	1364	41.72	995	1884.2	21401506500	687	596.8	1419	3315.57	33	3274.3	90298	5238	786	26	114.542	1.19013	51264000
27.99	31.0452	-3.23407	0.0606345	-0.106093	0.127082	-0.15166	0.0217404	0.0275112	-0.036878	0.145762	35.06	4652.33	400.9	63	1157	26.48	645	1426	41.77	993	1915.5	16917806800	687	603.2	1655	3236.92	31	3279.71	98532	4984	785	25	114.762	1.19013	44254000
27.41	31.1072	-3.29972	0.0749687	0.00203641	0.0570275	0.0999899	0.0142779	0.213868	-0.417044	0.145762	34.78	4563.07	396.58	48	1151	26.77	644	1605	41.94	991	1920.8	20673601100	687	605.8	1495	3246.59	29	3223.18	97618	4757	784	24	114.467	1.19013	37201000
27.97	31.1734	-3.36164	0.0915476	0.12076	-0.0532635	-0.0552364	-0.0324568	-0.267508	-0.134887	0.145762	35.5	4570.02	401.06	75	1144	26.15	645	1667	41.92	990	1923.8	16482241900	687	612.4	1579	3298.46	30	3219.42	115573	4987	783	24	114.53	1.19013	29617000
27.5	31.2431	-3.42095	0.105219	0.21403	-0.144176	0.0586482	0.034245	-0.17736	0.337434	0.145762	34.98	4581.91	400.14	48	1145	27.69	646	1654	42.43	988	1923.8	15598278300	686	621.8	1521	3351.6	28	3217.53	116122	4875	785	24	114.673	1.19013	34370000
27.84	31.3022	-3.49188	0.0961981	0.234703	-0.176574	-0.0681575	-0.0244056	0.506624	0.242973	0.145762	35.54	4591.8	405.9	96	1141	26.76	646	1658	41.03	987	1923.8	15134987000	685	629	1342	3335.47	32	3224.36	203641	5026	786	24	114.479	1.19013	27823000
27.53	31.3521	-3.57308	0.0665915	0.183555	-0.0917576	0.0464126	0.0363946	0.0260876	-0.21765	0.145762	34.32	4587.4	406.1	50	1137	26.91	645	1725	40.95	987	1923.8	15350445700	686	614.4	1619	3363	31	3218.05	481	5076	786	23	114.523	1.19013	38628000
27.24	31.4107	-3.64614	0.0414602	0.108715	0.126039	0.0693617	-0.0777659	-0.662327	-0.256995	0.146841	36.69	4681.14	405.36	49	1122	25.71	651	1892	42.85	997	1929.7	18832564800	690	614.4	1545	3477.13	26	3272.08	265702	5111	789	21	115.676	1.17386	30349000
27.84	31.4752	-3.71392	0.0194696	0.0280274	0.319895	-0.270695	0.132161	0.199725	0.127605	0.146841	35.95	4823.16	410.02	97	1124	25.87	660	1807	41.72	1003	1970.2	25962240800	699	626.4	1522	3534.22	31	3358.47	119170	5374	795	22	115.226	1.17386	27167000
28.42	31.5344	-3.78788	-0.0127445	-0.0592486	0.289247	0.373559	-0.201162	0.71258	0.235456	0.146841	35.88	4839.2	408.54	53	1123	25.21	664	1732	42.45	1004	1971.5	20492610300	704	609.8	1495	3511.93	27	3359.75	321342	5312	798	22	115.142	1.17386	36544000
27.45	31.5783	-3.87786	-0.063429	-0.143979	0.00465196	-0.175108	0.306872	-0.468257	-0.0983406	0.146841	35.99	4807.1	404.04	43	1120	25.75	667	1637	43.32	1002	1971.5	19865938200	708	607.4	1684	3488.67	27	3340.78	147142	5149	798	23	115.387	1.17386	28997000
27.11	31.6396	-3.95058	-0.087466	-0.152526	-0.28036	-0.227789	-0.431615	-0.581753	-0.191995	0.146841	36.67	4798.74	403.62	51	1120	24.96	668	1561	43.16	999	1971.5	19103128200	713	602.6	1675	3483.34	30	3332.18	41321	5123	800	23	115.579	1.17386	47243000
27.78	31.7207	-4.0036	-0.0806983	-0.0871824	-0.37742	0.473749	0.510738	0.627432	0.0918233	0.146841	36.68	4791.68	404.98	50	1117	24.89	672	1477	42.93	997	1971.5	19429542100	722	577.8	1585	3483.81	30	3336.36	363998	5133	801	21	116.122	1.17386	27908000
27.22	31.7849	-4.07419	-0.0899279	-0.0352862	-0.298521	-0.379525	-0.526679	0.330573	0.136306	0.146841	36.63	4755.49	404.9	45	1115	24.98	677	1409	42.62	998	1971.5	21230354000	727	584.2	1481	3426.92	26	3312.67	315654	5239	802	19	116.146	1.17386	31499000
27.89	31.8498	-4.14469	-0.0960086	0.00186718	-0.0370134	0.0679403	0.498565	-0.600879	-0.102698	0.146841	36.48	4793.47	403.58	50	1122	24.41	684	1350	43.16	997	1971.5	16508476200	733	576.4	1503	3443.12	27	3328.1	102647	5192	804	19	116.289	1.17386	38626000
27.48	31.9144	-4.21589	-0.0985966	0.013003	0.287512	0.229271	-0.433204	-0.1486	-0.160886	0.146841	36.57	4792.83	404.66	47	1125	23.57	686	1346	41.73	997	2007.2	17763211500	733	573.2	1330	3435.56	25	3325.02	168494	5286	806	19	116.32	1.17386	54656000
27.88	31.9889	-4.27772	-0.0866843	0.00806573	0.497048	-0.340827	0.328671	0.519865	0.128105	0.146841	36.18	4777.98	404.86	49	1126	24.18	691	1401	42.46	998	2011.4	16594998700	732	573.8	1493	3453.49	26	3312.5	200388	5278	807	19	115.995	1.17386	36434000
27.5	32.0549	-4.34859	-0.0837746	-0.0362612	0.395982	0.208815	-0.203181	0.00803627	0.23748	0.146841	36.57	4718.49	403.58	67	1127	25.49	691	1415	41.77	1001	2013.5	17420898200	733	573.2	1507	3465.39	26	3278	166163	5205	808	17	115.964	1.17386	42652000
27.5	32.1108	-4.4304	-0.0922186	-0.101429	0.0137758	0.0802633	0.0947222	-0.373045	-0.0725441	0.146841	34.8	4691.24	401.56	117	1130	23.85	693	1402	40.46	1000	2013.5	16773179500	732	577.6	1514	3400.97	31	3251.12	38083	5096	808	19	115.646	1.17386	28622000
27.21	32.1718	-4.50732	-0.090248	-0.127906	-0.382256	-0.2775	-0.00852379	0.0679914	-0.29403	0.146841	34.87	4699.28	405.3	100	1136	24.06	698	1413	41.2	999	2013.5	14911556600	731	582.2	1454	3390.68	31	3254.32	51304	5198	809	19	115.367	1.17386	31785000
27.34	32.2454	-4.57165	-0.0670913	-0.0813789	-0.529791	0.202797	-0.0651136	0.202102	-0.0464683	0.146841	34.33	4737.27	405.36	66	1134	23.03	700	1384	39.12	999	2014.5	17318196500	731	582.6	1580	3271.03	27	3269.24	12540	5202	810	19	115.481	1.17386	48735000
27.49	32.3242	-4.6309	-0.0339711	0.0190653	-0.366075	0.0344951	0.102873	-0.0733327	0.272745	0.146841	33.28	4772.92	399.78	57	1134	23.66	698	1297	37.65	1000	2014.5	18470358900	731	589.2	1578	3310.11	22	3272.73	13278	4958	810	19	115.768	1.17386	37621000
27.47	32.3936	-4.70002	-0.012002	0.123303	-0.0239496	-0.212868	-0.0947603	-0.0756746	0.140177	0.146841	32.12	4695.33	397.1	57	1138	23.7	696	1283	37.46	1004	2016.2	23018880300	728	595.2	1535	3269.96	24	3224.53	1939	4921	810	20	116.221	1.17386	33097000
27.81	32.4658	-4.76669	0.0117477	0.219021	0.334879	0.216504	0.0592268	0.0435785	-0.190592	0.148739	30.56	4720.83	400.68	65	1135	23.67	695	1284	38.97	1008	2020.4	22677913700	727	608.6	1517	3310.24	27	3225.12	196359	5086	811	19	116.531	1.16705	41603000
27.89	32.548	-4.8235	0.0439918	0.284147	0.527434	-0.0784648	-0.0234935	-0.0276088	-0.197682	0.148739	33.56	4777.56	402.6	64	1136	24.38	700	1263	39.71	1011	2020.4	21529786400	728	600.8	1491	3369.16	25	3271.07	999	5136	813	19	116.36	1.16705	47013000
27.21	32.6236	-4.88749	0.0609963	0.263074	0.401234	-0.114994	-0.00884072	0.0115116	0.0643987	0.148739	33.85	4813.66	404.28	63	1144	25.11	701	1224	41.23	1012	2058.7	18851412800	728	602.4	1547	3443.44	24	3277.44	1000	5062	815	19	116.06	1.16705	44043000
27.68	32.689	-4.9624	0.0563008	0.143827	0.0194198	0.259682	0.0474938	0.118262	0.201487	0.148739	34.99	4885.11	404.22	100	1145	25.98	704	1194	40.93	1017	2061.9	22680146200	726	605.2	1455	3510.45	27	3320.13	6020	5168	816	20	116.742	1.16705	38743000
27.4	32.7483	-5.0439	0.0376684	-0.036232	-0.363022	-0.219021	-0.0672702	-0.0923334	0.0788144	0.148739	34.54	4885.72	408.3	104	1149	25.42	705	1196	39.45	1017	2061.9	23486413200	730	602.4	1365	3509.44	30	3312.16	2475	5335	818	21	116.602	1.16705	47045000
27.49	32.8203	-5.11261	0.0316762	-0.199125	-0.473785	0.00642305	0.0546737	-0.139599	-0.077853	0.148739	34.75	4981.35	407.42	100	1145	26.55	704	1207	42.4	1029	2061.9	31021977100	728	592.8	1638	3550.5	27	3373.73	55812	5369	818	18	117.145	1.16705	48794000
27.39	32.8925	-5.18128	0.025436	-0.31879	-0.295217	0.187709	-0.0246429	0.146644	-0.15496	0.148739	37.13	4953.88	396.54	100	1143	26.23	704	1200	43.61	1033	2062.8	27870111300	726	600.2	1345	3545.53	26	3360.15	31800	5068	821	18	116.84	1.16705	31756000
27.83	32.9656	-5.24902	0.0207149	-0.363158	0.0290547	-0.201854	-0.0117645	0.14557	-0.0999231	0.148739	38.86	4904.9	395.64	80	1149	26.13	707	1141	43.8	1036	2062.8	27120465300	727	607	1263	3572.66	27	3342.2	92555	5107	825	15	116.727	1.16705	39526000
27.79	33.0444	-5.31097	0.0239907	-0.311887	0.297358	0.0372335	0.0449425	-0.221324	0.0727144	0.148739	38.36	4908.46	394.98	80	1148	25.92	710	1124	43.53	1035	2062.8	21650130900	727	601.6	1501	3537.01	28	3338.68	134996	5079	827	16	116.633	1.16705	35915000
27.79	33.1285	-5.36747	0.0339527	-0.178852	0.354409	0.136309	-0.0792092	-0.135704	0.195228	0.148739	37.54	4856.85	396.88	74	1145	26.28	711	1115	42.78	1036	2062.8	22789836400	729	613.4	1574	3585.15	27	3310.1	129220	5089	831	19	116.889	1.16705	28260000
27.92	33.2136	-5.42317	0.0424583	-0.00781475	0.180493	-0.173593	0.103808	0.301612	0.0851555	0.148739	38	4904.17	396.64	78	1146	27.39	717	1111	43.82	1038	2062.8	27959376100	729	617.6	1455	3626.91	30	3346.97	317731	5228	835	20	117.184	1.16705	39582000
28.02	33.2904	-5.48756	0.0361729	0.143784	-0.0992355	0.0505966	-0.107691	0.0806619	-0.172737	0.148739	38.58	4894.79	396.18	69	1148	26.64	725	1112	43.75	1041	2062.8	28363247900	730	623	1603	3609.53	26	3339.89	70488	5157	841	22	117.436	1.16705	41770000
28.19	33.3649	-5.55447	0.0224319	0.251913	-0.267144	0.150365	0.101616	-0.348049	-0.21362	0.148739	38.63	4891.67	393.64	83	1150	27.19	731	1115	44.34	1044	2082.3	28753125900	731	611	1461	3567.79	30	3347.3	30981	5101	845	23	117.453	1.16705	44276000
27.89	33.4396	-5.62134	0.00612491	0.302898	-0.207888	-0.253395	-0.0864847	0.00706801	0.0606441	0.148739	38.91	4927.99	392	70	1155	26.35	736	1134	44.2	1051	2106.2	25326299200	731	607.6	1617	3581.87	31	3363.09	930225	5023	848	23	117.069	1.16705	41378000
27.98	33.5199	-5.6826	-0.00493598	0.298158	0.0127868	0.141508	0.0588052	0.375992	0.285854	0.148739	39.01	4943.29	397.48	125	1156	26.74	737	1148	44.96	1054	2106.6	26127121900	733	602.4	1605	3557.54	30	3377.73	523966	5050	851	22	117.151	1.16705	43330000
28.09	33.5935	-5.75066	-0.0246077	0.223848	0.177836	0.105639	-0.0270608	-0.146783	0.0882471	0.148739	40.61	5005.03	397.88	52	1153	27.25	742	1169	46.06	1054	2106.6	37387204700	733	605.8	1598	3577.59	23	3414.49	325622	5065	854	18	117.117	1.16705	60048000
28.22	33.6615	-5.82438	-0.0488765	0.104269	0.16505	-0.26002	0.0193135	-0.317418	-0.252045	0.148739	41.14	4974.29	388.4	53	1150	27.63	745	1178	47.86	1053	2106.6	30099414400	733	614.4	1565	3635.41	26	3402.82	486954	4899	854	19	116.984	1.16705	41749000
28.15	33.7452	-5.88205	-0.0494276	0.000620497	0.0395159	0.190917	-0.0518332	0.291973	-0.197589	0.148739	43.05	4910.7	384	68	1154	27.62	748	1197	48.61	1051	2106.6	32211020700	734	625.8	1731	3629.65	28	3362.33	519168	4895	855	19	116.788	1.16705	62617000
28.11	33.8255	-5.94284	-0.0483523	-0.0957211	-0.125633	-0.00510777	0.106962	0.123456	0.107761	0.148739	42.61	4919.59	384.6	62	1154	28.1	747	1219	47.8	1051	2106.6	25588682200	733	636.8	1921	4262.77	28	3369.73	1397840	4938	855	16	116.828	1.16705	54737000
28.17	33.906	-6.00326	-0.0424925	-0.168585	-0.192968	-0.109914	-0.16434	-0.309596	0.230714	0.148739	42.43	4980.77	384.56	38	1155	28.13	752	1230	48.18	1054	2106.6	28064989400	735	649.2	1543	3638.35	24	3408.31	662683	4910	857	14	116.62	1.16705	46648000
27.47	33.9887	-6.06118	-0.0298432	-0.207382	-0.0974002	0.0715798	0.208639	0.071067	0.0375218	0.148739	42.3	4960.25	374.6	41	1159	29.13	751	1227	47.59	1058	2108.2	38498996800	741	659.8	1542	3621.63	21	3391.76	307527	4686	860	13	116.569	1.16705	62078000
27.71	34.0708	-6.11956	-0.0149128	-0.215643	0.0873518	0.037491	-0.229862	0.212771	-0.182251	0.152017	42.71	5067.1	377.38	40	1160	28.86	754	1211	47.42	1054	2114.2	31618898000	740	675.2	1399	3662.45	22	3451.94	83066	4838	859	14	116.806	1.19666	81971000
28	34.1539	-6.17647	0.00302504	-0.194461	0.219225	-0.0697952	0.219552	-0.196539	-0.129789	0.152017	42.32	5067.14	382.9	43	1165	29.55	754	1201	48.25	1058	2114.2	31281111400	740	699.2	1481	3669.01	22	3449.38	171000	5019	861	13	116.653	1.19666	72562000
27.85	34.231	-6.23921	0.0146589	-0.157792	0.178113	-0.0354121	-0.1687	-0.0548026	0.082575	0.152017	43.19	5057.06	387.06	38	1168	29	751	1189	48.71	1058	2114.2	29845993000	739	682.6	1484	3666.72	19	3442.14	57295	5062	862	12	116.448	1.19666	61150000
28.19	34.3122	-6.29736	0.0322949	-0.0918499	0.00594789	0.207486	0.0843219	0.258885	0.17993	0.152017	44.53	5065.92	387.46	38	1174	30.11	749	1197	49.25	1059	2137	25627670500	741	696.6	1672	3699.12	17	3444.58	42310	5104	862	10	116.635	1.19666	61018000
28.19	34.3972	-6.35097	0.0560406	-0.00118067	-0.174622	-0.276217	0.021111	-0.15536	0.0329944	0.152017	43.8	5022.24	386.54	66	1179	29.62	751	1162	48.79	1069	2150.7	25452250800	741	693.6	1651	3691.96	22	3416.6	42310	5052	866	11	116.698	1.19666	42387000
28.17	34.4951	-6.39077	0.0944228	0.111039	-0.228032	0.102658	-0.148072	-0.204558	-0.15656	0.152017	43.7	5009.88	392	58	1178	29.57	750	1121	48.84	1074	2153.6	22690732800	742	702.8	1665	3702.25	22	3410.18	24192	5189	869	12	116.728	1.19666	77043000
28.37	34.5932	-6.42978	0.126978	0.197361	-0.154646	0.204414	0.265034	0.292795	-0.184282	0.152017	44.31	4942.7	389.94	68	1177	29.7	747	1122	48.86	1076	2153.6	26074742400	743	727.8	1762	3672.82	21	3371.96	32708	5082	871	14	116.501	1.19666	78603000
28.38	34.6808	-6.479	0.13661	0.22075	-0.0172928	-0.394556	-0.336019	0.0825867	0.0102776	0.152017	44.03	4940.52	386.1	78	1177	30.9	742	1161	50.25	1092	2154.7	24730830400	745	752.6	1699	3668.1	23	3373.28	17717	4979	874	18	116.619	1.19666	83401000
28.44	34.7814	-6.5145	0.149016	0.210676	0.159368	0.32121	0.34888	-0.325708	0.282928	0.152017	45.44	4889.63	385.7	79	1180	30.52	741	1211	52.0416	1114	2154.7	29861715800	747	744.6	1801	3663.46	24	3347.19	556122	5013	878	18	116.549	1.19666	57889000
28.38	34.8782	-6.55325	0.142011	0.1455	0.243922	-0.0552566	-0.31635	-0.00607564	0.193865	0.152017	45.75	4934.84	385.76	37	1184	30.81	742	1235	50.29	1119	2154.7	23980792600	757	730.2	2150	3647.49	15	3369.12	173811	5009	878	9	116.495	1.19666	44358000
28.29	34.9733	-6.59338	0.115666	0.0403824	0.181152	-0.212671	0.253888	0.363595	-0.213921	0.152017	45.25	4945.1	388.72	29	1185	32.02	741	1273	50.76	1116	2154.7	22566740200	759	668.6	1812	3694.62	11	3367.23	126719	5093	878	8	116.494	1.19666	29003000
28.44	35.0637	-6.63784	0.0679086	-0.0803219	0.00725643	0.33266	-0.163563	-0.0843562	-0.381871	0.152017	45.96	4953.87	391.4	30	1189	31.63	739	1296	51.08	1122	2190	22081397600	760	670.8	1721	3701.17	13	3366.98	126500	5246	883	10	116.218	1.19666	28877000
28.45	35.1628	-6.67271	0.0179323	-0.164544	-0.14766	-0.241863	0.0570871	-0.363304	0.0175823	0.152017	46.87	5017.48	393.52	37	1192	31.81	736	1301	51.5	1130	2194.3	27546363100	762	689.8	1680	3722.48	11	3404.87	134120	5374	884	9	116.118	1.19666	28845000
28.36	35.2679	-6.70093	-0.0353979	-0.19735	-0.21181	-0.0174054	0.0352466	0.153406	0.441402	0.152017	46.6	4999.97	396.4	39	1196	30.95	736	1325	52.26	1146	2194.3	28099264100	766	707.4	1872	3709.41	17	3394.9	55912	5414	888	9	115.997	1.19666	18682000
28.26	35.3721	-6.72958	-0.0992752	-0.188122	-0.183987	0.261407	-0.102843	0.339839	0.228252	0.152017	45.84	5046.84	401.34	63	1200	30.76	734	1323	50.91	1209	2194.3	28375979400	767	710.8	2366	3694.92	18	3420.57	10945	5718	894	10	116.17	1.19666	23530000
28.16	35.471	-6.76298	-0.175956	-0.149566	-0.0854942	-0.308989	0.144543	-0.216432	-0.357852	0.152017	45.09	5007.12	394.46	85	1201	31.77	727	1362	51.2	1206	2241.1	29952352700	768	678.8	2084	3690.01	23	3382.32	49956	5342	892	14	116.47	1.19666	9263000
28.39	35.5736	-6.79211	-0.249741	-0.0773458	0.0739435	0.149818	-0.146318	-0.289434	-0.432371	0.152017	46.84	5000.02	395.78	52	1207	32.04	721	1366	51.29	1208	2242.3	27504445000	768	668.4	2026	3703.06	20	3363.11	442407	5430	893	11	116.516	1.19666	4057000
28.85	35.6891	-6.80758	-0.305498	0.0229533	0.236377	0.0753969	0.0871231	0.261566	0.151843	0.152017	56.8797	5042.01	397.78	67	1211	34.3899	715	1460.03	60.7729	1194	2242.3	29454689500	771	688.4	1800	4524.8	16	3396.56	309044	5423	891	15	116.519	1.19666	29714384
28.88	35.7988	-6.82854	-0.364013	0.0939938	0.255661	-0.255109	0.0177413	0.187215	0.490464	0.152017	46.6	5064.41	398.2	104	1214	33.29	712	1542.15	50.86	1190	2260.4	31618154200	773	689.8	1958	3735.36	27	3397.29	1050	5582	891	16	116.17	1.19666	9427000
28.24	35.8972	-6.86076	-0.428772	0.110605	0.0975314	0.329047	-0.133689	-0.237267	0.0949494	0.152017	46.64	5042.94	396.18	100	1214	32.87	707	1411.56	51.09	1184	2326.1	31176918500	773	667	1783	3727.04	27	3379.04	13361	5502	889	9	116.22	1.19666	10903000
28.37	35.997	-6.89102	-0.477683	0.0986091	-0.108211	-0.217154	0.256098	-0.0802768	-0.385461	0.152017	46.69	5113.71	396.02	41	1224	32.05	700	1411.56	51.34	1172	2339.4	29102354300	775	670.8	1800	3732.04	14	3414.45	21968	5568	887	5	116.13	1.19666	12029000
28.41	36.1047	-6.91268	-0.496304	0.0834622	-0.218546	-0.0609483	-0.378377	0.161701	-0.251792	0.152017	46.67	5211.29	397.6	39	1227	32.57	696	1411.56	51.8	1172	2339.4	33567392600	776	674	1679	3756.07	13	3473.07	565105	5659	886	3	115.841	1.19666	5616000
28.86	36.2196	-6.92657	-0.48299	0.0709333	-0.192854	0.323453	0.466686	0.00657586	0.207149	0.153259	48.1	5267.72	402.38	65	1240	33.56	695	1374	51.09	1178	2351.5	38079080000	782	671.4	2013	3700.65	21	3502.96	22155	5773	886	15	116.946	1.2299	21412000
28.41	36.3241	-6.95043	-0.457233	0.0395718	-0.0999617	-0.39624	-0.496686	-0.0748728	0.257742	0.153259	46.2	5368.5	404.4	64	1244	32.84	693	1418	53.6	1181	2355.1	40799593400	783	689.2	2209	3726.86	23	3528.68	12809	5803	888	11	117.079	1.2299	21038000
29.69	36.4412	-6.96107	-0.391629	0.0269272	0.0455969	0.247692	0.462625	0.0499227	-0.0472642	0.153259	48.77	5417.67	404.9	69	1252	33.51	690	1425	54.3	1184	2390.4	37023092600	788	684.2	2233	3748.14	20	3550.88	1488	5786	890	8	116.964	1.2299	19625000
[truncated: 720 more rows]
