# Supplementary material for: Forecasting regional carbon prices in china with a hybrid model based on quadratic decomposition and comprehensive feature screening
Source: PLoS One. 2025 Jun 30;20(6):e0326926. doi: 10.1371/journal.pone.0326926 (PMC12208498; doi:10.1371/journal.pone.0326926)
Supplement: S1 Data — (ZIP) [file pone.0326926.s001.zip › supplementary information/supplementary information/Original Data and Data Description/GD Data/GD-ICEEMDNA-SDAE-CPO-VMD .xlsx]

## Sheet: Sheet1
data	IMF_1	IMF_2	IMF_3	IMF_4	IMF_5	IMF_6	IMF_7	IMF_8	IMF_9
62	46.8537	16.1175	-2.42122	0.296395	1.29913	0.213895	0.00900495	0.0332267	0.13943
60.8	46.8799	16.1496	-2.33461	0.379476	0.540733	-0.458831	-0.0579798	-0.0915321	0.024635
60.8	46.9192	16.2002	-2.18383	0.466249	-0.584213	0.223246	0.079786	-0.0136733	-0.213058
60.8	46.9596	16.2569	-1.99095	0.458007	-1.44016	0.325788	-0.0591503	0.129221	-0.305801
60	47.019	16.3376	-1.74164	0.317092	-1.44921	-0.680104	-0.0121242	0.000875083	0.0555061
61.8	47.0999	16.4447	-1.4417	0.0167272	-0.561289	0.396484	0.100592	-0.228807	0.466253
63.3	47.1961	16.5717	-1.11139	-0.436886	0.685385	0.352693	-0.221281	0.0275891	0.238293
63.3	47.3045	16.7146	-0.76966	-0.974568	1.51283	-0.984488	0.351715	0.307575	-0.463479
63.3	47.4255	16.8733	-0.430655	-1.4686	1.39531	0.888385	-0.491426	-0.141585	-0.639901
63.8	47.5552	17.0433	-0.113788	-1.77583	0.377538	-0.0262174	0.608319	-0.381067	0.106053
62	47.6856	17.2155	0.159484	-1.77144	-0.923781	-1.02391	-0.683466	0.320474	0.835262
65.8	47.8277	17.4003	0.39223	-1.36162	-1.66509	1.42961	0.684879	0.372073	0.471852
61	47.9402	17.5554	0.533264	-0.607338	-1.40512	-0.779255	-0.583102	-0.582385	-0.691145
67	48.0907	17.7487	0.66618	0.492718	-0.134549	-0.463373	0.400166	-0.0674401	-0.890682
71.6	48.2528	17.9527	0.76009	1.6806	1.27144	1.25524	-0.241295	0.522864	0.11349
71.6	48.3836	18.1225	0.762269	2.60321	1.77094	-1.01532	0.163	-0.249214	0.873864
71.6	48.4937	18.2681	0.693835	3.02853	1.07066	0.0962034	-0.141363	-0.164731	0.520909
70.88	48.5724	18.3782	0.562759	2.80732	-0.307241	0.75942	0.208391	0.373571	-0.376696
66.8	48.6357	18.4692	0.418701	1.98114	-1.33699	-0.83493	-0.310145	-0.154291	-0.63166
66.8	48.7208	18.579	0.337814	0.755349	-1.27188	0.168352	0.419079	-0.252955	-0.0552059
66.8	48.8214	18.7012	0.334215	-0.655358	-0.311647	0.491481	-0.562577	0.297862	0.344777
66.8	48.9162	18.8134	0.391147	-2.02632	0.667397	-0.55589	0.709209	-0.0188528	0.0704641
65.12	48.9879	18.8978	0.493482	-3.10686	0.914866	0.0520279	-0.799738	-0.23986	-0.155938
66.8	49.0748	18.993	0.688383	-3.59624	0.443741	0.555007	0.822258	0.347563	0.235316
65.12	49.1564	19.078	0.946081	-3.3816	-0.272402	-0.73185	-0.78752	-0.111595	0.343611
67.8	49.2523	19.1725	1.27495	-2.43723	-0.577811	0.287082	0.706843	-0.422407	-0.350151
69.5	49.3738	19.2873	1.6616	-0.915776	-0.265445	0.417202	-0.630792	0.489632	-0.867706
71.2	49.4892	19.3893	2.02889	0.821385	0.21939	-0.902015	0.540114	0.147573	-0.181624
74.6	49.5893	19.468	2.32263	2.38874	0.346893	0.805035	-0.41545	-0.707404	1.09338
77	49.6498	19.4976	2.47682	3.42472	-0.0452531	-0.102387	0.277041	0.30043	1.09323
74.7	49.6607	19.4679	2.46002	3.73167	-0.516616	-0.639651	-0.0360378	0.820014	-0.48699
73	49.6947	19.4527	2.35309	3.39388	-0.347055	1.00489	-0.286466	-0.69627	-1.49544
73	49.7347	19.4348	2.13136	2.47029	0.419861	-0.897263	0.610616	-0.891466	-0.595977
74.7	49.765	19.397	1.76803	1.0947	1.07631	0.328416	-0.913013	1.1848	1.06708
74.7	49.7295	19.2819	1.19927	-0.567685	0.834915	0.483119	1.19329	0.701477	1.33706
63.02	49.6195	19.0809	0.445756	-2.17632	-0.229427	-0.911481	-1.27869	-1.46848	0.0751556
65.18	49.5316	18.893	-0.324118	-3.21617	-1.10609	0.868119	1.17418	-0.121095	-0.895553
61.18	49.4366	18.6897	-1.08849	-3.48551	-1.11882	-0.583131	-0.933533	1.3677	-0.863065
63.5	49.3553	18.4925	-1.77388	-2.91438	-0.200135	0.202711	0.59438	-0.351289	-0.15801
63.5	49.2754	18.2893	-2.35207	-1.68196	0.923396	0.225419	-0.222953	-1.16182	0.584417
66.38	49.2065	18.0899	-2.77909	-0.0974056	1.35866	-0.699387	-0.134826	0.709551	0.922011
68.5	49.1312	17.8764	-3.0557	1.41002	0.657193	0.991578	0.397334	0.782708	0.371826
62.5	48.9985	17.5968	-3.22556	2.41478	-0.755539	-0.774804	-0.459706	-0.874029	-0.847984
63.5	48.8802	17.3247	-3.18661	2.82372	-1.59096	0.142886	0.346187	-0.15952	-1.14597
65.16	48.741	17.0246	-2.97219	2.55021	-1.13971	0.544487	-0.106058	0.575605	-0.0172748
65.16	48.5908	16.7071	-2.57294	1.73031	0.376308	-0.873264	-0.177438	-0.142593	1.35058
66.82	48.4368	16.3801	-1.99206	0.617355	1.83989	0.689263	0.437835	-0.108901	1.16793
63.32	48.2373	16.002	-1.29605	-0.542852	1.99547	-0.118068	-0.57955	0.0911162	-0.665188
60.28	48.07	15.6529	-0.413884	-1.3408	0.713459	-0.347678	0.604142	-0.0932986	-1.69971
60.22	47.9293	15.3284	0.612198	-1.6166	-1.24972	0.30785	-0.57936	-0.0345207	-0.580491
63	47.8066	15.0199	1.71538	-1.4008	-2.60555	0.00581969	0.490504	0.163975	1.25306
63.51	47.6985	14.7242	2.82351	-0.864168	-2.34217	-0.179215	-0.370755	-0.113739	1.46323
65.35	47.5943	14.4304	3.84951	-0.267446	-0.477845	-0.056113	0.223194	-0.186285	-0.223349
67.52	47.4895	14.1337	4.71392	0.147588	1.87909	0.481098	-0.0682946	0.285307	-1.62988
68.66	47.3629	13.8128	5.32794	0.21577	3.17241	-0.578681	-0.055308	0.109786	-0.932246
71	47.2508	13.5047	5.6841	-0.00342095	2.53104	0.125105	0.149298	-0.346376	1.08515
68	47.1279	13.1841	5.71591	-0.418379	0.167347	0.568349	-0.239705	-0.0824401	1.67989
62.41	46.9875	12.8444	5.39765	-0.823311	-2.5006	-0.887795	0.374845	0.480865	0.014733
58	46.8698	12.527	4.78108	-0.926716	-3.64608	0.537796	-0.556528	0.0541297	-1.6127
59.54	46.7689	12.2265	3.87676	-0.599593	-2.45277	0.196384	0.731677	-0.765605	-1.13266
61.58	46.682	11.9396	2.70884	0.13284	0.369903	-0.819361	-0.900713	0.129854	0.731041
67.68	46.5945	11.6513	1.2987	1.07	2.98929	0.834083	1.01642	0.95867	1.52761
60.91	46.4552	11.3092	-0.35666	1.87357	3.63913	-0.191844	-1.0211	-0.502838	0.320638
57.88	46.2911	10.9412	-2.14083	2.34129	2.015	-0.474078	0.981372	-0.804125	-1.0063
55	46.1115	10.5576	-3.93842	2.32546	-0.752341	0.669163	-0.891068	0.901197	-0.78872
50.6	45.9104	10.1536	-5.64173	1.76927	-2.89627	-0.284257	0.78319	0.487299	0.313752
46.5	45.7181	9.76174	-7.09408	0.807922	-3.05189	-0.203781	-0.617653	-1.06996	0.799924
46	45.6245	9.47481	-8.08571	-0.265214	-1.15533	0.286757	0.316725	-0.10384	0.302257
44.99	45.5674	9.23001	-8.62743	-1.39425	1.16045	-0.256427	-0.0435707	0.705749	-0.726507
44.35	45.4961	8.97555	-8.74774	-2.49125	2.17741	0.326952	-0.130733	-0.0653079	-1.00555
44.35	45.4781	8.78009	-8.35381	-3.25079	1.55997	-0.34801	0.187826	-0.152924	0.237719
44.14	45.5049	8.63483	-7.475	-3.51461	0.0257751	-0.0758953	-0.227652	-0.374731	1.32033
44.14	45.5402	8.5022	-6.20733	-3.24562	-1.26221	0.757237	0.244548	-0.175266	0.441016
44.14	45.6043	8.40179	-4.6031	-2.4045	-1.40327	-1.12559	-0.258855	1.15673	-1.25606
48.55	45.6796	8.31469	-2.77861	-1.10568	-0.526474	0.606069	0.236622	-0.173781	-1.3105
53.41	45.7471	8.22066	-0.863755	0.444232	0.496118	0.65752	-0.173317	-1.87266	0.57041
58.75	45.8235	8.13525	1.05061	2.03019	0.879242	-1.75628	0.0819525	1.15932	1.89939
64.63	45.8796	8.02777	2.8209	3.33626	0.382435	1.64876	-0.00336732	2.03137	0.560453
58.17	45.8719	7.85338	4.30521	4.07369	-0.444775	-0.039725	0.0497292	-2.37603	-1.77711
58.17	45.9113	7.72439	5.56756	4.26761	-0.517845	-1.86672	-0.19498	-1.267	-1.47455
71.09	45.9673	7.60879	6.50795	3.77298	0.199584	2.26624	0.279814	3.08447	0.931637
63.99	45.9042	7.36767	6.9175	2.39342	0.766452	-0.650543	-0.198804	-0.0151108	1.73412
57.84	45.7825	7.06236	6.87028	0.455797	0.757949	-1.36928	0.142336	-2.76437	0.334947
60	45.6758	6.76885	6.49632	-1.52951	0.267238	2.11862	-0.146832	1.2293	-0.939645
54	45.5319	6.43502	5.79391	-3.22119	-0.491145	-1.1085	0.215291	1.76776	-0.893585
48.99	45.4029	6.1152	4.90107	-4.18847	-0.900316	-0.617107	-0.282746	-1.68841	-0.00525551
52.12	45.3255	5.84724	3.93971	-4.19254	-0.629106	1.50706	0.250938	-0.734446	0.552851
50.85	45.2559	5.58711	2.92471	-3.34937	-0.0238068	-1.05018	-0.157723	1.37887	0.301793
50.96	45.2009	5.34132	1.92145	-1.89136	0.44859	-0.149522	0.0114624	0.0627072	-0.0267833
51.65	45.1531	5.10202	0.970237	-0.184665	0.469475	0.920344	0.143735	-0.802072	-0.0840844
50.79	45.0766	4.83262	0.0712902	1.35033	0.0786253	-0.62141	-0.267231	0.118599	-0.241737
52.07	45.0108	4.57322	-0.688867	2.48998	-0.21008	-0.241989	0.390467	0.354794	-0.294172
52.01	44.991	4.35951	-1.24403	3.10486	-0.070103	0.645734	-0.575609	-0.00727778	0.089124
52.01	44.954	4.12664	-1.66867	3.02064	0.164433	-0.265028	0.76149	-0.273676	0.375495
48.5	44.8788	3.85267	-1.99484	2.28308	0.143095	-0.388832	-0.845063	-0.080916	0.217803
48.5	44.8188	3.59153	-2.16844	1.19206	-0.0838547	0.683495	0.810249	0.458958	-0.0593848
43.65	44.721	3.28944	-2.26675	-0.0432867	-0.407387	-0.356328	-0.661086	-0.0735419	-0.347969
43.65	44.6192	2.98047	-2.26659	-1.08477	-0.413798	-0.211774	0.474891	-0.444829	-0.243276
43.65	44.5362	2.68805	-2.16131	-1.6893	0.0586859	0.484021	-0.321425	0.228258	0.223849
43.65	44.4249	2.36376	-2.03643	-1.85885	0.597574	-0.329867	0.21036	0.245082	0.347252
43.65	44.2746	1.99651	-1.92985	-1.64772	0.752904	0.0557576	-0.0920865	-0.168801	0.028217
43.65	44.0943	1.59587	-1.8429	-1.13987	0.395504	0.146422	0.0150059	-0.00285242	-0.166836
43.65	43.8932	1.17185	-1.76562	-0.454305	-0.22097	-0.122664	0.0488051	0.0249055	-0.00033859
43	43.685	0.739074	-1.67613	0.279623	-0.649784	0.00725389	-0.0880285	-0.0794765	0.128713
43	43.472	0.300928	-1.56251	0.920542	-0.60446	0.00962027	0.108419	0.184406	-0.0811033
43	43.2606	-0.135386	-1.40808	1.35785	-0.136268	0.128184	-0.115308	0.0138834	-0.247069
43	43.0518	-0.568034	-1.2029	1.51896	0.402024	-0.272571	0.115834	-0.374532	0.036378
43	42.864	-0.977669	-0.921569	1.40274	0.634714	0.189085	-0.138745	0.188829	0.414263
43	42.6658	-1.39597	-0.603639	0.983873	0.325905	0.101675	0.169692	0.371999	0.114465
38.7	42.466	-1.81326	-0.241629	0.359398	-0.259791	-0.341608	-0.172578	-0.357535	-0.491899
38.7	42.2906	-2.20276	0.189624	-0.306576	-0.608233	0.312691	0.121153	-0.268951	-0.385792
38.7	42.1252	-2.57874	0.658574	-0.913935	-0.486806	-0.0926743	-0.051697	0.397793	0.326285
38.7	41.962	-2.94922	1.13398	-1.37405	-0.0248866	-0.161475	-0.0310307	0.144789	0.585661
38.7	41.7898	-3.32558	1.57918	-1.62315	0.406834	0.285344	0.119398	-0.406606	-0.0436507
38.7	41.6065	-3.70952	1.9722	-1.6036	0.51716	-0.174967	-0.174758	0.00863258	-0.626753
38.7	41.4383	-4.07413	2.32682	-1.25657	0.309815	-0.0481553	0.183629	0.408319	-0.220054
38.74	41.2759	-4.42865	2.61348	-0.641578	-0.0785512	0.140012	-0.165582	-0.229044	0.522163
38.74	41.1221	-4.77015	2.81497	0.132467	-0.405645	-0.0405175	0.115343	-0.320697	0.432362
38.74	40.9646	-5.11115	2.89791	0.895085	-0.503239	-0.139082	-0.0452179	0.386058	-0.393254
38.74	40.8061	-5.44906	2.85064	1.49297	-0.310845	0.204663	-0.0298134	0.17304	-0.641405
38.74	40.6367	-5.79392	2.65332	1.78703	0.0524237	-0.0529759	0.0988784	-0.493218	0.146332
38.74	40.4493	-6.1531	2.29838	1.70784	0.390458	-0.190848	-0.128811	0.0588904	0.821307
38.74	40.2468	-6.52308	1.80244	1.28682	0.552448	0.355768	0.131977	0.550604	0.319717
34.83	40.0285	-6.9043	1.1891	0.628106	0.467078	-0.242805	-0.082063	-0.302851	-0.714277
31.35	39.817	-7.27313	0.517828	-0.0855218	0.19719	-0.087745	-0.0124847	-0.447012	-0.728856
31.35	39.6043	-7.6371	-0.186237	-0.721188	-0.202601	0.356031	0.121054	0.462538	0.322432
28.52	39.3759	-8.0105	-0.903673	-1.18414	-0.600638	-0.327475	-0.209761	0.282424	0.929267
26.5	39.1507	-8.37344	-1.57174	-1.36867	-0.718599	0.0660739	0.283099	-0.491638	0.266614
26.65	38.9381	-8.71555	-2.14051	-1.24507	-0.400559	0.195395	-0.346531	-0.145841	-0.767066
26.65	38.7437	-9.03055	-2.57364	-0.867156	0.221629	-0.301409	0.368611	0.443217	-0.793287
26.9	38.5576	-9.32841	-2.86438	-0.370761	0.747774	0.159645	-0.364122	0.0076528	0.189797
26.9	38.3732	-9.61549	-3.0112	0.096963	0.802691	0.0976044	0.32589	-0.377707	0.890281
26.1	38.1797	-9.90266	-3.0232	0.416641	0.308171	-0.246863	-0.24218	0.0842368	0.436267
24.89	37.996	-10.1703	-2.87873	0.573031	-0.38629	0.205341	0.126003	0.350368	-0.492709
23.8	37.822	-10.4179	-2.58592	0.576522	-0.831387	-0.0595301	-0.0067954	-0.198645	-0.762409
23.8	37.6614	-10.6415	-2.15822	0.475979	-0.745737	-0.0855205	-0.111342	-0.31147	-0.135835
26	37.519	-10.8362	-1.61699	0.332762	-0.200421	0.115068	0.191545	0.278558	0.569479
26	37.3791	-11.0178	-1.01604	0.169475	0.404234	-0.0887242	-0.240542	0.194581	0.51336
26	37.2385	-11.1898	-0.396855	0.0175027	0.690441	0.0880756	0.261631	-0.303509	-0.113713
26	37.0979	-11.3512	0.205423	-0.0959946	0.534953	-0.106356	-0.252004	-0.0732922	-0.501299
26	36.9597	-11.4998	0.760837	-0.157142	0.102529	0.0749476	0.213834	0.285768	-0.272015
26	36.8218	-11.6372	1.23898	-0.174373	-0.311783	0.0538278	-0.152523	-0.0265893	0.195336
26	36.6914	-11.7559	1.62596	-0.154421	-0.464128	-0.222487	0.0774686	-0.221223	0.390029
26	36.5761	-11.8482	1.91316	-0.114306	-0.325531	0.274697	-0.0164578	0.0622964	0.169655
26	36.4654	-11.9244	2.07521	-0.10119	-0.0866189	-0.153789	-0.0348629	0.113355	-0.243827
26	36.3635	-11.9805	2.11005	-0.128377	0.0837867	-0.0951241	0.0702699	-0.0214672	-0.405607
26	36.2709	-12.0156	2.01939	-0.191304	0.135103	0.310848	-0.0960742	-0.0674903	-0.11588
26	36.1954	-12.0218	1.81944	-0.25749	0.138286	-0.352613	0.100051	-0.0651322	0.341111
26	36.1406	-11.9957	1.52423	-0.297789	0.146349	0.124622	-0.111315	0.0533618	0.405163
26	36.0925	-11.9518	1.12951	-0.313875	0.103617	0.20217	0.11166	0.106179	-0.102292
23.6	36.0437	-11.8979	0.644903	-0.295313	-0.0335922	-0.387163	-0.0933271	-0.0814535	-0.551205
24.16	36.0061	-11.822	0.109976	-0.202529	-0.195938	0.310124	0.0591358	-0.110821	-0.247743
24.16	35.9858	-11.7181	-0.43979	-0.024045	-0.281935	-0.0528611	-0.0324822	0.100852	0.455067
23.9	35.9836	-11.5858	-0.976116	0.210009	-0.230723	-0.248696	-0.00285072	0.0711662	0.542021
23.9	35.9992	-11.4258	-1.47533	0.436539	-0.0614116	0.373443	0.0208781	-0.150571	-0.20193
22.6	36.0281	-11.2433	-1.92263	0.572684	0.127633	-0.272613	-0.0358398	-0.0487093	-0.770939
22.8	36.0674	-11.0423	-2.30569	0.54892	0.224403	-0.00826246	0.0280133	0.169888	-0.288131
22.8	36.0953	-10.8456	-2.63636	0.31165	0.151101	0.276339	0.00294946	-0.0165434	0.652835
22.8	36.1141	-10.6517	-2.8952	-0.0856533	0.00720451	-0.302076	-0.0231574	-0.104172	0.805688
21	36.1421	-10.4422	-3.04204	-0.505544	-0.0410683	0.100292	0.0284175	0.0818612	-0.0913827
21.55	36.1825	-10.2145	-3.05969	-0.819966	0.0167716	0.11484	-0.034938	-0.0315548	-0.967554
20.55	36.2354	-9.96897	-2.94263	-0.934421	0.0508643	-0.197218	0.0261806	-0.0924288	-0.67206
22.6	36.2993	-9.70811	-2.69644	-0.812881	-0.0638075	0.0889486	-0.0189294	0.142851	0.516917
24.19	36.3652	-9.44192	-2.34311	-0.493747	-0.304963	0.0637928	0.00231612	-0.00743192	1.10179
26.02	36.4229	-9.18206	-1.91134	-0.0666286	-0.465565	-0.103336	0.0278295	-0.206327	0.266744
26.02	36.4698	-8.93197	-1.42152	0.369805	-0.29503	0.0234227	-0.0546482	0.187265	-0.952549
27.8	36.5049	-8.69374	-0.892422	0.722235	0.235731	0.0955424	0.0850418	0.186771	-0.949846
29.8	36.5239	-8.47233	-0.344962	0.918349	0.822104	-0.098065	-0.0966325	-0.351845	0.335947
31.6	36.5347	-8.26063	0.214363	0.938002	1.01375	-0.0241475	0.0932511	-0.0313632	1.26415
31.6	36.5089	-8.088	0.739014	0.753158	0.488958	0.166987	-0.0556969	0.440965	0.519871
28.5	36.4555	-7.94539	1.23501	0.447729	-0.479211	-0.0685252	0.0533579	-0.0599921	-0.884343
28.2	36.4153	-7.7912	1.75142	0.17859	-1.1728	-0.186224	-0.083607	-0.420684	-1.00674
30.49	36.3993	-7.61442	2.29353	0.0143832	-1.09463	0.265154	0.0977075	0.0657872	0.168189
32.6	36.3783	-7.44548	2.80635	-0.102864	-0.351304	-0.0962778	-0.120716	0.337942	0.872487
32.6	36.3317	-7.30616	3.24189	-0.242763	0.558283	-0.169946	0.180941	-0.00649932	0.313063
32.6	36.265	-7.19145	3.5879	-0.41419	1.13012	0.377983	-0.243146	-0.263827	-0.401641
32.6	36.1747	-7.10524	3.82707	-0.602092	1.07398	-0.319691	0.320629	-0.0653238	-0.288112
32.6	36.0648	-7.04365	3.95625	-0.745668	0.471348	0.0371181	-0.374211	0.347347	0.180578
32.6	35.9406	-7.00122	3.97816	-0.766777	-0.321214	0.315046	0.40463	0.122691	0.126582
29.36	35.7948	-6.98529	3.88522	-0.614139	-0.898993	-0.464833	-0.375247	-0.499034	-0.233085
32.21	35.6625	-6.95996	3.72168	-0.217881	-0.932799	0.325087	0.285692	-0.00939927	-0.0125412
32.21	35.5203	-6.94926	3.4587	0.329208	-0.521174	-0.055954	-0.173892	0.543544	0.426584
32.21	35.3468	-6.97509	3.0707	0.881279	0.0552172	-0.144261	0.0903647	-0.126586	0.162535
32.21	35.1574	-7.02171	2.58392	1.33739	0.604201	0.300558	-0.0092517	-0.450454	-0.501788
32.21	34.9625	-7.07834	2.02342	1.5963	0.953198	-0.393011	-0.0606853	0.24073	-0.460619
32.57	34.7541	-7.1531	1.39212	1.55096	0.90347	0.335625	0.108636	0.312247	0.370112
29.36	34.5005	-7.27802	0.669156	1.1249	0.351477	-0.044341	-0.0980351	-0.2777	0.770791
26.44	34.2087	-7.44547	-0.108039	0.407382	-0.430599	-0.256501	0.104992	-0.0384825	0.143004
23.8	33.909	-7.62343	-0.863681	-0.386985	-0.942231	0.472305	-0.109935	0.268495	-0.634542
21.46	33.6122	-7.79943	-1.54442	-1.04992	-0.869249	-0.489166	0.115326	-0.216895	-0.547665
21.46	33.34	-7.95076	-2.09377	-1.4076	-0.261796	0.220051	-0.14794	-0.120994	0.229762
21.46	33.0717	-8.09756	-2.51759	-1.43803	0.414463	0.169014	0.173113	0.284309	0.554653
20.6	32.7995	-8.24728	-2.81565	-1.1822	0.724664	-0.459015	-0.168549	-0.0627762	0.0924602
20.6	32.5423	-8.38023	-2.96259	-0.701706	0.574118	0.509429	0.122147	-0.217754	-0.336752
20.6	32.2838	-8.51249	-2.98312	-0.150584	0.100726	-0.342865	-0.0531537	0.140957	-0.23669
20.66	32.0238	-8.64391	-2.8892	0.339402	-0.359408	0.0468801	-0.0193915	0.136084	0.0925935
20.66	31.7644	-8.77171	-2.69227	0.677839	-0.517573	0.290851	0.0894939	-0.158345	0.179234
20.66	31.5178	-8.88293	-2.39547	0.837394	-0.311084	-0.543336	-0.152137	-0.052252	0.0508597
20.66	31.284	-8.97734	-2.02242	0.813094	0.0349777	0.52095	0.170573	0.0869637	-0.0525485
20.66	31.0432	-9.07443	-1.62229	0.611491	0.209372	-0.192258	-0.134763	-0.00981805	-0.0925031
20.66	30.8149	-9.15419	-1.19671	0.331238	0.168321	-0.264527	0.0525299	0.0711947	-0.0449489
20.68	30.5939	-9.22145	-0.774956	0.0428338	0.0197103	0.554108	0.0460496	-0.0912997	0.00325689
20.69	30.3804	-9.27557	-0.37842	-0.191419	-0.0597535	-0.503885	-0.146405	-0.174215	0.039745
20.69	30.1846	-9.30618	-0.015199	-0.326642	0.0126717	0.127755	0.212881	0.273905	0.0744466
20.8	29.9809	-9.33891	0.267839	-0.403006	0.0865703	0.295416	-0.245166	0.0933783	-0.0193561
20.08	29.7729	-9.36984	0.467018	-0.426729	0.0569694	-0.441608	0.267243	-0.382131	-0.099987
20.8	29.5799	-9.37875	0.606962	-0.379864	-0.0476646	0.260848	-0.282417	0.099086	0.0150629
20.08	29.4053	-9.36183	0.696709	-0.280535	-0.159457	0.0135593	0.263931	0.351508	0.120206
20.08	29.2467	-9.32106	0.739822	-0.16607	-0.205376	-0.189067	-0.2267	-0.329018	-0.0265063
20.08	29.1133	-9.24678	0.754339	-0.0576749	-0.128078	0.168841	0.154424	-0.217665	-0.214428
20.8	29.0088	-9.13533	0.749505	0.0163923	0.0253792	-0.0998819	-0.0874383	0.442121	-0.120646
20.8	28.9242	-8.99584	0.716537	0.0174096	0.11873	0.0386755	0.00295456	-0.049747	0.145225
20.8	28.858	-8.83033	0.653845	-0.0601049	0.0762484	-0.0287165	0.0798225	-0.449161	0.208908
20.8	28.815	-8.63446	0.566365	-0.186809	-0.0586398	-0.0150668	-0.180163	0.29635	-0.0419137
20.8	28.7817	-8.42235	0.436709	-0.340476	-0.198514	0.0829497	0.269698	0.26649	-0.307778
20.08	28.7592	-8.19356	0.266137	-0.462159	-0.211404	-0.138676	-0.338646	-0.44928	-0.16534
20.88	28.7549	-7.9414	0.0641718	-0.487804	-0.0494518	0.0961969	0.352432	-0.027282	0.25565
20.88	28.7409	-7.69504	-0.199484	-0.423826	0.136706	0.00817145	-0.31272	0.417773	0.306904
20.88	28.7272	-7.44494	-0.504339	-0.238957	0.247428	-0.0585675	0.244116	-0.126382	-0.0631274
20.88	28.7132	-7.19225	-0.836231	0.0562992	0.216777	0.0178044	-0.162416	-0.325927	-0.330261
20.98	28.699	-6.93755	-1.17695	0.415586	0.0588383	0.0537313	0.0834112	0.227184	-0.132736
20.98	28.6878	-6.67808	-1.50237	0.765863	-0.134633	-0.0614352	-0.0230388	0.207287	0.241851
21	28.6706	-6.42363	-1.80227	1.00092	-0.270855	-0.0409084	-0.0111169	-0.288959	0.248337
20.89	28.6462	-6.17604	-2.0565	1.0398	-0.260734	0.193008	0.0235159	-0.0549085	-0.0887612
20.89	28.6034	-5.94709	-2.25522	0.831299	-0.0953055	-0.230299	-0.00162585	0.287407	-0.267376
20.89	28.5408	-5.73854	-2.3743	0.406131	0.179041	0.115431	-0.0170731	-0.0266597	-0.00107162
20.89	28.4739	-5.53455	-2.36857	-0.117049	0.46154	0.152318	0.0421915	-0.197877	0.342508
20.7	28.4024	-5.33512	-2.21526	-0.61114	0.554877	-0.404419	-0.064036	0.0488678	0.185023
20.61	28.3453	-5.12084	-1.87765	-0.930312	0.342364	0.440411	0.0798173	0.146363	-0.293673
20.2	28.3113	-4.8827	-1.34518	-0.996079	-0.158262	-0.208541	-0.118343	-0.0820293	-0.421648
21.29	28.2958	-4.62579	-0.64189	-0.828324	-0.74904	-0.26146	0.145307	-0.172252	-0.00601462
23.31	28.2843	-4.36522	0.181316	-0.52296	-1.08194	0.660475	-0.167764	0.0944528	0.402314
24.62	28.281	-4.09738	1.08511	-0.174223	-0.807276	-0.656285	0.184725	0.223497	0.300744
26.2	28.2894	-3.81936	2.02074	0.125026	0.082711	0.139951	-0.212094	-0.179967	-0.183466
28.82	28.2958	-3.54594	2.91217	0.282378	1.09944	0.561709	0.235431	-0.290908	-0.48389
29.58	28.2908	-3.28736	3.68871	0.267732	1.56431	-0.925678	-0.234298	0.356334	-0.185941
32.54	28.2806	-3.03822	4.30319	0.136172	1.08318	0.661177	0.211632	0.302585	0.427331
29.89	28.242	-2.82248	4.68424	-0.0510923	-0.197564	0.1067	-0.151124	-0.60065	0.540328
28.16	28.1878	-2.62737	4.81959	-0.15321	-1.46792	-0.775653	0.107968	-0.0598192	0.0103342
30.98	28.1505	-2.41982	4.73465	-0.0316311	-1.80676	0.876793	-0.101932	0.801413	-0.503246
28.19	28.1118	-2.21889	4.40223	0.286667	-0.97406	-0.424415	0.111052	-0.422411	-0.502181
31.01	28.0788	-2.0178	3.8339	0.716483	0.532871	-0.227215	-0.126744	-0.743633	0.0550112
34.11	28.0384	-1.8307	3.02687	1.0772	1.71064	0.614125	0.119375	0.880013	0.577333
30.7	27.9491	-1.7004	1.95995	1.1503	1.72569	-0.522624	-0.0454318	0.430513	0.441842
27.63	27.8167	-1.62126	0.692701	0.878345	0.653507	0.265738	-0.0165112	-1.05452	-0.0971872
24.87	27.6626	-1.57082	-0.673599	0.345886	-0.669911	-0.00331479	0.0983316	0.0891424	-0.392528
22.38	27.496	-1.53907	-2.04011	-0.294258	-1.34699	-0.159223	-0.174382	1.03355	-0.249088
20.14	27.3409	-1.50054	-3.28821	-0.835879	-1.00671	0.285331	0.241089	-0.569466	0.0934599
19.06	27.207	-1.44474	-4.32516	-1.12721	-0.0641234	-0.45129	-0.320503	-0.836932	0.271743
20.97	27.0997	-1.36578	-5.08172	-1.10807	0.667665	0.468214	0.36843	0.905457	0.135573
20.21	26.9909	-1.29223	-5.54769	-0.854582	0.604409	-0.219217	-0.394977	0.416848	-0.195724
18.19	26.9032	-1.20113	-5.67056	-0.427968	-0.0214109	-0.246529	0.408517	-1.00675	-0.260517
19.82	26.8368	-1.09257	-5.44642	0.0373289	-0.553571	0.62469	-0.461023	-0.0499079	-0.022794
21.8	26.7655	-0.993639	-4.92516	0.365396	-0.507255	-0.685951	0.551613	0.896832	0.138921
21.65	26.7042	-0.889697	-4.12543	0.490193	0.141393	0.365454	-0.672319	-0.182603	0.146434
23.82	26.6273	-0.807352	-3.12826	0.361887	0.787793	0.162645	0.796161	-0.79658	0.0214741
23.65	26.5247	-0.757181	-2.0027	0.0467591	0.812151	-0.5564	-0.855183	0.42337	-0.0711368
26.02	26.4216	-0.713606	-0.777237	-0.265382	0.147645	0.668824	0.845826	0.729214	0.000564932
23.46	26.3117	-0.68267	0.48107	-0.422688	-0.752933	-0.469913	-0.750551	-0.683417	0.031193
25.81	26.2324	-0.626541	1.7513	-0.277137	-1.14191	0.0542094	0.551269	-0.540339	-0.0291279
28.39	26.1551	-0.574632	2.92869	0.106859	-0.742014	0.297354	-0.303625	0.765124	-0.180279
29.98	26.0685	-0.539048	3.92907	0.587328	0.187592	-0.439687	0.0418499	0.35479	-0.126845
32.98	25.9581	-0.535134	4.67587	0.975749	1.01878	0.402287	0.223457	-0.795446	0.216691
32.98	25.8105	-0.577016	5.11258	1.10929	1.19985	-0.189686	-0.425179	-0.137879	0.428684
32.98	25.632	-0.657989	5.23059	0.934117	0.661316	-0.0316384	0.586456	0.889163	0.140275
29.68	25.4183	-0.781766	5.03445	0.484285	-0.210266	0.265892	-0.649462	-0.0480648	-0.393487
26.8	25.2071	-0.909322	4.59957	-0.0619684	-0.783303	-0.378565	0.638913	-0.853753	-0.399972
26.8	25.0071	-1.03075	3.97835	-0.547099	-0.768457	0.257229	-0.591202	0.179058	0.143503
26.8	24.8072	-1.1568	3.20294	-0.874701	-0.359312	0.00933313	0.505956	0.781166	0.442784
24.2	24.5991	-1.29542	2.31442	-0.987495	0.0658188	-0.250209	-0.383553	-0.276488	0.105705
24.2	24.4003	-1.42816	1.3894	-0.841555	0.304663	0.363857	0.249086	-0.70263	-0.297522
22.6	24.2245	-1.54059	0.496778	-0.469035	0.351994	-0.334007	-0.149352	0.326834	-0.233533
23.52	24.06	-1.64455	-0.335244	-0.00898497	0.256581	0.0869993	0.0661148	0.599617	0.0285471
21.17	23.8841	-1.76311	-1.10006	0.362247	0.0745489	0.269031	-0.00816065	-0.390146	0.0719934
19.06	23.6921	-1.90074	-1.77167	0.540449	-0.0885727	-0.464203	0.0182746	-0.479099	0.0729526
20.97	23.5131	-2.02767	-2.28853	0.539562	-0.119467	0.380864	-0.0967414	0.489976	0.263176
18.96	23.3272	-2.1637	-2.65669	0.358899	-0.114958	-0.115164	0.214226	0.283364	0.150932
17.3	23.1322	-2.31052	-2.86899	0.0770198	-0.135458	-0.137535	-0.321531	-0.477182	-0.382477
17	22.9558	-2.43953	-2.89023	-0.155781	-0.107239	0.296502	0.394727	-0.0847225	-0.534894
16.56	22.8026	-2.54573	-2.72611	-0.252472	-0.0130195	-0.400912	-0.450783	0.318221	0.104019
18.22	22.6707	-2.63101	-2.40791	-0.205528	0.0757401	0.334879	0.433516	-0.0671996	0.712075
16.5	22.5115	-2.74505	-2.03202	-0.126348	0.0180284	-0.0969141	-0.331907	-0.175459	0.270363
17.66	22.3406	-2.87218	-1.61641	-0.0342457	-0.0525282	-0.134675	0.201696	0.244	-0.573143
18	22.1689	-3.00077	-1.1786	0.0589032	0.0257546	0.287498	-0.0560204	-0.0309656	-0.545091
18	22.0018	-3.12501	-0.74223	0.133305	0.233198	-0.342807	-0.0953576	-0.307836	0.307501
19.8	21.8287	-3.25564	-0.348936	0.149263	0.341486	0.254971	0.226394	0.258555	0.670533
18	21.6319	-3.41001	-0.039855	0.0849352	0.158337	0.0133781	-0.287295	0.264273	0.00506329
17.71	21.4505	-3.54784	0.221489	0.0313457	-0.171216	-0.283248	0.287052	-0.380135	-0.557975
16.99	21.2849	-3.66803	0.430103	0.016781	-0.442221	0.320316	-0.265346	-0.228874	-0.241382
17.87	21.13	-3.77538	0.574369	0.032099	-0.485872	-0.136031	0.215901	0.473071	0.327513
17.22	20.9785	-3.87704	0.643681	0.047771	-0.254111	-0.129052	-0.154669	0.132871	0.262437
17.72	20.8353	-3.96784	0.647289	0.0487504	0.164716	0.289605	0.0951462	-0.554413	-0.193633
17.47	20.711	-4.03671	0.604556	0.0281454	0.546695	-0.261164	-0.0687359	-0.00726725	-0.226328
18.17	20.5893	-4.10028	0.503385	-0.0577719	0.589855	0.0185562	0.0603922	0.549685	0.120372
16.35	20.4579	-4.17088	0.341235	-0.218881	0.209547	0.295438	-0.0535213	-0.108205	0.198082
14.72	20.3333	-4.23145	0.156771	-0.383489	-0.320709	-0.399113	0.0615683	-0.475986	-0.0706192
14.91	20.2302	-4.26666	-0.0115955	-0.469959	-0.624052	0.152775	-0.102921	0.175984	-0.193525
15.49	20.1509	-4.27423	-0.146466	-0.442045	-0.528391	0.216709	0.134562	0.345611	-0.00612042
14	20.07	-4.27978	-0.267904	-0.335337	-0.174541	-0.452093	-0.160068	-0.243427	0.101269
15.28	20.0053	-4.26576	-0.347823	-0.144044	0.241531	0.395882	0.181035	-0.177264	0.0189311
16	19.9498	-4.23916	-0.389914	0.0823272	0.474681	-0.11629	-0.222589	0.16993	-0.0820912
15.5	19.9012	-4.20277	-0.397808	0.285195	0.408108	-0.228334	0.279863	0.0670659	-0.0311797
15.44	19.8512	-4.1654	-0.384731	0.402811	0.101426	0.428096	-0.358099	-0.0541131	0.0658501
15.5	19.7892	-4.13787	-0.365506	0.398711	-0.240803	-0.351149	0.471315	-0.0455731	0.0440993
15.24	19.7379	-4.09732	-0.313917	0.320324	-0.349813	0.095526	-0.599703	-0.00507931	0.0068953
16	19.697	-4.04402	-0.233754	0.194319	-0.199801	0.120772	0.697273	0.0296055	-0.0289644
15	19.6497	-3.99537	-0.15192	0.0260842	0.0122189	-0.21196	-0.742958	0.0366541	-0.102547
15.99	19.6051	-3.94239	-0.0647198	-0.134989	0.131422	0.227479	0.727403	-0.010196	-0.0592104
15.19	19.5509	-3.89764	0.00867336	-0.267083	0.096179	-0.218409	-0.63569	-0.0957928	0.110052
16.01	19.5096	-3.83834	0.0905648	-0.308919	0.0400534	0.190314	0.467804	0.0797661	0.232576
15.52	19.4594	-3.7868	0.150849	-0.2852	0.0167914	-0.112883	-0.245917	0.0572505	-0.00668728
15.52	19.4107	-3.7324	0.198771	-0.191419	0.0689282	-0.0380902	0.00693129	-0.0905071	-0.321151
16.01	19.3643	-3.67456	0.233589	-0.0513502	0.123461	0.239112	0.214463	-0.0236908	-0.218048
16.01	19.3137	-3.61992	0.246846	0.0900549	0.063573	-0.390551	-0.390105	0.0766945	0.240248
16.01	19.2675	-3.55983	0.248954	0.209626	-0.108932	0.362452	0.50051	0.0236418	0.452511
15.53	19.2096	-3.51053	0.223517	0.259746	-0.303882	-0.0972051	-0.529802	-0.0943775	0.0156396
15.84	19.1646	-3.44701	0.204127	0.269363	-0.291858	-0.264899	0.489328	0.0470551	-0.477608
15.66	19.1303	-3.37156	0.190663	0.232741	-0.0327908	0.453865	-0.422004	0.0176346	-0.365541
16.42	19.0917	-3.29969	0.164798	0.128358	0.284689	-0.350927	0.345648	-0.107132	0.211073
16.45	19.0591	-3.22106	0.138233	-0.0137533	0.446246	0.0416948	-0.273672	0.131983	0.558934
16.45	19.0157	-3.15285	0.0913768	-0.188217	0.281989	0.251201	0.213078	0.0360606	0.180006
14.81	18.9649	-3.09188	0.0313484	-0.343242	-0.103301	-0.30739	-0.144206	-0.199523	-0.433919
15.14	18.9214	-3.02289	-0.0181385	-0.406025	-0.409729	0.142837	0.0684347	0.117189	-0.451948
15.2	18.8815	-2.94967	-0.0568095	-0.35443	-0.427911	0.0434426	-0.000864932	0.145253	0.104279
16.3	18.8513	-2.86606	-0.0754506	-0.187977	-0.144033	-0.100392	-0.0582714	-0.252276	0.48711
16.46	18.8284	-2.77469	-0.078416	0.0440535	0.220665	0.00104146	0.0869291	-0.0410862	0.19728
16.5	18.8008	-2.68821	-0.0844203	0.255221	0.377032	0.0870736	-0.0861514	0.312567	-0.365253
16.48	18.7588	-2.61644	-0.106951	0.373899	0.225437	0.00822791	0.0756254	-0.0831893	-0.406583
16.48	18.7142	-2.54761	-0.129913	0.393551	-0.0441635	-0.194053	-0.0373004	-0.260009	0.184763
16.48	18.6817	-2.46655	-0.132591	0.338813	-0.175673	0.260277	-0.0378496	0.189577	0.562828
16.48	18.6492	-2.38566	-0.129299	0.206651	-0.124133	-0.116717	0.126977	0.106529	0.0628838
16.18	18.6187	-2.30307	-0.11888	0.028846	0.00992938	-0.1567	-0.207287	-0.193167	-0.61855
16.5	18.5995	-2.20944	-0.0933893	-0.146692	0.0744991	0.346466	0.245055	0.0265045	-0.410565
16.5	18.561	-2.13626	-0.0929104	-0.328503	-0.0575209	-0.316233	-0.225188	0.0690411	0.421441
16.5	18.5246	-2.0617	-0.0926036	-0.441358	-0.203399	0.132372	0.171232	0.0188811	0.768449
15.72	18.4819	-1.99439	-0.100202	-0.458932	-0.171919	0.0758226	-0.0986444	-0.00546909	0.0352453
15.51	18.4426	-1.92444	-0.10128	-0.350784	0.111852	-0.189158	0.0325771	-0.0914029	-0.828227
16.41	18.4156	-1.84272	-0.0836507	-0.122969	0.462296	0.171069	-0.00634719	-0.0114928	-0.593343
17.48	18.3841	-1.76658	-0.0689961	0.142688	0.51075	-0.122928	0.0203511	0.13429	0.455305
18.27	18.3476	-1.69678	-0.0598475	0.37496	0.109165	0.120251	-0.0667101	0.0159963	0.940865
16.6	18.298	-1.64135	-0.0636815	0.508127	-0.518155	-0.0939273	0.158441	-0.179825	0.1889
16.08	18.2592	-1.57617	-0.0483772	0.548216	-0.844951	-0.00248745	-0.277446	0.0713091	-0.786969
16.08	18.2294	-1.50283	-0.0141676	0.480279	-0.562096	0.125657	0.380558	0.136435	-0.762916
17.69	18.201	-1.42939	0.0272052	0.295288	0.181701	-0.22903	-0.45142	-0.171049	0.18909
19.4	18.1767	-1.35333	0.0737514	0.0217246	0.883227	0.224897	0.463841	-0.0407141	0.884017
18	18.1286	-1.30326	0.0882995	-0.325634	0.977881	-0.0784349	-0.395226	0.195332	0.449001
16.2	18.0735	-1.26217	0.0918303	-0.632199	0.401894	-0.0754591	0.280048	0.0294486	-0.451683
15.53	18.0159	-1.22516	0.0954939	-0.792929	-0.450016	0.158774	-0.126746	-0.217519	-0.704382
15.53	17.9689	-1.17871	0.119668	-0.726059	-0.983628	-0.151076	-0.0529002	0.00194901	-0.111729
16.94	17.9345	-1.12081	0.166996	-0.433147	-0.858682	0.0429588	0.216299	0.205543	0.4864
16.93	17.8994	-1.06514	0.217272	-0.00717311	-0.21229	0.064453	-0.352907	-0.0732274	0.39363
18.53	17.8661	-1.0095	0.266657	0.439175	0.519975	-0.0914795	0.448181	-0.162512	-0.0938321
18.26	17.8181	-0.970705	0.290074	0.762207	0.857565	0.0348208	-0.486582	0.109918	-0.351262
19.63	17.7631	-0.94126	0.293736	0.887773	0.658725	0.081769	0.485795	0.168819	-0.15122
18	17.6988	-0.923237	0.276526	0.785799	0.117216	-0.142724	-0.440988	-0.148255	0.147842
18	17.6347	-0.906881	0.252923	0.501098	-0.382643	0.0944794	0.367093	-0.142908	0.222647
16.2	17.5709	-0.892054	0.226413	0.108425	-0.572375	0.0309599	-0.280069	0.1811	0.074222
15.5	17.5042	-0.881694	0.196033	-0.29987	-0.431985	-0.148085	0.191624	0.104087	-0.108183
15.92	17.4319	-0.878535	0.161773	-0.627215	-0.124034	0.179971	-0.103476	-0.200347	-0.170706
16.5	17.363	-0.873087	0.13871	-0.778993	0.176707	-0.0738035	0.0316132	-0.0383753	-0.0586545
16.5	17.3079	-0.85483	0.140885	-0.708349	0.353101	-0.129485	0.000656699	0.189353	0.115951
16.5	17.2576	-0.832713	0.154754	-0.46135	0.331133	0.240625	-0.00885388	-0.0700022	0.125805
16.5	17.2041	-0.81521	0.164589	-0.13044	0.138613	-0.152815	-0.0032857	-0.13828	-0.0343104
16.5	17.1453	-0.804423	0.162744	0.187552	-0.101295	-0.0673859	0.0392808	0.165393	-0.124465
16.5	17.0824	-0.799077	0.147343	0.415237	-0.250344	0.26285	-0.0859469	0.0530294	-0.014949
16.5	17.014	-0.800825	0.114896	0.504154	-0.244516	-0.268971	0.138835	-0.211561	0.115749
16.5	16.9417	-0.80755	0.0687058	0.454972	-0.102398	0.0782976	-0.176846	0.0818955	0.0770886
16.5	16.8741	-0.810652	0.0204357	0.313064	0.0932137	0.180092	0.184015	0.193812	-0.0647997
15.98	16.7996	-0.821609	-0.0408561	0.117185	0.20571	-0.332728	-0.149776	-0.235956	-0.132134
15.98	16.7359	-0.822253	-0.0916302	-0.0477261	0.207647	0.285115	0.0722787	-0.0537942	0.00944055
15.5	16.6676	-0.82823	-0.148239	-0.160996	0.0769794	-0.0938812	0.0311826	0.269775	0.117474
15.27	16.6007	-0.833223	-0.201547	-0.194195	-0.0935106	-0.107479	-0.137446	-0.0814754	0.0522662
15	16.5388	-0.83364	-0.245191	-0.148736	-0.194091	0.216178	0.224264	-0.239089	-0.0738257
15	16.4765	-0.834878	-0.284639	-0.0657131	-0.185482	-0.227075	-0.284832	0.180773	-0.102267
15	16.4096	-0.841101	-0.32356	0.00681359	-0.085285	0.172104	0.31676	0.171649	0.000374731
15	16.3425	-0.847854	-0.354065	0.0428086	0.0666482	-0.0481205	-0.306439	-0.23198	0.121931
15	16.2833	-0.846596	-0.363777	0.0368587	0.204658	-0.131787	0.243504	-0.0865612	0.103755
15.5	16.2216	-0.847864	-0.364354	-0.0282277	0.2193	0.270902	-0.139712	0.214815	-0.0958341
15	16.1571	-0.851847	-0.355154	-0.130824	0.0927719	-0.253908	0.0172007	0.0459457	-0.198655
14.99	16.1006	-0.847601	-0.322374	-0.215778	-0.0832337	0.065714	0.106987	-0.180957	0.0065389
14.99	16.0466	-0.840411	-0.272653	-0.252245	-0.218979	0.170922	-0.228703	-0.0673125	0.231609
14.99	16.0003	-0.82491	-0.20255	-0.209824	-0.233937	-0.307624	0.331908	0.187469	0.126151
14.98	15.9555	-0.807603	-0.123904	-0.097432	-0.132876	0.234403	-0.413762	0.0710473	-0.213157
15.75	15.9163	-0.784285	-0.0374816	0.0671572	0.0374905	0.0103389	0.465076	-0.225036	-0.28143
14.96	15.8791	-0.75865	0.0462428	0.237004	0.183029	-0.274503	-0.486105	-0.0703473	0.068125
16.46	15.8464	-0.72849	0.122277	0.363252	0.22611	0.359918	0.465253	0.285199	0.36218
15.44	15.7956	-0.716788	0.158135	0.373774	0.112304	-0.196011	-0.394708	0.0106528	0.12226
15	15.7402	-0.709687	0.1694	0.284896	-0.0363645	-0.0529653	0.308968	-0.266084	-0.271368
15	15.6887	-0.698597	0.169533	0.137089	-0.0962083	0.218903	-0.224005	0.0501656	-0.236118
15.29	15.6411	-0.68321	0.16184	-0.0313378	-0.0621536	-0.243954	0.140506	0.215269	0.124221
14.91	15.5906	-0.670363	0.141249	-0.190447	-0.0237611	0.148271	-0.0665558	-0.0938789	0.243342
14.91	15.5397	-0.65741	0.114909	-0.299098	-0.0339518	0.00854119	0.0156389	-0.1472	-0.00288553
14.91	15.4952	-0.6373	0.0958853	-0.321759	-0.063661	-0.143317	0.00634447	0.1095	-0.184912
14.91	15.4603	-0.606762	0.090569	-0.255215	-0.0585943	0.174704	-0.0148982	0.0649649	-0.0612159
14.91	15.4239	-0.577032	0.0861595	-0.142237	-0.0112424	-0.125162	0.00734271	-0.111838	0.0881392
14.91	15.3881	-0.545951	0.0850044	-0.0162225	0.0746839	0.0543119	0.0188424	0.0230282	0.0435053
14.69	15.3551	-0.511258	0.0901296	0.0930255	0.154835	0.0151544	-0.0582198	0.0708249	-0.0450179
14.95	15.3326	-0.465309	0.108917	0.167687	0.162333	-0.0996248	0.0920991	-0.0912309	0.00878373
14.99	15.3061	-0.42262	0.121159	0.169004	0.0217584	0.156616	-0.120816	-0.0272375	0.0473341
15.3	15.2793	-0.379695	0.127963	0.106419	-0.191462	-0.120315	0.150889	0.162123	-0.0343902
15	15.2567	-0.331768	0.133399	0.0139019	-0.309383	-0.00798842	-0.179477	-0.054754	-0.0923489
15	15.2447	-0.272443	0.142036	-0.0679839	-0.21236	0.140247	0.189107	-0.208978	0.00598274
15	15.233	-0.212335	0.137113	-0.129955	0.0380238	-0.211655	-0.185084	0.143466	0.101748
15.3	15.2225	-0.150686	0.114906	-0.155781	0.281894	0.171451	0.166561	0.220264	0.0401295
15	15.2027	-0.0983162	0.061021	-0.150597	0.341489	-0.0186927	-0.126642	-0.264211	-0.101354
15	15.1869	-0.0416992	-0.00735348	-0.0907154	0.200952	-0.141605	0.0780893	-0.128734	-0.0576753
15	15.1728	0.0169842	-0.0895543	0.0110133	-0.0612623	0.192005	-0.0378078	0.336365	0.0995585
15	15.1567	0.0738605	-0.185956	0.124628	-0.29818	-0.106951	0.0159556	-0.00765665	0.0906315
15	15.1458	0.136217	-0.281957	0.230998	-0.350303	-0.0285704	-0.0129114	-0.333326	-0.0756391
15	15.1476	0.211886	-0.362746	0.306712	-0.176798	0.0973807	0.016003	0.131101	-0.138866
15	15.1606	0.29908	-0.428098	0.310542	0.0880565	-0.104145	-0.0454781	0.238525	-0.0183794
15.2	15.1693	0.381584	-0.497124	0.193105	0.232347	0.052125	0.0903755	-0.245657	0.0821938
15.2	15.1653	0.450666	-0.577796	-0.0435701	0.181248	0.0443804	-0.123835	-0.0671121	0.0684037
15.2	15.1602	0.518162	-0.649583	-0.320046	0.0610668	-0.0840567	0.154062	0.321452	0.0593473
14	15.1617	0.591933	-0.69524	-0.540447	0.0104525	0.028575	-0.182627	-0.149005	0.0379395
15.1	15.1721	0.674153	-0.706805	-0.630298	0.0347944	0.0439268	0.191381	-0.304661	-0.111044
15.1	15.184	0.757235	-0.691112	-0.564457	0.0130582	-0.0781425	-0.187344	0.339281	-0.259285
15.1	15.189	0.832245	-0.657448	-0.357248	-0.132603	0.0490431	0.177659	0.183765	-0.0801573
15.45	15.1987	0.910931	-0.590716	-0.0280916	-0.28997	0.0463713	-0.154549	-0.450704	0.379958
15.76	15.2093	0.989239	-0.49599	0.345601	-0.301724	-0.162156	0.102201	-0.0286614	0.435068
16.2	15.2121	1.05821	-0.385501	0.661515	-0.0856412	0.197856	-0.0104468	0.501984	-0.208329
16.9	15.2135	1.12406	-0.253257	0.849513	0.301198	-0.0585523	-0.1087	-0.127984	-0.71694
17.4	15.2182	1.19173	-0.0952478	0.863983	0.618597	-0.195997	0.247349	-0.500556	-0.237636
18.85	15.23	1.26475	0.0872034	0.687816	0.578559	0.355237	-0.411842	0.282074	0.705386
18.85	15.2252	1.31887	0.2583	0.307764	0.0528844	-0.276544	0.591661	0.41446	0.723088
15.1	15.2079	1.35821	0.418298	-0.188618	-0.64354	0.0354357	-0.735227	-0.34303	-0.293922
15.1	15.1934	1.39849	0.584413	-0.654035	-0.962891	0.247683	0.82872	-0.293085	-0.934845
15.1	15.1882	1.44649	0.762303	-0.957402	-0.588822	-0.418521	-0.863794	0.35072	-0.281674
18.45	15.2088	1.51891	0.962874	-1.00467	0.294248	0.322502	0.800192	0.178688	0.774948
18.45	15.2246	1.58427	1.13365	-0.843673	0.994046	-0.0702668	-0.666766	-0.43606	0.657118
18.45	15.2192	1.62532	1.23945	-0.545996	0.954486	-0.14866	0.505068	-0.00372554	-0.430908
18.45	15.2057	1.65542	1.28822	-0.150306	0.229995	0.305101	-0.30075	0.54365	-0.777654
18.45	15.1958	1.68641	1.29053	0.290913	-0.629883	-0.361879	0.0637753	-0.232745	0.127485
18.45	15.185	1.71354	1.23806	0.68706	-1.02754	0.251125	0.17897	-0.582062	0.798356
18.45	15.1637	1.72709	1.11867	0.946192	-0.707589	0.032256	-0.399806	0.530005	0.141751
18.45	15.1374	1.73255	0.941979	1.02618	0.115482	-0.345119	0.592572	0.511521	-0.773103
18.45	15.1014	1.72508	0.710044	0.908678	0.866343	0.504955	-0.736433	-0.844146	-0.437937
18.45	15.0633	1.71252	0.44255	0.630195	1.03606	-0.357895	0.827333	-0.249095	0.713863
18.45	15.0091	1.68062	0.136351	0.227806	0.478672	-0.0669263	-0.857494	1.06997	0.820134
16.8	14.9334	1.62437	-0.195557	-0.21673	-0.41353	0.57725	0.861802	-0.101647	-0.417259
12	14.8624	1.57089	-0.496472	-0.558592	-0.941274	-0.744822	-0.814622	-1.08591	-1.07244
16.27	14.8325	1.55767	-0.703559	-0.682504	-0.705988	0.31137	0.666122	0.457288	-0.0427664
16.22	14.7914	1.53151	-0.871855	-0.678374	-0.0709549	0.35443	-0.468964	0.80084	0.9891
15.21	14.7286	1.48157	-1.00958	-0.603024	0.442527	-0.673684	0.295359	-0.603693	0.477799
15.01	14.6684	1.43296	-1.07889	-0.449572	0.583502	0.472237	-0.14733	-0.413979	-0.656466
15.21	14.6231	1.39864	-1.05973	-0.232272	0.380271	0.0165209	0.0192529	0.523665	-0.700571
15.21	14.588	1.37398	-0.96102	-0.00357502	0.019246	-0.440817	0.0582881	0.0939697	0.258332
15.21	14.5567	1.35229	-0.801582	0.180123	-0.28603	0.491879	-0.0898637	-0.309128	0.674328
15.01	14.519	1.3235	-0.607178	0.278423	-0.406238	-0.167462	0.0829644	0.0401579	-0.00753863
15.01	14.4867	1.29949	-0.378371	0.312148	-0.292636	-0.2203	-0.0314107	0.0771331	-0.564547
16.5	14.4737	1.29453	-0.115709	0.317563	-0.0311825	0.337865	-0.07841	-0.0090989	-0.103057
16.5	14.4632	1.29135	0.137968	0.2765	0.155403	-0.193229	0.203095	0.0317802	0.467886
16.5	14.4341	1.26844	0.336643	0.171946	0.150647	-0.00422447	-0.295738	-0.10625	0.129051
16.5	14.4185	1.25819	0.502774	0.07798	0.110931	0.13167	0.349777	0.0357202	-0.437602
16.5	14.4062	1.2503	0.611231	-0.00251542	0.107351	-0.205325	-0.384655	0.121289	-0.24129
16.5	14.3829	1.22997	0.633691	-0.0875242	0.100667	0.226953	0.401558	-0.148026	0.423279
16.5	14.343	1.19157	0.561739	-0.172758	0.0408699	-0.128065	-0.368538	-0.0190807	0.477262
16.38	14.3037	1.15264	0.423187	-0.212069	-0.0466846	-0.0477612	0.294049	0.263938	-0.222907
14.75	14.2584	1.10697	0.225152	-0.197694	-0.14332	0.213143	-0.180159	-0.180674	-0.674998
14.75	14.2277	1.07558	0.0098284	-0.100709	-0.161661	-0.255604	0.0368212	-0.234721	-0.103611
15.96	14.2085	1.05562	-0.209485	0.0428081	-0.105058	0.0790367	0.0885567	0.324516	0.675151
15.96	14.1766	1.02232	-0.446021	0.147655	-0.0485214	0.190722	-0.177166	0.0786388	0.425006
14.36	14.145	0.989108	-0.665051	0.199439	0.0443427	-0.282163	0.244893	-0.324901	-0.468532
14.36	14.1277	0.97029	-0.83062	0.203044	0.188075	0.0846112	-0.304365	0.0727901	-0.651205
14.36	14.1182	0.959415	-0.936687	0.140127	0.267049	0.196896	0.331789	0.196573	0.110258
14.36	14.1046	0.944223	-0.98878	0.000291237	0.154271	-0.306863	-0.324359	-0.160563	0.66498
14.36	14.0929	0.930738	-0.973322	-0.173485	-0.109493	0.155147	0.293984	0.0014627	0.253097
13.3	14.0883	0.924447	-0.880835	-0.323135	-0.351961	0.135135	-0.253728	0.118689	-0.486557
13.3	14.0923	0.926782	-0.712379	-0.401221	-0.395107	-0.344416	0.201357	-0.187492	-0.508477
14.43	14.1089	0.941603	-0.473613	-0.379563	-0.181609	0.270727	-0.161286	0.0235178	0.163308
15.2	14.1193	0.949479	-0.203374	-0.289716	0.135054	0.0195068	0.129084	0.239525	0.507656
15.08	14.1227	0.949298	0.0798243	-0.147822	0.37675	-0.262636	-0.0828744	-0.174702	0.126327
15.98	14.1363	0.958407	0.378595	0.0473188	0.437137	0.275252	0.0158591	-0.177396	-0.31058
15.98	14.1412	0.957294	0.650426	0.228858	0.226164	-0.109749	0.0547441	0.244738	-0.277776
15.98	14.1294	0.937683	0.868027	0.350696	-0.156222	-0.0426673	-0.095645	0.114957	0.0737982
15.98	14.1106	0.909248	1.03113	0.413734	-0.439201	0.115856	0.117282	-0.241612	0.293928
16.01	14.0844	0.871806	1.13278	0.419424	-0.419789	-0.1145	-0.11364	-0.0618492	0.154613
16.01	14.051	0.825582	1.17056	0.377391	-0.0964682	0.106643	0.0944296	0.248232	-0.127103
16.2	14.0114	0.771863	1.14786	0.303222	0.324215	-0.095173	-0.0531928	0.0330925	-0.216643
16.2	13.9718	0.717289	1.07788	0.217741	0.562512	0.0555588	-0.00227148	-0.252347	-0.0507453
16.2	13.9306	0.660385	0.96655	0.122141	0.428109	0.0391272	0.0634431	-0.0133203	0.128863
16.4	13.891	0.604673	0.82697	0.0182295	-0.0152653	-0.162095	-0.119317	0.286164	0.143382
15.81	13.8541	0.551565	0.670103	-0.0980503	-0.488429	0.223504	0.154656	-0.0381143	0.018497
14.23	13.8147	0.495934	0.499774	-0.233893	-0.675331	-0.145644	-0.156616	-0.329405	-0.112775
14.31	13.791	0.456629	0.346806	-0.353079	-0.393501	-0.0511138	0.116261	0.152266	-0.103044
14.31	13.7739	0.424489	0.20566	-0.457565	0.163692	0.202226	-0.0599697	0.273633	-0.0398113
12.99	13.7612	0.397306	0.0752209	-0.535179	0.61049	-0.202614	-0.00474773	-0.262188	0.0250659
13.55	13.7538	0.375757	-0.0443099	-0.562173	0.635058	0.0486202	0.0598216	-0.181413	0.104135
14.23	13.7407	0.34884	-0.167219	-0.527267	0.198121	0.132995	-0.0958293	0.321507	0.106231
13.48	13.7264	0.32088	-0.288713	-0.396661	-0.380549	-0.177926	0.117925	0.0994376	-0.0112521
12.26	13.7136	0.295077	-0.403421	-0.150594	-0.674577	0.0607236	-0.120454	-0.352214	-0.151658
13.49	13.7177	0.28688	-0.492888	0.212725	-0.454415	0.101392	0.0909783	-0.0067832	-0.127361
14.75	13.7286	0.286186	-0.57208	0.610287	0.073528	-0.215881	-0.0585905	0.298024	0.0178427
16.2	13.7361	0.282249	-0.658281	0.928859	0.484281	0.184709	0.0330638	-0.0646421	0.129265
14.58	13.7407	0.275486	-0.753376	1.07766	0.494123	0.00899813	-0.0135056	-0.21181	0.133542
13.92	13.7414	0.264695	-0.857565	0.997602	0.140463	-0.232009	0.0107452	0.091739	0.0201814
13.1	13.7444	0.25641	-0.959566	0.689313	-0.262467	0.317534	-0.0279623	0.15038	-0.132451
11.88	13.7395	0.240112	-1.0654	0.185031	-0.416692	-0.184815	0.0671798	-0.0987519	-0.196374
11.57	13.7384	0.227991	-1.15182	-0.397831	-0.197444	-0.0668372	-0.111672	-0.0669931	0.000354008
12.28	13.7472	0.226237	-1.20226	-0.92509	0.200695	0.251502	0.137371	0.0433703	0.271657
12.09	13.7576	0.22649	-1.21918	-1.29116	0.404357	-0.276826	-0.144301	-0.000962666	0.19361
11.67	13.7727	0.231938	-1.19279	-1.40302	0.221426	0.150364	0.128897	0.0640527	-0.198413
11	13.7928	0.242872	-1.11744	-1.21993	-0.212452	0.0382841	-0.0919118	-0.0189689	-0.377968
11.89	13.8342	0.27587	-0.972023	-0.745389	-0.514122	-0.192893	0.0222174	-0.165369	-0.0206855
12.96	13.8935	0.327268	-0.76661	-0.089668	-0.435499	0.17396	0.0358272	0.0440908	0.369386
14.23	13.9481	0.373295	-0.54105	0.557735	-0.0541251	-0.050783	-0.0833858	0.204536	0.176338
15.5	13.9934	0.408886	-0.31324	1.04168	0.374014	-0.0237621	0.13382	-0.0765093	-0.281538
15.5	14.0332	0.437617	-0.0875616	1.27037	0.582433	0.0259948	-0.170471	-0.207775	-0.256367
16.04	14.0741	0.465784	0.135984	1.21877	0.439807	-0.00857123	0.186205	0.134483	0.218451
16.2	14.0995	0.476581	0.331896	0.895205	-0.00436505	0.0308432	-0.173489	0.178635	0.335667
14.58	14.1191	0.479479	0.509113	0.409203	-0.443318	-0.0426986	0.160617	-0.129244	-0.0850941
14.32	14.1461	0.488205	0.683779	-0.0920004	-0.561162	0.0165866	-0.158332	-0.157818	-0.364293
15.6	14.1799	0.501917	0.852598	-0.498054	-0.303244	0.0102978	0.154502	0.0891139	-0.0865045
16.01	14.2159	0.515604	1.00404	-0.747783	0.114514	-0.0381463	-0.160506	0.161065	0.297523
16.01	14.2404	0.514999	1.11507	-0.838322	0.379597	0.0487208	0.179898	-0.0817813	0.189792
15	14.2512	0.497598	1.17955	-0.780034	0.357506	0.00807271	-0.187246	-0.153962	-0.186122
15.65	14.2553	0.470433	1.20626	-0.589835	0.153541	-0.072557	0.188811	0.12371	-0.192516
15.65	14.2481	0.428809	1.19285	-0.316583	-0.0492775	0.0859877	-0.17356	0.145485	0.148337
15.65	14.2351	0.37819	1.1506	-0.00139715	-0.112111	0.00202724	0.151555	-0.147946	0.2544
14.5	14.2144	0.316988	1.08392	0.305252	-0.0593634	-0.12854	-0.117395	-0.129993	-0.0900362
15.5	14.1915	0.250799	1.0055	0.567003	-0.00467475	0.193607	0.0780037	0.200494	-0.331704
15.5	14.163	0.176254	0.916817	0.74163	-0.0500166	-0.119693	-0.0352866	0.0900425	-0.0389773
16.2	14.1301	0.0946326	0.823638	0.804683	-0.15729	-0.0598523	-0.000372315	-0.240148	0.392381
16.2	14.0921	0.00545111	0.72875	0.744493	-0.186046	0.233962	0.0291964	-0.0244012	0.267968
14.58	14.0493	-0.0908548	0.634968	0.567776	-0.026417	-0.258997	-0.0417341	0.276655	-0.312899
14.58	14.0063	-0.18959	0.548345	0.302521	0.27294	0.0951273	0.0367288	-0.0559274	-0.497775
14.66	13.955	-0.298866	0.458117	-0.0287049	0.47512	0.153611	-0.0150346	-0.305825	0.0491543
14.66	13.8932	-0.420647	0.360458	-0.378641	0.369178	-0.291319	-0.00558525	0.189315	0.613832
13.19	13.8186	-0.557094	0.253167	-0.68484	-0.0434957	0.233211	0.033801	0.306251	0.365484
11.87	13.7348	-0.703968	0.144491	-0.869457	-0.492929	0.0186741	-0.0423712	-0.307025	-0.413537
10.74	13.6663	-0.835782	0.0678322	-0.843944	-0.605295	-0.272236	0.0265684	-0.219022	-0.631218
12.07	13.619	-0.946172	0.0278238	-0.605134	-0.284596	0.264601	-0.0263467	0.337609	-0.0173035
12.98	13.5682	-1.0604	-0.0151184	-0.25659	0.187017	-0.0433221	0.0245345	0.0494035	0.517532
13	13.5053	-1.18716	-0.0812822	0.101005	0.476018	-0.160932	0.00214816	-0.265224	0.332965
12.86	13.4383	-1.31813	-0.166639	0.404886	0.446865	0.208832	-0.0409113	0.109767	-0.16288
12.7	13.3688	-1.45148	-0.27165	0.605331	0.173269	-0.0897126	0.0883169	0.114507	-0.327677
11.74	13.2931	-1.59059	-0.399974	0.673643	-0.14496	-0.0697955	-0.132311	-0.164036	-0.116279
11.47	13.2217	-1.72454	-0.536004	0.629792	-0.299392	0.147728	0.170908	0.0848827	0.123182
11	13.1494	-1.85822	-0.680998	0.489406	-0.257052	-0.115593	-0.208845	0.0658419	0.153758
10.36	13.0775	-1.99007	-0.827443	0.287711	-0.107069	0.0266664	0.248609	-0.217119	0.0839478
9.32	13.0078	-2.11807	-0.96594	0.0639176	0.0299845	0.0414705	-0.292787	0.125585	0.0132679
9.43	12.9313	-2.25095	-1.09847	-0.16081	0.0790947	-0.0619753	0.338683	0.218182	-0.125927
8.6	12.849	-2.38727	-1.21179	-0.348771	0.0925985	0.0858882	-0.36025	-0.30133	-0.207995
9.1	12.7848	-2.5022	-1.26468	-0.43817	0.173138	-0.106827	0.344398	-0.0807976	0.00683375
8.76	12.7306	-2.60375	-1.25891	-0.443395	0.235679	0.0218051	-0.319974	0.342928	0.264076
8.1	12.6762	-2.70202	-1.20351	-0.403785	0.129495	0.142052	0.287178	-0.110621	0.156798
8.29	12.6216	-2.79674	-1.09592	-0.339878	-0.154794	-0.241636	-0.235512	-0.26347	-0.194641
8.29	12.5876	-2.86638	-0.91117	-0.235627	-0.419994	0.166432	0.156197	0.277979	-0.267713
8.29	12.5675	-2.91753	-0.66327	-0.119984	-0.484646	0.0068357	-0.0838462	0.023315	-0.00316384
9.09	12.5621	-2.94946	-0.364643	-0.0148638	-0.259072	-0.185992	0.0144951	-0.334398	0.214162
9.79	12.5697	-2.96418	-0.0362939	0.0576202	0.154757	0.227191	0.022948	0.218831	0.103575
10.77	12.5743	-2.97795	0.281286	0.0674583	0.489602	-0.125109	-0.0287611	0.2117	-0.157862
10.1	12.5799	-2.98717	0.572053	0.036591	0.546863	-0.0176928	0.0134027	-0.371268	-0.142544
10.5	12.5855	-2.99289	0.817346	-0.00263167	0.278918	0.102521	0.013173	-0.00244855	0.115429
10	12.5843	-3.00214	0.995311	-0.0219637	-0.175389	-0.100629	-0.0372691	0.414993	0.1825
10	12.5817	-3.00934	1.10479	0.0198267	-0.524882	0.0837752	0.0652494	-0.205937	-0.0366601
10.05	12.5923	-2.99951	1.15999	0.151986	-0.524985	-0.087287	-0.0982925	-0.344551	-0.180798
11.3	12.6132	-2.97574	1.1543	0.332461	-0.205388	0.029378	0.101548	0.334337	-0.0759176
11.5	12.6239	-2.9589	1.06264	0.464208	0.176612	0.0953976	-0.0643218	0.186845	0.070189
11.5	12.6364	-2.93709	0.904079	0.50206	0.423251	-0.175493	0.000491569	-0.336972	0.135042
11.5	12.6484	-2.91256	0.686431	0.404001	0.422584	0.11495	0.0773745	-0.0632028	0.0745602
10.41	12.6572	-2.88802	0.420761	0.163397	0.205876	0.0723583	-0.154811	0.294859	-0.0624621
9.94	12.6676	-2.85833	0.131262	-0.170197	-0.0756797	-0.236085	0.228234	0.0026952	-0.136381
9	12.6877	-2.81522	-0.152632	-0.509886	-0.267989	0.225761	-0.294839	-0.247338	-0.0593594
8.19	12.7207	-2.75544	-0.409535	-0.769385	-0.318326	-0.0491142	0.328202	-0.0103999	0.0727379
8.19	12.7597	-2.68578	-0.633056	-0.890769	-0.27002	-0.198565	-0.330231	0.207362	0.0918388
8.8	12.8124	-2.59881	-0.803892	-0.825198	-0.149445	0.33372	0.287699	0.0449752	0.00705547
8.8	12.8713	-2.50217	-0.923824	-0.584701	0.00920177	-0.263097	-0.210893	-0.25973	-0.0916211
9.68	12.9544	-2.37786	-0.970452	-0.191374	0.207921	0.00278583	0.0896003	-0.0477378	-0.0759918
10.65	13.0437	-2.2448	-0.971465	0.236442	0.319849	0.217914	0.0314868	0.264467	-0.0456662
10.65	13.1263	-2.11661	-0.952128	0.576976	0.241563	-0.244756	-0.126614	0.0381814	-0.00971627
11.4	13.2045	-1.99169	-0.918274	0.760031	0.0135387	0.118118	0.192904	-0.264332	0.127742
11.4	13.2782	-1.87025	-0.875496	0.758788	-0.224619	0.0444625	-0.214292	-0.0179996	0.217747
11.4	13.3519	-1.74829	-0.823289	0.597055	-0.317564	-0.12244	0.184705	0.299033	0.0166673
10.8	13.412	-1.63963	-0.779483	0.31245	-0.223206	0.090503	-0.0953004	-0.0344115	-0.345893
11.34	13.4791	-1.52376	-0.718816	0.0169231	0.0497953	0.0322786	-0.029869	-0.276527	-0.269977
11.88	13.5573	-1.39654	-0.636226	-0.21286	0.323556	-0.174586	0.145454	0.0386876	0.254861
11.88	13.6241	-1.28142	-0.561123	-0.371719	0.346427	0.176752	-0.235596	0.235177	0.46045
11.88	13.6795	-1.17877	-0.493496	-0.441776	0.0963758	0.0462745	0.307882	0.0273155	0.0212549
10.93	13.7246	-1.08739	-0.425971	-0.413746	-0.217078	-0.305127	-0.330668	-0.233462	-0.45045
11.89	13.7866	-0.979925	-0.320376	-0.265757	-0.303838	0.365124	0.288303	-0.0635399	-0.252952
12.85	13.8419	-0.880565	-0.202207	-0.081615	-0.162134	-0.184585	-0.204818	0.210699	0.237223
13.1	13.8884	-0.79167	-0.0732882	0.0784714	0.0702095	-0.106877	0.111391	0.149525	0.342467
14.3	13.9274	-0.712135	0.0703504	0.179652	0.224626	0.349416	-0.0122242	-0.252729	0.0193041
14.3	13.963	-0.63779	0.236456	0.216945	0.216891	-0.377581	-0.0695634	-0.20289	-0.224924
15.2	14.0065	-0.557251	0.4387	0.21379	0.0891079	0.163907	0.116381	0.385673	-0.119798
14.46	14.0484	-0.480459	0.661068	0.168808	-0.091297	0.130758	-0.133532	0.140682	0.0278921
14.05	14.0876	-0.408605	0.894393	0.0989634	-0.215312	-0.30633	0.129658	-0.520583	0.0252202
15.16	14.1302	-0.335823	1.13484	0.0322907	-0.199918	0.268711	-0.113496	0.0125655	0.042877
15.5	14.1626	-0.276317	1.3525	-0.0370858	-0.0840596	-0.0907701	0.0869554	0.587532	0.11832
15.58	14.1801	-0.235212	1.52844	-0.100882	0.0664214	-0.0631677	-0.0346189	-0.193248	0.0790897
14.53	14.184	-0.211119	1.65543	-0.133823	0.20497	0.156192	-0.0149196	-0.550492	-0.111648
15.49	14.1922	-0.186068	1.74729	-0.0948451	0.303565	-0.171817	0.0559902	0.412612	-0.189398
15.49	14.1889	-0.175986	1.77807	-0.0138388	0.248738	0.100211	-0.0927314	0.383978	-0.042585
15.49	14.1701	-0.185102	1.73743	0.082337	0.0198904	0.0535327	0.146855	-0.537392	0.204848
15.49	14.1405	-0.208575	1.63086	0.180461	-0.252469	-0.168357	-0.199533	-0.127441	0.276648
15.49	14.1024	-0.243852	1.46482	0.263453	-0.384228	0.174204	0.253118	0.563151	0.00967224
13.94	14.0533	-0.293269	1.24373	0.310478	-0.264233	-0.0470819	-0.287435	-0.110016	-0.337908
14.22	14.008	-0.341376	0.994633	0.328553	0.0834122	-0.109832	0.30065	-0.456351	-0.274559
15.04	13.9595	-0.395169	0.718195	0.291784	0.415967	0.156126	-0.299545	0.251944	0.162639
15.04	13.9049	-0.457462	0.419065	0.185163	0.476409	-0.0556334	0.287657	0.305108	0.42682
13.54	13.8336	-0.538768	0.0957151	0.00595109	0.186835	-0.0758925	-0.246212	-0.295053	0.15103
12.54	13.7638	-0.620098	-0.216553	-0.182135	-0.223452	0.155866	0.190169	-0.106315	-0.290695
11.32	13.6896	-0.706971	-0.510324	-0.340267	-0.47523	-0.137841	-0.127718	0.214907	-0.375027
12.04	13.6279	-0.781857	-0.754002	-0.406341	-0.372031	0.0452664	0.0666043	0.00522824	0.012694
11.42	13.5769	-0.846418	-0.94363	-0.373351	-0.0177964	0.0187681	-0.0423448	-0.137212	0.349013
11.45	13.5206	-0.916668	-1.09762	-0.284084	0.279038	-0.0550838	0.0558865	-0.0146045	0.181867
11.42	13.4572	-0.994436	-1.21826	-0.166407	0.318858	0.119683	-0.0886348	0.119477	-0.186227
10.31	13.3965	-1.06957	-1.29379	-0.0284313	0.141279	-0.182202	0.13493	0.0670569	-0.214834
9.8	13.3289	-1.15152	-1.33566	0.0972932	-0.090336	0.1544	-0.185535	-0.175482	0.0377988
10.68	13.2665	-1.22768	-1.33039	0.214148	-0.168875	0.0325142	0.238908	-0.0573931	0.179114
10.31	13.2073	-1.29983	-1.2824	0.306208	-0.0679631	-0.313218	-0.29725	0.234053	0.0277749
11.3	13.1533	-1.36564	-1.19438	0.358753	0.0732508	0.459882	0.344227	-0.00654287	-0.144038
10.17	13.0898	-1.43992	-1.08881	0.339453	0.0707894	-0.288505	-0.363824	-0.291911	-0.0788602
11	13.0406	-1.49822	-0.942371	0.281842	-0.0469322	-0.135104	0.352834	0.16386	0.160607
11.3	12.9882	-1.55794	-0.781357	0.164354	-0.195484	0.494609	-0.329848	0.21315	0.118869
10.46	12.9379	-1.61372	-0.605713	0.00698854	-0.200337	-0.488616	0.314089	-0.264129	-0.16458
10.65	12.9017	-1.65291	-0.406275	-0.150006	0.0212437	0.091689	-0.321028	-0.0772171	-0.20142
10.86	12.8762	-1.67899	-0.195999	-0.295815	0.302842	0.362679	0.325347	0.240808	0.0797743
10.7	12.8455	-1.70815	-0.00360558	-0.437284	0.365904	-0.533976	-0.321399	-0.0611205	0.228265
11.7	12.8196	-1.72999	0.175276	-0.532914	0.128878	0.32205	0.313046	-0.111082	0.0477554
10.53	12.7967	-1.7464	0.333377	-0.553917	-0.268006	0.0962571	-0.302703	0.0996589	-0.197504
9.8	12.7884	-1.74539	0.479643	-0.464161	-0.519267	-0.421976	0.279294	-0.0338515	-0.14855
10.73	12.7898	-1.73208	0.602023	-0.27718	-0.43189	0.39597	-0.261505	-0.0867633	0.0754946
11.5	12.797	-1.71062	0.68811	-0.0330301	-0.0479316	-0.079054	0.236216	0.139761	0.129272
12.06	12.7968	-1.6948	0.716584	0.203877	0.373191	-0.265266	-0.19598	-0.00907594	-0.0255158
13.2	12.7995	-1.67418	0.698069	0.406713	0.581474	0.395947	0.145105	-0.158506	-0.0610332
12.44	12.7918	-1.66258	0.619023	0.524417	0.415624	-0.247989	-0.0868729	0.101662	0.0472789
12.44	12.7743	-1.65938	0.487778	0.546437	-0.0160373	-0.018209	0.0448312	0.163762	0.0806586
11.2	12.752	-1.6593	0.32414	0.492689	-0.413066	0.234976	-0.0105405	-0.174799	-0.0320384
11.33	12.7345	-1.65237	0.155914	0.398409	-0.502213	-0.280226	-0.0157109	-0.122461	-0.10124
10.89	12.7239	-1.63636	0.00088047	0.280677	-0.251836	0.13962	0.0230184	0.222877	-0.0153226
11.9	12.7169	-1.61455	-0.132913	0.135538	0.121839	0.0490558	-0.0239061	0.0323933	0.0778179
10.79	12.7032	-1.59751	-0.247777	-0.0523231	0.336564	-0.156435	0.0259055	-0.246746	0.0258263
10.49	12.6876	-1.58008	-0.327925	-0.261602	0.295038	0.168659	-0.0190255	0.105326	-0.0393378
10.6	12.68	-1.55221	-0.353527	-0.450305	0.102557	-0.115644	0.00263106	0.215921	0.0171683
10.13	12.6815	-1.51266	-0.320583	-0.589087	-0.0859914	0.00810656	0.00162985	-0.26734	0.0450109
10.26	12.6825	-1.47117	-0.243159	-0.666562	-0.186401	0.0967545	0.00864921	-0.120534	-0.087408
10.62	12.6923	-1.41822	-0.117113	-0.646746	-0.168391	-0.14462	-0.0378637	0.409459	-0.139597
10.88	12.7014	-1.36367	0.0355528	-0.530729	-0.107468	0.0906026	0.0756936	-0.0983677	0.0385512
11.21	12.7153	-1.30193	0.208369	-0.311085	-0.0430506	0.0456889	-0.110817	-0.428442	0.249589
11.33	12.7403	-1.22668	0.393148	-0.00159419	0.0220739	-0.187026	0.121051	0.336299	0.129808
12.45	12.7628	-1.15188	0.555721	0.329236	0.0643921	0.191539	-0.109475	0.282829	-0.289658
13.67	12.7878	-1.07267	0.684537	0.627959	0.106958	-0.00534666	0.083381	-0.491667	-0.379571
13.73	12.8155	-0.989161	0.764269	0.833012	0.137986	-0.260118	-0.053953	-0.0661857	0.119341
15	12.8392	-0.908333	0.773738	0.882442	0.100998	0.372085	0.0217267	0.534168	0.550682
14	12.844	-0.845554	0.688437	0.735873	-0.033852	-0.173669	0.0264826	-0.165585	0.224377
12.6	12.8419	-0.788279	0.526684	0.443902	-0.149353	-0.169822	-0.0530659	-0.395596	-0.431654
12.59	12.8551	-0.713984	0.324762	0.101796	-0.118256	0.398547	0.0376073	0.340239	-0.483296
11.56	12.8699	-0.636291	0.0779421	-0.247518	-0.00507037	-0.386548	0.00281319	0.11061	0.0861726
11.25	12.8886	-0.552961	-0.198691	-0.546481	0.0829369	0.142647	-0.0615808	-0.344257	0.506059
12.3	12.9045	-0.470814	-0.497529	-0.75881	0.0610224	0.180629	0.127386	0.15008	0.240073
11.2	12.9194	-0.387985	-0.797297	-0.845398	-0.0294112	-0.370925	-0.176867	0.218518	-0.297052
10.88	12.9516	-0.285713	-1.05602	-0.763412	-0.0590391	0.324314	0.190437	-0.316257	-0.371746
11.31	12.9956	-0.169563	-1.26388	-0.541831	-0.0144823	-0.142325	-0.188601	-0.0588344	-0.0168554
11.82	13.0472	-0.0441132	-1.41507	-0.240675	0.031451	-0.0786889	0.159509	0.369721	0.226903
12.05	13.0989	0.0829187	-1.5098	0.0664306	0.00361168	0.243876	-0.102559	-0.144839	0.140329
12.06	13.1666	0.227435	-1.52375	0.344332	-0.0597943	-0.290028	0.01688	-0.301031	0.0109413
12.44	13.2422	0.380663	-1.46708	0.529118	-0.124894	0.151172	0.0613355	0.256683	-0.0714931
12.31	13.3123	0.528714	-1.36008	0.57124	-0.145032	0.098755	-0.113647	0.167865	-0.183259
12.49	13.3906	0.684993	-1.19275	0.495336	-0.037216	-0.278731	0.135075	-0.265827	-0.147635
13.74	13.4713	0.843314	-0.980822	0.322899	0.144236	0.231919	-0.137374	-0.0862945	0.112798
14.61	13.55	0.99846	-0.742168	0.0910212	0.258476	0.00191319	0.119645	0.236012	0.32619
13.34	13.6113	1.13438	-0.506609	-0.164187	0.181086	-0.230728	-0.0741295	0.0407575	0.135528
13.78	13.6595	1.25515	-0.275972	-0.365404	-0.0245978	0.32847	0.0380281	-0.140758	-0.259978
14.27	13.7083	1.37465	-0.0371047	-0.431479	-0.17669	-0.199044	-0.0158704	-0.0323097	-0.317666
15.27	13.7555	1.49062	0.204495	-0.343439	-0.174446	-0.103684	0.0108241	0.0454964	0.0461298
15.93	13.8069	1.60849	0.45021	-0.122984	-0.0393674	0.373768	-0.0333383	0.0983785	0.356013
16.59	13.841	1.70644	0.669808	0.132349	0.0711474	-0.415709	0.0896453	-0.0353622	0.162749
17.08	13.8762	1.80303	0.882462	0.37357	0.117282	0.229546	-0.148994	-0.113819	-0.196598
17.73	13.918	1.90379	1.09182	0.535037	0.0952724	0.0614275	0.180917	0.0313168	-0.249326
17.75	13.9554	1.99727	1.27879	0.540999	0.00637783	-0.329894	-0.177558	0.110509	-0.0314041
18.26	13.9888	2.08356	1.43679	0.372106	-0.0859026	0.459908	0.137878	-0.0158236	0.160729
17.65	14.0097	2.15402	1.55079	0.0520067	-0.120352	-0.356561	-0.0482591	-0.126773	0.158988
18.29	14.0322	2.22267	1.63347	-0.315479	-0.0358014	0.0641863	-0.0796402	0.0580868	0.069456
18.1	14.0417	2.27474	1.66478	-0.644588	0.087281	0.268781	0.23198	0.103953	-0.0899467
16.52	14.0433	2.31538	1.65046	-0.820537	0.172915	-0.426097	-0.364391	-0.0425275	-0.192562
18.08	14.0556	2.36351	1.61305	-0.74541	0.180303	0.327358	0.447039	-0.0832582	-0.0749792
17.81	14.0601	2.40036	1.5294	-0.444385	0.0362929	-0.0851233	-0.474519	-0.0405706	0.117961
18.36	14.0675	2.43645	1.40928	0.0292264	-0.175473	-0.130972	0.446675	0.16577	0.208939
17.89	14.057	2.4506	1.22701	0.528714	-0.340215	0.214734	-0.365118	0.0390143	0.0429501
17.64	14.0352	2.44948	0.993284	0.936579	-0.278251	-0.126448	0.270186	-0.210149	-0.16114
17.77	14.0105	2.44177	0.725089	1.15836	0.0543938	-0.00504723	-0.175025	0.0233929	-0.135996
17.77	13.9742	2.41848	0.420063	1.11329	0.443906	0.0448615	0.0951997	0.223172	0.0386105
18	13.9238	2.37735	0.0862782	0.793776	0.59759	0.0473813	-0.0233278	-0.0712658	0.150869
16.3	13.8547	2.31419	-0.265599	0.265204	0.358227	-0.108547	-0.0104183	-0.192151	0.115159
15.3	13.7861	2.24881	-0.59341	-0.314773	-0.121963	0.0543852	0.0198762	0.17192	0.0322092
13.83	13.7189	2.18283	-0.877075	-0.801366	-0.552852	0.0861063	-0.0197458	0.0963241	-0.101455
12.87	13.655	2.11878	-1.09871	-1.07553	-0.658149	-0.195959	0.0218801	-0.22744	-0.213395
13.34	13.6127	2.07545	-1.22743	-1.05644	-0.338245	0.14919	-0.0530456	0.0256235	-0.0978179
13.64	13.5753	2.03622	-1.28216	-0.795183	0.16162	-0.0136932	0.0904246	0.138191	0.143735
14.02	13.5397	1.99781	-1.27276	-0.386485	0.512285	-0.109075	-0.130277	-0.0921796	0.247847
15.25	13.5002	1.95465	-1.21403	0.0473461	0.510121	0.14556	0.171984	-0.0146936	0.0618391
15.2	13.4611	1.91099	-1.11045	0.406417	0.21209	-0.0737427	-0.205066	0.0957554	-0.214865
14.96	13.4253	1.87018	-0.968432	0.621512	-0.153719	-0.0433394	0.223423	-0.104682	-0.247424
14.91	13.3974	1.83702	-0.794954	0.665785	-0.364073	0.101888	-0.233376	-0.0322654	0.0237943
14.86	13.3679	1.80169	-0.615712	0.534997	-0.360291	-0.0850012	0.223997	0.157837	0.257102
14.27	13.3332	1.76094	-0.447188	0.279712	-0.195948	0.0416578	-0.179738	-0.0546682	0.183564
14.81	13.306	1.72761	-0.284193	0.00321113	0.0471225	0.00567721	0.101023	-0.137109	-0.0742256
14.7	13.2834	1.69898	-0.138538	-0.217325	0.240415	-0.0719142	-0.0052515	0.104298	-0.260769
14.7	13.2657	1.67544	-0.0175289	-0.3282	0.297932	0.129845	-0.101666	0.0872662	-0.184013
14.63	13.2542	1.65839	0.0741717	-0.314479	0.204173	-0.144712	0.200347	-0.143604	0.103798
15	13.2413	1.63988	0.123069	-0.214269	-0.00376235	0.0607594	-0.285231	-0.0427791	0.294151
15.3	13.2237	1.61664	0.124994	-0.0814692	-0.218384	0.115567	0.354464	0.17756	0.161057
15.07	13.2011	1.58847	0.0851908	0.0351826	-0.307341	-0.256458	-0.388966	0.00270806	-0.164083
15.02	13.1865	1.56882	0.0288838	0.117887	-0.185497	0.247493	0.382788	-0.183045	-0.298728
15.09	13.1776	1.55556	-0.0357484	0.139948	0.0619851	-0.0813942	-0.346256	0.0135197	-0.104604
14.99	13.1803	1.55459	-0.0926802	0.100217	0.264728	-0.172472	0.270357	0.186713	0.205534
15.07	13.1809	1.55201	-0.150004	-0.0108627	0.249403	0.331356	-0.169109	-0.0736718	0.256887
14.65	13.1858	1.55443	-0.192014	-0.149816	0.0431335	-0.250012	0.0607685	-0.150269	0.0268854
14.84	13.1987	1.56536	-0.207351	-0.264401	-0.189059	-0.0490937	0.031706	0.110304	-0.221299
14.83	13.217	1.58235	-0.194744	-0.317477	-0.283586	0.337226	-0.106396	0.0812564	-0.247047
13.62	13.2401	1.60446	-0.153974	-0.286447	-0.178828	-0.390499	0.151638	-0.120422	-0.013591
14.98	13.2702	1.63384	-0.0843543	-0.169059	0.0459234	0.135173	-0.17098	-0.027614	0.260163
15.51	13.3002	1.66282	0.000160452	-0.00312139	0.209921	0.239455	0.153875	0.0799407	0.246038
15.26	13.3213	1.68241	0.0832816	0.15948	0.191198	-0.443184	-0.0916148	0.0103931	-0.0812013
15.54	13.3395	1.69846	0.167485	0.292465	0.0472844	0.340644	0.00156936	0.000279301	-0.312942
15.31	13.3557	1.71173	0.25014	0.370845	-0.0844489	-6.22244e-05	0.105101	-0.0525412	-0.149602
15.69	13.3704	1.72289	0.328699	0.38065	-0.099547	-0.336828	-0.209665	-0.0408251	0.216712
15.55	13.3905	1.73858	0.406402	0.325758	-0.00466044	0.429453	0.288532	0.133364	0.32079
15.63	13.3955	1.73818	0.455054	0.185426	0.0552412	-0.229986	-0.323885	-0.00416232	-0.0260326
15.72	13.4037	1.7401	0.494031	0.0150767	0.0462713	-0.0625923	0.327479	-0.135576	-0.310806
15.54	13.4114	1.74074	0.518202	-0.152464	-0.0275272	0.220907	-0.312074	0.0334621	-0.166492
15.54	13.4191	1.74039	0.526257	-0.283649	-0.096588	-0.177324	0.285284	0.131149	0.180566
15.37	13.4253	1.73778	0.515523	-0.355431	-0.0877224	0.037298	-0.253923	-0.0644626	0.258852
15.34	13.4282	1.7308	0.483206	-0.357653	0.0120984	0.0477545	0.227763	-0.120011	-0.00534176
15.32	13.4308	1.72278	0.433835	-0.28579	0.144529	-0.00920604	-0.209866	0.107496	-0.221778
15.47	13.4265	1.7068	0.361545	-0.162002	0.193246	-0.0744328	0.206899	0.0899648	-0.127902
15.35	13.4264	1.69439	0.283311	0.00821051	0.119983	0.0905558	-0.211304	-0.11315	0.137893
15.12	13.4268	1.68194	0.198444	0.186593	-0.0594993	0.00197117	0.208129	-0.0898608	0.182443
15.01	13.4286	1.67034	0.111138	0.335933	-0.237662	-0.139763	-0.185347	0.137109	-0.038053
15.54	13.4399	1.66775	0.0328255	0.429967	-0.278059	0.19193	0.125287	0.0833478	-0.181261
15.18	13.4457	1.6591	-0.053551	0.41762	-0.162318	-0.111018	-0.0311755	-0.217738	-0.0872292
15	13.4531	1.65131	-0.139089	0.302927	0.0750829	-0.0389983	-0.0829238	0.00217364	0.12735
15.96	13.4613	1.64355	-0.223452	0.105191	0.300174	0.147844	0.200749	0.257648	0.169751
14.58	13.4639	1.62947	-0.31236	-0.141492	0.355989	-0.146559	-0.306102	-0.125	-0.0272384
14.43	13.4689	1.61703	-0.393666	-0.366244	0.203388	0.0671286	0.394442	-0.215655	-0.167175
14.12	13.4758	1.6059	-0.464704	-0.511749	-0.0878365	0.0141108	-0.46412	0.224724	-0.0696177
14.92	13.4851	1.5964	-0.523343	-0.539999	-0.358719	-0.0622551	0.503863	0.116624	0.100772
14.46	13.4875	1.57919	-0.578447	-0.451719	-0.452456	0.0768401	-0.504461	-0.289731	0.0978462
13.99	13.4938	1.56511	-0.614809	-0.245595	-0.260373	-0.0546063	0.468728	0.0435563	-0.00815362
14.01	13.4939	1.54387	-0.641389	0.0236515	0.118021	-0.00288873	-0.402539	0.254461	-0.0731029
14.56	13.4961	1.52418	-0.644868	0.310917	0.479971	0.0892482	0.321828	-0.156968	-0.0191073
14.77	13.5004	1.50579	-0.622848	0.550864	0.582502	-0.16232	-0.243869	-0.178094	0.0322944
15.36	13.5046	1.48668	-0.576695	0.67969	0.310643	0.145889	0.176587	0.223287	-0.00802123
14.21	13.5073	1.46535	-0.508011	0.656851	-0.208568	-0.00853082	-0.124894	0.0793172	-0.0384918
14.1	13.5097	1.44306	-0.415757	0.480125	-0.652356	-0.178473	0.0954232	-0.23984	0.036971
14.31	13.5147	1.42275	-0.297973	0.185525	-0.705478	0.282379	-0.091322	0.0231126	0.10177
14.68	13.5192	1.40135	-0.161388	-0.171263	-0.295984	-0.211021	0.107009	0.200649	-0.0117075
14.7	13.5248	1.38046	-0.00827381	-0.509836	0.352185	-0.0151154	-0.132715	-0.0914843	-0.167358
14.78	13.5357	1.36435	0.160447	-0.747624	0.831013	0.257557	0.152373	-0.142277	-0.0950349
14.42	13.5446	1.34551	0.328643	-0.838372	0.784614	-0.363986	-0.158859	0.108387	0.143678
15.47	13.5571	1.32956	0.494214	-0.749134	0.204249	0.24995	0.143063	0.100436	0.224476
14.26	13.5583	1.30132	0.631822	-0.510386	-0.58188	0.0308025	-0.0959165	-0.12517	-0.035728
14.39	13.5652	1.27827	0.756292	-0.136043	-1.01054	-0.272425	0.0332361	-0.00657111	-0.249871
15.38	13.5851	1.26754	0.869889	0.309842	-0.756259	0.291353	0.0173676	0.0670923	-0.111263
16.23	13.6072	1.25832	0.950703	0.706716	0.00275232	-0.13298	-0.0655284	-0.0987848	0.136751
17.39	13.6243	1.2427	0.980207	0.941601	0.750355	-0.0598585	0.112084	0.0557321	0.153948
18.9	13.6315	1.21559	0.946564	0.94454	0.993109	0.173396	-0.146145	0.138136	-0.0135631
17.01	13.6246	1.1725	0.844603	0.709106	0.591104	-0.141069	0.184792	-0.186961	-0.0786375
15.31	13.6128	1.12303	0.691507	0.312297	-0.143509	0.0574634	-0.213221	-0.0491568	0.036095
14.52	13.595	1.06614	0.496335	-0.142698	-0.723408	-0.0107917	0.230653	0.282159	0.0631287
13.98	13.5733	1.00423	0.275062	-0.535652	-0.791784	0.0280543	-0.225087	-0.0911514	-0.0810291
13.66	13.5562	0.946122	0.0525996	-0.757189	-0.33925	-0.0324751	0.194035	-0.296597	-0.119142
13.94	13.5437	0.891771	-0.158164	-0.762361	0.280972	-0.0699422	-0.151507	0.231639	0.0634951
14.07	13.5238	0.829257	-0.360111	-0.582694	0.618068	0.222439	0.0996435	0.221127	0.17719
13.72	13.4949	0.757046	-0.542802	-0.275319	0.495253	-0.236758	-0.0190644	-0.314	0.0340122
13.5	13.4808	0.699495	-0.666132	0.111381	0.115544	0.0435864	-0.0887459	-0.0708006	-0.136158
14.27	13.4713	0.646307	-0.736079	0.456074	-0.255799	0.197842	0.186459	0.257435	-0.163202
13.39	13.457	0.587963	-0.762607	0.647508	-0.419323	-0.299472	-0.251916	-0.0398004	-0.0264471
13.5	13.4472	0.533877	-0.736422	0.644238	-0.309721	0.187407	0.27187	-0.130034	0.178025
13.67	13.4232	0.465128	-0.682881	0.424079	-0.0761093	0.0478207	-0.237016	0.0317003	0.185177
13.48	13.4014	0.398368	-0.586172	0.0791632	0.161578	-0.187571	0.169201	0.0904163	0.00379705
13.47	13.3834	0.335522	-0.449129	-0.281744	0.292044	0.116714	-0.0911969	-0.00826407	-0.20196
12.84	13.3668	0.274192	-0.283011	-0.555193	0.262983	0.0637429	0.0144171	-0.1008	-0.224598
12.63	13.3573	0.220341	-0.0919313	-0.653447	0.114365	-0.160359	0.0445944	-0.00416516	0.0227599
13.09	13.3509	0.169825	0.105491	-0.555377	-0.0911202	0.0396382	-0.0876999	0.108378	0.280916
12.87	13.3422	0.116892	0.287169	-0.299632	-0.273946	0.195064	0.105971	-0.00438924	0.207547
12.76	13.3193	0.0496081	0.426493	0.0284558	-0.347431	-0.292293	-0.0808524	-0.117812	-0.154067
14	13.2994	-0.0144401	0.535796	0.370447	-0.197381	0.147492	0.0285913	0.0823037	-0.298875
14.76	13.2823	-0.0755525	0.608477	0.636494	0.119531	0.134408	0.025914	0.0607691	-0.0540385
14.88	13.2555	-0.146194	0.625606	0.734915	0.393149	-0.344487	-0.0645336	-0.147482	0.22455
15.69	13.2297	-0.215538	0.599247	0.649227	0.457583	0.339302	0.086904	0.0769614	0.229897
14.12	13.1946	-0.293876	0.520996	0.383498	0.228368	-0.111671	-0.0885054	0.114766	-0.0377476
12.85	13.1572	-0.373671	0.407385	0.0158387	-0.157995	-0.170484	0.0847635	-0.164653	-0.223278
12.99	13.1241	-0.447982	0.277354	-0.347663	-0.452956	0.327602	-0.0824431	-0.0209129	-0.117252
11.88	13.0961	-0.515791	0.143117	-0.612999	-0.472625	-0.285965	0.0781514	0.187657	0.0942549
11.11	13.0793	-0.570643	0.0217356	-0.708706	-0.199168	0.0773205	-0.082151	-0.0975563	0.150005
12.22	13.072	-0.614088	-0.0823799	-0.624417	0.179706	0.13534	0.0764606	-0.184392	0.00545522
12	13.066	-0.654759	-0.176247	-0.408752	0.402383	-0.250281	-0.067408	0.195951	-0.144132
12.38	13.0568	-0.697166	-0.262885	-0.13273	0.339289	0.235699	0.0594377	0.134341	-0.0956652
12.24	13.0452	-0.740518	-0.338158	0.136082	0.0765001	-0.102792	-0.0444173	-0.265748	0.0996142
12.04	13.0396	-0.77624	-0.389081	0.350729	-0.170237	-0.0754352	0.0197483	-0.0371963	0.182701
11.66	13.0346	-0.809787	-0.420978	0.460802	-0.262868	0.189556	0.00312721	0.272773	-0.0119902
11.66	13.0253	-0.846171	-0.43964	0.445087	-0.191445	-0.184187	-0.0148153	-0.0610866	-0.233598
12.04	13.0169	-0.880004	-0.438229	0.33162	-0.027832	0.098122	0.0190308	-0.22129	-0.113364
12.04	13.0136	-0.906877	-0.411586	0.169409	0.1168	0.00611223	-0.0193091	0.129149	0.220435
12.59	13.0184	-0.923794	-0.358913	0.00737419	0.157533	-0.106376	0.00359853	0.131202	0.254754
12.13	13.02	-0.942197	-0.298338	-0.135135	0.068287	0.157558	0.0225049	-0.17731	-0.147234
11.08	13.0239	-0.956572	-0.228257	-0.224637	-0.0489362	-0.11705	-0.0462781	-0.000921121	-0.382245
11.06	13.0347	-0.962359	-0.148673	-0.246326	-0.0877476	-0.0115584	0.0505345	0.145061	-0.0340589
12.1	13.0408	-0.971317	-0.0796467	-0.228348	-0.0521624	0.132398	-0.0357717	-0.136787	0.402363
12.72	13.0415	-0.984419	-0.026915	-0.188306	0.0140948	-0.137106	0.0147292	-0.0053487	0.27828
12.51	13.0414	-0.99668	0.0136344	-0.131037	0.0656657	0.0351293	0.014672	0.209073	-0.254534
11.64	13.0415	-1.0072	0.0432981	-0.0634594	0.0680613	0.0871226	-0.048417	-0.187452	-0.44809
11.91	13.0504	-1.00719	0.0726299	0.0176084	0.0305324	-0.13463	0.0767674	-0.161366	-0.00120418
12.98	13.0583	-1.00642	0.0897	0.0849119	-0.048225	0.0431098	-0.108909	0.334112	0.436771
12.24	13.0617	-1.00874	0.0904468	0.124316	-0.120183	0.129044	0.154481	0.0303456	0.25127
11.05	13.0692	-1.00511	0.0882261	0.150277	-0.100216	-0.208894	-0.205998	-0.399376	-0.255233
12.16	13.0893	-0.987061	0.0947319	0.17343	0.0208981	0.0732545	0.241845	0.13175	-0.382974
12.51	13.106	-0.970794	0.0906015	0.161038	0.116744	0.159807	-0.269703	0.344938	-0.0431681
11.99	13.1179	-0.958059	0.0742142	0.107644	0.10783	-0.258797	0.304261	-0.250261	0.312433
12.09	13.1358	-0.937665	0.0608553	0.0380192	0.0261272	0.123451	-0.344967	-0.222545	0.296286
12.6	13.1548	-0.914849	0.0459185	-0.0445458	-0.0754099	0.124293	0.376678	0.281511	-0.0758138
12.12	13.1708	-0.893816	0.0257816	-0.132224	-0.128968	-0.269596	-0.387132	0.107807	-0.367712
12.22	13.1899	-0.868326	0.00956505	-0.198152	-0.0800802	0.191511	0.371386	-0.249564	-0.203441
12.36	13.208	-0.842514	-0.00565905	-0.231824	0.032709	0.0444261	-0.328761	-0.0464081	0.217073
12.28	13.2317	-0.809908	-0.0112668	-0.214841	0.134402	-0.24487	0.257965	0.214642	0.383903
12.28	13.255	-0.776652	-0.0144876	-0.158049	0.128818	0.225604	-0.170639	-0.00401527	0.0522039
12.28	13.2729	-0.747892	-0.021296	-0.0774619	0.00492068	0.0147251	0.0812256	-0.170106	-0.37343
12.28	13.2953	-0.713397	-0.01849	0.0313429	-0.12058	-0.255875	0.0110974	0.0518049	-0.297837
12.5	13.3296	-0.666034	0.00172348	0.157218	-0.141524	0.25301	-0.119728	0.0970782	0.187102
12.98	13.3625	-0.61922	0.0198927	0.247185	-0.0787561	-0.018894	0.2273	-0.10202	0.377417
13	13.3891	-0.578394	0.0257283	0.266531	0.00870289	-0.231601	-0.315302	0.0087692	0.0341878
13	13.4122	-0.540783	0.0207705	0.214025	0.0823521	0.293833	0.383345	0.111356	-0.304698
13.18	13.4303	-0.507966	0.00367977	0.104653	0.11835	-0.0997188	-0.420547	-0.113871	-0.17087
13.18	13.4493	-0.474022	-0.0168878	-0.0209832	0.120745	-0.193493	0.426387	-0.0399655	0.198608
13	13.464	-0.444117	-0.0443712	-0.133801	0.0733076	0.336004	-0.401822	0.171398	0.228765
12.81	13.4765	-0.416056	-0.0724679	-0.197821	-0.0118589	-0.179329	0.359093	-0.0535127	-0.0845835
12.8	13.4966	-0.379937	-0.0853073	-0.180245	-0.0901799	-0.160672	-0.303762	-0.165973	-0.218968
12.7	13.529	-0.330951	-0.0762012	-0.086815	-0.140174	0.371043	0.218331	0.119356	-0.00711359
13	13.5547	-0.288593	-0.0698686	0.0154763	-0.184937	-0.283804	-0.114444	0.0823433	0.130404
12.89	13.5774	-0.249274	-0.0635342	0.0918955	-0.158616	-0.0101844	0.0179427	-0.102653	0.0258126
13.5	13.6041	-0.205942	-0.0491644	0.125762	0.00109982	0.286313	0.0581093	-0.00739347	-0.0580571
12.86	13.632	-0.161558	-0.0317038	0.0989227	0.230814	-0.358581	-0.114468	0.0201622	0.0160832
13.5	13.6559	-0.121626	-0.0196967	0.00904031	0.370177	0.179585	0.149419	-0.00902636	0.0578585
13.5	13.6735	-0.0886272	-0.0171294	-0.117998	0.286972	0.13282	-0.155177	0.0833097	-0.0551471
13.49	13.6823	-0.0650176	-0.0250225	-0.23502	-0.00658758	-0.336425	0.148033	-0.0295177	-0.114699
13.57	13.7001	-0.0326663	-0.0189407	-0.264043	-0.310732	0.305035	-0.128291	-0.131927	0.0826621
13.65	13.7243	0.00568879	-0.00103782	-0.185548	-0.447625	-0.110602	0.0766704	0.0684374	0.212817
13.7	13.7432	0.0381992	0.013377	-0.0307177	-0.348238	-0.121802	0.00391812	0.139573	-0.0454748
13.7	13.759	0.0669807	0.0263541	0.166061	-0.0358331	0.291013	-0.0929934	-0.0939615	-0.32275
13.11	13.7835	0.103806	0.0512683	0.366835	0.351603	-0.314913	0.17466	-0.134158	-0.0995194
14.42	13.8083	0.140068	0.0752433	0.492708	0.555164	0.138946	-0.255528	0.0860487	0.336611
15.47	13.8198	0.161513	0.0781277	0.47075	0.395187	0.154668	0.335927	0.142505	0.291537
13.92	13.8137	0.164023	0.0562183	0.290874	-0.0373578	-0.338061	-0.378222	-0.0460906	-0.199398
13.85	13.8074	0.165263	0.0359005	0.026478	-0.414741	0.320337	0.388928	-0.138438	-0.367854
13.78	13.8038	0.168454	0.0276174	-0.242618	-0.480911	-0.126895	-0.370821	0.00384767	0.0343699
13.7	13.8114	0.182351	0.0450094	-0.433755	-0.211006	-0.143397	0.312567	0.174491	0.377505
13.5	13.8177	0.194411	0.0732986	-0.519256	0.145756	0.307456	-0.230109	-0.0367619	0.0822805
13.5	13.8231	0.204794	0.110948	-0.480955	0.332928	-0.254082	0.141697	-0.199527	-0.379076
13.78	13.8372	0.223212	0.166352	-0.317555	0.266091	0.0326362	-0.0637345	0.106068	-0.222212
13.89	13.849	0.238423	0.220688	-0.0907695	0.011673	0.161651	-0.00933987	0.158052	0.315543
13.9	13.8511	0.242754	0.259191	0.130462	-0.225847	-0.178416	0.0880413	-0.15097	0.381409
14.1	13.8505	0.243388	0.286881	0.308289	-0.236922	0.0691789	-0.158218	-0.0652659	-0.140345
14	13.8512	0.244172	0.30613	0.41525	-0.0108367	0.0341806	0.214639	0.152628	-0.471488
14.92	13.8529	0.245033	0.313956	0.432393	0.244986	-0.0519725	-0.261476	-0.0327279	-0.105476
15.04	13.8441	0.234048	0.294229	0.344862	0.272672	-0.00171764	0.302461	-0.113011	0.425397
14.92	13.8299	0.216727	0.254159	0.19009	0.0415251	0.0754827	-0.317999	0.146496	0.376421
13.7	13.8156	0.198425	0.203563	0.0225162	-0.249934	-0.0699494	0.307019	0.0204042	-0.193083
13.5	13.8064	0.184739	0.152879	-0.106653	-0.34246	-0.0414114	-0.270365	-0.21028	-0.504448
14.3	13.808	0.18142	0.11046	-0.168659	-0.139217	0.152278	0.192887	0.0986951	-0.139181
13.1	13.805	0.172772	0.0573064	-0.19175	0.176308	-0.17703	-0.0872188	0.165913	0.366628
14.4	13.7977	0.15904	-0.0064066	-0.19163	0.358162	0.0929141	-0.0242807	-0.175428	0.376728
13.48	13.7865	0.140665	-0.0781247	-0.181215	0.267089	0.0731722	0.132635	-0.0712068	-0.0631012
13.33	13.7699	0.116313	-0.155423	-0.167998	-0.0289754	-0.212486	-0.217387	0.216712	-0.371065
13.44	13.7569	0.095067	-0.222589	-0.136557	-0.289417	0.236523	0.271074	-0.0233115	-0.184514
13.4	13.7473	0.07713	-0.274738	-0.0833913	-0.32117	-0.124143	-0.293173	-0.229719	0.186028
13.6	13.7479	0.0693612	-0.301964	-0.00386898	-0.105481	-0.0853267	0.270452	0.119977	0.264668
13.6	13.7451	0.0579223	-0.321021	0.0683628	0.15294	0.243658	-0.214599	0.160054	-0.0181544
13.55	13.7383	0.0420618	-0.333403	0.121176	0.259191	-0.218631	0.146945	-0.160792	-0.216297
13.55	13.736	0.0306057	-0.328632	0.162728	0.170133	0.0328627	-0.0783913	-0.0610708	-0.057473
13.55	13.7318	0.0169953	-0.314891	0.179594	-0.0370574	0.156907	0.0117661	0.12591	0.13579
13.49	13.7286	0.00428037	-0.289257	0.174619	-0.188453	-0.193877	0.0546544	0.0125665	0.0684478
13.43	13.7355	0.00175544	-0.242532	0.158625	-0.160371	0.0547928	-0.126325	-0.0707229	-0.0936975
13.45	13.7432	-0.000159525	-0.190121	0.109615	-0.0195125	0.0968211	0.184296	-0.0530578	-0.0965838
14	13.7454	-0.00800521	-0.144436	0.0152067	0.0905501	-0.108972	-0.214708	0.0562737	0.0550438
14.03	13.7444	-0.0195095	-0.105587	-0.107567	0.0937905	-0.00375573	0.220975	0.137997	0.138833
13.56	13.7406	-0.0341756	-0.0737133	-0.229432	0.0178993	0.119487	-0.197942	-0.106439	0.022101
13.5	13.7378	-0.0479984	-0.04359	-0.310425	-0.0382636	-0.101207	0.149434	-0.19422	-0.129587
13.5	13.7392	-0.0578213	-0.0108133	-0.319059	-0.0109536	-0.0640038	-0.0834316	0.213817	-0.0993293
13.5	13.7456	-0.0626747	0.0251833	-0.246683	0.0619689	0.2199	-0.00352748	0.179707	0.0613287
13.25	13.7471	-0.072733	0.0514765	-0.12077	0.0689463	-0.209915	0.103635	-0.3633	0.108316
13.6	13.7518	-0.079721	0.0777111	0.0454599	-0.0119688	0.0235234	-0.196811	-0.0459909	0.0250347
14.49	13.7631	-0.0803008	0.106992	0.218329	-0.12962	0.192208	0.253516	0.447455	-0.0654095
13.32	13.7633	-0.0924901	0.11759	0.33113	-0.211679	-0.279104	-0.254905	-0.173522	-0.0981181
14.23	13.7763	-0.0921026	0.137469	0.388249	-0.115909	0.200113	0.200736	-0.375423	0.017786
14.23	13.782	-0.0995345	0.142038	0.342868	0.090654	-0.0568175	-0.114374	0.302253	0.0806401
14.23	13.7814	-0.113899	0.13203	0.202124	0.277232	-0.0360285	0.0295023	0.287092	0.0313302
14.23	13.778	-0.13178	0.113905	0.00667942	0.314881	0.0839592	0.0407876	-0.382669	-0.0132768
13.5	13.7704	-0.154298	0.0902809	-0.19208	0.149817	-0.128559	-0.0762135	-0.174278	-0.00460566
14.2	13.7671	-0.172806	0.0753105	-0.328449	-0.125996	0.187908	0.0653399	0.448033	0.00257011
13.1	13.7599	-0.195406	0.0633682	-0.375916	-0.363022	-0.211493	-0.00400937	0.0189766	-0.0568324
13.15	13.7668	-0.203842	0.0777788	-0.298634	-0.374976	0.122696	-0.106905	-0.436613	-0.040469
13.73	13.775	-0.211192	0.101864	-0.142951	-0.170346	0.0519605	0.233347	0.0642393	0.0309372
13.35	13.7815	-0.220484	0.128495	0.0354618	0.128615	-0.229203	-0.346092	0.428633	0.068635
14.69	13.7926	-0.225727	0.159939	0.188316	0.359501	0.300002	0.41508	-0.14526	0.0277933
13.33	13.7833	-0.252098	0.163341	0.239106	0.355186	-0.204596	-0.411117	-0.447451	-0.0850983
13.96	13.7824	-0.270562	0.171454	0.221819	0.190109	0.0349886	0.345086	0.349542	-0.0256708
13.7	13.7748	-0.296293	0.166372	0.132589	-0.0625757	0.0839825	-0.238838	0.328893	0.0813644
13.34	13.7632	-0.32649	0.15133	0.0114034	-0.270265	-0.0981657	0.1232	-0.492861	0.0555003
13.31	13.7537	-0.35476	0.135468	-0.0860482	-0.320227	0.0761752	-0.0151818	-0.128757	-0.0567718
13.08	13.7474	-0.37988	0.121345	-0.122834	-0.200569	-0.099855	-0.0748429	0.543685	-0.088167
13.02	13.7456	-0.400511	0.109961	-0.0874858	0.00857616	0.139162	0.126156	-0.105435	0.00339774
13.2	13.738	-0.42721	0.0882259	-0.00971226	0.177496	-0.107471	-0.126453	-0.510207	0.0703404
13.2	13.7419	-0.44225	0.0756315	0.102381	0.263915	-0.0314007	0.0730758	0.360228	0.0637472
14.17	13.739	-0.464434	0.047793	0.175453	0.198825	0.175066	0.00967842	0.297692	-0.0581909
12.8	13.7232	-0.500033	-0.00326307	0.167152	0.0222614	-0.177792	-0.0804975	-0.476854	-0.115101
12.9	13.7115	-0.531549	-0.0542756	0.0990271	-0.11825	0.0510801	0.128846	0.0156441	0.057784
12.91	13.6935	-0.569467	-0.11355	-0.0247271	-0.169324	0.0833424	-0.149189	0.392476	0.17762
12.91	13.6761	-0.606595	-0.168088	-0.156521	-0.116248	-0.0980833	0.147576	-0.239381	0.0285445
12.93	13.6639	-0.638059	-0.207337	-0.246153	-0.00964585	-0.00786187	-0.129382	-0.19202	-0.203459
12.93	13.6576	-0.662953	-0.227574	-0.263013	0.0663214	0.0970013	0.0864409	0.322462	-0.177793
12.93	13.6529	-0.685735	-0.233484	-0.206325	0.0573552	-0.0695631	-0.0263822	-0.0640282	0.103549
12.93	13.6523	-0.703791	-0.222937	-0.086917	-0.00134827	-0.0623659	-0.0459047	-0.252615	0.277825
14	13.654	-0.719001	-0.200846	0.058488	-0.0460755	0.160646	0.112647	0.257802	0.0674401
12.62	13.645	-0.744708	-0.185234	0.172428	-0.0446002	-0.107865	-0.155736	0.0610529	-0.285684
12.99	13.6416	-0.7642	-0.157534	0.25101	0.0452131	-0.04377	0.180218	-0.290401	-0.22267
13.9	13.6412	-0.779972	-0.121938	0.272146	0.141305	0.140624	-0.200062	0.121591	0.183233
13.9	13.6382	-0.797966	-0.0881848	0.219104	0.12303	-0.101151	0.21638	0.206102	0.323318
12.8	13.6299	-0.82065	-0.0604304	0.102235	-0.0300862	-0.0192766	-0.218403	-0.239358	-0.0123869
12.8	13.6278	-0.836232	-0.0251199	-0.03029	-0.191454	0.119978	0.206322	-0.0373965	-0.312582
12.8	13.6274	-0.849242	0.0120357	-0.149992	-0.235896	-0.134231	-0.189109	0.239126	-0.164948
12.8	13.637	-0.851178	0.0587617	-0.219211	-0.09821	0.0493297	0.164543	-0.126676	0.209882
12.7	13.6494	-0.849437	0.102439	-0.239563	0.119178	0.044098	-0.150804	-0.183318	0.242938
12.9	13.6573	-0.851511	0.129678	-0.226002	0.246699	-0.0791761	0.154609	0.254599	-0.103049
13	13.6604	-0.857812	0.138244	-0.182989	0.200634	0.0733815	-0.162837	0.08327	-0.259961
12.7	13.6726	-0.854085	0.144526	-0.0967949	0.0420581	-0.0477335	0.169302	-0.321561	0.0420942
12.7	13.6835	-0.851002	0.13567	0.00166694	-0.146566	-0.0129729	-0.183193	0.0170596	0.264748
12.7	13.6948	-0.846756	0.113591	0.0954705	-0.246697	0.0999281	0.209645	0.366661	0.0199195
13.67	13.7084	-0.839457	0.0819881	0.171717	-0.189053	-0.154609	-0.246194	-0.147273	-0.29478
14.29	13.731	-0.822406	0.0493401	0.223284	-0.00571386	0.102773	0.276464	-0.376544	-0.134446
12.87	13.7474	-0.811198	-0.00240923	0.213905	0.150114	0.0271952	-0.300773	0.269645	0.259787
13.2	13.7567	-0.806808	-0.0727542	0.143116	0.186	-0.133417	0.327032	0.369144	0.284018
12.81	13.7537	-0.81459	-0.161231	0.0301109	0.113161	0.169842	-0.331592	-0.395272	-0.118562
12.81	13.764	-0.80817	-0.228046	-0.049308	0.0587967	-0.083186	0.314756	-0.266601	-0.312638
12.81	13.7839	-0.791201	-0.270855	-0.0787233	0.0268321	-0.13384	-0.303409	0.446611	-0.0669656
13.39	13.8067	-0.770709	-0.296256	-0.0746451	-0.0558542	0.304704	0.287808	0.12032	0.197546
12.52	13.8176	-0.761765	-0.320116	-0.0726185	-0.215372	-0.251254	-0.253809	-0.452838	0.12604
13.03	13.8386	-0.742168	-0.314076	-0.0520203	-0.295112	0.000913555	0.209412	0.069394	-0.0258932
13.12	13.86	-0.721495	-0.288241	-0.0389192	-0.199006	0.238452	-0.175827	0.337811	-0.0638247
13.03	13.8832	-0.698664	-0.242847	-0.042971	0.0738959	-0.281336	0.163263	-0.181422	-0.0490947
13.1	13.9099	-0.671982	-0.178586	-0.063827	0.379814	0.0990104	-0.180197	-0.186295	-0.0681775
14.41	13.9347	-0.646981	-0.106305	-0.103234	0.486823	0.145909	0.222085	0.184716	-0.0440987
13.44	13.9551	-0.62638	-0.0335441	-0.146992	0.268091	-0.243234	-0.275957	0.0699388	0.116253
13.3	13.9721	-0.609091	0.0376016	-0.166706	-0.174978	0.129856	0.337604	-0.110349	0.231694
13.21	13.9863	-0.594636	0.105854	-0.134803	-0.556789	0.0987023	-0.38889	-0.00811763	0.0408587
12.86	14.0067	-0.573729	0.180475	-0.0260174	-0.583724	-0.241146	0.416825	0.0174581	-0.298274
13.28	14.0357	-0.543774	0.261509	0.146962	-0.202608	0.151904	-0.421216	0.00222051	-0.318979
14.6	14.0758	-0.502593	0.344441	0.335823	0.338322	0.0721235	0.371885	0.0402458	0.101565
15.12	14.1017	-0.475997	0.391126	0.439282	0.622964	-0.254727	-0.261503	-0.0869071	0.426876
16.1	14.1249	-0.452762	0.409245	0.428466	0.484753	0.285452	0.110741	0.0200248	0.256091
14.49	14.133	-0.445332	0.384052	0.28019	0.0248522	-0.125326	0.0786033	0.142676	-0.259776
13.2	14.1426	-0.436705	0.339018	0.0535746	-0.390307	-0.0923158	-0.273897	-0.0708324	-0.446771
13.53	14.1549	-0.425652	0.281242	-0.19025	-0.481525	0.211184	0.444886	-0.19062	-0.0619871
13.53	14.1715	-0.410339	0.217506	-0.388237	-0.231947	-0.182144	-0.575843	0.155264	0.397164
14.31	14.1884	-0.394909	0.146698	-0.498854	0.121683	0.0424504	0.642092	0.182821	0.328102
13.2	14.1959	-0.389089	0.0624341	-0.50521	0.30129	0.109098	-0.618377	-0.25554	-0.171064
13.74	14.2165	-0.370071	-0.00271561	-0.367392	0.25462	-0.142225	0.503901	-0.0758281	-0.384423
13.8	14.2412	-0.346907	-0.0554975	-0.12904	0.0431056	-0.00427416	-0.328328	0.257021	-0.113739
14.1	14.2725	-0.317095	-0.0927619	0.149017	-0.160411	0.194926	0.106759	-0.0324269	0.230752
13.78	14.3002	-0.291324	-0.128358	0.375641	-0.234739	-0.252772	0.129864	-0.238633	0.220622
13.75	14.3229	-0.271054	-0.16476	0.489157	-0.141048	0.108282	-0.33925	0.151687	-0.0153976
15.01	14.3492	-0.247684	-0.192498	0.472849	0.0559744	0.160159	0.487157	0.177993	-0.124256
13.58	14.3548	-0.245933	-0.238982	0.304132	0.177475	-0.36201	-0.538244	-0.268514	-0.102898
14	14.3726	-0.232241	-0.261519	0.0845647	0.212066	0.389177	0.499507	0.0367045	0.0257479
13.7	14.3869	-0.222352	-0.274837	-0.139616	0.11746	-0.237848	-0.396225	0.203063	0.0680716
13.66	14.4122	-0.201475	-0.26058	-0.288227	-0.0339158	-0.0267342	0.25306	-0.185587	0.0486603
13.59	14.4463	-0.171992	-0.22357	-0.334292	-0.179703	0.259657	-0.121136	-0.0937494	-0.00558735
13.47	14.4707	-0.152815	-0.190112	-0.306433	-0.281138	-0.375475	0.0319561	0.242398	-0.097307
13.88	14.5019	-0.127344	-0.144529	-0.201513	-0.226853	0.362958	0.00340271	0.00432986	-0.0607434
14.11	14.5271	-0.108432	-0.104542	-0.071517	-0.0276095	-0.226318	0.019236	-0.293655	0.0642606
14.48	14.5644	-0.0779366	-0.052825	0.0677288	0.252504	-0.0168318	-0.0991437	0.150701	0.1465
15.52	14.5911	-0.0591447	-0.0208838	0.143803	0.392556	0.267473	0.210767	0.210002	-0.0134402
14.34	14.6086	-0.0506224	-0.00870982	0.144648	0.290967	-0.370998	-0.302753	-0.215968	-0.179205
14.5	14.6358	-0.0330049	0.00748254	0.111568	0.0288748	0.282587	0.345928	-0.0675853	-0.0347515
14.34	14.6551	-0.0243186	0.00816288	0.0441921	-0.282461	-0.0803413	-0.328836	0.153759	0.167814
14.73	14.6843	-0.00629701	0.0160204	-0.00230834	-0.430341	-0.11055	0.250751	0.022814	0.131632
14.85	14.7115	0.00878772	0.0179925	-0.024489	-0.341331	0.188984	-0.128793	-0.121306	-0.148961
14.6	14.743	0.0272821	0.0219662	-0.00717437	-0.0457808	-0.150867	-0.0188208	0.00646878	-0.239341
14.6	14.7793	0.0495888	0.0280687	0.0390496	0.288842	0.049627	0.162227	0.0686753	0.0378633
15.25	14.8071	0.062076	0.0194386	0.0712038	0.439669	0.0260712	-0.282342	-0.0202123	0.277595
15.75	14.829	0.0671177	-0.000333949	0.0740849	0.329417	-0.0196005	0.377565	0.0156756	0.139176
14.72	14.8404	0.0601965	-0.0318174	0.0402695	0.039657	0.00282037	-0.421999	-0.00490171	-0.189107
14.93	14.8664	0.066902	-0.0398416	0.0151073	-0.207586	-0.02265	0.408253	-0.0403362	-0.211924
14.97	14.8897	0.0696742	-0.0421921	-0.0224081	-0.333042	0.0224048	-0.361745	-0.0203431	0.0095638
14.97	14.9062	0.0642409	-0.0424475	-0.0726904	-0.311596	0.0424222	0.309767	0.101501	0.155986
15.19	14.9271	0.0621449	-0.0245981	-0.104596	-0.137227	-0.106729	-0.259101	0.0389134	0.130067
14.91	14.9534	0.0641678	0.0127537	-0.107773	0.108535	0.0678322	0.204656	-0.215623	-0.00730622
15	14.9791	0.0644197	0.0604615	-0.0914124	0.293061	0.0667033	-0.15498	0.00435325	-0.15111
15.19	15.0032	0.0615542	0.113255	-0.063158	0.322191	-0.191339	0.115908	0.330352	-0.162131
15.25	15.0229	0.0526805	0.164356	-0.0312874	0.18259	0.193238	-0.0833705	-0.129361	0.0211212
15.25	15.0455	0.0451955	0.218675	0.0109214	-0.0400906	-0.0277906	0.0576004	-0.383575	0.247143
15.43	15.0623	0.0302012	0.261808	0.0458425	-0.252432	-0.22215	-0.0409465	0.297835	0.187788
15.51	15.0728	0.00714981	0.289497	0.0697705	-0.344358	0.382277	0.0409941	0.377045	-0.150651
15.19	15.0703	-0.0307929	0.293806	0.0806143	-0.250332	-0.268553	-0.0372154	-0.482071	-0.336028
15.32	15.0824	-0.0552103	0.309496	0.127396	0.0555389	-0.0653792	0.0316105	-0.228043	-0.014105
16.35	15.1014	-0.0741273	0.325543	0.185506	0.363965	0.334224	-0.0596533	0.552692	0.338914
15.51	15.1046	-0.110568	0.311067	0.194457	0.4068	-0.345502	0.131148	0.0184715	0.15013
14.98	15.0991	-0.157326	0.274844	0.154176	0.168112	0.166108	-0.21052	-0.469469	-0.236467
15.13	15.1001	-0.198814	0.238158	0.0921908	-0.15279	0.0649079	0.28164	0.152926	-0.189767
14.77	15.0979	-0.244676	0.192411	0.00389437	-0.359539	-0.23898	-0.339695	0.289116	0.142322
15.02	15.0993	-0.288041	0.147195	-0.0892263	-0.320427	0.29787	0.377698	-0.196308	0.203862
14.88	15.0969	-0.336284	0.0957974	-0.18132	-0.0897758	-0.234984	-0.389842	-0.1309	-0.107033
14.52	15.0992	-0.380707	0.0494127	-0.243612	0.184159	0.0770322	0.371389	0.15829	-0.240189
14.46	15.0945	-0.433128	-0.00445617	-0.277482	0.307209	0.118162	-0.321572	0.00289731	0.0435777
14.61	15.0925	-0.48366	-0.0532955	-0.257622	0.233485	-0.263157	0.247026	-0.020473	0.325316
14.61	15.0783	-0.547403	-0.11225	-0.198068	0.0140971	0.28116	-0.150257	0.00211363	0.0872486
14.35	15.0664	-0.609152	-0.15941	-0.0745196	-0.157414	-0.105592	0.059008	-0.0650953	-0.321566
14.37	15.0685	-0.657025	-0.177403	0.114738	-0.159777	-0.198284	-0.00101197	0.0566224	-0.254168
14.37	15.0773	-0.698271	-0.176642	0.311653	-0.0721882	0.379827	-0.0411429	0.0489488	0.177324
14	15.0725	-0.75373	-0.185109	0.429715	-0.0471708	-0.283233	0.0742717	-0.136597	0.31471
14	15.0656	-0.811612	-0.190072	0.450575	-0.0669443	0.00704449	-0.0750103	0.0865425	0.0367001
14.5	15.0642	-0.863784	-0.181408	0.377037	-0.0334866	0.25119	0.0357919	0.143586	-0.222878
14.12	15.0675	-0.911234	-0.161768	0.215643	0.088809	-0.348025	0.0291492	-0.270161	-0.173616
14.12	15.0707	-0.958599	-0.139384	-0.0136019	0.22507	0.231115	-0.112675	-0.0421047	0.0353637
14.44	15.0753	-1.00452	-0.116202	-0.265364	0.250191	0.0176369	0.200525	0.414385	0.142556
13	15.0692	-1.06106	-0.108006	-0.498063	0.0758693	-0.239896	-0.270385	-0.168154	0.0877124
13	15.0712	-1.10912	-0.0924054	-0.622609	-0.182635	0.339986	0.319211	-0.409735	0.0413744
12.09	15.075	-1.15464	-0.0758665	-0.605724	-0.368711	-0.297117	-0.353285	0.370436	-0.0447103
13.3	15.0869	-1.19147	-0.0525263	-0.434788	-0.334701	0.115355	0.36538	0.303507	-0.184209
13.3	15.1007	-1.22553	-0.0308853	-0.151881	-0.0826277	0.134857	-0.358515	-0.56549	-0.18594
14.2	15.1303	-1.24298	0.00149099	0.193353	0.261109	-0.353668	0.32134	-0.0914061	0.116024
14.93	15.1559	-1.26421	0.0149518	0.481035	0.424968	0.36843	-0.276938	0.614697	0.338315
14.33	15.1646	-1.30234	-0.00957724	0.618141	0.274224	-0.109586	0.25547	-0.131263	0.115916
13.87	15.1688	-1.34465	-0.0541446	0.599274	-0.0366481	-0.219603	-0.235636	-0.504147	-0.258589
13.8	15.1853	-1.37408	-0.0933082	0.465268	-0.250474	0.382909	0.204256	0.300944	-0.280712
13.26	15.2017	-1.403	-0.137575	0.235094	-0.273265	-0.314426	-0.176388	0.280408	0.01476
13.71	15.2146	-1.43482	-0.187314	-0.0427242	-0.144443	0.0842327	0.161259	-0.3397	0.253599
13.2	15.2291	-1.46448	-0.231167	-0.295616	0.0336341	0.183835	-0.152829	-0.0451296	0.210252
13	15.2502	-1.48671	-0.258129	-0.460841	0.152691	-0.360966	0.138027	0.239403	-0.0458661
13	15.269	-1.51056	-0.274957	-0.519619	0.143368	0.339162	-0.114305	-0.128373	-0.279201
13	15.2959	-1.52547	-0.266881	-0.453411	0.0639526	-0.106504	0.0791296	-0.0233156	-0.208673
13.68	15.3249	-1.53744	-0.240232	-0.296708	-0.024192	-0.240898	-0.0435719	0.124197	0.105132
13.68	15.3564	-1.54641	-0.196813	-0.097487	-0.0734875	0.488441	0.00685543	-0.194198	0.322445
13.68	15.3818	-1.56118	-0.149422	0.080589	-0.088564	-0.45165	0.0301683	0.0217892	0.160645
13.51	15.4006	-1.58212	-0.0999553	0.201846	-0.0688903	0.127866	-0.0523229	0.350932	-0.204453
13.02	15.4174	-1.6047	-0.0426979	0.26295	-0.00451325	0.330404	0.0657008	-0.266255	-0.317698
13.39	15.44	-1.62059	0.0326963	0.284083	0.0947978	-0.636042	-0.0694273	-0.357924	-0.0200203
14.49	15.4787	-1.61948	0.135229	0.2874	0.167581	0.532991	0.0424675	0.535264	0.302216
13.89	15.5091	-1.62616	0.229108	0.237422	0.0833432	-0.0848219	-0.00107661	0.138231	0.160893
13.73	15.5361	-1.63574	0.314477	0.150933	-0.10487	-0.382365	-0.0163765	-0.662731	-0.176417
14.93	15.584	-1.62351	0.414401	0.0751157	-0.216214	0.569191	-0.0218588	0.182364	-0.178382
14.6	15.6243	-1.61882	0.485726	-0.0321347	-0.217985	-0.455784	0.0995014	0.544225	0.000790284
13.88	15.6603	-1.6184	0.523857	-0.161243	-0.0833232	0.189953	-0.189471	-0.401705	0.0880064
14.14	15.6918	-1.6227	0.523863	-0.291288	0.134606	0.105194	0.282196	-0.318753	0.068439
14.01	15.7202	-1.63029	0.485537	-0.390058	0.314701	-0.346377	-0.360962	0.514117	0.0619518
14.82	15.7382	-1.64873	0.40138	-0.435002	0.319982	0.479961	0.417367	0.0540917	0.0230668
13.88	15.7451	-1.67862	0.277318	-0.392895	0.131776	-0.400972	-0.415418	-0.459348	-0.0868561
13.88	15.7625	-1.69768	0.149152	-0.215048	-0.11278	0.105334	0.343522	0.201626	-0.112892
13.88	15.7734	-1.72314	0.00693235	0.0541702	-0.318154	0.266527	-0.210546	0.222654	-0.0292521
12.98	15.7984	-1.73397	-0.115863	0.387727	-0.342867	-0.501571	0.0313246	-0.268284	0.146203
14.8	15.8251	-1.74288	-0.228081	0.678653	-0.205913	0.399151	0.145819	-0.0319313	0.134598
14.74	15.8366	-1.76713	-0.344862	0.813314	-0.000472129	0.00712802	-0.27705	0.21773	-0.113785
13.8	15.8531	-1.78624	-0.435853	0.767613	0.241798	-0.403034	0.352221	-0.0475051	-0.184434
14.37	15.8585	-1.81651	-0.513687	0.511181	0.392371	0.466106	-0.368403	-0.174124	0.0174168
14.39	15.8548	-1.856	-0.569806	0.0949897	0.371824	-0.112233	0.34497	0.134745	0.222513
13	15.8423	-1.90377	-0.594667	-0.377884	0.173215	-0.353748	-0.27333	0.123912	0.146244
12	15.8363	-1.94422	-0.562448	-0.761815	-0.107536	0.553697	0.166605	-0.170735	-0.109424
12	15.8374	-1.97608	-0.468243	-0.952599	-0.365504	-0.328716	-0.053426	-0.0911183	-0.252248
13.2	15.8446	-2.00027	-0.315232	-0.900392	-0.491191	-0.179523	-0.0540383	0.186601	-0.111324
14.48	15.8695	-2.00484	-0.0976475	-0.603491	-0.384263	0.58221	0.127146	0.0531287	0.180549
13.45	15.903	-1.99899	0.158836	-0.158058	-0.0846003	-0.602887	-0.175959	-0.259666	0.231547
14.6	15.9531	-1.9749	0.442034	0.318304	0.287967	0.190395	0.184904	0.0188297	-0.0301508
16	16.0059	-1.94703	0.708758	0.664848	0.505634	0.339249	-0.180827	0.252043	-0.313683
16	16.0414	-1.93623	0.908836	0.753052	0.409801	-0.607081	0.186355	-0.0985395	-0.225899
16	16.0642	-1.93794	1.02842	0.575943	0.0884025	0.488883	-0.185222	-0.15606	0.257506
15.7	16.0639	-1.96278	1.04667	0.199902	-0.244637	-0.0535754	0.208894	0.159256	0.526331
14.9	16.0736	-1.97652	1.00368	-0.183209	-0.31615	-0.351843	-0.241215	0.126294	0.171943
14.07	16.0888	-1.98359	0.898492	-0.438956	-0.146114	0.413123	0.251515	-0.270026	-0.54884
14.07	16.1141	-1.9792	0.741288	-0.47528	0.0628879	-0.149099	-0.236785	-0.0515818	-0.714877
14.6	16.1453	-1.96746	0.533353	-0.290487	0.0972181	-0.19737	0.175898	0.333952	0.0702904
15.5	16.1799	-1.95125	0.278652	0.0403431	-0.0655404	0.317242	-0.0709775	-0.0863084	0.922868
14	16.2091	-1.93951	-0.0231004	0.383482	-0.244596	-0.128116	-0.0782183	-0.353248	0.636815
14.37	16.2255	-1.93995	-0.365594	0.603829	-0.200423	-0.159615	0.2836	0.271394	-0.586721
13.88	16.2431	-1.93818	-0.711204	0.636891	0.165438	0.308452	-0.520151	0.337605	-1.12231
14.59	16.26	-1.93595	-1.0395	0.45071	0.597511	-0.204617	0.758249	-0.501891	-0.153642
13.96	16.2737	-1.9356	-1.33054	0.078515	0.68652	-0.0608232	-0.96394	-0.189593	1.12186
15.31	16.292	-1.92899	-1.55387	-0.373874	0.230959	0.275721	1.10486	0.702329	0.971283
9.8	16.2945	-1.93657	-1.71254	-0.800649	-0.583061	-0.267225	-1.14257	-0.097946	-0.556318
9.8	16.3286	-1.90969	-1.73188	-0.995937	-1.09657	0.10125	1.07296	-0.69254	-1.35581
10.31	16.3962	-1.84602	-1.6024	-0.886856	-0.883715	-0.0228566	-0.958266	0.288167	-0.376633
15.14	16.494	-1.74961	-1.34098	-0.519592	-0.0615857	-0.0170034	0.759205	0.516145	1.00596
14.51	16.5796	-1.66412	-1.022	-0.0729779	0.754094	0.0439068	-0.50133	-0.483929	0.91874
15.89	16.6626	-1.58035	-0.660743	0.335856	1.06281	-0.0447591	0.234942	-0.194226	-0.29335
16.08	16.7366	-1.50546	-0.289958	0.595869	0.695671	0.040766	0.0113314	0.512779	-0.923045
15.25	16.7975	-1.44364	0.0635085	0.654242	-0.0708188	-0.0113746	-0.189198	-0.0931205	-0.278702
16.43	16.8632	-1.37702	0.401929	0.551562	-0.691574	-0.00455699	0.285326	-0.343505	0.624178
16.94	16.9223	-1.31706	0.695313	0.329395	-0.822231	-0.0288554	-0.30008	0.228528	0.53821
17.18	16.9825	-1.25621	0.938404	0.0798813	-0.435246	0.100157	0.249096	0.146366	-0.222606
17.2	17.0418	-1.19664	1.11782	-0.121264	0.157236	-0.139431	-0.155252	-0.255745	-0.517044
18.29	17.0948	-1.14388	1.22011	-0.227208	0.555286	0.0750027	0.0471057	0.0487846	-0.0601777
18.09	17.1455	-1.09404	1.24762	-0.213053	0.56131	0.103445	0.0556546	0.187918	0.365429
17.23	17.1875	-1.05356	1.19683	-0.104064	0.247287	-0.270635	-0.118174	-0.189013	0.17199
17.16	17.2456	-0.9974	1.10354	0.0819467	-0.0945587	0.285285	0.112692	-0.0091402	-0.18351
16.7	17.2847	-0.96134	0.934596	0.216985	-0.331838	-0.14428	-0.0423039	0.136415	-0.215021
16.99	17.3177	-0.932367	0.718275	0.258485	-0.349551	-0.0183234	-0.0530821	-0.0500998	0.107208
17	17.3471	-0.907673	0.476324	0.18845	-0.177207	0.133569	0.157373	-0.0370555	0.259519
17	17.3739	-0.88611	0.229951	0.0243377	0.0567699	-0.182086	-0.246694	0.0443225	-0.0155336
16.87	17.4094	-0.856111	0.0117015	-0.170879	0.233617	0.182617	0.301452	-0.0387115	-0.278959
15.24	17.4485	-0.822594	-0.168604	-0.346182	0.255028	-0.161825	-0.320713	-0.018961	-0.128339
16.76	17.5008	-0.776013	-0.290053	-0.437886	0.135574	0.0763936	0.288439	0.0935297	0.232163
16.11	17.5489	-0.734006	-0.368983	-0.441621	-0.082246	0.0625287	-0.217138	-0.0980206	0.212444
15.98	17.5985	-0.691057	-0.398245	-0.339909	-0.251232	-0.187714	0.129108	-0.0423425	-0.139704
16.2	17.6564	-0.640358	-0.37301	-0.139029	-0.252297	0.219464	-0.0502316	0.188403	-0.2664
16.23	17.7096	-0.595265	-0.316528	0.0986422	-0.113289	-0.147007	-0.0111177	-0.109527	-0.00218153
17.22	17.7658	-0.548391	-0.231071	0.326746	0.0893527	0.0106672	0.0500053	-0.169092	0.274392
17.53	17.8101	-0.514997	-0.146302	0.470149	0.214359	0.120402	-0.0635895	0.242706	0.127356
17.53	17.8454	-0.492328	-0.0695917	0.502201	0.217485	-0.155188	0.0736753	0.111678	-0.19621
17.82	17.8734	-0.47857	-0.00628214	0.427201	0.133868	0.108546	-0.0765403	-0.340106	-0.185044
17.82	17.8982	-0.469627	0.0428796	0.277505	0.0285784	-0.0175572	0.0828115	0.0212154	0.138731
17.23	17.9186	-0.466729	0.0722258	0.0910439	-0.0677197	-0.0689134	-0.0988596	0.384019	0.241449
17.13	17.9241	-0.480223	0.0685927	-0.0995806	-0.153213	0.129226	0.144432	-0.18428	-0.0666261
16.71	17.9353	-0.489152	0.0590624	-0.218431	-0.155881	-0.0950837	-0.205749	-0.296976	-0.243181
17.5	17.9519	-0.493428	0.0462888	-0.245634	-0.081429	-0.0579698	0.254641	0.273698	-0.0165914
17.33	17.9613	-0.506002	0.0166772	-0.211674	0.00355999	0.211213	-0.27989	0.154786	0.209227
16.78	17.9675	-0.522529	-0.0213877	-0.137094	0.0828701	-0.193673	0.286823	-0.261801	0.0958045
16.73	17.9724	-0.540951	-0.0599565	-0.0491781	0.150697	-0.0149929	-0.268052	-0.0314636	-0.15158
17.83	17.9843	-0.552617	-0.0838939	0.0329249	0.188739	0.264943	0.216096	0.196618	-0.134473
17.61	17.9943	-0.566349	-0.099681	0.0706882	0.125942	-0.364155	-0.137356	-0.0638544	0.0774419
17.46	18.0106	-0.573866	-0.0953401	0.0640632	-0.0357374	0.208299	0.038504	-0.0737997	0.153111
17.2	18.0263	-0.581775	-0.0772929	0.00967247	-0.240827	0.114699	0.06569	0.0531175	-0.0343475
17.06	18.0513	-0.580091	-0.0340815	-0.0569536	-0.340146	-0.37796	-0.159665	-0.0135665	-0.159128
17.46	18.097	-0.557252	0.0431513	-0.0998475	-0.231682	0.352762	0.202693	-0.00953874	-0.0212705
17.5	18.1362	-0.541075	0.111958	-0.151369	-0.0160923	-0.103245	-0.206445	-0.0208334	0.0719011
17.43	18.1643	-0.536501	0.157573	-0.203283	0.201948	-0.13681	0.199996	0.0314547	0.0128441
17.43	18.1947	-0.530048	0.190566	-0.209494	0.36106	0.23733	-0.183788	0.0910118	0.0212045
17.87	18.2208	-0.528225	0.199958	-0.158909	0.365509	-0.203556	0.158767	-0.131037	0.0868098
17.89	18.2467	-0.52713	0.188091	-0.0421591	0.182938	0.121206	-0.123625	-0.0854253	0.020655
17.94	18.2669	-0.532172	0.148878	0.118793	-0.139201	-0.0451546	0.0835968	0.244703	-0.1753
17.94	18.2875	-0.537079	0.0920664	0.301388	-0.429676	-0.0177056	-0.0346023	0.0247207	-0.164574
17.52	18.3086	-0.541759	0.0219321	0.461001	-0.506886	0.0996529	-0.0241536	-0.35082	0.14525
18.04	18.3336	-0.542615	-0.0531958	0.551016	-0.284842	-0.205661	0.0859705	0.1103	0.337067
18.56	18.3527	-0.549689	-0.140843	0.513838	0.124409	0.245	-0.152923	0.382131	0.0230985
17.65	18.3599	-0.569004	-0.24114	0.330672	0.50033	-0.0998786	0.243973	-0.263253	-0.413612
17.66	18.3769	-0.578313	-0.318823	0.0634461	0.664024	-0.165455	-0.349094	-0.296786	-0.244032
18.87	18.398	-0.583335	-0.37371	-0.245775	0.452858	0.328774	0.433072	0.337751	0.323624
17.01	18.405	-0.602493	-0.42202	-0.557651	-0.109792	-0.246611	-0.470883	0.177065	0.428192
16.52	18.4133	-0.619706	-0.437716	-0.768052	-0.671438	0.0146294	0.475573	-0.299477	-0.0589633
14.87	18.436	-0.621633	-0.399023	-0.792075	-0.83518	0.186125	-0.458262	-0.111151	-0.447945
16.36	18.4762	-0.604741	-0.302604	-0.611414	-0.470982	-0.275785	0.391776	0.202004	-0.25111
18	18.5223	-0.581161	-0.170649	-0.288962	0.175777	0.182364	-0.29516	0.0773037	0.200048
18.84	18.5696	-0.555864	-0.0212425	0.084602	0.692184	0.0270215	0.172381	-0.121763	0.33987
18.85	18.6115	-0.53577	0.124911	0.409375	0.760951	-0.207152	-0.0253606	-0.114279	0.0807038
19.29	18.6559	-0.513073	0.264826	0.623358	0.378618	0.257863	-0.132529	0.112984	-0.181124
18.97	18.6923	-0.498525	0.374899	0.669897	-0.218286	-0.170051	0.284967	0.156566	-0.21352
18.9	18.7186	-0.494315	0.445056	0.551272	-0.652469	0.0319398	-0.395863	-0.124137	-0.0465332
18.99	18.7515	-0.483309	0.491619	0.339362	-0.629029	0.113956	0.455303	-0.171204	0.182918
18.96	18.7867	-0.469891	0.50664	0.0901905	-0.207666	-0.255032	-0.471092	0.130836	0.215945
19	18.8207	-0.457792	0.48297	-0.143661	0.292571	0.314871	0.439811	0.190017	-0.021622
19	18.8404	-0.460327	0.406112	-0.329786	0.530142	-0.202057	-0.351726	-0.169544	-0.270453
18.54	18.8627	-0.460029	0.302522	-0.403925	0.436976	-0.0345178	0.232654	-0.145	-0.137963
18.54	18.8899	-0.45462	0.182669	-0.355101	0.128414	0.25825	-0.11544	0.17953	0.208762
18.57	18.9088	-0.457425	0.0392117	-0.229165	-0.211107	-0.355113	0.0206798	0.0869654	0.246535
18.54	18.9295	-0.458144	-0.105736	-0.0557998	-0.372311	0.292922	0.0484779	-0.133394	-0.0527074
18.53	18.9473	-0.461124	-0.245647	0.109171	-0.304145	-0.0920432	-0.0863774	-0.0853704	-0.269674
18.39	18.9757	-0.452728	-0.354106	0.238524	-0.0727898	-0.165257	0.0907233	0.123187	-0.0885627
18.6	19.0077	-0.439994	-0.432187	0.283956	0.132631	0.324508	-0.0862784	0.0592419	0.178042
18.56	19.0308	-0.435412	-0.488986	0.215465	0.179117	-0.29413	0.0953278	-0.119152	0.139751
19.16	19.0699	-0.413606	-0.490452	0.09073	0.142602	0.127382	-0.122518	0.00780379	-0.0342567
17.9	19.1161	-0.383636	-0.447142	-0.0672626	0.0728577	0.0238326	0.142393	0.0187821	-0.127761
17.9	19.1712	-0.343882	-0.363127	-0.218907	0.00308665	-0.114898	-0.157055	-0.0183257	-0.0886508
17.9	19.224	-0.305863	-0.261256	-0.344418	-0.0896299	0.14489	0.151192	0.0556685	-0.0201938
18.43	19.2668	-0.277588	-0.159976	-0.41732	-0.188784	-0.128082	-0.100583	-0.0107542	0.070622
19.43	19.32	-0.23836	-0.043197	-0.377158	-0.18425	0.111515	0.00420394	-0.0681045	0.204878
19.43	19.3672	-0.204918	0.0609968	-0.242798	-0.0775745	-0.118206	0.119339	0.000236412	0.09923
19.7	19.4156	-0.170123	0.152759	-0.0255698	0.108312	0.105199	-0.243647	0.126461	-0.221799
19.99	19.4633	-0.135861	0.223567	0.228589	0.270642	-0.00180101	0.345533	-0.0395801	-0.341114
19.5	19.5134	-0.0990886	0.271959	0.465128	0.298574	-0.184843	-0.402792	-0.167761	0.0245858
20.94	19.5708	-0.0549573	0.29813	0.623747	0.134746	0.315723	0.380736	0.0994099	0.458415
20.51	19.5996	-0.0401775	0.257027	0.603981	-0.210813	-0.264518	-0.255134	0.147069	0.261172
19.95	19.6324	-0.0215624	0.192064	0.453635	-0.429646	0.103876	0.0665828	-0.0332186	-0.266312
19.66	19.6655	-0.00244051	0.108449	0.206087	-0.331932	0.060645	0.146532	-0.223916	-0.445143
19.56	19.7077	0.0261004	0.0249721	-0.0728217	0.0516253	-0.174979	-0.355014	0.0294906	-0.0477488
20.25	19.7603	0.065347	-0.0510583	-0.330066	0.434845	0.189009	0.50248	0.300109	0.376446
18.96	19.7928	0.0842836	-0.150322	-0.561972	0.460851	-0.140466	-0.552704	-0.135675	0.240863
19.11	19.8336	0.111696	-0.230888	-0.676539	0.151064	0.137296	0.515658	-0.242191	-0.110357
19.12	19.8753	0.140312	-0.29237	-0.650905	-0.279407	-0.181408	-0.412414	0.181304	-0.236246
19.32	19.9253	0.177597	-0.320222	-0.475897	-0.509265	0.139832	0.257809	0.185772	-0.0944188
19.39	19.9822	0.222201	-0.313477	-0.191265	-0.379594	0.0636307	-0.0877347	-0.237211	0.0407292
20.11	20.0422	0.270012	-0.277785	0.131466	0.00604282	-0.367779	-0.0753289	-0.131889	0.0702231
21.68	20.1139	0.329594	-0.208358	0.424099	0.378524	0.528666	0.191584	0.277391	0.106082
21.45	20.1642	0.366939	-0.151259	0.570123	0.422072	-0.360448	-0.238045	0.0155018	0.053593
21.52	20.2199	0.409263	-0.0793914	0.581334	0.186525	-0.0492348	0.234565	-0.173469	-0.0317772
21.3	20.2704	0.445697	-0.00873662	0.455282	-0.141301	0.438708	-0.202332	-0.0125829	-0.146798
21.07	20.3191	0.479615	0.0609942	0.239758	-0.313446	-0.541203	0.168831	0.109736	-0.130627
21.34	20.3757	0.520949	0.137636	0.00857623	-0.214243	0.285096	-0.158025	0.0715925	0.101634
21.36	20.4243	0.553235	0.196965	-0.206465	0.00775215	0.129824	0.173805	-0.153738	0.241512
21.16	20.4688	0.580547	0.240229	-0.351914	0.169413	-0.390875	-0.201404	-0.0704994	0.0829987
21.44	20.5133	0.606907	0.270403	-0.3927	0.166853	0.345268	0.23417	0.230321	-0.207235
21.31	20.5502	0.624555	0.278277	-0.336238	0.0244656	-0.0758106	-0.259878	0.0151056	-0.268796
21.36	20.5924	0.646692	0.279996	-0.186122	-0.0912358	-0.170641	0.275328	-0.271045	0.0508844
21.34	20.6291	0.662281	0.264109	-0.00201925	-0.0925482	0.198072	-0.281805	0.0438068	0.331759
21.45	20.6676	0.678793	0.240407	0.172407	0.0212955	-0.0221893	0.280595	0.321979	0.186894
21.71	20.6916	0.679598	0.192696	0.270065	0.113675	-0.157057	-0.265014	-0.16111	-0.248199
21.74	20.719	0.683077	0.147761	0.298471	0.125294	0.190956	0.254678	-0.271033	-0.331667
21.67	20.7512	0.690755	0.112775	0.261239	0.0311077	-0.0641233	-0.269383	0.247277	0.0599854
21.94	20.7814	0.695882	0.0827532	0.161513	-0.129707	-0.133937	0.308833	0.16612	0.346505
21.83	20.8121	0.700931	0.0631721	0.0308144	-0.228379	0.261067	-0.361953	-0.27099	0.140741
21.64	20.8516	0.714549	0.0649186	-0.0870406	-0.156788	-0.213397	0.410876	-0.0687059	-0.243717
21.49	20.8913	0.727779	0.0757696	-0.180963	0.0374193	-0.0222814	-0.453422	0.226904	-0.301667
21.78	20.9342	0.743675	0.0947768	-0.234506	0.222823	0.293144	0.47597	0.0131705	0.0391594
21.43	20.9639	0.745443	0.0986266	-0.263047	0.241196	-0.389698	-0.460673	-0.184629	0.305147
21.85	20.9993	0.752393	0.107052	-0.232792	0.113329	0.240991	0.410827	0.059227	0.212056
21.7	21.0253	0.749074	0.100853	-0.164825	-0.0947283	0.0602753	-0.328846	0.0877847	-0.149796
21.91	21.0614	0.755449	0.101745	-0.0409023	-0.212088	-0.303501	0.225562	-0.0277011	-0.303636
22.24	21.0944	0.758187	0.0923254	0.0965162	-0.195199	0.300354	-0.125575	-0.0719061	-0.111838
22.36	21.1268	0.759706	0.0730546	0.219435	-0.066932	-0.0541939	0.0501186	-0.00204891	0.199464
22.41	21.1605	0.761977	0.0451264	0.302577	0.0900749	-0.232265	-0.0117691	0.0975977	0.290233
22.5	21.1902	0.759519	0.00124311	0.316337	0.170186	0.313977	0.0124612	-0.00367835	0.0365665
22.46	21.2105	0.747009	-0.063043	0.250879	0.137427	-0.0987476	-0.035834	-0.116521	-0.271593
22.49	21.2345	0.737933	-0.127555	0.144032	0.0652072	-0.21602	0.0826433	0.0629854	-0.225054
22.47	21.2634	0.733515	-0.186115	0.0234451	0.00215494	0.332781	-0.155925	0.0912327	0.104184
22.48	21.2947	0.731342	-0.238781	-0.0936108	-0.0572481	-0.148228	0.23723	-0.137664	0.270083
22.03	21.321	0.723838	-0.291346	-0.198438	-0.130078	-0.18591	-0.306468	-0.0242911	0.0727117
21.88	21.3541	0.723183	-0.326736	-0.257927	-0.164603	0.395254	0.347709	0.201847	-0.17256
20.24	21.3774	0.712464	-0.361049	-0.284782	-0.141679	-0.302323	-0.34826	-0.115141	-0.188777
20.69	21.4162	0.717634	-0.360979	-0.238123	0.0136186	-0.0113515	0.309014	-0.138245	0.0578883
21.63	21.4603	0.728167	-0.338712	-0.147346	0.20277	0.255119	-0.261914	0.159285	0.16849
21.78	21.4992	0.73339	-0.309757	-0.0551878	0.266822	-0.253359	0.218806	0.0372744	-0.01163
21.93	21.5356	0.73589	-0.272709	0.0236496	0.151692	0.0754485	-0.172236	-0.114603	-0.126459
22.04	21.5791	0.745498	-0.217651	0.0930911	-0.0646678	0.0945903	0.118836	0.0339153	0.037327
22.25	21.6203	0.752692	-0.15846	0.133004	-0.268473	-0.14194	-0.068516	0.000277535	0.137338
22.36	21.6613	0.759409	-0.0959537	0.146349	-0.319242	0.0815166	0.0322635	-0.00898916	-0.0493754
22.42	21.7063	0.769993	-0.0277787	0.145499	-0.156775	-0.00330478	-0.016006	0.101322	-0.215482
22.66	21.7534	0.782546	0.0401516	0.131695	0.1231	-0.031898	0.013084	-0.111976	-0.0360448
23.12	21.8021	0.796179	0.102394	0.104305	0.335865	0.0156661	-0.0223376	-0.130343	0.269195
22.73	21.8475	0.805945	0.148572	0.055268	0.322892	-0.00539771	0.0344063	0.260501	0.195139
22.85	21.8772	0.799067	0.162062	-0.025173	0.0739853	0.0561688	-0.0261304	0.0716208	-0.227955
22.85	21.9076	0.792344	0.165174	-0.0901885	-0.193881	-0.081951	0.0119859	-0.336298	-0.317351
23.08	21.9468	0.794099	0.171269	-0.109023	-0.281181	0.00197925	-0.00650677	0.0285809	0.114129
23.23	21.9845	0.793936	0.169359	-0.0973646	-0.18026	0.116993	-0.00349253	0.336675	0.379232
22.5	22.0109	0.781786	0.149819	-0.0768874	-0.00537974	-0.147683	0.0372173	-0.125305	0.0379611
22.66	22.0442	0.776253	0.138664	-0.0266431	0.159375	0.0713918	-0.08652	-0.259029	-0.347742
23.05	22.0845	0.777522	0.139066	0.0389	0.214395	0.0296484	0.128501	0.149234	-0.198641
23.13	22.1246	0.778117	0.141909	0.083968	0.112493	-0.104528	-0.164078	0.168308	0.224748
23.2	22.1562	0.769515	0.136494	0.0787621	-0.0810506	0.125219	0.195598	-0.124618	0.282995
22.81	22.1809	0.753495	0.126521	0.0305801	-0.2029	-0.0547717	-0.20074	-0.085304	-0.0536664
22.86	22.215	0.746629	0.133654	-0.0164823	-0.12183	-0.0538205	0.173666	0.0837402	-0.234414
22.9	22.2515	0.741871	0.149187	-0.0554073	0.073001	0.083655	-0.133298	0.000666941	-0.079413
23.03	22.2824	0.730973	0.160941	-0.0863473	0.188942	-0.0128237	0.0893438	-0.00234089	0.101548
22.85	22.3088	0.71511	0.168844	-0.0945306	0.125517	-0.059071	-0.0357138	0.0467823	0.0981498
23.06	22.3385	0.702209	0.181492	-0.0596733	-0.0499273	0.0537386	-0.0214467	-0.0967236	0.0306354
22.91	22.3719	0.692798	0.197466	0.0125248	-0.192497	0.0148879	0.0664976	-0.0413772	-0.00363212
22.94	22.4023	0.679865	0.205171	0.0907601	-0.194524	-0.0876882	-0.0953482	0.187614	-0.0711159
23.2	22.4295	0.663403	0.201702	0.150651	-0.037387	0.103742	0.111811	-0.0154039	-0.128276
23.36	22.4562	0.645999	0.18845	0.176943	0.18102	-0.0265837	-0.111703	-0.250246	-0.019296
23.47	22.4854	0.630785	0.1675	0.161674	0.298443	-0.103577	0.0906615	0.121716	0.195582
23.27	22.5084	0.608892	0.126875	0.0893138	0.18727	0.171987	-0.0539198	0.24803	0.183662
22.58	22.5181	0.573027	0.0593443	-0.0322478	-0.0983103	-0.0786115	0.0255182	-0.224074	-0.115577
22.01	22.5315	0.540875	-0.00919737	-0.138692	-0.307021	-0.0852025	0.00427162	-0.143789	-0.26348
22.81	22.5576	0.521671	-0.0635315	-0.184347	-0.263155	0.151356	-0.0561087	0.258672	-0.0394128
22.57	22.5794	0.498071	-0.122567	-0.184793	-0.0412148	-0.0956871	0.116559	-0.0261055	0.193295
22.48	22.597	0.470275	-0.18445	-0.143101	0.190625	0.00663312	-0.163888	-0.175677	0.147385
23.64	22.6161	0.444144	-0.239431	-0.062037	0.281815	0.0416077	0.188361	0.152459	-0.0483416
23.19	22.6294	0.412128	-0.292817	0.0291555	0.167312	-0.0375576	-0.180872	0.0102143	-0.144377
23.2	22.6491	0.386968	-0.326319	0.126574	-0.0395438	0.0395471	0.142639	-0.146053	-0.0412616
22.71	22.6676	0.360943	-0.346692	0.194209	-0.208294	-0.102673	-0.0884193	0.117923	0.0516662
23.43	22.6838	0.333021	-0.353784	0.211184	-0.232678	0.18367	0.0340723	0.0675398	0.0357847
23.43	22.7044	0.30995	-0.338695	0.180558	-0.0928945	-0.157487	0.0103119	-0.189202	0.0263445
23.65	22.7253	0.287766	-0.306754	0.100169	0.0963955	-0.0573875	-0.046179	0.0348985	0.0341364
22.62	22.7398	0.259467	-0.26767	-0.0232574	0.190431	0.355101	0.0740019	0.204268	-0.029801
22.38	22.7508	0.228457	-0.217314	-0.150262	0.152716	-0.460174	-0.0737214	-0.120276	-0.0918182
22.83	22.7792	0.215771	-0.132162	-0.216467	0.0615164	0.205183	0.0299012	-0.165769	-0.00586977
22.71	22.8049	0.201276	-0.0407561	-0.237059	-0.0725523	0.23768	0.0317726	0.115006	0.0606018
22.71	22.8254	0.182207	0.0476327	-0.214925	-0.185632	-0.526153	-0.0823686	0.174205	0.0260705
22.71	22.8522	0.170212	0.141531	-0.138954	-0.18476	0.440297	0.106783	-0.105992	8.68437e-05
22.96	22.8733	0.153282	0.221782	-0.0424751	-0.0818116	-0.0468817	-0.100833	-0.247336	-0.0143533
23	22.8989	0.141737	0.295535	0.0677059	0.0885611	-0.35566	0.0688942	0.197077	-0.0134468
23.56	22.9228	0.129153	0.350644	0.158163	0.21282	0.461286	-0.0253588	0.263176	-0.0357144
23.03	22.9374	0.107913	0.375199	0.200708	0.201213	-0.197343	-0.00909167	-0.325815	-0.0296375
22.97	22.9576	0.0932326	0.386586	0.213592	0.0905389	-0.186196	0.0339476	-0.176132	0.0889009
23	22.9783	0.0800696	0.37895	0.190661	-0.0704983	0.345947	-0.060257	0.405953	0.120647
23.11	22.991	0.0597921	0.342952	0.125762	-0.212747	-0.16314	0.0948649	0.0452727	-0.0691674
23.1	23.0015	0.03859	0.29019	0.0472122	-0.228779	-0.138266	-0.118772	-0.40346	-0.197231
22.98	23.0304	0.0374207	0.249805	0.00213562	-0.0652481	0.256532	0.11497	0.0914918	-0.00156888
23.1	23.0621	0.0405841	0.204487	-0.0349007	0.125136	-0.141538	-0.110768	0.275414	0.185567
23.01	23.0878	0.039001	0.143636	-0.0866252	0.186704	-0.0660797	0.124279	-0.145957	0.0588459
23.01	23.1215	0.0469619	0.0854461	-0.134458	0.117159	0.19402	-0.156808	-0.108174	-0.135855
23.05	23.1566	0.0577615	0.0230845	-0.18651	-0.028497	-0.174306	0.193155	0.0570497	-0.113514
23.06	23.1918	0.0699269	-0.0446661	-0.237547	-0.141673	0.0454614	-0.223241	0.0254317	0.0744267
23.06	23.2309	0.0873166	-0.112628	-0.267509	-0.137234	0.0871513	0.235846	0.0914636	0.142114
23.01	23.2644	0.100216	-0.190973	-0.272042	-0.0428038	-0.146052	-0.226072	-0.0803538	-0.0276692
23.09	23.298	0.114452	-0.270145	-0.222807	0.0816922	0.134554	0.202288	-0.183763	-0.140949
23.05	23.3377	0.13607	-0.339546	-0.100847	0.157263	-0.0808908	-0.171481	0.223126	-0.00315928
23.07	23.3796	0.161114	-0.40181	0.0746928	0.111376	-0.0184302	0.122624	0.162389	0.131586
23.12	23.4131	0.17868	-0.467087	0.258033	-0.0456331	0.139812	-0.0459305	-0.388714	0.0153754
23.33	23.4583	0.209177	-0.508102	0.438994	-0.157784	-0.189874	-0.0515526	0.00821152	-0.111472
23.76	23.5063	0.243526	-0.534119	0.553445	-0.159645	0.0641936	0.135755	0.425323	-0.0650657
23.14	23.5411	0.265275	-0.563836	0.53406	-0.0766831	0.176836	-0.18238	-0.22524	0.0575011
23.06	23.5743	0.286216	-0.58008	0.388464	0.0758801	-0.295846	0.201444	-0.296507	0.132806
23.98	23.6084	0.308851	-0.575289	0.144692	0.217297	0.145466	-0.197125	0.377018	0.0559142
24.22	23.6397	0.329607	-0.549814	-0.153473	0.239441	0.184357	0.171532	0.0840178	-0.120034
23.1	23.6713	0.351749	-0.495839	-0.433846	0.112718	-0.410474	-0.117677	-0.401183	-0.158359
23.72	23.7218	0.394157	-0.390171	-0.607176	-0.0832859	0.303926	0.0237782	0.140594	0.0381168
23.03	23.7704	0.435693	-0.261592	-0.669862	-0.299779	0.0345159	0.0773261	0.228692	0.138231
23.03	23.8142	0.47317	-0.119556	-0.614301	-0.400964	-0.317163	-0.14924	-0.231583	0.0267117
24.22	23.8718	0.525555	0.0516698	-0.422455	-0.240419	0.337387	0.167702	0.01089	-0.056706
24.9	23.9249	0.573894	0.221058	-0.159184	0.0957569	-0.144669	-0.137875	0.109229	-0.0631978
25.32	23.983	0.627666	0.389203	0.134245	0.431304	-0.0661163	0.0688055	-0.131752	-0.0141854
26.09	24.0369	0.67734	0.534589	0.385946	0.522787	0.126545	0.0207668	0.0670492	0.00578778
25.71	24.0804	0.716383	0.640859	0.541157	0.269534	-0.0315228	-0.102573	0.145855	0.0261339
25.62	24.1195	0.750872	0.710345	0.590478	-0.172818	-0.036175	0.173844	-0.225552	0.100455
25.74	24.1563	0.782853	0.744068	0.543402	-0.514847	-0.0387649	-0.218136	-0.0455344	0.095906
25.96	24.1987	0.820309	0.750446	0.42845	-0.521072	0.189588	0.215612	0.337694	-0.0891968
25.11	24.2222	0.838345	0.701991	0.237037	-0.218642	-0.244458	-0.151614	-0.166216	-0.285242
26.03	24.259	0.869839	0.641671	0.0522222	0.274593	0.137122	0.0478679	-0.249584	-0.0348424
26.03	24.2993	0.904632	0.561351	-0.117311	0.614894	0.0401671	0.0442106	0.265655	0.358568
25.99	24.3208	0.919987	0.437769	-0.29153	0.517352	-0.185214	-0.0875491	0.0949645	0.241682
25.4	24.3371	0.929693	0.295019	-0.4272	0.0755168	0.287833	0.091846	-0.204562	-0.234837
24.25	24.3492	0.935129	0.1468	-0.49246	-0.390308	-0.284025	-0.0446012	0.0159232	-0.38303
25.26	24.3811	0.960831	0.0318462	-0.439011	-0.533178	0.1265	-0.06571	0.103543	0.0508229
25.11	24.4098	0.983434	-0.0718513	-0.316976	-0.34524	0.0825738	0.202523	-0.140813	0.353001
24.64	24.4323	0.999763	-0.164814	-0.160618	0.00297217	-0.219514	-0.325589	0.0981513	0.0978561
25.48	24.4597	1.02113	-0.230452	0.0182906	0.306049	0.247396	0.412127	0.161841	-0.246786
25.25	24.4842	1.03961	-0.276143	0.180797	0.388057	-0.191269	-0.447492	-0.354583	-0.177668
25.95	24.5179	1.0674	-0.288746	0.317494	0.254393	0.0796792	0.416641	0.00559025	0.16164
25.92	24.5405	1.08392	-0.295326	0.377798	-0.0226269	0.0406547	-0.323661	0.489444	0.170322
25.99	24.559	1.09614	-0.290103	0.368971	-0.24426	-0.109032	0.2	-0.229573	-0.102129
24.5	24.5866	1.1177	-0.259121	0.321916	-0.258829	0.134402	-0.0674158	-0.504105	-0.139277
26.07	24.6152	1.14025	-0.217145	0.23316	-0.121848	-0.172414	-0.0752645	0.453262	0.0790452
26.58	24.6363	1.15503	-0.180831	0.0992045	0.0180629	0.189384	0.220093	0.410762	0.129234
25	24.6449	1.15708	-0.159019	-0.0630385	0.0786309	-0.0669522	-0.332277	-0.639431	-0.0752863
25.62	24.6665	1.17236	-0.122159	-0.184725	0.125568	-0.168263	0.404142	-0.179441	-0.110887
25.71	24.6928	1.19246	-0.0829895	-0.261804	0.149001	0.317258	-0.460257	0.678633	0.0606378
25.54	24.7072	1.20055	-0.0651991	-0.315496	0.0975131	-0.24348	0.510625	-0.080738	0.0966657
25.43	24.7207	1.20786	-0.056066	-0.322059	0.00736183	0.0170554	-0.534241	-0.557192	-0.0294249
26.07	24.7433	1.22459	-0.0429516	-0.264249	-0.07668	0.197042	0.512772	0.258097	-0.0832271
26.23	24.7606	1.23624	-0.0425519	-0.172206	-0.161396	-0.288715	-0.447542	0.341919	-0.0154953
26.23	24.7863	1.25665	-0.0385613	-0.0431124	-0.182866	0.237741	0.344724	-0.2794	0.0825459
26.15	24.8076	1.27284	-0.0455243	0.0828087	-0.130691	-0.10721	-0.222301	-0.196171	0.0261579
26.47	24.8332	1.29363	-0.0521637	0.196714	0.0171822	-0.0273505	0.102767	0.252931	-0.0731986
26.19	24.8648	1.32079	-0.0557282	0.280447	0.200522	0.121788	-0.0155535	0.0861675	-0.0506802
26.46	24.8918	1.34321	-0.0694344	0.2999	0.281299	-0.19787	-0.0286725	-0.208083	0.0342529
26.71	24.9163	1.36315	-0.0898855	0.254063	0.191629	0.261365	0.0313741	-0.00359179	0.0689419
26.1	24.9331	1.37522	-0.120122	0.150339	-0.0362835	-0.231429	0.0149902	0.13864	0.0157002
26.02	24.9576	1.39508	-0.137599	0.0382187	-0.237974	0.0577266	-0.100914	0.00859776	-0.015392
26.11	24.9788	1.4117	-0.151882	-0.0730378	-0.310384	0.191392	0.198069	-0.135543	-0.0480685
26.01	24.9951	1.42333	-0.161327	-0.162541	-0.201297	-0.356688	-0.268011	0.00143192	-0.0547428
26.36	25.0281	1.452	-0.137639	-0.185365	0.0689846	0.318745	0.27781	0.169945	0.0410505
26.58	25.0517	1.47116	-0.112034	-0.185105	0.277652	-0.12558	-0.228613	-0.114431	0.0555445
26.12	25.0787	1.49352	-0.0714127	-0.157006	0.306578	-0.0865325	0.133094	-0.100294	0.00236696
26.7	25.0963	1.5062	-0.0316971	-0.129588	0.12395	0.209352	-0.0025535	0.174342	-0.0496559
26.87	25.1133	1.51802	0.0169852	-0.0931573	-0.120544	-0.188064	-0.132764	0.0357263	9.88837e-05
26.75	25.1352	1.53467	0.080455	-0.0392011	-0.251911	0.0690992	0.244661	-0.210078	0.0662605
26.66	25.1509	1.54489	0.143004	0.0133751	-0.219567	0.0335717	-0.318112	0.0227552	-0.0117935
26.9	25.1668	1.55503	0.209237	0.0718894	-0.0520055	-0.0412114	0.350319	0.258072	-0.0972356
26.27	25.1784	1.56065	0.271656	0.128654	0.128255	-0.0089634	-0.335898	-0.125185	-0.0201531
27.02	25.1946	1.57081	0.338015	0.190816	0.223401	0.0310197	0.277592	-0.248883	0.147466
27.15	25.2098	1.57989	0.397856	0.236516	0.167973	0.00976433	-0.190788	0.216137	0.100215
27.43	25.2204	1.5841	0.442444	0.243854	-0.000549542	-0.0775515	0.0925198	0.207058	-0.154715
27.4	25.2296	1.5867	0.472618	0.208195	-0.153273	0.113172	0.0113966	-0.287447	-0.213455
27.44	25.2404	1.59096	0.489795	0.132662	-0.180159	-0.0616359	-0.111564	-0.137677	0.0824946
27.47	25.2506	1.59447	0.488339	0.0184751	-0.0818182	-0.0782013	0.191199	0.334031	0.30901
27.16	25.2495	1.58652	0.454436	-0.131764	0.0460312	0.218093	-0.230682	0.0506925	0.072777
26.91	25.2493	1.57957	0.404467	-0.26552	0.14731	-0.192799	0.239496	-0.313934	-0.283544
27.15	25.2566	1.58055	0.349224	-0.337942	0.174031	-0.0412399	-0.229517	0.00818553	-0.232282
26.95	25.2668	1.58485	0.284151	-0.338307	0.0863642	0.301595	0.192319	0.260595	0.138088
26.95	25.2728	1.58525	0.201349	-0.276156	-0.0872495	-0.360676	-0.128682	-0.0367797	0.291846
26.9	25.2794	1.58678	0.108959	-0.153671	-0.220679	0.144933	0.0531093	-0.200019	0.0518282
26.89	25.2921	1.595	0.0163041	0.0146714	-0.202432	0.211803	0.0184364	0.023546	-0.227296
26.36	25.3089	1.60796	-0.0769299	0.189471	-0.0409612	-0.469474	-0.0833629	0.159645	-0.199156
27.19	25.3329	1.62881	-0.166904	0.329839	0.152509	0.406682	0.122901	0.00297384	0.059371
26.87	25.3472	1.64015	-0.273708	0.373171	0.210695	-0.0420121	-0.131098	-0.194153	0.178914
26.79	25.3624	1.65269	-0.38247	0.322849	0.123634	-0.349808	0.122656	0.0423729	0.106531
27.15	25.378	1.66603	-0.489582	0.19272	-0.0311907	0.47622	-0.110223	0.217303	-0.028833
25.75	25.3891	1.67511	-0.596382	0.00942105	-0.148201	-0.250127	0.103509	-0.120482	-0.130838
25.58	25.4001	1.68456	-0.691287	-0.171293	-0.138638	-0.137498	-0.0996894	-0.190004	-0.118573
26.43	25.416	1.69942	-0.762162	-0.294806	-0.015207	0.390862	0.094787	0.195144	0.0187024
26.13	25.4316	1.71448	-0.810092	-0.338618	0.101166	-0.350587	-0.0955602	0.112042	0.148857
26.35	25.4466	1.72958	-0.831015	-0.294647	0.111533	0.077244	0.107267	-0.234826	0.13069
26.41	25.4644	1.74794	-0.817477	-0.171743	0.0180562	0.218825	-0.131148	-0.0135049	-0.0407851
26.35	25.4834	1.76819	-0.769	-0.00606333	-0.0982788	-0.341646	0.160742	0.222144	-0.205378
26.58	25.5034	1.79011	-0.685115	0.157511	-0.13261	0.229889	-0.189309	-0.0719093	-0.145459
27.07	25.5322	1.82146	-0.558537	0.283798	-0.0376089	0.0126215	0.203548	-0.176582	0.129391
27.19	25.5598	1.85215	-0.40565	0.320611	0.0911142	-0.237258	-0.207234	0.0991603	0.25982
27.52	25.5884	1.88438	-0.230576	0.255739	0.144627	0.315097	0.201465	0.143903	0.0530144
27.26	25.6119	1.91164	-0.0473949	0.0974215	0.0658248	-0.203396	-0.181999	-0.116265	-0.25152
27.34	25.6415	1.94554	0.150788	-0.092564	-0.0629043	-0.00942889	0.154673	-0.0931814	-0.216909
28.01	25.6791	1.988	0.357952	-0.257781	-0.140111	0.174103	-0.13682	0.0908476	0.115848
27.88	25.7214	2.03537	0.55829	-0.361784	-0.125596	-0.236065	0.118746	0.0420906	0.267457
28.03	25.7553	2.07403	0.723865	-0.397311	-0.0571889	0.183947	-0.100211	-0.0591248	0.0164378
28.4	25.78	2.10321	0.845342	-0.347882	0.0389249	-0.0198848	0.103093	0.014667	-0.22443
28.43	25.8103	2.13786	0.935638	-0.189718	0.157448	-0.151435	-0.123694	0.0329026	-0.0606909
29.23	25.8447	2.17646	0.988771	0.0455545	0.217827	0.198254	0.140936	-0.0860247	0.185094
28.97	25.8705	2.20594	0.986118	0.284434	0.127729	-0.106296	-0.144642	0.0212898	0.0559532
28.93	25.8921	2.2308	0.93343	0.476254	-0.0688596	-0.0108896	0.1448	0.165419	-0.192842
28.99	25.9158	2.25753	0.842676	0.583808	-0.233089	0.0734028	-0.1367	-0.121961	-0.0699214
29.11	25.9476	2.29199	0.725368	0.579959	-0.24645	-0.0847424	0.104991	-0.205253	0.253213
30.16	25.9731	2.3197	0.569156	0.428409	-0.124357	0.0533493	-0.0544751	0.233663	0.151711
28.36	25.9903	2.3385	0.378659	0.14805	0.0681912	0.013539	0.00417828	0.214034	-0.288897
28.64	26.0071	2.35647	0.174405	-0.186996	0.254306	-0.048932	0.0526501	-0.349018	-0.309495
28.75	26.0358	2.38618	-0.0179491	-0.481273	0.340904	0.0202921	-0.125107	-0.165105	0.244174
28.83	26.0637	2.41471	-0.205579	-0.687653	0.208054	-0.00690776	0.190623	0.422528	0.483491
27.06	26.0779	2.42891	-0.395987	-0.774046	-0.121867	0.0603534	-0.224872	0.0860857	-0.0747423
26.67	26.0929	2.44352	-0.560896	-0.683079	-0.401265	-0.0794624	0.244254	-0.429736	-0.57453
27.15	26.1291	2.47961	-0.666363	-0.390019	-0.388833	-0.0164765	-0.26737	-0.00987859	-0.174275
28.73	26.1766	2.52697	-0.722989	0.0209491	-0.123717	0.105866	0.255039	0.350194	0.498501
28.17	26.2102	2.55956	-0.764504	0.406572	0.156224	-0.107647	-0.197814	-0.0470917	0.356412
28.52	26.2414	2.58897	-0.779266	0.688825	0.312287	0.0669944	0.122328	-0.20862	-0.322613
28.51	26.2752	2.62016	-0.762554	0.810758	0.299008	-0.0249013	-0.0439038	0.00899904	-0.457775
29.23	26.3098	2.65128	-0.719594	0.741302	0.144929	-0.0216285	-0.0321652	0.111137	0.134382
28.56	26.3386	2.67549	-0.66277	0.486282	-0.074216	0.0718534	0.0956433	0.0928283	0.496745
28.38	26.3532	2.68428	-0.60404	0.100696	-0.250021	-0.0852424	-0.116634	-0.0876855	0.0635174
27.23	26.3781	2.70265	-0.513964	-0.277563	-0.239629	0.0892528	0.0994122	-0.163004	-0.422091
28.47	26.4124	2.72969	-0.395611	-0.555887	-0.081175	-0.121447	-0.0728118	0.0855992	-0.240482
28.73	26.4461	2.75531	-0.266777	-0.691253	0.0678858	0.0995867	0.0366579	0.217164	0.259149
28.67	26.4729	2.77276	-0.141021	-0.670727	0.10359	0.0488382	0.0131411	-0.129947	0.315852
28.67	26.5051	2.79479	-0.00736164	-0.487186	0.0759109	-0.239049	-0.0606902	-0.230784	-0.0677977
28.99	26.5502	2.82879	0.137198	-0.183582	0.0577268	0.284595	0.0735631	0.181045	-0.29644
29.68	26.5856	2.85154	0.257705	0.122613	0.0226837	-0.133734	-0.0512456	0.179377	-0.131483
30.22	26.6171	2.86884	0.355138	0.361772	-0.0107873	-0.0951243	0.0143402	-0.173072	0.19376
30.02	26.6462	2.88206	0.428349	0.485657	-0.0342587	0.254081	0.0292955	-0.149934	0.258988
30.1	26.6694	2.88778	0.472958	0.474894	-0.0501521	-0.239402	-0.0636609	0.172696	-0.00683087
30.84	26.6972	2.8965	0.50234	0.364482	-0.0345573	0.0814839	0.081647	0.164753	-0.22974
30.06	26.7204	2.89888	0.507796	0.184809	-0.0112244	0.0918118	-0.081534	-0.232349	-0.166665
30.73	26.7507	2.90694	0.505625	0.00578433	0.029132	-0.157065	0.0658059	-0.136632	0.0996444
30.36	26.7828	2.91515	0.4909	-0.136877	0.0484147	0.0715407	-0.051727	0.274784	0.208656
30.34	26.811	2.9174	0.456933	-0.227354	0.0167129	0.0618984	0.0460172	0.0831243	0.0327326
30	26.8316	2.90992	0.401456	-0.260177	-0.0409869	-0.0922816	-0.0423118	-0.30128	-0.153718
29.93	26.8498	2.89802	0.334664	-0.229168	-0.0531676	0.0035018	0.0505897	0.00461889	-0.08331
29.98	26.866	2.88197	0.261599	-0.148953	0.00554652	0.105552	-0.0741673	0.306537	0.0958667
29.92	26.8745	2.856	0.180444	-0.0519652	0.0840694	-0.109381	0.118127	-0.0997814	0.0882281
29.84	26.8797	2.82476	0.102767	0.046372	0.126343	0.00432626	-0.166367	-0.25338	-0.043879
30.18	26.8897	2.79648	0.0435975	0.137375	0.0939666	0.121652	0.20596	0.175404	-0.056098
30.18	26.8936	2.7601	-0.00640826	0.186984	-0.0377756	-0.172903	-0.232786	0.152848	0.0212102
30.2	26.8969	2.72151	-0.038018	0.195249	-0.17854	0.116291	0.251853	-0.175285	0.045176
30.04	26.8992	2.68017	-0.0500218	0.165378	-0.214958	0.0209332	-0.261121	-0.072824	-0.0232013
29.8	26.9073	2.64312	-0.0349051	0.116096	-0.086326	-0.156891	0.255668	0.141673	-0.0501482
29.86	26.9153	2.60445	-0.00306567	0.0476956	0.121452	0.182652	-0.242862	0.00590871	0.00312534
29.49	26.9219	2.56277	0.0381482	-0.0326495	0.259114	-0.0708517	0.225488	-0.0794179	0.0511293
29.69	26.9239	2.51476	0.0789225	-0.115729	0.217948	-0.0963023	-0.200033	0.0170659	0.0198191
29.52	26.9229	2.46221	0.115864	-0.181223	0.0231714	0.206625	0.172286	0.0254006	-0.0306525
29.58	26.9187	2.40499	0.144558	-0.210743	-0.189468	-0.168364	-0.137185	0.0102276	-0.01788
29.2	26.9184	2.35033	0.169387	-0.183577	-0.260367	0.00209668	0.0926648	0.012252	0.0361971
29.41	26.9149	2.29116	0.17823	-0.112873	-0.155609	0.162952	-0.0426311	-0.0871612	0.0087538
29.33	26.9125	2.23201	0.17304	-0.00749093	0.0561166	-0.193195	-0.00671114	0.0203159	-0.0536976
29.38	26.9083	2.16993	0.148465	0.105194	0.224056	0.0621232	0.051035	0.147607	-0.0335909
29.45	26.9053	2.10803	0.107206	0.202256	0.238128	0.128801	-0.0866873	-0.0985911	0.0684215
29.3	26.8987	2.04156	0.0444308	0.253139	0.0838803	-0.227499	0.111759	-0.174992	0.0832061
29.01	26.8923	1.97459	-0.03259	0.250174	-0.120562	0.158244	-0.11957	0.227396	-0.0321846
28.86	26.885	1.90606	-0.12082	0.191698	-0.232184	0.0327894	0.107733	0.127311	-0.124424
28.38	26.8801	1.83947	-0.210605	0.0950819	-0.169706	-0.201226	-0.0725041	-0.345976	-0.035659
28.48	26.887	1.78463	-0.285731	-0.00928534	0.0236129	0.210161	0.00291652	-0.0107952	0.130306
28.66	26.8895	1.72502	-0.362625	-0.131148	0.158441	-0.0901011	0.0825739	0.372743	0.072118
28.24	26.8858	1.6588	-0.439203	-0.250479	0.137408	-0.0286457	-0.152159	-0.0974443	-0.114996
27.61	26.8924	1.60306	-0.489769	-0.314218	0.0320242	0.086009	0.190879	-0.337017	-0.0824009
27.88	26.9034	1.55176	-0.517451	-0.314594	-0.0739937	-0.124863	-0.2058	0.150866	0.0913939
28.38	26.9196	1.50574	-0.520299	-0.252353	-0.109543	0.154919	0.188278	0.296995	0.0906451
28.03	26.9329	1.45683	-0.507604	-0.152016	-0.0765512	-0.148562	-0.136827	-0.207757	-0.109157
28.22	26.9548	1.4167	-0.466387	-0.0172176	0.00778128	0.0675302	0.0551364	-0.237479	-0.133634
28.36	26.9784	1.37827	-0.407231	0.114292	0.0606254	0.0681128	0.0356261	0.217253	0.0827957
27.99	27.0017	1.33933	-0.336444	0.211548	0.0397331	-0.201678	-0.120277	0.203398	0.199354
28.14	27.0274	1.30277	-0.254379	0.26053	-0.0183781	0.254115	0.186643	-0.224863	0.00332969
27.9	27.0518	1.2646	-0.169529	0.249226	-0.0559377	-0.170912	-0.227176	-0.2044	-0.248286
28.32	27.0811	1.2311	-0.0784814	0.192704	-0.0196547	-0.028388	0.237807	0.279183	-0.140203
28.21	27.1108	1.19766	0.0084692	0.0968872	0.050125	0.223428	-0.230583	0.168274	0.199035
28.09	27.1263	1.14939	0.0707143	-0.0353214	0.0678613	-0.284052	0.224319	-0.350287	0.264933
28.09	27.1493	1.1083	0.133708	-0.136929	0.0572634	0.209783	-0.209252	-0.0374696	-0.00309152
27.83	27.1748	1.06951	0.191912	-0.187915	0.0106999	-0.0754199	0.166753	0.338377	-0.287135
27.98	27.2021	1.03214	0.24302	-0.182549	-0.0591679	-0.0743967	-0.0942927	-0.0908354	-0.227488
28.17	27.2292	0.994187	0.283677	-0.13224	-0.115877	0.207187	-0.00917266	-0.279686	0.128939
28.44	27.2575	0.957044	0.314909	-0.0548231	-0.110374	-0.277155	0.142316	0.190724	0.353079
28.28	27.2905	0.924096	0.339558	0.0270034	-0.0265027	0.221612	-0.307228	0.180302	0.13525
28.49	27.311	0.877815	0.336553	0.0638683	0.0662442	-0.0377516	0.496361	-0.268272	-0.315403
27.75	27.3318	0.831313	0.323509	0.0697978	0.152953	-0.156672	-0.670765	0.0125093	-0.345917
28.16	27.3613	0.7931	0.312892	0.0628966	0.19151	0.241761	0.789861	0.228942	0.12934
27.75	27.3813	0.744731	0.284915	0.0267026	0.0957905	-0.202015	-0.830958	-0.215944	0.416465
28.67	27.4108	0.705436	0.263327	0.00268362	-0.0740017	0.105835	0.785497	-0.0233176	0.146043
27.99	27.4293	0.65439	0.225737	-0.0246877	-0.256434	-0.0289636	-0.657326	0.250171	-0.358037
28.38	27.4547	0.60985	0.195296	-0.0185048	-0.285913	0.00343219	0.469013	-0.157488	-0.349699
27.85	27.4812	0.565962	0.166842	0.0140143	-0.120951	0.00618744	-0.252455	-0.207425	0.153162
28.66	27.5121	0.52598	0.143298	0.0623846	0.15207	-0.071689	0.0277731	0.320734	0.433681
28.18	27.5361	0.478183	0.109368	0.0881485	0.334224	0.171346	0.177595	0.0475597	0.0720212
27.22	27.5486	0.418114	0.0602948	0.0735474	0.29985	-0.178295	-0.319292	-0.380397	-0.383773
28.48	27.5696	0.366012	0.0221031	0.0504671	0.107823	0.0520477	0.382434	0.200714	-0.212773
28.1	27.5836	0.306315	-0.0217001	0.00286707	-0.159102	0.115062	-0.374054	0.254535	0.256371
28.44	27.5923	0.240824	-0.0664575	-0.051978	-0.336277	-0.174017	0.321991	-0.349059	0.311329
27.68	27.6137	0.187985	-0.0876292	-0.0701035	-0.280611	0.0913516	-0.246029	-0.0233007	-0.0790479
27.77	27.6378	0.137749	-0.0969406	-0.0630335	-0.0606622	0.00925143	0.14091	0.31409	-0.368034
27.75	27.6614	0.0868661	-0.100599	-0.0447699	0.162109	-0.0341104	-0.0163351	-0.185465	-0.141018
27.62	27.6848	0.0356698	-0.100304	-0.0247256	0.256587	-0.0018467	-0.10997	-0.152439	0.304707
27.75	27.7127	-0.0112783	-0.0935608	-0.00679728	0.193102	0.0130126	0.215918	0.294648	0.339799
27.72	27.7301	-0.0690055	-0.100071	-0.0170177	0.0131641	0.0432822	-0.282954	-0.0900808	-0.136383
27.54	27.7543	-0.119971	-0.0999792	-0.023721	-0.119385	-0.087206	0.314827	-0.20871	-0.407629
27.39	27.7847	-0.164621	-0.094793	-0.0206937	-0.13621	0.0152723	-0.329069	0.251323	-0.0930901
27.47	27.8114	-0.213123	-0.0988056	-0.021401	-0.0907833	0.132606	0.326562	-0.000739605	0.322474
27.47	27.8376	-0.262116	-0.108962	-0.0167573	-0.0360677	-0.200322	-0.298072	-0.26161	0.277703
27.33	27.8717	-0.303112	-0.11565	0.00752599	0.0078092	0.0814775	0.236097	0.222824	-0.12717
27.33	27.901	-0.349048	-0.13452	0.0280505	0.0145274	0.142031	-0.1506	0.102345	-0.364028
27.32	27.9305	-0.39472	-0.158466	0.0482539	0.0324486	-0.261992	0.0644182	-0.325066	-0.0946588
27.55	27.9725	-0.427666	-0.171818	0.0786554	0.0973215	0.14474	-0.00334434	0.124262	0.32217
27.6	28.0054	-0.470027	-0.200439	0.0741147	0.112613	0.096505	-0.0344465	0.240377	0.238976
27.35	28.0329	-0.517839	-0.237406	0.038416	0.049756	-0.21186	0.0723941	-0.257961	-0.180296
27.49	28.0681	-0.557741	-0.262296	0.00189833	-0.0438653	0.103242	-0.116658	-0.0592697	-0.273207
27.11	28.1066	-0.594301	-0.276917	-0.0331288	-0.134471	0.0910245	0.15452	0.252793	0.0332859
27.09	28.1429	-0.632864	-0.284825	-0.067503	-0.178054	-0.17264	-0.180792	-0.11708	0.225377
27.04	28.1865	-0.663899	-0.272123	-0.080236	-0.111779	0.0687104	0.197157	-0.12737	0.0615882
27.42	28.2397	-0.684984	-0.235458	-0.0691563	0.042134	0.0981726	-0.22263	0.188272	-0.171555
27.54	28.2912	-0.707887	-0.190655	-0.0611249	0.165901	-0.183327	0.25373	-0.0706395	-0.147064
27.2	28.3468	-0.726591	-0.133508	-0.0554419	0.18816	0.119232	-0.283445	-0.11388	0.103673
27.47	28.4042	-0.743862	-0.0710521	-0.060445	0.0835243	0.0281419	0.294895	0.202788	0.188153
27.05	28.4487	-0.774503	-0.0234111	-0.0907828	-0.101298	-0.13602	-0.269156	-0.053158	-0.0375607
27.39	28.5026	-0.795953	0.0351038	-0.094053	-0.187832	0.17101	0.216663	-0.17144	-0.154525
27.86	28.565	-0.80914	0.101509	-0.0585676	-0.121751	-0.167099	-0.167071	0.163461	-0.011817
28.48	28.624	-0.826301	0.156989	-0.00555471	0.00436839	0.0968055	0.124206	0.041118	0.086941
27.98	28.6793	-0.847886	0.197703	0.056229	0.0920827	0.071854	-0.0809237	-0.174449	0.00146493
28.76	28.7379	-0.866908	0.230091	0.126291	0.105697	-0.267105	0.0394652	0.109037	-0.0523964
28.42	28.7961	-0.887235	0.248093	0.182577	0.0488653	0.334692	-0.00873908	0.0769479	0.0340041
28.23	28.8486	-0.914332	0.244626	0.201015	-0.0300007	-0.171245	-0.00316117	-0.201044	0.0840756
27.81	28.9006	-0.942999	0.227192	0.182047	-0.0532305	-0.145121	0.00414121	0.106564	-0.0177111
28.42	28.9523	-0.972902	0.198608	0.126923	-0.00874012	0.406043	-0.00227688	0.176331	-0.135772
28.36	28.9985	-1.00949	0.156229	0.0381212	0.0452913	-0.407852	0.010964	-0.286276	-0.0611113
28.02	29.0553	-1.03633	0.122935	-0.0453329	0.0726246	0.127078	-0.0375837	-0.0131719	0.172796
28.35	29.1046	-1.07192	0.0797145	-0.1365	-0.00275794	0.22595	0.0691015	0.329597	0.155504
28.12	29.1459	-1.1167	0.0298684	-0.216576	-0.12254	-0.374375	-0.0760882	-0.147839	-0.124816
27.9	29.1978	-1.15159	0.00106828	-0.2353	-0.132798	0.249911	0.0527358	-0.255036	-0.210983
28	29.2567	-1.18041	-0.00883018	-0.193472	-0.0128677	-0.022357	-0.020549	0.224362	0.00861878
28	29.315	-1.21098	-0.0102609	-0.11773	0.128451	-0.140903	-0.0195074	0.131983	0.181744
28.2	29.3678	-1.24823	-0.0106878	-0.0356428	0.165905	0.175517	0.0693848	-0.232323	0.0725008
28.14	29.4207	-1.28672	-0.00459258	0.0448304	0.0765671	-0.103417	-0.114887	0.00411382	-0.0980849
28.02	29.4765	-1.32348	0.010004	0.114424	-0.0723538	0.00644757	0.140184	0.164356	-0.0804872
28	29.5246	-1.36949	0.0186052	0.148884	-0.18746	0.0399151	-0.132621	-0.101477	0.0273699
28.29	29.5802	-1.40915	0.0377518	0.169013	-0.149175	-0.00785674	0.0929433	-0.0102165	0.0713622
28.02	29.6318	-1.45419	0.0516141	0.158696	0.00162168	-0.0654402	-0.0340732	0.0590255	-0.021276
28.3	29.6843	-1.49981	0.063129	0.127413	0.162562	0.0989245	-0.0279633	-0.0934623	-0.0637703
28.04	29.7345	-1.54921	0.0664753	0.0766876	0.207804	-0.036549	0.0786536	0.0504843	0.0257035
28.26	29.7773	-1.60765	0.0545517	0.00914053	0.0930133	-0.0881286	-0.0991162	0.129486	0.0904057
28.1	29.8197	-1.66783	0.0371511	-0.0488076	-0.0801779	0.20185	0.0917386	-0.163522	0.0245231
28.12	29.8651	-1.72622	0.0204534	-0.0793827	-0.177166	-0.204256	-0.0588327	-0.0975586	-0.0926548
28.26	29.9143	-1.78212	0.0061941	-0.0808362	-0.137857	0.0392476	-0.00517339	0.262183	-0.10039
28.06	29.9591	-1.84359	-0.014583	-0.0729681	-0.0195688	0.203587	0.0956371	-0.0127628	0.0185292
27.95	30.005	-1.9052	-0.0341799	-0.0563346	0.0992388	-0.327827	-0.194308	-0.2899	0.148129
27.92	30.0585	-1.96027	-0.0440391	-0.0315979	0.146663	0.198925	0.277017	0.142175	0.10717
27.69	30.1034	-2.0252	-0.0634898	-0.0323549	0.064298	0.0980884	-0.334502	0.224339	-0.134781
27.5	30.146	-2.09365	-0.083724	-0.0467492	-0.0603342	-0.309549	0.3776	-0.200918	-0.217607
28.09	30.1965	-2.15508	-0.0899787	-0.0474846	-0.100836	0.267184	-0.407816	-0.131432	0.0487979
27.8	30.2524	-2.2121	-0.0854145	-0.0330561	-0.0433278	-0.0374741	0.40522	0.180496	0.273395
27.81	30.3032	-2.27542	-0.0841186	-0.0193085	0.0248308	-0.199278	-0.364076	0.0543249	0.0694906
27.7	30.3527	-2.34118	-0.0824038	0.000563777	0.0452314	0.289375	0.292194	-0.1025	-0.264257
27.81	30.4001	-2.41003	-0.08033	0.0290966	0.0109689	-0.175209	-0.189201	-0.0380979	-0.201477
27.54	30.4557	-2.47164	-0.0655878	0.0785593	-0.0188409	-0.0522172	0.0573349	0.0371747	0.208567
27.86	30.5112	-2.53421	-0.0491307	0.123587	-0.0283029	0.200851	0.082079	0.0434834	0.309661
27.87	30.5622	-2.60255	-0.0384081	0.14053	-0.016987	-0.163317	-0.209606	0.0181682	-0.0984773
28.05	30.6111	-2.674	-0.0304257	0.125375	0.0183445	0.0138711	0.321631	-0.0748711	-0.383681
27.35	30.6647	-2.74164	-0.0164132	0.0884644	0.0660167	0.106181	-0.40923	-0.040663	-0.0555973
28.01	30.7242	-2.80417	0.00410228	0.0327348	0.0754867	-0.121824	0.450758	0.113711	0.40036
27.67	30.7748	-2.87675	0.0115718	-0.0582309	-0.00961687	0.0292602	-0.439959	0.0108247	0.224791
28	30.8214	-2.95432	0.0122051	-0.156676	-0.11751	0.11843	0.395265	-0.104932	-0.323999
27.57	30.871	-3.02969	0.0169427	-0.221565	-0.130898	-0.185499	-0.320692	0.0316419	-0.372719
27.89	30.9342	-3.09178	0.0395899	-0.217197	-0.0064278	0.0793573	0.21094	0.0699194	0.187655
27.31	30.9972	-3.1549	0.0606109	-0.16797	0.124038	0.0890547	-0.0982326	-0.11445	0.440289
27.99	31.0452	-3.23407	0.0606345	-0.106093	0.127082	-0.15166	0.0217404	0.0275112	-0.036878
27.41	31.1072	-3.29972	0.0749687	0.00203641	0.0570275	0.0999899	0.0142779	0.213868	-0.417044
27.97	31.1734	-3.36164	0.0915476	0.12076	-0.0532635	-0.0552364	-0.0324568	-0.267508	-0.134887
27.5	31.2431	-3.42095	0.105219	0.21403	-0.144176	0.0586482	0.034245	-0.17736	0.337434
27.84	31.3022	-3.49188	0.0961981	0.234703	-0.176574	-0.0681575	-0.0244056	0.506624	0.242973
27.53	31.3521	-3.57308	0.0665915	0.183555	-0.0917576	0.0464126	0.0363946	0.0260876	-0.21765
27.24	31.4107	-3.64614	0.0414602	0.108715	0.126039	0.0693617	-0.0777659	-0.662327	-0.256995
27.84	31.4752	-3.71392	0.0194696	0.0280274	0.319895	-0.270695	0.132161	0.199725	0.127605
28.42	31.5344	-3.78788	-0.0127445	-0.0592486	0.289247	0.373559	-0.201162	0.71258	0.235456
27.45	31.5783	-3.87786	-0.063429	-0.143979	0.00465196	-0.175108	0.306872	-0.468257	-0.0983406
27.11	31.6396	-3.95058	-0.087466	-0.152526	-0.28036	-0.227789	-0.431615	-0.581753	-0.191995
27.78	31.7207	-4.0036	-0.0806983	-0.0871824	-0.37742	0.473749	0.510738	0.627432	0.0918233
27.22	31.7849	-4.07419	-0.0899279	-0.0352862	-0.298521	-0.379525	-0.526679	0.330573	0.136306
27.89	31.8498	-4.14469	-0.0960086	0.00186718	-0.0370134	0.0679403	0.498565	-0.600879	-0.102698
27.48	31.9144	-4.21589	-0.0985966	0.013003	0.287512	0.229271	-0.433204	-0.1486	-0.160886
27.88	31.9889	-4.27772	-0.0866843	0.00806573	0.497048	-0.340827	0.328671	0.519865	0.128105
27.5	32.0549	-4.34859	-0.0837746	-0.0362612	0.395982	0.208815	-0.203181	0.00803627	0.23748
27.5	32.1108	-4.4304	-0.0922186	-0.101429	0.0137758	0.0802633	0.0947222	-0.373045	-0.0725441
27.21	32.1718	-4.50732	-0.090248	-0.127906	-0.382256	-0.2775	-0.00852379	0.0679914	-0.29403
27.34	32.2454	-4.57165	-0.0670913	-0.0813789	-0.529791	0.202797	-0.0651136	0.202102	-0.0464683
27.49	32.3242	-4.6309	-0.0339711	0.0190653	-0.366075	0.0344951	0.102873	-0.0733327	0.272745
27.47	32.3936	-4.70002	-0.012002	0.123303	-0.0239496	-0.212868	-0.0947603	-0.0756746	0.140177
27.81	32.4658	-4.76669	0.0117477	0.219021	0.334879	0.216504	0.0592268	0.0435785	-0.190592
27.89	32.548	-4.8235	0.0439918	0.284147	0.527434	-0.0784648	-0.0234935	-0.0276088	-0.197682
27.21	32.6236	-4.88749	0.0609963	0.263074	0.401234	-0.114994	-0.00884072	0.0115116	0.0643987
27.68	32.689	-4.9624	0.0563008	0.143827	0.0194198	0.259682	0.0474938	0.118262	0.201487
27.4	32.7483	-5.0439	0.0376684	-0.036232	-0.363022	-0.219021	-0.0672702	-0.0923334	0.0788144
27.49	32.8203	-5.11261	0.0316762	-0.199125	-0.473785	0.00642305	0.0546737	-0.139599	-0.077853
27.39	32.8925	-5.18128	0.025436	-0.31879	-0.295217	0.187709	-0.0246429	0.146644	-0.15496
27.83	32.9656	-5.24902	0.0207149	-0.363158	0.0290547	-0.201854	-0.0117645	0.14557	-0.0999231
27.79	33.0444	-5.31097	0.0239907	-0.311887	0.297358	0.0372335	0.0449425	-0.221324	0.0727144
27.79	33.1285	-5.36747	0.0339527	-0.178852	0.354409	0.136309	-0.0792092	-0.135704	0.195228
27.92	33.2136	-5.42317	0.0424583	-0.00781475	0.180493	-0.173593	0.103808	0.301612	0.0851555
28.02	33.2904	-5.48756	0.0361729	0.143784	-0.0992355	0.0505966	-0.107691	0.0806619	-0.172737
28.19	33.3649	-5.55447	0.0224319	0.251913	-0.267144	0.150365	0.101616	-0.348049	-0.21362
27.89	33.4396	-5.62134	0.00612491	0.302898	-0.207888	-0.253395	-0.0864847	0.00706801	0.0606441
27.98	33.5199	-5.6826	-0.00493598	0.298158	0.0127868	0.141508	0.0588052	0.375992	0.285854
28.09	33.5935	-5.75066	-0.0246077	0.223848	0.177836	0.105639	-0.0270608	-0.146783	0.0882471
28.22	33.6615	-5.82438	-0.0488765	0.104269	0.16505	-0.26002	0.0193135	-0.317418	-0.252045
28.15	33.7452	-5.88205	-0.0494276	0.000620497	0.0395159	0.190917	-0.0518332	0.291973	-0.197589
28.11	33.8255	-5.94284	-0.0483523	-0.0957211	-0.125633	-0.00510777	0.106962	0.123456	0.107761
28.17	33.906	-6.00326	-0.0424925	-0.168585	-0.192968	-0.109914	-0.16434	-0.309596	0.230714
27.47	33.9887	-6.06118	-0.0298432	-0.207382	-0.0974002	0.0715798	0.208639	0.071067	0.0375218
27.71	34.0708	-6.11956	-0.0149128	-0.215643	0.0873518	0.037491	-0.229862	0.212771	-0.182251
28	34.1539	-6.17647	0.00302504	-0.194461	0.219225	-0.0697952	0.219552	-0.196539	-0.129789
27.85	34.231	-6.23921	0.0146589	-0.157792	0.178113	-0.0354121	-0.1687	-0.0548026	0.082575
28.19	34.3122	-6.29736	0.0322949	-0.0918499	0.00594789	0.207486	0.0843219	0.258885	0.17993
28.19	34.3972	-6.35097	0.0560406	-0.00118067	-0.174622	-0.276217	0.021111	-0.15536	0.0329944
28.17	34.4951	-6.39077	0.0944228	0.111039	-0.228032	0.102658	-0.148072	-0.204558	-0.15656
28.37	34.5932	-6.42978	0.126978	0.197361	-0.154646	0.204414	0.265034	0.292795	-0.184282
28.38	34.6808	-6.479	0.13661	0.22075	-0.0172928	-0.394556	-0.336019	0.0825867	0.0102776
28.44	34.7814	-6.5145	0.149016	0.210676	0.159368	0.32121	0.34888	-0.325708	0.282928
28.38	34.8782	-6.55325	0.142011	0.1455	0.243922	-0.0552566	-0.31635	-0.00607564	0.193865
28.29	34.9733	-6.59338	0.115666	0.0403824	0.181152	-0.212671	0.253888	0.363595	-0.213921
28.44	35.0637	-6.63784	0.0679086	-0.0803219	0.00725643	0.33266	-0.163563	-0.0843562	-0.381871
28.45	35.1628	-6.67271	0.0179323	-0.164544	-0.14766	-0.241863	0.0570871	-0.363304	0.0175823
28.36	35.2679	-6.70093	-0.0353979	-0.19735	-0.21181	-0.0174054	0.0352466	0.153406	0.441402
28.26	35.3721	-6.72958	-0.0992752	-0.188122	-0.183987	0.261407	-0.102843	0.339839	0.228252
28.16	35.471	-6.76298	-0.175956	-0.149566	-0.0854942	-0.308989	0.144543	-0.216432	-0.357852
28.39	35.5736	-6.79211	-0.249741	-0.0773458	0.0739435	0.149818	-0.146318	-0.289434	-0.432371
28.85	35.6891	-6.80758	-0.305498	0.0229533	0.236377	0.0753969	0.0871231	0.261566	0.151843
28.88	35.7988	-6.82854	-0.364013	0.0939938	0.255661	-0.255109	0.0177413	0.187215	0.490464
28.24	35.8972	-6.86076	-0.428772	0.110605	0.0975314	0.329047	-0.133689	-0.237267	0.0949494
28.37	35.997	-6.89102	-0.477683	0.0986091	-0.108211	-0.217154	0.256098	-0.0802768	-0.385461
28.41	36.1047	-6.91268	-0.496304	0.0834622	-0.218546	-0.0609483	-0.378377	0.161701	-0.251792
28.86	36.2196	-6.92657	-0.48299	0.0709333	-0.192854	0.323453	0.466686	0.00657586	0.207149
28.41	36.3241	-6.95043	-0.457233	0.0395718	-0.0999617	-0.39624	-0.496686	-0.0748728	0.257742
29.69	36.4412	-6.96107	-0.391629	0.0269272	0.0455969	0.247692	0.462625	0.0499227	-0.0472642
29.04	36.5545	-6.97507	-0.306627	0.0089369	0.145546	0.00419829	-0.376711	-0.0933413	-0.222851
29.47	36.6782	-6.9781	-0.189996	-0.00143201	0.17755	-0.210972	0.248345	0.0362113	-0.0160275
30.49	36.7949	-6.98794	-0.0685097	-0.0373963	0.0985076	0.255077	-0.102907	0.166573	0.150918
28.91	36.9062	-7.00307	0.0536037	-0.094281	-0.0342965	-0.120923	-0.0214731	-0.155559	0.0253896
30.1	37.0225	-7.01298	0.184088	-0.140529	-0.113459	-0.0554535	0.107385	-0.141976	-0.103463
30.46	37.1422	-7.01931	0.314813	-0.163654	-0.110205	0.11348	-0.155007	0.251865	-0.0110846
30.41	37.257	-7.03052	0.428589	-0.165733	-0.0689892	-0.0415053	0.158947	0.0474854	0.102331
30.48	37.3629	-7.05085	0.515061	-0.141692	-0.0248956	-0.0302612	-0.104421	-0.294343	0.0159182
31.1	37.4708	-7.06892	0.585246	-0.0643118	0.045562	0.0281569	0.00684193	0.115581	-0.0979674
31.65	37.5857	-7.07972	0.642573	0.066972	0.129291	0.0223755	0.106623	0.238849	-0.0368956
31.65	37.6956	-7.09537	0.670081	0.207872	0.148	-0.0651546	-0.219587	-0.281752	0.0765979
31.82	37.8097	-7.10668	0.675832	0.332927	0.0811057	0.0542463	0.316712	-0.0705884	0.0717463
31.9	37.9104	-7.13139	0.639107	0.382215	-0.0750028	0.00877265	-0.378503	0.342232	-0.0700474
31.28	38.0186	-7.14831	0.586825	0.365959	-0.181651	-0.0360336	0.408503	-0.0774658	-0.0646907
31.02	38.1268	-7.16469	0.513953	0.268762	-0.171853	-0.0329708	-0.417243	-0.368896	0.0643406
31.35	38.2395	-7.1762	0.427619	0.103673	-0.0455642	0.13336	0.403847	0.252842	0.0800892
31.35	38.3443	-7.19521	0.316728	-0.119564	0.0976087	-0.148072	-0.368042	0.301759	-0.0848591
31.05	38.4553	-7.20731	0.20254	-0.334781	0.196299	0.0405983	0.322813	-0.377459	-0.113659
31.16	38.5701	-7.21506	0.0862952	-0.496667	0.179577	0.110896	-0.289656	-0.207328	0.0703348
31.01	38.6816	-7.2255	-0.0372699	-0.576373	0.0306801	-0.205916	0.274778	0.466101	0.159274
30.64	38.7872	-7.24132	-0.166838	-0.548608	-0.15886	0.186569	-0.269824	0.0936302	-0.0100714
30.85	38.8931	-7.25595	-0.288176	-0.391037	-0.235698	-0.0297156	0.282733	-0.508455	-0.167189
30.93	39.0126	-7.25577	-0.379376	-0.102647	-0.115828	-0.182656	-0.318508	0.0467585	-0.0463282
32.25	39.1402	-7.24623	-0.445372	0.246279	0.0847376	0.253494	0.342437	0.459324	0.117996
32.28	39.2567	-7.24711	-0.509543	0.543598	0.169462	-0.11457	-0.332945	-0.182093	0.0311475
31.99	39.3819	-7.23812	-0.547586	0.743311	0.119953	-0.0915721	0.291862	-0.314841	-0.0715113
32.27	39.5086	-7.22645	-0.567677	0.780728	-0.0187808	0.162189	-0.232031	0.199027	-0.00836732
32.17	39.6373	-7.21183	-0.571364	0.632582	-0.133416	-0.0489798	0.154916	0.196924	0.0832235
32.09	39.7599	-7.20236	-0.569028	0.311128	-0.140936	-0.117566	-0.0577776	-0.154039	-3.49507e-05
31.82	39.8887	-7.18547	-0.546198	-0.0974069	-0.00828825	0.178068	-0.0502738	-0.11439	-0.106917
32.18	40.0181	-7.16664	-0.509298	-0.506304	0.150527	-0.0753214	0.154718	0.0481111	-0.0468009
31.99	40.1574	-7.13646	-0.448628	-0.806875	0.207771	-0.109957	-0.248016	0.138126	0.128067
32.12	40.3023	-7.09922	-0.372189	-0.934322	0.0779518	0.192335	0.305173	8.20847e-05	0.110291
31.6	40.4482	-7.05949	-0.289038	-0.862503	-0.17302	-0.0860493	-0.313364	-0.230376	-0.12743
32.46	40.6135	-6.9988	-0.182335	-0.579475	-0.326033	-0.121306	0.259709	0.0410353	-0.193509
32.99	40.7874	-6.92822	-0.0734201	-0.171175	-0.276541	0.179497	-0.180111	0.250554	0.000858345
33.9	40.9532	-6.86509	0.0077884	0.23675	-0.064072	-0.0129663	0.0912681	-0.133268	0.169394
35.27	41.1155	-6.80495	0.060979	0.560682	0.218606	-0.193023	0.013072	-0.189786	0.141443
35.5	41.2836	-6.73851	0.0950554	0.751808	0.427961	0.222448	-0.126063	0.216754	-0.0151872
35.41	41.4488	-6.67464	0.099057	0.766929	0.393583	-0.0341984	0.227113	0.0614522	-0.175989
35.24	41.6077	-6.61698	0.0715326	0.613465	0.094478	-0.203617	-0.28569	-0.215043	-0.161262
35.06	41.7785	-6.54695	0.0395064	0.366164	-0.277989	0.293294	0.285273	0.0876513	0.0914947
35.28	41.9436	-6.48253	-0.0118096	0.0628976	-0.532467	-0.17978	-0.230943	0.078968	0.23838
35.01	42.1183	-6.40814	-0.0576195	-0.208694	-0.467815	-0.0317645	0.136421	-0.109022	0.0993149
35.01	42.2976	-6.32906	-0.0978203	-0.406241	-0.106465	0.160488	-0.0327876	0.0281038	-0.204343
35.53	42.4789	-6.24794	-0.130625	-0.509006	0.338775	-0.136673	-0.0605912	0.0522823	-0.294173
36.06	42.6682	-6.15907	-0.145713	-0.508987	0.599517	0.0202518	0.119493	-0.093981	0.00913494
36.41	42.8541	-6.074	-0.153926	-0.442077	0.477321	0.046286	-0.13384	0.0213277	0.33056
36.48	43.0464	-5.9831	-0.142487	-0.322435	0.0470076	0.0129632	0.0990295	0.136994	0.256911
36.6	43.2341	-5.89769	-0.122928	-0.191235	-0.443764	-0.133269	-0.0155909	-0.149711	-0.185287
37.18	43.4404	-5.79438	-0.0682912	-0.036279	-0.642952	0.177021	-0.110633	-0.0687121	-0.399344
37.13	43.651	-5.68795	-0.000186296	0.0975126	-0.457839	-0.108674	0.233793	0.173433	-0.14288
37.57	43.8606	-5.58425	0.0673342	0.183341	-0.0200078	-0.0506839	-0.322896	-0.0164857	0.282314
38.7	44.0785	-5.47449	0.136314	0.228004	0.421459	0.211026	0.34799	-0.145838	0.395561
39.42	44.2799	-5.38411	0.169179	0.202151	0.570291	-0.286588	-0.295812	0.038703	-0.00788034
39.57	44.4761	-5.30236	0.173825	0.147304	0.393335	0.259728	0.1887	0.187389	-0.391371
39.67	44.6595	-5.23703	0.141294	0.0899893	0.0264829	-0.102137	-0.0318002	-0.0921461	-0.263475
40.02	44.8378	-5.18059	0.084067	0.0742972	-0.282947	-0.121703	-0.141324	-0.176285	0.23659
40.15	45.0122	-5.13199	0.00886429	0.113654	-0.380938	0.307522	0.301638	0.149749	0.439242
39.66	45.162	-5.11257	-0.100762	0.168303	-0.29289	-0.340623	-0.40744	0.141151	0.0286543
40.01	45.306	-5.10316	-0.20966	0.246438	-0.0512539	0.243993	0.467904	-0.1166	-0.370399
39.44	45.4348	-5.1131	-0.312285	0.309085	0.211494	-0.0385622	-0.467738	-0.147816	-0.229214
41.08	45.5699	-5.12045	-0.367409	0.354263	0.405596	-0.183025	0.416966	0.154765	0.249627
41.08	45.7034	-5.13285	-0.371944	0.3329	0.396706	0.300432	-0.338693	0.110108	0.324472
40.07	45.8327	-5.15323	-0.322914	0.210058	0.142584	-0.26071	0.249353	-0.195243	-0.114691
39.53	45.9523	-5.18702	-0.223302	-0.0212794	-0.244764	0.102263	-0.151928	-0.043912	-0.373557
39.95	46.0643	-5.23186	-0.0697099	-0.317	-0.521137	0.121947	0.0703186	0.241992	-0.0107222
39.98	46.1748	-5.28138	0.143421	-0.593497	-0.466262	-0.285388	-0.00270519	-0.0209315	0.442259
40.07	46.2982	-5.32073	0.42489	-0.752827	-0.0641456	0.282737	-0.0603733	-0.276423	0.233246
41.22	46.4178	-5.36681	0.739062	-0.766205	0.391925	-0.145965	0.104201	0.0596597	-0.468589
42.26	46.5415	-5.4118	1.073	-0.605095	0.59277	-0.0391229	-0.122232	0.335685	-0.565925
42.83	46.6532	-5.47198	1.38339	-0.310914	0.36343	0.178829	0.110819	-0.174586	0.230914
43.13	46.7581	-5.54235	1.65151	0.0747709	-0.128178	-0.195143	-0.0522512	-0.320903	0.866213
43.77	46.8499	-5.62926	1.8486	0.476175	-0.530822	0.118943	-0.0432221	0.321099	0.304568
43.29	46.9302	-5.73071	1.95959	0.821681	-0.534282	0.0125589	0.185042	0.271155	-0.809992
42.6787	47.0011	-5.84452	1.97597	1.0488	-0.106862	-0.101053	-0.344823	-0.440005	-0.868875
45.01	47.0769	-5.95588	1.90721	1.12256	0.465534	0.111329	0.49828	-0.155245	0.378996
45.51	47.1304	-6.09225	1.71787	0.969999	0.694509	-0.0912777	-0.625351	0.492351	1.18302
44.36	47.1653	-6.24963	1.41677	0.609207	0.397413	0.132038	0.742608	0.0862512	0.36446
40.18	47.1713	-6.43753	1.01057	0.103955	-0.199575	-0.120235	-0.796194	-0.497444	-0.988091
40.25	47.201	-6.60179	0.587349	-0.358484	-0.542681	0.036341	0.784642	0.0816909	-0.8933
39.22	47.2361	-6.76	0.150854	-0.712961	-0.436684	0.020776	-0.749041	0.341275	0.404032
39.62	47.2833	-6.90519	-0.272193	-0.905681	-0.0316183	-0.0463932	0.689969	-0.167453	1.03344
38.52	47.3207	-7.05892	-0.688867	-0.956286	0.277479	0.0473248	-0.61811	-0.203806	0.150678
38.17	47.3651	-7.20389	-1.06142	-0.851831	0.290407	-0.0122174	0.555841	0.218572	-0.831786
37.48	47.4142	-7.34169	-1.37492	-0.623232	0.05223	-0.047686	-0.521744	0.045099	-0.525988
38.74	47.479	-7.46087	-1.60464	-0.303905	-0.182189	0.0716773	0.508565	-0.192771	0.491621
38.24	47.552	-7.56857	-1.75307	0.0344593	-0.220338	-0.0627912	-0.531343	0.0438621	0.639915
39.28	47.6384	-7.65949	-1.81517	0.33479	-0.0458688	0.00391951	0.570176	0.10316	-0.220908
38.05	47.7243	-7.74755	-1.81229	0.528687	0.143787	0.0583134	-0.617832	-0.101059	-0.70582
39.7	47.826	-7.8162	-1.73499	0.612588	0.183309	-0.0802528	0.649923	0.0248072	-0.0174262
38.74	47.9134	-7.896	-1.63024	0.545101	-0.0258092	0.00922692	-0.657218	0.0173272	0.692792
39.89	48.0069	-7.96615	-1.48493	0.389739	-0.261211	0.159272	0.6478	-0.0278045	0.322392
38.22	48.0949	-8.03806	-1.32046	0.187317	-0.289201	-0.298895	-0.617679	0.0541529	-0.602483
38.44	48.2064	-8.08233	-1.11235	0.0287412	0.0130467	0.254913	0.55447	0.00399526	-0.60472
38.49	48.3138	-8.12676	-0.904849	-0.10329	0.367537	-0.0559174	-0.487531	-0.209768	0.29786
40.41	48.4147	-8.17414	-0.712768	-0.209954	0.45189	-0.17509	0.438525	0.153998	0.77049
40.41	48.5015	-8.23193	-0.549508	-0.295028	0.15187	0.336432	-0.393618	0.30898	0.120065
38.67	48.5894	-8.28418	-0.395043	-0.324031	-0.290617	-0.292244	0.369827	-0.356458	-0.662953
39.04	48.6931	-8.31579	-0.227869	-0.272506	-0.511181	0.0361833	-0.37773	-0.291881	-0.445368
40.77	48.8102	-8.32886	-0.0505061	-0.169125	-0.358396	0.21887	0.376491	0.529412	0.351128
40.95	48.9171	-8.34747	0.107865	-0.0842072	0.0110993	-0.312981	-0.347651	0.141302	0.509767
41.27	49.0364	-8.34847	0.274391	-0.009213	0.380519	0.242395	0.289699	-0.60634	-0.0331898
41.25	49.1593	-8.34074	0.438975	0.0310751	0.481891	-0.110899	-0.216252	0.00667077	-0.424083
41.81	49.2908	-8.31919	0.604694	0.0389333	0.24124	-0.0289322	0.119248	0.646104	-0.161379
41.88	49.4134	-8.30181	0.747931	0.000387217	-0.205996	0.148753	0.0016407	-0.211819	0.233591
41.39	49.5461	-8.26909	0.889301	-0.0300055	-0.501656	-0.20195	-0.131147	-0.575786	0.233761
42.81	49.6872	-8.22283	1.02313	-0.0310044	-0.432581	0.136701	0.237278	0.358852	-0.0857527
42.91	49.8288	-8.1713	1.13274	-0.0080405	-0.0709665	-0.00643799	-0.317777	0.440097	-0.244674
43.65	49.9627	-8.12303	1.20141	0.0244893	0.313828	-0.10839	0.373109	-0.453083	-0.0391183
43.7	50.0882	-8.07881	1.22421	0.062761	0.471997	0.177239	-0.386252	-0.269964	0.221695
44.87	50.2096	-8.03436	1.20543	0.11071	0.33297	-0.154408	0.364427	0.511979	0.174315
43.39	50.324	-7.99235	1.14361	0.1588	0.00902132	0.0463418	-0.306532	0.100132	-0.116942
43.12	50.4358	-7.94828	1.04801	0.204665	-0.270646	0.117985	0.229689	-0.492291	-0.225543
42.61	50.5498	-7.89697	0.929592	0.241055	-0.335144	-0.248888	-0.147117	0.0444648	-0.000824949
43.36	50.6632	-7.84127	0.789574	0.243349	-0.192838	0.236916	0.0656721	0.420542	0.203668
43.51	50.7719	-7.78515	0.627784	0.188478	0.0181821	-0.0544292	0.00742844	-0.142682	0.0877008
43.13	50.8747	-7.72963	0.449582	0.0753076	0.16534	-0.180328	-0.0483596	-0.312642	-0.135765
43.36	50.9912	-7.65448	0.285275	-0.0520687	0.223823	0.323674	0.0460727	0.207947	-0.0893184
43.23	51.1117	-7.56935	0.127322	-0.190451	0.161721	-0.31856	-0.0210706	0.144381	0.0642932
43.3	51.2357	-7.47485	-0.0242681	-0.322253	0.0129608	0.144772	-0.0200164	-0.183655	0.0335225
43.84	51.3617	-7.37228	-0.17108	-0.424965	-0.146077	0.131248	0.0649239	-0.0213639	-0.0957855
43.5	51.4912	-7.26032	-0.312126	-0.470535	-0.2286	-0.373245	-0.103785	0.0906305	-0.0314816
44.01	51.6309	-7.13209	-0.441444	-0.431853	-0.184641	0.41857	0.114698	-0.0343599	0.167212
43.52	51.7641	-7.0048	-0.582443	-0.331477	-0.0747834	-0.236026	-0.0993432	-0.013666	0.0882712
44.49	51.8918	-6.87749	-0.735504	-0.173624	0.0610809	-0.0687779	0.0717463	0.062877	-0.204934
43.86	52.0107	-6.75375	-0.902376	0.0267367	0.183527	0.351663	-0.0295486	-0.0682852	-0.222895
44.42	52.1205	-6.63364	-1.07659	0.253458	0.259651	-0.440467	-0.00776281	-0.0108796	0.17518
44.87	52.224	-6.51414	-1.24429	0.485935	0.253136	0.288748	0.0405897	0.144047	0.432324
44.89	52.3146	-6.40165	-1.39868	0.682991	0.124912	0.0482482	-0.0479157	-0.0825944	0.0594093
45.23	52.4152	-6.27254	-1.49571	0.839854	-0.0595706	-0.351311	0.0376601	-0.111619	-0.46049
45.16	52.5279	-6.12409	-1.51924	0.905307	-0.253782	0.38765	-0.0426658	0.118174	-0.400845
45.44	52.6352	-5.97401	-1.48205	0.796031	-0.415028	-0.168481	0.0654663	0.0176177	0.190595
45.08	52.7485	-5.81054	-1.36519	0.501477	-0.392729	-0.101693	-0.0977372	-0.060197	0.605836
45.4	52.8625	-5.63876	-1.17238	0.0333458	-0.122844	0.213398	0.125352	0.0084961	0.242139
45.28	52.9815	-5.45386	-0.899368	-0.530626	0.319038	-0.116472	-0.131934	0.00478477	-0.487599
46.37	53.125	-5.23583	-0.530594	-1.05693	0.699055	-0.0677966	0.0859354	0.00304663	-0.617284
46.99	53.2665	-5.01145	-0.112916	-1.4714	0.647056	0.077218	-0.00737686	-0.052085	-0.00609555
47.51	53.4152	-4.7713	0.345056	-1.65185	0.109457	0.16173	-0.0806068	0.0567038	0.658835
47.8	53.5771	-4.50904	0.829205	-1.50994	-0.611224	-0.424405	0.151175	0.057778	0.554293
49.01	53.7572	-4.2193	1.32037	-1.02444	-1.03244	0.349074	-0.205161	-0.157302	-0.285116
50.1	53.9655	-3.89202	1.79998	-0.254149	-0.815244	0.115513	0.20249	-0.0341618	-0.876245
52.66	54.1934	-3.53602	2.223	0.63195	-0.0651358	-0.729217	-0.165832	0.184473	-0.453987
56.38	54.4493	-3.14346	2.5607	1.43584	0.760728	0.939388	0.0658675	-0.0497063	0.585947
57.7	54.7008	-2.74792	2.73794	1.90402	1.05729	-0.484943	0.0691077	-0.267521	0.917209
57.65	54.9542	-2.3435	2.73527	1.91542	0.647015	-0.393362	-0.196771	0.25711	0.120483
57.44	55.2165	-1.9235	2.54636	1.46215	-0.168961	1.10877	0.279532	0.236595	-0.841732
53.2	55.475	-1.50112	2.15495	0.625369	-0.858717	-1.12441	-0.28634	-0.49713	-0.802283
54.87	55.7763	-1.02949	1.62465	-0.342879	-0.907321	0.358878	0.184176	-0.00897328	0.303641
56.97	56.0794	-0.550831	0.920866	-1.2922	-0.426655	0.589269	-0.032804	0.463906	0.948099
54.62	56.3805	-0.0699084	0.0619364	-2.0213	0.207529	-1.04365	-0.121124	-0.177007	0.328271
53.85	56.691	0.424095	-0.901899	-2.33808	0.631357	0.756341	0.247864	-0.319893	-0.636644
53.22	57.0088	0.928208	-1.92846	-2.15641	0.637234	-0.0392752	-0.342821	0.239417	-0.729139
54.54	57.3189	1.42645	-2.98498	-1.51828	0.265357	-0.594089	0.380968	0.138604	0.0383807
55.92	57.5971	1.89344	-4.03961	-0.565422	-0.217566	0.793875	-0.312392	-0.170856	0.674534
55.81	57.8768	2.36301	-4.98106	0.589057	-0.393512	-0.405808	0.173582	0.109177	0.610962
56.56	58.1689	2.84621	-5.7241	1.74683	-0.173551	-0.290473	0.00230956	-0.0742159	-0.0792262
57.5	58.4855	3.35514	-6.19274	2.67437	0.169293	0.746009	-0.211172	-0.216631	-0.768913
58.59	58.841	3.90364	-6.32838	3.14076	0.242062	-0.687536	0.375897	0.337739	-0.743672
59.53	59.2022	4.45691	-6.1522	2.90689	-0.17936	0.0666478	-0.513269	0.00671419	0.0479661
60.48	59.5557	4.99987	-5.68109	1.907	-0.76992	0.693162	0.614263	-0.503057	0.944133
59.96	59.8792	5.50855	-4.95203	0.270051	-0.901795	-0.968502	-0.635296	0.366967	0.934877
62.51	60.1967	6.00682	-3.9546	-1.61373	-0.123769	0.570019	0.602453	0.565993	-0.155318
60.61	60.5003	6.48594	-2.72623	-3.29286	1.18854	0.245927	-0.515214	-0.840487	-1.30182
62.63	60.8127	6.96844	-1.28141	-4.2877	2.06722	-0.886397	0.393723	-0.300467	-0.99543
68.61	61.1262	7.44582	0.31384	-4.30656	1.55334	0.841107	-0.283644	1.17949	0.663229
69.15	61.4121	7.88823	1.95814	-3.30744	-0.406107	-0.135466	0.22671	-0.207699	1.7067
68.94	61.7033	8.32864	3.62095	-1.39414	-2.52987	-0.591129	-0.19516	-1.17291	0.749309
73.25	62.0217	8.78849	5.25104	1.06852	-3.18053	0.706493	0.141417	0.710689	-1.33368
77.7	62.3385	9.23755	6.72693	3.45753	-1.67791	-0.248552	-0.0931866	0.819715	-2.1223
84.8	62.6453	9.66551	7.94892	5.14716	1.21338	-0.308177	0.0580383	-1.0541	-0.258683
92.67	62.919	10.0474	8.80853	5.63183	3.61401	0.474803	-0.0306085	-0.327984	2.30652
95.26	63.1046	10.3258	9.18036	4.65662	3.75501	-0.089878	0.0702477	1.21169	2.20616
85.94	63.1777	10.4758	9.01974	2.4272	1.43131	-0.197043	-0.00623206	0.0407888	-0.713037
77.35	63.2185	10.5801	8.45359	-0.329866	-1.6717	0.277006	-0.0548175	-0.936589	-2.66618
73.85	63.2732	10.6877	7.59457	-2.79875	-3.46635	-0.147141	0.0905434	0.0851297	-1.15496
76.59	63.3603	10.8185	6.5228	-4.33246	-2.94	-0.137338	-0.149269	0.596096	1.72289
77.15	63.4534	10.9456	5.25912	-4.64439	-0.74929	0.24158	0.18056	-0.111935	2.14146
76.43	63.5237	11.04	3.82243	-3.78565	1.5064	-0.0441508	-0.160638	-0.358743	-0.25249
76.59	63.5781	11.1089	2.28205	-2.03803	2.53317	-0.192164	0.128426	0.0679291	-2.02975
77.28	63.6356	11.1722	0.7259	0.13261	2.02972	0.219786	-0.0878102	0.26047	-0.922794
77.51	63.6849	11.2184	-0.798462	2.12865	0.56426	-0.015641	0.030806	-0.00155884	1.19636
76.02	63.7097	11.2317	-2.25275	3.41728	-0.901877	-0.218385	0.0620397	-0.246095	1.40638
73.2	63.718	11.2207	-3.57055	3.71719	-1.57992	0.331493	-0.146104	0.0147723	-0.159966
71.38	63.7254	11.2021	-4.68091	3.03405	-1.2937	-0.18742	0.216477	0.308472	-1.09604
69.44	63.7318	11.1768	-5.54139	1.60707	-0.470307	-0.151101	-0.261769	-0.084172	-0.418163
69.57	63.7541	11.1628	-6.10371	-0.124712	0.329022	0.443791	0.26701	-0.355325	0.513504
66.95	63.7916	11.1605	-6.35633	-1.69207	0.737326	-0.478077	-0.244808	0.162132	0.375901
66.93	63.8734	11.1996	-6.27466	-2.66722	0.767868	0.13733	0.157311	0.362763	-0.210049
66.55	63.9696	11.2498	-5.92694	-2.8975	0.486398	0.263238	-0.0703584	-0.433416	-0.251293
66.8	64.0619	11.2923	-5.38325	-2.42359	0.0345525	-0.438279	0.00541215	-0.252395	0.136025
69.71	64.145	11.3214	-4.70235	-1.43306	-0.400763	0.315183	0.03551	0.71804	0.169536
69.8	64.2123	11.3304	-3.94204	-0.215141	-0.651075	0.0145052	-0.0201511	-0.00556247	-0.198502
71.72	64.2867	11.3431	-3.12005	0.957867	-0.558474	-0.262522	-0.0393047	-0.837762	-0.169392
75.93	64.3723	11.3639	-2.27541	1.8143	-0.171636	0.21213	0.106977	0.318106	0.304906
77.45	64.4449	11.3683	-1.47708	2.13357	0.264582	0.0283646	-0.170002	0.789255	0.325217
77.63	64.5128	11.3654	-0.745131	1.89247	0.573741	-0.139075	0.246112	-0.576743	-0.270517
77.18	64.5964	11.3762	-0.0737087	1.23419	0.665343	0.00177255	-0.325517	-0.615939	-0.534156
77.86	64.7165	11.4222	0.545649	0.381846	0.464872	0.167402	0.346607	0.730331	0.0371204
76.23	64.8302	11.4601	1.04741	-0.513061	-0.124256	-0.227495	-0.327841	0.275908	0.525826
75.88	64.9469	11.4992	1.43583	-1.23016	-0.816781	0.136876	0.29478	-0.676609	0.239998
75.66	65.0689	11.542	1.71881	-1.6024	-1.13622	0.0693455	-0.254177	-0.00025305	-0.366949
76.01	65.2266	11.6198	1.94203	-1.52174	-0.716913	-0.272269	0.193751	0.516107	-0.390543
77.87	65.4142	11.7264	2.10445	-1.06689	0.236715	0.210532	-0.185586	-0.274925	0.0550067
80.13	65.6008	11.8296	2.1711	-0.457765	1.0564	0.0391877	0.218992	-0.329336	0.205581
81.2	65.7779	11.9202	2.13798	0.0999	1.18271	-0.224118	-0.273315	0.474883	0.0279592
81.13	65.9466	11.9989	2.02066	0.466036	0.542503	0.203183	0.356035	0.0812913	0.0400827
80.16	66.1113	12.0701	1.84493	0.591043	-0.420496	0.0233488	-0.44417	-0.518366	0.225358
79.53	66.2805	12.1422	1.64316	0.514997	-1.06268	-0.260637	0.519892	0.199129	0.0373863
79.71	66.4499	12.211	1.43248	0.321897	-0.996027	0.281679	-0.567427	0.409709	-0.488951
79.61	66.6408	12.2979	1.25506	0.150938	-0.277674	-0.0359891	0.561084	-0.41577	-0.452178
79.88	66.8419	12.3909	1.10627	0.064421	0.542592	-0.362112	-0.523911	-0.273543	0.342436
82.94	67.0476	12.4836	0.97783	0.0752636	0.881602	0.555396	0.436186	0.542113	0.835329
81.28	67.218	12.5349	0.819053	0.1092	0.508441	-0.307748	-0.277884	0.0542449	0.118483
80.61	67.3797	12.5712	0.662332	0.180527	-0.129009	-0.15485	0.109831	-0.435471	-0.828046
80.22	67.5423	12.6024	0.521466	0.26724	-0.462879	0.481847	0.0343769	0.0885885	-0.619058
80.76	67.6899	12.6118	0.375705	0.294111	-0.307847	-0.462688	-0.135158	0.244099	0.474402
81.05	67.8211	12.598	0.22151	0.22153	0.111571	0.16958	0.201353	-0.0564244	0.957059
80.51	67.9219	12.5465	0.044258	0.0327456	0.361429	0.212876	-0.200796	-0.0789083	0.136645
79.4	68.0087	12.4744	-0.128596	-0.194654	0.254693	-0.3612	0.176264	0.00786558	-0.811614
79.41	68.0987	12.3997	-0.266868	-0.360184	-0.0697057	0.210612	-0.139774	-0.000158538	-0.590371
81	68.1909	12.3216	-0.366638	-0.410289	-0.333263	0.0359561	0.0885087	0.0646259	0.380463
79.7	68.2762	12.2313	-0.437803	-0.339097	-0.325832	-0.160461	-0.0321919	0.000667423	0.711255
79.83	68.3574	12.1314	-0.478115	-0.156822	-0.0268242	0.116757	-0.00449143	-0.120911	0.0722657
79.83	68.4428	12.0309	-0.481046	0.100785	0.350815	-0.00801935	0.0017339	0.0496587	-0.53636
80.3	68.5103	11.9073	-0.477949	0.332096	0.458991	-0.0496243	0.0501318	0.120647	-0.372339
80.03	68.5696	11.7709	-0.460559	0.490776	0.211816	0.0712539	-0.118994	-0.0373266	0.267447
79.85	68.6313	11.6328	-0.417991	0.552931	-0.196377	-0.0700651	0.193699	-0.122224	0.499679
79.61	68.6945	11.4926	-0.354363	0.497104	-0.470587	0.044563	-0.268219	0.0140946	0.0340705
79.56	68.7654	11.3567	-0.268816	0.331301	-0.406055	-0.00766814	0.322487	0.150711	-0.450165
79.54	68.8282	11.2093	-0.187947	0.0568089	-0.0754018	-0.057818	-0.350475	-0.0496984	-0.323703
80.83	68.8917	11.0597	-0.108472	-0.25989	0.312685	0.158321	0.359371	-0.139516	0.254054
79.89	68.9529	10.9052	-0.0392771	-0.549673	0.494736	-0.223451	-0.351133	0.0810633	0.486162
79.71	69.0173	10.7513	0.0208862	-0.733372	0.352362	0.158338	0.326239	0.129359	0.0537705
79.08	69.0761	10.5897	0.0583913	-0.769533	-0.0389068	0.050412	-0.287414	-0.130628	-0.471857
78.13	69.1379	10.4293	0.0819461	-0.622134	-0.401145	-0.275135	0.247528	-0.0739151	-0.336426
79.06	69.2081	10.2761	0.0976332	-0.303331	-0.483882	0.336382	-0.223957	0.149009	0.282151
79.65	69.2798	10.123	0.0958888	0.108563	-0.25814	-0.182105	0.210212	-0.0209544	0.480808
80.24	69.3541	9.97149	0.0775239	0.518794	0.117955	-0.10166	-0.201639	-0.111369	-0.0158597
80.19	69.4345	9.82516	0.0465092	0.82883	0.397771	0.325153	0.182111	0.079721	-0.487872
79.62	69.5037	9.6666	-0.0162381	0.931925	0.379697	-0.349953	-0.142248	0.0195492	-0.283189
79.56	69.5782	9.51279	-0.0868415	0.819403	0.135528	0.194096	0.0918295	-0.0279173	0.369479
79.45	69.6486	9.35436	-0.170034	0.499801	-0.163858	0.0266523	-0.0432163	0.00369882	0.515045
78.15	69.7191	9.19595	-0.252968	0.0518913	-0.311445	-0.185616	0.013342	-0.0194962	-0.0840487
77.45	69.7983	9.04655	-0.316889	-0.406358	-0.219427	0.234594	-0.0136602	0.0186567	-0.583916
78.12	69.8854	8.9056	-0.356541	-0.771456	-0.00225362	-0.218863	0.0314916	0.0202092	-0.284105
78.59	69.9787	8.77163	-0.370561	-0.966352	0.145536	0.140959	-0.0714199	-0.0655993	0.405292
77.57	70.0772	8.64366	-0.359382	-0.953447	0.114808	-0.00338534	0.12178	-0.00193205	0.530142
77.71	70.1822	8.52298	-0.322759	-0.738421	-0.0342017	-0.18528	-0.179583	0.100541	-0.081846
78.25	70.2945	8.4105	-0.263468	-0.373507	-0.144146	0.328973	0.224468	-0.0616991	-0.592781
78.21	70.4088	8.3007	-0.193557	0.0485287	-0.107587	-0.324545	-0.249534	-0.119812	-0.305503
80.42	70.5335	8.20199	-0.111085	0.441693	0.06511	0.108099	0.235709	0.146998	0.408353
79.97	70.6442	8.0895	-0.0531326	0.685796	0.181933	0.213191	-0.18251	0.0441908	0.529486
79.47	70.7502	7.97245	-0.0135721	0.754055	0.155362	-0.390988	0.120763	-0.133293	-0.0398709
79.13	70.8607	7.86048	0.017762	0.669076	0.0175228	0.295385	-0.064305	0.0348596	-0.482294
79.54	70.9716	7.74928	0.0348888	0.46371	-0.145845	-0.0102728	0.0129264	0.0500455	-0.278898
79.11	71.081	7.63707	0.0355445	0.193844	-0.221651	-0.261565	0.0311908	-0.0550923	0.225104
79.19	71.1903	7.52529	0.0227978	-0.0735046	-0.142963	0.345804	-0.0631352	0.0482727	0.388018
78.44	71.3	7.41442	-0.000228981	-0.282708	0.0486681	-0.203166	0.0788678	0.0056575	0.0774512
78.27	71.4082	7.30256	-0.0323618	-0.403178	0.221585	-0.0595333	-0.0772492	-0.118949	-0.271782
78.6	71.5154	7.19018	-0.0688184	-0.42612	0.252015	0.269235	0.0606046	0.102358	-0.257134
78.26	71.6182	7.07408	-0.107961	-0.369292	0.105572	-0.293685	-0.0282954	0.12512	0.0361528
77.24	71.7217	6.95944	-0.137236	-0.251552	-0.111694	0.145261	-0.00776131	-0.210498	0.259024
79.21	71.8349	6.8556	-0.140331	-0.0963459	-0.242298	0.0623824	0.0320066	-0.0655473	0.189251
77.25	71.9507	6.75523	-0.1238	0.0417767	-0.228378	-0.238695	-0.054114	0.261886	-0.11778
78.57	72.0632	6.65241	-0.0945527	0.120504	-0.0989512	0.299561	0.0769875	-0.0302743	-0.314525
78.27	72.1791	6.55391	-0.0451228	0.139707	0.0848581	-0.191074	-0.0943974	-0.25652	-0.113097
80.01	72.3032	6.46456	0.0274727	0.114928	0.226122	-0.0598844	0.0916285	0.115215	0.263176
79.51	72.4259	6.37439	0.10545	0.0497989	0.215765	0.286133	-0.0788086	0.183939	0.287138
78.31	72.5375	6.27344	0.171023	-0.038592	0.0490297	-0.320034	0.0718154	-0.15492	-0.0922944
79.06	72.6487	6.17253	0.232737	-0.0936337	-0.127252	0.161229	-0.0616277	-0.0628257	-0.314993
78.99	72.7586	6.07078	0.286582	-0.0843947	-0.186693	0.078454	0.0451252	0.119847	-0.0852554
79.28	72.871	5.97198	0.333199	0.000420127	-0.0983035	-0.256364	-0.0246332	-0.0237964	0.24559
79.19	72.9777	5.86779	0.359068	0.126693	0.0370135	0.266972	-0.00185814	-0.0513318	0.18958
79.26	73.0769	5.75634	0.359604	0.251946	0.110803	-0.101693	0.0443105	0.074638	-0.130475
79.32	73.1687	5.63774	0.336131	0.336588	0.0935731	-0.102217	-0.0874577	-0.0199712	-0.201942
79.39	73.2678	5.5272	0.308862	0.367344	0.051144	0.219529	0.125715	-0.057628	0.0799884
79.48	73.362	5.41221	0.265194	0.300253	-0.00112267	-0.22428	-0.167627	0.0404748	0.188196
79.36	73.4515	5.29312	0.207817	0.132824	-0.0385441	0.152022	0.225106	0.0484127	-0.0631347
78.25	73.5396	5.17332	0.144865	-0.100565	-0.0434275	-0.0197747	-0.293361	-0.0398025	-0.215752
78.11	73.6265	5.05324	0.0811149	-0.347177	-0.0284983	-0.146579	0.365867	-0.0512044	0.0325343
78.83	73.7098	4.93051	0.0187733	-0.545199	-0.0132928	0.292891	-0.427497	0.0545536	0.298384
78.06	73.803	4.81914	-0.0219003	-0.617314	0.0155195	-0.318342	0.463636	0.0641923	0.111361
77.73	73.895	4.70781	-0.051792	-0.549113	0.0205113	0.126642	-0.47356	-0.123031	-0.360182
77.62	74.0053	4.61649	-0.0492478	-0.323334	0.021337	0.225999	0.443834	-0.0227274	-0.357289
77.8	74.1114	4.52191	-0.0466253	-0.026841	-0.0387554	-0.581135	-0.396867	0.102967	0.17468
79.55	74.2114	4.42204	-0.0533339	0.262197	-0.122908	0.67401	0.349879	0.0112042	0.53292
78.7	74.2912	4.30231	-0.0886413	0.463162	-0.146091	-0.294952	-0.287779	-0.0639831	0.177335
78.73	74.3784	4.19113	-0.117844	0.583684	0.0245126	-0.371741	0.233988	0.0484508	-0.392776
79.18	74.4691	4.08439	-0.144338	0.600695	0.282778	0.858348	-0.222662	-0.0547244	-0.472246
78.86	74.5501	3.96888	-0.183628	0.492391	0.377453	-0.795047	0.267104	-0.0508056	0.00883884
79.22	74.6304	3.85365	-0.223175	0.295553	0.190203	0.199073	-0.35366	0.228182	0.512547
79.35	74.7044	3.73304	-0.266464	0.0442207	-0.20929	0.549895	0.465716	-0.0874297	0.406122
74.71	74.7697	3.60497	-0.310014	-0.207457	-0.53955	-0.92625	-0.560597	-0.298358	-0.205785
78.6	74.8589	3.5026	-0.310385	-0.363321	-0.474018	0.676163	0.600077	0.328549	-0.548742
77.35	74.9364	3.38989	-0.308485	-0.455008	-0.0841077	-0.0491333	-0.591191	0.117549	-0.318228
78.39	75.0184	3.28303	-0.286347	-0.459758	0.407254	-0.476546	0.549611	-0.427051	0.308943
78.98	75.0948	3.17191	-0.256126	-0.402464	0.649164	0.576758	-0.489082	0.104259	0.636621
78.99	75.1625	3.05326	-0.22249	-0.304728	0.452473	-0.280908	0.426437	0.424573	0.223554
77.09	75.217	2.92274	-0.18797	-0.179654	-0.0603993	-0.0709403	-0.346047	-0.30394	-0.50553
78.01	75.2818	2.80458	-0.120097	0.00475345	-0.495289	0.237798	0.261179	-0.274098	-0.622
78.76	75.367	2.70929	-0.00653559	0.240132	-0.564	-0.231165	-0.208845	0.393729	0.0336536
79.56	75.4579	2.62168	0.126835	0.448697	-0.309483	0.106061	0.164257	0.00517689	0.58856
79.45	75.5408	2.52765	0.252427	0.551028	0.0377524	0.0135092	-0.114719	-0.346558	0.371214
79.32	75.6217	2.4331	0.366602	0.520621	0.289391	-0.0357483	0.0607128	0.258085	-0.242519
78.64	75.6849	2.32193	0.443414	0.340101	0.345687	0.00614956	0.0146028	0.146894	-0.495027
79.06	75.7545	2.21881	0.507474	0.090055	0.306534	0.0301257	-0.0958647	-0.334556	-0.0877496
79.31	75.8216	2.11445	0.54415	-0.180757	0.198733	-0.0527051	0.154209	0.0443968	0.345411
78.28	75.8669	1.98956	0.529231	-0.430427	-0.00142025	0.0476023	-0.157043	0.308933	0.251892
78.05	75.9183	1.87258	0.499342	-0.547557	-0.195786	0.0622752	0.122159	-0.127872	-0.0321707
75.73	75.9703	1.75804	0.452623	-0.502266	-0.342142	-0.25957	-0.0786617	-0.305953	-0.164332
78.2	76.0203	1.6437	0.390354	-0.307764	-0.378751	0.372349	0.0484942	0.2229	-0.156303
78.11	76.0769	1.5381	0.326289	-0.00516053	-0.228931	-0.219379	-0.0515796	0.284859	-0.0859341
78	76.1317	1.43305	0.254179	0.309328	0.0751797	-0.208416	0.0955985	-0.359755	0.057896
79.23	76.2006	1.34451	0.193264	0.56051	0.421649	0.643557	-0.1959	-0.19334	0.263001
78.16	76.2528	1.241	0.105962	0.621085	0.537536	-0.762834	0.337499	0.409966	0.167555
78.28	76.2918	1.12603	-0.00199624	0.469805	0.331296	0.424275	-0.472464	0.154626	-0.192385
78.1	76.3163	0.998472	-0.124139	0.153894	-0.0794266	0.295059	0.596542	-0.446735	-0.340634
74.55	76.3443	0.877202	-0.226995	-0.196161	-0.406002	-0.944063	-0.669066	-0.0516178	0.032895
79.07	76.3989	0.785855	-0.275659	-0.442723	-0.441584	1.00618	0.630817	0.449772	0.436942
74.61	76.4343	0.67808	-0.322204	-0.582643	-0.302805	-0.417632	-0.481592	-0.165016	0.110802
75.09	76.4854	0.589378	-0.324131	-0.529517	-0.0251395	-0.39442	0.259008	-0.245728	-0.406513
77.11	76.5525	0.520222	-0.28339	-0.302398	0.244563	0.845127	-0.0328489	0.186872	-0.325747
77.11	76.6151	0.449458	-0.233233	-0.00852468	0.329703	-0.719579	-0.170104	-0.00576086	0.206226
77.88	76.6825	0.386234	-0.17359	0.267017	0.22869	0.207741	0.324219	-0.014914	0.453799
77.02	76.7279	0.30313	-0.145074	0.403609	-0.00246576	0.295889	-0.404671	0.095353	0.032048
76.18	76.7705	0.219668	-0.129148	0.396389	-0.152945	-0.433627	0.434457	-0.136732	-0.372446
76.12	76.8109	0.136556	-0.125465	0.264596	-0.131397	0.219713	-0.424508	-0.0791042	-0.187629
78.29	76.8487	0.0534362	-0.134482	0.0593236	-0.0102616	0.0462813	0.383816	0.288458	0.2394
76.42	76.8752	-0.0382227	-0.163479	-0.156394	0.0590167	-0.0852933	-0.312653	-0.0384865	0.248635
76.84	76.9064	-0.122085	-0.187452	-0.28032	0.0424692	-0.052679	0.239654	-0.340476	-0.0761364
77.01	76.9593	-0.180688	-0.182156	-0.246245	-0.0159956	0.0956037	-0.210983	0.183083	-0.216444
76.13	77.0018	-0.246755	-0.1864	-0.11823	-0.127868	0.0412197	0.218178	0.229446	-0.116661
76.03	77.0384	-0.315786	-0.194528	0.0611578	-0.170802	-0.203956	-0.230506	-0.214473	0.0859015
77.42	77.0816	-0.375097	-0.189412	0.247105	-0.0387459	0.208428	0.232651	-0.102856	0.212912
77.12	77.1189	-0.437482	-0.184715	0.353548	0.178193	-0.0204968	-0.224269	0.139978	0.0897706
77.35	77.1489	-0.504375	-0.180779	0.33217	0.31332	-0.217798	0.211076	0.0658824	-0.153068
76.52	77.166	-0.581229	-0.179429	0.175443	0.240184	0.336635	-0.172103	-0.0306645	-0.207645
76.41	77.1891	-0.648771	-0.152099	-0.0445489	0.0152283	-0.18901	0.112525	-0.0758995	0.0544583
76.24	77.2164	-0.708466	-0.0957939	-0.263512	-0.239022	-0.181052	-0.045222	-0.0906209	0.255275
76.05	77.2571	-0.750879	-0.000148726	-0.408847	-0.368003	0.488432	-0.0415439	0.172673	0.0746489
75.61	77.288	-0.799763	0.103255	-0.473119	-0.332382	-0.488515	0.137182	0.098021	-0.299799
75.9	77.329	-0.834671	0.233091	-0.406122	-0.0861526	0.165976	-0.215826	-0.24543	-0.226724
76.84	77.3827	-0.853112	0.383764	-0.219253	0.249897	0.249891	0.233089	-0.101667	0.23527
76.91	77.4301	-0.874713	0.519466	0.00714004	0.428162	-0.530477	-0.18421	0.299861	0.334926
78.13	77.4718	-0.899181	0.628118	0.212983	0.331735	0.536605	0.0806485	0.107656	-0.096575
77.08	77.5035	-0.930735	0.696415	0.347678	0.0270213	-0.229844	0.0851612	-0.381276	-0.389566
77.64	77.5484	-0.946139	0.744659	0.417386	-0.24834	-0.225481	-0.303607	-0.0297257	-0.0302083
77.88	77.5787	-0.973635	0.732972	0.368369	-0.389185	0.510932	0.530973	0.380032	0.355692
76.33	77.5832	-1.02465	0.647182	0.20811	-0.320627	-0.384701	-0.686741	0.0122538	0.175447
76.21	77.5998	-1.0606	0.539246	0.0509541	0.0184436	0.0181859	0.752687	-0.314878	-0.175422
76.5	77.6177	-1.09194	0.405349	-0.0649936	0.400296	0.226491	-0.734684	-0.110707	-0.23486
77.24	77.6482	-1.10738	0.263985	-0.103211	0.546666	-0.184675	0.618435	0.362444	-0.0054206
76.34	77.6624	-1.13649	0.0859757	-0.113474	0.252632	-0.0656639	-0.417814	0.129759	0.0914235
76.28	77.6671	-1.17222	-0.111146	-0.0991284	-0.280749	0.30461	0.187088	-0.410079	0.0745987
76.19	77.6796	-1.19676	-0.29349	-0.0480233	-0.619282	-0.25819	0.0454606	-0.0893091	0.140468
76.06	77.6988	-1.21119	-0.451377	0.0119946	-0.498819	-0.133516	-0.271648	0.448733	0.0859679
77.31	77.7214	-1.21895	-0.58199	0.0414727	-0.00713256	0.548153	0.457766	0.000249881	-0.248036
74.28	77.7306	-1.23706	-0.698921	-0.00246955	0.479932	-0.574578	-0.571924	-0.496364	-0.437841
77	77.7556	-1.236	-0.761953	-0.0702388	0.666669	0.121148	0.608614	0.190762	0.0767487
77.14	77.7788	-1.23369	-0.790363	-0.168747	0.366414	0.457905	-0.600412	0.391783	0.667243
74.17	77.7834	-1.24744	-0.804323	-0.287569	-0.255617	-0.693432	0.583544	-0.328572	0.361233
74.17	77.792	-1.25408	-0.7742	-0.337802	-0.694551	0.444802	-0.548671	-0.151129	-0.521412
74.81	77.8107	-1.24744	-0.692332	-0.269592	-0.60137	0.0746392	0.480143	0.304925	-0.789168
74.19	77.8334	-1.2338	-0.571252	-0.0924665	-0.0579894	-0.531357	-0.394824	-0.0942714	-0.00217553
78.42	77.8569	-1.2168	-0.424912	0.147012	0.515235	0.620865	0.291193	-0.155625	0.856158
78.03	77.8604	-1.21787	-0.288607	0.35686	0.659232	-0.30147	-0.168936	0.219981	0.590691
76.8	77.8428	-1.23823	-0.168947	0.488236	0.306289	-0.130901	0.0783632	0.00555596	-0.45429
76.74	77.8291	-1.25224	-0.0360535	0.555087	-0.183561	0.43861	-0.0153492	-0.180845	-0.831776
76.38	77.8216	-1.25735	0.111377	0.543138	-0.440165	-0.52	-0.040525	0.0757644	-0.110324
77.48	77.805	-1.26927	0.250167	0.416396	-0.355824	0.342873	0.088215	0.0627502	0.647412
76.75	77.7768	-1.29063	0.373451	0.182768	-0.0548864	0.0398945	-0.110044	-0.0458606	0.510903
76.21	77.7412	-1.31687	0.485738	-0.107201	0.231111	-0.414925	0.12084	0.0623743	-0.182671
76.83	77.7029	-1.34312	0.593037	-0.383964	0.319571	0.577308	-0.122226	-0.059799	-0.51223
76.43	77.6588	-1.37217	0.692752	-0.586648	0.180257	-0.41326	0.124871	-0.112318	-0.209758
76.3	77.6218	-1.39075	0.799915	-0.647897	-0.0332077	-0.000139946	-0.133443	0.233732	0.243201
76.74	77.5832	-1.4076	0.901373	-0.565474	-0.183654	0.409968	0.13718	0.00659106	0.301132
75.21	77.5443	-1.42124	0.994059	-0.357017	-0.189274	-0.564583	-0.126297	-0.352806	0.0530685
76.88	77.512	-1.42481	1.07914	-0.0635108	-0.0752615	0.365873	0.0867805	0.189689	-0.133047
[truncated: 341 more rows]
