# Supplementary material for: Forecasting regional carbon prices in china with a hybrid model based on quadratic decomposition and comprehensive feature screening
Source: PLoS One. 2025 Jun 30;20(6):e0326926. doi: 10.1371/journal.pone.0326926 (PMC12208498; doi:10.1371/journal.pone.0326926)
Supplement: S1 Data — (ZIP) [file pone.0326926.s001.zip › supplementary information/supplementary information/Original Data and Data Description/GD Data/GDactual_vs_predicted.xlsx]

## Sheet: Sheet1
True Value	Predicted Value
76.75	76.5515
76.21	75.8547
76.83	75.8773
76.43	75.5736
76.3	76.0203
76.74	76.4835
75.21	74.9334
76.88	76.0671
77.25	76.3866
76.47	76.1773
77.93	77.1427
77.93	77.2365
77.65	76.9621
75.14	75.8133
76.34	75.1281
75.66	75.5534
75.64	74.6039
74.43	74.5854
74.28	73.8532
74.08	73.8278
75.61	74.3106
74.23	74.0098
74.16	73.8373
74.38	73.251
74.21	73.2828
74.58	74.8467
74.28	73.728
74.18	73.6554
74.3	73.6374
74.31	73.3363
74.14	73.9783
74.8	73.9156
76.1	74.8702
76.22	75.6183
76.85	76.808
76.71	76.2446
77.4	76.557
77.4	76.7656
77.81	76.4022
78.86	78.1021
79.35	78.6144
80.12	79.8659
80.01	79.336
80.78	78.9224
80.72	79.2344
80.6	79.2524
80.12	79.1381
80.73	79.0445
80.74	79.901
81.35	79.7971
81.37	80.0708
81.62	79.9842
81.75	79.9821
83.24	80.7922
83.02	80.8911
85.2	82.6734
84.25	82.6377
84.77	82.0846
82.84	81.208
83.72	81.1416
83.92	81.3271
83.9	82.5058
83.65	81.4583
83	81.5584
83.5	81.9552
83.61	82.2952
83.32	81.4833
83.76	81.948
83.34	82.0352
83.82	81.5263
83.88	82.0888
84.06	81.956
84.39	81.3585
84.17	82.0231
86.22	83.8044
84.64	82.3834
84.91	82.8478
82.75	80.5883
85.63	83.2966
85.31	82.6253
86.24	84.4527
86.1	83.9287
86.49	84.9597
85.84	84.0128
86.65	84.6004
86.96	85.795
85.99	85.0731
83.35	82.251
84.21	81.2526
84.52	82.6849
84.44	83.8981
84.48	82.4728
84.38	82.419
84.31	83.8687
84.71	82.8741
84.4	82.9195
84.65	83.7011
83.96	82.485
83.39	82.2738
83.73	82.4965
83.11	82.2783
82.79	81.6594
82.8	81.9315
81.49	81.2223
83.07	82.0408
81.36	80.3427
81.46	80.6765
82.97	82.4541
84.95	84.3129
80.89	80.6896
80.3	80.677
80.43	80.6132
79.45	78.8088
79.33	79.7253
78.41	77.8385
79.14	78.5859
79.13	79.0896
78.35	78.1847
78.43	77.9682
78.32	78.5394
77.48	76.9755
78.73	78.9576
77.89	78.605
77.52	77.3809
77.86	77.9773
78.31	78.3921
77.3	77.4394
77.25	77.2438
77.02	76.4976
79.39	78.8074
77.04	77.3838
75.37	76.6638
75.58	75.9691
75.58	75.8336
76.49	76.455
75.37	75.8078
75.32	75.5195
75.09	75.673
76.78	76.2295
76.78	76.211
75.23	76.1278
74.77	75.201
76.25	75.5932
75.1	75.4544
75.38	76.1305
74.02	74.7543
75.39	75.6531
73.35	74.2725
76.68	77.1293
74.57	75.4771
74.3	75.1425
73.36	73.4153
74.12	74.4777
72.46	72.968
74.99	75.3327
72.83	73.5196
72.83	73.36
69.02	69.8318
69.59	70.1203
68.68	68.5651
72.44	72.0974
72.81	73.5362
69.91	71.737
69.97	71.1402
69.2	69.9958
68.81	69.1252
69.71	70.4988
69.43	70.2373
68.13	68.7671
68.35	69.9183
69.15	69.6782
68.07	69.2321
69.59	70.5521
68.6	69.9228
69.47	71.1799
65.49	67.6029
65.74	66.8997
65.21	66.2843
70.43	69.9006
66.79	68.3422
65.01	66.8699
65.15	65.7098
65.41	66.7226
67.91	68.2111
65.32	67.2822
64.69	66.4927
66.04	66.8722
65.01	65.7974
65.03	65.7527
64.52	66.1997
64.75	65.4363
64.68	65.535
64.48	65.3972
64.55	65.8383
64.66	65.2948
64.5	64.9814
64.16	65.1176
64.03	64.9442
66.58	67.114
64.01	65.1329
64.13	65.5882
64.13	64.9589
65.67	65.3314
65.3	65.6263
64.15	65.6679
64.29	64.0365
64.97	65.2603
65.08	65.2106
60.57	62.3259
64.27	63.9158
66.6	66.1264
64.22	64.858
64.59	65.0306
64.81	64.7939
66.14	65.7957
66.74	66.985
65.85	66.1236
66.16	66.7859
64.37	65.4734
67.32	66.7719
67.16	67.1476
65.13	66.4277
64.66	65.1388
66.02	65.8303
64.71	65.1121
66.38	64.6106
65.15	65.8926
66.39	65.5755
66.78	65.8382
64.91	64.8922
65.02	64.8487
64.88	64.5598
67.67	66.9416
64.89	65.213
64.05	64.0531
64.71	64.515
63.71	63.8432
65.22	64.4589
64.04	64.4575
63.38	64.1418
63.37	63.0068
64.06	63.4761
63.55	63.9279
63.88	63.729
64.19	64.564
67.54	66.3068
66.61	66.8838
64.68	65.4516
64.54	65.1679
63.17	63.4623
62.78	62.8808
62.85	62.2853
62.89	63.2075
64.59	64.2081
63.13	63.7736
62.79	63.7523
62.59	62.9756
62.59	63.2597
62.68	63.0756
61.89	63.441
61.31	63.1672
62.67	62.7427
62.67	63.6386
62.16	62.903
62.79	63.6846
61.21	61.977
61.19	62.2708
61.36	62.0979
60.24	61.9651
59.11	60.7945
59.41	60.1972
55.84	58.4125
54.47	56.22
52.94	55.3578
53.86	54.9564
52.14	53.657
49.83	52.1908
49.16	51.3356
49.04	50.5362
48.25	50.2603
48.5	49.9712
48.5	49.7002
52.29	51.5832
50.49	51.3459
51.36	52.4807
51.93	52.9506
51.63	52.3458
48.76	50.595
48.9	49.7878
50.05	50.0374
50.07	50.0741
49.86	50.3115
49.36	50.595
49.36	49.8873
49.31	49.708
48.9	49.1099
48.92	49.4094
50.07	50.1908
48.5	49.0058
48.17	48.1923
47.32	48.169
47.2	47.478
49.27	48.3043
48.83	49.0325
51.25	50.8626
48.99	49.7419
48.86	49.8643
48.72	48.6744
48.02	48.8914
47.99	48.5375
46.8	47.0839
45.74	46.5265
44.96	45.8504
43.38	43.8494
41.1	42.5419
40.71	41.754
37.85	39.3209
36.96	38.5277
40.31	39.8774
43.45	42.1194
47.78	44.6859
48.64	47.1651
44.82	46.7444
42.47	43.8648
44.38	43.3246
43.55	42.9933
46.81	44.9044
48.72	47.4607
43.93	45.3745
46.64	46.5871
49.34	47.8701
44.42	46.2009
44.42	45.1721
44.4	44.5463
43.4	44.2975
44	44.5657
44.08	44.9157
44.08	44.201
45.97	45.2919
45.97	45.1109
48.93	47.025
40.47	43.4128
43.98	43.5081
47.94	45.5222
44.06	44.6548
40.7	42.1207
43.14	42.8086
47.12	45.0524
43.02	43.5709
