# Supplementary material for: Forecasting regional carbon prices in china with a hybrid model based on quadratic decomposition and comprehensive feature screening
Source: PLoS One. 2025 Jun 30;20(6):e0326926. doi: 10.1371/journal.pone.0326926 (PMC12208498; doi:10.1371/journal.pone.0326926)
Supplement: S1 Data — (ZIP) [file pone.0326926.s001.zip › supplementary information/supplementary information/Original Data and Data Description/GD Data/GDEA Closing Price.xlsx]

## Sheet: Sheet1
time	data
2014-04-04	62
2014-04-08	60.8
2014-04-09	60.8
2014-04-10	60.8
2014-04-11	60
2014-04-14	61.8
2014-04-15	63.3
2014-04-16	63.3
2014-04-17	63.3
2014-04-18	63.8
2014-04-21	62
2014-04-22	65.8
2014-04-23	61
2014-04-24	67
2014-04-25	71.6
2014-04-28	71.6
2014-04-29	71.6
2014-04-30	70.88
2014-05-05	66.8
2014-05-06	66.8
2014-05-07	66.8
2014-05-08	66.8
2014-05-09	65.12
2014-05-12	66.8
2014-05-13	65.12
2014-05-14	67.8
2014-05-15	69.5
2014-05-16	71.2
2014-05-19	74.6
2014-05-20	77
2014-05-21	74.7
2014-05-22	73
2014-05-23	73
2014-05-26	74.7
2014-05-27	74.7
2014-05-28	63.02
2014-05-29	65.18
2014-05-30	61.18
2014-06-03	63.5
2014-06-04	63.5
2014-06-05	66.38
2014-06-06	68.5
2014-06-09	62.5
2014-06-10	63.5
2014-06-11	65.16
2014-06-12	65.16
2014-06-13	66.82
2014-06-16	63.32
2014-06-17	60.28
2014-06-18	60.22
2014-06-19	63
2014-06-20	63.51
2014-06-23	65.35
2014-06-24	67.52
2014-06-25	68.66
2014-06-26	71
2014-06-27	68
2014-06-30	62.41
2014-07-01	58
2014-07-02	59.54
2014-07-03	61.58
2014-07-04	67.68
2014-07-07	60.91
2014-07-08	57.88
2014-07-09	55
2014-07-10	50.6
2014-07-11	46.5
2014-07-14	46
2014-07-15	44.99
2014-07-16	44.35
2014-07-17	44.35
2014-07-18	44.14
2014-07-21	44.14
2014-07-22	44.14
2014-07-23	48.55
2014-07-24	53.41
2014-07-25	58.75
2014-07-28	64.63
2014-07-29	58.17
2014-07-30	58.17
2014-07-31	71.09
2014-08-01	63.99
2014-08-04	57.84
2014-08-05	60
2014-08-06	54
2014-08-07	48.99
2014-08-08	52.12
2014-08-11	50.85
2014-08-12	50.96
2014-08-13	51.65
2014-08-14	50.79
2014-08-15	52.07
2014-08-18	52.01
2014-08-19	52.01
2014-08-20	48.5
2014-08-21	48.5
2014-08-22	43.65
2014-08-25	43.65
2014-08-26	43.65
2014-08-27	43.65
2014-08-28	43.65
2014-08-29	43.65
2014-09-01	43.65
2014-09-02	43
2014-09-03	43
2014-09-04	43
2014-09-05	43
2014-09-09	43
2014-09-10	43
2014-09-11	38.7
2014-09-12	38.7
2014-09-15	38.7
2014-09-16	38.7
2014-09-17	38.7
2014-09-18	38.7
2014-09-19	38.7
2014-09-22	38.74
2014-09-23	38.74
2014-09-24	38.74
2014-09-25	38.74
2014-09-26	38.74
2014-09-29	38.74
2014-09-30	38.74
2014-10-08	34.83
2014-10-09	31.35
2014-10-10	31.35
2014-10-13	28.52
2014-10-14	26.5
2014-10-15	26.65
2014-10-16	26.65
2014-10-17	26.9
2014-10-20	26.9
2014-10-21	26.1
2014-10-22	24.89
2014-10-23	23.8
2014-10-24	23.8
2014-10-27	26
2014-10-28	26
2014-10-29	26
2014-10-30	26
2014-10-31	26
2014-11-04	26
2014-11-05	26
2014-11-06	26
2014-11-07	26
2014-11-10	26
2014-11-11	26
2014-11-12	26
2014-11-13	26
2014-11-14	26
2014-11-17	23.6
2014-11-18	24.16
2014-11-19	24.16
2014-11-20	23.9
2014-11-21	23.9
2014-11-24	22.6
2014-11-25	22.8
2014-11-26	22.8
2014-11-27	22.8
2014-11-28	21
2014-12-01	21.55
2014-12-02	20.55
2014-12-03	22.6
2014-12-04	24.19
2014-12-05	26.02
2014-12-08	26.02
2014-12-09	27.8
2014-12-10	29.8
2014-12-11	31.6
2014-12-12	31.6
2014-12-15	28.5
2014-12-16	28.2
2014-12-17	30.49
2014-12-18	32.6
2014-12-19	32.6
2014-12-22	32.6
2014-12-23	32.6
2014-12-24	32.6
2014-12-25	32.6
2014-12-26	29.36
2014-12-29	32.21
2014-12-30	32.21
2014-12-31	32.21
2015-01-05	32.21
2015-01-06	32.21
2015-01-07	32.57
2015-01-08	29.36
2015-01-09	26.44
2015-01-12	23.8
2015-01-13	21.46
2015-01-14	21.46
2015-01-15	21.46
2015-01-16	20.6
2015-01-19	20.6
2015-01-20	20.6
2015-01-21	20.66
2015-01-22	20.66
2015-01-23	20.66
2015-01-26	20.66
2015-01-27	20.66
2015-01-28	20.66
2015-01-30	20.68
2015-02-02	20.69
2015-02-03	20.69
2015-02-04	20.8
2015-02-05	20.08
2015-02-06	20.8
2015-02-09	20.08
2015-02-10	20.08
2015-02-11	20.08
2015-02-12	20.8
2015-02-13	20.8
2015-02-16	20.8
2015-02-17	20.8
2015-02-25	20.8
2015-02-26	20.08
2015-02-27	20.88
2015-03-02	20.88
2015-03-03	20.88
2015-03-04	20.88
2015-03-05	20.98
2015-03-06	20.98
2015-03-09	21
2015-03-10	20.89
2015-03-11	20.89
2015-03-12	20.89
2015-03-13	20.89
2015-03-16	20.7
2015-03-17	20.61
2015-03-18	20.2
2015-03-19	21.29
2015-03-20	23.31
2015-03-23	24.62
2015-03-24	26.2
2015-03-25	28.82
2015-03-26	29.58
2015-03-27	32.54
2015-03-30	29.89
2015-03-31	28.16
2015-04-01	30.98
2015-04-02	28.19
2015-04-03	31.01
2015-04-07	34.11
2015-04-08	30.7
2015-04-09	27.63
2015-04-10	24.87
2015-04-13	22.38
2015-04-14	20.14
2015-04-15	19.06
2015-04-16	20.97
2015-04-17	20.21
2015-04-20	18.19
2015-04-21	19.82
2015-04-22	21.8
2015-04-23	21.65
2015-04-24	23.82
2015-04-27	23.65
2015-04-28	26.02
2015-04-29	23.46
2015-04-30	25.81
2015-05-04	28.39
2015-05-05	29.98
2015-05-06	32.98
2015-05-07	32.98
2015-05-08	32.98
2015-05-11	29.68
2015-05-12	26.8
2015-05-13	26.8
2015-05-14	26.8
2015-05-15	24.2
2015-05-18	24.2
2015-05-19	22.6
2015-05-20	23.52
2015-05-21	21.17
2015-05-22	19.06
2015-05-25	20.97
2015-05-26	18.96
2015-05-27	17.3
2015-05-28	17
2015-05-29	16.56
2015-06-01	18.22
2015-06-02	16.5
2015-06-03	17.66
2015-06-04	18
2015-06-05	18
2015-06-08	19.8
2015-06-09	18
2015-06-10	17.71
2015-06-11	16.99
2015-06-12	17.87
2015-06-15	17.22
2015-06-16	17.72
2015-06-17	17.47
2015-06-18	18.17
2015-06-19	16.35
2015-06-23	14.72
2015-06-24	14.91
2015-06-25	15.49
2015-06-26	14
2015-06-29	15.28
2015-06-30	16
2015-07-01	15.5
2015-07-02	15.44
2015-07-03	15.5
2015-07-06	15.24
2015-07-07	16
2015-07-08	15
2015-07-09	15.99
2015-07-10	15.19
2015-07-13	16.01
2015-07-14	15.52
2015-07-15	15.52
2015-07-16	16.01
2015-07-17	16.01
2015-07-20	16.01
2015-07-21	15.53
2015-07-22	15.84
2015-07-23	15.66
2015-07-24	16.42
2015-07-27	16.45
2015-07-28	16.45
2015-07-29	14.81
2015-07-30	15.14
2015-07-31	15.2
2015-08-03	16.3
2015-08-04	16.46
2015-08-05	16.5
2015-08-06	16.48
2015-08-07	16.48
2015-08-10	16.48
2015-08-11	16.48
2015-08-12	16.18
2015-08-13	16.5
2015-08-14	16.5
2015-08-17	16.5
2015-08-18	15.72
2015-08-19	15.51
2015-08-20	16.41
2015-08-21	17.48
2015-08-24	18.27
2015-08-25	16.6
2015-08-26	16.08
2015-08-27	16.08
2015-08-28	17.69
2015-08-31	19.4
2015-09-01	18
2015-09-02	16.2
2015-09-07	15.53
2015-09-08	15.53
2015-09-09	16.94
2015-09-10	16.93
2015-09-11	18.53
2015-09-14	18.26
2015-09-15	19.63
2015-09-16	18
2015-09-17	18
2015-09-18	16.2
2015-09-21	15.5
2015-09-22	15.92
2015-09-23	16.5
2015-09-24	16.5
2015-09-25	16.5
2015-09-28	16.5
2015-09-29	16.5
2015-09-30	16.5
2015-10-08	16.5
2015-10-09	16.5
2015-10-12	16.5
2015-10-13	15.98
2015-10-14	15.98
2015-10-15	15.5
2015-10-16	15.27
2015-10-19	15
2015-10-20	15
2015-10-21	15
2015-10-22	15
2015-10-23	15
2015-10-26	15.5
2015-10-27	15
2015-10-28	14.99
2015-10-29	14.99
2015-10-30	14.99
2015-11-02	14.98
2015-11-03	15.75
2015-11-04	14.96
2015-11-05	16.46
2015-11-06	15.44
2015-11-09	15
2015-11-10	15
2015-11-11	15.29
2015-11-12	14.91
2015-11-13	14.91
2015-11-16	14.91
2015-11-17	14.91
2015-11-18	14.91
2015-11-19	14.91
2015-11-20	14.69
2015-11-23	14.95
2015-11-24	14.99
2015-11-25	15.3
2015-11-26	15
2015-11-27	15
2015-11-30	15
2015-12-01	15.3
2015-12-02	15
2015-12-03	15
2015-12-04	15
2015-12-07	15
2015-12-08	15
2015-12-09	15
2015-12-10	15
2015-12-14	15.2
2015-12-15	15.2
2015-12-16	15.2
2015-12-17	14
2015-12-18	15.1
2015-12-21	15.1
2015-12-22	15.1
2015-12-23	15.45
2015-12-24	15.76
2015-12-25	16.2
2015-12-28	16.9
2015-12-29	17.4
2015-12-30	18.85
2015-12-31	18.85
2016-01-04	15.1
2016-01-05	15.1
2016-01-06	15.1
2016-01-07	18.45
2016-01-08	18.45
2016-01-11	18.45
2016-01-12	18.45
2016-01-13	18.45
2016-01-14	18.45
2016-01-15	18.45
2016-01-18	18.45
2016-01-19	18.45
2016-01-20	18.45
2016-01-21	18.45
2016-01-22	16.8
2016-01-25	12
2016-01-26	16.27
2016-01-27	16.22
2016-01-28	15.21
2016-01-29	15.01
2016-02-01	15.21
2016-02-02	15.21
2016-02-03	15.21
2016-02-04	15.01
2016-02-05	15.01
2016-02-15	16.5
2016-02-16	16.5
2016-02-17	16.5
2016-02-18	16.5
2016-02-19	16.5
2016-02-22	16.5
2016-02-23	16.5
2016-02-24	16.38
2016-02-25	14.75
2016-02-26	14.75
2016-02-29	15.96
2016-03-01	15.96
2016-03-02	14.36
2016-03-03	14.36
2016-03-04	14.36
2016-03-07	14.36
2016-03-08	14.36
2016-03-09	13.3
2016-03-10	13.3
2016-03-11	14.43
2016-03-14	15.2
2016-03-15	15.08
2016-03-16	15.98
2016-03-17	15.98
2016-03-18	15.98
2016-03-21	15.98
2016-03-22	16.01
2016-03-23	16.01
2016-03-24	16.2
2016-03-25	16.2
2016-03-28	16.2
2016-03-29	16.4
2016-03-30	15.81
2016-03-31	14.23
2016-04-01	14.31
2016-04-05	14.31
2016-04-06	12.99
2016-04-07	13.55
2016-04-08	14.23
2016-04-11	13.48
2016-04-12	12.26
2016-04-13	13.49
2016-04-14	14.75
2016-04-15	16.2
2016-04-18	14.58
2016-04-19	13.92
2016-04-20	13.1
2016-04-21	11.88
2016-04-22	11.57
2016-04-25	12.28
2016-04-26	12.09
2016-04-27	11.67
2016-04-28	11
2016-04-29	11.89
2016-05-03	12.96
2016-05-04	14.23
2016-05-05	15.5
2016-05-06	15.5
2016-05-09	16.04
2016-05-10	16.2
2016-05-11	14.58
2016-05-12	14.32
2016-05-13	15.6
2016-05-16	16.01
2016-05-17	16.01
2016-05-18	15
2016-05-19	15.65
2016-05-20	15.65
2016-05-23	15.65
2016-05-24	14.5
2016-05-25	15.5
2016-05-26	15.5
2016-05-27	16.2
2016-05-30	16.2
2016-05-31	14.58
2016-06-01	14.58
2016-06-02	14.66
2016-06-03	14.66
2016-06-06	13.19
2016-06-07	11.87
2016-06-08	10.74
2016-06-13	12.07
2016-06-14	12.98
2016-06-15	13
2016-06-16	12.86
2016-06-17	12.7
2016-06-20	11.74
2016-06-21	11.47
2016-06-22	11
2016-06-23	10.36
2016-06-24	9.32
2016-06-27	9.43
2016-06-28	8.6
2016-06-29	9.1
2016-06-30	8.76
2016-07-01	8.1
2016-07-04	8.29
2016-07-05	8.29
2016-07-06	8.29
2016-07-07	9.09
2016-07-08	9.79
2016-07-11	10.77
2016-07-12	10.1
2016-07-13	10.5
2016-07-14	10
2016-07-15	10
2016-07-18	10.05
2016-07-19	11.3
2016-07-20	11.5
2016-07-21	11.5
2016-07-22	11.5
2016-07-25	10.41
2016-07-26	9.94
2016-07-27	9
2016-07-28	8.19
2016-07-29	8.19
2016-08-01	8.8
2016-08-02	8.8
2016-08-03	9.68
2016-08-04	10.65
2016-08-05	10.65
2016-08-08	11.4
2016-08-09	11.4
2016-08-10	11.4
2016-08-11	10.8
2016-08-12	11.34
2016-08-15	11.88
2016-08-16	11.88
2016-08-17	11.88
2016-08-18	10.93
2016-08-19	11.89
2016-08-22	12.85
2016-08-23	13.1
2016-08-24	14.3
2016-08-25	14.3
2016-08-26	15.2
2016-08-29	14.46
2016-08-30	14.05
2016-08-31	15.16
2016-09-01	15.5
2016-09-02	15.58
2016-09-05	14.53
2016-09-06	15.49
2016-09-07	15.49
2016-09-08	15.49
2016-09-09	15.49
2016-09-12	15.49
2016-09-13	13.94
2016-09-14	14.22
2016-09-19	15.04
2016-09-20	15.04
2016-09-21	13.54
2016-09-22	12.54
2016-09-23	11.32
2016-09-26	12.04
2016-09-27	11.42
2016-09-28	11.45
2016-09-29	11.42
2016-09-30	10.31
2016-10-10	9.8
2016-10-11	10.68
2016-10-12	10.31
2016-10-13	11.3
2016-10-14	10.17
2016-10-17	11
2016-10-18	11.3
2016-10-24	10.46
2016-10-25	10.65
2016-10-26	10.86
2016-10-27	10.7
2016-10-28	11.7
2016-10-31	10.53
2016-11-01	9.8
2016-11-02	10.73
2016-11-03	11.5
2016-11-04	12.06
2016-11-07	13.2
2016-11-08	12.44
2016-11-09	12.44
2016-11-10	11.2
2016-11-11	11.33
2016-11-14	10.89
2016-11-15	11.9
2016-11-16	10.79
2016-11-17	10.49
2016-11-18	10.6
2016-11-21	10.13
2016-11-22	10.26
2016-11-23	10.62
2016-11-24	10.88
2016-11-25	11.21
2016-11-28	11.33
2016-11-29	12.45
2016-11-30	13.67
2016-12-01	13.73
2016-12-02	15
2016-12-05	14
2016-12-06	12.6
2016-12-07	12.59
2016-12-08	11.56
2016-12-09	11.25
2016-12-12	12.3
2016-12-13	11.2
2016-12-14	10.88
2016-12-15	11.31
2016-12-16	11.82
2016-12-19	12.05
2016-12-20	12.06
2016-12-21	12.44
2016-12-22	12.31
2016-12-23	12.49
2016-12-26	13.74
2016-12-27	14.61
2016-12-28	13.34
2016-12-29	13.78
2016-12-30	14.27
2017-01-03	15.27
2017-01-04	15.93
2017-01-05	16.59
2017-01-06	17.08
2017-01-09	17.73
2017-01-10	17.75
2017-01-11	18.26
2017-01-12	17.65
2017-01-13	18.29
2017-01-16	18.1
2017-01-17	16.52
2017-01-18	18.08
2017-01-19	17.81
2017-01-20	18.36
2017-01-23	17.89
2017-01-24	17.64
2017-01-25	17.77
2017-01-26	17.77
2017-02-03	18
2017-02-06	16.3
2017-02-07	15.3
2017-02-08	13.83
2017-02-09	12.87
2017-02-10	13.34
2017-02-13	13.64
2017-02-14	14.02
2017-02-15	15.25
2017-02-16	15.2
2017-02-17	14.96
2017-02-20	14.91
2017-02-21	14.86
2017-02-22	14.27
2017-02-23	14.81
2017-02-24	14.7
2017-02-27	14.7
2017-02-28	14.63
2017-03-01	15
2017-03-02	15.3
2017-03-03	15.07
2017-03-06	15.02
2017-03-07	15.09
2017-03-08	14.99
2017-03-09	15.07
2017-03-10	14.65
2017-03-13	14.84
2017-03-14	14.83
2017-03-15	13.62
2017-03-16	14.98
2017-03-17	15.51
2017-03-20	15.26
2017-03-21	15.54
2017-03-22	15.31
2017-03-23	15.69
2017-03-24	15.55
2017-03-27	15.63
2017-03-28	15.72
2017-03-29	15.54
2017-03-30	15.54
2017-03-31	15.37
2017-04-05	15.34
2017-04-06	15.32
2017-04-07	15.47
2017-04-10	15.35
2017-04-11	15.12
2017-04-12	15.01
2017-04-13	15.54
2017-04-14	15.18
2017-04-17	15
2017-04-18	15.96
2017-04-19	14.58
2017-04-20	14.43
2017-04-21	14.12
2017-04-24	14.92
2017-04-25	14.46
2017-04-26	13.99
2017-04-27	14.01
2017-04-28	14.56
2017-05-02	14.77
2017-05-03	15.36
2017-05-04	14.21
2017-05-05	14.1
2017-05-08	14.31
2017-05-09	14.68
2017-05-10	14.7
2017-05-11	14.78
2017-05-12	14.42
2017-05-15	15.47
2017-05-16	14.26
2017-05-17	14.39
2017-05-18	15.38
2017-05-19	16.23
2017-05-22	17.39
2017-05-23	18.9
2017-05-24	17.01
2017-05-25	15.31
2017-05-26	14.52
2017-05-31	13.98
2017-06-01	13.66
2017-06-02	13.94
2017-06-05	14.07
2017-06-06	13.72
2017-06-07	13.5
2017-06-08	14.27
2017-06-09	13.39
2017-06-12	13.5
2017-06-13	13.67
2017-06-14	13.48
2017-06-15	13.47
2017-06-16	12.84
2017-06-19	12.63
2017-06-20	13.09
2017-06-21	12.87
2017-06-22	12.76
2017-06-23	14
2017-06-26	14.76
2017-06-27	14.88
2017-06-28	15.69
2017-06-29	14.12
2017-06-30	12.85
2017-07-03	12.99
2017-07-04	11.88
2017-07-05	11.11
2017-07-06	12.22
2017-07-07	12
2017-07-10	12.38
2017-07-11	12.24
2017-07-12	12.04
2017-07-13	11.66
2017-07-14	11.66
2017-07-17	12.04
2017-07-18	12.04
2017-07-19	12.59
2017-07-20	12.13
2017-07-21	11.08
2017-07-24	11.06
2017-07-25	12.1
2017-07-26	12.72
2017-07-27	12.51
2017-07-28	11.64
2017-07-31	11.91
2017-08-01	12.98
2017-08-02	12.24
2017-08-03	11.05
2017-08-04	12.16
2017-08-07	12.51
2017-08-08	11.99
2017-08-09	12.09
2017-08-10	12.6
2017-08-11	12.12
2017-08-14	12.22
2017-08-15	12.36
2017-08-16	12.28
2017-08-17	12.28
2017-08-18	12.28
2017-08-21	12.28
2017-08-22	12.5
2017-08-23	12.98
2017-08-24	13
2017-08-25	13
2017-08-28	13.18
2017-08-29	13.18
2017-08-30	13
2017-08-31	12.81
2017-09-01	12.8
2017-09-04	12.7
2017-09-05	13
2017-09-06	12.89
2017-09-07	13.5
2017-09-08	12.86
2017-09-11	13.5
2017-09-12	13.5
2017-09-13	13.49
2017-09-14	13.57
2017-09-15	13.65
2017-09-18	13.7
2017-09-19	13.7
2017-09-20	13.11
2017-09-21	14.42
2017-09-22	15.47
2017-09-25	13.92
2017-09-26	13.85
2017-09-27	13.78
2017-09-28	13.7
2017-09-29	13.5
2017-10-09	13.5
2017-10-10	13.78
2017-10-11	13.89
2017-10-12	13.9
2017-10-13	14.1
2017-10-16	14
2017-10-17	14.92
2017-10-18	15.04
2017-10-19	14.92
2017-10-20	13.7
2017-10-23	13.5
2017-10-24	14.3
2017-10-25	13.1
2017-10-26	14.4
2017-10-27	13.48
2017-10-30	13.33
2017-10-31	13.44
2017-11-01	13.4
2017-11-02	13.6
2017-11-03	13.6
2017-11-06	13.55
2017-11-07	13.55
2017-11-08	13.55
2017-11-09	13.49
2017-11-10	13.43
2017-11-13	13.45
2017-11-14	14
2017-11-15	14.03
2017-11-16	13.56
2017-11-17	13.5
2017-11-20	13.5
2017-11-21	13.5
2017-11-22	13.25
2017-11-23	13.6
2017-11-24	14.49
2017-11-27	13.32
2017-11-28	14.23
2017-11-29	14.23
2017-11-30	14.23
2017-12-01	14.23
2017-12-04	13.5
2017-12-05	14.2
2017-12-06	13.1
2017-12-07	13.15
2017-12-08	13.73
2017-12-11	13.35
2017-12-12	14.69
2017-12-13	13.33
2017-12-14	13.96
2017-12-15	13.7
2017-12-18	13.34
2017-12-19	13.31
2017-12-20	13.08
2017-12-21	13.02
2017-12-22	13.2
2017-12-25	13.2
2017-12-26	14.17
2017-12-27	12.8
2017-12-28	12.9
2017-12-29	12.91
2018-01-02	12.91
2018-01-03	12.93
2018-01-04	12.93
2018-01-05	12.93
2018-01-08	12.93
2018-01-09	14
2018-01-10	12.62
2018-01-11	12.99
2018-01-12	13.9
2018-01-15	13.9
2018-01-17	12.8
2018-01-22	12.8
2018-01-23	12.8
2018-01-24	12.8
2018-01-25	12.7
2018-01-26	12.9
2018-01-29	13
2018-01-30	12.7
2018-01-31	12.7
2018-02-01	12.7
2018-02-05	13.67
2018-02-06	14.29
2018-02-07	12.87
2018-02-08	13.2
2018-02-09	12.81
2018-02-12	12.81
2018-02-23	12.81
2018-02-28	13.39
2018-03-01	12.52
2018-03-02	13.03
2018-03-05	13.12
2018-03-06	13.03
2018-03-09	13.1
2018-03-12	14.41
2018-03-14	13.44
2018-03-21	13.3
2018-03-22	13.21
2018-03-23	12.86
2018-03-26	13.28
2018-03-27	14.6
2018-03-28	15.12
2018-03-29	16.1
2018-03-30	14.49
2018-04-02	13.2
2018-04-03	13.53
2018-04-04	13.53
2018-04-09	14.31
2018-04-10	13.2
2018-04-11	13.74
2018-04-12	13.8
2018-04-13	14.1
2018-04-16	13.78
2018-04-17	13.75
2018-04-18	15.01
2018-04-19	13.58
2018-04-20	14
2018-04-23	13.7
2018-04-24	13.66
2018-04-25	13.59
2018-04-26	13.47
2018-04-27	13.88
2018-05-02	14.11
2018-05-03	14.48
2018-05-04	15.52
2018-05-07	14.34
2018-05-08	14.5
2018-05-09	14.34
2018-05-10	14.73
2018-05-11	14.85
2018-05-14	14.6
2018-05-15	14.6
2018-05-16	15.25
2018-05-17	15.75
2018-05-18	14.72
2018-05-21	14.93
2018-05-22	14.97
2018-05-23	14.97
2018-05-24	15.19
2018-05-25	14.91
2018-05-28	15
2018-05-29	15.19
2018-05-30	15.25
2018-05-31	15.25
2018-06-01	15.43
2018-06-04	15.51
2018-06-05	15.19
2018-06-06	15.32
2018-06-07	16.35
2018-06-08	15.51
2018-06-11	14.98
2018-06-12	15.13
2018-06-13	14.77
2018-06-14	15.02
2018-06-15	14.88
2018-06-19	14.52
2018-06-20	14.46
2018-06-21	14.61
2018-06-22	14.61
2018-06-25	14.35
2018-06-26	14.37
2018-06-27	14.37
2018-06-28	14
2018-06-29	14
2018-07-02	14.5
2018-07-03	14.12
2018-07-04	14.12
2018-07-05	14.44
2018-07-06	13
2018-07-09	13
2018-07-10	12.09
2018-07-11	13.3
2018-07-12	13.3
2018-07-13	14.2
2018-07-16	14.93
2018-07-17	14.33
2018-07-18	13.87
2018-07-19	13.8
2018-07-20	13.26
2018-07-23	13.71
2018-07-24	13.2
2018-07-25	13
2018-07-26	13
2018-07-27	13
2018-07-30	13.68
2018-07-31	13.68
2018-08-01	13.68
2018-08-02	13.51
2018-08-03	13.02
2018-08-06	13.39
2018-08-07	14.49
2018-08-08	13.89
2018-08-09	13.73
2018-08-10	14.93
2018-08-13	14.6
2018-08-14	13.88
2018-08-15	14.14
2018-08-16	14.01
2018-08-17	14.82
2018-08-20	13.88
2018-08-21	13.88
2018-08-22	13.88
2018-08-23	12.98
2018-08-24	14.8
2018-08-27	14.74
2018-08-28	13.8
2018-08-29	14.37
2018-08-30	14.39
2018-08-31	13
2018-09-03	12
2018-09-04	12
2018-09-05	13.2
2018-09-06	14.48
2018-09-07	13.45
2018-09-10	14.6
2018-09-11	16
2018-09-12	16
2018-09-13	16
2018-09-14	15.7
2018-09-17	14.9
2018-09-18	14.07
2018-09-19	14.07
2018-09-20	14.6
2018-09-21	15.5
2018-09-25	14
2018-09-26	14.37
2018-09-27	13.88
2018-09-28	14.59
2018-10-08	13.96
2018-10-09	15.31
2018-10-10	9.8
2018-10-11	9.8
2018-10-12	10.31
2018-10-15	15.14
2018-10-16	14.51
2018-10-17	15.89
2018-10-18	16.08
2018-10-19	15.25
2018-10-22	16.43
2018-10-23	16.94
2018-10-24	17.18
2018-10-25	17.2
2018-10-26	18.29
2018-10-29	18.09
2018-10-30	17.23
2018-10-31	17.16
2018-11-01	16.7
2018-11-02	16.99
2018-11-05	17
2018-11-06	17
2018-11-07	16.87
2018-11-08	15.24
2018-11-09	16.76
2018-11-12	16.11
2018-11-13	15.98
2018-11-14	16.2
2018-11-15	16.23
2018-11-16	17.22
2018-11-19	17.53
2018-11-20	17.53
2018-11-21	17.82
2018-11-22	17.82
2018-11-23	17.23
2018-11-26	17.13
2018-11-27	16.71
2018-11-28	17.5
2018-11-29	17.33
2018-11-30	16.78
2018-12-03	16.73
2018-12-04	17.83
2018-12-05	17.61
2018-12-06	17.46
2018-12-07	17.2
2018-12-10	17.06
2018-12-11	17.46
2018-12-12	17.5
2018-12-13	17.43
2018-12-14	17.43
2018-12-17	17.87
2018-12-18	17.89
2018-12-19	17.94
2018-12-20	17.94
2018-12-21	17.52
2018-12-24	18.04
2018-12-25	18.56
2018-12-26	17.65
2018-12-27	17.66
2018-12-28	18.87
2019-01-02	17.01
2019-01-03	16.52
2019-01-04	14.87
2019-01-07	16.36
2019-01-08	18
2019-01-09	18.84
2019-01-10	18.85
2019-01-11	19.29
2019-01-14	18.97
2019-01-15	18.9
2019-01-16	18.99
2019-01-17	18.96
2019-01-18	19
2019-01-21	19
2019-01-22	18.54
2019-01-23	18.54
2019-01-24	18.57
2019-01-25	18.54
2019-01-28	18.53
2019-01-29	18.39
2019-01-30	18.6
2019-01-31	18.56
2019-02-01	19.16
2019-02-11	17.9
2019-02-12	17.9
2019-02-13	17.9
2019-02-14	18.43
2019-02-15	19.43
2019-02-18	19.43
2019-02-19	19.7
2019-02-20	19.99
2019-02-21	19.5
2019-02-22	20.94
2019-02-25	20.51
2019-02-26	19.95
2019-02-27	19.66
2019-02-28	19.56
2019-03-01	20.25
2019-03-04	18.96
2019-03-05	19.11
2019-03-06	19.12
2019-03-07	19.32
2019-03-08	19.39
2019-03-11	20.11
2019-03-12	21.68
2019-03-13	21.45
2019-03-14	21.52
2019-03-15	21.3
2019-03-18	21.07
2019-03-19	21.34
2019-03-20	21.36
2019-03-21	21.16
2019-03-22	21.44
2019-03-25	21.31
2019-03-26	21.36
2019-03-27	21.34
2019-03-28	21.45
2019-03-29	21.71
2019-04-01	21.74
2019-04-02	21.67
2019-04-03	21.94
2019-04-04	21.83
2019-04-08	21.64
2019-04-09	21.49
2019-04-10	21.78
2019-04-11	21.43
2019-04-12	21.85
2019-04-15	21.7
2019-04-16	21.91
2019-04-17	22.24
2019-04-18	22.36
2019-04-19	22.41
2019-04-22	22.5
2019-04-23	22.46
2019-04-24	22.49
2019-04-25	22.47
2019-04-26	22.48
2019-04-29	22.03
2019-04-30	21.88
2019-05-06	20.24
2019-05-07	20.69
2019-05-08	21.63
2019-05-09	21.78
2019-05-10	21.93
2019-05-13	22.04
2019-05-14	22.25
2019-05-15	22.36
2019-05-16	22.42
2019-05-17	22.66
2019-05-20	23.12
2019-05-21	22.73
2019-05-22	22.85
2019-05-23	22.85
2019-05-24	23.08
2019-05-27	23.23
2019-05-28	22.5
2019-05-29	22.66
2019-05-30	23.05
2019-05-31	23.13
2019-06-03	23.2
2019-06-04	22.81
2019-06-05	22.86
2019-06-06	22.9
2019-06-10	23.03
2019-06-11	22.85
2019-06-12	23.06
2019-06-13	22.91
2019-06-14	22.94
2019-06-17	23.2
2019-06-18	23.36
2019-06-19	23.47
2019-06-20	23.27
2019-06-21	22.58
2019-06-24	22.01
2019-06-25	22.81
2019-06-26	22.57
2019-06-27	22.48
2019-06-28	23.64
2019-07-01	23.19
2019-07-02	23.2
2019-07-03	22.71
2019-07-04	23.43
2019-07-05	23.43
2019-07-08	23.65
2019-07-09	22.62
2019-07-10	22.38
2019-07-11	22.83
2019-07-12	22.71
2019-07-15	22.71
2019-07-16	22.71
2019-07-17	22.96
2019-07-18	23
2019-07-19	23.56
2019-07-22	23.03
2019-07-23	22.97
2019-07-24	23
2019-07-25	23.11
2019-07-26	23.1
2019-07-29	22.98
2019-07-30	23.1
2019-07-31	23.01
2019-08-01	23.01
2019-08-02	23.05
2019-08-05	23.06
2019-08-06	23.06
2019-08-07	23.01
2019-08-08	23.09
2019-08-09	23.05
2019-08-12	23.07
2019-08-13	23.12
2019-08-14	23.33
2019-08-15	23.76
2019-08-16	23.14
2019-08-19	23.06
2019-08-20	23.98
2019-08-21	24.22
2019-08-22	23.1
2019-08-23	23.72
2019-08-26	23.03
2019-08-27	23.03
2019-08-28	24.22
2019-08-29	24.9
2019-08-30	25.32
2019-09-02	26.09
2019-09-03	25.71
2019-09-04	25.62
2019-09-05	25.74
2019-09-06	25.96
2019-09-09	25.11
2019-09-10	26.03
2019-09-11	26.03
2019-09-12	25.99
2019-09-16	25.4
2019-09-17	24.25
2019-09-18	25.26
2019-09-19	25.11
2019-09-20	24.64
2019-09-23	25.48
2019-09-24	25.25
2019-09-25	25.95
2019-09-26	25.92
2019-09-27	25.99
2019-09-30	24.5
2019-10-08	26.07
2019-10-09	26.58
2019-10-10	25
2019-10-11	25.62
2019-10-14	25.71
2019-10-15	25.54
2019-10-16	25.43
2019-10-17	26.07
2019-10-18	26.23
2019-10-21	26.23
2019-10-22	26.15
2019-10-23	26.47
2019-10-24	26.19
2019-10-25	26.46
2019-10-28	26.71
2019-10-29	26.1
2019-10-30	26.02
2019-10-31	26.11
2019-11-01	26.01
2019-11-04	26.36
2019-11-05	26.58
2019-11-06	26.12
2019-11-07	26.7
2019-11-08	26.87
2019-11-11	26.75
2019-11-12	26.66
2019-11-13	26.9
2019-11-14	26.27
2019-11-15	27.02
2019-11-18	27.15
2019-11-19	27.43
2019-11-20	27.4
2019-11-21	27.44
2019-11-22	27.47
2019-11-25	27.16
2019-11-26	26.91
2019-11-27	27.15
2019-11-28	26.95
2019-11-29	26.95
2019-12-02	26.9
2019-12-03	26.89
2019-12-04	26.36
2019-12-05	27.19
2019-12-06	26.87
2019-12-09	26.79
2019-12-10	27.15
2019-12-11	25.75
2019-12-12	25.58
2019-12-13	26.43
2019-12-16	26.13
2019-12-17	26.35
2019-12-18	26.41
2019-12-19	26.35
2019-12-20	26.58
2019-12-23	27.07
2019-12-24	27.19
2019-12-25	27.52
2019-12-26	27.26
2019-12-27	27.34
2019-12-30	28.01
2019-12-31	27.88
2020-01-02	28.03
2020-01-03	28.4
2020-01-06	28.43
2020-01-07	29.23
2020-01-08	28.97
2020-01-09	28.93
2020-01-10	28.99
2020-01-13	29.11
2020-01-14	30.16
2020-01-15	28.36
2020-01-16	28.64
2020-01-17	28.75
2020-01-20	28.83
2020-01-21	27.06
2020-01-22	26.67
2020-01-23	27.15
2020-02-10	28.73
2020-02-11	28.17
2020-02-12	28.52
2020-02-13	28.51
2020-02-14	29.23
2020-02-17	28.56
2020-02-18	28.38
2020-02-19	27.23
2020-02-20	28.47
2020-02-21	28.73
2020-02-24	28.67
2020-02-25	28.67
2020-02-26	28.99
2020-02-27	29.68
2020-02-28	30.22
2020-03-02	30.02
2020-03-03	30.1
2020-03-04	30.84
2020-03-05	30.06
2020-03-06	30.73
2020-03-09	30.36
2020-03-10	30.34
2020-03-11	30
2020-03-12	29.93
2020-03-13	29.98
2020-03-16	29.92
2020-03-17	29.84
2020-03-18	30.18
2020-03-19	30.18
2020-03-20	30.2
2020-03-23	30.04
2020-03-24	29.8
2020-03-25	29.86
2020-03-26	29.49
2020-03-27	29.69
2020-03-30	29.52
2020-03-31	29.58
2020-04-01	29.2
2020-04-02	29.41
2020-04-03	29.33
2020-04-07	29.38
2020-04-08	29.45
2020-04-09	29.3
2020-04-10	29.01
2020-04-13	28.86
2020-04-14	28.38
2020-04-15	28.48
2020-04-16	28.66
2020-04-17	28.24
2020-04-20	27.61
2020-04-21	27.88
2020-04-22	28.38
2020-04-23	28.03
2020-04-24	28.22
2020-04-27	28.36
2020-04-28	27.99
2020-04-29	28.14
2020-04-30	27.9
2020-05-06	28.32
2020-05-07	28.21
2020-05-08	28.09
2020-05-11	28.09
2020-05-12	27.83
2020-05-13	27.98
2020-05-14	28.17
2020-05-15	28.44
2020-05-18	28.28
2020-05-19	28.49
2020-05-20	27.75
2020-05-21	28.16
2020-05-22	27.75
2020-05-25	28.67
2020-05-26	27.99
2020-05-27	28.38
2020-05-28	27.85
2020-05-29	28.66
2020-06-01	28.18
2020-06-02	27.22
2020-06-03	28.48
2020-06-04	28.1
2020-06-05	28.44
2020-06-08	27.68
2020-06-09	27.77
2020-06-10	27.75
2020-06-11	27.62
2020-06-12	27.75
2020-06-15	27.72
2020-06-16	27.54
2020-06-17	27.39
2020-06-18	27.47
2020-06-19	27.47
2020-06-23	27.33
2020-06-24	27.33
2020-06-29	27.32
2020-06-30	27.55
2020-07-01	27.6
2020-07-02	27.35
2020-07-03	27.49
2020-07-06	27.11
2020-07-07	27.09
2020-07-08	27.04
2020-07-09	27.42
2020-07-10	27.54
2020-07-13	27.2
2020-07-14	27.47
2020-07-15	27.05
2020-07-16	27.39
2020-07-17	27.86
2020-07-20	28.48
2020-07-21	27.98
2020-07-22	28.76
2020-07-23	28.42
2020-07-24	28.23
2020-07-27	27.81
2020-07-28	28.42
2020-07-29	28.36
2020-07-30	28.02
2020-07-31	28.35
2020-08-03	28.12
2020-08-04	27.9
2020-08-05	28
2020-08-06	28
2020-08-07	28.2
2020-08-10	28.14
2020-08-11	28.02
2020-08-12	28
2020-08-13	28.29
2020-08-14	28.02
2020-08-17	28.3
2020-08-18	28.04
2020-08-19	28.26
2020-08-20	28.1
2020-08-21	28.12
2020-08-24	28.26
2020-08-25	28.06
2020-08-26	27.95
2020-08-27	27.92
2020-08-28	27.69
2020-08-31	27.5
2020-09-01	28.09
2020-09-02	27.8
2020-09-03	27.81
2020-09-04	27.7
2020-09-07	27.81
2020-09-08	27.54
2020-09-09	27.86
2020-09-10	27.87
2020-09-11	28.05
2020-09-14	27.35
2020-09-15	28.01
2020-09-16	27.67
2020-09-17	28
2020-09-18	27.57
2020-09-21	27.89
2020-09-22	27.31
2020-09-23	27.99
2020-09-24	27.41
2020-09-25	27.97
2020-09-28	27.5
2020-09-29	27.84
2020-09-30	27.53
2020-10-09	27.24
2020-10-12	27.84
2020-10-13	28.42
2020-10-14	27.45
2020-10-15	27.11
2020-10-16	27.78
2020-10-19	27.22
2020-10-20	27.89
2020-10-21	27.48
2020-10-22	27.88
2020-10-23	27.5
2020-10-26	27.5
2020-10-27	27.21
2020-10-28	27.34
2020-10-29	27.49
2020-10-30	27.47
2020-11-02	27.81
2020-11-03	27.89
2020-11-04	27.21
2020-11-05	27.68
2020-11-06	27.4
2020-11-09	27.49
2020-11-10	27.39
2020-11-11	27.83
2020-11-12	27.79
2020-11-13	27.79
2020-11-16	27.92
2020-11-17	28.02
2020-11-18	28.19
2020-11-19	27.89
2020-11-20	27.98
2020-11-23	28.09
2020-11-24	28.22
2020-11-25	28.15
2020-11-26	28.11
2020-11-27	28.17
2020-11-30	27.47
2020-12-01	27.71
2020-12-02	28
2020-12-03	27.85
2020-12-04	28.19
2020-12-07	28.19
2020-12-08	28.17
2020-12-09	28.37
2020-12-10	28.38
2020-12-11	28.44
2020-12-14	28.38
2020-12-15	28.29
2020-12-16	28.44
2020-12-17	28.45
2020-12-18	28.36
2020-12-21	28.26
2020-12-23	28.16
2020-12-24	28.39
2020-12-25	28.85
2020-12-28	28.88
2020-12-29	28.24
2020-12-30	28.37
2020-12-31	28.41
2021-01-04	28.86
2021-01-05	28.41
2021-01-06	29.69
2021-01-07	29.04
2021-01-08	29.47
2021-01-11	30.49
2021-01-12	28.91
2021-01-13	30.1
2021-01-14	30.46
2021-01-15	30.41
2021-01-18	30.48
2021-01-19	31.1
2021-01-20	31.65
2021-01-21	31.65
2021-01-22	31.82
2021-01-25	31.9
2021-01-26	31.28
2021-01-27	31.02
2021-01-28	31.35
2021-01-29	31.35
2021-02-01	31.05
2021-02-02	31.16
2021-02-03	31.01
2021-02-04	30.64
2021-02-05	30.85
2021-02-08	30.93
2021-02-09	32.25
2021-02-10	32.28
2021-02-18	31.99
2021-02-19	32.27
2021-02-22	32.17
2021-02-23	32.09
2021-02-24	31.82
2021-02-25	32.18
2021-02-26	31.99
2021-03-01	32.12
2021-03-02	31.6
2021-03-03	32.46
2021-03-04	32.99
2021-03-05	33.9
2021-03-08	35.27
2021-03-09	35.5
2021-03-11	35.41
2021-03-12	35.24
2021-03-15	35.06
2021-03-16	35.28
2021-03-17	35.01
2021-03-18	35.01
2021-03-19	35.53
2021-03-22	36.06
2021-03-23	36.41
2021-03-24	36.48
2021-03-25	36.6
2021-04-16	37.18
2021-04-20	37.13
2021-04-22	37.57
2021-04-23	38.7
2021-05-10	39.42
2021-05-11	39.57
2021-05-12	39.67
2021-05-13	40.02
2021-05-17	40.15
2021-05-21	39.66
2021-05-25	40.01
2021-05-27	39.44
2021-05-28	41.08
2021-05-31	41.08
2021-06-03	40.07
2021-06-04	39.53
2021-06-10	39.95
2021-06-11	39.98
2021-06-15	40.07
2021-06-24	41.22
2021-06-28	42.26
2021-06-29	42.83
2021-07-05	43.13
2021-07-06	43.77
2021-07-13	43.29
2021-07-15	42.6787
2021-07-20	45.01
2021-07-21	45.51
2021-07-22	44.36
2021-07-30	40.18
2021-08-02	40.25
2021-08-10	39.22
2021-08-12	39.62
2021-08-16	38.52
2021-08-17	38.17
2021-08-18	37.48
2021-08-19	38.74
2021-08-23	38.24
2021-08-25	39.28
2021-08-26	38.05
2021-08-27	39.7
2021-08-30	38.74
2021-08-31	39.89
2021-09-01	38.22
2021-09-02	38.44
2021-09-03	38.49
2021-09-08	40.41
2021-09-09	40.41
2021-09-10	38.67
2021-09-13	39.04
2021-09-14	40.77
2021-09-15	40.95
2021-09-16	41.27
2021-09-17	41.25
2021-09-22	41.81
2021-09-23	41.88
2021-09-24	41.39
2021-09-27	42.81
2021-09-28	42.91
2021-09-29	43.65
2021-09-30	43.7
2021-10-11	44.87
2021-10-25	43.39
2021-10-27	43.12
2021-10-28	42.61
2021-10-29	43.36
2021-11-01	43.51
2021-11-02	43.13
2021-11-03	43.36
2021-11-08	43.23
2021-11-09	43.3
2021-11-10	43.84
2021-11-11	43.5
2021-11-12	44.01
2021-11-16	43.52
2021-11-17	44.49
2021-11-18	43.86
2021-11-19	44.42
2021-11-22	44.87
2021-11-23	44.89
2021-11-24	45.23
2021-11-25	45.16
2021-11-26	45.44
2021-11-29	45.08
2021-11-30	45.4
2021-12-01	45.28
2021-12-02	46.37
2021-12-03	46.99
2021-12-06	47.51
2021-12-09	47.8
2021-12-10	49.01
2021-12-13	50.1
2021-12-14	52.66
2021-12-15	56.38
2021-12-16	57.7
2021-12-17	57.65
2021-12-20	57.44
2021-12-22	53.2
2021-12-23	54.87
2021-12-27	56.97
2021-12-28	54.62
2021-12-30	53.85
2021-12-31	53.22
2022-01-04	54.54
2022-01-05	55.92
2022-01-06	55.81
2022-01-07	56.56
2022-01-10	57.5
2022-01-11	58.59
2022-01-12	59.53
2022-01-13	60.48
2022-01-14	59.96
2022-01-17	62.51
2022-01-18	60.61
2022-01-19	62.63
2022-01-24	68.61
2022-01-25	69.15
2022-01-26	68.94
2022-01-27	73.25
2022-01-28	77.7
2022-02-07	84.8
2022-02-08	92.67
2022-02-09	95.26
2022-02-10	85.94
2022-02-11	77.35
2022-02-14	73.85
2022-02-15	76.59
2022-02-16	77.15
2022-02-17	76.43
2022-02-18	76.59
2022-02-21	77.28
2022-02-22	77.51
2022-02-23	76.02
2022-02-24	73.2
2022-02-28	71.38
2022-03-01	69.44
2022-03-02	69.57
2022-03-03	66.95
2022-03-04	66.93
2022-03-07	66.55
2022-03-08	66.8
2022-03-09	69.71
2022-03-10	69.8
2022-03-11	71.72
2022-03-14	75.93
2022-03-15	77.45
2022-03-16	77.63
2022-03-17	77.18
2022-03-18	77.86
2022-03-21	76.23
2022-03-22	75.88
2022-03-23	75.66
2022-03-24	76.01
2022-03-25	77.87
2022-03-28	80.13
2022-03-29	81.2
2022-03-30	81.13
2022-03-31	80.16
2022-04-01	79.53
2022-04-06	79.71
2022-04-07	79.61
2022-04-08	79.88
2022-04-11	82.94
2022-04-12	81.28
2022-04-13	80.61
2022-04-14	80.22
2022-04-15	80.76
2022-04-18	81.05
2022-04-19	80.51
2022-04-20	79.4
2022-04-21	79.41
2022-04-22	81
2022-04-25	79.7
2022-04-26	79.83
2022-04-27	79.83
2022-04-28	80.3
2022-04-29	80.03
2022-05-05	79.85
2022-05-06	79.61
2022-05-09	79.56
2022-05-10	79.54
2022-05-11	80.83
2022-05-12	79.89
2022-05-13	79.71
2022-05-16	79.08
2022-05-17	78.13
2022-05-18	79.06
2022-05-19	79.65
2022-05-20	80.24
2022-05-23	80.19
2022-05-24	79.62
2022-05-25	79.56
2022-05-26	79.45
2022-05-27	78.15
2022-05-30	77.45
2022-05-31	78.12
2022-06-01	78.59
2022-06-02	77.57
2022-06-06	77.71
2022-06-07	78.25
2022-06-08	78.21
2022-06-09	80.42
2022-06-10	79.97
2022-06-13	79.47
2022-06-14	79.13
2022-06-15	79.54
2022-06-16	79.11
2022-06-17	79.19
2022-06-20	78.44
2022-06-21	78.27
2022-06-22	78.6
2022-06-23	78.26
2022-06-24	77.24
2022-06-27	79.21
2022-06-28	77.25
2022-06-29	78.57
2022-07-01	78.27
2022-07-04	80.01
2022-07-05	79.51
2022-07-06	78.31
2022-07-07	79.06
2022-07-08	78.99
2022-07-11	79.28
2022-07-12	79.19
2022-07-13	79.26
2022-07-14	79.32
2022-07-15	79.39
2022-07-18	79.48
2022-07-19	79.36
2022-07-20	78.25
2022-07-21	78.11
2022-07-22	78.83
2022-07-25	78.06
2022-07-26	77.73
2022-07-27	77.62
2022-07-28	77.8
2022-07-29	79.55
2022-08-01	78.7
2022-08-02	78.73
2022-08-04	79.18
2022-08-05	78.86
2022-08-08	79.22
2022-08-09	79.35
2022-08-10	74.71
2022-08-11	78.6
2022-08-12	77.35
2022-08-15	78.39
2022-08-16	78.98
2022-08-17	78.99
2022-08-18	77.09
2022-08-22	78.01
2022-08-23	78.76
2022-08-24	79.56
2022-08-25	79.45
2022-08-26	79.32
2022-08-29	78.64
2022-08-30	79.06
2022-08-31	79.31
2022-09-01	78.28
2022-09-02	78.05
2022-09-05	75.73
2022-09-06	78.2
2022-09-07	78.11
2022-09-08	78
2022-09-09	79.23
2022-09-13	78.16
2022-09-14	78.28
2022-09-15	78.1
2022-09-16	74.55
2022-09-19	79.07
2022-09-20	74.61
2022-09-21	75.09
2022-09-22	77.11
2022-09-23	77.11
2022-09-26	77.88
2022-09-27	77.02
2022-09-28	76.18
2022-09-29	76.12
2022-09-30	78.29
2022-10-10	76.42
2022-10-11	76.84
2022-10-12	77.01
2022-10-13	76.13
2022-10-14	76.03
2022-10-17	77.42
2022-10-18	77.12
2022-10-19	77.35
2022-10-20	76.52
2022-10-21	76.41
2022-10-24	76.24
2022-10-25	76.05
2022-10-26	75.61
2022-10-27	75.9
2022-10-28	76.84
2022-10-31	76.91
2022-11-01	78.13
2022-11-02	77.08
2022-11-03	77.64
2022-11-04	77.88
2022-11-07	76.33
2022-11-08	76.21
2022-11-09	76.5
2022-11-10	77.24
2022-11-11	76.34
2022-11-14	76.28
2022-11-15	76.19
2022-11-16	76.06
2022-11-17	77.31
2022-11-18	74.28
2022-11-21	77
2022-11-22	77.14
2022-11-23	74.17
2022-11-24	74.17
2022-11-25	74.81
2022-11-28	74.19
2022-11-29	78.42
2022-11-30	78.03
2022-12-01	76.8
2022-12-02	76.74
2022-12-05	76.38
2022-12-06	77.48
2022-12-07	76.75
2022-12-08	76.21
2022-12-09	76.83
2022-12-13	76.43
2022-12-14	76.3
2022-12-15	76.74
2022-12-16	75.21
2022-12-19	76.88
[truncated: 341 more rows]
