# Supplementary material for: Forecasting regional carbon prices in china with a hybrid model based on quadratic decomposition and comprehensive feature screening
Source: PLoS One. 2025 Jun 30;20(6):e0326926. doi: 10.1371/journal.pone.0326926 (PMC12208498; doi:10.1371/journal.pone.0326926)
Supplement: S1 Data — (ZIP) [file pone.0326926.s001.zip › supplementary information/supplementary information/Original Data and Data Description/GD Data/GDLSTM.xlsx]

## Sheet: Sheet1
data
62
60.8
60.8
60.8
60
61.8
63.3
63.3
63.3
63.8
62
65.8
61
67
71.6
71.6
71.6
70.88
66.8
66.8
66.8
66.8
65.12
66.8
65.12
67.8
69.5
71.2
74.6
77
74.7
73
73
74.7
74.7
63.02
65.18
61.18
63.5
63.5
66.38
68.5
62.5
63.5
65.16
65.16
66.82
63.32
60.28
60.22
63
63.51
65.35
67.52
68.66
71
68
62.41
58
59.54
61.58
67.68
60.91
57.88
55
50.6
46.5
46
44.99
44.35
44.35
44.14
44.14
44.14
48.55
53.41
58.75
64.63
58.17
58.17
71.09
63.99
57.84
60
54
48.99
52.12
50.85
50.96
51.65
50.79
52.07
52.01
52.01
48.5
48.5
43.65
43.65
43.65
43.65
43.65
43.65
43.65
43
43
43
43
43
43
38.7
38.7
38.7
38.7
38.7
38.7
38.7
38.74
38.74
38.74
38.74
38.74
38.74
38.74
34.83
31.35
31.35
28.52
26.5
26.65
26.65
26.9
26.9
26.1
24.89
23.8
23.8
26
26
26
26
26
26
26
26
26
26
26
26
26
26
23.6
24.16
24.16
23.9
23.9
22.6
22.8
22.8
22.8
21
21.55
20.55
22.6
24.19
26.02
26.02
27.8
29.8
31.6
31.6
28.5
28.2
30.49
32.6
32.6
32.6
32.6
32.6
32.6
29.36
32.21
32.21
32.21
32.21
32.21
32.57
29.36
26.44
23.8
21.46
21.46
21.46
20.6
20.6
20.6
20.66
20.66
20.66
20.66
20.66
20.66
20.68
20.69
20.69
20.8
20.08
20.8
20.08
20.08
20.08
20.8
20.8
20.8
20.8
20.8
20.08
20.88
20.88
20.88
20.88
20.98
20.98
21
20.89
20.89
20.89
20.89
20.7
20.61
20.2
21.29
23.31
24.62
26.2
28.82
29.58
32.54
29.89
28.16
30.98
28.19
31.01
34.11
30.7
27.63
24.87
22.38
20.14
19.06
20.97
20.21
18.19
19.82
21.8
21.65
23.82
23.65
26.02
23.46
25.81
28.39
29.98
32.98
32.98
32.98
29.68
26.8
26.8
26.8
24.2
24.2
22.6
23.52
21.17
19.06
20.97
18.96
17.3
17
16.56
18.22
16.5
17.66
18
18
19.8
18
17.71
16.99
17.87
17.22
17.72
17.47
18.17
16.35
14.72
14.91
15.49
14
15.28
16
15.5
15.44
15.5
15.24
16
15
15.99
15.19
16.01
15.52
15.52
16.01
16.01
16.01
15.53
15.84
15.66
16.42
16.45
16.45
14.81
15.14
15.2
16.3
16.46
16.5
16.48
16.48
16.48
16.48
16.18
16.5
16.5
16.5
15.72
15.51
16.41
17.48
18.27
16.6
16.08
16.08
17.69
19.4
18
16.2
15.53
15.53
16.94
16.93
18.53
18.26
19.63
18
18
16.2
15.5
15.92
16.5
16.5
16.5
16.5
16.5
16.5
16.5
16.5
16.5
15.98
15.98
15.5
15.27
15
15
15
15
15
15.5
15
14.99
14.99
14.99
14.98
15.75
14.96
16.46
15.44
15
15
15.29
14.91
14.91
14.91
14.91
14.91
14.91
14.69
14.95
14.99
15.3
15
15
15
15.3
15
15
15
15
15
15
15
15.2
15.2
15.2
14
15.1
15.1
15.1
15.45
15.76
16.2
16.9
17.4
18.85
18.85
15.1
15.1
15.1
18.45
18.45
18.45
18.45
18.45
18.45
18.45
18.45
18.45
18.45
18.45
16.8
12
16.27
16.22
15.21
15.01
15.21
15.21
15.21
15.01
15.01
16.5
16.5
16.5
16.5
16.5
16.5
16.5
16.38
14.75
14.75
15.96
15.96
14.36
14.36
14.36
14.36
14.36
13.3
13.3
14.43
15.2
15.08
15.98
15.98
15.98
15.98
16.01
16.01
16.2
16.2
16.2
16.4
15.81
14.23
14.31
14.31
12.99
13.55
14.23
13.48
12.26
13.49
14.75
16.2
14.58
13.92
13.1
11.88
11.57
12.28
12.09
11.67
11
11.89
12.96
14.23
15.5
15.5
16.04
16.2
14.58
14.32
15.6
16.01
16.01
15
15.65
15.65
15.65
14.5
15.5
15.5
16.2
16.2
14.58
14.58
14.66
14.66
13.19
11.87
10.74
12.07
12.98
13
12.86
12.7
11.74
11.47
11
10.36
9.32
9.43
8.6
9.1
8.76
8.1
8.29
8.29
8.29
9.09
9.79
10.77
10.1
10.5
10
10
10.05
11.3
11.5
11.5
11.5
10.41
9.94
9
8.19
8.19
8.8
8.8
9.68
10.65
10.65
11.4
11.4
11.4
10.8
11.34
11.88
11.88
11.88
10.93
11.89
12.85
13.1
14.3
14.3
15.2
14.46
14.05
15.16
15.5
15.58
14.53
15.49
15.49
15.49
15.49
15.49
13.94
14.22
15.04
15.04
13.54
12.54
11.32
12.04
11.42
11.45
11.42
10.31
9.8
10.68
10.31
11.3
10.17
11
11.3
10.46
10.65
10.86
10.7
11.7
10.53
9.8
10.73
11.5
12.06
13.2
12.44
12.44
11.2
11.33
10.89
11.9
10.79
10.49
10.6
10.13
10.26
10.62
10.88
11.21
11.33
12.45
13.67
13.73
15
14
12.6
12.59
11.56
11.25
12.3
11.2
10.88
11.31
11.82
12.05
12.06
12.44
12.31
12.49
13.74
14.61
13.34
13.78
14.27
15.27
15.93
16.59
17.08
17.73
17.75
18.26
17.65
18.29
18.1
16.52
18.08
17.81
18.36
17.89
17.64
17.77
17.77
18
16.3
15.3
13.83
12.87
13.34
13.64
14.02
15.25
15.2
14.96
14.91
14.86
14.27
14.81
14.7
14.7
14.63
15
15.3
15.07
15.02
15.09
14.99
15.07
14.65
14.84
14.83
13.62
14.98
15.51
15.26
15.54
15.31
15.69
15.55
15.63
15.72
15.54
15.54
15.37
15.34
15.32
15.47
15.35
15.12
15.01
15.54
15.18
15
15.96
14.58
14.43
14.12
14.92
14.46
13.99
14.01
14.56
14.77
15.36
14.21
14.1
14.31
14.68
14.7
14.78
14.42
15.47
14.26
14.39
15.38
16.23
17.39
18.9
17.01
15.31
14.52
13.98
13.66
13.94
14.07
13.72
13.5
14.27
13.39
13.5
13.67
13.48
13.47
12.84
12.63
13.09
12.87
12.76
14
14.76
14.88
15.69
14.12
12.85
12.99
11.88
11.11
12.22
12
12.38
12.24
12.04
11.66
11.66
12.04
12.04
12.59
12.13
11.08
11.06
12.1
12.72
12.51
11.64
11.91
12.98
12.24
11.05
12.16
12.51
11.99
12.09
12.6
12.12
12.22
12.36
12.28
12.28
12.28
12.28
12.5
12.98
13
13
13.18
13.18
13
12.81
12.8
12.7
13
12.89
13.5
12.86
13.5
13.5
13.49
13.57
13.65
13.7
13.7
13.11
14.42
15.47
13.92
13.85
13.78
13.7
13.5
13.5
13.78
13.89
13.9
14.1
14
14.92
15.04
14.92
13.7
13.5
14.3
13.1
14.4
13.48
13.33
13.44
13.4
13.6
13.6
13.55
13.55
13.55
13.49
13.43
13.45
14
14.03
13.56
13.5
13.5
13.5
13.25
13.6
14.49
13.32
14.23
14.23
14.23
14.23
13.5
14.2
13.1
13.15
13.73
13.35
14.69
13.33
13.96
13.7
13.34
13.31
13.08
13.02
13.2
13.2
14.17
12.8
12.9
12.91
12.91
12.93
12.93
12.93
12.93
14
12.62
12.99
13.9
13.9
12.8
12.8
12.8
12.8
12.7
12.9
13
12.7
12.7
12.7
13.67
14.29
12.87
13.2
12.81
12.81
12.81
13.39
12.52
13.03
13.12
13.03
13.1
14.41
13.44
13.3
13.21
12.86
13.28
14.6
15.12
16.1
14.49
13.2
13.53
13.53
14.31
13.2
13.74
13.8
14.1
13.78
13.75
15.01
13.58
14
13.7
13.66
13.59
13.47
13.88
14.11
14.48
15.52
14.34
14.5
14.34
14.73
14.85
14.6
14.6
15.25
15.75
14.72
14.93
14.97
14.97
15.19
14.91
15
15.19
15.25
15.25
15.43
15.51
15.19
15.32
16.35
15.51
14.98
15.13
14.77
15.02
14.88
14.52
14.46
14.61
14.61
14.35
14.37
14.37
14
14
14.5
14.12
14.12
14.44
13
13
12.09
13.3
13.3
14.2
14.93
14.33
13.87
13.8
13.26
13.71
13.2
13
13
13
13.68
13.68
13.68
13.51
13.02
13.39
14.49
13.89
13.73
14.93
14.6
13.88
14.14
14.01
14.82
13.88
13.88
13.88
12.98
14.8
14.74
13.8
14.37
14.39
13
12
12
13.2
14.48
13.45
14.6
16
16
16
15.7
14.9
14.07
14.07
14.6
15.5
14
14.37
13.88
14.59
13.96
15.31
9.8
9.8
10.31
15.14
14.51
15.89
16.08
15.25
16.43
16.94
17.18
17.2
18.29
18.09
17.23
17.16
16.7
16.99
17
17
16.87
15.24
16.76
16.11
15.98
16.2
16.23
17.22
17.53
17.53
17.82
17.82
17.23
17.13
16.71
17.5
17.33
16.78
16.73
17.83
17.61
17.46
17.2
17.06
17.46
17.5
17.43
17.43
17.87
17.89
17.94
17.94
17.52
18.04
18.56
17.65
17.66
18.87
17.01
16.52
14.87
16.36
18
18.84
18.85
19.29
18.97
18.9
18.99
18.96
19
19
18.54
18.54
18.57
18.54
18.53
18.39
18.6
18.56
19.16
17.9
17.9
17.9
18.43
19.43
19.43
19.7
19.99
19.5
20.94
20.51
19.95
19.66
19.56
20.25
18.96
19.11
19.12
19.32
19.39
20.11
21.68
21.45
21.52
21.3
21.07
21.34
21.36
21.16
21.44
21.31
21.36
21.34
21.45
21.71
21.74
21.67
21.94
21.83
21.64
21.49
21.78
21.43
21.85
21.7
21.91
22.24
22.36
22.41
22.5
22.46
22.49
22.47
22.48
22.03
21.88
20.24
20.69
21.63
21.78
21.93
22.04
22.25
22.36
22.42
22.66
23.12
22.73
22.85
22.85
23.08
23.23
22.5
22.66
23.05
23.13
23.2
22.81
22.86
22.9
23.03
22.85
23.06
22.91
22.94
23.2
23.36
23.47
23.27
22.58
22.01
22.81
22.57
22.48
23.64
23.19
23.2
22.71
23.43
23.43
23.65
22.62
22.38
22.83
22.71
22.71
22.71
22.96
23
23.56
23.03
22.97
23
23.11
23.1
22.98
23.1
23.01
23.01
23.05
23.06
23.06
23.01
23.09
23.05
23.07
23.12
23.33
23.76
23.14
23.06
23.98
24.22
23.1
23.72
23.03
23.03
24.22
24.9
25.32
26.09
25.71
25.62
25.74
25.96
25.11
26.03
26.03
25.99
25.4
24.25
25.26
25.11
24.64
25.48
25.25
25.95
25.92
25.99
24.5
26.07
26.58
25
25.62
25.71
25.54
25.43
26.07
26.23
26.23
26.15
26.47
26.19
26.46
26.71
26.1
26.02
26.11
26.01
26.36
26.58
26.12
26.7
26.87
26.75
26.66
26.9
26.27
27.02
27.15
27.43
27.4
27.44
27.47
27.16
26.91
27.15
26.95
26.95
26.9
26.89
26.36
27.19
26.87
26.79
27.15
25.75
25.58
26.43
26.13
26.35
26.41
26.35
26.58
27.07
27.19
27.52
27.26
27.34
28.01
27.88
28.03
28.4
28.43
29.23
28.97
28.93
28.99
29.11
30.16
28.36
28.64
28.75
28.83
27.06
26.67
27.15
28.73
28.17
28.52
28.51
29.23
28.56
28.38
27.23
28.47
28.73
28.67
28.67
28.99
29.68
30.22
30.02
30.1
30.84
30.06
30.73
30.36
30.34
30
29.93
29.98
29.92
29.84
30.18
30.18
30.2
30.04
29.8
29.86
29.49
29.69
29.52
29.58
29.2
29.41
29.33
29.38
29.45
29.3
29.01
28.86
28.38
28.48
28.66
28.24
27.61
27.88
28.38
28.03
28.22
28.36
27.99
28.14
27.9
28.32
28.21
28.09
28.09
27.83
27.98
28.17
28.44
28.28
28.49
27.75
28.16
27.75
28.67
27.99
28.38
27.85
28.66
28.18
27.22
28.48
28.1
28.44
27.68
27.77
27.75
27.62
27.75
27.72
27.54
27.39
27.47
27.47
27.33
27.33
27.32
27.55
27.6
27.35
27.49
27.11
27.09
27.04
27.42
27.54
27.2
27.47
27.05
27.39
27.86
28.48
27.98
28.76
28.42
28.23
27.81
28.42
28.36
28.02
28.35
28.12
27.9
28
28
28.2
28.14
28.02
28
28.29
28.02
28.3
28.04
28.26
28.1
28.12
28.26
28.06
27.95
27.92
27.69
27.5
28.09
27.8
27.81
27.7
27.81
27.54
27.86
27.87
28.05
27.35
28.01
27.67
28
27.57
27.89
27.31
27.99
27.41
27.97
27.5
27.84
27.53
27.24
27.84
28.42
27.45
27.11
27.78
27.22
27.89
27.48
27.88
27.5
27.5
27.21
27.34
27.49
27.47
27.81
27.89
27.21
27.68
27.4
27.49
27.39
27.83
27.79
27.79
27.92
28.02
28.19
27.89
27.98
28.09
28.22
28.15
28.11
28.17
27.47
27.71
28
27.85
28.19
28.19
28.17
28.37
28.38
28.44
28.38
28.29
28.44
28.45
28.36
28.26
28.16
28.39
28.85
28.88
28.24
28.37
28.41
28.86
28.41
29.69
29.04
29.47
30.49
28.91
30.1
30.46
30.41
30.48
31.1
31.65
31.65
31.82
31.9
31.28
31.02
31.35
31.35
31.05
31.16
31.01
30.64
30.85
30.93
32.25
32.28
31.99
32.27
32.17
32.09
31.82
32.18
31.99
32.12
31.6
32.46
32.99
33.9
35.27
35.5
35.41
35.24
35.06
35.28
35.01
35.01
35.53
36.06
36.41
36.48
36.6
37.18
37.13
37.57
38.7
39.42
39.57
39.67
40.02
40.15
39.66
40.01
39.44
41.08
41.08
40.07
39.53
39.95
39.98
40.07
41.22
42.26
42.83
43.13
43.77
43.29
42.6787
45.01
45.51
44.36
40.18
40.25
39.22
39.62
38.52
38.17
37.48
38.74
38.24
39.28
38.05
39.7
38.74
39.89
38.22
38.44
38.49
40.41
40.41
38.67
39.04
40.77
40.95
41.27
41.25
41.81
41.88
41.39
42.81
42.91
43.65
43.7
44.87
43.39
43.12
42.61
43.36
43.51
43.13
43.36
43.23
43.3
43.84
43.5
44.01
43.52
44.49
43.86
44.42
44.87
44.89
45.23
45.16
45.44
45.08
45.4
45.28
46.37
46.99
47.51
47.8
49.01
50.1
52.66
56.38
57.7
57.65
57.44
53.2
54.87
56.97
54.62
53.85
53.22
54.54
55.92
55.81
56.56
57.5
58.59
59.53
60.48
59.96
62.51
60.61
62.63
68.61
69.15
68.94
73.25
77.7
84.8
92.67
95.26
85.94
77.35
73.85
76.59
77.15
76.43
76.59
77.28
77.51
76.02
73.2
71.38
69.44
69.57
66.95
66.93
66.55
66.8
69.71
69.8
71.72
75.93
77.45
77.63
77.18
77.86
76.23
75.88
75.66
76.01
77.87
80.13
81.2
81.13
80.16
79.53
79.71
79.61
79.88
82.94
81.28
80.61
80.22
80.76
81.05
80.51
79.4
79.41
81
79.7
79.83
79.83
80.3
80.03
79.85
79.61
79.56
79.54
80.83
79.89
79.71
79.08
78.13
79.06
79.65
80.24
80.19
79.62
79.56
79.45
78.15
77.45
78.12
78.59
77.57
77.71
78.25
78.21
80.42
79.97
79.47
79.13
79.54
79.11
79.19
78.44
78.27
78.6
78.26
77.24
79.21
77.25
78.57
78.27
80.01
79.51
78.31
79.06
78.99
79.28
79.19
79.26
79.32
79.39
79.48
79.36
78.25
78.11
78.83
78.06
77.73
77.62
77.8
79.55
78.7
78.73
79.18
78.86
79.22
79.35
74.71
78.6
77.35
78.39
78.98
78.99
77.09
78.01
78.76
79.56
79.45
79.32
78.64
79.06
79.31
78.28
78.05
75.73
78.2
78.11
78
79.23
78.16
78.28
78.1
74.55
79.07
74.61
75.09
77.11
77.11
77.88
77.02
76.18
76.12
78.29
76.42
76.84
77.01
76.13
76.03
77.42
77.12
77.35
76.52
76.41
76.24
76.05
75.61
75.9
76.84
76.91
78.13
77.08
77.64
77.88
76.33
76.21
76.5
77.24
76.34
76.28
76.19
76.06
77.31
74.28
77
77.14
74.17
74.17
74.81
74.19
78.42
78.03
76.8
76.74
76.38
77.48
76.75
76.21
76.83
76.43
76.3
76.74
75.21
76.88
[truncated: 341 more rows]
