# Supplementary material for: Forecasting regional carbon prices in china with a hybrid model based on quadratic decomposition and comprehensive feature screening
Source: PLoS One. 2025 Jun 30;20(6):e0326926. doi: 10.1371/journal.pone.0326926 (PMC12208498; doi:10.1371/journal.pone.0326926)
Supplement: S1 Data — (ZIP) [file pone.0326926.s001.zip › supplementary information/supplementary information/Original Data and Data Description/GD Data/GDmodel_predictions.xlsx]

## Sheet: Sheet1
True Value	LSTM	Attention-LSTM	Optuna-Attention-LSTM	ICEEMDAN-Optuna-Attention-LSTM	ICEEMDAN-VMD-Optuna-Attention-LSTM	ICEEMDAN-SDAE-VMD-CPO-Optuna-Attention-LSTM	Lasso-ICEEMDAN-SDAE-VMD-CPO-Optuna-Attention-LSTM	Features-ICEEMDAN-SDAE-VMD-CPO-Bayesian-Attention-LSTM	Features-ICEEMDAN-SDAE-VMD-CPO-Optuna-Attention-LSTM
76.75	76.2567	78.0148	77.6172	77.0504	76.4323	75.7141	76.4679	78.1965	76.5515
76.21	75.5335	76.9753	76.4847	76.3526	75.6226	75.277	75.8081	77.5152	75.8547
76.83	74.9276	76.6961	76.2136	76.4213	75.6462	75.3723	75.7514	77.4099	75.8773
76.43	75.5897	77.421	76.9577	76.1551	75.5074	74.5018	75.3563	77.0367	75.5736
76.3	75.2198	76.8346	76.3383	76.6033	76.1189	75.3211	75.9372	77.6239	76.0203
76.74	75.0539	76.8277	76.3598	76.4176	75.9448	75.6463	76.2052	78.0434	76.4835
75.21	75.5148	77.2821	76.8207	75.4966	75.0278	74.3013	74.9631	76.5917	74.9334
76.88	73.9836	75.5305	75.005	76.6266	76.2229	75.7413	75.8876	77.7436	76.0671
77.25	75.6388	77.7031	77.2961	76.7061	76.2045	75.4975	75.7895	77.8107	76.3866
76.47	76.0957	77.5784	77.1163	76.3117	75.8695	75.22	75.6676	77.5451	76.1773
77.93	75.2201	76.8262	76.347	77.2064	76.6955	76.4474	76.5067	78.5821	77.1427
77.93	76.6668	78.5733	78.1637	77.4269	76.8198	76.473	76.4574	78.5301	77.2365
77.65	76.7067	78.1579	77.6909	77.4745	76.8702	76.3053	76.205	78.134	76.9621
75.14	76.3495	78.0114	77.541	77.0485	76.3002	75.179	75.2401	77.0054	75.8133
76.34	73.8109	75.3651	74.7943	76.1148	75.3822	74.6273	74.7698	76.5935	75.1281
75.66	75.0479	77.1869	76.7641	76.1273	75.4365	74.8901	75.3027	76.7813	75.5534
75.64	74.5092	75.9831	75.4748	75.173	74.5979	73.8791	74.6874	75.8587	74.6039
74.43	74.4341	76.281	75.8176	75.1903	74.5703	74.0902	74.8087	75.9372	74.5854
74.28	73.231	74.907	74.3814	74.256	73.671	73.1897	74.0478	75.3821	73.8532
74.08	73.0739	75.0058	74.5386	74.3185	73.7805	73.007	73.7863	75.1854	73.8278
75.61	72.9324	74.725	74.2382	74.5747	74.0846	73.4382	73.9361	75.6885	74.3106
74.23	74.4793	76.3863	75.9878	73.9167	73.3878	73.0368	73.3787	75.3992	74.0098
74.16	73.1075	74.5418	74.0338	73.5838	73.1229	73.3004	73.5246	75.291	73.8373
74.38	72.9346	74.8694	74.4292	73.8981	73.3815	72.583	72.7864	74.6947	73.251
74.21	73.2177	74.978	74.5216	74.8251	74.3659	72.5198	72.8506	74.7672	73.2828
74.58	73.069	74.7562	74.3033	75.6183	75.1839	73.9311	73.8975	76.3703	74.8467
74.28	73.4232	75.1942	74.7631	74.64	74.0485	72.8845	72.9435	75.3138	73.728
74.18	73.1315	74.7665	74.3104	74.5961	73.9073	72.8432	72.8907	75.1179	73.6554
74.3	73.0044	74.7588	74.3153	74.7868	74.1749	72.6958	72.5789	74.993	73.6374
74.31	73.1371	74.87	74.4353	74.9392	74.4672	72.6026	72.3551	74.7949	73.3363
74.14	73.161	74.8599	74.4187	74.9039	74.4934	73.3295	72.9572	75.4595	73.9783
74.8	72.9822	74.6767	74.23	74.3054	73.8685	73.2442	73.0855	75.4368	73.9156
76.1	73.6391	75.4152	75.0093	74.7959	74.3495	73.9695	73.9925	76.3918	74.8702
76.22	74.9623	76.6539	76.2699	75.8622	75.5092	74.8985	74.8697	77.1898	75.6183
76.85	75.0566	76.5561	76.1253	76.8318	76.5499	75.9192	75.7587	78.4158	76.808
76.71	75.6149	77.3116	76.9062	76.826	76.4654	75.5595	75.5305	78.0123	76.2446
77.4	75.4634	77.0107	76.5625	76.934	76.5959	75.9389	75.655	78.2445	76.557
77.4	76.1393	77.8497	77.434	76.7662	76.5208	76.105	75.3328	78.3924	76.7656
77.81	76.1507	77.6687	77.2272	76.7461	76.5946	75.7726	75.1864	77.9782	76.4022
78.86	76.5358	78.199	77.7742	78.5952	78.4775	77.27	76.7916	79.6746	78.1021
79.35	77.6035	79.2364	78.8233	79.4583	79.2589	77.8525	77.564	80.1768	78.6144
80.12	78.077	79.5744	79.14	79.9269	79.6371	79.0477	78.7007	81.2542	79.8659
80.01	78.7988	80.3941	79.9732	79.7057	79.2759	78.7488	78.1344	80.6651	79.336
80.78	78.6508	80.1354	79.6541	79.6778	79.2277	78.7613	77.5526	80.3151	78.9224
80.72	79.4075	81.0779	80.6363	80.3522	79.904	79.1981	78.126	80.6371	79.2344
80.6	79.3436	80.8186	80.3251	80.5069	80.1536	79.2724	78.155	80.4116	79.2524
80.12	79.1934	80.795	80.3072	80.2363	79.8795	79.1684	78.1301	80.3782	79.1381
80.73	78.7124	80.3043	79.7885	79.9757	79.6808	78.9388	78.2281	80.2559	79.0445
80.74	79.3646	81.1043	80.6223	80.3289	80.1471	79.4621	78.7824	80.8131	79.901
81.35	79.3908	80.934	80.4213	80.124	80.0576	79.4373	78.9538	80.7976	79.7971
81.37	79.983	81.6845	81.1922	80.245	80.2261	79.8516	78.4548	80.982	80.0708
81.62	79.9842	81.5291	81.0154	80.5405	80.5903	80.0051	78.5752	81.0203	79.9842
81.75	80.2069	81.8623	81.3666	80.8807	80.9538	80.1993	78.5626	80.8971	79.9821
83.24	80.3374	81.9334	81.4195	81.4317	81.5115	80.8338	79.2055	81.9002	80.7922
83.02	81.8599	83.5341	83.0967	81.943	82.0006	80.9001	79.1916	82.0647	80.8911
85.2	81.5779	82.9117	82.3916	83.2701	83.349	82.6337	80.7506	83.9783	82.6734
84.25	83.7683	85.4892	85.1034	83.7341	83.6789	82.6612	80.6863	83.8289	82.6377
84.77	82.7047	83.8221	83.2516	83.0658	83.0086	82.2135	80.2374	83.3387	82.0846
82.84	83.1921	84.911	84.4354	82.6334	82.5076	81.7271	79.3742	82.4442	81.208
83.72	81.2362	82.548	81.9142	81.9566	82.0412	81.317	79.7522	82.5531	81.1416
83.92	82.218	84.1166	83.6388	82.4289	82.5666	81.4545	79.6882	82.8728	81.3271
83.9	82.4933	83.8999	83.3533	82.8952	83.1446	82.5365	80.3519	84.0194	82.5058
83.65	82.4161	83.9832	83.455	81.9993	82.1465	81.573	79.4756	82.9668	81.4583
83	82.1372	83.7448	83.1679	82.1139	82.252	81.78	79.5376	83.1973	81.5584
83.5	81.4793	83.1013	82.5201	82.5675	82.7649	82.1219	80.0823	83.5865	81.9552
83.61	82.036	83.8018	83.2591	82.7351	82.9247	82.105	80.2065	83.7023	82.2952
83.32	82.1634	83.7121	83.1551	82.4045	82.5247	81.4812	79.359	82.8693	81.4833
83.76	81.8291	83.425	82.8678	82.8898	83.0115	82.0299	80.0189	83.5775	81.948
83.34	82.2857	83.9626	83.434	82.9027	83.0696	82.1034	80.2672	83.3933	82.0352
83.82	81.8488	83.3737	82.8016	82.4136	82.6007	81.4847	80.0997	82.9955	81.5263
83.88	82.3421	84.0534	83.533	83.1404	83.2869	82.4468	80.3322	83.7284	82.0888
84.06	82.4044	83.9229	83.3753	82.914	83.068	82.4168	79.9187	83.5068	81.956
84.39	82.5643	84.1743	83.6337	82.6491	82.7856	81.796	79.4257	82.9184	81.3585
84.17	82.8937	84.4628	83.9341	83.4818	83.6829	82.6852	80.0495	83.4497	82.0231
86.22	82.647	84.1508	83.607	83.8949	84.1595	83.9809	81.8054	85.4226	83.8044
84.64	84.7714	86.4726	86.0328	82.9896	83.1935	82.8626	80.5534	83.5754	82.3834
84.91	83.0405	84.1477	83.534	82.6985	82.9042	83.2305	80.6335	84.2706	82.8478
82.75	83.3054	85.1306	84.6245	82.119	82.3444	81.3176	79.0277	82.0689	80.5883
85.63	81.1467	82.5243	81.8465	83.528	84.0829	83.632	81.8931	85.0605	83.2966
85.31	84.2153	86.291	85.9015	83.676	84.1866	82.8534	80.7806	83.768	82.6253
86.24	83.8595	84.9165	84.3247	84.5376	85.1263	84.4661	82.4159	86.0991	84.4527
86.1	84.688	86.3878	85.918	84.8655	85.1852	84.076	81.6401	85.0857	83.9287
86.49	84.5048	85.8648	85.2821	84.7929	85.1143	84.8862	82.6534	86.1272	84.9597
85.84	84.8903	86.459	85.9346	84.5821	84.8276	83.9325	81.83	84.9287	84.0128
86.65	84.2065	85.5902	85.0094	84.9319	85.2113	84.2045	82.5826	85.6909	84.6004
86.96	85.0752	86.7162	86.204	86.3735	86.6149	85.7234	83.6047	86.9716	85.795
85.99	85.3907	86.7323	86.1907	85.5771	85.7692	85.0046	82.3783	86.0732	85.0731
83.35	84.3243	85.7258	85.1285	83.2922	83.3261	82.4429	80.0281	83.3332	82.251
84.21	81.6319	83.2007	82.5077	82.7096	82.8511	81.7689	79.3274	82.8167	81.2526
84.52	82.6981	84.7314	84.1931	83.7318	84.1317	82.8986	80.7653	84.2631	82.6849
84.44	83.1144	84.5923	84.0038	83.8947	84.4533	83.8495	81.6206	85.1944	83.8981
84.48	82.959	84.5688	83.9975	82.8874	83.1988	82.2015	80.3227	83.555	82.4728
84.38	82.9638	84.6259	84.0557	83.4874	83.6962	82.4993	79.9891	83.6987	82.419
84.31	82.8565	84.4852	83.9036	84.3542	84.6806	83.6428	81.5045	84.879	83.8687
84.71	82.7866	84.4247	83.8548	83.4178	83.721	82.1309	80.5714	83.7083	82.8741
84.4	83.2089	84.8527	84.3083	83.6096	83.8107	82.4473	80.5446	83.9302	82.9195
84.65	82.8726	84.379	83.8045	83.8991	84.1364	83.4801	81.0942	84.8719	83.7011
83.96	83.1254	84.7715	84.2246	83.0554	83.282	82.2924	80.0934	83.6404	82.485
83.39	82.4167	83.91	83.3281	83.2413	83.448	82.2064	79.6943	83.4511	82.2738
83.73	81.8476	83.5305	82.9465	83.5346	83.718	82.1703	80.0724	83.7704	82.4965
83.11	82.257	83.9786	83.4171	82.9791	83.1639	81.8238	79.8787	83.5	82.2783
82.79	81.63	83.1723	82.5743	82.2893	82.5482	81.4123	79.3103	82.714	81.6594
82.8	81.3016	83.0383	82.4592	82.2716	82.5871	81.4522	79.3738	83.1519	81.9315
81.49	81.3481	83.0439	82.4825	82.0038	82.3265	80.8153	78.8523	82.567	81.2223
83.07	80.0142	81.6178	80.9978	81.6783	81.9527	81.5638	79.5887	83.4841	82.0408
81.36	81.674	83.6514	83.1637	80.6632	80.8242	80.0857	78.1955	81.5818	80.3427
81.46	79.9229	81.2568	80.6144	81.0965	81.3918	80.0367	78.9108	82.1864	80.6765
82.97	79.9965	81.9761	81.4459	83.1109	83.4036	81.9632	80.4858	83.8891	82.4541
84.95	81.6289	83.3506	82.8656	83.3913	83.5828	83.3349	81.3857	85.3465	84.3129
80.89	83.6223	85.1504	84.7067	81.0016	80.8519	79.6747	78.2795	81.6623	80.6896
80.3	79.2633	80.3809	79.6637	80.7889	80.6374	80.066	78.9206	81.7083	80.677
80.43	78.7059	80.9561	80.4031	80.8947	80.8029	79.7384	78.6308	81.7202	80.6132
79.45	79.0803	80.8085	80.2305	79.6666	79.7213	77.8579	77.0979	79.9566	78.8088
79.33	78.1201	79.7539	79.1741	80.3409	80.4023	79.1242	77.8136	81.1224	79.7253
78.41	77.9884	79.8757	79.3328	79.2827	79.2596	77.1164	76.197	79.398	77.8385
79.14	77.0915	78.812	78.2303	79.6149	79.6675	77.9489	76.8976	80.0401	78.5859
79.13	77.8458	79.818	79.3107	79.8747	79.9234	78.3955	76.9236	80.245	79.0896
78.35	77.8638	79.5351	78.9894	78.777	78.7077	76.9517	76.0704	79.4279	78.1847
78.43	77.0241	78.765	78.2078	78.7937	78.6789	77.5328	76.0156	79.3194	77.9682
78.32	77.1039	78.9634	78.4535	78.5816	78.5369	77.687	76.1417	79.5792	78.5394
77.48	77.0349	78.7375	78.2227	77.956	77.8827	75.8899	75.3321	78.19	76.9755
78.73	76.1766	77.8706	77.3363	79.1387	79.1315	78.0555	77.2253	80.0845	78.9576
77.89	77.4551	79.382	78.9335	78.2407	78.1347	77.3647	76.4455	79.5659	78.605
77.52	76.6344	78.1031	77.5708	77.3269	77.1566	76.2254	75.4374	78.3932	77.3809
77.86	76.2009	78.0256	77.5267	78.594	78.4953	77.0572	75.9179	79.0036	77.9773
78.31	76.5843	78.3801	77.8902	78.9713	78.9426	77.0092	76.1791	79.4941	78.3921
77.3	77.0659	78.752	78.2854	78.2412	78.1251	76.5522	75.5899	78.2994	77.4394
77.25	76.0145	77.595	77.0681	77.6786	77.5224	76.1013	75.3263	78.1946	77.2438
77.02	75.9421	77.8116	77.3208	77.8894	77.7436	75.5318	74.9763	77.5933	76.4976
79.39	75.762	77.4685	76.9636	79.2029	79.1982	77.7723	76.8106	79.8522	78.8074
77.04	78.1813	80.0914	79.6996	78.1585	77.9466	76.1856	75.2966	78.2914	77.3838
75.37	75.7788	76.9766	76.3952	77.0481	76.7892	75.5964	74.8453	77.787	76.6638
75.58	73.9825	75.9476	75.4189	76.6631	76.3672	75.0502	74.2016	77.2337	75.9691
75.58	74.3114	76.2838	75.7891	76.443	76.24	74.5689	73.9306	77.0747	75.8336
76.49	74.4267	76.142	75.6545	76.5558	76.4182	75.2586	74.7597	77.6556	76.455
75.37	75.3329	77.1567	76.7141	75.9464	75.679	74.4449	74.0379	76.711	75.8078
75.32	74.1859	75.7354	75.2194	75.882	75.6764	74.3232	73.9057	76.4923	75.5195
75.09	74.0742	76	75.532	76.3553	76.1935	74.5945	73.8749	76.6175	75.673
76.78	73.8946	75.6443	75.1537	76.676	76.5927	74.9378	74.4747	77.2598	76.2295
76.78	75.6116	77.5128	77.1119	76.6911	76.5106	74.8546	74.1176	77.008	76.211
75.23	75.6234	77.0844	76.6138	76.3752	76.2226	74.7958	73.9899	76.9374	76.1278
74.77	73.9607	75.5635	75.0603	75.5707	75.3848	74.1439	73.504	76.0743	75.201
76.25	73.4862	75.3839	74.9039	75.644	75.5285	74.4228	73.9169	76.4156	75.5932
75.1	75.0678	76.9428	76.5321	76.1424	76.0418	74.2	73.9068	76.2469	75.4544
75.38	73.957	75.3683	74.8766	76.4321	76.37	74.7982	74.5282	77.2134	76.1305
74.02	74.1485	76.0504	75.6163	75.6175	75.3881	73.8912	73.3811	75.7126	74.7543
75.39	72.831	74.4223	73.9015	75.8864	75.7552	74.463	74.1751	76.7587	75.6531
73.35	74.19	76.2195	75.8153	75.8787	75.5957	72.8932	72.7961	75.2197	74.2725
76.68	72.2246	73.6291	73.0883	77.1217	76.9718	75.5861	75.276	78.2312	77.1293
74.57	75.4849	77.7528	77.4467	76.1754	75.6433	73.9813	73.4882	76.1436	75.4771
74.3	73.4763	74.5484	74.0117	75.347	74.9065	73.7193	73.7185	76.083	75.1425
73.36	73.0259	75.0464	74.6101	74.8516	74.2595	72.6262	72.4635	74.3899	73.4153
74.12	72.1697	73.8563	73.3605	74.7936	74.4263	73.08	73.2591	75.5255	74.4777
72.46	72.9612	74.8767	74.4645	74.5372	74.1124	71.8033	71.9094	73.9725	72.968
74.99	71.3634	72.8636	72.3626	75.2086	74.9141	73.7449	73.749	76.4781	75.3327
72.83	73.8279	75.983	75.6473	73.8112	73.2805	72.4016	71.7859	74.3754	73.5196
72.83	71.7768	72.9961	72.4737	72.2233	71.7863	71.7844	71.568	74.2806	73.36
69.02	71.6181	73.6744	73.2522	70.3338	69.7764	68.8356	69.0457	70.5263	69.8318
69.59	67.9298	69.4287	68.8528	69.988	69.7954	68.8894	69.5589	70.9964	70.1203
68.68	68.4041	70.7235	70.3235	70.4452	70.2239	67.24	68.1667	69.6838	68.5651
72.44	67.7331	69.3664	68.9083	73.3569	73.4423	70.7215	71.3656	73.4939	72.0974
72.81	71.4285	73.6144	73.3505	73.9572	73.7707	72.1767	71.8497	74.5797	73.5362
69.91	71.9345	73.1969	72.799	71.8569	71.3498	69.9458	69.8405	72.4242	71.737
69.97	68.8401	70.3366	69.8517	71.4866	70.9308	70.0231	69.7583	71.9055	71.1402
69.2	68.7514	70.8911	70.4859	70.6678	70.1542	68.732	68.4834	70.8324	69.9958
68.81	68.166	69.7983	69.3774	69.8342	69.4449	67.65	67.9814	70.0307	69.1252
69.71	67.7957	69.5444	69.1695	71.0378	70.7573	69.5452	69.3295	71.6213	70.4988
69.43	68.7065	70.4905	70.1536	70.5488	70.1439	68.7002	68.5245	70.9371	70.2373
68.13	68.4857	70.0393	69.6597	69.6358	69.1776	67.2248	67.4998	69.3544	68.7671
68.35	67.1384	68.797	68.3768	70.0502	69.8053	68.4557	68.8236	70.4781	69.9183
69.15	67.2997	69.224	68.8524	69.5414	69.2165	68.0079	68.334	70.3376	69.6782
68.07	68.1695	69.9184	69.5701	69.3863	68.9481	67.7572	67.9483	69.6695	69.2321
69.59	67.1462	68.63	68.245	70.3294	69.9525	68.8148	69.046	71.1551	70.5521
68.6	68.5458	70.4825	70.1757	70.7804	70.2655	68.1595	68.6702	70.4377	69.9228
69.47	67.6766	69.0647	68.6737	71.1792	70.7461	69.2921	69.5077	71.6533	71.1799
65.49	68.4261	70.285	69.9649	68.5333	67.7154	66.2911	66.2069	67.9011	67.6029
65.74	64.591	65.8404	65.3678	67.0965	66.4216	65.3762	66.0343	67.4079	66.8997
65.21	64.6128	66.8079	66.4722	67.5431	66.8713	64.9134	65.8773	67.0043	66.2843
70.43	64.3161	65.9148	65.5596	69.7002	69.4003	68.4626	69.1631	70.8248	69.9006
66.79	69.4573	71.6246	71.4795	68.5882	67.9381	66.7305	66.5479	68.5012	68.3422
65.01	66.1299	66.8127	66.3648	66.3054	65.6084	65.34	65.3281	67.0252	66.8699
65.15	63.9394	65.9495	65.5686	65.9343	65.3898	64.4138	64.47	66.3179	65.7098
65.41	64.0933	66.0103	65.6645	67.0699	66.9209	64.7673	65.3556	67.2099	66.7226
67.91	64.5202	66.1731	65.8656	68.2904	68.2335	66.3753	67.041	68.5914	68.2111
65.32	67.0083	68.792	68.5622	67.6029	67.1807	65.2219	65.8096	67.43	67.2822
64.69	64.5795	65.6448	65.2724	67.016	66.605	64.8498	65.1191	66.7406	66.4927
66.04	63.6751	65.5808	65.2538	67.1388	66.7788	65.4268	65.4251	67.2808	66.8722
65.01	65.0505	66.8778	66.6032	66.4778	66.0462	63.8288	64.5736	66.0076	65.7974
65.03	64.2094	65.5946	65.26	66.839	66.5114	64.0948	64.7548	66.2445	65.7527
64.52	64.1073	65.8306	65.5356	67.1456	66.8365	64.7662	65.1443	66.7891	66.1997
64.75	63.6398	65.1922	64.8821	66.8335	66.4795	64.2266	64.3148	66.0339	65.4363
64.68	63.8468	65.5272	65.2478	67.1234	66.7825	64.1402	64.6402	66.0057	65.535
64.48	63.8209	65.3854	65.0968	66.9604	66.6004	63.8973	64.5682	65.9705	65.3972
64.55	63.6157	65.219	64.9163	66.8445	66.4764	64.4762	64.6849	66.5742	65.8383
64.66	63.6671	65.2757	65.0012	66.4139	65.9907	64.0499	64.223	66.0295	65.2948
64.5	63.7875	65.3777	65.0952	66.3158	65.9043	64.0329	63.7087	65.6675	64.9814
64.16	63.638	65.1883	64.9085	66.362	66.013	63.854	63.5255	65.8503	65.1176
64.03	63.2913	64.8573	64.565	66.4994	66.1543	63.6408	63.6004	65.7532	64.9442
66.58	63.1489	64.7492	64.4681	67.1899	66.9088	65.8182	65.4032	68.0641	67.114
64.01	65.641	67.4349	67.2403	65.9563	65.4162	63.7494	63.1687	65.6609	65.1329
64.13	63.3047	64.324	63.9841	65.9529	65.6228	64.1466	64.1047	66.0869	65.5882
64.13	63.13	65.0171	64.7448	65.6923	65.2705	63.9489	63.5898	65.382	64.9589
65.67	63.2324	64.7888	64.5049	66.0526	65.7192	64.0657	63.8614	65.7647	65.3314
65.3	64.7741	66.4617	66.2363	66.9653	66.6704	64.867	64.0374	65.8475	65.6263
64.15	64.5077	65.8351	65.5482	66.7919	66.477	64.9007	63.9389	65.7713	65.6679
64.29	63.2808	64.7968	64.4852	66.0835	65.6256	63.0947	62.5851	64.3772	64.0365
64.97	63.3363	65.061	64.7848	66.935	66.6669	64.7001	63.6383	65.6676	65.2603
65.08	64.0773	65.6923	65.4279	65.8087	65.4457	64.1565	63.0304	65.3274	65.2106
60.57	64.2442	65.7352	65.4592	64.0327	63.4349	60.9189	60.4355	62.4574	62.3259
64.27	59.8604	61.0438	60.6664	65.7007	65.6727	63.3242	63.1314	64.6843	63.9158
66.6	63.0793	65.5064	65.3439	67.2986	67.2729	65.0544	64.3539	66.4692	66.1264
64.22	65.8605	67.1729	66.9679	66.1911	65.9475	63.6195	63.3502	64.7904	64.858
64.59	63.5632	64.6246	64.2961	66.275	66.0866	64.3645	63.6904	65.3844	65.0306
64.81	63.5782	65.4722	65.2054	66.4303	66.3081	63.8662	63.4004	65.1127	64.7939
66.14	63.8969	65.4415	65.1656	67.234	67.3241	64.706	64.3237	65.9619	65.7957
66.74	65.2371	66.8685	66.6365	68.1923	68.2853	65.9896	64.7983	67.2299	66.985
65.85	65.8908	67.3002	67.0428	67.5093	67.3579	65.1075	63.7917	66.3338	66.1236
66.16	64.9764	66.356	66.0564	67.5304	67.4009	65.6085	64.1756	67.0628	66.7859
64.37	65.1775	66.8466	66.5749	67.1488	67.0279	64.4255	63.4234	65.8723	65.4734
67.32	63.4976	64.8803	64.5404	67.6585	67.7097	65.8081	65.6249	67.4673	66.7719
67.16	66.2729	68.3192	68.1147	67.4917	67.301	66.5855	65.9684	67.5492	67.1476
65.13	66.3806	67.5347	67.2373	66.5587	66.2785	65.4853	64.5731	66.7394	66.4277
64.66	64.2547	65.6805	65.3343	66.9073	66.7654	64.8213	64.0795	65.8055	65.1388
66.02	63.6443	65.4613	65.1379	67.6048	67.6881	65.6068	64.3555	66.5386	65.8303
64.71	65.0541	66.8339	66.5773	66.8369	66.7868	64.8317	63.1232	65.7844	65.1121
66.38	63.9281	65.2427	64.9104	66.3439	66.2411	64.4947	62.9128	65.4636	64.6106
65.15	65.4091	67.3051	67.0567	67.6612	67.7535	65.7465	64.1789	66.7067	65.8926
66.39	64.3471	65.6345	65.2982	67.6376	67.8607	65.5909	64.0298	66.3746	65.5755
66.78	65.4104	67.2683	67.0107	67.6752	67.7465	65.5847	63.977	66.4708	65.8382
64.91	65.9014	67.3834	67.0855	66.683	66.6635	64.8467	62.8276	65.2972	64.8922
65.02	64.0534	65.4362	65.0957	66.6323	66.7423	64.5972	62.6425	65.3718	64.8487
64.88	64.0169	65.8371	65.5425	67.4292	67.6239	64.3291	62.3054	65.091	64.5598
67.67	63.9837	65.5401	65.2464	68.3817	68.6574	66.6764	64.3717	67.4185	66.9416
64.89	66.7299	68.564	68.3613	67.1323	66.9404	64.5325	62.3944	65.0514	65.213
64.05	64.1706	65.1668	64.7924	66.7752	66.6566	63.7373	61.8229	64.0848	64.0531
64.71	63.0456	64.9333	64.6141	67.3924	67.5044	64.6472	62.2465	64.9943	64.515
63.71	63.7368	65.5011	65.2222	66.0128	65.9279	63.5302	61.2727	64.119	63.8432
65.22	62.9091	64.3421	64.0343	65.757	65.633	64.1834	62.1661	64.9368	64.4589
64.04	64.2909	66.1252	65.8875	65.9846	65.8916	64.2126	61.9461	64.6932	64.4575
63.38	63.2757	64.5802	64.2605	65.3194	65.3105	63.7055	61.6472	64.2218	64.1418
63.37	62.4894	64.1723	63.8828	64.3993	64.3745	62.5065	60.7736	63.1307	63.0068
64.06	62.4704	64.1516	63.8629	64.4958	64.7183	62.8743	61.2074	63.7736	63.4761
63.55	63.1933	64.8467	64.5904	64.5672	64.8936	63.5024	61.8329	64.2269	63.9279
63.88	62.7599	64.184	63.9116	64.3023	64.5247	63.0722	61.729	63.9176	63.729
64.19	63.0035	64.6522	64.3961	65.8728	66.2816	63.9938	62.4856	64.9947	64.564
67.54	63.3371	64.8849	64.623	67.7627	68.4211	65.8708	64.194	66.7929	66.3068
66.61	66.6128	68.4085	68.2432	68.1868	68.5964	65.7963	64.1547	66.7832	66.8838
64.68	65.8686	66.8909	66.5915	67.0902	67.2493	64.6645	62.9509	65.2896	65.4516
64.54	63.7484	65.2467	64.9173	66.853	66.9911	64.659	63.1306	65.3687	65.1679
63.17	63.5049	65.2704	64.9853	65.6602	65.6083	62.8742	61.4545	63.5472	63.4623
62.78	62.3034	63.7483	63.4385	64.8709	64.8238	62.4093	61.2161	63.1144	62.8808
62.85	61.8886	63.5639	63.2859	64.6628	64.6455	61.6664	60.9016	62.6594	62.2853
62.89	62.0049	63.6261	63.3568	65.5724	65.8249	62.4689	61.4655	63.5682	63.2075
64.59	62.0861	63.6643	63.4052	66.1194	66.5078	63.4278	61.9473	64.5603	64.2081
63.13	63.7275	65.4731	65.2446	65.8047	66.0155	62.6184	61.0323	63.699	63.7736
62.79	62.4157	63.6936	63.3759	65.3198	65.5521	62.5411	61.188	63.6981	63.7523
62.59	61.8892	63.6256	63.3443	64.5494	64.7018	61.6987	60.7291	62.7983	62.9756
62.59	61.7188	63.2975	63.0345	64.3144	64.5621	61.8834	61.2004	63.1436	63.2597
62.68	61.7535	63.3092	63.0625	64.0275	64.2473	61.9332	61.0094	63.1215	63.0756
61.89	61.8616	63.3815	63.1415	63.8827	64.0715	62.3036	61.3633	63.5471	63.441
61.31	61.1087	62.5502	62.2903	63.8717	64.1301	62.0767	61.1238	63.4169	63.1672
62.67	60.483	62.0625	61.802	64.1453	64.5041	61.6671	60.82	63.0069	62.7427
62.67	61.7842	63.503	63.3002	64.8827	65.3906	62.2275	61.4268	64.0005	63.6386
62.16	61.9346	63.296	63.0548	64.3192	64.7549	61.6865	60.7217	63.2265	62.903
62.79	61.3795	62.8466	62.5921	64.4847	64.8749	62.5948	61.5525	64.1396	63.6846
61.21	61.9167	63.5419	63.3189	63.7073	63.7846	60.857	59.7763	62.1117	61.977
61.19	60.4693	61.7658	61.4905	63.9109	64.0775	61.0989	60.6043	62.6055	62.2708
61.36	60.3101	61.9888	61.7613	63.7614	63.8001	60.8643	60.4392	62.3581	62.0979
60.24	60.5439	62.0581	61.8377	63.0165	62.8811	60.1823	59.8796	62.0123	61.9651
59.11	59.5187	60.8909	60.6442	62.166	61.9118	59.083	58.8372	60.8087	60.7945
59.41	58.3393	59.8681	59.6243	61.3018	60.9734	58.4051	58.2605	60.1117	60.1972
55.84	58.5746	60.2453	60.0383	59.4762	58.9347	56.5361	56.39	57.9972	58.4125
54.47	55.2997	56.4742	56.1963	56.9344	56.2249	54.379	54.7232	56.1609	56.22
52.94	53.6735	55.4394	55.2185	56.0178	55.3523	53.3461	53.6665	55.5641	55.3578
53.86	52.256	53.77	53.5844	55.794	55.4369	53.1284	53.3587	55.3258	54.9564
52.14	53.0831	54.7667	54.6489	54.7372	54.3958	51.458	51.7097	53.386	53.657
49.83	51.7055	52.8696	52.7158	52.9771	52.6992	49.994	50.6415	51.7664	52.1908
49.16	49.3555	50.7141	50.5564	51.3606	51.1733	49.1876	49.8879	51.13	51.3356
49.04	48.4803	50.0211	49.9185	50.6239	50.5093	48.1816	48.8803	50.5585	50.5362
48.25	48.4099	49.7789	49.7201	50.8322	50.8688	48.1858	48.9281	50.5192	50.2603
48.5	47.775	48.9384	48.8875	51.0025	51.0923	47.9479	48.7345	50.5503	49.9712
48.5	47.9274	49.1722	49.1532	51.9667	52.1969	48.0405	48.3657	50.4024	49.7002
52.29	47.9928	49.0874	49.0776	53.6507	54.2129	50.3334	50.4641	52.6648	51.5832
50.49	51.4854	52.9411	52.9903	53.4383	53.4654	49.7631	48.7815	51.7609	51.3459
51.36	50.3217	50.8185	50.7772	53.8622	53.8719	50.9186	50.4154	53.1862	52.4807
51.93	50.715	51.9904	51.9728	54.2039	54.147	51.7387	50.7162	53.5868	52.9506
51.63	51.3146	52.3135	52.3201	53.6255	53.3681	51.06	50.2642	52.7561	52.3458
48.76	51.104	52.0234	52.0139	52.2893	51.791	49.3706	48.4734	51.0028	50.595
48.9	48.395	49.1514	49.1118	51.5116	51.0733	48.7106	48.1945	50.7253	49.7878
50.05	48.1383	49.4416	49.4526	51.9941	51.6491	49.0918	48.3092	51.1705	50.0374
50.07	49.3427	50.4772	50.5164	52.2074	51.9069	48.8301	48.0383	50.9862	50.0741
49.86	49.613	50.5173	50.5268	52.3091	52.1265	49.084	48.5093	51.1102	50.3115
49.36	49.3862	50.4047	50.3879	52.1159	51.9727	49.4868	48.6012	51.4474	50.595
49.36	48.852	49.8848	49.8665	51.4378	51.2682	48.5643	47.8437	50.5526	49.8873
49.31	48.7762	49.8915	49.8852	51.2894	51.1214	48.4868	47.7962	50.4121	49.708
48.9	48.7565	49.7947	49.7982	50.7621	50.5219	47.7082	46.8841	49.7065	49.1099
48.92	48.3943	49.3691	49.3725	51.146	51.021	48.0923	47.5798	50.1201	49.4094
50.07	48.3626	49.3887	49.408	51.7284	51.7514	49.0981	48.4282	51.0207	50.1908
48.5	49.4371	50.5463	50.5797	50.683	50.4425	47.6441	46.7239	49.4961	49.0058
48.17	48.1676	48.9087	48.8986	49.9617	49.7932	47.2114	46.9497	49.042	48.1923
47.32	47.6012	48.7147	48.7188	49.6258	49.4793	47.2293	47.0563	49.099	48.169
47.2	46.8054	47.7659	47.7848	49.4508	49.296	46.5052	46.0424	48.3251	47.478
49.27	46.6293	47.6784	47.7127	50.4603	50.4206	47.198	46.9579	49.36	48.3043
48.83	48.5593	49.7392	49.8047	51.333	51.2695	47.9746	47.2329	49.8941	49.0325
51.25	48.4897	49.2018	49.2235	52.2623	52.3386	49.8344	49.1127	51.9191	50.8626
48.99	50.572	51.7987	51.8484	51.5193	51.1767	48.2728	47.4659	49.8109	49.7419
48.86	48.7672	49.2907	49.2727	50.8952	50.5334	48.3339	48.2882	50.1431	49.8643
48.72	48.2337	49.4136	49.4126	49.9463	49.2192	47.0419	46.8761	48.9106	48.6744
48.02	48.1137	49.09	49.1227	50.3353	49.7297	47.2182	47.4902	49.2617	48.8914
47.99	47.5222	48.4118	48.4434	50.0291	49.3158	47.3548	47.2743	48.9594	48.5375
46.8	47.4288	48.4243	48.4634	48.7901	47.823	45.7558	45.5813	47.402	47.0839
45.74	46.3773	47.2258	47.2534	48.1843	47.3622	45.4233	45.3637	47.2211	46.5265
44.96	45.2635	46.256	46.2773	46.7962	45.9826	44.7438	44.5796	46.6779	45.8504
43.38	44.4471	45.4544	45.4959	44.818	43.9856	42.0372	42.6107	44.337	43.8494
41.1	42.9834	43.8785	43.9257	43.7074	43.1207	40.598	41.9639	43.0493	42.5419
40.71	40.7671	41.6265	41.6893	42.2868	41.844	40.13	41.8491	42.5557	41.754
37.85	40.1225	41.1962	41.2985	40.4886	39.7255	37.6263	39.0041	39.8885	39.3209
36.96	37.6677	38.3295	38.4431	40.8495	40.2738	36.9565	38.6733	39.7102	38.5277
40.31	36.4758	37.4596	37.5923	42.8431	42.6876	38.5966	40.224	42.0278	39.8774
43.45	39.3607	40.5669	40.7565	45.7895	46.0916	41.1341	42.5679	44.4033	42.1194
47.78	42.92	43.6657	43.8409	47.905	48.5156	43.4667	44.886	46.2189	44.6859
48.64	47.3388	48.1342	48.2785	48.3966	48.828	45.7434	46.1513	47.3339	47.1651
44.82	48.5526	48.8835	48.9581	46.6678	46.6427	44.9939	44.8725	46.1763	46.7444
42.47	44.8608	45.0874	45.111	44.7361	44.3322	42.4368	42.9377	43.8553	43.8648
44.38	41.966	42.788	42.8716	45.1094	44.5607	42.5536	43.338	44.5701	43.3246
43.55	43.3762	44.4695	44.659	46.1954	45.4142	41.8353	42.3611	44.2663	42.9933
46.81	43.1817	43.5411	43.7233	48.3875	48.1539	44.4845	45.2306	46.6321	44.9044
48.72	46.0664	47.0685	47.2425	49.089	48.7963	47.1894	46.7163	48.7402	47.4607
43.93	48.3122	48.9358	49.0567	46.9272	46.2218	43.8677	43.286	45.4324	45.3745
46.64	44.1214	44.2857	44.2926	47.5885	47.3872	45.5258	46.1119	47.8596	46.5871
49.34	45.6496	47.2194	47.2949	47.8698	47.2826	46.6259	46.6249	48.8383	47.8701
44.42	48.6175	49.5294	49.6573	46.4489	45.6011	44.2763	44.4482	46.353	46.2009
44.42	44.5976	44.6118	44.6488	46.1655	45.6457	44.1942	44.4281	46.1625	45.1721
44.4	43.7198	44.9165	44.9899	46.14	45.5191	43.4088	43.5087	45.8383	44.5463
43.4	43.7688	44.6428	44.7581	45.9542	45.482	42.758	43.3891	45.6425	44.2975
44	43.0114	43.7401	43.8349	45.7951	45.493	43.2815	44.2552	46.0663	44.5657
44.08	43.4407	44.4083	44.5093	45.724	45.3362	43.5922	44.844	46.1946	44.9157
44.08	43.6498	44.4402	44.5345	45.3445	44.8494	42.9164	43.7774	44.8215	44.201
45.97	43.6695	44.4593	44.5494	46.4479	46.2192	43.6942	45.0972	46.3737	45.2919
45.97	45.3498	46.3643	46.4653	47.0409	46.7612	44.043	43.7118	45.8464	45.1109
48.93	45.6356	46.2737	46.3558	47.7672	47.7184	46.1413	45.8917	48.0048	47.025
40.47	48.2522	49.3089	49.4204	44.8044	43.9159	41.4418	41.087	42.9479	43.4128
43.98	41.0077	40.735	40.7696	45.077	44.7257	42.583	43.6798	45.0108	43.5081
47.94	42.6726	44.5071	44.6272	46.3628	45.8018	44.7962	44.7294	46.5395	45.5222
44.06	47.0356	47.9648	48.1771	45.3349	44.5597	43.237	43.4762	44.4569	44.6548
40.7	44.3088	44.2539	44.3177	43.9697	43.2363	40.7881	41.4664	42.1755	42.1207
43.14	40.5306	41.2875	41.3321	45.4736	45.3306	42.1488	42.7187	44.3133	42.8086
47.12	42.0935	43.4902	43.6327	46.7638	46.7168	44.5315	44.5888	46.5162	45.0524
43.02	46.291	47.3325	47.509	44.5499	43.7555	41.6674	41.4642	43.7819	43.5709
