# Supplementary material for: Forecasting regional carbon prices in china with a hybrid model based on quadratic decomposition and comprehensive feature screening
Source: PLoS One. 2025 Jun 30;20(6):e0326926. doi: 10.1371/journal.pone.0326926 (PMC12208498; doi:10.1371/journal.pone.0326926)
Supplement: S1 Data — (ZIP) [file pone.0326926.s001.zip › supplementary information/supplementary information/Original Data and Data Description/GD Data/GD_results_ice.xlsx]

## Sheet: Sheet1
Original_data	IMF 1	IMF 2	IMF 3	IMF 4	IMF 5	IMF 6	IMF 7	IMF 8	IMF 9
62	0.714429	0.504714	-0.282304	-2.93959	-1.55302	10.4767	11.899	17.6048	26.0837
60.8	-0.304006	0.168391	-0.344486	-3.09425	-1.6288	10.548	11.9292	17.6094	26.0709
60.8	0.0817431	-0.348274	-0.298792	-3.18178	-1.67254	10.617	11.9571	17.6135	26.0581
60.8	-0.16025	-0.868168	-0.1629	-3.19553	-1.68406	10.6838	11.9828	17.617	26.0451
60	-0.836954	-0.983092	0.00678621	-3.12994	-1.66424	10.7481	12.0061	17.62	26.0321
61.8	0.409701	-0.21262	0.107611	-2.98484	-1.61448	10.8098	12.0272	17.6224	26.0189
63.3	0.293557	0.725248	0.0431909	-2.7643	-1.53651	10.869	12.0459	17.6244	26.0057
63.3	-0.590504	1.03271	-0.216826	-2.47721	-1.43236	10.9253	12.0622	17.6257	25.9923
63.3	0.0502929	0.746252	-0.619327	-2.13785	-1.30425	10.9788	12.0763	17.6266	25.9789
63.8	0.32638	0.157405	-0.984634	-1.76414	-1.15449	11.0293	12.0879	17.6268	25.9653
62	-0.998786	-0.573864	-1.06178	-1.37633	-0.985532	11.0766	12.0972	17.6266	25.9517
65.8	2.60802	-1.36756	-0.685046	-0.994311	-0.799987	11.1207	12.1041	17.6258	25.9379
61	-2.40098	-1.88194	0.130478	-0.635135	-0.600517	11.1615	12.1086	17.6244	25.9241
67	-0.513389	-0.925057	1.17229	-0.312729	-0.389735	11.1987	12.1107	17.6225	25.9102
71.6	1.74118	1.0888	2.10555	-0.0384925	-0.170234	11.2324	12.1104	17.62	25.8961
71.6	-0.585423	2.30563	2.61308	0.179375	0.055435	11.2625	12.1077	17.617	25.882
71.6	0.122675	1.79934	2.50509	0.338384	0.284786	11.2887	12.1026	17.6135	25.8678
70.88	1.18147	0.200217	1.78349	0.446792	0.515261	11.311	12.0951	17.6094	25.8535
66.8	-1.52737	-0.905335	0.646965	0.520705	0.74426	11.3294	12.0852	17.6048	25.839
66.8	0.207004	-0.606398	-0.613988	0.57952	0.969239	11.3436	12.073	17.5996	25.8245
66.8	0.385438	0.10724	-1.75476	0.644736	1.18772	11.3536	12.0583	17.5939	25.8099
66.8	0.191768	0.37267	-2.63049	0.738203	1.39732	11.3592	12.0412	17.5876	25.7952
65.12	-1.15675	0.128419	-3.16043	0.877529	1.59587	11.3605	12.0218	17.5808	25.7804
66.8	1.93049	-0.722827	-3.26853	1.0736	1.78142	11.3571	12	17.5735	25.7655
65.12	-1.21701	-1.55829	-2.89852	1.32294	1.95234	11.3492	11.9759	17.5656	25.7505
67.8	0.382399	-1.72879	-2.0191	1.60428	2.10738	11.3365	11.9494	17.5572	25.7354
69.5	-0.209964	-1.10441	-0.726852	1.88759	2.24553	11.3189	11.9205	17.5483	25.7202
71.2	-0.378017	0.232026	0.761447	2.14102	2.3659	11.2965	11.8894	17.5389	25.7049
74.6	0.1438	1.497	2.16082	2.33295	2.46766	11.269	11.8559	17.5289	25.6895
77	0.815521	1.44087	3.19322	2.43183	2.55011	11.2364	11.8202	17.5184	25.674
74.7	-0.35334	0.212575	3.68283	2.40864	2.61261	11.1986	11.7822	17.5074	25.6585
73	-0.80034	-0.496115	3.57123	2.24644	2.65475	11.1556	11.7419	17.4959	25.6428
73	-1.35564	0.500618	2.85205	1.95174	2.6765	11.1074	11.6994	17.4839	25.6271
74.7	1.06581	2.01237	1.64075	1.55016	2.67807	11.054	11.6547	17.4714	25.6112
74.7	2.95196	1.67359	0.177904	1.07382	2.65967	10.9952	11.6078	17.4583	25.5953
63.02	-3.67021	-0.673122	-1.24488	0.55724	2.62154	10.9312	11.5588	17.4448	25.5792
65.18	1.75048	-2.48953	-2.31739	0.0363057	2.56396	10.862	11.5076	17.4308	25.5631
61.18	-0.475556	-2.54443	-2.79266	-0.452904	2.48723	10.7876	11.4544	17.4162	25.5469
63.5	0.347767	-1.12184	-2.60545	-0.878321	2.39166	10.708	11.399	17.4012	25.5306
63.5	-1.19156	0.940626	-1.9258	-1.21499	2.27758	10.6233	11.3416	17.3857	25.5142
66.38	-0.0348215	2.17821	-1.0399	-1.44408	2.14539	10.5336	11.2822	17.3697	25.4977
68.5	2.23345	1.55614	-0.191544	-1.55323	1.99571	10.4389	11.2208	17.3533	25.4811
62.5	-2.60609	-0.311799	0.439102	-1.53623	1.82962	10.3394	11.1575	17.3363	25.4644
63.5	-0.448061	-1.2599	0.75653	-1.39316	1.64864	10.235	11.0922	17.3189	25.4477
65.16	0.667029	-0.424526	0.730693	-1.13237	1.45454	10.1259	11.0249	17.301	25.4308
65.16	-0.808235	1.25388	0.390513	-0.772325	1.2494	10.0122	10.9558	17.2826	25.4139
66.82	1.66536	1.78524	-0.159272	-0.338823	1.03551	9.89381	10.8849	17.2638	25.3968
63.32	-0.72782	0.441708	-0.739912	0.139464	0.815352	9.77095	10.8121	17.2445	25.3797
60.28	-0.492226	-1.39835	-1.13909	0.634137	0.591554	9.64366	10.7375	17.2248	25.3625
60.22	-0.567642	-2.30152	-1.16608	1.11826	0.366779	9.51201	10.6612	17.2045	25.3452
63	1.11898	-2.0523	-0.72863	1.56668	0.143701	9.37608	10.5831	17.1839	25.3278
63.51	-0.0557	-1.23972	0.104245	1.95642	-0.0750224	9.23594	10.5033	17.1628	25.3103
65.35	3.46369e-05	-0.112209	1.14192	2.26715	-0.286908	9.09167	10.4218	17.1412	25.2928
67.52	0.285601	1.40736	2.12487	2.48008	-0.489762	8.94332	10.3386	17.1192	25.2751
68.66	-0.352149	2.88785	2.83147	2.57759	-0.68169	8.79097	10.2538	17.0967	25.2574
71	0.799758	3.23744	3.20582	2.54565	-0.8611	8.63468	10.1674	17.0739	25.2395
68	1.07301	1.30296	3.3173	2.37637	-1.02646	8.47452	10.0794	17.0505	25.2216
62.41	-0.538838	-2.08842	3.30855	2.06837	-1.17638	8.31056	9.98992	17.0268	25.2036
58	-1.37282	-4.21539	3.34092	1.62561	-1.30956	8.14286	9.89888	17.0026	25.1856
59.54	-0.883758	-3.14949	3.48816	1.06127	-1.42489	7.97151	9.80634	16.978	25.1674
61.58	-1.43328	0.32116	3.62161	0.397757	-1.52132	7.79657	9.71235	16.953	25.1491
67.68	3.68607	3.29878	3.49699	-0.334053	-1.59791	7.61813	9.61691	16.9275	25.1308
60.91	-1.18088	3.57611	2.88349	-1.09895	-1.65376	7.43627	9.52007	16.9017	25.1124
57.88	-0.519049	1.82076	1.7048	-1.86123	-1.68801	7.2511	9.42185	16.8754	25.0939
55	0.240713	-0.154185	0.0827411	-2.58741	-1.6998	7.0627	9.32227	16.8487	25.0753
50.6	0.786535	-1.58418	-1.72351	-3.24469	-1.68832	6.87118	9.22138	16.8216	25.0566
46.5	-1.72832	-2.03324	-3.48565	-3.79838	-1.65273	6.67665	9.11919	16.7941	25.0378
46	0.926933	-1.15617	-5.01496	-4.21322	-1.59231	6.47923	9.01573	16.7662	25.019
44.99	0.391294	0.300785	-6.1889	-4.45268	-1.50666	6.27902	8.91103	16.7379	25
44.35	-0.447229	0.8924	-6.92976	-4.48251	-1.39582	6.07607	8.80512	16.7092	24.981
44.35	-0.136018	0.510394	-7.20412	-4.28023	-1.26073	5.87047	8.69803	16.6801	24.9619
44.14	0.187878	-0.415257	-6.96012	-3.8448	-1.10353	5.66228	8.58979	16.6506	24.9428
44.14	0.864124	-1.59166	-6.11001	-3.20294	-0.92725	5.45159	8.48042	16.6208	24.9235
44.14	-1.1194	-2.30654	-4.58323	-2.4007	-0.735155	5.23847	8.36995	16.5905	24.9042
48.55	0.229092	-1.5663	-2.44642	-1.48888	-0.530543	5.023	8.25842	16.5599	24.8848
53.41	-0.715545	0.369096	0.0621517	-0.517671	-0.316733	4.80527	8.14585	16.5289	24.8653
58.75	0.837488	1.59803	2.6033	0.462955	-0.0970501	4.58536	8.03227	16.4976	24.8457
64.63	4.10314	0.663922	4.81272	1.40302	0.125182	4.36336	7.9177	16.4658	24.826
58.17	-3.67585	-0.773131	6.36282	2.25354	0.346638	4.13937	7.80219	16.4337	24.8063
58.17	-4.80805	-0.203429	7.00207	2.97035	0.563983	3.91347	7.68575	16.4012	24.7865
71.09	5.87415	1.8143	6.6438	3.51801	0.77397	3.68574	7.56842	16.3684	24.7666
63.99	-0.445024	2.55614	5.38195	3.88409	0.973731	3.45626	7.45022	16.3352	24.7466
57.84	-4.28675	1.44125	3.48422	4.07756	1.16099	3.22513	7.33119	16.3017	24.7265
60	2.55964	-0.537977	1.30844	4.11295	1.33409	2.99244	7.21136	16.2678	24.7064
54	0.673519	-2.02323	-0.748876	4.00455	1.492	2.75828	7.09074	16.2336	24.6862
48.99	-2.16318	-2.41389	-2.34887	3.76577	1.63414	2.52277	6.96938	16.199	24.6659
52.12	1.31703	-1.31561	-3.26855	3.40998	1.76037	2.286	6.8473	16.164	24.6455
50.85	-0.12599	0.0688652	-3.45095	2.95127	1.87083	2.04806	6.72452	16.1288	24.6251
50.96	-0.209948	0.663866	-2.96226	2.40419	1.96582	1.80907	6.60108	16.0932	24.6045
51.65	0.457929	0.593409	-1.95391	1.7901	2.04576	1.56915	6.47701	16.0572	24.5839
50.79	-0.72285	0.272068	-0.689145	1.13815	2.1111	1.32841	6.35232	16.021	24.5633
52.07	0.388677	0.079935	0.505442	0.48203	2.16227	1.087	6.22705	15.9844	24.5425
52.01	0.130364	0.333125	1.31462	-0.145901	2.19967	0.845037	6.10122	15.9475	24.5217
52.01	0.40234	0.78594	1.54075	-0.719138	2.22373	0.602666	5.97487	15.9103	24.5008
48.5	-1.46284	0.800394	1.21603	-1.21968	2.23497	0.360017	5.84801	15.8727	24.4798
48.5	1.80947	0.0429659	0.542438	-1.63762	2.23401	0.117225	5.72068	15.8348	24.4587
43.65	-0.891218	-1.02707	-0.180539	-1.96856	2.22159	-0.125575	5.59289	15.7967	24.4376
43.65	-0.0523324	-1.12378	-0.73022	-2.21215	2.19848	-0.368244	5.46469	15.7582	24.4164
43.65	0.533571	-0.218827	-0.982982	-2.37066	2.16546	-0.610641	5.33609	15.7194	24.3951
43.65	0.124977	0.642073	-0.947366	-2.44797	2.12349	-0.852631	5.20712	15.6803	24.3738
43.65	-0.300178	0.628634	-0.714635	-2.4503	2.07351	-1.09408	5.07781	15.6409	24.3524
43.65	0.075131	0.0813344	-0.3704	-2.38664	2.01644	-1.33483	4.94818	15.6013	24.3309
43.65	0.152644	-0.482666	0.0150421	-2.26803	1.95316	-1.57473	4.81827	15.5613	24.3093
43	0.113147	-0.670995	0.385873	-2.10524	1.88431	-1.81362	4.68809	15.521	24.2876
43	0.240382	-0.349717	0.689017	-1.90877	1.81002	-2.05133	4.55768	15.4805	24.2659
43	-0.333383	0.199276	0.894263	-1.6856	1.73009	-2.28766	4.42706	15.4396	24.2441
43	-0.597822	0.740877	0.94328	-1.43942	1.64398	-2.52242	4.29625	15.3985	24.2223
43	0.535709	0.972433	0.787064	-1.17179	1.55105	-2.75539	4.1653	15.3571	24.2003
43	0.762439	0.443208	0.417935	-0.882261	1.45067	-2.98635	4.03421	15.3155	24.1783
38.7	-1.23333	-0.350878	-0.107924	-0.570743	1.34202	-3.21505	3.90303	15.2736	24.1563
38.7	-0.369515	-0.527513	-0.673876	-0.238507	1.22407	-3.44125	3.77177	15.2314	24.1341
38.7	0.206725	-0.207618	-1.15674	0.111496	1.09562	-3.6647	3.64046	15.1889	24.1119
38.7	0.50332	-0.0796581	-1.47965	0.473613	0.955572	-3.88516	3.50913	15.1462	24.0896
38.7	0.381145	-0.101044	-1.60352	0.837932	0.803025	-4.10238	3.37781	15.1032	24.0673
38.7	-0.540882	-0.0423491	-1.49229	1.18992	0.637445	-4.31611	3.24652	15.06	24.0448
38.7	0.40794	0.155989	-1.11496	1.51109	0.458682	-4.52612	3.11528	15.0165	24.0224
38.74	0.0863879	0.155434	-0.495112	1.78097	0.266815	-4.73219	2.98414	14.9727	23.9998
38.74	0.12825	-0.168477	0.277041	1.97823	0.0620927	-4.93408	2.8531	14.9288	23.9772
38.74	0.22151	-0.560897	1.07682	2.08279	-0.154987	-5.13161	2.7222	14.8845	23.9545
38.74	0.0354385	-0.362386	1.77696	2.07855	-0.383684	-5.32456	2.59147	14.8401	23.9317
38.74	-0.704003	0.53835	2.2361	1.95621	-0.622886	-5.51275	2.46093	14.7954	23.9089
38.74	-0.503737	1.32487	2.3273	1.71456	-0.870829	-5.69599	2.33061	14.7504	23.886
38.74	0.818664	0.857676	1.97636	1.36283	-1.12532	-5.87411	2.20053	14.7053	23.863
34.83	-0.99058	-0.219856	1.25123	0.922203	-1.38382	-6.04696	2.07073	14.6599	23.84
31.35	-0.861877	-0.487462	0.337156	0.421539	-1.6437	-6.21437	1.94122	14.6143	23.8169
31.35	0.88943	-0.0527608	-0.553242	-0.107746	-1.90231	-6.37618	1.81204	14.5684	23.7937
28.52	-0.0671024	-0.0637713	-1.21461	-0.632062	-2.15703	-6.53223	1.68321	14.5224	23.7705
26.5	-0.106866	-0.75552	-1.54458	-1.11689	-2.40531	-6.68235	1.55475	14.4761	23.7472
26.65	-0.445947	-1.22809	-1.53058	-1.53097	-2.64474	-6.82636	1.4267	14.4296	23.7238
26.65	0.327674	-0.663857	-1.27691	-1.84857	-2.87293	-6.96409	1.29908	14.383	23.7004
26.9	0.0619226	0.614051	-0.92715	-2.05311	-3.08749	-7.09536	1.17191	14.3361	23.6769
26.9	0.395301	1.36946	-0.59326	-2.13695	-3.2862	-7.21999	1.04523	14.289	23.6533
26.1	-0.422916	0.879326	-0.358979	-2.09877	-3.46728	-7.33781	0.919058	14.2417	23.6297
24.89	0.261615	-0.362626	-0.216942	-1.94439	-3.62922	-7.44863	0.793422	14.1942	23.606
23.8	-0.475584	-1.25327	-0.117127	-1.6865	-3.77081	-7.55229	0.668346	14.1465	23.5823
23.8	-0.366669	-1.01317	-0.00955867	-1.34545	-3.89105	-7.64859	0.543859	14.0987	23.5585
26	0.821636	0.00487497	0.0939046	-0.943178	-3.98926	-7.73739	0.419985	14.0506	23.5346
26	0.123485	0.544281	0.172467	-0.501877	-4.06492	-7.81855	0.29675	14.0024	23.5107
26	0.0578178	0.433002	0.208855	-0.0433591	-4.11773	-7.89196	0.174178	13.9539	23.4867
26	-0.753706	0.259068	0.22066	0.408535	-4.14758	-7.9575	0.0522931	13.9053	23.4626
26	0.333901	0.0615376	0.240496	0.829752	-4.15449	-8.0151	-0.0688819	13.8566	23.4385
26	-0.147441	-0.138296	0.297186	1.19847	-4.13848	-8.0647	-0.189325	13.8076	23.4143
26	-0.304143	-0.181595	0.384207	1.49701	-4.09946	-8.10625	-0.309013	13.7585	23.3901
26	0.341824	-0.29784	0.459534	1.71011	-4.03756	-8.13975	-0.427927	13.7092	23.3658
26	-0.0632901	-0.364688	0.482146	1.82587	-3.95322	-8.16521	-0.546046	13.6598	23.3414
26	-0.437712	-0.0381235	0.439722	1.83841	-3.84702	-8.18266	-0.663351	13.6102	23.317
26	-0.123599	0.200903	0.344064	1.75011	-3.7193	-8.19224	-0.779824	13.5605	23.2925
26	-0.0391029	0.0586046	0.224165	1.56854	-3.57037	-8.19409	-0.895446	13.5106	23.268
26	0.490653	-0.0265638	0.0936547	1.30492	-3.40065	-8.18839	-1.0102	13.4605	23.2434
26	0.417801	-0.0603752	-0.0301963	0.972616	-3.21048	-8.17532	-1.12407	13.4103	23.2187
23.6	-0.99552	-0.244757	-0.115216	0.584412	-3.00022	-8.1551	-1.23704	13.36	23.194
24.16	-0.0173296	-0.325777	-0.131498	0.153468	-2.77031	-8.12797	-1.3491	13.3095	23.1692
24.16	0.171427	-0.162411	-0.0588652	-0.306299	-2.52127	-8.09418	-1.46022	13.2589	23.1444
23.9	0.214587	-0.213353	0.0790112	-0.779696	-2.25361	-8.05401	-1.57041	13.2081	23.1195
23.9	0.306077	-0.32388	0.209105	-1.24784	-1.96777	-8.00772	-1.67964	13.1572	23.0945
22.6	-0.942536	-0.0387001	0.26887	-1.68869	-1.66419	-7.95558	-1.78791	13.1062	23.0695
22.8	-0.327009	0.600279	0.195267	-2.08018	-1.34338	-7.89786	-1.8952	13.0551	23.0445
22.8	0.181355	1.03884	-0.0299346	-2.40084	-1.00611	-7.83484	-2.0015	13.0038	23.0193
22.8	-0.282559	0.701524	-0.372314	-2.63054	-0.653328	-7.76677	-2.10681	12.9525	22.9942
21	0.0784627	-0.135385	-0.747993	-2.75359	-0.286358	-7.6939	-2.21112	12.901	22.9689
21.55	-0.166893	-0.787326	-1.06449	-2.76052	0.0930832	-7.61648	-2.31441	12.8494	22.9436
20.55	-0.350966	-0.657508	-1.21079	-2.64841	0.482747	-7.53476	-2.41669	12.7976	22.9183
22.6	0.641223	0.036738	-1.10551	-2.42444	0.879703	-7.44898	-2.51793	12.7458	22.8929
24.19	0.443543	0.459773	-0.749794	-2.10368	1.28042	-7.35939	-2.61813	12.6939	22.8674
26.02	-0.326863	-0.177439	-0.208978	-1.70635	1.68093	-7.26622	-2.71728	12.6419	22.8419
26.02	-0.273845	-0.984172	0.382197	-1.25539	2.07706	-7.16971	-2.81538	12.5897	22.8164
27.8	-0.0488425	-0.546412	0.832703	-0.774562	2.46452	-7.07009	-2.91241	12.5375	22.7907
29.8	-0.497256	0.9068	1.01138	-0.287375	2.83897	-6.9676	-3.00838	12.4852	22.7651
31.6	0.576066	1.64847	0.885836	0.187562	3.19607	-6.86247	-3.10326	12.4328	22.7393
31.6	0.878329	0.734002	0.524561	0.639502	3.53147	-6.75493	-3.19706	12.3803	22.7136
28.5	-0.306029	-0.951415	0.0849995	1.06137	3.84072	-6.64522	-3.28976	12.3277	22.6877
28.2	-0.940454	-1.64889	-0.255739	1.44904	4.11933	-6.53356	-3.38137	12.2751	22.6619
30.49	0.694401	-0.773698	-0.399731	1.80092	4.3628	-6.4202	-3.47186	12.2224	22.6359
32.6	0.581164	0.495192	-0.356328	2.11787	4.5668	-6.30536	-3.56125	12.1695	22.6099
32.6	0.131426	1.06131	-0.21001	2.4015	4.72741	-6.18928	-3.64952	12.1167	22.5839
32.6	-0.202797	0.860868	-0.0926693	2.65375	4.84106	-6.07219	-3.73666	12.0637	22.5578
32.6	0.115239	0.492405	-0.0866194	2.87144	4.90463	-5.95433	-3.82268	12.0107	22.5317
32.6	0.295206	0.145162	-0.193503	3.04679	4.91605	-5.83588	-3.90757	11.9576	22.5055
32.6	0.876127	-0.413675	-0.322153	3.1667	4.87435	-5.71697	-3.99132	11.9045	22.4792
29.36	-1.85084	-0.815758	-0.323883	3.2153	4.77979	-5.59769	-4.07394	11.8513	22.453
32.21	0.254034	-0.612545	-0.103411	3.17572	4.63385	-5.47803	-4.15542	11.7981	22.4266
32.21	0.661084	-0.365597	0.351659	3.03361	4.43921	-5.35802	-4.23577	11.7448	22.4002
32.21	0.170077	-0.194744	0.934519	2.78146	4.19954	-5.23765	-4.31498	11.6914	22.3738
32.21	-0.312587	0.195172	1.45053	2.41911	3.91915	-5.11689	-4.39306	11.638	22.3473
32.21	-0.610628	0.801271	1.67631	1.95389	3.60273	-4.99576	-4.47	11.5846	22.3208
32.57	0.895536	1.0786	1.49518	1.4015	3.25513	-4.87423	-4.54581	11.5311	22.2942
29.36	0.252536	0.55925	0.900157	0.785922	2.88118	-4.75231	-4.6205	11.4776	22.2675
26.44	-0.0528432	-0.361548	0.0270312	0.1391	2.48573	-4.62998	-4.69406	11.4241	22.2409
23.8	0.192553	-1.09349	-0.866365	-0.503701	2.07359	-4.50724	-4.76649	11.3705	22.2141
21.46	-1.02227	-1.08038	-1.5263	-1.10727	1.6496	-4.38408	-4.8378	11.3169	22.1874
21.46	0.0868528	-0.290097	-1.83737	-1.63719	1.21855	-4.2605	-4.90799	11.2632	22.1605
21.46	0.875382	0.407916	-1.79731	-2.06517	0.785196	-4.13649	-4.97706	11.2095	22.1337
20.6	-0.660363	0.554834	-1.49061	-2.37061	0.354255	-4.01204	-5.04501	11.1559	22.1068
20.6	0.277899	0.276399	-1.03789	-2.5448	-0.0696915	-3.88715	-5.11185	11.1022	22.0798
20.6	-0.363865	0.0264138	-0.5535	-2.59036	-0.48264	-3.76181	-5.17757	11.0484	22.0528
20.66	0.030711	0.000139305	-0.122424	-2.51864	-0.881323	-3.63601	-5.24218	10.9947	22.0258
20.66	0.282127	-0.179409	0.209515	-2.34859	-1.26294	-3.50975	-5.30567	10.9409	21.9987
20.66	-0.533632	-0.224689	0.43936	-2.10406	-1.62505	-3.38301	-5.36806	10.8872	21.9715
20.66	0.891769	0.0533524	0.568869	-1.81016	-1.96547	-3.25579	-5.42934	10.8334	21.9443
20.66	-0.485797	0.256152	0.618275	-1.49089	-2.2823	-3.12806	-5.48951	10.7797	21.9171
20.66	-0.235444	0.090812	0.604174	-1.16724	-2.57407	-2.99979	-5.54857	10.7259	21.8898
20.68	0.420771	-0.10106	0.538245	-0.857884	-2.83951	-2.87095	-5.60653	10.6722	21.8625
20.69	-1.03735	-0.0434924	0.421751	-0.577088	-3.07755	-2.74148	-5.66339	10.6184	21.8352
20.69	0.502465	0.0177808	0.256403	-0.332379	-3.28733	-2.61134	-5.71915	10.5647	21.8078
20.8	0.275987	-0.0598572	0.0717813	-0.12566	-3.46833	-2.4805	-5.77381	10.5109	21.7803
20.08	-0.425887	-0.0872465	-0.0861297	0.0446017	-3.62055	-2.34892	-5.82738	10.4572	21.7528
20.8	0.0946316	0.0843946	-0.184907	0.179245	-3.74424	-2.21658	-5.87985	10.4035	21.7253
20.08	0.672508	0.1443	-0.202109	0.280271	-3.83979	-2.08345	-5.93124	10.3499	21.6977
20.08	-0.722713	-0.0592236	-0.151786	0.350258	-3.90787	-1.94955	-5.98154	10.2962	21.6701
20.08	0.0988524	-0.135999	-0.0739633	0.391098	-3.94939	-1.81489	-6.03075	10.2426	21.6425
20.8	0.175448	0.129431	-0.0174775	0.40262	-3.96543	-1.67956	-6.07888	10.189	21.6148
20.8	0.0253871	0.435282	-0.00945615	0.383352	-3.95693	-1.54363	-6.12593	10.1354	21.5871
20.8	-0.399433	0.439495	-0.0336899	0.330799	-3.92441	-1.40725	-6.1719	10.0819	21.5593
20.8	0.222052	0.00455344	-0.0646817	0.246277	-3.86819	-1.27054	-6.21679	10.0284	21.5315
20.8	0.671777	-0.435756	-0.0695621	0.135367	-3.78867	-1.13363	-6.26062	9.97494	21.5036
20.08	-0.986023	-0.321747	-0.0333895	0.0040235	-3.68646	-0.99669	-6.30338	9.92154	21.4757
20.88	0.470021	0.109602	0.027025	-0.142456	-3.56226	-0.859892	-6.34506	9.86817	21.4478
20.88	0.282189	0.175263	0.0955369	-0.30158	-3.41684	-0.723403	-6.38569	9.81486	21.4198
20.88	0.388962	-0.169303	0.171456	-0.471681	-3.25113	-0.587391	-6.42525	9.7616	21.3918
20.88	-0.274041	-0.266845	0.235652	-0.651127	-3.06637	-0.452026	-6.46374	9.70839	21.3638
20.98	0.443474	0.0729245	0.284835	-0.835267	-2.86393	-0.317474	-6.50118	9.65524	21.3357
20.98	0.150279	0.481643	0.319506	-1.01588	-2.6454	-0.183907	-6.53757	9.60215	21.3076
21	-0.324303	0.4725	0.31536	-1.18469	-2.41255	-0.0514932	-6.57291	9.54912	21.2794
20.89	0.109325	0.170854	0.256324	-1.33147	-2.16754	0.0796015	-6.6072	9.49616	21.2512
20.89	-0.0469306	-0.00219221	0.104678	-1.44164	-1.91274	0.209209	-6.64045	9.44326	21.223
20.89	-0.00801399	0.124463	-0.198211	-1.49655	-1.65075	0.337162	-6.67266	9.39043	21.1947
20.89	0.186283	0.189706	-0.637862	-1.47334	-1.38411	0.463294	-6.70384	9.33767	21.1664
20.7	-0.148934	0.0167275	-1.13219	-1.35044	-1.11522	0.58744	-6.73399	9.28498	21.1381
20.61	0.790973	-0.421576	-1.56776	-1.11367	-0.846333	0.709435	-6.76312	9.23238	21.1097
20.2	-0.509178	-0.596159	-1.79582	-0.759028	-0.579579	0.829115	-6.79124	9.17985	21.0813
21.29	-0.237585	-0.596173	-1.70401	-0.29652	-0.316929	0.946315	-6.81835	9.1274	21.0528
23.31	0.71965	-0.553061	-1.26683	0.24793	-0.0602767	1.06087	-6.84445	9.07504	21.0244
24.62	-0.205777	-0.228627	-0.561445	0.839542	0.188603	1.1726	-6.86956	9.02276	20.9958
26.2	-0.468293	0.326988	0.222791	1.4391	0.427966	1.28132	-6.89368	8.97058	20.9673
28.82	0.381964	0.874421	0.895661	2.00392	0.656091	1.38686	-6.91681	8.91848	20.9387
29.58	-0.755556	1.3609	1.32438	2.48918	0.871297	1.48902	-6.93898	8.86648	20.9101
32.54	1.48343	1.23863	1.46932	2.85374	1.07198	1.5876	-6.96017	8.81458	20.8814
29.89	-0.337601	0.070489	1.468	3.06573	1.25666	1.68241	-6.98041	8.76278	20.8528
28.16	-0.92672	-1.25502	1.5172	3.10097	1.42429	1.77322	-6.9997	8.71108	20.8241
30.98	1.19689	-1.90279	1.73784	2.94861	1.57431	1.8598	-7.01804	8.65948	20.7953
28.19	-0.695856	-1.49618	2.11652	2.61386	1.70695	1.94191	-7.03545	8.60799	20.7665
31.01	-0.847866	0.294649	2.48424	2.1153	1.82318	2.01933	-7.05194	8.55661	20.7377
34.11	1.77398	2.20361	2.62685	1.48133	1.92432	2.09183	-7.06751	8.50534	20.7089
30.7	-0.176658	2.25044	2.34538	0.749948	2.0118	2.15918	-7.08218	8.45418	20.68
27.63	-0.830161	0.55852	1.57586	-0.0375897	2.08711	2.2212	-7.09595	8.40314	20.6511
24.87	0.114673	-1.12254	0.410184	-0.839889	2.15178	2.27769	-7.10884	8.35222	20.6222
22.38	0.465223	-1.56628	-0.922593	-1.61544	2.20734	2.32845	-7.12084	8.30142	20.5932
20.14	-0.0496931	-1.1223	-2.13887	-2.32218	2.25532	2.37331	-7.13199	8.25074	20.5642
19.06	-1.44666	-0.154123	-3.02582	-2.91769	2.29726	2.41209	-7.14227	8.20019	20.5352
20.97	1.61326	0.73115	-3.47126	-3.36216	2.33468	2.44463	-7.15171	8.14976	20.5061
20.21	-0.328435	0.504213	-3.47819	-3.62487	2.36906	2.47081	-7.16031	8.09946	20.4771
18.19	-0.74405	-0.307506	-3.13957	-3.69148	2.40157	2.49052	-7.16808	8.04929	20.448
19.82	0.250699	-0.548828	-2.58112	-3.5625	2.43254	2.5037	-7.17504	7.99925	20.4188
21.8	0.614869	-0.0448992	-1.94235	-3.24812	2.46141	2.51036	-7.18118	7.94934	20.3897
21.65	-0.438442	0.374739	-1.34668	-2.76603	2.48711	2.51048	-7.18653	7.89957	20.3605
23.82	0.420699	0.57566	-0.873737	-2.14252	2.50841	2.50411	-7.19108	7.84993	20.3312
23.65	-1.0088	0.584331	-0.535341	-1.41319	2.52405	2.49128	-7.19485	7.80044	20.302
26.02	2.00309	0.0615714	-0.249308	-0.620294	2.5328	2.47207	-7.19785	7.75108	20.2727
23.46	-2.04323	-0.857949	0.130435	0.191753	2.53343	2.44656	-7.20009	7.70186	20.2434
25.81	0.0872702	-1.43348	0.745532	0.980671	2.52467	2.41487	-7.20157	7.65279	20.2141
28.39	0.851031	-1.02382	1.57928	1.70645	2.50532	2.37715	-7.20231	7.60386	20.1847
29.98	-0.1314	0.172549	2.46083	2.33149	2.47417	2.33353	-7.20231	7.55508	20.1554
32.98	-0.198906	1.38864	3.14431	2.82163	2.43004	2.28421	-7.20159	7.50645	20.126
32.98	-0.712635	1.71529	3.39735	3.14747	2.37177	2.22939	-7.20015	7.45797	20.0965
32.98	1.43898	0.877753	3.13405	3.29153	2.29847	2.16932	-7.198	7.40964	20.0671
29.68	-0.625537	-0.398085	2.46453	3.25514	2.20985	2.10425	-7.19514	7.36146	20.0376
26.8	-0.794485	-1.03428	1.59192	3.0561	2.10623	2.03446	-7.19159	7.31343	20.0081
26.8	-0.0140368	-0.728736	0.740639	2.71942	1.9885	1.96023	-7.18735	7.26556	19.9786
26.8	1.32194	-0.0879929	0.0994067	2.27388	1.85776	1.88186	-7.18243	7.21785	19.949
24.2	-1.05338	0.0699238	-0.271965	1.7524	1.71517	1.79966	-7.17684	7.1703	19.9195
24.2	-0.412186	-0.061742	-0.421342	1.19028	1.56194	1.71394	-7.17058	7.1229	19.8899
22.6	-0.22805	-0.0786108	-0.440976	0.619966	1.3994	1.62501	-7.16366	7.07567	19.8602
23.52	0.986089	0.0159455	-0.442453	0.070153	1.22911	1.5332	-7.15608	7.0286	19.8306
21.17	0.0138625	0.13983	-0.490469	-0.434045	1.05266	1.43884	-7.14786	6.98169	19.8009
19.06	-0.952646	0.249512	-0.599864	-0.873577	0.871622	1.34227	-7.139	6.93495	19.7713
20.97	0.866313	0.255528	-0.756376	-1.23349	0.687487	1.24379	-7.12951	6.88838	19.7415
18.96	0.483023	0.0538776	-0.902682	-1.504	0.501787	1.14374	-7.1194	6.84197	19.7118
17.3	-1.17486	-0.358926	-0.988949	-1.68009	0.316188	1.04245	-7.10866	6.79572	19.6821
17	0.353181	-0.591076	-0.977444	-1.76096	0.132493	0.940229	-7.09732	6.74965	19.6523
16.56	-0.471133	-0.243005	-0.845383	-1.74857	-0.0474449	0.83741	-7.08537	6.70375	19.6225
18.22	1.24364	0.173397	-0.602233	-1.64798	-0.221774	0.734319	-7.07283	6.65801	19.5927
16.5	-0.345104	0.0202783	-0.30043	-1.46903	-0.388885	0.631274	-7.05969	6.61245	19.5629
17.66	0.139807	-0.454019	0.0120747	-1.22962	-0.547343	0.528587	-7.04597	6.56706	19.533
18	0.0995398	-0.474483	0.294271	-0.951463	-0.695824	0.426564	-7.03168	6.52184	19.5032
18	-0.394767	0.182046	0.488955	-0.658304	-0.833273	0.325509	-7.01681	6.4768	19.4733
19.8	1.07285	0.726725	0.553406	-0.372326	-0.958909	0.225723	-7.00138	6.43193	19.4434
18	-0.450596	0.57511	0.506859	-0.112707	-1.07215	0.127502	-6.9854	6.38723	19.4135
17.71	-1.05246	-0.0761827	0.422543	0.105594	-1.17254	0.0311413	-6.96887	6.34271	19.3835
16.99	-0.2409	-0.468716	0.361838	0.274348	-1.25992	-0.0630709	-6.95179	6.29837	19.3536
17.87	0.871172	-0.342	0.357594	0.388511	-1.33437	-0.154852	-6.93418	6.25421	19.3236
17.22	0.121679	-0.209889	0.385242	0.448371	-1.39629	-0.243929	-6.91604	6.21022	19.2936
17.72	-0.318394	0.0613646	0.408218	0.460042	-1.44617	-0.330045	-6.89737	6.16642	19.2636
17.47	-0.541662	0.466512	0.381133	0.429419	-1.48446	-0.412963	-6.87819	6.12279	19.2336
18.17	0.717987	0.530815	0.236912	0.36236	-1.51164	-0.492479	-6.85849	6.07935	19.2035
16.35	0.286135	0.155491	-0.0339395	0.271501	-1.52816	-0.568411	-6.83829	6.03608	19.1735
14.72	-1.03101	-0.2839	-0.340485	0.170848	-1.53437	-0.640602	-6.81758	5.993	19.1434
14.91	-0.212886	-0.473006	-0.560856	0.0738711	-1.53058	-0.708921	-6.79638	5.95011	19.1133
15.49	0.490087	-0.374729	-0.613463	-0.00867261	-1.51726	-0.773257	-6.77468	5.90739	19.0832
14	-0.691056	-0.278996	-0.507444	-0.0674281	-1.49498	-0.833516	-6.7525	5.86486	19.0531
15.28	0.498579	-0.012538	-0.28352	-0.0988977	-1.46425	-0.889614	-6.72984	5.82251	19.0229
16	-0.273216	0.33303	-0.0492708	-0.105114	-1.42575	-0.941485	-6.70671	5.78035	18.9928
15.5	0.0115348	0.346495	0.11951	-0.0921143	-1.38012	-0.989073	-6.68311	5.73838	18.9626
15.44	0.0394423	0.119768	0.172007	-0.066237	-1.32802	-1.03234	-6.65904	5.69659	18.9325
15.5	0.0467957	-0.121022	0.0921039	-0.0346325	-1.27023	-1.07128	-6.6345	5.65499	18.9023
15.24	-0.421063	-0.290531	-0.0508954	-0.00292089	-1.20758	-1.10588	-6.60951	5.61358	18.8721
16	1.05742	-0.229092	-0.177598	0.0251595	-1.14103	-1.13613	-6.58407	5.57235	18.8419
15	-0.79134	0.0102352	-0.231104	0.0472384	-1.0716	-1.16201	-6.55817	5.53132	18.8116
15.99	0.843242	0.175743	-0.20618	0.0630139	-1.00015	-1.18351	-6.53183	5.49047	18.7814
15.19	-1.01798	0.186473	-0.11777	0.0734831	-0.927325	-1.20064	-6.50505	5.44981	18.7512
16.01	0.671218	0.116492	-0.00483176	0.0806515	-0.853727	-1.21343	-6.47786	5.40935	18.7209
15.52	-0.445136	-0.13956	0.118746	0.0852519	-0.780005	-1.22196	-6.45025	5.36908	18.6906
15.52	-0.260063	-0.353765	0.218255	0.08803	-0.706815	-1.22631	-6.42224	5.329	18.6603
16.01	0.427315	-0.233518	0.285897	0.0900255	-0.634765	-1.22658	-6.39383	5.28911	18.6301
16.01	-0.595351	0.0927871	0.316918	0.0918801	-0.564329	-1.2229	-6.36505	5.24942	18.5997
16.01	0.984097	0.297001	0.299849	0.0930296	-0.495913	-1.21539	-6.33589	5.20992	18.5694
15.53	-0.965492	0.0262979	0.257717	0.0918014	-0.429917	-1.20421	-6.30636	5.17061	18.5391
15.84	-0.0247344	-0.380805	0.200069	0.0866597	-0.366613	-1.18951	-6.27648	5.13151	18.5088
15.66	0.180424	-0.403722	0.124553	0.0769289	-0.306173	-1.17147	-6.24624	5.09259	18.4784
16.42	0.37019	0.105752	0.0270799	0.0639448	-0.248723	-1.1503	-6.21566	5.05388	18.4481
16.45	0.208367	0.701858	-0.0917682	0.0498839	-0.194392	-1.12621	-6.18473	5.01536	18.4177
16.45	0.311077	0.606049	-0.21318	0.0353725	-0.143306	-1.09944	-6.15347	4.97704	18.3874
14.81	-1.25373	-0.135847	-0.309276	0.0206079	-0.0956165	-1.0702	-6.12187	4.93892	18.357
15.14	-0.141781	-0.604806	-0.357118	0.00478836	-0.0512902	-1.03876	-6.08995	4.901	18.3266
15.2	0.268825	-0.65331	-0.324726	-0.0116171	-0.0100655	-1.00534	-6.0577	4.86328	18.2962
16.3	0.219954	-0.388227	-0.208566	-0.0282422	0.0283913	-0.970202	-6.02513	4.82576	18.2658
16.46	0.415516	-0.0113527	-0.0488156	-0.044891	0.0644606	-0.9336	-5.99225	4.78844	18.2354
16.5	0.318986	0.0391017	0.116312	-0.0613724	0.0985078	-0.895781	-5.95906	4.75132	18.205
16.48	-0.0535299	-0.05231	0.231083	-0.077873	0.13086	-0.856986	-5.92556	4.71441	18.1746
16.48	-0.380352	0.0373853	0.248798	-0.0942377	0.161758	-0.817444	-5.89176	4.67769	18.1442
16.48	0.882618	-0.0110152	0.160365	-0.109091	0.191313	-0.777374	-5.85766	4.64119	18.1137
16.48	0.322774	-0.195704	-0.0116456	-0.121327	0.219669	-0.736992	-5.82328	4.60488	18.0833
16.18	-0.82865	-0.150875	-0.203505	-0.131483	0.247027	-0.696514	-5.7886	4.56878	18.0529
16.5	0.409703	0.11899	-0.345878	-0.139067	0.273609	-0.656153	-5.75364	4.53289	18.0224
16.5	-0.38157	0.39414	-0.41499	-0.142494	0.299698	-0.61612	-5.71841	4.4972	17.992
16.5	0.588213	0.254495	-0.405546	-0.143494	0.325557	-0.57662	-5.68289	4.46172	17.9615
15.72	-0.0752999	-0.237078	-0.318091	-0.144245	0.35135	-0.537838	-5.6471	4.42645	17.9311
15.51	-0.724251	-0.40161	-0.17352	-0.144537	0.377034	-0.499948	-5.61103	4.39138	17.9006
16.41	-0.0816935	0.0103371	-0.0109591	-0.144608	0.402519	-0.463116	-5.57467	4.35653	17.8701
17.48	0.631201	0.444515	0.121445	-0.146827	0.427783	-0.427499	-5.53803	4.32188	17.8397
18.27	0.870526	0.455802	0.209955	-0.153784	0.452991	-0.393245	-5.5011	4.28744	17.8092
16.6	0.0333026	-0.149174	0.279631	-0.165676	0.47831	-0.360484	-5.46389	4.25321	17.7787
16.08	-0.637402	-0.881406	0.365004	-0.180771	0.50371	-0.329325	-5.42638	4.2192	17.7483
16.08	0.359183	-0.763203	0.45163	-0.194743	0.529021	-0.29987	-5.38859	4.18539	17.7178
17.69	-0.680075	0.25759	0.445195	-0.202092	0.553897	-0.272207	-5.35051	4.1518	17.6873
19.4	1.13676	1.3031	0.273343	-0.198564	0.57777	-0.246413	-5.31213	4.11843	17.6568
18	-0.093174	1.172	-0.0620923	-0.179394	0.600109	-0.222557	-5.27346	4.08526	17.6264
16.2	0.180021	0.0540146	-0.462993	-0.142882	0.620458	-0.200691	-5.2345	4.05232	17.5959
15.53	-0.387219	-0.933996	-0.763878	-0.089819	0.638333	-0.180863	-5.19524	4.01958	17.5654
15.53	0.0273418	-1.06353	-0.83409	-0.0239332	0.65334	-0.163108	-5.15568	3.98707	17.5349
16.94	0.824021	-0.539695	-0.59311	0.0471851	0.665082	-0.14745	-5.11584	3.95477	17.5044
16.93	-0.0914564	0.10344	-0.104968	0.113826	0.67303	-0.133902	-5.0757	3.92269	17.4739
18.53	0.0418033	0.654767	0.449953	0.16757	0.676567	-0.122453	-5.03528	3.89082	17.4435
18.26	-0.605503	0.753655	0.861641	0.201721	0.675021	-0.113077	-4.99457	3.85918	17.413
19.63	0.695405	0.602055	0.990789	0.214123	0.667781	-0.105739	-4.95358	3.82776	17.3825
18	-0.689028	0.32147	0.83139	0.208563	0.654556	-0.100391	-4.91231	3.79655	17.352
18	0.150394	0.0786147	0.478236	0.192008	0.635271	-0.096975	-4.87076	3.76557	17.3216
16.2	-0.310462	-0.193045	0.0690202	0.172002	0.609938	-0.0954201	-4.82895	3.73482	17.2911
15.5	0.172624	-0.588212	-0.270803	0.158376	0.578815	-0.0956417	-4.78687	3.70428	17.2606
15.92	-0.0354622	-0.570379	-0.463507	0.15725	0.54233	-0.0975486	-4.74453	3.67397	17.2301
16.5	-0.217788	-0.0868599	-0.498477	0.171338	0.500976	-0.10106	-4.70195	3.64389	17.1997
16.5	-0.0885921	0.280587	-0.420423	0.198933	0.455382	-0.106101	-4.65912	3.61403	17.1692
16.5	0.138476	0.243358	-0.283311	0.233753	0.406252	-0.112604	-4.61605	3.5844	17.1388
16.5	-0.248923	0.0748297	-0.138594	0.267458	0.354381	-0.120492	-4.57276	3.55499	17.1083
16.5	-0.0447902	0.0892649	-0.0220791	0.296244	0.300599	-0.129689	-4.52925	3.52582	17.0778
16.5	0.189848	0.152753	0.0579733	0.317678	0.245756	-0.140108	-4.48552	3.49688	17.0474
16.5	-0.308986	0.128675	0.112276	0.325309	0.190768	-0.15165	-4.44159	3.46816	17.017
16.5	-0.0986827	0.229405	0.137271	0.311895	0.136624	-0.16421	-4.39747	3.43968	16.9865
16.5	0.413188	0.238486	0.111577	0.276248	0.0842927	-0.177677	-4.35315	3.41144	16.9561
15.98	-0.815884	0.103251	0.0422558	0.218918	0.0347479	-0.191933	-4.30865	3.38342	16.9257
15.98	0.341188	-0.000826412	-0.0147137	0.143437	-0.0111314	-0.206851	-4.26398	3.35564	16.8952
15.5	0.349109	-0.128502	-0.00900013	0.0544549	-0.0526304	-0.222311	-4.21913	3.3281	16.8648
15.27	-0.408607	-0.205806	0.0478462	-0.0448624	-0.0893318	-0.238191	-4.17413	3.30079	16.8344
15	0.0538554	-0.282294	0.0889616	-0.146945	-0.121286	-0.254361	-4.12898	3.27373	16.804
15	-0.487634	-0.202544	0.0839541	-0.243631	-0.148717	-0.270678	-4.08368	3.2469	16.7736
15	0.557451	0.129256	0.0415928	-0.326961	-0.171899	-0.286999	-4.03825	3.2203	16.7432
15	-0.609698	0.398733	-0.0294649	-0.389474	-0.191247	-0.303183	-3.99269	3.19395	16.7129
15	0.289288	0.282878	-0.114283	-0.427066	-0.207295	-0.319096	-3.94702	3.16784	16.6825
15.5	0.756449	-0.0356843	-0.216882	-0.435753	-0.220716	-0.334615	-3.90123	3.14198	16.6521
15	0.0151951	-0.0740416	-0.310756	-0.413318	-0.232138	-0.34962	-3.85534	3.11635	16.6218
14.99	-0.125639	0.120412	-0.346558	-0.360125	-0.242222	-0.363995	-3.80936	3.09097	16.5914
14.99	-0.0638686	0.0524354	-0.29887	-0.280263	-0.251665	-0.377632	-3.7633	3.06584	16.5611
14.99	0.279897	-0.296673	-0.171559	-0.180603	-0.261195	-0.390416	-3.71716	3.04095	16.5308
14.98	-0.215641	-0.429595	0.0267294	-0.0701355	-0.271492	-0.402236	-3.67097	3.0163	16.5004
15.75	-0.00289028	-0.241667	0.250666	0.0403206	-0.283146	-0.412986	-3.62472	2.99191	16.4701
14.96	-0.774248	-0.0384776	0.419651	0.141109	-0.296599	-0.42256	-3.57844	2.96776	16.4398
16.46	1.39077	0.0851378	0.478719	0.224983	-0.312076	-0.430856	-3.53213	2.94386	16.4095
15.44	-0.407619	-0.0369826	0.410222	0.286176	-0.329586	-0.437769	-3.48579	2.9202	16.3793
15	-0.069137	-0.330422	0.256981	0.320831	-0.348933	-0.443198	-3.43946	2.8968	16.349
15	-0.0564428	-0.307413	0.0636485	0.328296	-0.369777	-0.44705	-3.39312	2.87365	16.3187
15.29	-0.0209775	0.13899	-0.116682	0.31187	-0.391748	-0.449236	-3.34681	2.85075	16.2885
14.91	-0.122513	0.313445	-0.254659	0.27832	-0.414472	-0.449677	-3.30052	2.82811	16.2583
14.91	-0.162968	-0.00315774	-0.350564	0.235345	-0.437634	-0.448308	-3.25427	2.80571	16.228
14.91	-0.0989629	-0.226263	-0.387503	0.18842	-0.46089	-0.445075	-3.20807	2.78357	16.1978
14.91	0.28553	-0.0834073	-0.356105	0.142099	-0.483875	-0.439937	-3.16194	2.76168	16.1676
14.91	-0.15099	0.149163	-0.26025	0.101171	-0.506227	-0.432864	-3.11589	2.74005	16.1374
14.91	0.0310523	0.309262	-0.130857	0.0703338	-0.527405	-0.423836	-3.06993	2.71867	16.1073
14.69	0.100648	0.289828	-0.0137968	0.0520003	-0.54675	-0.412839	-3.02408	2.69755	16.0771
14.95	0.320819	0.00331621	0.0593618	0.0462086	-0.563611	-0.399861	-2.97836	2.67668	16.047
14.99	0.528066	-0.168424	0.0950956	0.050521	-0.577284	-0.384899	-2.93277	2.65607	16.0169
15.3	0.300403	-0.143942	0.109605	0.0602007	-0.587163	-0.367961	-2.88734	2.63572	15.9867
15	-0.458222	-0.0324428	0.112609	0.0710425	-0.592712	-0.349067	-2.84207	2.61563	15.9566
15	-0.0816853	0.0113552	0.117186	0.0765368	-0.593477	-0.328246	-2.79699	2.5958	15.9266
15	-0.11017	-0.00797642	0.124349	0.0692791	-0.589254	-0.305544	-2.75211	2.57623	15.8965
15.3	0.81283	-0.0251923	0.135261	0.0448596	-0.579707	-0.28104	-2.70745	2.55692	15.8664
15	-0.0923545	0.0164724	0.133456	0.00308524	-0.564439	-0.25483	-2.66302	2.53787	15.8364
15	-0.386557	0.373886	0.122241	-0.0525243	-0.54316	-0.227033	-2.61884	2.51908	15.8064
15	0.153436	0.517073	0.125983	-0.117003	-0.515656	-0.197776	-2.57493	2.50056	15.7764
15	-0.0406791	-0.11219	0.160651	-0.185919	-0.481865	-0.167193	-2.5313	2.48229	15.7464
15	0.0129429	-0.650857	0.212025	-0.254108	-0.441855	-0.135422	-2.48796	2.46429	15.7164
15	0.466183	-0.368728	0.238759	-0.317252	-0.395676	-0.102608	-2.44494	2.44656	15.6865
15	0.0777785	0.26345	0.203586	-0.372847	-0.343451	-0.0688957	-2.40226	2.42909	15.6565
15.2	-0.163367	0.607707	0.0756683	-0.418338	-0.285401	-0.0344308	-2.35992	2.41188	15.6266
15.2	-0.217961	0.461472	-0.131995	-0.450468	-0.221849	0.000640494	-2.31795	2.39494	15.5967
15.2	0.493153	-0.039663	-0.365119	-0.467213	-0.153323	0.0361714	-2.27635	2.37827	15.5668
14	0.0425854	-0.39027	-0.584035	-0.469939	-0.0804787	0.0720149	-2.23516	2.36186	15.537
15.1	0.0463285	-0.275951	-0.743073	-0.460846	-0.00417705	0.108025	-2.19438	2.34572	15.5071
15.1	-0.126017	-0.00813471	-0.772798	-0.441118	0.0745324	0.144056	-2.15403	2.32985	15.4773
15.1	0.185047	0.0352645	-0.637815	-0.411437	0.154503	0.179958	-2.11412	2.31424	15.4475
15.45	-0.320838	-0.0782871	-0.320312	-0.371091	0.234621	0.21558	-2.07468	2.2989	15.4177
15.76	0.319301	-0.257432	0.126246	-0.319566	0.313755	0.250765	-2.03571	2.28383	15.3879
16.2	0.759623	-0.395894	0.588172	-0.256926	0.390736	0.285358	-1.99724	2.26903	15.3582
16.9	-0.796883	-0.131668	0.919128	-0.180498	0.464413	0.319193	-1.95928	2.2545	15.3285
17.4	-0.848017	0.543665	0.981187	-0.0891378	0.533735	0.352114	-1.92184	2.24023	15.2988
18.85	0.517834	1.01121	0.715077	0.0162244	0.597667	0.383973	-1.88494	2.22624	15.2691
18.85	1.17554	0.474921	0.193229	0.132886	0.655232	0.414634	-1.8486	2.21251	15.2394
15.1	-1.02536	-0.729253	-0.408337	0.257567	0.705557	0.443967	-1.81282	2.19905	15.2098
15.1	0.42892	-1.27007	-0.876451	0.386281	0.747842	0.471853	-1.77762	2.18586	15.1802
15.1	-1.22653	-0.477302	-1.06057	0.514609	0.781387	0.49818	-1.74302	2.17295	15.1506
18.45	1.78905	0.643928	-0.929245	0.636865	0.80558	0.522855	-1.70902	2.1603	15.121
18.45	-0.5491	1.04472	-0.564043	0.746279	0.819911	0.5458	-1.67564	2.14792	15.0915
18.45	0.112096	0.606581	-0.0835866	0.836189	0.824003	0.566946	-1.64289	2.1358	15.0619
18.45	0.0508552	-0.21414	0.401029	0.899108	0.81767	0.586234	-1.61078	2.12396	15.0324
18.45	-0.51233	-0.710617	0.806621	0.927236	0.800999	0.60362	-1.57932	2.11239	15.003
18.45	0.213049	-0.622686	1.08662	0.914086	0.774389	0.619075	-1.54851	2.10109	14.9735
18.45	0.184891	-0.522649	1.24803	0.856302	0.738503	0.632588	-1.51837	2.09006	14.9441
18.45	0.400382	-0.310718	1.25409	0.752081	0.694106	0.644166	-1.48891	2.07929	14.9147
18.45	-1.15533	0.533819	1.06472	0.604503	0.642137	0.653825	-1.46012	2.0688	14.8853
18.45	0.599547	1.41106	0.6822	0.419505	0.583728	0.661583	-1.43203	2.05857	14.8559
18.45	0.532549	0.862557	0.173253	0.205993	0.520024	0.667467	-1.40464	2.04861	14.8266
16.8	1.31628	-0.880925	-0.354998	-0.022718	0.452177	0.671508	-1.37796	2.03892	14.7973
12	-2.988	-1.73514	-0.792066	-0.249798	0.381293	0.673757	-1.35198	2.0295	14.768
16.27	1.27823	-0.520168	-1.04776	-0.458086	0.308535	0.674277	-1.32672	2.02035	14.7388
16.22	0.899016	0.790545	-1.10014	-0.630492	0.235001	0.673147	-1.30218	2.01147	14.7096
15.21	-0.731747	0.729389	-0.991377	-0.75198	0.16174	0.670449	-1.27836	2.00286	14.6804
15.01	-0.405622	0.211209	-0.807707	-0.811463	0.0898599	0.666274	-1.25527	1.99451	14.6512
15.21	0.027116	0.241599	-0.612089	-0.804136	0.0203575	0.660716	-1.2329	1.98644	14.6221
15.21	-0.307322	0.494672	-0.41552	-0.734962	-0.0459136	0.653869	-1.21127	1.97863	14.5929
15.21	0.372997	0.29689	-0.216383	-0.614422	-0.10818	0.645834	-1.19037	1.97109	14.5638
15.01	0.00953834	-0.363422	-0.0164533	-0.454657	-0.165857	0.636716	-1.1702	1.96382	14.5348
15.01	-0.370654	-0.565211	0.170986	-0.269772	-0.21852	0.626623	-1.15077	1.95682	14.5058
16.5	0.172691	0.0414939	0.310151	-0.076326	-0.265783	0.615664	-1.13207	1.95009	14.4768
16.5	0.215446	0.471712	0.405157	0.108416	-0.307238	0.603942	-1.11411	1.94362	14.4478
16.5	-0.386695	0.240632	0.489312	0.266785	-0.342565	0.591562	-1.09689	1.93743	14.4188
16.5	0.0880506	-0.0668905	0.569833	0.382477	-0.371558	0.578627	-1.0804	1.9315	14.3899
16.5	-0.908311	0.110272	0.631268	0.443871	-0.39413	0.565247	-1.06465	1.92583	14.361
16.5	0.48876	0.206008	0.639722	0.446379	-0.410357	0.551526	-1.04964	1.92043	14.3322
16.5	-0.0966863	-0.159152	0.565203	0.393252	-0.42037	0.537569	-1.03536	1.9153	14.3034
16.38	0.616933	-0.677327	0.419336	0.292633	-0.424314	0.523482	-1.02181	1.91044	14.2746
14.75	-0.405874	-0.846246	0.253831	0.156266	-0.42236	0.509366	-1.00899	1.90583	14.2458
14.75	-0.586263	-0.23371	0.125478	-0.000788029	-0.414791	0.495321	-0.996895	1.9015	14.2171
15.96	0.573858	0.479824	0.0556999	-0.163704	-0.402008	0.481442	-0.985526	1.89743	14.1884
15.96	0.100295	0.317342	0.0176755	-0.321079	-0.384471	0.467819	-0.974878	1.89362	14.1597
14.36	-0.549864	-0.294459	-0.0142811	-0.462648	-0.362638	0.454529	-0.964948	1.89007	14.131
14.36	-0.316376	-0.326227	-0.072905	-0.580157	-0.33696	0.441645	-0.955732	1.88679	14.1024
14.36	0.891586	0.181864	-0.1995	-0.666201	-0.308014	0.429226	-0.947228	1.88377	14.0739
14.36	-0.484491	0.521839	-0.377714	-0.712681	-0.276716	0.417321	-0.939432	1.88101	14.0453
14.36	0.438817	0.160544	-0.544853	-0.711288	-0.244153	0.405976	-0.932339	1.87851	14.0168
13.3	-0.344752	-0.585172	-0.643268	-0.656829	-0.211461	0.395234	-0.925948	1.87627	13.9883
13.3	-0.632561	-0.669516	-0.625609	-0.547466	-0.179755	0.385131	-0.920253	1.87429	13.9599
14.43	0.00862578	0.00550142	-0.503614	-0.386137	-0.150013	0.375694	-0.915251	1.87256	13.9315
15.2	0.572037	0.420142	-0.312687	-0.182258	-0.123056	0.366946	-0.910936	1.8711	13.9031
15.08	-0.446896	0.34941	-0.0921159	0.0496787	-0.099605	0.358905	-0.907305	1.86989	13.8747
15.98	0.162259	0.124807	0.118861	0.290717	-0.0802957	0.351576	-0.904351	1.86893	13.8464
15.98	0.231579	0.0125276	0.297199	0.521022	-0.0656991	0.34495	-0.902067	1.86823	13.8181
15.98	-0.078732	0.0204051	0.447704	0.722685	-0.0563723	0.339016	-0.900449	1.86779	13.7899
15.98	-0.1043	-0.021651	0.569596	0.878738	-0.0527422	0.333759	-0.899489	1.8676	13.7617
16.01	-0.537469	-0.117369	0.678401	0.977262	-0.0551936	0.329167	-0.899181	1.86766	13.7335
16.01	0.137847	-0.157614	0.740996	1.01356	-0.0639285	0.325215	-0.899517	1.86797	13.7054
16.2	-0.275418	0.0196298	0.698469	0.990927	-0.0788065	0.321864	-0.900487	1.86853	13.6773
16.2	-0.220728	0.288571	0.511253	0.91701	-0.099536	0.319078	-0.902083	1.86934	13.6492
16.2	0.241006	0.324942	0.204384	0.801098	-0.125684	0.316811	-0.904294	1.8704	13.6212
16.4	0.224125	0.0402411	-0.142073	0.655249	-0.156754	0.315005	-0.90711	1.87171	13.5932
15.81	0.633257	-0.428691	-0.434066	0.491325	-0.19209	0.313595	-0.910519	1.87326	13.5652
14.23	-0.636294	-0.507529	-0.617199	0.320438	-0.230869	0.31251	-0.91451	1.87506	13.5373
14.31	0.0580318	-0.114485	-0.694472	0.152787	-0.272097	0.311679	-0.919072	1.8771	13.5094
14.31	0.418518	0.347399	-0.697845	-0.00399046	-0.314684	0.311024	-0.924193	1.87939	13.4815
12.99	-0.318648	0.61086	-0.663002	-0.146022	-0.357504	0.310472	-0.92986	1.88191	13.4537
13.55	0.259855	0.475768	-0.596957	-0.271195	-0.399323	0.309952	-0.936061	1.88468	13.426
14.23	0.72258	-0.0177509	-0.471835	-0.37904	-0.438906	0.309399	-0.942784	1.88768	13.3982
13.48	0.129049	-0.531567	-0.239903	-0.471047	-0.47516	0.308751	-0.950015	1.89093	13.3705
12.26	-0.465341	-0.852481	0.0867302	-0.550235	-0.507066	0.307943	-0.95774	1.89441	13.3428
13.49	0.0429683	-0.596669	0.450324	-0.620721	-0.533481	0.306907	-0.965944	1.89812	13.3152
14.75	0.0495205	-0.0164116	0.788034	-0.685169	-0.55315	0.305572	-0.974615	1.90207	13.2876
16.2	0.427854	0.413286	1.01705	-0.748082	-0.564728	0.303861	-0.983737	1.90625	13.2601
14.58	-0.0926721	0.724126	1.07227	-0.812912	-0.566867	0.301695	-0.993296	1.91066	13.2326
13.92	-0.452279	0.700596	0.928793	-0.8781	-0.558316	0.298992	-1.00328	1.9153	13.2051
13.1	0.166745	0.0971378	0.622238	-0.941085	-0.538147	0.295672	-1.01367	1.92016	13.1777
11.88	-0.435267	-0.35491	0.198632	-0.997818	-0.505529	0.291655	-1.02445	1.92525	13.1503
11.57	-0.567444	-0.0756252	-0.271538	-1.04136	-0.45981	0.286871	-1.03562	1.93057	13.1229
12.28	0.267766	0.299939	-0.700319	-1.06303	-0.400562	0.28125	-1.04715	1.93611	13.0956
12.09	-0.222637	0.0743868	-1.02106	-1.05234	-0.327664	0.274728	-1.05903	1.94187	13.0683
11.67	0.567119	-0.596079	-1.16592	-1.00157	-0.241412	0.26724	-1.07124	1.94784	13.0411
11	-0.206003	-0.773418	-1.09776	-0.90838	-0.142449	0.258722	-1.08378	1.95404	13.0139
11.89	-0.596361	-0.336935	-0.822989	-0.771957	-0.0318772	0.249117	-1.09663	1.96045	12.9868
12.96	0.214968	0.136885	-0.384054	-0.596387	0.0888383	0.238369	-1.10977	1.96708	12.9597
14.23	0.0909969	0.479	0.116224	-0.391869	0.217835	0.226422	-1.12318	1.97392	12.9326
15.5	0.00300779	0.592347	0.574112	-0.173721	0.353023	0.21322	-1.13687	1.98097	12.9056
15.5	-0.322216	0.599389	0.874908	0.0428308	0.492121	0.198713	-1.1508	1.98823	12.8786
16.04	0.679855	0.515755	0.943655	0.244328	0.632721	0.182864	-1.16496	1.9957	12.8516
16.2	0.305748	0.0918986	0.775779	0.420409	0.772319	0.165649	-1.17935	2.00338	12.8247
14.58	-0.218256	-0.480305	0.462188	0.566114	0.908363	0.147051	-1.19394	2.01126	12.7979
14.32	-0.91725	-0.618068	0.114066	0.67882	1.03837	0.127063	-1.20872	2.01935	12.7711
15.6	-0.0396019	-0.397975	-0.194016	0.758868	1.15993	0.105678	-1.22368	2.02763	12.7443
16.01	0.366341	-0.24816	-0.427149	0.814025	1.27075	0.0828905	-1.2388	2.03612	12.7176
16.01	0.649367	-0.137815	-0.565373	0.854207	1.36865	0.0586976	-1.25407	2.0448	12.6909
15	-0.490451	0.185026	-0.581524	0.883225	1.45155	0.0331014	-1.26948	2.05369	12.6642
15.65	-0.203044	0.407934	-0.493318	0.902087	1.51763	0.00611784	-1.28501	2.06276	12.6376
15.65	-0.0610551	0.230454	-0.303673	0.909561	1.56556	-0.0222218	-1.30064	2.07203	12.6111
15.65	0.22556	-0.0851718	-0.0406971	0.902449	1.59439	-0.0518716	-1.31637	2.0815	12.5846
14.5	-0.370557	-0.229337	0.25446	0.876451	1.6033	-0.0827731	-1.33218	2.09115	12.5581
15.5	0.26255	-0.244324	0.543338	0.82771	1.59183	-0.114854	-1.34806	2.10099	12.5317
15.5	-0.186833	-0.154455	0.759401	0.758596	1.56006	-0.148032	-1.36399	2.11102	12.5053
16.2	-0.175601	-0.0686545	0.840292	0.673675	1.5083	-0.18222	-1.37995	2.12123	12.479
16.2	0.250742	-0.041826	0.744715	0.579983	1.43705	-0.217317	-1.39594	2.13162	12.4527
14.58	-0.285231	-0.117111	0.456755	0.485107	1.34708	-0.253213	-1.41195	2.1422	12.4265
14.58	-0.100176	0.101371	0.044941	0.395802	1.23939	-0.289787	-1.42795	2.15295	12.4003
14.66	-0.0512382	0.651485	-0.384424	0.316897	1.11526	-0.326914	-1.44394	2.16389	12.3741
14.66	0.211763	0.905937	-0.722921	0.247881	0.976372	-0.364465	-1.45991	2.175	12.348
13.19	0.859958	0.147561	-0.915001	0.185982	0.824659	-0.402314	-1.47583	2.18628	12.322
11.87	-0.472268	-0.855819	-0.964244	0.128971	0.662248	-0.440331	-1.49169	2.19774	12.296
10.74	-0.802219	-0.999179	-0.880687	0.0752558	0.491386	-0.478389	-1.50749	2.20937	12.27
12.07	0.61406	-0.33238	-0.668019	0.0211439	0.314381	-0.516358	-1.52321	2.22117	12.2441
12.98	0.383371	0.430891	-0.339057	-0.0379537	0.133521	-0.554109	-1.53883	2.23314	12.2182
13	-0.1658	0.642319	0.0665229	-0.107618	-0.0490462	-0.591515	-1.55434	2.24527	12.1924
12.86	0.237773	0.456072	0.446022	-0.192045	-0.231284	-0.628448	-1.56973	2.25757	12.1666
12.7	-0.216523	0.236399	0.708544	-0.291177	-0.411226	-0.664783	-1.58499	2.27003	12.1409
11.74	-0.425034	-0.123724	0.793303	-0.402657	-0.586936	-0.700392	-1.60009	2.28265	12.1152
11.47	0.745922	-0.342004	0.688977	-0.523061	-0.756545	-0.735148	-1.61503	2.29543	12.0896
11	-0.124838	-0.046556	0.453388	-0.648814	-0.918335	-0.768921	-1.62979	2.30837	12.064
10.36	-0.0389533	0.351866	0.18125	-0.773135	-1.07078	-0.801582	-1.64435	2.32146	12.0385
9.32	-0.290874	0.44476	-0.051883	-0.886677	-1.21253	-0.833001	-1.65871	2.33471	12.013
9.43	0.446097	0.0893283	-0.215404	-0.980269	-1.34246	-0.863048	-1.67285	2.34811	11.9876
8.6	-0.45394	-0.260759	-0.309301	-1.04499	-1.45969	-0.891594	-1.68675	2.36166	11.9622
9.1	0.203334	0.00309818	-0.358938	-1.07263	-1.56357	-0.918515	-1.7004	2.37535	11.9368
8.76	0.0884539	0.298067	-0.391383	-1.05608	-1.65356	-0.943682	-1.71379	2.3892	11.9116
8.1	0.40763	0.0320183	-0.420907	-0.992027	-1.72929	-0.966967	-1.7269	2.40319	11.8863
8.29	-0.816829	-0.418049	-0.450642	-0.881424	-1.79061	-0.988238	-1.73972	2.41733	11.8611
8.29	0.529773	-0.528432	-0.444514	-0.729022	-1.83773	-1.00737	-1.75224	2.43161	11.836
8.29	-0.0462598	-0.360996	-0.353891	-0.541487	-1.8711	-1.02424	-1.76444	2.44602	11.8109
9.09	-0.4137	0.00896275	-0.162344	-0.327429	-1.89127	-1.03873	-1.77631	2.46058	11.7859
9.79	0.659597	0.242698	0.0754037	-0.0973895	-1.89897	-1.05077	-1.78783	2.47527	11.7609
10.77	0.203763	0.274974	0.264724	0.136397	-1.89509	-1.06026	-1.799	2.4901	11.736
10.1	-0.402035	0.511767	0.349525	0.361563	-1.88061	-1.06713	-1.8098	2.50506	11.7111
10.5	-0.0259496	0.626249	0.345508	0.566744	-1.85655	-1.07131	-1.82021	2.52015	11.6863
10	0.107966	0.210674	0.314818	0.739072	-1.8239	-1.07276	-1.83022	2.53537	11.6615
10	-0.103212	-0.401509	0.312731	0.866115	-1.78363	-1.07146	-1.83981	2.55072	11.6368
10.05	-0.512233	-0.599197	0.378729	0.938006	-1.73665	-1.06742	-1.84898	2.56619	11.6121
11.3	0.635226	-0.3158	0.497166	0.949732	-1.68371	-1.06064	-1.85771	2.58179	11.5875
11.5	0.278659	0.27246	0.623781	0.900753	-1.62544	-1.05113	-1.86599	2.59751	11.563
11.5	-0.598078	0.647977	0.657745	0.794015	-1.56224	-1.03895	-1.87381	2.61335	11.5385
11.5	0.207157	0.417258	0.51421	0.636588	-1.49431	-1.02417	-1.88116	2.62931	11.514
10.41	0.265105	0.032117	0.192983	0.438112	-1.42167	-1.00687	-1.88803	2.64539	11.4896
9.94	-0.158766	-0.199062	-0.246455	0.211196	-1.34409	-0.987183	-1.89441	2.66158	11.4653
9	-0.538247	-0.20365	-0.673613	-0.0289055	-1.26136	-0.965244	-1.9003	2.67788	11.441
8.19	0.180787	-0.225854	-0.974393	-0.264336	-1.17332	-0.9412	-1.90569	2.69429	11.4167
8.19	-0.22729	-0.408668	-1.0716	-0.477762	-1.07983	-0.915204	-1.91056	2.71082	11.3926
8.8	0.835433	-0.424339	-0.959549	-0.657049	-0.980771	-0.887412	-1.91493	2.72745	11.3684
8.8	-0.680011	-0.303176	-0.655515	-0.794967	-0.875995	-0.857983	-1.91877	2.74419	11.3444
9.68	0.137636	-0.0216564	-0.235331	-0.890325	-0.765339	-0.827084	-1.92209	2.76103	11.3203
10.65	0.609946	0.220764	0.199068	-0.946104	-0.648531	-0.794893	-1.92487	2.77797	11.2964
10.65	-0.101524	0.187299	0.574575	-0.967516	-0.525345	-0.761597	-1.92712	2.79502	11.2725
11.4	0.0632287	0.295684	0.831608	-0.961042	-0.395585	-0.727391	-1.92882	2.81216	11.2486
11.4	-0.397553	0.353676	0.919093	-0.929226	-0.259232	-0.692468	-1.92997	2.8294	11.2248
11.4	0.0638159	0.0679167	0.83073	-0.87485	-0.116417	-0.657026	-1.93057	2.84674	11.2011
10.8	-0.386527	-0.244624	0.597372	-0.802475	0.0325764	-0.621264	-1.93061	2.86416	11.1774
11.34	-0.302037	-0.2313	0.296089	-0.718211	0.187229	-0.585378	-1.93009	2.88168	11.1538
11.88	0.376798	0.295554	0.00135271	-0.62866	0.346787	-0.549565	-1.929	2.89929	11.1302
11.88	0.459476	0.610551	-0.223325	-0.539536	0.510227	-0.514019	-1.92734	2.91698	11.1067
11.88	0.398235	0.158606	-0.345052	-0.451837	0.676284	-0.478934	-1.92511	2.93477	11.0833
10.93	-1.10472	-0.449046	-0.358465	-0.362615	0.843384	-0.444498	-1.92229	2.95263	11.0599
11.89	0.549714	-0.457719	-0.292744	-0.267456	1.00959	-0.410902	-1.91889	2.97058	11.0365
12.85	-0.14157	0.130269	-0.187668	-0.162981	1.1728	-0.378331	-1.91491	2.9886	11.0133
13.1	0.268586	0.487531	-0.0918758	-0.0453321	1.3309	-0.346973	-1.91033	3.0067	10.9901
14.3	0.185976	0.235587	-0.0273732	0.0880272	1.48176	-0.31701	-1.90517	3.02488	10.9669
14.3	-0.464661	-0.0565574	0.0147729	0.236645	1.62328	-0.288623	-1.89941	3.04313	10.9438
15.2	0.714108	-0.0173028	0.0402171	0.398397	1.75339	-0.261984	-1.89305	3.06146	10.9208
14.46	0.296417	-0.103687	0.0714861	0.57026	1.87007	-0.237259	-1.8861	3.07985	10.8978
14.05	-0.597664	-0.325757	0.106477	0.747174	1.97145	-0.214607	-1.87856	3.09832	10.8748
15.16	0.267998	-0.197742	0.127289	0.920673	2.05575	-0.194185	-1.87041	3.11685	10.852
15.5	0.404694	0.15333	0.142882	1.08045	2.12128	-0.176135	-1.86167	3.13544	10.8292
15.58	-0.278723	0.0687948	0.176644	1.21673	2.16648	-0.160591	-1.85234	3.15409	10.8064
14.53	-0.419553	-0.0566505	0.228015	1.32002	2.19018	-0.147662	-1.84241	3.17281	10.7838
15.49	0.172138	0.0513074	0.277168	1.38356	2.19157	-0.137426	-1.8319	3.19158	10.7611
15.49	0.39921	0.0920408	0.31754	1.40362	2.17034	-0.129922	-1.8208	3.21041	10.7386
15.49	-0.291604	0.125214	0.336683	1.3778	2.12666	-0.125159	-1.80912	3.22929	10.7161
15.49	-0.545125	0.115507	0.343976	1.30706	2.06123	-0.123119	-1.79686	3.24822	10.6937
15.49	0.927435	-0.199706	0.349731	1.19429	1.97518	-0.123751	-1.78403	3.26721	10.6713
13.94	-0.581171	-0.387161	0.321492	1.04298	1.87003	-0.126961	-1.77063	3.28624	10.649
14.22	-0.232659	-0.0434948	0.213514	0.857951	1.74756	-0.132637	-1.75667	3.30532	10.6267
15.04	0.309006	0.666998	0.0334336	0.644116	1.60977	-0.140656	-1.74216	3.32444	10.6045
15.04	1.00624	0.760543	-0.178756	0.40775	1.45889	-0.150888	-1.72709	3.3436	10.5824
13.54	-0.186734	0.113736	-0.35531	0.158107	1.29733	-0.1632	-1.71148	3.3628	10.5603
12.54	0.272337	-0.434819	-0.445509	-0.09368	1.12777	-0.177463	-1.69533	3.38204	10.5383
11.32	-0.437552	-0.568438	-0.431505	-0.336509	0.952994	-0.193544	-1.67866	3.40132	10.5164
12.04	0.0290076	-0.513058	-0.3466	-0.56085	0.775678	-0.211313	-1.66146	3.42063	10.4945
11.42	0.428933	-0.479733	-0.238619	-0.758855	0.598396	-0.230641	-1.64375	3.43997	10.4727
11.45	0.334054	-0.0808486	-0.155438	-0.92573	0.423579	-0.251394	-1.62552	3.45933	10.451
11.42	-0.149421	0.383763	-0.105691	-1.05758	0.253518	-0.273438	-1.6068	3.47873	10.4293
10.31	-0.495939	0.529601	-0.0510333	-1.14934	0.0902641	-0.296635	-1.58758	3.49815	10.4077
9.8	-0.331305	0.149641	0.0487673	-1.19885	-0.0643491	-0.320841	-1.56788	3.51759	10.3861
10.68	0.55719	-0.258858	0.205286	-1.2056	-0.208625	-0.345911	-1.5477	3.53706	10.3646
10.31	-0.148172	-0.198057	0.399773	-1.17058	-0.341123	-0.371694	-1.52705	3.55654	10.3432
11.3	0.727249	0.00180283	0.562587	-1.0986	-0.460872	-0.398041	-1.50594	3.57605	10.3219
10.17	-1.10927	-0.00718637	0.618708	-0.996453	-0.567196	-0.424794	-1.48437	3.59556	10.3006
11	0.474529	-0.0872147	0.534199	-0.870878	-0.659829	-0.451792	-1.46235	3.61509	10.2793
11.3	0.437504	-0.186213	0.326426	-0.726806	-0.738876	-0.478864	-1.4399	3.63463	10.2582
10.46	-0.480729	-0.177943	0.0258635	-0.566755	-0.804731	-0.505836	-1.41701	3.65418	10.2371
10.65	-0.284244	0.048721	-0.280818	-0.395849	-0.858047	-0.53252	-1.3937	3.67374	10.2161
10.86	1.23058	0.46527	-0.518629	-0.218549	-0.899849	-0.558718	-1.36997	3.6933	10.1951
10.7	-0.6225	0.628007	-0.643518	-0.0409541	-0.931317	-0.584224	-1.34584	3.71287	10.1742
11.7	0.678165	0.257263	-0.641301	0.130335	-0.953562	-0.608835	-1.32131	3.73244	10.1534
10.53	-0.0829994	-0.431596	-0.520642	0.287452	-0.967738	-0.632346	-1.29639	3.75201	10.1326
9.8	-0.155888	-0.682886	-0.304354	0.422548	-0.975143	-0.654544	-1.27109	3.77157	10.1119
10.73	-0.11603	-0.267633	-0.0398686	0.528673	-0.977176	-0.675218	-1.24542	3.79114	10.0913
11.5	0.249305	0.0981025	0.224101	0.601404	-0.975242	-0.694156	-1.21938	3.81069	10.0708
12.06	-0.494358	0.275899	0.444072	0.637564	-0.970662	-0.711149	-1.19298	3.83024	10.0503
13.2	0.239498	0.642482	0.584843	0.634268	-0.964654	-0.725996	-1.16624	3.84978	10.0299
12.44	-0.389899	0.61046	0.625119	0.589789	-0.958346	-0.738501	-1.13915	3.86931	10.0095
12.44	0.357481	-0.0850209	0.576735	0.507527	-0.952737	-0.748483	-1.11174	3.88882	9.98923
11.2	0.238686	-0.638526	0.445738	0.394889	-0.948737	-0.755764	-1.08401	3.90832	9.96902
11.33	-0.493542	-0.517646	0.267191	0.265096	-0.947143	-0.760185	-1.05597	3.9278	9.94887
10.89	0.131315	0.0117633	0.0860594	0.134758	-0.948597	-0.761616	-1.02764	3.94726	9.9288
11.9	0.0117041	0.29363	-0.0644056	0.019523	-0.953614	-0.759946	-0.999013	3.96671	9.9088
10.79	-0.297232	0.152187	-0.206202	-0.067739	-0.962487	-0.755092	-0.970118	3.98613	9.88887
10.49	0.29497	-0.0144948	-0.379983	-0.117658	-0.975394	-0.747001	-0.940962	4.00552	9.869
10.6	0.0665036	-0.0675845	-0.596066	-0.124986	-0.99241	-0.735649	-0.911559	4.02489	9.84921
10.13	-0.276184	-0.112424	-0.820639	-0.0888458	-1.01336	-0.721035	-0.881925	4.04423	9.82949
10.26	-0.211038	-0.0799472	-0.95551	-0.0128326	-1.03756	-0.703185	-0.852076	4.06354	9.80984
10.62	-0.0255058	-0.0432352	-0.91741	0.095085	-1.06396	-0.682162	-0.822028	4.08282	9.79026
10.88	-0.0890852	0.103361	-0.698366	0.223199	-1.09134	-0.658059	-0.791798	4.10207	9.77075
11.21	-0.398707	0.0880263	-0.328611	0.358175	-1.11836	-0.630993	-0.761403	4.12128	9.75132
11.33	0.492515	-0.124622	0.118904	0.485236	-1.1437	-0.601092	-0.73086	4.14045	9.73195
12.45	0.283629	-0.189185	0.568259	0.58907	-1.16595	-0.568489	-0.700188	4.15959	9.71266
13.67	-0.691681	0.00158337	0.932724	0.655437	-1.18379	-0.533321	-0.669402	4.17868	9.69344
13.73	-0.310371	0.328246	1.1228	0.672906	-1.19602	-0.49573	-0.638521	4.19773	9.67429
15	1.37853	0.478942	1.12199	0.635077	-1.20164	-0.455856	-0.607561	4.21674	9.65522
14	0.171765	0.0305856	0.947512	0.540811	-1.19973	-0.413846	-0.576538	4.2357	9.63622
12.6	-0.474086	-0.475687	0.648093	0.396002	-1.18942	-0.369845	-0.545472	4.25462	9.61729
12.59	0.837824	-0.428637	0.281821	0.212022	-1.16999	-0.324007	-0.514377	4.27348	9.59843
11.56	0.0113097	0.00251743	-0.095683	0.00221491	-1.14076	-0.276489	-0.483272	4.29229	9.57965
11.25	0.0919654	0.38999	-0.444566	-0.221006	-1.1011	-0.227457	-0.452174	4.31105	9.56095
12.3	0.413042	0.423374	-0.717962	-0.445238	-1.05043	-0.177087	-0.421099	4.32976	9.54231
11.2	-0.662103	0.0621727	-0.865514	-0.656999	-0.988239	-0.125563	-0.390065	4.34841	9.52375
10.88	0.0608513	-0.316934	-0.851954	-0.842473	-0.914166	-0.0730714	-0.359088	4.367	9.50527
11.31	-0.147015	-0.272968	-0.697929	-0.991231	-0.8281	-0.0198028	-0.328185	4.38553	9.48686
11.82	0.518006	0.152419	-0.463092	-1.09689	-0.73022	0.0340475	-0.297374	4.404	9.46853
12.05	-0.223556	0.440439	-0.223322	-1.15673	-0.621058	0.088281	-0.266671	4.4224	9.45027
12.06	-0.791988	0.280308	-0.0227219	-1.17049	-0.501527	0.142697	-0.236092	4.44074	9.43208
12.44	0.718151	-0.234483	0.119047	-1.13893	-0.372855	0.197094	-0.205655	4.45901	9.41398
12.31	0.560664	-0.498932	0.203463	-1.06519	-0.236558	0.251275	-0.175375	4.47722	9.39594
12.49	-0.339362	-0.140007	0.238268	-0.954647	-0.094343	0.305045	-0.145269	4.49535	9.37799
13.74	-0.139933	0.443012	0.212169	-0.812818	0.0520696	0.358213	-0.115354	4.51341	9.36011
14.61	0.402507	0.559408	0.108866	-0.646124	0.200872	0.410587	-0.0856451	4.5314	9.3423
13.34	-0.158974	0.107322	-0.0345147	-0.460753	0.350187	0.461974	-0.05616	4.54931	9.32458
13.78	0.195506	-0.407715	-0.155945	-0.263073	0.498072	0.512184	-0.0269147	4.56714	9.30693
14.27	-0.476576	-0.535146	-0.20604	-0.0594112	0.642514	0.56103	0.00207459	4.58489	9.28936
15.27	-0.157153	-0.167255	-0.161096	0.143567	0.781475	0.608326	0.0307917	4.60256	9.27186
15.93	0.495301	0.191511	-0.012781	0.341445	0.912884	0.653892	0.0592206	4.62015	9.25445
16.59	-0.302507	0.145453	0.204679	0.531697	1.03466	0.697554	0.0873452	4.63766	9.23711
17.08	-0.0633351	-0.116605	0.412306	0.7108	1.14484	0.739134	0.11515	4.65507	9.21985
17.73	0.244102	-0.0507202	0.524949	0.874872	1.24157	0.778469	0.142617	4.6724	9.20267
17.75	-0.549308	0.236104	0.496514	1.01967	1.32317	0.815403	0.169732	4.68964	9.18556
18.26	0.548689	0.236372	0.324489	1.14152	1.38814	0.849792	0.196478	4.70679	9.16854
17.65	-0.40084	0.0408816	0.0479981	1.23795	1.43523	0.88151	0.222838	4.72385	9.15159
18.29	0.0629932	0.0392306	-0.254369	1.30725	1.46349	0.910446	0.248797	4.74081	9.13473
18.1	0.408619	0.140379	-0.484799	1.34691	1.47246	0.936519	0.274339	4.75767	9.11794
16.52	-1.01984	-0.00791857	-0.573405	1.35566	1.46232	0.959675	0.299449	4.77443	9.10123
18.08	0.797593	-0.13745	-0.500145	1.33146	1.43368	0.979893	0.324112	4.7911	9.08461
17.81	-0.371261	-0.0724244	-0.271193	1.27061	1.38749	0.997194	0.348314	4.80766	9.06806
18.36	0.841934	-0.186854	0.0862278	1.16976	1.32492	1.01162	0.372043	4.82412	9.05159
17.89	0.202364	-0.342527	0.494521	1.02585	1.24745	1.02324	0.395284	4.84048	9.03521
17.64	-0.122423	-0.124367	0.856526	0.838777	1.15685	1.03212	0.418025	4.85672	9.0189
17.77	-0.357726	0.390636	1.07288	0.614027	1.05505	1.03836	0.440255	4.87286	9.00268
17.77	0.23412	0.790583	1.03791	0.360998	0.944104	1.04208	0.461962	4.88889	8.98654
18	0.188093	0.709606	0.71809	0.0918493	0.826074	1.04338	0.483135	4.90481	8.97048
16.3	-0.112912	0.236755	0.168886	-0.179441	0.703002	1.0424	0.503764	4.92061	8.9545
15.3	0.399481	-0.2134	-0.461959	-0.437115	0.576944	1.03927	0.523841	4.9363	8.9386
13.83	-0.0995029	-0.485736	-1.0067	-0.664201	0.449977	1.0341	0.543358	4.95187	8.92278
12.87	-0.687242	-0.609643	-1.30977	-0.845837	0.324178	1.02705	0.562306	4.96732	8.90705
13.34	0.0162604	-0.410887	-1.29884	-0.973043	0.201414	1.01823	0.580679	4.98265	8.8914
13.64	0.325314	0.119335	-1.00922	-1.04126	0.0831219	1.0078	0.59847	4.99786	8.87584
14.02	-0.203189	0.594386	-0.557639	-1.05095	-0.0293826	0.995892	0.615673	5.01295	8.86035
15.25	0.442216	0.498681	-0.0831656	-1.00708	-0.134807	0.982669	0.632282	5.02791	8.84495
15.2	-0.191981	-0.016437	0.306672	-0.91755	-0.231973	0.968278	0.648291	5.04275	8.82964
14.96	0.0711212	-0.348517	0.548835	-0.794308	-0.319959	0.952862	0.663696	5.05746	8.8144
14.91	-0.398083	-0.0501961	0.609723	-0.650121	-0.398061	0.936567	0.678492	5.07204	8.79925
14.86	-0.0181414	0.27135	0.531008	-0.497066	-0.465769	0.919543	0.692673	5.08649	8.78419
14.27	-0.199055	-0.0247201	0.366031	-0.347024	-0.522852	0.901937	0.706235	5.1008	8.76921
14.81	0.224076	-0.368374	0.170323	-0.210641	-0.569247	0.883893	0.719173	5.11499	8.75431
14.7	-0.0256694	-0.177759	0.0132519	-0.095384	-0.604972	0.865547	0.731483	5.12904	8.7395
14.7	-0.0977185	0.188938	-0.0627316	-0.00612144	-0.63005	0.847035	0.743163	5.14295	8.72477
14.63	-0.190324	0.230471	-0.034736	0.0527934	-0.644651	0.828473	0.754208	5.15673	8.71013
15	-0.0821857	-0.00596776	0.0563002	0.0799488	-0.649115	0.809967	0.764617	5.17037	8.69558
15.3	0.710399	-0.289626	0.16924	0.0778208	-0.643922	0.791616	0.774387	5.18387	8.68111
15.07	-0.990306	-0.24709	0.258806	0.0524849	-0.629733	0.773512	0.783517	5.19723	8.66672
15.02	-0.27996	0.037869	0.279866	0.0129236	-0.607344	0.75574	0.792006	5.21045	8.65242
15.09	-0.62715	0.117913	0.189051	-0.0313618	-0.57769	0.738378	0.799853	5.22353	8.63821
14.99	0.636411	0.107535	-0.00904775	-0.0718161	-0.541721	0.721497	0.807059	5.23646	8.62409
15.07	0.358369	0.228667	-0.249605	-0.102828	-0.500519	0.705162	0.813624	5.24926	8.61005
14.65	-0.457822	0.183853	-0.459584	-0.119839	-0.455198	0.689431	0.819552	5.26191	8.5961
14.84	-0.133215	-0.152343	-0.568277	-0.120389	-0.406886	0.674362	0.824841	5.27441	8.58223
14.83	0.220055	-0.481885	-0.565764	-0.104172	-0.35667	0.660011	0.829496	5.28678	8.56845
13.62	-0.275391	-0.396736	-0.47546	-0.0726658	-0.305564	0.646431	0.833517	5.29899	8.55476
14.98	0.110416	0.0746775	-0.341114	-0.0288547	-0.254626	0.633663	0.836907	5.31106	8.54116
15.51	0.557165	0.42502	-0.194321	0.0226482	-0.204856	0.621747	0.83967	5.32299	8.52765
15.26	-0.641005	0.269171	-0.0324819	0.0772709	-0.157208	0.610718	0.841808	5.33476	8.51422
15.54	0.162956	-0.038613	0.151876	0.131495	-0.112595	0.600606	0.843325	5.3464	8.50088
15.31	0.0713491	-0.253553	0.319652	0.183407	-0.0718179	0.591437	0.844227	5.35788	8.48763
15.69	-0.263576	-0.187605	0.402943	0.230916	-0.0356232	0.583221	0.844519	5.36922	8.47447
15.55	1.03764	0.08232	0.358466	0.271785	-0.00458095	0.575958	0.844208	5.38041	8.46139
15.63	-0.55617	0.0466773	0.204275	0.303156	0.020964	0.569633	0.843302	5.39145	8.44841
15.72	-0.0327578	-0.0541345	0.0183621	0.322953	0.0408435	0.564223	0.841809	5.40235	8.43552
15.54	-0.14868	-0.0663475	-0.12049	0.330648	0.054989	0.559696	0.839739	5.4131	8.42271
15.54	0.407409	-0.116478	-0.178011	0.326858	0.0633975	0.555997	0.837101	5.4237	8.41
15.37	-0.036027	-0.187692	-0.149248	0.314306	0.0661582	0.55306	0.833905	5.43416	8.39737
15.34	0.128794	-0.151717	-0.0825215	0.295806	0.063598	0.55082	0.830161	5.44446	8.38483
15.32	-0.244658	-0.0817521	-0.0438875	0.273281	0.0562127	0.549203	0.825881	5.45462	8.37239
15.47	0.136221	0.0460594	-0.06055	0.247965	0.0446065	0.54812	0.821077	5.46464	8.36003
15.35	-0.0618061	0.209954	-0.0943863	0.218766	0.0294046	0.54747	0.815762	5.4745	8.34777
15.12	0.278344	0.197433	-0.0949358	0.183627	0.0113226	0.547154	0.809946	5.48422	8.33559
15.01	-0.08011	-0.0420878	-0.0495672	0.140809	-0.00882384	0.547072	0.803643	5.4938	8.32351
15.54	0.470727	-0.259499	0.049868	0.0888012	-0.0301534	0.547119	0.796864	5.50322	8.31151
15.18	-0.386108	-0.0280794	0.15675	0.0284848	-0.0517807	0.547187	0.789623	5.5125	8.29961
15	-0.237532	0.388918	0.166527	-0.0374053	-0.0729193	0.547162	0.781931	5.52164	8.2878
15.96	0.626646	0.461507	0.0403524	-0.105097	-0.0927953	0.546925	0.773801	5.53063	8.27608
14.58	-0.635355	0.392225	-0.199642	-0.171774	-0.110701	0.54635	0.765246	5.53947	8.26445
14.43	0.171566	0.14157	-0.459287	-0.235758	-0.125916	0.545313	0.756279	5.54817	8.25292
14.12	-0.0440843	-0.290058	-0.621675	-0.294644	-0.137657	0.5437	0.746914	5.55672	8.24147
14.92	0.661068	-0.342593	-0.614253	-0.346529	-0.145185	0.541403	0.737164	5.56514	8.23012
14.46	-0.916646	-0.225909	-0.426354	-0.389242	-0.147888	0.538318	0.727043	5.5734	8.21886
13.99	0.341354	-0.393686	-0.0899637	-0.420146	-0.145445	0.534346	0.716566	5.58153	8.2077
14.01	-0.165594	-0.309015	0.31134	-0.437611	-0.13773	0.529393	0.705746	5.58951	8.19662
14.56	0.226827	0.113709	0.657065	-0.442452	-0.124794	0.523385	0.694597	5.59734	8.18564
14.77	-0.650937	0.388	0.815123	-0.437013	-0.106689	0.516252	0.683134	5.60504	8.17475
15.36	0.491898	0.289427	0.74324	-0.422757	-0.0835293	0.507931	0.671369	5.61259	8.16395
14.21	0.0150861	-0.147469	0.481287	-0.397752	-0.05562	0.498362	0.659316	5.62	8.15325
14.1	-0.0126696	-0.525469	0.140859	-0.357547	-0.0234656	0.487488	0.64699	5.62727	8.14264
14.31	0.478114	-0.444738	-0.170224	-0.297888	0.0122916	0.475257	0.634405	5.6344	8.13212
14.68	0.186661	-0.0630018	-0.3977	-0.216875	0.0507715	0.461624	0.621574	5.64139	8.1217
14.7	-0.147273	0.241286	-0.548662	-0.114143	0.0909004	0.446554	0.608512	5.64824	8.11137
14.78	0.431491	0.571566	-0.640586	0.00764449	0.131736	0.430019	0.595232	5.65495	8.10113
14.42	-0.231547	0.739669	-0.675	0.144557	0.172394	0.411992	0.581748	5.66152	8.09099
15.47	0.716493	0.246413	-0.610084	0.28983	0.212029	0.392451	0.568074	5.66795	8.08094
14.26	-0.00381918	-0.706421	-0.41634	0.433911	0.249901	0.371374	0.554225	5.67424	8.07099
14.39	-0.354142	-1.08511	-0.0890322	0.565	0.285375	0.348743	0.540213	5.6804	8.06113
15.38	0.294058	-0.601027	0.32713	0.670687	0.317877	0.324551	0.526054	5.68642	8.05136
16.23	-0.171669	0.191783	0.734009	0.740844	0.346834	0.298799	0.51176	5.6923	8.04169
17.39	0.402288	0.766671	1.01357	0.76748	0.371676	0.271494	0.497348	5.69805	8.03211
18.9	0.395663	0.860965	1.07113	0.746417	0.391911	0.242654	0.482829	5.70366	8.02263
17.01	-0.0974878	0.503266	0.873889	0.679665	0.407141	0.212309	0.46822	5.70913	8.01324
15.31	-0.401058	0.0148977	0.480595	0.572933	0.417078	0.180508	0.453532	5.71447	8.00395
14.52	0.159747	-0.476663	0.0219082	0.435609	0.421591	0.147314	0.438779	5.71968	7.99475
13.98	-0.731681	-0.694621	-0.360858	0.277804	0.420798	0.112797	0.423973	5.72475	7.98565
13.66	-0.399635	-0.551633	-0.585252	0.109761	0.415075	0.0770309	0.409127	5.72969	7.97664
13.94	0.217359	-0.168344	-0.651941	-0.0578639	0.404913	0.0400973	0.394255	5.7345	7.96773
14.07	0.88958	0.168744	-0.588591	-0.2159	0.390804	0.00208499	0.379368	5.73917	7.95891
13.72	-0.510643	0.290388	-0.435347	-0.356952	0.37326	-0.036912	0.364479	5.74371	7.95019
13.5	-0.399028	0.220394	-0.237375	-0.47403	0.35271	-0.0767928	0.349602	5.74812	7.94156
14.27	0.3209	0.0566885	-0.0490807	-0.559921	0.329548	-0.117448	0.334748	5.7524	7.93303
13.39	-0.717677	-0.0213928	0.0809719	-0.607815	0.304193	-0.158763	0.31993	5.75656	7.9246
13.5	0.555571	-0.0202592	0.126737	-0.613232	0.277083	-0.200615	0.305162	5.76058	7.91626
13.67	0.0544946	-0.00691051	0.0748103	-0.575408	0.248598	-0.242878	0.290453	5.76447	7.90802
13.48	0.282128	-0.0314097	-0.0548407	-0.498117	0.219036	-0.285424	0.275818	5.76824	7.89987
13.47	-0.0744859	0.00868421	-0.208754	-0.388174	0.188602	-0.328118	0.261268	5.77187	7.89182
12.84	-0.234126	-0.0351493	-0.319043	-0.254171	0.157419	-0.370822	0.246814	5.77539	7.88387
12.63	-0.255441	-0.129966	-0.344248	-0.106283	0.125559	-0.413396	0.232468	5.77877	7.87601
13.09	0.165414	-0.104253	-0.251591	0.0442043	0.0931271	-0.455697	0.21824	5.78203	7.86825
12.87	0.322343	-0.203636	-0.0438929	0.186234	0.060221	-0.497573	0.204144	5.78516	7.86059
12.76	-0.4095	-0.514809	0.231153	0.309994	0.0270099	-0.538871	0.190188	5.78817	7.85302
14	0.284558	-0.448492	0.508985	0.406891	-0.00618349	-0.579439	0.176386	5.79106	7.84555
14.76	0.327467	0.157583	0.713819	0.470433	-0.0390833	-0.619122	0.162748	5.79382	7.83817
14.88	-0.512686	0.781562	0.755785	0.496667	-0.0714094	-0.657766	0.149284	5.79646	7.83089
15.69	0.61947	0.831958	0.614121	0.484256	-0.10298	-0.695219	0.136007	5.79897	7.82371
14.12	-0.124055	0.463697	0.328153	0.435322	-0.133658	-0.731338	0.122927	5.80137	7.81663
12.85	-0.637571	0.0234338	-0.0099151	0.355755	-0.163296	-0.765984	0.110054	5.80364	7.80964
12.99	0.0952168	-0.493542	-0.30642	0.253733	-0.191738	-0.799022	0.0973999	5.8058	7.80275
11.88	0.208847	-0.786014	-0.493386	0.138253	-0.218954	-0.830329	0.084974	5.80783	7.79596
11.11	0.229683	-0.613674	-0.522942	0.0188379	-0.244889	-0.859791	0.0727872	5.80975	7.78926
12.22	0.191905	-0.195044	-0.42535	-0.0956763	-0.269463	-0.887303	0.0608498	5.81155	7.78267
12	-0.146551	0.130389	-0.259321	-0.197005	-0.292575	-0.912764	0.0491723	5.81323	7.77616
12.38	0.229221	0.388928	-0.096364	-0.278431	-0.314138	-0.936077	0.0377646	5.81479	7.76976
12.24	-0.623958	0.45425	0.0213067	-0.336544	-0.334001	-0.957152	0.0266363	5.81624	7.76345
12.04	-0.0778247	0.212934	0.0789864	-0.37093	-0.351913	-0.97591	0.0157966	5.81757	7.75725
11.66	0.796857	-0.294643	0.0841439	-0.384014	-0.367566	-0.992284	0.00525368	5.81879	7.75113
11.66	0.124462	-0.481782	0.0773878	-0.380198	-0.380717	-1.00622	-0.00498463	5.8199	7.74512
12.04	-0.107019	-0.0351834	0.0761006	-0.364419	-0.391154	-1.01767	-0.0149115	5.82089	7.73921
12.04	0.0229501	0.440035	0.0479743	-0.339907	-0.39869	-1.0266	-0.0245209	5.82177	7.73339
12.59	0.153528	0.256692	-0.016616	-0.307774	-0.403437	-1.03301	-0.0338072	5.82254	7.72767
12.13	-0.0360337	-0.134948	-0.097623	-0.26658	-0.405697	-1.03688	-0.0427655	5.8232	7.72204
11.08	-0.358752	-0.342254	-0.142911	-0.216809	-0.405741	-1.03823	-0.0513913	5.82374	7.71652
11.06	0.31221	-0.35419	-0.127392	-0.161591	-0.403778	-1.03707	-0.0596805	5.82418	7.71109
12.1	0.241325	-0.0336774	-0.0847571	-0.104046	-0.399843	-1.03343	-0.0676299	5.82451	7.70576
12.72	-0.150248	0.210452	-0.0542905	-0.046954	-0.393973	-1.02734	-0.075237	5.82473	7.70053
12.51	0.0714425	-0.0856751	-0.0498182	0.00659583	-0.386213	-1.01881	-0.0824994	5.82485	7.6954
11.64	-0.197069	-0.341635	-0.0622333	0.054846	-0.376687	-1.0079	-0.0894154	5.82485	7.69036
11.91	-0.191853	0.0327807	-0.0448484	0.095748	-0.36559	-0.99464	-0.0959839	5.82475	7.68543
12.98	0.249252	0.433672	0.00100707	0.126912	-0.353121	-0.979078	-0.102204	5.82455	7.68059
12.24	0.146287	0.248291	0.0612492	0.145842	-0.339478	-0.961262	-0.108077	5.82424	7.67585
11.05	-1.0486	-0.18115	0.121785	0.15191	-0.324913	-0.941239	-0.113601	5.82382	7.67121
12.16	0.204222	-0.20297	0.15524	0.144114	-0.309752	-0.919065	-0.118779	5.8233	7.66666
12.51	0.275526	0.0302374	0.131621	0.124037	-0.294307	-0.894803	-0.123612	5.82268	7.66222
11.99	0.0222893	0.191439	0.0483214	0.0966436	-0.278838	-0.86852	-0.128101	5.82196	7.65787
12.09	-0.252416	0.165959	-0.0481057	0.0675573	-0.263693	-0.840287	-0.132248	5.82113	7.65362
12.6	0.617418	0.0155024	-0.102845	0.0421728	-0.249086	-0.810187	-0.136057	5.8202	7.64947
12.12	-0.715017	-0.317771	-0.100702	0.0244215	-0.234978	-0.778308	-0.139528	5.81917	7.64542
12.22	0.363325	-0.496205	-0.0740953	0.0163674	-0.22121	-0.744748	-0.142667	5.81804	7.64146
12.36	-0.143826	-0.210844	-0.0690637	0.0177704	-0.207534	-0.70961	-0.145476	5.81681	7.63761
12.28	0.344807	0.189644	-0.109681	0.0268145	-0.193597	-0.673007	-0.147958	5.81549	7.63385
12.28	-0.0562318	0.204752	-0.17997	0.0395196	-0.179039	-0.635058	-0.150118	5.81406	7.63019
12.28	-0.391611	0.0334254	-0.226234	0.0524958	-0.163594	-0.595892	-0.151958	5.81254	7.62663
12.28	-0.372566	-0.0342676	-0.211242	0.0637255	-0.147089	-0.555643	-0.153482	5.81092	7.62317
12.5	0.310873	0.170763	-0.132577	0.0709059	-0.129409	-0.514445	-0.154695	5.8092	7.61981
12.98	0.256719	0.445099	-0.00313599	0.0724712	-0.110518	-0.472433	-0.155598	5.80739	7.61655
13	-0.665828	0.28506	0.130197	0.0663937	-0.0904457	-0.429742	-0.156198	5.80548	7.61338
13	0.749905	-0.184529	0.23378	0.051101	-0.0692014	-0.38651	-0.156496	5.80348	7.61031
13.18	-0.553368	-0.209005	0.258114	0.0259983	-0.0467262	-0.342876	-0.156499	5.80138	7.60735
13.18	0.292281	0.0811705	0.18576	-0.00766287	-0.022893	-0.298972	-0.156211	5.79919	7.60448
13	0.131768	0.111927	0.0640719	-0.0454254	0.0024992	-0.254922	-0.155636	5.79691	7.60171
12.81	0.00734575	-0.182355	-0.0290875	-0.0837429	0.0296556	-0.210848	-0.154781	5.79454	7.59903
12.8	-0.721877	-0.336289	-0.062611	-0.118478	0.0586027	-0.166869	-0.15365	5.79208	7.59646
12.7	0.683126	-0.133709	-0.0323019	-0.147274	0.0891117	-0.123101	-0.152247	5.78952	7.59398
13	-0.402931	0.090437	0.0330626	-0.167585	0.120722	-0.0796566	-0.150579	5.78688	7.59161
12.89	-0.254874	0.147811	0.096164	-0.176997	0.152971	-0.0366425	-0.14865	5.78415	7.58933
13.5	0.237825	0.12297	0.151054	-0.176144	0.185348	0.00583785	-0.146465	5.78133	7.58715
12.86	-0.331941	0.155984	0.183981	-0.168332	0.217329	0.0476814	-0.14403	5.77842	7.58507
13.5	0.439146	0.192666	0.156591	-0.156226	0.248348	0.0887892	-0.14135	5.77543	7.58309
13.5	-0.027705	0.212832	0.0411636	-0.13987	0.277835	0.129066	-0.13843	5.77235	7.5812
13.49	-0.354048	-0.109785	-0.118962	-0.120891	0.305185	0.168421	-0.135276	5.76918	7.57942
13.57	0.27299	-0.431479	-0.248153	-0.102264	0.329785	0.206763	-0.131892	5.76593	7.57773
13.65	0.25807	-0.354194	-0.264165	-0.0872001	0.35108	0.244005	-0.128284	5.7626	7.57614
13.7	-0.0538907	-0.19754	-0.145709	-0.0759868	0.368616	0.28007	-0.124457	5.75918	7.57465
13.7	-0.0769596	-0.0264143	0.081458	-0.0664852	0.38207	0.314884	-0.120417	5.75568	7.57326
13.11	-0.258803	0.365786	0.31251	-0.0556677	0.391218	0.348376	-0.11617	5.7521	7.57197
14.42	0.158553	0.849483	0.436808	-0.0443026	0.395939	0.380474	-0.111719	5.74844	7.57077
15.47	0.632919	0.843443	0.406928	-0.0320638	0.39618	0.411112	-0.107071	5.7447	7.56968
13.92	-1.062	0.0895216	0.239417	-0.0194365	0.391989	0.440239	-0.102231	5.74087	7.56868
13.85	0.272944	-0.496058	-0.00814013	-0.0071781	0.383455	0.467812	-0.0972036	5.73697	7.56778
13.78	-0.550225	-0.433815	-0.257898	0.0057058	0.370678	0.493796	-0.0919949	5.73299	7.56698
13.7	0.698872	-0.271861	-0.423094	0.0223049	0.35391	0.518165	-0.0866093	5.72894	7.56628
13.5	0.309617	-0.168927	-0.453578	0.0445238	0.333615	0.540889	-0.0810514	5.7248	7.56567
13.5	-0.712529	0.200251	-0.359119	0.0709288	0.310288	0.56194	-0.0753257	5.72059	7.56517
13.78	-0.473703	0.418494	-0.169642	0.09839	0.284275	0.581291	-0.0694358	5.71631	7.56476
13.89	0.52795	0.0848592	0.049266	0.124381	0.25591	0.598926	-0.0633854	5.71194	7.56445
13.9	0.324091	-0.371854	0.239194	0.146364	0.225554	0.614831	-0.0571779	5.70751	7.56424
14.1	-0.0502634	-0.323141	0.364368	0.162613	0.193584	0.628997	-0.0508169	5.703	7.56412
14	0.00386381	0.111549	0.398362	0.173168	0.160417	0.641422	-0.0443061	5.69842	7.56411
14.92	-0.469073	0.559529	0.356445	0.178299	0.126497	0.652115	-0.0376492	5.69377	7.56419
15.04	0.389941	0.789053	0.260547	0.1794	0.0922659	0.661093	-0.0308499	5.68904	7.56437
14.92	0.196256	0.372889	0.131208	0.178124	0.0581906	0.668378	-0.0239128	5.68425	7.56465
13.7	0.37611	-0.434964	0.00789969	0.174584	0.0247961	0.673994	-0.0168422	5.67938	7.56503
13.5	-0.59725	-0.719085	-0.0738129	0.168063	-0.00734055	0.67796	-0.00964316	5.67445	7.5655
14.3	0.378814	-0.243204	-0.0843631	0.156239	-0.0376493	0.680301	-0.00232053	5.66944	7.56607
13.1	-0.0333194	0.359566	-0.043116	0.137272	-0.0657208	0.681039	0.00512054	5.66437	7.56674
14.4	-0.206979	0.542991	-0.000228687	0.111271	-0.0912567	0.680197	0.0126748	5.65923	7.56751
13.48	-0.0445348	0.122418	0.00441254	0.0806393	-0.113949	0.677798	0.0203371	5.65403	7.56838
13.33	-0.431386	-0.395319	-0.0415344	0.048407	-0.133505	0.673858	0.0281023	5.64876	7.56934
13.44	0.253111	-0.409845	-0.111622	0.017634	-0.149691	0.668402	0.0359655	5.64343	7.5704
13.4	-0.770422	-0.111598	-0.166695	-0.0102927	-0.162327	0.661455	0.0439217	5.63803	7.57156
13.6	0.384378	0.0749248	-0.176074	-0.036636	-0.171208	0.653046	0.0519667	5.63256	7.57282
13.6	0.108017	0.282834	-0.138498	-0.0621925	-0.176105	0.64321	0.0600963	5.62704	7.57417
13.55	-0.490975	0.360233	-0.0667595	-0.0880662	-0.176792	0.631978	0.0683063	5.62145	7.57562
13.55	-0.089014	0.123495	0.0145975	-0.115161	-0.173105	0.619385	0.0765927	5.61581	7.57717
13.55	0.543794	-0.187642	0.0887919	-0.143988	-0.164892	0.605462	0.0849512	5.6101	7.57882
13.49	-0.0280837	-0.31948	0.147485	-0.172283	-0.152057	0.590247	0.0933777	5.60433	7.58056
13.43	-0.164573	-0.347407	0.193621	-0.19673	-0.134736	0.573779	0.101868	5.5985	7.5824
13.45	0.253256	-0.174376	0.20514	-0.214611	-0.113342	0.556103	0.110417	5.59262	7.58434
14	-0.22987	0.0370068	0.159082	-0.225104	-0.0883943	0.537269	0.119021	5.58668	7.58637
14.03	0.2735	0.252239	0.0616161	-0.227877	-0.0605092	0.51732	0.127675	5.58067	7.58851
13.56	-0.349109	0.209237	-0.0678432	-0.223189	-0.0303409	0.496305	0.136376	5.57462	7.59074
13.5	-0.251924	-0.0350209	-0.215303	-0.211542	0.00146491	0.474273	0.145121	5.56851	7.59306
13.5	0.0962714	-0.051628	-0.318718	-0.193974	0.0343005	0.451272	0.153905	5.56234	7.59549
13.5	0.433343	0.20713	-0.311009	-0.172317	0.0676419	0.427358	0.162725	5.55612	7.59801
13.25	-0.466927	0.287883	-0.197545	-0.147022	0.10094	0.402588	0.171578	5.54984	7.60062
13.6	-0.156172	0.00745157	-0.0130624	-0.118531	0.133618	0.377019	0.18046	5.54351	7.60334
14.49	1.11735	-0.281324	0.154824	-0.0868399	0.165016	0.350705	0.189367	5.53713	7.60615
13.32	-0.767697	-0.240645	0.272161	-0.0528124	0.194442	0.323698	0.198295	5.5307	7.60906
14.23	-0.0847369	0.128813	0.325682	-0.0173352	0.221197	0.296049	0.207242	5.52421	7.61206
14.23	-0.183577	0.488977	0.316026	0.0184881	0.244553	0.267812	0.216203	5.51768	7.61516
14.23	0.245698	0.244355	0.222143	0.0523518	0.263945	0.239046	0.225177	5.51109	7.61836
14.23	-0.0543833	-0.123378	0.0478991	0.0809335	0.278898	0.209816	0.234158	5.50446	7.62166
13.5	-0.317326	-0.104745	-0.15	0.101485	0.289049	0.180193	0.243146	5.49778	7.62505
14.2	0.443006	-0.187203	-0.31862	0.114521	0.294276	0.150252	0.252137	5.49104	7.62853
13.1	-0.263659	-0.537625	-0.431564	0.121012	0.294655	0.12006	0.261129	5.48427	7.63212
13.15	-0.324664	-0.605417	-0.451984	0.120994	0.290272	0.089688	0.27012	5.47744	7.6358
13.73	0.300328	-0.0306184	-0.380813	0.115317	0.281227	0.0592015	0.279109	5.47057	7.63957
13.35	-0.334372	0.503886	-0.205732	0.10647	0.267692	0.0286673	0.288093	5.46365	7.64344
14.69	0.614609	0.523062	0.0244638	0.0970718	0.250018	-0.0018455	0.297071	5.45669	7.64741
13.33	-1.04083	0.287895	0.207965	0.0895258	0.228706	-0.0322677	0.306039	5.44968	7.65148
13.96	0.830319	0.0778649	0.261747	0.0834866	0.204364	-0.0625297	0.314996	5.44263	7.65564
13.7	0.261806	-0.0406158	0.149536	0.0786323	0.177589	-0.0925579	0.32394	5.43553	7.65989
13.34	-0.401133	-0.106375	-0.052979	0.0746482	0.149021	-0.122278	0.332869	5.42839	7.66424
13.31	-0.169435	-0.136192	-0.197646	0.0720924	0.119395	-0.151616	0.341782	5.42121	7.66869
13.08	0.295952	-0.0880192	-0.214874	0.0706405	0.0894862	-0.180498	0.350677	5.41399	7.67323
13.02	0.408325	-0.07853	-0.107953	0.0695204	0.0600808	-0.208856	0.359552	5.40672	7.67787
13.2	-0.452713	-0.0342512	0.0566876	0.0684293	0.0318696	-0.23662	0.368405	5.39942	7.68261
13.2	0.710161	0.0436056	0.189827	0.0669949	0.0051971	-0.263724	0.377235	5.39208	7.68744
14.17	0.516544	0.13697	0.245613	0.064798	-0.019733	-0.2901	0.38604	5.38469	7.69236
12.8	-1.09947	0.275084	0.215744	0.062541	-0.0428483	-0.315688	0.394819	5.37727	7.69738
12.9	-0.209234	0.349274	0.117837	0.0602654	-0.0641188	-0.340426	0.40357	5.36981	7.7025
12.91	0.195675	0.0220125	-0.00661704	0.0572651	-0.0835807	-0.364257	0.412292	5.36231	7.70771
12.91	-0.02552	-0.417021	-0.121367	0.0510172	-0.101258	-0.387119	0.420985	5.35478	7.71301
12.93	-0.363317	-0.365628	-0.201459	0.0389925	-0.117171	-0.408956	0.429646	5.3472	7.71842
12.93	0.223122	-0.104287	-0.234306	0.0200929	-0.1314	-0.429718	0.438274	5.3396	7.72391
12.93	-0.215009	0.0371204	-0.230005	-0.00477219	-0.144088	-0.449359	0.446868	5.33195	7.7295
12.93	-0.187951	0.0626546	-0.185131	-0.0331557	-0.155417	-0.467832	0.455427	5.32427	7.73519
14	0.659246	-0.0256058	-0.104875	-0.0623641	-0.165508	-0.485088	0.463948	5.31656	7.74097
12.62	-0.369266	-0.051342	-0.00966112	-0.0902399	-0.174434	-0.50108	0.472431	5.30881	7.74685
12.99	-0.276585	0.1268	0.0910583	-0.116384	-0.182177	-0.515758	0.480873	5.30103	7.75282
13.9	0.237715	0.349727	0.186607	-0.14066	-0.188756	-0.529079	0.489272	5.29322	7.75888
13.9	0.492327	0.309454	0.243861	-0.160573	-0.194236	-0.541006	0.497627	5.28537	7.76504
12.8	-0.449005	-0.00100211	0.22621	-0.173119	-0.198769	-0.551505	0.505935	5.27749	7.7713
12.8	0.0656373	-0.392314	0.144042	-0.175366	-0.20257	-0.560551	0.514195	5.26957	7.77765
12.8	-0.124128	-0.366176	0.0181572	-0.166275	-0.205897	-0.568123	0.522405	5.26163	7.78409
12.8	0.299387	0.0148335	-0.111228	-0.146258	-0.208957	-0.574204	0.530564	5.25365	7.79063
12.7	0.0166854	0.21431	-0.188656	-0.11609	-0.211924	-0.578774	0.538669	5.24565	7.79726
12.9	0.395996	0.22003	-0.204467	-0.0765129	-0.214892	-0.581815	0.546719	5.23761	7.80398
13	-0.167291	0.223066	-0.172054	-0.0308693	-0.217716	-0.583315	0.554713	5.22954	7.8108
12.7	-0.164944	0.175302	-0.0958052	0.0159921	-0.220055	-0.583259	0.562651	5.22145	7.81772
12.7	0.281848	-0.216331	0.014569	0.0592662	-0.221526	-0.581636	0.570531	5.21332	7.82472
12.7	0.949188	-0.524657	0.138381	0.0940653	-0.221734	-0.578441	0.578353	5.20517	7.83183
13.67	-0.590996	-0.487647	0.250031	0.115659	-0.220352	-0.573679	0.586115	5.19699	7.83902
14.29	-0.0719311	-0.0789092	0.296123	0.119939	-0.217132	-0.567359	0.593819	5.18878	7.84631
12.87	-0.142338	0.425067	0.249922	0.105078	-0.211853	-0.559497	0.601464	5.18054	7.85369
13.2	0.507676	0.534843	0.100609	0.0711619	-0.204362	-0.550109	0.60905	5.17228	7.86117
12.81	-0.598074	0.0423751	-0.104389	0.0215833	-0.194449	-0.539225	0.616576	5.16398	7.86874
12.81	-0.00741438	-0.205561	-0.272928	-0.0377958	-0.181994	-0.526877	0.624043	5.15566	7.8764
12.81	0.148927	-0.0533857	-0.329154	-0.100325	-0.166931	-0.513105	0.63145	5.14732	7.88416
13.39	0.961249	-0.0628867	-0.282699	-0.159973	-0.149288	-0.497949	0.638796	5.13895	7.89201
12.52	-0.644031	-0.297471	-0.193832	-0.21026	-0.129161	-0.481446	0.64608	5.13055	7.89995
13.03	0.131235	-0.227955	-0.123735	-0.246351	-0.106704	-0.463631	0.653299	5.12213	7.90799
13.12	0.146072	-0.0170971	-0.0883514	-0.265179	-0.0823118	-0.444532	0.660453	5.11369	7.91612
13.03	-0.334665	0.102575	-0.0849639	-0.265055	-0.05664	-0.42417	0.667537	5.10522	7.92434
13.1	-0.204175	0.263382	-0.0961903	-0.24433	-0.0304214	-0.402565	0.674548	5.09672	7.93265
14.41	0.676043	0.393623	-0.094023	-0.203151	-0.00441189	-0.379742	0.681485	5.0882	7.94106
13.44	-0.401773	0.298023	-0.066542	-0.143258	0.0206727	-0.355726	0.688343	5.07966	7.94956
13.3	0.37876	-0.0939236	-0.023912	-0.0685368	0.0441618	-0.330551	0.695118	5.0711	7.95815
13.21	-0.432352	-0.491243	0.0321817	0.0149296	0.0653581	-0.304252	0.701808	5.06251	7.96684
12.86	-0.184957	-0.668815	0.113538	0.099152	0.0835573	-0.276868	0.708409	5.05391	7.97562
13.28	-0.367753	-0.416667	0.200607	0.175515	0.0980748	-0.248425	0.714918	5.04528	7.98449
14.6	0.71376	0.339639	0.271491	0.235578	0.108335	-0.218957	0.721331	5.03663	7.99345
15.12	-0.293328	0.915124	0.305009	0.272313	0.113895	-0.188504	0.727644	5.02796	8.00251
16.1	0.682415	0.687149	0.269603	0.282276	0.114608	-0.157111	0.733855	5.01927	8.01166
14.49	0.190108	-0.151519	0.152671	0.265492	0.110521	-0.124837	0.739961	5.01056	8.0209
13.2	-0.597848	-0.600693	-0.0189979	0.22504	0.101806	-0.0917459	0.745957	5.00183	8.03023
13.53	0.317627	-0.336139	-0.206588	0.165566	0.088731	-0.0579098	0.751842	4.99308	8.03966
13.53	-0.724733	0.286093	-0.357363	0.0940825	0.0718077	-0.0234131	0.757611	4.98432	8.04918
14.31	0.901426	0.381191	-0.400265	0.0191535	0.0516076	0.0116497	0.763261	4.97554	8.05879
13.2	-0.66072	-0.115193	-0.333304	-0.0495567	0.0287342	0.04718	0.768791	4.96674	8.06849
13.74	0.467699	-0.428754	-0.176014	-0.105269	0.00386431	0.0830755	0.774196	4.95792	8.07828
13.8	0.179585	-0.386505	0.0422182	-0.145706	-0.0222309	0.119226	0.779475	4.94909	8.08817
14.1	0.427651	-0.129407	0.273119	-0.170714	-0.0486879	0.155517	0.784625	4.94024	8.09814
13.78	-0.210318	-0.12433	0.448738	-0.181996	-0.0746452	0.191831	0.789644	4.93138	8.10821
13.75	-0.0556132	-0.10938	0.538641	-0.182115	-0.0992801	0.228047	0.794531	4.9225	8.11837
15.01	0.703726	0.0747238	0.52942	-0.172856	-0.121672	0.264048	0.799283	4.9136	8.12862
13.58	-1.21627	0.118066	0.413084	-0.154433	-0.140871	0.299719	0.803899	4.90469	8.13897
14	0.868802	0.0787195	0.212651	-0.12794	-0.156161	0.334955	0.808377	4.89577	8.1494
13.7	-0.378622	0.00322273	-0.0438187	-0.0951391	-0.16693	0.36965	0.812717	4.88683	8.15993
13.66	0.127159	-0.204524	-0.296156	-0.0575542	-0.172735	0.403705	0.816915	4.87788	8.17055
13.59	0.128201	-0.271079	-0.46009	-0.0168941	-0.173377	0.437021	0.820972	4.86892	8.18126
13.47	-0.313047	-0.0810782	-0.464464	0.024605	-0.168801	0.469507	0.824886	4.85994	8.19206
13.88	0.153787	-0.0348843	-0.317469	0.0635755	-0.159036	0.501074	0.828656	4.85095	8.20295
14.11	-0.605121	0.0926499	-0.0929675	0.0956933	-0.144226	0.531631	0.83228	4.84195	8.21393
14.48	-0.00901428	0.356531	0.113582	0.11802	-0.1246	0.561089	0.835758	4.83293	8.225
15.52	0.54381	0.377248	0.219734	0.130472	-0.100516	0.589357	0.839088	4.8239	8.23617
14.34	-1.04879	0.21146	0.199599	0.13391	-0.0724369	0.616355	0.842268	4.81487	8.24742
14.5	0.509212	0.0134453	0.0915463	0.127877	-0.0408645	0.642003	0.845296	4.80581	8.25877
14.34	-0.183728	-0.213789	-0.030273	0.112016	-0.00634705	0.666226	0.848172	4.79675	8.2702
14.73	0.382813	-0.448389	-0.0856968	0.0864289	0.0305023	0.688948	0.850894	4.78768	8.28173
14.85	-0.0166089	-0.525811	-0.0415002	0.0530235	0.06902	0.710099	0.853462	4.77859	8.29335
14.6	-0.291765	-0.224547	0.058198	0.0150278	0.108524	0.729608	0.855876	4.7695	8.30506
14.6	0.197934	0.321176	0.16406	-0.0260771	0.148252	0.747411	0.858136	4.76039	8.31686
15.25	-0.326803	0.617798	0.235486	-0.0687589	0.187335	0.76345	0.860241	4.75128	8.32875
15.75	0.448842	0.372181	0.235361	-0.107598	0.224947	0.777673	0.862193	4.74215	8.34073
14.72	-0.524049	-0.164047	0.149224	-0.136698	0.260331	0.790026	0.863995	4.73301	8.3528
14.93	0.363612	-0.40983	0.00451672	-0.152474	0.29289	0.800458	0.865646	4.72387	8.36496
14.97	-0.286282	-0.239989	-0.132618	-0.153021	0.322265	0.808914	0.867151	4.71471	8.37721
14.97	0.388812	-0.00524009	-0.218978	-0.136543	0.348305	0.815344	0.868511	4.70554	8.38955
15.19	-0.259644	-0.0314068	-0.250588	-0.104537	0.371007	0.819711	0.869728	4.69637	8.40198
14.91	0.301182	-0.153417	-0.23804	-0.0605897	0.390383	0.82199	0.870807	4.68719	8.4145
15	0.174725	-0.156188	-0.190457	-0.00774725	0.406164	0.822163	0.871749	4.67799	8.42711
15.19	0.165304	0.184221	-0.135127	0.051975	0.418017	0.820219	0.87256	4.66879	8.43981
15.25	-0.253994	0.387224	-0.0940797	0.113586	0.42561	0.816157	0.873243	4.65958	8.4526
15.25	-0.231239	0.134148	-0.0868473	0.171464	0.428576	0.809986	0.873806	4.65036	8.46548
15.43	0.304968	-0.241758	-0.107226	0.222708	0.426616	0.801717	0.874255	4.64113	8.47845
15.51	0.755359	-0.418037	-0.0708509	0.267269	0.419593	0.791368	0.874596	4.6319	8.49151
15.19	-1.16396	-0.349155	0.0546253	0.304651	0.40756	0.77896	0.874835	4.62265	8.50466
15.32	-0.3775	-0.05176	0.216344	0.332007	0.390657	0.764521	0.874979	4.6134	8.5179
16.35	1.18089	0.185765	0.295615	0.342474	0.369022	0.74808	0.875035	4.60414	8.53123
15.51	-0.015212	0.230556	0.230707	0.332144	0.342721	0.729681	0.87501	4.59488	8.54465
14.98	-0.797159	0.208777	0.0545206	0.302185	0.311925	0.709391	0.874912	4.5856	8.55816
15.13	0.238453	0.0250889	-0.125115	0.258602	0.277011	0.687286	0.874748	4.57632	8.57175
14.77	-0.20189	-0.169698	-0.243198	0.20857	0.238481	0.663447	0.874526	4.56703	8.58544
15.02	0.642182	-0.126899	-0.290318	0.157091	0.19699	0.637966	0.874254	4.55774	8.59921
14.88	-0.927885	0.0230036	-0.279135	0.107336	0.153274	0.610943	0.87394	4.54844	8.61308
14.52	0.535785	0.0189045	-0.244853	0.0635631	0.108186	0.582482	0.873592	4.53913	8.62703
14.46	-0.0750189	0.106359	-0.213366	0.028348	0.0626037	0.552688	0.873219	4.52981	8.64107
14.61	0.129957	0.3276	-0.180408	-0.000900253	0.0173746	0.521664	0.872831	4.52049	8.6552
14.61	-0.1119	0.178733	-0.135145	-0.0273112	-0.0268444	0.489521	0.872437	4.51116	8.66942
14.35	-0.440326	-0.23387	-0.0541319	-0.0515058	-0.0694756	0.456369	0.872046	4.50183	8.68373
14.37	-0.236167	-0.360883	0.0811716	-0.0759802	-0.109957	0.422328	0.871668	4.49249	8.69813
14.37	0.557713	-0.00652123	0.258694	-0.102595	-0.147753	0.387514	0.87131	4.48314	8.71262
14	-0.30181	0.230136	0.423421	-0.130579	-0.182479	0.352044	0.870985	4.47379	8.72719
14	-0.249041	0.184247	0.510422	-0.156515	-0.213781	0.316034	0.870701	4.46443	8.74186
14.5	0.121093	0.0815489	0.466561	-0.176896	-0.241335	0.279601	0.870468	4.45506	8.75661
14.12	-0.747157	0.129103	0.305732	-0.188788	-0.264908	0.242856	0.870298	4.44569	8.77145
14.12	-0.109601	0.497282	0.0728619	-0.189262	-0.284486	0.20591	0.870201	4.43632	8.78639
14.44	0.505546	0.584071	-0.191687	-0.176135	-0.300182	0.168877	0.870188	4.42694	8.80141
13	-0.605208	0.130934	-0.428584	-0.150398	-0.311881	0.131858	0.87027	4.41755	8.81651
13	0.55793	-0.415062	-0.571304	-0.114761	-0.319325	0.0949488	0.870461	4.40816	8.83171
12.09	-0.149994	-0.547522	-0.589871	-0.0727917	-0.322365	0.0582434	0.87077	4.39876	8.847
13.3	0.709563	-0.40216	-0.449576	-0.0266887	-0.320993	0.0218313	0.871211	4.38936	8.86237
13.3	-0.921083	-0.110746	-0.156552	0.0204562	-0.315341	-0.0142017	0.871795	4.37996	8.87783
14.2	0.0879283	0.227039	0.184033	0.0631838	-0.305565	-0.0497738	0.872534	4.37055	8.89338
14.93	1.08965	0.423172	0.462583	0.0951847	-0.291888	-0.0848059	0.873442	4.36113	8.90902
14.33	0.202139	0.241943	0.583714	0.108511	-0.27456	-0.119224	0.87453	4.35172	8.92475
13.87	-0.963518	-0.251645	0.502503	0.0972448	-0.253734	-0.152964	0.875813	4.34229	8.94057
13.8	0.887179	-0.430429	0.272896	0.0605666	-0.229635	-0.185963	0.877303	4.33287	8.95647
13.26	-0.331615	-0.0491301	-0.0252018	0.00313174	-0.2025	-0.218155	0.879013	4.32344	8.97246
13.71	-0.244553	0.387797	-0.288849	-0.0696351	-0.172599	-0.249479	0.880956	4.314	8.98855
13.2	-0.123118	0.350064	-0.440164	-0.151127	-0.140211	-0.279879	0.883146	4.30457	9.00471
13	0.324473	-0.238273	-0.457567	-0.232216	-0.105767	-0.309313	0.885596	4.29513	9.02097
13	0.277509	-0.52502	-0.373517	-0.303035	-0.0698662	-0.337736	0.88832	4.28568	9.03732
13	-0.164798	-0.199957	-0.238446	-0.354563	-0.0332116	-0.36511	0.891332	4.27623	9.05375
13.68	-0.374892	0.156944	-0.0931238	-0.380892	0.00361158	-0.391396	0.894645	4.26678	9.07028
13.68	0.431152	0.0956721	0.0252691	-0.379743	0.040093	-0.416561	0.898271	4.25732	9.08689
13.68	-0.222997	-0.0658313	0.103414	-0.351061	0.0756516	-0.440578	0.902224	4.24787	9.10359
13.51	0.331542	-0.0677191	0.160844	-0.29619	0.109708	-0.463439	0.906516	4.2384	9.12037
13.02	-0.0481861	-0.0645514	0.207377	-0.21679	0.141656	-0.485143	0.911158	4.22894	9.13725
13.39	-0.954615	0.0655008	0.232916	-0.117604	0.170856	-0.5057	0.916163	4.21947	9.15421
14.49	1.31983	0.380744	0.226044	-0.00532472	0.196821	-0.525123	0.92154	4.21	9.17126
13.89	0.00213473	0.368931	0.195049	0.111784	0.21912	-0.543421	0.927299	4.20053	9.1884
13.73	-1.28103	-0.116698	0.153883	0.224821	0.237438	-0.560604	0.933451	4.19105	9.20563
14.93	0.779205	-0.439131	0.131488	0.323878	0.251745	-0.576681	0.940003	4.18158	9.22295
14.6	0.245114	-0.354338	0.128374	0.401104	0.262078	-0.591657	0.946965	4.1721	9.24035
13.88	-0.430842	-0.147084	0.114493	0.451105	0.268566	-0.605536	0.954344	4.16261	9.25784
14.14	-0.0267707	0.0635155	0.0404661	0.47097	0.271463	-0.618324	0.962148	4.15313	9.27542
14.01	-0.279965	0.233332	-0.0959958	0.457655	0.271141	-0.630026	0.970384	4.14365	9.29309
14.82	0.948101	0.148372	-0.22915	0.410073	0.26788	-0.640641	0.97906	4.13416	9.31085
13.88	-1.24597	-0.135442	-0.290812	0.33155	0.261888	-0.650168	0.988182	4.12467	9.32869
13.88	0.55576	-0.203437	-0.25452	0.227264	0.253397	-0.658599	0.997756	4.11518	9.34663
13.88	0.184148	-0.195219	-0.111743	0.10686	0.242589	-0.665919	1.00779	4.10569	9.36465
12.98	-0.65486	-0.125145	0.0955934	-0.0185129	0.229677	-0.672103	1.01828	4.0962	9.38276
14.8	0.553905	0.16697	0.301963	-0.139734	0.21479	-0.677131	1.02925	4.0867	9.40095
14.74	-0.382035	0.450035	0.466434	-0.25252	0.198046	-0.680981	1.04069	4.07721	9.41924
13.8	-0.271115	0.370306	0.532367	-0.352117	0.179497	-0.683634	1.05261	4.06772	9.43761
14.37	0.0507005	0.219158	0.437387	-0.430724	0.159123	-0.685073	1.06502	4.05822	9.45607
14.39	0.578871	0.166147	0.153481	-0.48139	0.136734	-0.685289	1.07791	4.04872	9.47462
13	-0.547236	0.0569355	-0.253684	-0.496881	0.112171	-0.684265	1.0913	4.03923	9.49325
12	0.239165	-0.213966	-0.669874	-0.469879	0.0854579	-0.681974	1.10517	4.02973	9.51198
12	-0.720947	-0.653482	-0.949012	-0.392957	0.0566857	-0.678382	1.11955	4.02023	9.53079
13.2	-0.0307457	-0.817106	-0.959483	-0.26398	0.0258126	-0.673454	1.13442	4.01074	9.54969
14.48	1.1029	-0.68555	-0.696764	-0.0878177	-0.00712466	-0.667167	1.1498	4.00124	9.56868
13.45	-0.533389	-0.345579	-0.272157	0.123746	-0.0419892	-0.659495	1.16569	3.99174	9.58775
14.6	0.636461	0.120815	0.165461	0.352958	-0.0786716	-0.650388	1.18208	3.98224	9.60691
16	0.564072	0.412345	0.492207	0.57829	-0.1171	-0.6398	1.19898	3.97275	9.62616
16	-0.521153	0.505168	0.609257	0.776432	-0.157155	-0.6277	1.21639	3.96325	9.6455
16	0.209963	0.535247	0.492645	0.926495	-0.198572	-0.614068	1.23431	3.95375	9.66493
15.7	0.336507	0.298078	0.219184	1.01205	-0.241085	-0.598901	1.25273	3.94426	9.68444
14.9	-0.35154	-0.265497	-0.0696461	1.02342	-0.28447	-0.582205	1.27166	3.93476	9.70404
14.07	0.10374	-0.618021	-0.216436	0.955063	-0.328348	-0.564012	1.29109	3.92527	9.72373
14.07	-0.835046	-0.488495	-0.16345	0.806889	-0.372081	-0.544373	1.31102	3.91577	9.7435
14.6	0.022036	0.126213	0.0620866	0.585734	-0.414819	-0.523343	1.33144	3.90628	9.76337
15.5	0.380424	0.501148	0.367397	0.30594	-0.455342	-0.500973	1.35234	3.89679	9.78332
14	-0.449907	0.165942	0.621898	-0.00917029	-0.492324	-0.477315	1.37373	3.88729	9.80336
14.37	0.0232252	-0.296628	0.696776	-0.33252	-0.524499	-0.452423	1.39559	3.8778	9.82348
13.88	-0.380471	-0.274319	0.565209	-0.640789	-0.550548	-0.426354	1.41793	3.86832	9.84369
14.59	0.217283	0.388786	0.280518	-0.912187	-0.569231	-0.399164	1.44073	3.85883	9.86399
13.96	-0.569185	1.15762	-0.111555	-1.12634	-0.579538	-0.37091	1.46399	3.84935	9.88438
15.31	2.51652	0.745152	-0.579475	-1.26653	-0.580665	-0.341655	1.48769	3.83986	9.90486
9.8	-1.81263	-1.041	-1.00599	-1.31904	-0.57205	-0.311467	1.51185	3.83038	9.92542
9.8	-0.190632	-2.06968	-1.23734	-1.27955	-0.553536	-0.280432	1.53644	3.8209	9.94607
10.31	-1.01695	-1.1687	-1.15544	-1.15429	-0.525384	-0.248657	1.56146	3.81143	9.96681
15.14	1.8677	0.260246	-0.775774	-0.958184	-0.488072	-0.216266	1.5869	3.80195	9.98763
14.51	-0.303891	0.997569	-0.23765	-0.710353	-0.442402	-0.183395	1.61275	3.79248	10.0085
15.89	-0.255553	1.01236	0.268486	-0.432938	-0.389273	-0.150186	1.63902	3.78301	10.0295
16.08	-0.0326037	0.417359	0.609404	-0.148701	-0.329584	-0.116793	1.66568	3.77355	10.0506
15.25	-0.402119	-0.138187	0.736253	0.123652	-0.264257	-0.0833815	1.69274	3.76408	10.0718
16.43	0.169059	-0.271423	0.687024	0.368689	-0.19427	-0.05012	1.72018	3.75462	10.0931
16.94	-0.0227046	-0.268022	0.535342	0.572755	-0.120704	-0.0171745	1.748	3.74517	10.1144
17.18	0.30358	-0.388632	0.383883	0.72452	-0.0448718	0.0152899	1.77619	3.73571	10.1359
17.2	-0.618668	-0.312834	0.290356	0.817403	0.0316875	0.0471097	1.80474	3.72626	10.1574
18.29	0.318963	0.26397	0.273844	0.851278	0.107322	0.0781241	1.83364	3.7168	10.179
18.09	0.725187	0.478688	0.312753	0.832395	0.18032	0.108175	1.86289	3.70736	10.2007
17.23	-0.377223	0.0837214	0.350997	0.769347	0.249007	0.137107	1.89247	3.69791	10.2225
17.16	0.428669	-0.227819	0.339541	0.672165	0.312001	0.164781	1.92238	3.68847	10.2443
16.7	-0.217487	-0.139684	0.273522	0.550016	0.368399	0.19108	1.9526	3.67902	10.2663
16.99	-0.189305	0.092762	0.161409	0.412156	0.417549	0.215906	1.98314	3.66959	10.2883
17	0.337208	0.131522	0.0205917	0.267376	0.458944	0.239182	2.01397	3.66015	10.3105
17	-0.343531	0.00384227	-0.147382	0.125237	0.492387	0.260835	2.0451	3.65071	10.3327
16.87	0.528807	-0.232047	-0.348828	-0.00382354	0.517827	0.280798	2.0765	3.64128	10.355
15.24	-0.260689	-0.264117	-0.545506	-0.110254	0.53538	0.299004	2.10817	3.63185	10.3774
16.76	0.617759	0.0623516	-0.689301	-0.18881	0.545355	0.315396	2.1401	3.62242	10.3999
16.11	-0.393399	0.156237	-0.750772	-0.237616	0.548306	0.329934	2.17228	3.61299	10.4224
15.98	-0.403537	-0.131375	-0.707315	-0.254812	0.544864	0.342585	2.20469	3.60357	10.4451
16.2	0.254491	-0.315605	-0.5208	-0.240329	0.535781	0.353332	2.23733	3.59415	10.4678
16.23	-0.322134	-0.0588104	-0.195624	-0.200107	0.521907	0.362165	2.27018	3.58472	10.4906
17.22	-0.0805355	0.344828	0.195981	-0.144646	0.504044	0.369078	2.30324	3.5753	10.5136
17.53	0.163469	0.341644	0.541158	-0.0845345	0.48287	0.374064	2.33649	3.56589	10.5366
17.53	-0.192996	0.044632	0.73069	-0.0290065	0.458929	0.377131	2.36993	3.55647	10.5596
17.82	-0.333433	-0.248526	0.710577	0.0153946	0.432592	0.378295	2.40354	3.54705	10.5828
17.82	0.337274	-0.223482	0.517484	0.0472324	0.404226	0.377589	2.43732	3.53763	10.6061
17.23	0.378727	-0.0811232	0.261551	0.0669112	0.374245	0.375051	2.47126	3.52822	10.6294
17.13	-0.0712663	-0.0699465	0.0344618	0.0745214	0.343015	0.37074	2.50535	3.5188	10.6528
16.71	-0.895801	-0.183021	-0.128374	0.0712915	0.310901	0.36472	2.53958	3.50938	10.6764
17.5	0.505905	-0.155472	-0.224823	0.0595269	0.278343	0.357071	2.57395	3.49997	10.7
17.33	0.213895	0.163562	-0.269266	0.0427901	0.245899	0.347878	2.60843	3.49055	10.7237
16.78	-0.171374	0.328899	-0.280057	0.0254923	0.214141	0.337239	2.64304	3.48113	10.7474
16.73	-0.34881	0.138141	-0.256227	0.013194	0.183515	0.325253	2.67775	3.47171	10.7713
17.83	0.947934	-0.038962	-0.182458	0.0107236	0.154381	0.312023	2.71256	3.4623	10.7952
17.61	-0.336629	-0.0207705	-0.0946816	0.0198768	0.127064	0.297658	2.74746	3.45287	10.8193
17.46	0.14076	0.11213	-0.0508507	0.0395278	0.101861	0.282273	2.78244	3.44345	10.8434
17.2	-0.183579	0.0301007	-0.0730652	0.0686014	0.0788874	0.26599	2.8175	3.43403	10.8676
17.06	-0.908585	-0.175719	-0.145519	0.105182	0.0581589	0.248932	2.85262	3.4246	10.8919
17.46	0.396708	-0.0352287	-0.229873	0.144689	0.0396641	0.231217	2.88779	3.41518	10.9163
17.5	-0.283991	0.188615	-0.257596	0.179436	0.023406	0.212962	2.92301	3.40575	10.9407
17.43	0.197798	0.195188	-0.184626	0.202899	0.00940621	0.194281	2.95827	3.39631	10.9653
17.43	0.229652	0.175309	-0.0404911	0.209793	-0.0023026	0.175281	2.99357	3.38688	10.9899
17.87	-0.0187566	0.095515	0.135095	0.197423	-0.0117595	0.15606	3.02888	3.37744	11.0147
17.89	0.0326475	-0.0468618	0.313992	0.165691	-0.0190917	0.136715	3.0642	3.368	11.0395
17.94	0.0486469	-0.239247	0.468818	0.11474	-0.0245246	0.117346	3.09954	3.35856	11.0644
17.94	-0.356505	-0.269467	0.572344	0.0427554	-0.0283979	0.0980522	3.13487	3.34911	11.0893
17.52	-0.60453	-0.0158746	0.594098	-0.0491721	-0.0311176	0.0789353	3.17019	3.33966	11.1144
18.04	0.146964	0.10572	0.544064	-0.152566	-0.0330741	0.0600941	3.2055	3.3302	11.1396
18.56	0.798118	0.00758572	0.445452	-0.256823	-0.0346148	0.0416255	3.24079	3.32074	11.1648
17.65	0.103097	0.0455105	0.293711	-0.351175	-0.0360419	0.0236179	3.27604	3.31128	11.1901
17.66	-0.712276	0.328593	0.0856661	-0.424564	-0.0376789	0.00614824	3.31127	3.30181	11.2155
18.87	1.37248	0.523591	-0.19142	-0.465823	-0.0399118	-0.0107109	3.34645	3.29233	11.241
17.01	-0.346376	0.0594067	-0.520931	-0.467818	-0.0430036	-0.0268889	3.38158	3.28285	11.2666
16.52	0.145056	-0.722093	-0.813327	-0.429077	-0.0470336	-0.0423149	3.41666	3.27337	11.2923
14.87	-0.573526	-1.06827	-0.950903	-0.35139	-0.0519965	-0.0569194	3.45168	3.26388	11.318
16.36	0.245431	-0.545041	-0.858563	-0.24076	-0.05793	-0.0706394	3.48663	3.25438	11.3438
18	0.243471	0.214559	-0.524411	-0.10677	-0.0649581	-0.0834228	3.5215	3.24488	11.3698
18.84	0.377458	0.756082	-0.0448002	0.0386633	-0.0731903	-0.0952235	3.5563	3.23537	11.3958
18.85	-0.405713	0.791733	0.419849	0.181977	-0.0826823	-0.105998	3.591	3.22585	11.4218
19.29	-0.0849594	0.384048	0.738017	0.311455	-0.0932959	-0.115705	3.62562	3.21633	11.448
18.97	0.068832	-0.345633	0.830366	0.417127	-0.104832	-0.124306	3.66013	3.2068	11.4743
18.9	-0.532574	-0.71431	0.686158	0.491575	-0.117118	-0.13176	3.69453	3.19726	11.5006
18.99	0.208078	-0.287881	0.377051	0.530034	-0.12995	-0.138034	3.72882	3.18772	11.5271
18.96	-0.689938	0.249526	0.0372038	0.531074	-0.143019	-0.143104	3.76299	3.17816	11.5536
19	1.04548	0.378496	-0.218706	0.497054	-0.156059	-0.14695	3.79703	3.1686	11.5802
19	-0.546463	0.167918	-0.327568	0.433517	-0.168863	-0.149556	3.83093	3.15903	11.6068
18.54	0.223703	0.0494897	-0.311689	0.345809	-0.181217	-0.150911	3.86469	3.14946	11.6336
18.54	0.463195	0.143713	-0.228692	0.239763	-0.192912	-0.151008	3.89831	3.13987	11.6605
18.57	-0.343779	-0.0382941	-0.115358	0.122729	-0.203791	-0.149852	3.93177	3.13027	11.6874
18.54	0.151762	-0.477069	0.00437146	0.00225349	-0.213714	-0.147459	3.96507	3.12067	11.7144
18.53	-0.297894	-0.658719	0.112569	-0.11381	-0.222551	-0.143846	3.99821	3.11105	11.7415
18.39	0.0341851	-0.226431	0.210422	-0.217148	-0.230154	-0.139031	4.03118	3.10142	11.7687
18.6	0.0910241	0.37358	0.274789	-0.2996	-0.236415	-0.133039	4.06397	3.09179	11.796
18.56	-0.400821	0.219857	0.252901	-0.355468	-0.24129	-0.125898	4.09659	3.08214	11.8234
19.16	0.2488	-0.33228	0.109916	-0.379197	-0.244734	-0.117644	4.12902	3.07249	11.8508
17.9	0.325011	-0.255421	-0.121469	-0.367592	-0.24661	-0.10832	4.16126	3.06282	11.8783
17.9	-0.432535	0.155691	-0.346362	-0.322119	-0.246782	-0.0979699	4.1933	3.05314	11.9059
17.9	0.172459	0.166794	-0.453645	-0.249121	-0.245148	-0.0866397	4.22515	3.04345	11.9336
18.43	-0.280645	-0.124879	-0.3995	-0.15723	-0.241576	-0.0743788	4.25679	3.03375	11.9614
19.43	0.24403	-0.237798	-0.208941	-0.0556112	-0.235965	-0.0612394	4.28823	3.02404	11.9893
19.43	-0.119578	-0.0405755	0.0518224	0.0458044	-0.228247	-0.0472693	4.31946	3.01431	12.0172
19.7	-0.198753	-0.11527	0.319184	0.136022	-0.218307	-0.0325141	4.35047	3.00457	12.0453
19.99	0.234994	-0.178706	0.517234	0.204899	-0.206013	-0.0170173	4.38127	2.99483	12.0734
19.5	-0.616156	0.168784	0.615443	0.24439	-0.191422	-0.000820766	4.41183	2.98506	12.1016
20.94	0.965795	0.568039	0.636765	0.250596	-0.174811	0.0160338	4.44217	2.97529	12.1299
20.51	-0.489363	0.31408	0.619148	0.224172	-0.156583	0.0335009	4.47227	2.9655	12.1582
19.95	-0.138997	-0.419664	0.53549	0.16853	-0.137171	0.0515329	4.50214	2.95569	12.1867
19.66	-0.090694	-0.780723	0.368381	0.0907636	-0.116895	0.0700841	4.53175	2.94588	12.2152
19.56	-0.365213	-0.266128	0.132971	0.00183725	-0.096007	0.089111	4.56112	2.93605	12.2438
20.25	1.21346	0.460159	-0.153262	-0.08567	-0.0746374	0.108567	4.59024	2.9262	12.2725
18.96	-0.856998	0.566329	-0.450851	-0.162747	-0.0528502	0.128402	4.61909	2.91634	12.3013
19.11	0.26553	0.114445	-0.701081	-0.220164	-0.030822	0.148559	4.64768	2.90646	12.3302
19.12	-0.531985	-0.34228	-0.83454	-0.252585	-0.00866921	0.168985	4.676	2.89657	12.3591
19.32	0.722323	-0.571594	-0.767362	-0.25956	0.013526	0.189626	4.70406	2.88666	12.3882
19.39	-0.232834	-0.301058	-0.458627	-0.243597	0.0357622	0.210429	4.73183	2.87674	12.4173
20.11	-0.611962	0.152852	-0.0132834	-0.206829	0.0580473	0.231336	4.75934	2.8668	12.4465
21.68	1.09989	0.350692	0.426681	-0.151492	0.0803852	0.252294	4.78656	2.85685	12.4758
21.45	-0.446839	0.151518	0.722324	-0.0819321	0.102683	0.27325	4.8135	2.84687	12.5051
21.52	0.0735167	-0.225645	0.800019	-0.0045074	0.124657	0.29415	4.84015	2.83688	12.5346
21.3	0.0744658	-0.380866	0.658655	0.0745386	0.145897	0.314944	4.86652	2.82687	12.5641
21.07	-0.640468	-0.236806	0.371238	0.149179	0.165956	0.335579	4.89259	2.81685	12.5937
21.34	0.0655679	-0.0658013	0.0371127	0.213465	0.184437	0.356003	4.91837	2.8068	12.6234
21.36	0.274406	0.138651	-0.265302	0.262901	0.20104	0.376167	4.94386	2.79674	12.6532
21.16	-0.685916	0.309727	-0.461169	0.295106	0.215472	0.396023	4.96904	2.78666	12.6831
21.44	0.633616	0.209807	-0.506538	0.310123	0.227317	0.415523	4.99393	2.77656	12.713
21.31	-0.572615	0.0441225	-0.415415	0.308196	0.236236	0.43462	5.01851	2.76644	12.7431
21.36	-0.138617	-0.0343578	-0.246252	0.291006	0.242018	0.453271	5.04279	2.7563	12.7732
21.34	0.257998	0.0137826	-0.0683074	0.263127	0.24457	0.471435	5.06676	2.74614	12.8034
21.45	0.874248	-0.0600997	0.0617817	0.229616	0.243826	0.489068	5.09042	2.73596	12.8336
21.71	-0.445577	-0.169337	0.11829	0.194826	0.239686	0.506131	5.11377	2.72576	12.864
21.74	0.091811	-0.0614884	0.119514	0.16138	0.232093	0.522582	5.13681	2.71554	12.8944
21.67	-0.0793452	0.135315	0.083236	0.131011	0.221074	0.538385	5.15953	2.7053	12.925
21.94	0.475832	0.0785606	0.0200867	0.105446	0.206757	0.5535	5.18195	2.69503	12.9556
21.83	-0.334831	-0.176292	-0.0455716	0.0868098	0.189336	0.567896	5.20404	2.68475	12.9863
21.64	0.0324438	-0.430267	-0.0920569	0.0756876	0.169004	0.581547	5.22583	2.67444	13.017
21.49	-0.275385	-0.346094	-0.126138	0.0708086	0.145943	0.594438	5.24729	2.66411	13.0479
21.78	0.851028	0.0808221	-0.133395	0.0690829	0.120436	0.606557	5.26844	2.65376	13.0788
21.43	-0.884724	0.238896	-0.111516	0.0674799	0.0929191	0.617887	5.28927	2.64339	13.1098
21.85	0.753151	0.0814142	-0.0584192	0.0629322	0.0639487	0.628414	5.30977	2.63299	13.1409
21.7	-0.502409	-0.0628092	0.00583773	0.053089	0.0342234	0.638122	5.32996	2.62257	13.1721
21.91	-0.351043	-0.264389	0.0619909	0.0369537	0.00453077	0.646991	5.34983	2.61213	13.2034
22.24	0.182555	-0.289358	0.120641	0.0143244	-0.0243399	0.655002	5.36938	2.60167	13.2347
22.36	0.23304	0.0588393	0.171789	-0.0147093	-0.0516504	0.662137	5.38861	2.59118	13.2661
22.41	0.102942	0.346386	0.204682	-0.0492667	-0.0767758	0.668376	5.40753	2.58066	13.2976
22.5	0.327152	0.343853	0.220898	-0.0882771	-0.0992019	0.673703	5.42612	2.57013	13.3292
22.46	-0.38775	0.196879	0.207715	-0.13087	-0.118518	0.678107	5.44439	2.55957	13.3609
22.49	-0.299572	0.106859	0.141386	-0.177009	-0.134459	0.681579	5.46234	2.54898	13.3926
22.47	0.467833	-0.00313681	0.0233525	-0.226317	-0.146841	0.684115	5.47997	2.53837	13.4245
22.48	0.274168	-0.0617797	-0.133665	-0.276666	-0.155626	0.685713	5.49729	2.52774	13.4564
22.03	-0.420492	-0.107906	-0.277757	-0.322722	-0.160891	0.686365	5.51429	2.51708	13.4884
21.88	0.823788	-0.159058	-0.361867	-0.358491	-0.162752	0.686066	5.53098	2.50639	13.5204
20.24	-0.817485	-0.211996	-0.346889	-0.379051	-0.161356	0.684813	5.54735	2.49568	13.5526
20.69	0.343385	-0.129675	-0.243266	-0.381051	-0.15675	0.682609	5.56341	2.48494	13.5848
21.63	0.322214	0.138776	-0.115263	-0.363287	-0.148939	0.679462	5.57917	2.47418	13.6171
21.78	-0.170962	0.351882	-0.0147075	-0.326747	-0.137973	0.675382	5.59462	2.4634	13.6495
21.93	-0.40583	0.200249	0.0550026	-0.275227	-0.123988	0.670384	5.60977	2.45258	13.682
22.04	0.246724	-0.0571909	0.102281	-0.21186	-0.107212	0.664481	5.62463	2.44174	13.7146
22.25	-0.0659658	-0.309658	0.147149	-0.140747	-0.0879673	0.657687	5.63919	2.43088	13.7472
22.36	0.173126	-0.533936	0.199408	-0.0680037	-0.0666301	0.65002	5.65347	2.41999	13.7799
22.42	0.111039	-0.555203	0.240859	-0.000204302	-0.0435695	0.641503	5.66747	2.40907	13.8127
22.66	0.143315	-0.256522	0.252386	0.0580457	-0.0191595	0.632154	5.68118	2.39813	13.8456
23.12	-0.00102975	0.406523	0.21671	0.103311	0.00619798	0.621992	5.69462	2.38716	13.8786
22.73	-0.0125021	0.72027	0.14611	0.133555	0.032134	0.611038	5.70779	2.37616	13.9116
22.85	-0.398117	0.354007	0.070103	0.148022	0.0583367	0.599313	5.7207	2.36514	13.9447
22.85	-0.933186	-0.129515	-0.012551	0.147558	0.0845069	0.58684	5.73335	2.35409	13.9779
23.08	0.1191	-0.264799	-0.0932388	0.135463	0.110314	0.573645	5.74574	2.34301	14.0112
23.23	0.872664	-0.213433	-0.131296	0.117204	0.135399	0.559752	5.75788	2.33191	14.0446
22.5	0.126981	-0.293561	-0.104388	0.0976414	0.159354	0.545185	5.76977	2.32078	14.078
22.66	-0.257922	-0.248931	-0.0271894	0.0796544	0.181691	0.529962	5.78142	2.30962	14.1115
23.05	0.19873	0.154506	0.035437	0.0648766	0.20192	0.514099	5.79284	2.29843	14.1451
23.13	-0.103898	0.389366	0.037746	0.05475	0.219656	0.497617	5.80402	2.28722	14.1788
23.2	0.40077	0.124586	-0.0336852	0.0507187	0.234612	0.480533	5.81498	2.27599	14.2125
22.81	-0.338218	-0.211058	-0.124522	0.0518688	0.246618	0.462869	5.82572	2.26472	14.2464
22.86	0.119659	-0.170282	-0.168971	0.0556929	0.255608	0.444647	5.83624	2.25343	14.2803
22.9	0.0504587	0.032434	-0.146725	0.0593647	0.261465	0.425889	5.84656	2.24211	14.3143
23.03	0.433685	-0.0147826	-0.0877456	0.0612441	0.264049	0.406625	5.85667	2.23077	14.3483
22.85	0.0877586	0.0345994	-0.0224536	0.0591204	0.263315	0.386884	5.86659	2.2194	14.3825
23.06	-0.221771	0.0825876	0.0312676	0.0537635	0.259362	0.366707	5.87631	2.20801	14.4167
22.91	-0.109002	-0.0216018	0.0582684	0.044699	0.252394	0.346135	5.88586	2.19658	14.451
22.94	0.0228117	-0.123567	0.0771676	0.0303061	0.242793	0.325209	5.89522	2.18514	14.4854
23.2	0.275693	-0.0705298	0.080206	0.0104421	0.231065	0.303972	5.90442	2.17366	14.5199
23.36	-0.263805	0.27512	0.067958	-0.0151276	0.217718	0.282471	5.91345	2.16216	14.5544
23.47	0.362322	0.551966	0.0686968	-0.0469024	0.203178	0.260761	5.92232	2.15064	14.589
23.27	0.499623	0.411681	0.0868112	-0.0825069	0.187781	0.238904	5.93104	2.13909	14.6237
22.58	-0.45817	-0.0687602	0.0993331	-0.11924	0.171882	0.21697	5.93962	2.12752	14.6585
22.01	-0.484237	-0.357239	0.063929	-0.154466	0.155798	0.19503	5.94806	2.11592	14.6933
22.81	0.270893	-0.284464	-0.0135264	-0.186454	0.139774	0.173156	5.95636	2.1043	14.7283
22.57	0.137144	0.053012	-0.0913	-0.214756	0.123926	0.151419	5.96454	2.09265	14.7633
22.48	-0.211343	0.2482	-0.133583	-0.238539	0.108373	0.129887	5.9726	2.08098	14.7984
23.64	0.504038	0.115437	-0.12248	-0.258243	0.0932758	0.108627	5.98055	2.06928	14.8335
23.19	-0.135928	-0.0743002	-0.0569119	-0.274183	0.07876	0.0877009	5.98839	2.05756	14.8688
23.2	0.0481139	-0.113786	0.0424776	-0.285693	0.0649339	0.0671768	5.99614	2.04582	14.9041
22.71	-0.172196	-0.119001	0.137018	-0.290289	0.0517337	0.0471256	6.00379	2.03406	14.9395
23.43	0.29033	-0.221824	0.191465	-0.285386	0.0389467	0.0276233	6.01135	2.02227	14.9749
23.43	-0.351113	-0.1362	0.170983	-0.268231	0.0263971	0.00874894	6.01883	2.01047	15.0105
23.65	-0.221532	0.193428	0.0718381	-0.235875	0.0139401	-0.00941926	6.02623	1.99864	15.0461
22.62	0.418038	0.263526	-0.0752674	-0.186875	0.00135397	-0.0268031	6.03356	1.98679	15.0818
22.38	-0.707578	0.0474115	-0.222545	-0.122767	-0.0116635	-0.0433233	6.04083	1.97492	15.1175
22.83	-0.0513526	0.0848644	-0.317133	-0.0478488	-0.0253965	-0.0589007	6.04804	1.96303	15.1534
22.71	0.112215	0.217021	-0.331054	0.0311619	-0.0400488	-0.0734605	6.0552	1.95112	15.1893
22.71	-0.734267	0.0550881	-0.269489	0.108386	-0.0557771	-0.0869324	6.06231	1.9392	15.2253
22.71	0.334565	-0.136148	-0.143686	0.17911	-0.0728696	-0.0992516	6.06939	1.92726	15.2614
22.96	-0.426314	-0.215351	0.0144917	0.239759	-0.0916654	-0.110358	6.07643	1.9153	15.2975
23	-0.0298949	-0.0617205	0.16729	0.287616	-0.112501	-0.120196	6.08344	1.90332	15.3338
23.56	0.632009	0.141021	0.257068	0.31865	-0.135586	-0.128722	6.09043	1.89133	15.3701
23.03	-0.507496	0.182144	0.263327	0.329452	-0.160803	-0.135896	6.0974	1.87933	15.4064
22.97	-0.24727	0.156299	0.196347	0.318052	-0.187921	-0.141684	6.10437	1.86731	15.4429
23	0.833128	0.0559687	0.106294	0.28647	-0.216565	-0.14605	6.11132	1.85527	15.4794
23.11	0.0914388	-0.298665	0.0641054	0.239815	-0.246122	-0.14897	6.11828	1.84323	15.516
23.1	-0.605493	-0.429229	0.0979191	0.183982	-0.275807	-0.150426	6.12524	1.83117	15.5527
22.98	0.454898	-0.131036	0.173423	0.125363	-0.304783	-0.150408	6.13221	1.8191	15.5894
23.1	0.0338712	0.150523	0.215377	0.0695104	-0.332268	-0.148909	6.1392	1.80702	15.6262
23.01	-0.161198	0.184109	0.185873	0.021477	-0.35751	-0.145929	6.1462	1.79494	15.6631
23.01	-0.23836	0.0563856	0.106681	-0.0155714	-0.379863	-0.141477	6.15323	1.78284	15.7001
23.05	-0.0328993	-0.151824	0.0121636	-0.0413603	-0.398812	-0.13557	6.16028	1.77073	15.7372
23.06	0.111279	-0.311857	-0.100946	-0.0572336	-0.414007	-0.128232	6.16736	1.75862	15.7743
23.06	0.551213	-0.147546	-0.208064	-0.0666635	-0.424904	-0.11949	6.17448	1.7465	15.8115
23.01	-0.543538	0.0371965	-0.282006	-0.0744675	-0.430938	-0.109373	6.18163	1.73437	15.8487
23.09	0.0304375	0.080514	-0.291876	-0.0858821	-0.431556	-0.0979172	6.18882	1.72225	15.8861
23.05	-0.0441254	0.172765	-0.197834	-0.10527	-0.4263	-0.085167	6.19606	1.71011	15.9235
23.07	0.325701	0.197106	-0.025516	-0.133309	-0.414955	-0.0711758	6.20334	1.69798	15.961
23.12	-0.312041	-0.0102285	0.158081	-0.168888	-0.397395	-0.0560025	6.21066	1.68584	15.9985
23.33	-0.266965	-0.269479	0.29992	-0.210304	-0.373623	-0.039709	6.21804	1.6737	16.0361
23.76	0.672507	-0.195875	0.355821	-0.255136	-0.343846	-0.0223575	6.22547	1.66156	16.0738
23.14	-0.210221	0.0500347	0.31113	-0.298865	-0.308431	-0.00401089	6.23295	1.64943	16.1116
23.06	-0.330328	0.203846	0.17364	-0.335638	-0.267825	0.0152645	6.24048	1.63729	16.1495
23.98	0.419801	0.144031	-0.035105	-0.360065	-0.222544	0.0353963	6.24807	1.62516	16.1874
24.22	0.354377	0.135443	-0.294997	-0.367588	-0.173315	0.0563078	6.25572	1.61304	16.2254
23.1	-1.13353	0.0894721	-0.550297	-0.355278	-0.121053	0.0779121	6.26343	1.60092	16.2634
23.72	0.432082	-0.101592	-0.719893	-0.322704	-0.0667742	0.100115	6.2712	1.58881	16.3016
23.03	0.307161	-0.233697	-0.72587	-0.266879	-0.0116781	0.122823	6.27902	1.57671	16.3398
23.03	-0.975504	-0.262003	-0.549881	-0.185596	0.0429447	0.145935	6.28691	1.56462	16.378
24.22	0.175498	-0.158695	-0.246181	-0.0801141	0.0958554	0.16935	6.29486	1.55254	16.4164
24.9	-0.121629	-0.178333	0.104553	0.0429615	0.145939	0.192961	6.30287	1.54047	16.4548
25.32	0.254986	-0.10902	0.412558	0.174209	0.192184	0.216662	6.31094	1.52842	16.4933
26.09	0.325944	0.387866	0.590018	0.30148	0.233694	0.240348	6.31907	1.51638	16.5319
25.71	-0.202453	0.517307	0.620795	0.412739	0.269797	0.263921	6.32726	1.50437	16.5705
25.62	0.0123675	-0.0514125	0.552862	0.499236	0.300006	0.287288	6.33551	1.49237	16.6092
25.74	-0.125679	-0.436644	0.470174	0.554833	0.32396	0.310367	6.34381	1.48039	16.648
25.96	0.693256	-0.448698	0.413303	0.576104	0.34155	0.333072	6.35218	1.46843	16.6868
25.11	-0.917631	-0.289541	0.341435	0.561041	0.352798	0.355322	6.36059	1.4565	16.7257
26.03	-0.201982	0.239513	0.189344	0.511267	0.357879	0.37704	6.36907	1.44459	16.7647
26.03	0.420111	0.84067	-0.0481503	0.43453	0.357235	0.398152	6.37759	1.43271	16.8037
25.99	-0.208236	0.692276	-0.331099	0.34043	0.351402	0.418589	6.38616	1.42085	16.8429
25.4	0.128568	-0.142088	-0.584975	0.236163	0.34081	0.438286	6.39478	1.40903	16.8821
24.25	-0.389922	-0.673509	-0.71593	0.127986	0.325877	0.457189	6.40345	1.39723	16.9213
25.26	0.295215	-0.523409	-0.676087	0.0223318	0.30711	0.475245	6.41216	1.38547	16.9607
25.11	0.284058	-0.10118	-0.489675	-0.0740069	0.285189	0.492411	6.42091	1.37375	17
24.64	-0.622663	0.12335	-0.233042	-0.157259	0.260895	0.508646	6.4297	1.36206	17.0395
25.48	0.72933	0.0999095	0.0147014	-0.227235	0.235002	0.523915	6.43853	1.35041	17.0791
25.25	-1.046	0.126267	0.212725	-0.283139	0.208162	0.538182	6.44738	1.3388	17.1187
25.95	0.581786	0.252651	0.346812	-0.324366	0.180954	0.551411	6.45626	1.32722	17.1583
25.92	0.274976	0.0157113	0.4037	-0.349113	0.153905	0.563575	6.46517	1.3157	17.1981
25.99	-0.125962	-0.343888	0.377846	-0.357565	0.127524	0.574652	6.47409	1.30421	17.2379
24.5	-0.497283	-0.275643	0.304277	-0.351611	0.102278	0.584628	6.48303	1.29277	17.2778
26.07	0.19524	0.126406	0.21551	-0.332994	0.0786758	0.593492	6.49198	1.28138	17.3177
26.58	0.703384	0.365573	0.12146	-0.303117	0.0571127	0.601241	6.50093	1.27004	17.3577
25	-1.27518	0.230928	0.0142004	-0.264702	0.037887	0.607875	6.50988	1.25875	17.3978
25.62	-0.191744	0.234755	-0.0803527	-0.221594	0.0212973	0.613398	6.51882	1.24751	17.438
25.71	0.416873	0.29659	-0.135829	-0.178219	0.00757087	0.61781	6.52775	1.23633	17.4782
25.54	0.249772	0.0260867	-0.157462	-0.13833	-0.0032077	0.621113	6.53665	1.2252	17.5185
25.43	-0.921501	-0.248777	-0.160674	-0.104096	-0.0110664	0.623315	6.54552	1.21413	17.5588
26.07	0.998653	-0.258416	-0.138199	-0.0760886	-0.0160458	0.624427	6.55434	1.20312	17.5992
26.23	-0.312296	-0.321527	-0.0949377	-0.0547447	-0.0181807	0.62447	6.56313	1.19217	17.6397
26.23	0.558915	-0.363981	-0.0378811	-0.0409546	-0.0175607	0.623471	6.57185	1.18129	17.6803
26.15	-0.389487	-0.180089	0.0209918	-0.0339911	-0.0143707	0.621462	6.58051	1.17047	17.7209
26.47	0.270714	0.0691349	0.0840682	-0.0321691	-0.00882941	0.618479	6.5891	1.15971	17.7616
26.19	0.102447	0.361902	0.153606	-0.0342736	-0.00114282	0.61457	6.59761	1.14902	17.8023
26.46	-0.480928	0.449676	0.203507	-0.039291	0.00838486	0.609796	6.60603	1.13841	17.8432
26.71	0.353296	0.261808	0.193272	-0.045821	0.019414	0.604226	6.61434	1.12786	17.884
26.1	-0.117969	0.00993528	0.102046	-0.0521165	0.0314626	0.597933	6.62255	1.11739	17.925
26.02	-0.0200495	-0.242112	-0.0438684	-0.0560904	0.043969	0.590989	6.63063	1.10699	17.966
26.11	0.249191	-0.333363	-0.187879	-0.0562857	0.0563709	0.583467	6.63859	1.09667	18.0071
26.01	-0.734196	-0.151352	-0.253435	-0.0510847	0.0681646	0.575441	6.6464	1.08643	18.0482
26.36	0.758903	0.10426	-0.21177	-0.0392281	0.0788689	0.566983	6.65407	1.07627	18.0894
26.58	-0.497116	0.228412	-0.109135	-0.0179046	0.0880782	0.558169	6.66157	1.06619	18.1307
26.12	-0.250074	0.296251	-0.0288663	0.0149215	0.0954709	0.549074	6.6689	1.0562	18.1721
26.7	0.179142	0.0958632	-0.0239823	0.058121	0.100715	0.539776	6.67604	1.04629	18.2135
26.87	-0.19789	-0.32698	-0.0532572	0.108981	0.103477	0.530352	6.68299	1.03647	18.2549
26.75	0.317045	-0.384586	-0.0739197	0.165209	0.103539	0.520873	6.68974	1.02674	18.2965
26.66	-0.28016	-0.231937	-0.0441916	0.225065	0.100817	0.511407	6.69626	1.01711	18.3381
26.9	0.409238	0.00702048	0.0453596	0.285369	0.0952728	0.502023	6.70256	1.00756	18.3797
26.27	-0.693874	0.2724	0.172441	0.340069	0.0868442	0.492794	6.70861	0.998119	18.4215
27.02	-0.0485539	0.334331	0.291833	0.384105	0.075527	0.483793	6.71441	0.988771	18.4633
27.15	0.0168556	0.218161	0.35007	0.414931	0.0613041	0.475087	6.71994	0.979524	18.5051
27.43	0.0724607	0.0148975	0.342292	0.431685	0.0441211	0.466744	6.7252	0.970379	18.547
27.4	-0.369111	-0.0976881	0.2736	0.43519	0.0240552	0.458827	6.73016	0.961338	18.589
27.44	-0.409649	0.107465	0.148794	0.427709	0.00135361	0.451393	6.73482	0.952403	18.631
27.47	0.675265	0.168244	-0.00932854	0.409863	-0.0235262	0.444499	6.73916	0.943576	18.6732
27.16	0.226367	0.0508414	-0.162632	0.382297	-0.0500355	0.438204	6.74317	0.934859	18.7153
26.91	-0.341212	0.0549546	-0.296447	0.345974	-0.0776324	0.432565	6.74685	0.926254	18.7576
27.15	-0.449079	0.187509	-0.388511	0.302605	-0.105826	0.427641	6.75017	0.917763	18.7999
26.95	0.834945	0.235968	-0.397546	0.253544	-0.13419	0.423487	6.75313	0.909387	18.8422
26.95	-0.186693	-0.0427056	-0.304597	0.199809	-0.162259	0.420158	6.75571	0.901129	18.8846
26.9	0.107839	-0.268414	-0.135081	0.141645	-0.189527	0.417708	6.75791	0.89299	18.9271
26.89	0.0643177	-0.275784	0.0519504	0.0785785	-0.215527	0.416192	6.7597	0.884972	18.9696
26.36	-0.665138	-0.0290112	0.215537	0.00931113	-0.239802	0.415666	6.76107	0.877077	19.0123
27.19	0.625401	0.182572	0.320071	-0.0668851	-0.261883	0.416181	6.76201	0.869307	19.0549
26.87	-0.274988	0.27972	0.345234	-0.149683	-0.281195	0.417777	6.76252	0.861664	19.0976
26.79	-0.205712	0.312856	0.285115	-0.237431	-0.297153	0.420483	6.76256	0.85415	19.1404
27.15	0.376876	0.112788	0.146636	-0.326511	-0.309248	0.424319	6.76214	0.846767	19.1833
25.75	-0.29829	-0.209063	-0.0339984	-0.411799	-0.317077	0.429298	6.76124	0.839515	19.2262
25.58	-0.444142	-0.390397	-0.199929	-0.48949	-0.320308	0.435421	6.75985	0.832399	19.2692
26.43	0.868334	-0.303139	-0.320575	-0.556742	-0.318725	0.442693	6.75796	0.825418	19.3122
26.13	-0.183849	0.0337186	-0.399862	-0.609454	-0.31226	0.451116	6.75554	0.818576	19.3553
26.35	-0.00921565	0.219009	-0.438403	-0.642654	-0.300992	0.460691	6.7526	0.811874	19.3984
26.41	-0.0501708	0.173331	-0.415621	-0.650225	-0.285183	0.471414	6.74911	0.805314	19.4416
26.35	-0.122985	0.00157965	-0.303236	-0.628113	-0.265365	0.48328	6.74508	0.798898	19.4849
26.58	-0.0308109	-0.13409	-0.12359	-0.572778	-0.242223	0.496276	6.74048	0.792627	19.5282
27.07	0.206381	-0.013858	0.0717114	-0.483335	-0.216487	0.510382	6.7353	0.786505	19.5716
27.19	-0.0729326	0.146815	0.214472	-0.364174	-0.188873	0.52557	6.72954	0.780532	19.6151
27.52	0.830354	-0.011521	0.246078	-0.223546	-0.160078	0.541808	6.72318	0.77471	19.6586
27.26	-0.653159	-0.173392	0.135678	-0.0711494	-0.130795	0.55905	6.71621	0.769042	19.7021
27.34	-0.111739	-0.12147	-0.0688057	0.0853244	-0.101675	0.577245	6.70862	0.763529	19.7458
28.01	0.0932938	-0.037801	-0.263626	0.241718	-0.0734064	0.59634	6.7004	0.758174	19.7894
27.88	0.159649	0.00444634	-0.344558	0.394222	-0.0467499	0.616286	6.69154	0.752977	19.8332
28.03	0.0308092	-0.0397655	-0.259462	0.53424	-0.0225608	0.637024	6.68202	0.747941	19.877
28.4	-0.30985	-0.0286682	-0.0408399	0.65094	-0.00170759	0.658495	6.67184	0.743068	19.9208
28.43	-0.473005	0.0896553	0.218178	0.736648	0.0150503	0.680635	6.66099	0.73836	19.9647
29.23	0.32207	0.105989	0.442639	0.78709	0.0271261	0.703385	6.64946	0.733818	20.0087
28.97	-0.341361	0.0887917	0.577859	0.800789	0.0341987	0.726689	6.63723	0.729444	20.0527
28.93	0.0166749	-0.0239471	0.602822	0.775379	0.0362064	0.750487	6.6243	0.72524	20.0968
28.99	-0.268285	-0.216278	0.538576	0.709644	0.0334022	0.774717	6.61066	0.721208	20.1409
29.11	0.231606	-0.210726	0.437216	0.605347	0.0263672	0.799315	6.59629	0.71735	20.1851
30.16	0.406248	-0.0145467	0.319623	0.466551	0.015836	0.824216	6.5812	0.713667	20.2294
28.36	-0.14136	0.123183	0.171557	0.299871	0.00263193	0.849356	6.56536	0.710162	20.2737
28.64	-0.69476	0.106979	-0.0308996	0.117245	-0.0123912	0.874667	6.54876	0.706835	20.3181
28.75	-0.151942	0.251112	-0.2812	-0.0665456	-0.0283647	0.900083	6.53141	0.70369	20.3625
28.83	0.971736	0.17945	-0.510489	-0.237656	-0.0443695	0.925541	6.51328	0.700727	20.407
27.06	0.00960198	-0.429192	-0.636893	-0.384176	-0.0594159	0.950972	6.49437	0.697948	20.4515
26.67	-0.610078	-0.805971	-0.616195	-0.496153	-0.0725727	0.976304	6.47467	0.695355	20.4961
27.15	-0.618325	-0.281077	-0.448015	-0.56938	-0.0829453	1.00146	6.45417	0.692951	20.5407
28.73	0.58671	0.551664	-0.163774	-0.603969	-0.0897433	1.02637	6.43286	0.690735	20.5854
28.17	-0.282145	0.605098	0.177472	-0.604813	-0.0923035	1.05094	6.41073	0.688712	20.6302
28.52	-0.13061	0.187405	0.470307	-0.579276	-0.0902049	1.07512	6.38778	0.686881	20.675
28.51	-0.20967	0.0468832	0.612985	-0.534985	-0.0831988	1.09882	6.36399	0.685245	20.7199
29.23	0.0772103	0.281772	0.56254	-0.479578	-0.0711427	1.12196	6.33936	0.683806	20.7648
28.56	0.542343	0.204776	0.336769	-0.419288	-0.0539661	1.14445	6.31389	0.682565	20.8097
28.38	-0.251497	-0.355554	0.0034568	-0.358421	-0.0317755	1.16619	6.28755	0.681525	20.8548
27.23	-0.158686	-0.541396	-0.34126	-0.299041	-0.00488915	1.1871	6.26036	0.680686	20.8998
28.47	-0.366263	-0.152581	-0.5862	-0.242453	0.0262619	1.2071	6.2323	0.68005	20.945
28.73	0.477643	0.119018	-0.657986	-0.187254	0.0610967	1.22609	6.20337	0.67962	20.9902
28.67	0.214394	0.0525169	-0.554682	-0.13086	0.0988713	1.24401	6.17356	0.679397	21.0354
28.67	-0.534192	-0.103173	-0.341215	-0.0702704	0.138789	1.26076	6.14286	0.679382	21.0807
28.99	0.327831	-0.0486811	-0.0689692	-0.00387648	0.180089	1.27628	6.11128	0.679577	21.126
29.68	-0.0650576	0.0828548	0.189941	0.0669145	0.22196	1.29049	6.07881	0.679984	21.1714
30.22	-0.117205	0.159581	0.377192	0.137038	0.263547	1.30334	6.04544	0.680605	21.2169
30.02	0.28802	0.261087	0.460563	0.201509	0.30417	1.31478	6.01116	0.681442	21.2624
30.1	-0.219953	0.192469	0.4576	0.256416	0.343236	1.32477	5.97599	0.682495	21.3079
30.84	0.229643	-0.0610642	0.387207	0.299405	0.380065	1.33326	5.9399	0.683768	21.3535
30.06	-0.190868	-0.196976	0.266588	0.329617	0.413968	1.34025	5.9029	0.685262	21.3992
30.73	-0.0524303	-0.0616882	0.149113	0.345859	0.444293	1.34568	5.86499	0.686977	21.4449
30.36	0.114589	0.277791	0.0372817	0.34706	0.470451	1.34956	5.82617	0.688918	21.4907
30.34	-0.213546	0.300009	-0.0905131	0.334707	0.491828	1.35186	5.78643	0.691084	21.5365
30	-0.654013	-0.0883673	-0.199189	0.312451	0.507756	1.35258	5.74578	0.693478	21.5823
29.93	0.151469	-0.28269	-0.244764	0.283552	0.517482	1.35173	5.7042	0.696101	21.6282
29.98	0.635285	-0.183693	-0.252232	0.250612	0.520324	1.34929	5.66172	0.698956	21.6742
29.92	0.141702	-0.0257533	-0.249999	0.215305	0.515766	1.34528	5.61831	0.702044	21.7202
29.84	-0.416689	0.107491	-0.254234	0.178272	0.503441	1.33971	5.574	0.705366	21.7663
30.18	0.637034	0.0457653	-0.270544	0.142155	0.483229	1.33259	5.52878	0.708925	21.8124
30.18	-0.192317	0.073651	-0.260705	0.108659	0.455507	1.32394	5.48265	0.712721	21.8585
30.2	0.00113916	0.165223	-0.180622	0.0781094	0.420937	1.31381	5.43563	0.716757	21.9048
30.04	-0.700664	0.0969945	-0.0726164	0.0524845	0.380298	1.30223	5.38771	0.721034	21.951
29.8	0.145526	-0.0917799	-0.00496364	0.0353649	0.334357	1.28925	5.3389	0.725553	21.9973
29.86	0.284695	-0.248517	0.00259097	0.0296654	0.28394	1.2749	5.28922	0.730316	22.0437
29.49	0.232074	0.102932	-0.0159977	0.0363582	0.22997	1.25925	5.23867	0.735325	22.0901
29.69	-0.621662	0.461139	-0.019273	0.0534583	0.173428	1.24234	5.18725	0.74058	22.1365
29.52	0.0442496	0.149455	0.0362505	0.0778717	0.115373	1.22423	5.13497	0.746083	22.1831
29.58	-0.371073	-0.369468	0.157116	0.106284	0.0569357	1.20498	5.08185	0.751835	22.2296
29.2	0.0153376	-0.52328	0.296756	0.133675	-0.000707229	1.18466	5.02789	0.757838	22.2762
29.41	-0.263603	-0.261827	0.390196	0.15459	-0.0564858	1.16333	4.9731	0.764094	22.3228
29.33	-0.481782	0.000238333	0.399796	0.163307	-0.109467	1.14104	4.91749	0.770603	22.3695
29.38	0.148394	0.107898	0.33753	0.154879	-0.158794	1.11787	4.86108	0.777367	22.4163
29.45	0.116745	0.168746	0.222034	0.127035	-0.203833	1.09389	4.80386	0.784387	22.4631
29.3	-0.186734	0.272437	0.103138	0.0803624	-0.244178	1.06917	4.74585	0.791665	22.5099
29.01	0.242838	0.144058	0.0436715	0.0174966	-0.279543	1.04376	4.68707	0.799202	22.5568
28.86	0.181452	-0.127045	0.0363419	-0.0572641	-0.309694	1.01774	4.62752	0.807	22.6037
28.38	-0.595732	-0.183489	0.0178406	-0.139287	-0.334421	0.99117	4.56721	0.815058	22.6507
28.48	0.296549	0.0354082	-0.0692225	-0.221546	-0.353555	0.964119	4.50616	0.82338	22.6977
28.66	0.363149	0.232222	-0.231571	-0.296304	-0.367114	0.936654	4.44438	0.831966	22.7448
28.24	-0.304884	0.104653	-0.424658	-0.357825	-0.375323	0.908846	4.38187	0.840817	22.7919
27.61	0.0269702	-0.0260535	-0.55663	-0.401187	-0.378395	0.880768	4.31865	0.849935	22.839
27.88	0.0157232	-0.10364	-0.57568	-0.423003	-0.376502	0.852498	4.25473	0.85932	22.8862
28.38	0.992543	-0.268791	-0.45871	-0.423205	-0.369887	0.824115	4.19012	0.868975	22.9335
28.03	-0.486513	-0.197887	-0.231123	-0.40535	-0.358931	0.7957	4.12484	0.8789	22.9808
28.22	-0.437279	0.0452976	0.0278899	-0.373685	-0.344024	0.767328	4.05889	0.889095	23.0281
28.36	0.124362	0.135896	0.219688	-0.331754	-0.32554	0.739074	3.99228	0.899563	23.0755
27.99	-0.128569	0.0359275	0.314776	-0.281684	-0.303943	0.711007	3.92504	0.910305	23.1229
28.14	0.307178	-0.232468	0.32366	-0.226514	-0.279825	0.683193	3.85717	0.92132	23.1703
27.9	-0.418306	-0.489269	0.261764	-0.169184	-0.25368	0.655697	3.78868	0.932612	23.2179
28.32	0.645973	-0.321737	0.149264	-0.110662	-0.225959	0.628577	3.71958	0.944179	23.2654
28.21	0.40291	0.129938	0.0182257	-0.0507044	-0.197166	0.601892	3.6499	0.956025	23.313
28.09	-0.383381	0.363404	-0.095656	0.00933188	-0.167846	0.575701	3.57963	0.968149	23.3606
28.09	-0.1411	0.196449	-0.166389	0.0661249	-0.138557	0.550052	3.5088	0.980552	23.4083
27.83	0.210282	-0.146526	-0.177205	0.117335	-0.109915	0.524984	3.43741	0.993237	23.456
27.98	-0.139446	-0.435093	-0.121035	0.162207	-0.0825467	0.500533	3.36548	1.0062	23.5038
28.17	0.0981678	-0.249338	-0.0271766	0.200897	-0.0569345	0.476727	3.29302	1.01945	23.5516
28.44	0.150805	0.070364	0.0712375	0.234165	-0.0333627	0.453598	3.22004	1.03298	23.5994
28.28	0.0345668	0.0816784	0.145252	0.261802	-0.012015	0.431176	3.14655	1.0468	23.6473
28.49	-0.106539	-0.0558984	0.188439	0.280858	0.00693284	0.409488	3.07256	1.0609	23.6952
27.75	-1.05971	-0.0820759	0.184654	0.287286	0.023261	0.38856	2.99809	1.07529	23.7432
28.16	1.45171	0.0743289	0.125149	0.279524	0.0367526	0.368415	2.92314	1.08997	23.7912
27.75	-1.13004	0.319646	0.0241666	0.260209	0.0472295	0.349074	2.84774	1.10493	23.8392
28.67	0.805445	0.195945	-0.0614586	0.234539	0.0544713	0.330557	2.77189	1.12019	23.8873
27.99	-0.751648	-0.303452	-0.0845523	0.206479	0.0583649	0.312885	2.6956	1.13573	23.9355
28.38	0.238241	-0.478604	-0.0511698	0.178507	0.0588377	0.296076	2.61889	1.15157	23.9836
27.85	-0.447118	0.00165956	-0.0111242	0.152304	0.0557966	0.280145	2.54177	1.1677	24.0318
28.66	0.390719	0.492567	0.0144261	0.128707	0.0491995	0.26511	2.46426	1.18412	24.0801
28.18	0.45707	0.407428	0.0292821	0.108966	0.0390399	0.250985	2.38636	1.20084	24.1283
27.22	-1.08918	0.115078	0.0261848	0.0945335	0.0254013	0.237786	2.30809	1.21785	24.1767
28.48	0.461561	-0.0233417	0.0067044	0.0858523	0.00863403	0.225528	2.22946	1.23516	24.225
28.1	0.24228	-0.135736	-0.0416493	0.0807813	-0.010652	0.214229	2.15048	1.25276	24.2734
28.44	0.0705003	-0.423745	-0.109282	0.0757186	-0.0317295	0.203916	2.07116	1.27066	24.3218
27.68	0.0948852	-0.639274	-0.157048	0.067472	-0.0539436	0.194616	1.99152	1.28887	24.3703
27.77	0.360072	-0.40212	-0.149985	0.0537097	-0.0767235	0.186357	1.91156	1.30737	24.4188
27.75	-0.620334	0.367917	-0.0860663	0.0345197	-0.0995118	0.17917	1.8313	1.32617	24.4674
27.62	-0.575659	0.792671	0.000449962	0.0123845	-0.121549	0.173083	1.75075	1.34528	24.5159
27.75	0.519446	0.434755	0.0437414	-0.00975842	-0.142106	0.168128	1.66992	1.36469	24.5646
27.72	-0.270934	-0.244456	0.0209003	-0.0322521	-0.16073	0.16433	1.58882	1.3844	24.6132
27.54	0.0417916	-0.504687	-0.0283192	-0.0560579	-0.177117	0.161711	1.50747	1.40442	24.6619
27.39	0.0202627	-0.218425	-0.0552517	-0.0821465	-0.190989	0.16028	1.42587	1.42475	24.7106
27.47	0.603774	0.263928	-0.0451517	-0.110418	-0.202081	0.160044	1.34404	1.44538	24.7594
27.47	-0.861463	0.408816	0.0105193	-0.141255	-0.210169	0.161011	1.26199	1.46632	24.8082
27.33	0.431134	0.0453872	0.106549	-0.175238	-0.21515	0.163185	1.17972	1.48757	24.857
27.33	0.00264332	-0.267156	0.211882	-0.210902	-0.21711	0.166568	1.09724	1.50913	24.9059
27.32	-0.605492	-0.0637599	0.296189	-0.244634	-0.216237	0.171155	1.01457	1.531	24.9548
27.55	0.440287	0.192856	0.323084	-0.273321	-0.21274	0.17693	0.931714	1.55318	25.0037
27.6	0.475269	0.189536	0.267749	-0.29524	-0.206848	0.183872	0.848681	1.57568	25.0527
27.35	-0.526842	0.0601366	0.132272	-0.309441	-0.198847	0.191956	0.765478	1.59849	25.1017
27.49	-0.245222	-0.0200891	-0.0455981	-0.314516	-0.188994	0.201153	0.682113	1.62162	25.1507
27.11	0.611529	-0.0656623	-0.206905	-0.307341	-0.177498	0.211434	0.598595	1.64507	25.1998
27.09	-0.20874	0.00900067	-0.305862	-0.286244	-0.164566	0.222769	0.514931	1.66883	25.2489
27.04	0.0315743	0.207712	-0.324169	-0.251255	-0.150497	0.235116	0.431129	1.69292	25.298
27.42	0.0729378	0.0567248	-0.289329	-0.203972	-0.135586	0.248428	0.347197	1.71732	25.3472
27.54	0.192859	-0.0299813	-0.229501	-0.14642	-0.120106	0.262661	0.263143	1.74205	25.3964
27.2	-0.103122	0.219595	-0.157626	-0.0796727	-0.104162	0.27777	0.178974	1.7671	25.4456
27.47	0.705477	0.110646	-0.0742684	-0.00675958	-0.0877679	0.293713	0.0946966	1.79247	25.4949
27.05	-0.340479	-0.387747	0.0168503	0.066474	-0.0709878	0.310442	0.010318	1.81817	25.5442
27.39	0.259209	-0.532756	0.0886457	0.133915	-0.0539289	0.327909	-0.0741545	1.84419	25.5935
27.86	-0.316453	-0.143169	0.122054	0.190924	-0.0367532	0.346055	-0.158713	1.87054	25.6428
28.48	0.125287	0.120454	0.120722	0.234909	-0.0195949	0.364801	-0.243348	1.89723	25.6922
27.98	-0.106305	-0.00654774	0.127341	0.266359	-0.0025379	0.384054	-0.328052	1.92424	25.7416
28.76	-0.167978	0.0621837	0.171449	0.286188	0.0143207	0.403716	-0.412816	1.95158	25.7911
28.42	0.274604	0.276909	0.238562	0.294161	0.0309242	0.423689	-0.497632	1.97925	25.8406
28.23	-0.35329	0.100707	0.298148	0.291184	0.0472565	0.443874	-0.58249	2.00726	25.8901
27.81	0.00615063	-0.117225	0.303579	0.27815	0.0632704	0.464173	-0.667382	2.0356	25.9396
28.42	0.27857	0.0840175	0.237572	0.256571	0.0788856	0.484487	-0.7523	2.06428	25.9892
28.36	-0.950565	0.195698	0.108283	0.227977	0.0939781	0.504714	-0.837235	2.0933	26.0388
28.02	0.41556	-0.064281	-0.0578702	0.192814	0.108423	0.524751	-0.922178	2.12265	26.0884
28.35	1.13897	-0.250497	-0.227303	0.15297	0.122108	0.544498	-1.00712	2.15234	26.138
28.12	-0.573123	-0.178554	-0.349333	0.112433	0.134872	0.563858	-1.09206	2.18237	26.1877
27.9	-0.171129	0.0245031	-0.376621	0.0758156	0.146513	0.582729	-1.17698	2.21274	26.2374
28	0.0957362	0.123415	-0.308179	0.0459553	0.156795	0.601016	-1.26187	2.24345	26.2872
28	0.362475	-0.0357172	-0.184296	0.0245871	0.165468	0.618629	-1.34674	2.2745	26.3369
28.2	0.269939	-0.0558456	-0.0564616	0.01247	0.172328	0.63549	-1.43156	2.3059	26.3867
28.14	-0.113061	-0.0256154	0.0320423	0.0094868	0.177248	0.651521	-1.51635	2.33764	26.4365
28.02	0.204295	0.00761871	0.0787369	0.0136506	0.180194	0.666646	-1.60108	2.36973	26.4864
28	-0.272091	0.00586474	0.0945759	0.0216667	0.181154	0.680795	-1.68575	2.40216	26.5362
28.29	0.240285	-0.0891775	0.101165	0.0305066	0.180114	0.693898	-1.77035	2.43494	26.5861
28.02	0.089583	-0.0398194	0.0899499	0.0378735	0.177153	0.705894	-1.85488	2.46807	26.6361
28.3	-0.0250946	0.244673	0.069365	0.0406744	0.172396	0.716724	-1.93933	2.50155	26.686
28.04	0.14553	0.38589	0.05644	0.0369005	0.165947	0.726336	-2.02369	2.53537	26.736
28.26	-0.11118	0.239962	0.0550363	0.0257276	0.157998	0.734676	-2.10795	2.56955	26.786
28.1	0.0966831	-0.130215	0.0382105	0.00791278	0.148785	0.741695	-2.19211	2.60408	26.836
28.12	-0.274971	-0.381178	0.0074694	-0.0133685	0.138544	0.747347	-2.27615	2.63896	26.886
28.26	0.398966	-0.304584	-0.0257684	-0.033797	0.1275	0.751588	-2.36008	2.67419	26.9361
28.06	0.245973	-0.0217461	-0.0662895	-0.0496193	0.115879	0.754373	-2.44387	2.70977	26.9862
27.95	-0.747449	0.246962	-0.100123	-0.0591819	0.103828	0.755662	-2.52753	2.74571	27.0363
27.92	0.587171	0.349401	-0.105849	-0.0630894	0.0914499	0.755416	-2.61105	2.78201	27.0865
27.69	-0.0669041	0.0089207	-0.101211	-0.0612494	0.0788891	0.753607	-2.69441	2.81866	27.1366
27.5	-0.088728	-0.402002	-0.0973098	-0.0536738	0.0662746	0.750217	-2.77762	2.85566	27.1868
28.09	-0.145236	-0.224071	-0.0751985	-0.0409398	0.0537369	0.745234	-2.86066	2.89302	27.237
27.8	0.722006	-0.0225687	-0.0345367	-0.0248237	0.0414741	0.738652	-2.94351	2.93074	27.2872
27.81	-0.335569	-0.131941	0.0202121	-0.00887439	0.029741	0.730475	-3.02619	2.96881	27.3375
27.7	0.228754	-0.11214	0.0669982	0.00147634	0.0187922	0.720709	-3.10866	3.00724	27.3878
27.81	-0.769178	-0.00114593	0.11044	0.00195704	0.00883975	0.709371	-3.19092	3.04603	27.4381
27.54	-0.0907631	0.20003	0.149753	-0.00848467	-5.58649e-06	0.696484	-3.27297	3.08518	27.4884
27.86	0.263533	0.275155	0.18774	-0.0288552	-0.0076363	0.682076	-3.35478	3.12469	27.5387
27.87	-0.37865	-0.137611	0.207426	-0.0553117	-0.0140159	0.666178	-3.43635	3.16456	27.5891
28.05	0.351918	-0.426586	0.166494	-0.081977	-0.0190871	0.648823	-3.51767	3.20478	27.6395
27.35	-0.262479	-0.0889684	0.075468	-0.104337	-0.0227434	0.630057	-3.59871	3.24536	27.6899
28.01	0.79845	0.302299	-0.0300875	-0.120824	-0.0249184	0.60993	-3.67948	3.28631	27.7403
27.67	-0.111954	0.0886251	-0.0974648	-0.129517	-0.0257083	0.588497	-3.75996	3.32761	27.7907
28	0.301217	-0.249712	-0.099144	-0.127586	-0.0252402	0.565815	-3.84015	3.36927	27.8412
27.57	-0.894393	-0.158808	-0.067987	-0.113844	-0.0236716	0.541946	-3.92002	3.4113	27.8916
27.89	0.385123	0.0609016	-0.0436991	-0.088679	-0.0211927	0.516965	-3.99957	3.45368	27.9421
27.31	0.190097	0.147045	-0.020743	-0.0540095	-0.0181069	0.490958	-4.07879	3.49643	27.9927
27.99	-0.180987	0.132859	-0.0137278	-0.0133882	-0.0147872	0.464018	-4.15766	3.53953	28.0432
27.41	0.0478315	-0.0788678	-0.0291662	0.028635	-0.0116398	0.436244	-4.23617	3.58299	28.0937
27.97	-0.214524	-0.165336	-0.0382749	0.0670763	-0.00903179	0.407737	-4.31432	3.62682	28.1443
27.5	0.253012	0.0714842	-0.00625368	0.0974331	-0.00724574	0.378591	-4.39209	3.671	28.1949
27.84	0.505883	0.0870073	0.0788351	0.115745	-0.00641995	0.34888	-4.46947	3.71555	28.2455
27.53	-0.117154	-0.173755	0.182592	0.11972	-0.00669095	0.318668	-4.54645	3.76046	28.2961
27.24	-1.17573	0.177309	0.225531	0.109777	-0.00818383	0.288019	-4.62302	3.80572	28.3467
27.84	-0.470014	0.719016	0.148988	0.0871636	-0.0109466	0.256989	-4.69917	3.85135	28.3974
28.42	0.750095	0.510967	-0.0239411	0.0545324	-0.0148911	0.225623	-4.77488	3.89734	28.448
27.45	-0.36773	-0.156291	-0.223044	0.0180205	-0.0199106	0.19396	-4.85015	3.94369	28.4987
27.11	-1.21469	-0.417056	-0.358318	-0.0159516	-0.0259076	0.162039	-4.92496	3.9904	28.5494
27.78	1.75275	-0.2763	-0.353001	-0.043793	-0.0326697	0.129897	-4.99929	4.03747	28.6001
27.22	-0.468136	-0.0716547	-0.201431	-0.064239	-0.0399523	0.0975718	-5.07315	4.08489	28.6508
27.89	-0.199974	0.00403957	0.016384	-0.0763464	-0.0475442	0.0651011	-5.1465	4.13268	28.7016
27.48	-0.678283	0.272668	0.199049	-0.0795939	-0.055259	0.032524	-5.21935	4.18083	28.7523
27.88	0.417808	0.443107	0.276876	-0.0738678	-0.0629222	-0.000124728	-5.29168	4.22934	28.8031
27.5	0.316251	0.0986813	0.238288	-0.0617459	-0.0703899	-0.0328203	-5.36348	4.27821	28.8539
27.5	-0.0466999	-0.41623	0.107998	-0.0453824	-0.0775501	-0.0655426	-5.43473	4.32743	28.9047
27.21	-0.345934	-0.621925	-0.0338731	-0.0249907	-0.0841806	-0.0982692	-5.50543	4.37702	28.9555
27.34	0.133815	-0.353918	-0.0997183	-0.00163928	-0.0899175	-0.130971	-5.57557	4.42696	29.0063
27.49	-0.0289075	0.103933	-0.0712283	0.0232483	-0.0943984	-0.163607	-5.64512	4.47726	29.0571
27.47	-0.509713	0.309977	0.0361127	0.0476826	-0.0973442	-0.196138	-5.7141	4.52792	29.1079
27.81	0.208801	0.31554	0.167563	0.0692411	-0.0985484	-0.228531	-5.78247	4.57894	29.1588
27.89	-0.0642053	0.321269	0.248683	0.0852985	-0.0978982	-0.260759	-5.85024	4.63031	29.2097
27.21	-0.0840839	0.513104	0.23183	0.0934532	-0.0953342	-0.292793	-5.9174	4.68204	29.2605
27.68	0.17138	0.487241	0.12111	0.094009	-0.0909521	-0.324604	-5.98394	4.73413	29.3114
27.4	-0.540413	-0.0728497	-0.0511612	0.087514	-0.0850847	-0.356168	-6.04986	4.78657	29.3623
27.49	-0.0451306	-0.557425	-0.221247	0.0752218	-0.0781548	-0.387461	-6.11514	4.83937	29.4132
27.39	0.199583	-0.381148	-0.310205	0.059253	-0.0705795	-0.418464	-6.17979	4.89252	29.4641
27.83	-0.240998	0.0332717	-0.301627	0.0433042	-0.0626718	-0.449154	-6.2438	4.94602	29.515
27.79	-0.0520715	0.228359	-0.21929	0.031267	-0.0546913	-0.479509	-6.30715	4.99988	29.566
27.79	0.156251	0.221418	-0.0978665	0.0259344	-0.0469748	-0.509502	-6.36986	5.05409	29.6169
27.92	0.34398	0.129323	0.0173183	0.0279707	-0.0398325	-0.539097	-6.4319	5.10866	29.6678
28.02	-0.277661	0.0380137	0.106433	0.0348301	-0.033657	-0.568249	-6.49328	5.16357	29.7188
28.19	-0.372124	-0.117877	0.180553	0.0418837	-0.0287853	-0.596913	-6.554	5.21884	29.7697
27.89	-0.370237	-0.116313	0.25972	0.044902	-0.0254178	-0.625045	-6.61404	5.27445	29.8207
27.98	0.696712	0.115631	0.303589	0.0398342	-0.0237329	-0.652598	-6.67339	5.33042	29.8717
28.09	0.0181692	0.132174	0.260796	0.0239728	-0.0238279	-0.679523	-6.73207	5.38673	29.9227
28.22	-0.636177	-0.147775	0.14477	-0.00276601	-0.0257591	-0.705776	-6.79004	5.4434	29.9736
28.15	0.532987	-0.321965	0.0135817	-0.03628	-0.0295697	-0.73132	-6.84732	5.50041	30.0246
28.11	0.255315	-0.109221	-0.0846284	-0.071701	-0.0351441	-0.756129	-6.9039	5.55777	30.0756
28.17	-0.779748	0.230021	-0.13676	-0.103399	-0.0422812	-0.780194	-6.95976	5.61547	30.1266
27.47	0.179167	0.161634	-0.164216	-0.125679	-0.0507647	-0.803513	-7.0149	5.67352	30.1776
27.71	0.0432241	-0.0872542	-0.183149	-0.135628	-0.0604245	-0.82608	-7.06931	5.73192	30.2287
28	0.200604	-0.0400456	-0.189225	-0.131644	-0.0710255	-0.847882	-7.123	5.79066	30.2797
27.85	-0.0704495	0.159497	-0.166205	-0.113861	-0.0822907	-0.868903	-7.17595	5.84974	30.3307
28.19	0.552294	0.266621	-0.101385	-0.0850376	-0.0939579	-0.889126	-7.22817	5.90916	30.3817
28.19	-0.534887	0.0142138	0.00625423	-0.0486827	-0.105846	-0.908536	-7.27964	5.96892	30.4327
28.17	-0.420348	-0.16643	0.152062	-0.0102627	-0.117733	-0.927115	-7.33036	6.02903	30.4838
28.37	0.468159	-0.106528	0.296026	0.0228353	-0.129263	-0.944846	-7.38033	6.08947	30.5348
28.38	-0.58877	-0.0875533	0.388073	0.0476025	-0.139976	-0.961714	-7.42954	6.15025	30.5858
28.44	0.518875	0.136951	0.407782	0.0633082	-0.149405	-0.977709	-7.47799	6.21137	30.6369
28.38	-0.416556	0.35346	0.344956	0.0681436	-0.157138	-0.992828	-7.52566	6.27282	30.6879
28.29	0.167849	0.133306	0.216028	0.0613554	-0.162839	-1.00707	-7.57256	6.33461	30.7389
28.44	-0.205788	-0.171453	0.0753642	0.0427701	-0.166233	-1.02041	-7.61868	6.39673	30.79
28.45	-0.467397	-0.252199	-0.0363462	0.0143821	-0.167134	-1.03284	-7.66401	6.45919	30.841
28.36	0.553854	-0.184085	-0.0767713	-0.02165	-0.165388	-1.04434	-7.70855	6.52198	30.892
28.26	0.749108	-0.280205	-0.0542943	-0.0631451	-0.160831	-1.05489	-7.7523	6.5851	30.9431
28.16	-0.614114	-0.370348	-0.00894507	-0.106682	-0.153318	-1.06448	-7.79526	6.64855	30.9941
28.39	-0.787183	0.0207665	0.0111221	-0.147993	-0.14286	-1.07311	-7.83742	6.71234	31.0451
28.85	0.41899	0.396526	-0.00887884	-0.184369	-0.129565	-1.08075	-7.87877	6.77645	31.0962
28.88	0.471185	0.304876	-0.0654753	-0.214246	-0.113445	-1.08739	-7.91931	6.84089	31.1472
28.24	0.255344	-0.00715926	-0.155809	-0.237916	-0.0944904	-1.093	-7.95904	6.90565	31.1982
28.37	-0.1193	-0.186136	-0.242998	-0.255809	-0.0727776	-1.09759	-7.99796	6.97074	31.2493
28.41	-0.352795	-0.192414	-0.282677	-0.266865	-0.0484652	-1.10111	-8.03605	7.03616	31.3003
28.86	1.05611	-0.086582	-0.258579	-0.269251	-0.0218182	-1.10357	-8.07332	7.1019	31.3513
28.41	-0.822818	0.0515069	-0.173419	-0.261119	0.00665079	-1.10491	-8.10976	7.16796	31.4023
29.69	0.743176	-0.0619802	-0.0555334	-0.240219	0.0362736	-1.10513	-8.14535	7.23434	31.4533
29.04	-0.646314	-0.13744	0.0502088	-0.204343	0.0663797	-1.10417	-8.1801	7.30104	31.5044
29.47	-0.11111	0.13966	0.108239	-0.15298	0.0962979	-1.10202	-8.214	7.36806	31.5554
30.49	0.150614	0.35906	0.110474	-0.0885499	0.12527	-1.09863	-8.24703	7.43539	31.6064
28.91	-0.635103	0.17118	0.0924874	-0.0148224	0.152454	-1.09397	-8.2792	7.50304	31.6574
30.1	-0.346474	-0.0752028	0.0741248	0.0634165	0.176914	-1.088	-8.31049	7.57101	31.7084
30.46	0.210284	-0.246678	0.0586605	0.142064	0.197675	-1.0807	-8.3409	7.63929	31.7593
30.41	0.391008	-0.311007	0.0672651	0.217725	0.213857	-1.07203	-8.37042	7.70788	31.8103
30.48	-0.406208	-0.149168	0.107866	0.285762	0.224756	-1.06198	-8.39904	7.77678	31.8613
31.1	-0.0556401	0.0730717	0.164218	0.341282	0.22979	-1.05054	-8.42674	7.84599	31.9123
31.65	0.249575	0.160673	0.228438	0.380209	0.228511	-1.03769	-8.45353	7.91551	31.9632
31.65	-0.394523	0.148651	0.279119	0.39976	0.220616	-1.02345	-8.47938	7.98533	32.0142
31.82	0.31597	0.343902	0.306125	0.399408	0.20592	-1.00782	-8.50428	8.05546	32.0651
31.9	-0.151602	0.205747	0.285624	0.380317	0.18453	-0.990827	-8.52823	8.12589	32.116
31.28	0.616374	-0.315123	0.226154	0.343695	0.156802	-0.972508	-8.55121	8.19662	32.167
31.02	-0.383661	-0.328994	0.146509	0.292653	0.123203	-0.952916	-8.57321	8.26765	32.2179
31.35	0.923316	0.102795	0.0503021	0.231578	0.0843948	-0.932104	-8.59422	8.33898	32.2688
31.35	-0.593785	0.369885	-0.0539057	0.166372	0.04126	-0.910142	-8.61421	8.41061	32.3197
31.05	-0.215673	0.169846	-0.15999	0.102296	-0.00510364	-0.88711	-8.63319	8.48254	32.3706
31.16	-0.319726	-0.0267542	-0.260369	0.0421751	-0.0535258	-0.863099	-8.65112	8.55475	32.4215
31.01	0.642588	-0.223572	-0.333949	-0.0130125	-0.102731	-0.838209	-8.66801	8.62727	32.4723
30.64	0.0507825	-0.532839	-0.370594	-0.0631746	-0.151515	-0.81255	-8.68383	8.70007	32.5232
30.85	-0.243511	-0.626804	-0.358621	-0.108525	-0.198813	-0.786233	-8.69856	8.77316	32.574
30.93	-0.361791	-0.30859	-0.263714	-0.151387	-0.243518	-0.759371	-8.71219	8.84654	32.6249
32.25	1.12521	0.19719	-0.0736319	-0.193938	-0.284582	-0.732077	-8.7247	8.92021	32.6757
32.28	-0.666932	0.38604	0.177325	-0.238793	-0.321072	-0.704462	-8.73608	8.99416	32.7265
31.99	-0.0899769	0.150224	0.412155	-0.28712	-0.352219	-0.676641	-8.7463	9.06839	32.7773
32.27	0.245406	-0.0332788	0.557935	-0.336812	-0.377349	-0.648726	-8.75536	9.1429	32.8281
32.17	0.216812	0.0241713	0.560524	-0.383519	-0.395782	-0.620832	-8.76324	9.2177	32.8789
32.09	-0.500096	-0.0671677	0.385695	-0.422215	-0.406788	-0.593079	-8.76991	9.29277	32.9296
31.82	-0.162956	-0.109236	0.0433247	-0.44703	-0.409655	-0.565589	-8.77537	9.36812	32.9804
32.18	0.108248	0.0311205	-0.380393	-0.453555	-0.40383	-0.538489	-8.7796	9.44374	33.0311
31.99	-0.070252	0.18761	-0.737686	-0.437937	-0.38901	-0.511899	-8.78259	9.51964	33.0818
32.12	0.747428	0.0413624	-0.904381	-0.398543	-0.365033	-0.485941	-8.78431	9.59581	33.1325
31.6	-0.408506	-0.467942	-0.819709	-0.337214	-0.33163	-0.46074	-8.78476	9.67224	33.1832
32.46	0.268609	-0.491952	-0.504772	-0.259958	-0.288514	-0.436429	-8.78393	9.74895	33.2339
32.99	0.248329	-0.105263	-0.0626449	-0.17646	-0.235462	-0.413157	-8.78179	9.82592	33.2845
33.9	0.154973	0.047319	0.388538	-0.0983878	-0.172325	-0.391078	-8.77834	9.90315	33.3351
35.27	-0.0112945	0.112324	0.745203	-0.0348816	-0.0990698	-0.370349	-8.77357	9.98065	33.3858
35.5	0.598545	0.219215	0.928148	0.00957698	-0.0158743	-0.351131	-8.76745	10.0584	33.4364
35.41	0.207974	0.312758	0.912271	0.0334368	0.0768758	-0.33358	-8.75999	10.1364	33.4869
35.24	-0.831621	0.162277	0.70073	0.0364083	0.178635	-0.317851	-8.75117	10.2147	33.5375
35.06	0.878885	-0.215328	0.350705	0.0204387	0.288826	-0.304095	-8.74097	10.2932	33.5881
35.28	0.0380723	-0.457941	-0.0412986	-0.00719595	0.406914	-0.292457	-8.72938	10.372	33.6386
35.01	0.210191	-0.479556	-0.356887	-0.0396314	0.532191	-0.283073	-8.7164	10.451	33.6891
35.01	0.285513	-0.30243	-0.543644	-0.0700993	0.663684	-0.276075	-8.70201	10.5303	33.7396
35.53	-0.168086	0.0502586	-0.591053	-0.093575	0.800304	-0.2716	-8.6862	10.6099	33.7901
36.06	0.0143159	0.554538	-0.539842	-0.107343	0.941011	-0.269785	-8.66897	10.6896	33.8405
36.41	-0.162805	0.734928	-0.454005	-0.109409	1.08481	-0.270772	-8.65029	10.7696	33.891
36.48	0.378101	0.151486	-0.392337	-0.0986336	1.23077	-0.2747	-8.63016	10.8499	33.9414
36.6	-0.296268	-0.61204	-0.324622	-0.076983	1.37793	-0.28171	-8.60857	10.9304	33.9918
37.18	-0.265262	-0.699848	-0.200262	-0.0505288	1.52536	-0.29194	-8.58552	11.0111	34.0421
37.13	0.0709406	-0.262339	0.000748227	-0.0246106	1.67205	-0.305531	-8.56099	11.0921	34.0925
37.57	-0.422362	0.315522	0.256647	-0.0035906	1.81688	-0.322619	-8.53497	11.1733	34.1428
38.7	0.448615	0.617658	0.50831	0.00963822	1.95865	-0.343326	-8.50745	11.2547	34.1931
39.42	-0.522566	0.372813	0.658674	0.0126715	2.09624	-0.367765	-8.47843	11.3364	34.2434
39.57	0.511671	-0.172018	0.64562	0.00304195	2.22851	-0.396051	-8.44791	11.4183	34.2937
39.67	-0.212339	-0.421056	0.507353	-0.021588	2.35437	-0.42829	-8.41586	11.5004	34.3439
40.02	-0.291565	-0.273945	0.334382	-0.0615211	2.47267	-0.464578	-8.38228	11.5827	34.3941
40.15	0.923524	0.0152502	0.194031	-0.113743	2.58217	-0.505004	-8.34717	11.6653	34.4443
39.66	-0.783413	-0.0167483	0.110124	-0.170433	2.68155	-0.549645	-8.31051	11.748	34.4945
40.01	0.557932	-0.218943	0.0717018	-0.222449	2.76948	-0.598572	-8.27229	11.831	34.5446
39.44	-0.597041	-0.00970245	0.0342217	-0.259842	2.84465	-0.651843	-8.23252	11.9142	34.5947
41.08	0.605476	0.545628	-0.0695117	-0.272745	2.90587	-0.709492	-8.19117	11.9975	34.6448
41.08	0.23835	0.737365	-0.269125	-0.252573	2.95203	-0.771532	-8.14824	12.0811	34.6949
40.07	-0.20771	0.371423	-0.535835	-0.192292	2.98221	-0.837956	-8.10372	12.1649	34.7449
39.53	-0.253963	-0.150988	-0.807791	-0.0871909	2.99561	-0.908748	-8.05759	12.2489	34.795
39.95	0.474904	-0.375785	-1.01007	0.0626398	2.99156	-0.983868	-8.00987	12.3331	34.8449
39.98	-0.00952017	-0.303333	-1.09251	0.251972	2.96955	-1.06325	-7.96053	12.4174	34.8949
40.07	0.217788	-0.191873	-1.03391	0.471865	2.92923	-1.14679	-7.90956	12.502	34.9448
41.22	-0.225515	-0.0773957	-0.844969	0.711062	2.8704	-1.23436	-7.85697	12.5867	34.9947
42.26	-0.207769	0.210706	-0.567907	0.953003	2.79295	-1.32581	-7.80273	12.6716	35.0446
42.83	0.187359	0.439009	-0.210625	1.17804	2.69703	-1.42097	-7.74685	12.7567	35.0945
43.13	-0.196227	0.362061	0.226444	1.3664	2.58294	-1.51967	-7.68932	12.842	35.1443
43.77	0.497001	-0.276027	0.711153	1.50091	2.4512	-1.62168	-7.63014	12.9274	35.1941
43.29	0.231062	-1.04085	1.18946	1.56793	2.30264	-1.7268	-7.56929	13.013	35.2438
42.6787	-1.12103	-0.803638	1.55948	1.55892	2.13841	-1.83477	-7.50679	13.0988	35.2936
45.01	0.670416	0.558765	1.69491	1.46972	1.95999	-1.94537	-7.44262	13.1847	35.3433
45.51	0.229534	1.36578	1.50231	1.30125	1.76915	-2.05835	-7.37678	13.2708	35.393
44.36	1.2247	0.548191	0.995117	1.06189	1.56802	-2.17347	-7.30927	13.357	35.4426
40.18	-1.88969	-0.627574	0.313468	0.767237	1.35895	-2.29048	-7.24009	13.4434	35.4922
40.25	0.385049	-0.792397	-0.348111	0.436074	1.14438	-2.40913	-7.16923	13.5299	35.5418
39.22	-0.271702	-0.0714742	-0.838077	0.0877887	0.926859	-2.52919	-7.0967	13.6165	35.5913
39.62	1.09451	0.465562	-1.09225	-0.258597	0.708971	-2.65038	-7.02249	13.7033	35.6408
38.52	-0.587397	0.25415	-1.13819	-0.584975	0.493351	-2.77248	-6.94661	13.7903	35.6903
38.17	0.336398	-0.115768	-1.04449	-0.875124	0.282664	-2.89522	-6.86905	13.8773	35.7398
37.48	-0.930919	-0.00670231	-0.886041	-1.11589	0.079526	-3.01835	-6.78981	13.9645	35.7892
38.74	0.53442	0.306274	-0.690579	-1.29952	-0.113605	-3.14162	-6.7089	14.0518	35.8386
38.24	-0.109619	0.192533	-0.433282	-1.42515	-0.294578	-3.26476	-6.62633	14.1392	35.8879
39.28	0.855183	-0.103918	-0.116699	-1.49503	-0.461441	-3.3875	-6.54209	14.2267	35.9373
38.05	-1.04705	0.0387952	0.207654	-1.51419	-0.612603	-3.50957	-6.45619	14.3144	35.9865
39.7	0.470277	0.485546	0.452573	-1.48761	-0.746755	-3.6307	-6.36863	14.4021	36.0358
38.74	-0.287992	0.446114	0.550299	-1.42153	-0.862946	-3.7506	-6.27941	14.4899	36.085
39.89	1.11914	-0.232006	0.504519	-1.32536	-0.960682	-3.86898	-6.18856	14.5779	36.1342
38.22	-1.11237	-0.640059	0.376654	-1.20869	-1.03986	-3.98556	-6.09605	14.6659	36.1833
38.44	0.561568	-0.220455	0.23852	-1.07846	-1.10109	-4.10006	-6.00192	14.754	36.2324
38.49	-0.566697	0.558293	0.141489	-0.939139	-1.14574	-4.21218	-5.90615	14.8423	36.2815
40.41	0.904361	0.722497	0.0983483	-0.793989	-1.17557	-4.32162	-5.80877	14.9305	36.3305
40.41	0.349033	0.097074	0.0718213	-0.645626	-1.19265	-4.4281	-5.70976	15.0189	36.3795
38.67	-0.702971	-0.638345	0.0332316	-0.497199	-1.19928	-4.53131	-5.60915	15.1074	36.4285
39.04	-0.85295	-0.80399	-0.0158476	-0.350773	-1.19782	-4.63097	-5.50695	15.1959	36.4774
40.77	1.54191	-0.418898	-0.0551535	-0.206484	-1.19065	-4.72678	-5.40315	15.2845	36.5263
40.95	0.0509102	0.0283835	-0.0634817	-0.0639324	-1.18014	-4.81845	-5.29777	15.3731	36.5751
41.27	0.130375	0.250206	-0.0458807	0.0786125	-1.16858	-4.90569	-5.19083	15.4618	36.6239
41.25	-0.704423	0.50986	-0.0176911	0.223577	-1.15828	-4.98824	-5.08232	15.5506	36.6727
41.81	0.441534	0.455192	0.00273448	0.371458	-1.15148	-5.06579	-4.97228	15.6394	36.7214
41.88	0.142225	-0.18709	0.0106767	0.51854	-1.15015	-5.13809	-4.8607	15.7283	36.7701
41.39	-0.655631	-0.557762	0.0215914	0.658544	-1.15611	-5.20487	-4.74761	15.8172	36.8187
42.81	0.395208	-0.259225	0.0588277	0.784884	-1.17103	-5.26587	-4.63302	15.9061	36.8673
42.91	-0.418159	0.0759911	0.109721	0.890877	-1.19637	-5.32082	-4.51695	15.9951	36.9159
43.65	-0.200646	0.200919	0.145246	0.971045	-1.23333	-5.36948	-4.39941	16.0841	36.9644
43.7	-0.283655	0.41955	0.155214	1.02005	-1.28275	-5.4116	-4.28042	16.1732	37.0129
44.87	0.655851	0.496136	0.149805	1.03362	-1.34501	-5.44699	-4.16	16.2623	37.0613
43.39	-0.410456	0.132475	0.141783	1.011	-1.42001	-5.47543	-4.03817	16.3514	37.1097
43.12	-0.441142	-0.246244	0.140568	0.953126	-1.50741	-5.49678	-3.91494	16.4405	37.1581
42.61	-0.392331	-0.209244	0.117504	0.862129	-1.60686	-5.51086	-3.79035	16.5296	37.2064
43.36	0.791499	0.00952263	0.0747341	0.745367	-1.71787	-5.51755	-3.66441	16.6188	37.2547
43.51	-0.043789	0.0899068	0.00840183	0.611405	-1.83952	-5.51674	-3.53714	16.7079	37.3029
43.13	-0.609127	0.125025	-0.0816085	0.468111	-1.97055	-5.50834	-3.40858	16.7971	37.3511
43.36	0.598212	0.182665	-0.167392	0.322136	-2.10942	-5.49228	-3.27873	16.8862	37.3992
43.23	-0.138487	0.134704	-0.232712	0.179104	-2.25446	-5.4685	-3.14764	16.9753	37.4473
43.3	0.12261	-0.149453	-0.281628	0.0433531	-2.404	-5.43697	-3.01532	17.0645	37.4953
43.84	0.156814	-0.331804	-0.313793	-0.0843647	-2.55631	-5.39764	-2.88182	17.1536	37.5433
43.5	-0.40467	-0.269996	-0.29676	-0.206615	-2.70975	-5.35049	-2.74717	17.2427	37.5913
44.01	0.613507	-0.186468	-0.215383	-0.327386	-2.86276	-5.29549	-2.61139	17.3318	37.6392
43.52	-0.195643	-0.163184	-0.0832924	-0.449463	-3.01389	-5.2326	-2.47453	17.4209	37.6871
44.49	-0.023034	-0.156452	0.103154	-0.573388	-3.16168	-5.16182	-2.33663	17.5099	37.7349
43.86	0.196225	-0.014378	0.312798	-0.69861	-3.30462	-5.08315	-2.19772	17.5989	37.7827
44.42	-0.369507	0.303271	0.477035	-0.822323	-3.44131	-4.99658	-2.05784	17.6879	37.8304
44.87	0.797871	0.461396	0.57948	-0.936979	-3.57056	-4.90215	-1.91705	17.7768	37.8781
44.89	-0.00417289	0.186022	0.636349	-1.0327	-3.69152	-4.79989	-1.77537	17.8657	37.9257
45.23	-0.574799	-0.178647	0.622102	-1.0986	-3.80354	-4.68983	-1.63287	17.9545	37.9733
45.16	0.287754	-0.263319	0.516594	-1.12395	-3.90621	-4.57203	-1.48958	18.0433	38.0208
45.44	0.204768	-0.15251	0.315122	-1.09691	-3.99912	-4.44655	-1.34556	18.132	38.0683
45.08	0.132587	0.118788	0.0362673	-1.00854	-4.08175	-4.31347	-1.20085	18.2207	38.1157
45.4	0.231272	0.347408	-0.324655	-0.853053	-4.15331	-4.1729	-1.0555	18.3093	38.1631
45.28	-0.587463	0.150837	-0.755193	-0.62863	-4.21273	-4.02498	-0.909566	18.3979	38.2104
46.37	0.0802119	-0.0303357	-1.1858	-0.340518	-4.25878	-3.86984	-0.763092	18.4864	38.2577
46.99	0.0749239	0.455687	-1.50463	-0.000397604	-4.29009	-3.70768	-0.616129	18.5748	38.3049
47.51	-0.0135965	0.738889	-1.58886	0.375856	-4.30507	-3.5387	-0.468726	18.6631	38.3521
47.8	-0.279397	-0.201132	-1.33317	0.767603	-4.30198	-3.36312	-0.320934	18.7513	38.3992
49.01	-0.0570894	-1.45706	-0.721492	1.15054	-4.27899	-3.18122	-0.172801	18.8395	38.4463
50.1	0.134663	-1.64466	0.165326	1.49749	-4.23423	-2.99327	-0.0243771	18.9276	38.4933
52.66	-0.818584	-0.450777	1.14979	1.7801	-4.16594	-2.79962	0.124288	19.0156	38.5403
56.38	1.34287	1.04893	1.99614	1.97013	-4.07244	-2.60059	0.273145	19.1034	38.5872
57.7	-0.143633	1.68822	2.48372	2.0398	-3.95224	-2.39655	0.422145	19.1912	38.6341
57.65	-0.28578	1.03426	2.48879	1.96587	-3.80423	-2.18789	0.571237	19.2789	38.6809
57.44	1.29122	-0.277235	2.0158	1.73863	-3.62777	-1.97499	0.720373	19.3665	38.7276
53.2	-2.3249	-0.95715	1.19563	1.36503	-3.42272	-1.75827	0.869503	19.454	38.7743
54.87	0.670892	-0.45111	0.246894	0.862821	-3.18965	-1.53814	1.01858	19.5413	38.821
56.97	1.28283	0.331245	-0.619568	0.253825	-2.92972	-1.31502	1.16755	19.6285	38.8676
54.62	-1.17816	0.191074	-1.2574	-0.436589	-2.64451	-1.08933	1.31636	19.7156	38.9141
53.85	0.646122	-0.378459	-1.61862	-1.17811	-2.33591	-0.86149	1.46497	19.8026	38.9606
53.22	-0.281921	-0.392516	-1.71841	-1.93752	-2.0061	-0.631915	1.61333	19.8895	39.007
54.54	-0.222017	0.0227342	-1.55372	-2.67965	-1.65741	-0.401027	1.76138	19.9762	39.0534
55.92	0.196831	0.326681	-1.19242	-3.3681	-1.29229	-0.169253	1.90908	20.0628	39.0997
55.81	-0.100366	0.1308	-0.73578	-3.96622	-0.913415	0.062979	2.05638	20.1492	39.146
56.56	-0.116136	-0.172138	-0.268097	-4.43594	-0.52353	0.295236	2.20322	20.2355	39.1922
57.5	0.230518	-0.0209101	0.107759	-4.74387	-0.125429	0.527086	2.34957	20.3216	39.2383
58.59	-0.0472873	0.376434	0.254877	-4.85996	0.277789	0.758095	2.49536	20.4076	39.2844
59.53	-0.314714	0.617753	0.0475999	-4.75679	0.682644	0.98783	2.64055	20.4935	39.3304
60.48	1.01502	0.502487	-0.571095	-4.41273	1.0855	1.21586	2.7851	20.5791	39.3764
59.96	-1.23907	0.0238789	-1.51539	-3.82046	1.48235	1.44175	2.92894	20.6646	39.4223
62.51	1.4518	-0.723149	-2.56627	-2.99041	1.86893	1.66506	3.07204	20.75	39.4681
60.61	-1.62669	-1.03223	-3.44873	-1.94956	2.24094	1.88537	3.21433	20.8351	39.5139
62.63	-1.0571	-0.421045	-3.89482	-0.740933	2.59416	2.10223	3.35578	20.9201	39.5597
68.61	2.11984	0.0127644	-3.64924	0.582268	2.92433	2.31522	3.49633	21.0049	39.6053
69.15	0.598465	-0.954889	-2.57289	1.95915	3.22724	2.52391	3.63594	21.0896	39.6509
68.94	-2.16972	-2.63223	-0.805766	3.32093	3.49866	2.72785	3.77454	21.174	39.6965
73.25	-0.0744725	-3.03876	1.31895	4.59332	3.73434	2.92663	3.9121	21.2582	39.742
77.7	-1.56988	-1.2213	3.38871	5.70106	3.93008	3.1198	4.04857	21.3423	39.7874
84.8	-1.54965	2.38626	4.97495	6.56968	4.08165	3.30695	4.18389	21.4262	39.8328
92.67	1.86863	5.65342	5.63805	7.1278	4.18489	3.48766	4.31802	21.5098	39.8781
95.26	2.95386	5.50127	5.0707	7.32356	4.23601	3.66157	4.4509	21.5932	39.9233
85.94	-0.507646	1.44417	3.42517	7.1644	4.2329	3.82833	4.58249	21.6765	39.9685
77.35	-2.29222	-3.24322	1.27037	6.69199	4.17663	3.98766	4.71273	21.7595	40.0136
73.85	-1.03349	-4.81609	-0.752112	5.95258	4.07088	4.13935	4.84159	21.8423	40.0586
76.59	0.696821	-3.18359	-2.10234	4.99171	3.92045	4.28326	4.969	21.9249	40.1036
77.15	0.922509	-0.991794	-2.50115	3.85396	3.73032	4.41929	5.09492	22.0072	40.1485
76.43	-0.85533	0.0519509	-1.99428	2.58805	3.50553	4.54736	5.2193	22.0894	40.1934
76.59	-0.901864	0.393054	-0.937987	1.25263	3.25112	4.66746	5.3421	22.1713	40.2382
77.28	0.304638	1.0302	0.175808	-0.0873336	2.97234	4.77958	5.46326	22.2529	40.2829
77.51	0.772856	1.77067	0.953923	-1.36992	2.67464	4.88372	5.58274	22.3343	40.3275
76.02	-0.0774454	1.79525	1.207	-2.54371	2.36359	4.9799	5.70049	22.4155	40.3721
73.2	-0.601467	0.794692	0.91781	-3.57068	2.04478	5.06817	5.81647	22.4964	40.4167
71.38	-0.309852	-0.211172	0.202857	-4.42774	1.72374	5.14853	5.93063	22.5771	40.4611
69.44	-0.141737	-0.386305	-0.732837	-5.10104	1.4059	5.22105	6.04292	22.6575	40.5055
69.57	1.0547	0.00704723	-1.66457	-5.58231	1.09654	5.28576	6.15332	22.7377	40.5498
66.95	-0.323355	0.149846	-2.40509	-5.86519	0.800567	5.34272	6.26176	22.8176	40.5941
66.93	0.263112	-0.080339	-2.83442	-5.94766	0.52208	5.392	6.36822	22.8972	40.6383
66.55	-0.515998	-0.456635	-2.8615	-5.83282	0.264056	5.43366	6.47264	22.9765	40.6824
66.8	-0.436806	-0.555496	-2.43815	-5.53544	0.0284411	5.46777	6.57501	23.0556	40.7264
69.71	1.17293	-0.44029	-1.5997	-5.08259	-0.183402	5.49443	6.67526	23.1344	40.7704
69.8	-0.272515	-0.25531	-0.488255	-4.50772	-0.370528	5.51373	6.77338	23.2129	40.8143
71.72	-1.43627	0.175795	0.660193	-3.84754	-0.53259	5.5258	6.86933	23.2912	40.8582
75.93	0.755511	0.710347	1.59349	-3.13962	-0.66951	5.53074	6.96307	23.3691	40.9019
77.45	1.01907	0.793293	2.09483	-2.41985	-0.78135	5.52868	7.05456	23.4468	40.9456
77.63	-0.373804	0.596157	2.07674	-1.71945	-0.86831	5.51974	7.14379	23.5241	40.9893
77.18	-1.35684	0.696882	1.58338	-1.06076	-0.930862	5.50407	7.23073	23.6012	41.0328
77.86	1.24342	0.722049	0.743149	-0.459844	-0.969685	5.4818	7.31533	23.6779	41.0763
76.23	0.320433	0.0158528	-0.169208	0.0714439	-0.985702	5.4531	7.39759	23.7543	41.1197
75.88	0.183994	-0.942952	-0.854063	0.524206	-0.980286	5.41814	7.47746	23.8305	41.1631
75.66	-0.669516	-1.14761	-1.12969	0.895521	-0.955159	5.3771	7.55494	23.9063	41.2063
76.01	-0.129217	-0.759347	-0.963511	1.19049	-0.91236	5.33015	7.62999	23.9818	41.2495
77.87	-0.0570765	-0.122548	-0.504382	1.41872	-0.854234	5.27749	7.7026	24.0569	41.2927
80.13	0.39698	0.718586	0.000926357	1.58955	-0.783439	5.21932	7.77274	24.1318	41.3357
81.2	-0.106516	1.33356	0.348293	1.71092	-0.70274	5.15584	7.84039	24.2063	41.3787
81.13	0.32108	1.05774	0.429122	1.78884	-0.615085	5.08727	7.90555	24.2804	41.4216
80.16	-0.928422	0.104654	0.271078	1.82763	-0.523375	5.01382	7.9682	24.3542	41.4644
79.53	0.519362	-0.770916	0.0196707	1.83077	-0.430017	4.93573	8.02833	24.4277	41.5072
79.71	0.0811065	-1.26837	-0.170695	1.80118	-0.337097	4.85322	8.08591	24.5009	41.5499
79.61	0.22205	-0.776698	-0.226852	1.7412	-0.246145	4.76654	8.14096	24.5736	41.5925
79.88	-0.928814	0.592534	-0.151428	1.65365	-0.158375	4.67593	8.19346	24.6461	41.635
82.94	1.80112	1.33221	0.0037243	1.54165	-0.0748779	4.58162	8.2434	24.7181	41.6774
81.28	-0.313371	0.305246	0.163439	1.40964	0.00348817	4.4839	8.29078	24.7899	41.7198
80.61	-0.505078	-1.01139	0.28364	1.26312	0.0760461	4.383	8.33559	24.8612	41.7621
80.22	0.344839	-0.814923	0.336223	1.10799	0.142291	4.27921	8.37783	24.9322	41.8043
80.76	-0.395779	0.381118	0.294179	0.948514	0.20179	4.17277	8.41751	25.0028	41.8465
81.05	0.611903	0.982221	0.155717	0.789241	0.25415	4.06394	8.45462	25.073	41.8885
80.51	0.144703	0.445067	-0.0425422	0.635469	0.299171	3.95299	8.48917	25.1428	41.9305
79.4	-0.475083	-0.242804	-0.240282	0.491442	0.336643	3.84019	8.52115	25.2123	41.9724
79.41	-0.313173	-0.340358	-0.382475	0.362054	0.366113	3.7258	8.55059	25.2814	42.0142
81	0.318048	-0.191421	-0.427012	0.250688	0.387233	3.61004	8.57749	25.35	42.056
79.7	0.306992	-0.118342	-0.350696	0.158596	0.399888	3.49313	8.60186	25.4183	42.0976
79.83	0.0891483	-0.14711	-0.175864	0.0850343	0.404147	3.37531	8.6237	25.4862	42.1392
79.83	-0.146741	-0.0424228	0.0511188	0.0304142	0.400245	3.25678	8.64304	25.5537	42.1807
80.3	-0.127613	0.339181	0.254474	-0.00527153	0.388691	3.13773	8.65989	25.6207	42.2222
80.03	-0.167963	0.584965	0.358954	-0.0238	0.370202	3.01835	8.67426	25.6874	42.2635
79.85	0.0276783	0.364004	0.329129	-0.0281987	0.345621	2.89879	8.68617	25.7536	42.3048
79.61	-0.459495	-0.028678	0.205686	-0.0233687	0.315584	2.77924	8.69564	25.8195	42.3459
79.56	0.121875	-0.285564	0.0574235	-0.0139584	0.28067	2.65982	8.70269	25.8849	42.387
79.54	-0.505782	-0.224533	-0.0663764	-0.00240272	0.241367	2.54069	8.70733	25.9499	42.4281
80.83	0.655239	0.17074	-0.135398	0.0102526	0.198086	2.42196	8.70958	26.0144	42.469
79.89	-0.186637	0.391775	-0.164306	0.0242519	0.151252	2.30379	8.70947	26.0785	42.5098
79.71	0.470719	0.0589222	-0.194536	0.0395295	0.101391	2.18631	8.70702	26.1422	42.5506
79.08	-0.860875	-0.501346	-0.227648	0.0558554	0.0491375	2.06969	8.70225	26.2055	42.5913
78.13	-0.593055	-0.677447	-0.220048	0.071224	-0.00486867	1.95405	8.69518	26.2682	42.6319
79.06	0.385188	-0.47367	-0.125626	0.0828375	-0.0600216	1.83955	8.68584	26.3306	42.6724
79.65	0.351439	-0.110742	0.0614363	0.0879451	-0.115678	1.72633	8.67425	26.3925	42.7128
80.24	-0.179262	0.151558	0.301921	0.0843555	-0.171204	1.61453	8.66045	26.4539	42.7532
80.19	0.40127	0.387426	0.51191	0.069497	-0.226058	1.50429	8.64445	26.5149	42.7934
79.62	-0.570576	0.529566	0.594664	0.0405478	-0.279804	1.39572	8.62629	26.5754	42.8336
79.56	0.48943	0.503218	0.484144	-0.00327675	-0.331901	1.28896	8.606	26.6355	42.8737
79.45	0.374831	0.124498	0.203708	-0.057427	-0.38153	1.18412	8.58362	26.695	42.9137
78.15	-0.0663407	-0.447371	-0.170221	-0.114165	-0.427795	1.08133	8.55916	26.7541	42.9536
77.45	0.131245	-0.713316	-0.519502	-0.165256	-0.469826	0.980723	8.53267	26.8128	42.9934
78.12	-0.300261	-0.314041	-0.762216	-0.20225	-0.506717	0.882408	8.50416	26.8709	43.0332
78.59	0.0728278	0.285665	-0.875817	-0.221669	-0.537524	0.7865	8.47369	26.9285	43.0728
77.57	0.14264	0.343926	-0.860581	-0.222605	-0.561412	0.693107	8.44128	26.9857	43.1124
77.71	-0.263234	-0.203053	-0.720778	-0.20429	-0.577843	0.60233	8.40695	27.0424	43.1519
78.25	0.35395	-0.541487	-0.486381	-0.167094	-0.58656	0.514254	8.37076	27.0985	43.1912
78.21	-0.701932	-0.127573	-0.177866	-0.114637	-0.587628	0.428947	8.33272	27.1542	43.2305
80.42	0.709335	0.634385	0.189678	-0.0542234	-0.581355	0.346467	8.29288	27.2094	43.2697
79.97	0.224416	0.838561	0.546428	0.00514434	-0.568184	0.266862	8.25127	27.264	43.3089
79.47	-0.359357	0.212473	0.80712	0.0561932	-0.548647	0.19017	8.20792	27.3182	43.3479
79.13	0.0778456	-0.404042	0.90272	0.0941517	-0.523498	0.11641	8.16288	27.3718	43.3868
79.54	-0.169288	-0.47129	0.82471	0.115504	-0.493473	0.0455887	8.11618	27.4249	43.4257
79.11	-0.39369	-0.170118	0.599797	0.117989	-0.459268	-0.0222952	8.06786	27.4775	43.4644
79.19	0.32435	-0.0450512	0.29396	0.10104	-0.421562	-0.0872462	8.01795	27.5295	43.5031
78.44	-0.0703966	-0.0466949	0.000455897	0.0674511	-0.38091	-0.149271	7.9665	27.5811	43.5416
78.27	-0.444587	0.0420103	-0.239827	0.0226793	-0.33778	-0.208387	7.91354	27.6321	43.5801
78.6	0.413271	0.096639	-0.386866	-0.0259284	-0.292725	-0.264623	7.85912	27.6825	43.6185
78.26	-0.139145	0.113719	-0.417553	-0.0722834	-0.246485	-0.318028	7.80328	27.7325	43.6568
77.24	0.115098	0.0640453	-0.354889	-0.110586	-0.199922	-0.368665	7.74605	27.7819	43.695
79.21	0.112925	-0.00900464	-0.272114	-0.133639	-0.153919	-0.416607	7.68748	27.8307	43.7331
77.25	-0.0411466	-0.0741369	-0.187306	-0.135366	-0.109322	-0.461951	7.6276	27.879	43.7711
78.57	0.371995	-0.203285	-0.105854	-0.112531	-0.0667477	-0.504799	7.56647	27.9268	43.809
78.27	-0.295648	-0.106391	-0.0464649	-0.0653953	-0.0266383	-0.545264	7.50413	27.974	43.8468
80.01	0.45032	0.333121	-0.0276724	0.00303577	0.0106123	-0.583459	7.44061	28.0206	43.8846
79.51	0.517641	0.480023	-0.0312425	0.0866931	0.0446599	-0.619502	7.37596	28.0667	43.9222
78.31	-0.507113	0.0758783	-0.0346054	0.176385	0.0752667	-0.653517	7.31023	28.1123	43.9597
79.06	-0.327181	-0.198208	-0.0148577	0.263027	0.102254	-0.685626	7.24346	28.1573	43.9972
78.99	0.0528088	-0.233225	0.0497275	0.336836	0.125472	-0.715954	7.1757	28.2017	44.0345
79.28	-0.0538735	-0.27795	0.148934	0.388995	0.144801	-0.744619	7.10699	28.2456	44.0717
79.19	0.482895	-0.164198	0.245759	0.411694	0.160313	-0.771732	7.03739	28.2889	44.1089
79.26	-0.178751	0.0759932	0.319679	0.400169	0.172235	-0.797412	6.96695	28.3317	44.1459
79.32	-0.625033	0.273293	0.351743	0.35447	0.180759	-0.821784	6.89571	28.3738	44.1829
79.39	0.313905	0.137761	0.321891	0.279205	0.186086	-0.844973	6.82372	28.4155	44.2197
79.48	0.208752	-0.176454	0.206874	0.18357	0.188485	-0.86709	6.75104	28.4565	44.2565
79.36	0.701357	-0.179221	0.0240497	0.0800677	0.188256	-0.888242	6.67772	28.497	44.2932
78.25	-0.512888	0.0958222	-0.201801	-0.0182866	0.185737	-0.908538	6.6038	28.5369	44.3297
78.11	0.187064	0.244611	-0.399871	-0.101182	0.181307	-0.92808	6.52934	28.5762	44.3662
78.83	0.0997837	0.184603	-0.529214	-0.159444	0.175354	-0.946967	6.45437	28.6149	44.4025
78.06	0.31648	0.049151	-0.560054	-0.18688	0.168274	-0.965292	6.37896	28.6531	44.4388
77.73	-0.743004	-0.0897348	-0.467923	-0.182977	0.160392	-0.983136	6.30315	28.6907	44.4749
77.62	0.406219	-0.0484787	-0.26847	-0.152072	0.152003	-1.00058	6.22699	28.7276	44.511
77.8	-0.713647	0.0122927	0.00454251	-0.102856	0.143467	-1.01768	6.15052	28.7641	44.547
79.55	1.50094	-0.0352376	0.298181	-0.0466692	0.135206	-1.03451	6.07379	28.7999	44.5828
78.7	-0.596535	-0.138734	0.534841	0.00491901	0.127695	-1.05113	5.99685	28.8351	44.6186
78.73	-0.409349	-0.174965	0.671065	0.0401404	0.121306	-1.06758	5.91975	28.8698	44.6542
79.18	0.228468	0.00126761	0.669809	0.0516087	0.116254	-1.08391	5.84252	28.9038	44.6898
78.86	-0.842808	0.446617	0.510093	0.0373816	0.112586	-1.10016	5.76523	28.9373	44.7252
79.22	0.113979	0.576372	0.223261	0.000465716	0.110263	-1.11637	5.68791	28.9701	44.7605
79.35	1.03554	0.106689	-0.115148	-0.0522907	0.109241	-1.13258	5.61061	29.0024	44.7958
74.71	-1.84054	-0.616882	-0.405518	-0.111689	0.109475	-1.14883	5.53339	29.034	44.8309
78.6	1.45867	-0.782783	-0.594073	-0.16699	0.110897	-1.16515	5.45627	29.0651	44.8659
77.35	-0.543969	-0.282475	-0.635991	-0.209043	0.11347	-1.18159	5.3793	29.0956	44.9009
78.39	-0.137811	0.519418	-0.540581	-0.230281	0.117251	-1.19818	5.30254	29.1254	44.9357
78.98	0.238754	1.08524	-0.37377	-0.227025	0.122234	-1.21498	5.22601	29.1547	44.9704
78.99	0.539167	0.601395	-0.216183	-0.198498	0.128243	-1.23203	5.14977	29.1833	45.005
77.09	-0.934367	-0.620551	-0.111017	-0.146882	0.134902	-1.2494	5.07386	29.2113	45.0395
78.01	0.0620003	-1.06073	-0.0273175	-0.0763147	0.14172	-1.26714	4.99831	29.2388	45.0739
78.76	-0.0370006	-0.475351	0.075595	0.00604914	0.148215	-1.28531	4.92318	29.2656	45.1082
79.56	0.58606	0.285436	0.199847	0.094195	0.153807	-1.30396	4.8485	29.2917	45.1424
79.45	-0.196094	0.391171	0.306867	0.18361	0.157966	-1.32312	4.7743	29.3173	45.1764
79.32	0.482565	0.15914	0.341208	0.269637	0.160187	-1.34279	4.70063	29.3423	45.2104
78.64	-0.0165984	0.15492	0.270272	0.347147	0.15992	-1.36296	4.62753	29.3666	45.2443
79.06	-0.46333	0.341234	0.11955	0.408821	0.156657	-1.38361	4.55502	29.3903	45.278
79.31	0.232408	0.422682	-0.0610222	0.446891	0.150128	-1.40469	4.48314	29.4134	45.3117
78.28	0.343638	0.00197807	-0.234156	0.458408	0.140169	-1.42618	4.41193	29.4359	45.3452
78.05	0.116707	-0.456205	-0.374603	0.444215	0.126698	-1.44805	4.34142	29.4577	45.3786
75.73	-0.647642	-0.630704	-0.390833	0.405944	0.109693	-1.47025	4.27164	29.4789	45.4119
78.2	0.594506	-0.594562	-0.23972	0.345121	0.0892895	-1.49275	4.20261	29.4995	45.4451
78.11	-0.0302936	-0.327752	0.0292425	0.266105	0.0658353	-1.51552	4.13438	29.5195	45.4782
78	-0.672912	0.297593	0.319384	0.172483	0.0398468	-1.53854	4.06696	29.5388	45.5112
79.23	0.296914	0.796606	0.536094	0.0673713	0.0119247	-1.5618	4.00039	29.5575	45.5441
78.16	0.0647089	0.776388	0.579592	-0.0445077	-0.0173498	-1.58528	3.9347	29.5755	45.5768
78.28	0.267369	0.206655	0.431215	-0.155454	-0.0474004	-1.60896	3.86991	29.5929	45.6095
78.1	0.413595	-0.302126	0.153811	-0.257405	-0.0776233	-1.63282	3.80605	29.6097	45.642
74.55	-1.73673	-0.287788	-0.142914	-0.342257	-0.107388	-1.65686	3.74315	29.6258	45.6744
79.07	2.18414	-0.21101	-0.339021	-0.403136	-0.136076	-1.68105	3.68123	29.6413	45.7068
74.61	-0.872185	-0.50637	-0.399651	-0.434741	-0.163155	-1.70537	3.62032	29.6561	45.7389
75.09	-0.50078	-0.437775	-0.329995	-0.432507	-0.188174	-1.7298	3.56044	29.6703	45.771
77.11	0.828053	0.162417	-0.177302	-0.395458	-0.210708	-1.75431	3.50161	29.6839	45.803
77.11	-0.870282	0.670812	-0.00102115	-0.328698	-0.230376	-1.77889	3.44386	29.6968	45.8349
77.88	0.847867	0.691069	0.154638	-0.241417	-0.246884	-1.80355	3.38722	29.709	45.8666
77.02	0.0862391	0.253316	0.258089	-0.144425	-0.259975	-1.82827	3.3317	29.7206	45.8982
76.18	-0.219396	-0.190619	0.295557	-0.0468065	-0.269375	-1.85306	3.27733	29.7316	45.9297
76.12	-0.204951	-0.353267	0.242026	0.0423889	-0.274743	-1.87791	3.22413	29.7418	45.9611
78.29	1.00128	-0.197354	0.111487	0.113438	-0.275869	-1.90279	3.17211	29.7515	45.9924
76.42	-0.332052	-0.0675118	-0.0440926	0.160473	-0.272683	-1.92769	3.12131	29.7604	46.0236
76.84	-0.388015	-0.136709	-0.168587	0.181646	-0.265223	-1.95259	3.07173	29.7687	46.0546
77.01	-0.21361	-0.200312	-0.235214	0.176668	-0.253626	-1.97751	3.0234	29.7764	46.0856
76.13	0.17216	-0.0828957	-0.214365	0.1484	-0.238141	-2.00247	2.97633	29.7834	46.1164
76.03	-0.912105	0.0888936	-0.0976836	0.101852	-0.219102	-2.02748	2.93055	29.7897	46.1471
77.42	0.315257	0.216314	0.0553608	0.0434206	-0.196816	-2.05259	2.88605	29.7954	46.1777
77.12	0.0051798	0.266962	0.16371	-0.0186356	-0.171531	-2.07782	2.84286	29.8003	46.2081
77.35	-0.0676188	0.329034	0.167913	-0.0753019	-0.143529	-2.10319	2.801	29.8047	46.2385
76.52	-0.00695622	0.220188	0.0376235	-0.116923	-0.113125	-2.12873	2.76047	29.8083	46.2687
76.41	-0.0195583	-0.0223427	-0.189441	-0.134564	-0.0806204	-2.15446	2.72128	29.8113	46.2988
76.24	-0.078311	-0.112526	-0.408619	-0.122882	-0.0463196	-2.1804	2.68345	29.8136	46.3288
76.05	0.743925	-0.353093	-0.51027	-0.0784613	-0.0104961	-2.20656	2.647	29.8152	46.3587
75.61	-0.372482	-0.528679	-0.442089	-0.00163734	0.0266134	-2.23297	2.61191	29.8162	46.3884
75.9	-0.637657	-0.161045	-0.230045	0.101238	0.0647996	-2.25964	2.57822	29.8165	46.418
76.84	0.424236	0.268477	0.0671457	0.217318	0.103689	-2.28658	2.54592	29.8161	46.4476
76.91	-0.200644	0.365106	0.342607	0.329036	0.142524	-2.3138	2.51503	29.8151	46.4769
78.13	0.682454	0.143984	0.48739	0.418436	0.18068	-2.34131	2.48553	29.8133	46.5062
77.08	-0.665452	-0.224993	0.480774	0.472339	0.217762	-2.36909	2.45745	29.8109	46.5354
77.64	-0.294791	-0.251826	0.372728	0.484569	0.253424	-2.39717	2.43078	29.8079	46.5644
77.88	1.77866	-0.0615226	0.217545	0.454873	0.287341	-2.42555	2.40553	29.8041	46.5933
76.33	-0.767357	-0.100874	0.068521	0.385806	0.319119	-2.45422	2.3817	29.7997	46.6221
76.21	0.564175	0.0119803	-0.0347371	0.282697	0.348312	-2.48318	2.35928	29.7947	46.6507
76.5	-0.798431	0.405962	-0.0922183	0.158036	0.374546	-2.51242	2.33828	29.7889	46.6793
77.24	0.960421	0.558464	-0.12461	0.0244588	0.397594	-2.54192	2.3187	29.7825	46.7077
76.34	-0.226432	0.252522	-0.143515	-0.109779	0.417512	-2.57166	2.30053	29.7755	46.736
76.28	0.101648	-0.186001	-0.161161	-0.236196	0.434712	-2.60161	2.28377	29.7678	46.7642
76.19	-0.334605	-0.415677	-0.150432	-0.349479	0.449774	-2.63171	2.26841	29.7594	46.7922
76.06	-0.0340713	-0.33988	-0.101775	-0.446216	0.463244	-2.66184	2.25444	29.7504	46.8201
77.31	0.835376	-0.166481	-0.0476981	-0.524473	0.475618	-2.69191	2.24187	29.7407	46.8479
74.28	-1.84213	0.114757	-0.0370966	-0.58223	0.487369	-2.7218	2.23069	29.7304	46.8756
77	0.784292	0.680764	-0.106357	-0.617615	0.498936	-2.75139	2.22088	29.7194	46.9032
77.14	0.550388	0.611877	-0.260374	-0.631254	0.510603	-2.78058	2.21243	29.7078	46.9306
74.17	-0.198923	-0.270266	-0.435084	-0.623382	0.522661	-2.80922	2.20535	29.6956	46.9579
74.17	-0.546405	-0.960451	-0.529893	-0.595223	0.535359	-2.83718	2.19962	29.6827	46.9851
74.81	0.352853	-0.857584	-0.439399	-0.54615	0.548681	-2.86432	2.19523	29.6692	47.0121
74.19	-1.03786	0.00367751	-0.168993	-0.476692	0.562351	-2.89049	2.19216	29.6551	47.0391
78.42	1.2879	0.86307	0.184119	-0.389642	0.575842	-2.91554	2.19041	29.6404	47.0659
78.03	0.0429418	0.940667	0.487428	-0.287546	0.588195	-2.93931	2.18996	29.625	47.0926
76.8	-0.604461	0.272768	0.657541	-0.175614	0.598119	-2.96164	2.19081	29.6091	47.1191
76.74	-0.300915	-0.504637	0.690635	-0.0601718	0.604323	-2.98235	2.19293	29.5925	47.1456
76.38	-0.566915	-0.456479	0.626601	0.0525664	0.605622	-3.00128	2.19631	29.5753	47.1719
77.48	0.704816	0.0790081	0.4926	0.158801	0.600941	-3.01826	2.20095	29.5575	47.1981
76.75	0.0543227	0.167592	0.301314	0.259233	0.589269	-3.03311	2.20683	29.5391	47.2241
76.21	-0.338899	0.0236907	0.0565294	0.356384	0.569611	-3.04565	2.21392	29.5201	47.2501
76.83	0.161264	-0.0711668	-0.206992	0.453118	0.541031	-3.05571	2.22222	29.5006	47.2759
76.43	-0.560371	0.00248261	-0.434578	0.552164	0.50272	-3.06312	2.2317	29.4804	47.3016
76.3	0.108544	0.0409669	-0.579068	0.653921	0.454017	-3.0677	2.24236	29.4596	47.3272
76.74	0.754993	-0.0648717	-0.608374	0.755667	0.39447	-3.0693	2.25416	29.4383	47.3526
75.21	-1.12268	-0.0528893	-0.461297	0.851414	0.32392	-3.06777	2.26709	29.4164	47.3779
76.88	0.561545	-0.0171451	-0.152836	0.933594	0.242492	-3.06292	2.28114	29.3939	47.4031
[truncated: 341 more rows]
