# Supplementary material for: Forecasting regional carbon prices in china with a hybrid model based on quadratic decomposition and comprehensive feature screening
Source: PLoS One. 2025 Jun 30;20(6):e0326926. doi: 10.1371/journal.pone.0326926 (PMC12208498; doi:10.1371/journal.pone.0326926)
Supplement: S1 Data — (ZIP) [file pone.0326926.s001.zip › supplementary information/supplementary information/Original Data and Data Description/GD Data/Optuna_Trials_Results(GD).xlsx]

## Sheet: Sheet1
Trial	MSE	LSTM Units	Dropout Rate
0	0.00118395	39	0.386306
1	0.00118395	81	0.401898
2	0.00118395	87	0.489301
3	0.000784911	45	0.152205
4	0.000784911	66	0.349299
5	0.000784911	32	0.320244
6	0.000784911	72	0.337592
7	0.000784911	28	0.287795
8	0.000784911	41	0.457301
9	0.000784911	13	0.119832
10	0.000784911	55	0.108638
11	0.000763101	50	0.236986
12	0.000763101	53	0.221465
13	0.000763101	50	0.198952
14	0.000763101	97	0.227498
15	0.000763101	65	0.213264
16	0.000763101	13	0.270409
17	0.000763101	26	0.169234
18	0.000763101	49	0.185361
19	0.000763101	61	0.254772
