# Supplementary material for: Forecasting regional carbon prices in china with a hybrid model based on quadratic decomposition and comprehensive feature screening
Source: PLoS One. 2025 Jun 30;20(6):e0326926. doi: 10.1371/journal.pone.0326926 (PMC12208498; doi:10.1371/journal.pone.0326926)
Supplement: S1 Data — (ZIP) [file pone.0326926.s001.zip › supplementary information/supplementary information/Original Data and Data Description/HB Data/Final data(HB).xlsx]

## Sheet: Sheet1
data	IMF_1	IMF_2	IMF_3	IMF_4	IMF_5	IMF_6	IMF_7	IMF_8	EUA Futures Closing Price	HBEA Volume	Non-ferrous Metals Index	Energy Index	SSE Composite Index Closing Price
26.62	24.9391	1.21256	0.87348	0.787497	-0.297827	-0.0612721	-0.385236	-0.530461	4.68	304125	780	845	2058.83
29.25	24.9405	1.20211	0.825701	0.572643	0.218965	0.143589	0.859555	0.598663	4.85	112057	784	843	2098.28
27	24.9023	1.13802	0.683352	0.147133	0.454536	-0.128839	-0.693184	0.411865	4.93	77473	788	842	2105.24
26	24.8581	1.05825	0.507114	-0.291901	0.111744	0.0593186	0.15175	-0.476981	5.11	64950	793	843	2134.3
24.89	24.8211	0.980765	0.339756	-0.567189	-0.405443	0.0463881	0.3384	-0.344411	5.31	113059	796	843	2130.54
24.51	24.809	0.926848	0.219929	-0.575088	-0.471982	-0.195989	-0.527113	0.316647	5.23	58370	799	839	2131.54
26.1	24.8113	0.885599	0.134593	-0.374098	-0.044354	0.321209	0.324917	0.253956	5.53	63175	801	840	2101.6
25.7	24.8009	0.827324	0.0397432	-0.126978	0.356717	-0.393854	0.0187211	-0.188868	5.45	76053	794	840	2105.12
25.7	24.7796	0.753679	-0.0703395	0.0523203	0.367072	0.421419	-0.165919	-0.16619	5.54	99390	800	839	2098.89
25.2	24.748	0.666808	-0.194285	0.109754	0.0773322	-0.373166	0.0884919	0.0794793	9.73497	77544	799	839	2097.75
25.4	24.7331	0.596952	-0.296176	0.0917538	-0.148617	0.240741	0.0382838	0.167176	5.54	99891	809	842	2065.83
24.85	24.7091	0.517827	-0.407959	0.00188238	-0.244877	-0.0587463	-0.0723097	-0.0579636	5.67	116412	799	840	2072.83
24.6	24.6825	0.437404	-0.519253	-0.0787859	-0.205519	-0.117905	0.00934935	-0.138495	5.66	65882	806	840	2067.38
24.55	24.6688	0.373388	-0.60554	-0.059882	-0.029327	0.245194	0.0725506	0.0472573	5.71	49084	807	841	2057.03
24.5	24.6526	0.310058	-0.683084	0.0513039	0.157396	-0.317145	-0.124377	0.05605	5.06	55345	809	842	2036.52
25	24.6346	0.248275	-0.747569	0.221013	0.258221	0.33528	0.112543	0.0113619	5.2	57357	809	841	2003.49
24.5	24.6059	0.179789	-0.801286	0.371686	0.186106	-0.295796	-0.0235458	0.00382843	5.41	62994	811	842	2020.34
24.45	24.5823	0.123403	-0.809462	0.463301	-8.1994e-05	0.241773	-0.0438431	-0.0261061	5.4	83552	809	842	2026.36
24.36	24.6101	0.128712	-0.709552	0.486437	-0.18975	-0.255501	-0.00290381	-0.0713691	5.21	50770	819	839	2027.35
24.1	24.6051	0.104192	-0.616862	0.236825	-0.505336	0.300297	-0.0586647	-0.169421	5.22	42494	810	840	2028.04
23.96	24.5835	0.0660261	-0.516396	-0.230065	-0.448985	-0.272418	0.417773	0.380722	5.12	43426	811	839	2010.08
24	24.5723	0.044397	-0.367697	-0.71968	0.30654	0.147212	-0.742754	0.335327	5.13	45483	808	839	2015.27
23.76	24.5767	0.0454131	-0.164759	-1.04539	1.0795	0.0499641	0.50114	-0.83312	5.24	38590	819	839	2011.13
23.71	24.579	0.0496895	0.0608233	-1.09574	0.784807	-0.319316	0.361619	-0.392235	5.3	35890	816	834	2052.87
24.17	24.584	0.0614107	0.301301	-0.802962	-0.578926	0.648307	-1.27906	1.36193	5.28	70038	830	836	2050.73
23.9	24.5925	0.0811325	0.543744	-0.206579	-1.6505	-1.00594	1.45098	0.258778	5.1	75370	824	835	2047.91
24.3	24.6184	0.122829	0.787395	0.560928	-1.05729	1.34178	-0.507993	-1.89224	4.77	46567	818	834	2024.97
25	24.6798	0.203058	1.02636	1.27845	0.867288	-1.64924	-1.1244	0.0329908	4.79	41991	816	834	2026.5
36	24.7387	0.274319	1.16667	1.59726	2.0147	1.79229	2.1419	2.18851	4.69	45736	821	828	2005.18
24.21	24.6744	0.204336	1.03493	1.20361	0.892742	-1.59806	-1.52733	-0.465839	4.84	36258	822	831	2008.12
24.24	24.6238	0.141679	0.82948	0.466471	-0.938885	1.21457	-0.0715884	-1.85526	5.12	49062	818	830	2024.95
24.65	24.6	0.105251	0.611595	-0.300042	-1.54839	-0.797668	1.3382	0.679346	5.16	39071	819	829	2021.29
24	24.5834	0.0752663	0.384913	-0.879059	-0.637915	0.391934	-1.52111	1.35823	5.12	43977	821	828	2034.57
24.3	24.5694	0.0470075	0.165847	-1.12115	0.608171	-0.0507782	0.71472	-0.721284	5.09	53045	814	824	2041.48
24.1	24.5613	0.0237781	-0.0243554	-0.988822	0.983735	-0.19371	0.336242	-0.902328	5.17	42235	821	828	2034.57
24	24.5564	0.00231792	-0.177633	-0.575851	0.409535	0.316756	-0.896488	0.595857	5.2	39347	819	826	2050.23
24.23	24.5575	-0.0155015	-0.287578	-0.0543804	-0.284639	-0.32877	0.724182	0.518782	5.2	49285	815	825	2040.6
24.01	24.549	-0.0476715	-0.37693	0.359693	-0.479436	0.242122	-0.182491	-0.372216	5.05	42430	814	824	2039.21
24	24.5113	-0.115795	-0.472327	0.514609	-0.268097	-0.063578	-0.179009	-0.231051	5.43	38890	816	822	2038.31
24.5	24.4499	-0.211274	-0.554238	0.437116	0.0258417	-0.0905153	0.266827	0.17787	5.39	40311	812	821	2024.83
23.98	24.4372	-0.25426	-0.520408	0.338267	0.296514	0.145607	-0.206382	0.132795	5.54	37699	812	819	2040.88
23.9	24.4238	-0.296351	-0.43841	0.221951	0.231758	-0.145658	0.0293066	-0.177638	5.44	46743	813	818	2029.96
23.95	24.4088	-0.339434	-0.328278	0.127305	-0.0641906	0.114759	0.155527	-0.0253947	5.53	40005	808	814	2030.5
23.8	24.3911	-0.384703	-0.208239	0.0720916	-0.238913	-0.0573517	-0.211968	0.168945	5.49	51044	810	814	2052.53
23.8	24.3789	-0.423629	-0.0857739	0.0530272	-0.110312	-0.0210876	0.105747	-0.072907	5.36	69436	812	813	2054.95
23.8	24.3551	-0.474649	0.0017208	0.00639102	0.0962126	0.1033	0.0541077	-0.160325	5.55	42191	808	813	2051.71
23.7	24.317	-0.539853	0.0432628	-0.0936575	0.147927	-0.143577	-0.0965707	0.213475	5.66	42435	808	814	2070.72
24	24.282	-0.599239	0.0630117	-0.207022	0.0790999	0.140276	0.0391466	0.162246	5.63	42312	817	819	2085.98
23	24.25	-0.650942	0.0679063	-0.301416	-0.00760854	-0.100665	-0.00172672	-0.383403	5.7	55305	810	818	2066.7
23	24.2303	-0.683712	0.0759341	-0.331086	-0.0511987	0.0238421	0.0478994	-0.106964	5.65	43208	813	819	2055.52
23.25	24.2183	-0.702225	0.0837437	-0.290018	-0.109712	0.0544171	-0.16967	0.499502	5.54	49128	809	819	2023.73
23	24.2016	-0.719801	0.0768159	-0.19996	-0.178847	-0.115038	0.211365	-0.0151401	5.65	35251	817	819	2026.67
23	24.1895	-0.726121	0.0704902	-0.0542745	-0.0807749	0.156452	-0.0205097	-0.549029	5.79	52329	818	822	2024.37
23.45	24.196	-0.706511	0.083615	0.141053	0.205923	-0.190814	-0.34735	0.15096	5.74	37453	817	821	2033.93
25.16	24.203	-0.681946	0.0871369	0.299951	0.325658	0.17769	0.528705	0.47828	5.71	41431	815	820	2025.5
23.48	24.1809	-0.685021	0.0413598	0.334695	0.0422828	-0.0742343	-0.246807	-0.265041	5.7	50022	817	821	2038.68
23	24.1697	-0.672414	0.00457725	0.313481	-0.259463	-0.0794044	-0.277409	-0.238705	5.76	42155	818	822	2036.51
24.4	24.172	-0.641169	-0.0128712	0.256378	-0.262585	0.215639	0.568047	0.236371	5.81	62454	823	822	2048.33
22.88	24.1675	-0.613268	-0.0346098	0.13993	-0.042139	-0.304407	-0.389887	-0.0392636	6.01	33999	823	822	2050.38
23.8	24.1757	-0.568942	-0.0367252	0.00579422	0.198517	0.3283	-0.0925401	-0.0604594	6.07	52073	822	821	2059.42
24.3	24.1761	-0.531114	-0.0470127	-0.161611	0.193558	-0.298728	0.440281	0.188304	5.99	52724	829	820	2063.23
23.48	24.1684	-0.500794	-0.0659804	-0.329211	0.00793036	0.248832	-0.328551	-0.136987	5.65	44752	828	820	2059.38
23.19	24.169	-0.460366	-0.0691513	-0.421576	-0.0854831	-0.18654	-0.10669	-0.220231	5.54	38383	824	819	2059.93
23.91	24.1811	-0.407101	-0.0532768	-0.404825	-0.0447627	0.0929627	0.403096	0.31046	5.73	37879	824	820	2064.02
23.3	24.1769	-0.371791	-0.0569475	-0.319647	-0.0682984	0.0229866	-0.27937	0.135912	5.79	47742	827	819	2038.61
23.5	24.1729	-0.337085	-0.0582279	-0.144911	-0.0936507	-0.109978	-0.0947946	-0.377079	5.66	36873	825	819	2038.34
24.3	24.188	-0.283041	-0.0322635	0.118736	0.0188616	0.121567	0.339648	-0.0275955	5.72	41097	828	819	2046.96
25	24.1971	-0.237645	-0.0156298	0.362412	0.136912	-0.0692742	-0.281286	0.323003	5.86	37215	830	818	2066.65
24.5	24.2008	-0.201718	-0.0127086	0.513521	0.135319	-0.0182516	0.0210513	-0.0252774	5.92	42500	825	817	2070.36
24.5	24.2008	-0.173969	-0.0216299	0.530211	0.00512206	0.124982	0.217072	-0.240035	6.02	32708	827	813	2067.28
24.05	24.1901	-0.161872	-0.0469797	0.398871	-0.142405	-0.217259	-0.236203	0.052443	6.13	42905	827	812	2055.59
24.5	24.1878	-0.144626	-0.0573738	0.187033	-0.116962	0.285606	0.0751675	0.205518	5.98	32430	829	810	2059.07
23.65	24.1934	-0.122575	-0.048896	-0.0547521	0.0283871	-0.342837	0.0594028	-0.108273	6.04	42644	826	804	2054.48
23.83	24.1941	-0.109863	-0.0377214	-0.296363	0.0862203	0.379518	-0.063191	-0.192711	6.15	31456	833	800	2075.48
23.65	24.1947	-0.101745	-0.0182705	-0.478091	0.0271534	-0.376609	0.00259444	0.191721	6.15	42168	832	797	2078.49
23.8	24.1965	-0.0969836	0.0102462	-0.554407	-0.0330203	0.320577	-0.00192714	0.152689	6.03	60062	832	797	2105.06
23.25	24.19	-0.105656	0.0347366	-0.515256	-0.0184723	-0.204653	0.0970404	-0.278197	6.11	28824	833	796	2126.61
23.79	24.186	-0.115673	0.0690771	-0.340047	0.0692041	0.0494055	-0.160035	-0.0427652	6.17	28233	841	797	2177.95
24	24.1881	-0.122885	0.11596	-0.0554338	0.0848078	0.112613	0.0498743	0.316721	6.02	26504	842	797	2183.19
24	24.1848	-0.138957	0.157518	0.256201	-0.0666147	-0.257177	0.196498	-0.104211	6.11	30910	837	797	2181.24
23.92	24.1964	-0.142216	0.213207	0.542729	-0.185802	0.366104	-0.362227	-0.274971	6.19	26001	837	796	2201.56
25	24.2108	-0.145955	0.257816	0.69618	-0.132561	-0.455734	0.200435	0.175701	6.26	22617	834	795	2185.3
25.4	24.2174	-0.162658	0.265447	0.636411	0.0631265	0.525278	0.23596	0.196425	6.22	13508	835	794	2223.33
23.3	24.2075	-0.201617	0.220929	0.360152	0.24327	-0.543115	-0.574369	-0.186385	6.18	19142	837	794	2219.95
25	24.2042	-0.237522	0.156411	-0.0154948	0.27794	0.513359	0.514943	-0.059073	6.19	28205	834	793	2217.47
23.06	24.1861	-0.291733	0.053952	-0.40267	0.0243641	-0.446305	-0.053967	0.105285	5.93	16439	836	792	2187.67
23.08	24.1704	-0.344386	-0.0516282	-0.649857	-0.294969	0.380822	-0.458214	0.0203844	5.96	16181	835	792	2194.43
23.05	24.1683	-0.381686	-0.13176	-0.658868	-0.355136	-0.351043	0.626978	-0.0157794	6.11	9537	833	793	2224.65
23	24.1733	-0.409755	-0.187266	-0.44798	-0.103624	0.343773	-0.367468	-0.0782356	6.09	13226	833	794	2221.59
23	24.1822	-0.432027	-0.220505	-0.107834	0.237721	-0.357169	-0.130476	-0.0642141	6.21	11443	834	794	2222.88
24.9	24.1964	-0.447483	-0.232715	0.23491	0.366266	0.367899	0.505203	0.158157	6.21	6524	830	795	2206.47
22.99	24.1943	-0.479256	-0.253809	0.431158	0.136149	-0.353435	-0.514401	0.0908696	6.36	39298	828	796	2226.73
23.88	24.191	-0.511047	-0.264274	0.451042	-0.178878	0.325109	0.231877	-0.186278	6.32	27318	828	796	2239.47
23.2	24.1844	-0.543582	-0.261501	0.314333	-0.280564	-0.275614	0.12559	-0.10493	6.43	7223	828	792	2245.33
23.6	24.1913	-0.557876	-0.222209	0.115171	-0.0990832	0.193916	-0.345561	0.239347	6.41	6935	829	791	2240.21
23.5	24.1955	-0.570845	-0.168999	-0.0910334	0.0908744	-0.0964312	0.303081	0.0451546	6.34	4366	834	790	2230.46
23	24.2044	-0.574436	-0.0979352	-0.224544	0.127519	-0.00191531	-0.0642359	-0.258788	6.35	4583	834	787	2240.81
23.5	24.2164	-0.570231	-0.0176164	-0.251275	0.0526503	0.0823947	-0.185884	0.0083964	6.32	24124	832	786	2229.27
23.9	24.2291	-0.561106	0.0598744	-0.18403	-0.0067841	-0.141662	0.260791	0.252357	6.29	8545	833	786	2207.11
23.48	24.2365	-0.553792	0.118834	-0.0728495	-0.0132489	0.179529	-0.127033	-0.062282	6.35	6001	834	786	2209.47
23.5	24.2381	-0.548877	0.15422	0.0331122	-0.013117	-0.184432	-0.0673573	-0.214744	6.43	15759	834	786	2195.82
23.95	24.2403	-0.538683	0.174715	0.107692	-0.0313265	0.165544	0.173747	0.128923	6.38	37659	831	786	2217.2
23.98	24.2448	-0.520983	0.184151	0.132504	-0.0503564	-0.136856	-0.137232	0.151442	6.39	6505	832	787	2235.51
24.49	24.2496	-0.49752	0.182346	0.102828	-0.0261259	0.108668	0.0108438	-0.182902	6.38	7710	834	785	2266.05
23.99	24.2621	-0.460255	0.18025	0.0447764	0.058735	-0.0944416	0.0926406	-0.0680149	6.32	46270	835	786	2288.63
23.95	24.2747	-0.417444	0.168328	-0.0314246	0.0952031	0.0878941	-0.122481	0.178815	6.11	9242	836	787	2306.86
24	24.2843	-0.372971	0.142353	-0.103789	0.0166714	-0.0822731	0.0852943	-0.00845337	6.26	11868	837	787	2326.43
23.97	24.2961	-0.321411	0.1107	-0.135984	-0.0901813	0.0795273	-0.00707047	-0.132413	6.12	12651	836	788	2326.53
24.05	24.3109	-0.262033	0.076355	-0.112468	-0.106496	-0.0845902	-0.0764482	0.0582768	6.08	20537	826	789	2318.3
24.1	24.3273	-0.19707	0.0379372	-0.0441256	-0.0139585	0.0910968	0.11333	0.0588419	6.1	10860	824	790	2311.68
24.29	24.3426	-0.129938	-0.00725318	0.0398898	0.0914645	-0.0944708	-0.0830004	-0.0845254	6.04	6939	820	790	2331.95
24.25	24.3592	-0.0591914	-0.0558725	0.110606	0.107105	0.0888414	0.00429497	0.0259761	5.91	6645	818	790	2339.14
24.3	24.3659	0.00295956	-0.118819	0.127668	0.00340427	-0.0667275	0.0739346	0.0703129	5.79	9494	818	790	2296.55
24.35	24.3725	0.0666356	-0.177684	0.104573	-0.0760076	0.0444333	-0.071265	-0.0632176	5.88	15550	820	792	2307.89
24.5	24.3845	0.13769	-0.218334	0.0631268	-0.0429678	-0.0342122	-0.014127	-0.0439174	5.97	9116	816	793	2315.93
24.5	24.3984	0.212171	-0.241009	0.0107331	0.0173536	0.0286354	0.0798819	0.0650059	6.01	20700	816	793	2329.45
24.5	24.4068	0.281358	-0.252935	-0.0504552	0.000927388	-0.0223462	-0.049134	0.0112079	5.98	11740	805	793	2289.87
24.55	24.4182	0.354133	-0.240708	-0.0893816	-0.0282988	0.0232453	-0.0378919	-0.0262027	5.65	27371	802	794	2309.72
24.55	24.4358	0.433453	-0.200247	-0.0921748	0.00736501	-0.0442595	0.0774017	-0.00644221	5.8	16301	803	794	2343.57
24.7	24.4521	0.510355	-0.145242	-0.0770253	0.057443	0.0777493	-0.0376423	-0.0423063	5.8	10368	805	794	2345.1
24.65	24.4651	0.581796	-0.0836217	-0.057126	0.0437419	-0.110954	-0.0353289	0.0378334	5.91	11129	804	794	2347.72
25.09	24.4773	0.649815	-0.0169618	-0.0338359	-0.0295834	0.139597	0.0801763	0.113912	5.75	31227	801	793	2357.71
25	24.4871	0.712242	0.0486456	-0.00991543	-0.0848526	-0.155196	-0.0543856	-0.0990127	5.82	47251	806	793	2363.87
25.14	24.4995	0.774226	0.115904	0.0241932	-0.0384936	0.155518	-0.0166588	-0.153629	6.03	14428	805	791	2382.79
25.79	24.5172	0.837888	0.182704	0.0671059	0.0648644	-0.148143	0.0601972	0.168508	6.1	10121	803	790	2389.37
25.8	24.5311	0.892525	0.230601	0.0911846	0.0792031	0.126269	-0.0556011	0.144458	6.02	22004	803	789	2374.54
25.7	24.5368	0.932858	0.249983	0.0833987	-0.0140704	-0.0734309	0.034896	-0.224794	6.04	5927	803	788	2366.01
25.91	24.5464	0.971611	0.256034	0.0682138	-0.0618559	-0.0024083	0.00468324	-0.0810154	6.07	6428	803	787	2359.47
25.87	24.5593	1.00771	0.247974	0.0479252	-0.0131559	0.079196	-0.0749339	0.240281	6.14	27932	800	787	2373.67
25.65	24.564	1.02842	0.211674	0.00557061	0.0304124	-0.143881	0.128235	-0.00585041	6.2	7455	792	786	2356.5
25.9	24.565	1.03821	0.156501	-0.0420149	0.0237075	0.203445	-0.0769127	-0.195919	6.12	12300	789	785	2341.18
25.8	24.5668	1.04231	0.0953218	-0.0716933	0.000745104	-0.252704	-0.0692177	0.0883502	6.13	9892	791	782	2356.73
25.99	24.5685	1.03986	0.0334864	-0.076295	-0.00763443	0.281019	0.197117	0.114048	6.17	43273	789	780	2339.66
25	24.5643	1.02484	-0.0296607	-0.062707	-0.00544021	-0.276465	-0.18481	-0.143067	6.21	8027	789	780	2326.55
25.4	24.566	1.01017	-0.0731261	-0.0171731	0.0183434	0.239899	0.0280095	0.0116688	6.32	5956	790	780	2302.42
25.3	24.5648	0.986983	-0.103877	0.0321412	0.00327508	-0.185793	0.145861	0.122559	6.39	15480	790	780	2302.28
25.2	24.5604	0.954977	-0.120726	0.067261	-0.0388798	0.133398	-0.191943	-0.11863	6.27	12545	790	778	2290.44
25.1	24.5602	0.922639	-0.113407	0.0885586	-0.0280914	-0.0911816	0.0865133	-0.0461071	6.15	17174	788	776	2337.87
25.3	24.5609	0.886859	-0.0887575	0.0815442	0.0259602	0.0530945	0.0576853	0.176057	6.41	23567	791	775	2373.03
25.1	24.5552	0.839811	-0.0610896	0.0342869	0.0476106	-0.0138738	-0.119354	-0.0578836	6.41	12868	791	774	2391.08
25.22	24.5493	0.7887	-0.0266302	-0.0271504	0.0280859	-0.0168687	0.0862229	-0.169721	6.34	18275	790	772	2420.18
25.3	24.5452	0.736577	0.0133987	-0.0756863	-0.00985376	0.0340641	-0.01768	0.161224	6.47	7228	787	766	2430.68
25.3	24.5414	0.682169	0.0514627	-0.0966769	-0.0454255	-0.0422189	-0.0295199	0.116546	6.63	7639	780	764	2419.25
25.1	24.5357	0.623795	0.0799133	-0.0851106	-0.0521182	0.0484045	0.0375879	-0.248446	6.62	9764	777	763	2425.86
25.2	24.5347	0.568866	0.102301	-0.0356444	-0.00404295	-0.0590017	-0.0240842	-0.0243519	6.75	17391	778	760	2418.17
25	24.5293	0.507987	0.103204	0.0200899	0.0411981	0.0707516	0.00185967	0.284519	6.71	300	783	760	2473.67
24.8	24.5201	0.44231	0.0823722	0.0647095	0.0544493	-0.0707456	0.0300573	-0.0625698	6.79	0	783	757	2469.67
24.8	24.5139	0.379928	0.0510417	0.0967854	0.0449634	0.058651	-0.0441164	-0.278856	6.84	27901	784	760	2494.48
24.9	24.5085	0.319037	0.00971515	0.102561	-0.00577019	-0.0443147	0.00855463	0.131206	6.78	23347	784	760	2485.61
24.9	24.4985	0.254569	-0.0435241	0.0713846	-0.0831054	0.0367486	0.0593604	0.253427	6.61	11501	780	759	2478.82
24.6	24.4911	0.194849	-0.0929151	0.0242305	-0.0893404	-0.0330077	-0.0847587	-0.171818	6.89	8010	785	751	2474.01
24.6	24.4883	0.14303	-0.128897	-0.0213342	0.00652201	0.0261639	0.0178327	-0.229399	7.01	16392	784	749	2456.37
24.8	24.491	0.0999885	-0.147504	-0.0575309	0.106822	-0.0259419	0.084551	0.190371	7.03	27901	784	748	2450.99
24.41	24.4891	0.0548429	-0.160642	-0.0970323	0.076874	0.0294429	-0.143176	0.185037	6.95	10840	786	748	2452.66
24.15	24.4834	0.00881645	-0.165481	-0.128287	-0.0410842	-0.0212541	0.117654	-0.175489	6.99	1200	787	749	2486.79
24.2	24.481	-0.030003	-0.150382	-0.124638	-0.0877782	0.000927444	0.00284943	-0.133396	7.04	5272	791	748	2532.88
24.05	24.4862	-0.0567177	-0.110109	-0.075058	-0.0160304	0.0207435	-0.166811	0.13418	7.12	19801	791	747	2567.6
24.45	24.4941	-0.0769565	-0.0559082	-0.00226847	0.0456768	-0.0531095	0.234558	0.073275	7.19	61652	790	747	2604.34
24.3	24.4982	-0.0980942	-0.00293664	0.0602892	-0.000572291	0.0971722	-0.128538	-0.0825809	7.09	2000	788	746	2630.49
24.5	24.5029	-0.115908	0.0482299	0.102173	-0.0591157	-0.140736	-0.0829737	-0.0142115	7.04	30877	786	745	2682.84
25.2	24.5106	-0.127953	0.0951782	0.117142	-0.0123675	0.16902	0.24416	0.0065274	7.07	11401	774	738	2680.16
24.23	24.5141	-0.142474	0.12353	0.0917949	0.0882718	-0.174104	-0.239375	-0.0286837	6.85	4204	785	735	2763.55
25	24.5187	-0.154466	0.13606	0.0427861	0.113183	0.154595	0.0752132	0.102132	6.89	15201	784	732	2779.53
24.5	24.5122	-0.176898	0.117934	-0.0272969	-0.0226985	-0.106822	0.134696	0.0184223	6.84	41367	787	731	2899.46
24.35	24.5054	-0.197905	0.0880939	-0.0710256	-0.148433	0.0556913	-0.210551	-0.162456	6.66	39790	790	729	2937.65
24.35	24.51	-0.204373	0.0683984	-0.050899	-0.086043	-0.02212	0.098236	0.0210288	6.66	19938	788	727	3020.26
24.5	24.5206	-0.202529	0.0538052	0.00805091	0.0673398	-0.0103916	0.0493998	0.1595	6.74	28292	786	723	2856.27
24.4	24.5219	-0.209494	0.0247956	0.0465885	0.0967501	0.0452154	-0.0964977	-0.083604	6.56	27221	789	719	2940.01
24.35	24.5221	-0.216989	-0.00598462	0.0525685	0.0143482	-0.0635772	0.0564661	-0.0922782	6.74	34553	788	713	2925.74
24.44	24.5248	-0.221013	-0.0296269	0.025457	-0.0402432	0.0567939	-0.00889173	0.127241	6.66	41909	788	709	2938.17
24.35	24.5272	-0.225001	-0.0475121	-0.0325573	-0.0141243	-0.029513	0.00255237	-0.00620001	6.89	34512	789	694	2953.42
24.35	24.5266	-0.231787	-0.0606703	-0.10231	0.0267324	-0.00708755	-0.0209219	-0.131584	6.91	66807	783	683	3021.52
24.32	24.5308	-0.233333	-0.0583017	-0.141814	0.0159	0.0433759	0.0198839	0.119117	6.99	50080	777	678	3061.02
24.1	24.5293	-0.240777	-0.053058	-0.141857	-0.061382	-0.0739893	0.0157206	0.0745662	7.04	58759	772	677	3057.52
24.2	24.5339	-0.241431	-0.0304164	-0.0731135	-0.0667149	0.103244	-0.0434278	-0.183096	7.08	34252	770	674	3108.6
24.2	24.5474	-0.232616	0.00972556	0.0515767	0.0362174	-0.14674	0.00747752	-0.0153337	7.11	30271	772	675	3127.45
24.98	24.5617	-0.224027	0.0483941	0.171287	0.098703	0.188437	0.0422018	0.188799	7.25	44400	770	674	3032.61
24.15	24.5639	-0.23032	0.0616118	0.218729	0.0128166	-0.209014	-0.0387542	-0.0467279	7.37	35206	768	675	2972.53
24.38	24.5658	-0.239213	0.0613924	0.193061	-0.0797282	0.218521	0.0101611	-0.124742	8.29725	12200	765	677	3072.54
24.15	24.566	-0.251909	0.0473281	0.103173	-0.0478268	-0.219437	0.00362032	0.0814441	7.37	16103	767	680	3157.6
24.5	24.568	-0.2645	0.0260531	-0.0158601	0.0739339	0.212351	0.0118066	0.0539246	7.25	56566	766	677	3168.02
24.28	24.5678	-0.280898	-0.00359704	-0.130056	0.108665	-0.197869	-0.0355819	-0.0977927	7.21	32000	766	672	3165.82
24.2	24.5709	-0.294916	-0.0301513	-0.193849	-0.00578513	0.179391	0.0372399	0.0333727	7.25	61091	769	669	3234.68
24.06	24.5791	-0.304377	-0.0472461	-0.185235	-0.14799	-0.164079	-0.0061712	0.0754716	6.9	6068	768	664	3350.52
24.17	24.5949	-0.306604	-0.0505662	-0.110599	-0.143306	0.142475	-0.058338	-0.128246	6.77	28698	767	662	3351.45
24.1	24.6156	-0.305344	-0.0464498	-0.0111885	0.0174081	-0.124106	0.0900784	-0.0432198	6.78	5039	770	659	3373.95
24.6	24.6341	-0.309163	-0.0487043	0.0572036	0.159384	0.103142	-0.0588741	0.19628	6.81	5675	769	654	3293.46
24.25	24.6446	-0.324828	-0.0667858	0.0620275	0.137177	-0.0633105	-0.00864267	-0.00194136	6.71	20763	769	651	3285.41
24.25	24.6578	-0.34103	-0.0855902	0.0285327	0.00895825	0.00988826	0.0930971	-0.217771	6.71	15966	768	646	3229.32
24.13	24.6737	-0.357704	-0.102308	-0.0159116	-0.1089	0.0466344	-0.156367	0.0421938	7.29	13839	766	641	3235.3
24.19	24.6912	-0.376321	-0.116969	-0.0451992	-0.139918	-0.106727	0.131777	0.218147	7.16	8207	751	636	3222.44
24.24	24.7057	-0.402432	-0.134244	-0.0462933	-0.0789225	0.166873	-0.00489397	-0.0911975	7.12	3008	755	636	3336.45
24.08	24.7188	-0.434325	-0.149207	-0.00807703	0.0493709	-0.215862	-0.149689	-0.194158	7.13	19946	757	633	3376.49
24.8	24.7323	-0.470308	-0.156641	0.0622481	0.165429	0.244752	0.223725	0.135618	7.21	5100	763	628	3116.35
24.07	24.7372	-0.520053	-0.164627	0.125721	0.14857	-0.247482	-0.155503	0.14803	7.16	28819	763	628	3173.05
24.15	24.7341	-0.582582	-0.166946	0.159687	0.00252605	0.23981	-0.000123157	-0.137618	7.32	27029	766	626	3323.61
24	24.7255	-0.654036	-0.152162	0.157112	-0.142143	-0.21514	0.168346	-0.0815602	6.76	606	769	626	3343.34
24.14	24.7155	-0.72811	-0.1066	0.125228	-0.148534	0.181973	-0.240081	0.134994	6.8	20528	767	626	3351.76
24.13	24.7092	-0.797837	-0.0194388	0.0768436	-0.0114608	-0.145687	0.163323	0.0230133	6.85	22578	762	626	3383.18
24.08	24.7095	-0.858326	0.111256	0.0192833	0.127328	0.101339	0.0111209	-0.126074	6.84	3274	767	626	3352.96
24.08	24.7162	-0.908976	0.274557	-0.0506635	0.11766	-0.0621261	-0.197646	0.00856582	6.95	13608	764	617	3305.74
24.49	24.7269	-0.951915	0.449542	-0.138042	-0.0339719	0.0235952	0.26949	0.0906659	7.08	66828	758	614	3210.36
24.2	24.7394	-0.989455	0.610757	-0.237289	-0.161615	0.0079249	-0.17776	-0.038194	7.13	1000	763	613	3128.3
24.2	24.7465	-1.02906	0.726446	-0.332167	-0.120589	-0.0298646	-0.0333247	-0.0539412	7.06	18338	766	615	3204.91
24.09	24.748	-1.07046	0.778224	-0.377464	0.0763776	0.0548094	0.258314	0.0759058	6.93	880	768	623	3174.13
24.1	24.7469	-1.10949	0.759328	-0.320395	0.240719	-0.0773946	-0.33549	0.026163	7	2880	765	628	3136.53
24.12	24.749	-1.13864	0.673744	-0.129822	0.180558	0.09956	0.194386	-0.0949184	6.95	14690	767	632	3075.91
24.08	24.7582	-1.15248	0.528246	0.171521	-0.0955533	-0.130814	0.0839116	-0.00160877	6.91	15099	764	638	3095.12
24.1	24.7719	-1.15353	0.324135	0.494578	-0.349577	0.158256	-0.348588	0.0794942	7.1	7543	764	645	3141.59
24.14	24.7832	-1.14903	0.0627134	0.717311	-0.301267	-0.177902	0.416333	-0.029949	7.23	42992	761	648	3157.7
24.14	24.7972	-1.13331	-0.232833	0.752649	0.0957293	0.191912	-0.198344	-0.036544	7.39	16000	757	648	3173.42
24.16	24.8159	-1.1042	-0.538817	0.556774	0.482818	-0.208209	-0.205974	0.0367121	7.63	19506	762	649	3203.83
24.16	24.8274	-1.07487	-0.846999	0.134066	0.395095	0.21848	0.511656	-0.0372044	7.65	17303	763	653	3222.36
21.44	24.8215	-1.05531	-1.13916	-0.416319	-0.14327	-0.186999	-0.439064	0.0168022	7.47	3000	763	653	3246.91
21.44	24.8265	-1.01388	-1.34403	-0.872565	-0.52138	0.125588	0.0523567	0.173396	7.39	0	760	655	3228.84
21.44	24.8454	-0.945341	-1.42688	-1.06726	-0.345867	-0.064119	0.333478	-0.163363	7.06	0	758	660	3298.36
21.44	24.8911	-0.83621	-1.35851	-0.911931	0.172067	-0.0127626	-0.477233	-0.295984	7.1	0	759	665	3310.3
23.58	24.9548	-0.697659	-1.15752	-0.476223	0.410653	0.0518726	0.226514	0.275559	6.95	3200	760	686	3336.28
24.21	25.0122	-0.558892	-0.878615	0.0521098	0.0867854	-0.0519511	0.194236	0.321584	6.73	26889	755	687	3263.05
23.34	25.0615	-0.424637	-0.551596	0.507451	-0.317857	0.0409978	-0.395923	-0.360927	7.02	150	753	687	3279.53
25	25.1222	-0.276058	-0.180175	0.794928	-0.204623	-0.0283455	0.230538	-0.283182	6.75	25185	754	688	3248.48
26.9	25.179	-0.132115	0.183991	0.821494	0.239263	-0.00273819	0.0881458	0.384007	6.8	32100	754	688	3241.19
27	25.2178	-0.0101515	0.493529	0.580899	0.371948	0.0719929	-0.237661	0.253822	6.68	50956	752	687	3302.41
26	25.2495	0.100438	0.744207	0.199078	0.00413145	-0.141787	0.156514	-0.331386	6.82	29303	751	686	3286.07
26	25.2924	0.218831	0.948802	-0.150047	-0.400451	0.190609	0.0350479	-0.231473	6.76	114074	748	686	3290.9
26	25.3407	0.337823	1.09066	-0.365564	-0.358205	-0.226692	-0.181114	0.230619	6.41	27402	745	686	3349.32
26.8	25.3936	0.454176	1.15836	-0.412614	0.106006	0.232051	0.140807	0.233148	6.46	5253	750	684	3372.91
26.8	25.4285	0.54186	1.11937	-0.351304	0.447747	-0.198223	0.0409728	-0.167049	6.49	7651	750	685	3449.3
26.8	25.4496	0.603905	0.986423	-0.225001	0.323183	0.162912	-0.132933	-0.201271	6.73	102508	747	681	3502.85
26.7	25.4685	0.653217	0.794507	-0.0643222	-0.0889029	-0.12297	0.0577224	0.147806	6.74	29521	746	675	3577.3
26.9	25.4876	0.692433	0.5699	0.0849707	-0.372831	0.0749621	0.0907844	0.174327	6.67	51614	746	670	3582.27
26.3	25.4987	0.713389	0.326865	0.174665	-0.295274	-0.0158001	-0.149756	-0.133741	7.04	43394	747	667	3617.32
26.79	25.5125	0.727823	0.102145	0.209985	0.0596024	-0.0422657	0.0600038	-0.128234	7.04	32703	753	662	3687.73
26.78	25.527	0.734465	-0.087148	0.195878	0.33016	0.0838308	0.0954002	0.0908494	7.03	11300	755	658	3691.41
26.3	25.5412	0.732458	-0.230399	0.146635	0.259651	-0.102603	-0.180039	0.0970194	6.97	70253	754	656	3660.73
26	25.5546	0.721661	-0.323013	0.0811582	-0.0564611	0.0948955	0.10948	-0.0391057	6.95	65362	755	657	3682.09
25.85	25.5607	0.695451	-0.374057	0.0080747	-0.299383	-0.0593591	0.071088	-0.095922	6.76	25337	754	658	3691.1
25.64	25.5604	0.655998	-0.385505	-0.0504199	-0.216959	0.0190145	-0.189828	0.0178285	6.88	80509	752	659	3786.57
26.41	25.5659	0.617394	-0.349232	-0.0641685	0.112064	0.0138633	0.143489	0.129033	6.92	11043	750	658	3747.9
26.1	25.5645	0.567298	-0.292698	-0.0591775	0.291929	-0.0397691	0.010333	-0.0468263	7.14	12984	744	655	3810.29
25.9	25.5567	0.507792	-0.227282	-0.0461862	0.140328	0.0742311	-0.112436	-0.128428	7.15	28257	746	653	3825.78
25.55	25.5531	0.452226	-0.149633	-0.0170924	-0.126594	-0.111919	0.0966366	0.108208	9.59694	108795	748	653	3863.93
25.58	25.5558	0.404455	-0.068548	0.0164187	-0.222204	0.134914	-0.0229449	0.0872774	7.11	57100	751	654	3961.38
25.49	25.5602	0.361065	-0.00173959	0.029385	-0.094601	-0.141047	-0.0334512	-0.178167	7.12	73811	748	658	3994.81
26	25.5734	0.330507	0.0481202	0.0193958	0.0932443	0.12167	0.0265822	-0.0192864	7.01	49579	745	659	3957.53
25.99	25.5869	0.30423	0.0607882	-0.0298172	0.122324	-0.0883655	-0.00736238	0.195407	6.94	20112	746	659	4034.31
25.55	25.6013	0.283176	0.031758	-0.103291	0.00934811	0.0506583	0.030902	-0.0496183	6.8	43500	749	660	4121.72
25.65	25.6166	0.267767	-0.0376264	-0.169902	-0.0654797	-0.016434	-0.0883861	-0.190821	6.8	84333	745	658	4135.56
25.65	25.6323	0.257891	-0.140839	-0.195551	-0.0113147	-0.0108964	0.106109	0.11476	6.85	82966	743	658	4084.16
25.6	25.6421	0.247266	-0.272225	-0.161842	0.0636926	0.0321457	-0.0224681	0.165712	6.87	37630	746	662	4194.82
25.5	25.6551	0.246636	-0.400014	-0.0422429	0.054368	-0.0308251	-0.106681	-0.139075	6.84	13000	749	664	4287.3
25.63	25.6865	0.272868	-0.485209	0.160018	-0.0369095	-0.0155206	0.165569	-0.141272	7.13	30441	749	667	4217.08
25.6	25.7233	0.311497	-0.531446	0.350626	-0.162929	0.0791458	-0.147145	0.086344	7.08	29752	746	668	4293.62
25.6	25.7643	0.359991	-0.533906	0.439067	-0.165796	-0.148863	0.0552098	0.134707	7.09	17334	747	673	4398.49
26.48	25.8032	0.410086	-0.497819	0.356874	0.0203583	0.206497	0.0663055	-0.0446722	7.25	15795	746	674	4414.51
25.49	25.8378	0.458216	-0.425188	0.10413	0.258603	-0.228925	-0.150019	-0.139623	7.28	47755	747	674	4393.69
26.35	25.8709	0.506212	-0.313507	-0.242149	0.299769	0.208416	0.164543	0.0236163	7.15	44180	755	678	4527.4
25.5	25.8975	0.548313	-0.171185	-0.567701	0.0249359	-0.134521	-0.096854	0.160223	7.35	2497	756	678	4476.22
26	25.9277	0.595154	0.0103843	-0.726841	-0.321394	0.0201026	-0.00483817	0.0203016	7.46	2700	761	678	4476.62
25.88	25.969	0.654284	0.230927	-0.627858	-0.383634	0.109269	0.0813989	-0.215074	7.39	28738	760	678	4441.65
26.35	26.0235	0.726513	0.473736	-0.282667	-0.080266	-0.256612	-0.143949	-0.0810543	7.58	61262	764	678	4480.46
28.74	26.0819	0.799034	0.698005	0.180533	0.278535	0.379301	0.129988	0.246023	7.55	97413	766	680	4298.71
28.69	26.1162	0.839065	0.840426	0.56448	0.325566	-0.440945	-0.0268295	0.110421	7.53	17355	773	681	4229.27
29.1	26.14	0.859836	0.902062	0.771357	0.130724	0.468083	-0.0344935	-0.199841	7.43	19183	770	681	4112.21
28	26.1587	0.866818	0.885858	0.757407	-0.0674504	-0.455076	0.0302091	-0.133518	7.53	47727	769	681	4205.92
28.48	26.1748	0.862438	0.797409	0.537533	-0.162091	0.401771	-0.0103097	0.16831	7.62	146001	769	681	4333.58
27.2	26.1767	0.834879	0.633092	0.167754	-0.197296	-0.299673	0.0406709	0.173974	7.59	146001	762	683	4401.22
27.2	26.1823	0.803819	0.433084	-0.210256	-0.117154	0.171991	-0.0716194	-0.10508	7.64	13004	765	685	4375.76
26.88	26.1903	0.768868	0.216629	-0.488486	0.0765493	-0.0464676	0.023556	-0.26747	7.55	6000	763	685	4378.31
26.68	26.204	0.733503	0.00488757	-0.599386	0.263381	-0.0690703	0.0876963	0.0663581	7.59	3001	763	684	4308.69
26.45	26.2086	0.68194	-0.205697	-0.557479	0.226755	0.157001	-0.192101	0.357689	7.6	1543	764	683	4283.49
26.19	26.1995	0.609342	-0.405154	-0.398181	-0.0424857	-0.184561	0.213995	-0.0377768	7.37	7001	760	680	4417.55
25.55	26.1851	0.52678	-0.561989	-0.148061	-0.266051	0.172614	-0.0415803	-0.411872	7.35	7399	750	678	4446.29
26	26.1927	0.464824	-0.627074	0.170793	-0.188584	-0.142517	-0.258972	0.0541967	7.3	5544	752	676	4529.42
26.98	26.2042	0.404714	-0.622027	0.435583	0.01283	0.0634605	0.38386	0.374905	7.3	75859	750	676	4657.6
26.5	26.2035	0.328772	-0.576277	0.536518	0.0923617	0.0705299	-0.169694	-0.0766773	7.36	12880	748	674	4813.8
26.1	26.1984	0.245774	-0.488875	0.462979	0.0947467	-0.219777	-0.208074	-0.280177	7.22	32898	749	673	4910.9
27.14	26.201	0.169487	-0.355991	0.267077	0.135445	0.347749	0.437758	0.0737974	7.17	37629	745	670	4941.71
25.6	26.1907	0.0787579	-0.217811	-0.0121948	0.104767	-0.431728	-0.340064	0.154162	7.18	101360	746	668	4620.27
25.5	26.182	-0.0105887	-0.0710379	-0.261651	-0.0457072	0.471791	0.0133254	0.027872	7.32	64998	745	664	4611.74
25.35	26.1634	-0.10893	0.0597154	-0.412336	-0.253788	-0.461453	0.292753	-0.0871	7.24	54694	742	661	4828.74
25.75	26.1509	-0.198032	0.185494	-0.392243	-0.250283	0.41371	-0.335557	-0.117682	7.44	121856	743	660	4910.53
25.5	26.1473	-0.273393	0.301549	-0.211695	0.0427309	-0.354323	0.0793538	0.0376203	7.48	40144	743	659	4909.98
27.5	26.1471	-0.341121	0.388033	0.0374718	0.336847	0.273597	0.214222	0.184945	7.39	17307	739	657	4947.1
26.25	26.1259	-0.427007	0.405717	0.217032	0.271665	-0.165927	-0.280304	-0.0373107	7.4	22894	737	655	5023.1
25.8	26.0942	-0.518602	0.370843	0.283961	-0.0512643	0.0796014	0.139174	-0.171973	7.44	27294	737	653	5131.88
25.8	26.0686	-0.596028	0.316671	0.258491	-0.256949	-0.0266133	0.077156	0.0736798	7.56	22976	738	651	5113.53
25.8	26.0461	-0.660345	0.252374	0.160454	-0.192345	-0.00417356	-0.228019	0.11364	7.58	0	738	651	5106.04
25.7	26.0245	-0.712345	0.18659	0.0286725	0.00752838	0.0200064	0.217945	-0.0965874	7.5	14227	738	652	5121.59
25.4	26.015	-0.739167	0.14181	-0.075786	0.14542	-0.0346914	-0.0642614	-0.0423775	7.61	4831	732	652	5166.35
25.3	26.014	-0.743742	0.116926	-0.133916	0.107675	0.0373763	-0.155707	0.0555986	7.51	34319	731	651	5062.99
25.4	26.0233	-0.725026	0.109095	-0.14847	-0.0251068	-0.0461755	0.273994	-0.0352592	7.41	5277	729	650	4887.43
25.2	26.0327	-0.695036	0.0959531	-0.157131	-0.120123	0.0552193	-0.220015	-0.0204036	7.46	29072	726	649	4967.9
25.49	26.0353	-0.66263	0.0589073	-0.18561	-0.0921646	-0.0598994	0.0298769	0.101392	7.45	19807	726	648	4785.36
25.45	26.0296	-0.629859	-0.00749464	-0.221722	0.0420071	0.0788455	0.206828	-0.00972452	7.41	660	726	647	4478.36
25.2	26.0267	-0.585184	-0.0874671	-0.212824	0.174957	-0.107525	-0.321875	-0.125927	7.48	17000	725	645	4576.49
25.2	26.0272	-0.528375	-0.176342	-0.129677	0.140175	0.131896	0.203859	0.0323353	7.48	17500	725	644	4690.15
25.2	26.0217	-0.47004	-0.280379	0.0168635	-0.0873996	-0.146404	0.0757824	0.127371	7.58	16000	726	643	4527.78
25.19	26.0182	-0.402025	-0.379946	0.217979	-0.251886	0.163036	-0.292318	-0.0216546	7.52	17039	722	643	4192.87
25.09	26.0308	-0.310077	-0.448508	0.438351	-0.133539	-0.200646	0.264647	-0.141316	7.33	31807	720	642	4053.03
25.78	26.0416	-0.215151	-0.5051	0.561726	0.102935	0.232554	-0.0708739	-0.0577137	7.42	12095	711	642	4277.22
25.78	26.0401	-0.130726	-0.559903	0.500557	0.199241	-0.231719	-0.104437	0.199384	7.47	0	711	641	4053.7
26.5	26.0284	-0.0556297	-0.601139	0.252589	0.114412	0.207605	0.178607	0.163412	7.43	39556	715	641	3912.77
24.5	26.0061	0.00945773	-0.614812	-0.113077	-0.011399	-0.139734	-0.121633	-0.276224	7.42	226904	714	640	3686.92
25	25.9908	0.0839396	-0.563391	-0.451573	-0.033523	0.0359903	0.0335919	-0.203175	7.36	284785	710	638	3775.91
25.43	25.9822	0.167376	-0.43919	-0.652469	-0.0401063	0.0752703	-0.0266193	0.345765	7.44	331400	708	632	3727.12
25.2	25.9772	0.256055	-0.247941	-0.656331	-0.133937	-0.18543	0.0613012	0.198464	7.43	565590	692	630	3507.19
25.28	25.9781	0.351323	0.00210785	-0.458331	-0.197999	0.278604	-0.0349093	-0.429672	7.46	859232	700	626	3709.33
25.99	25.9928	0.459756	0.299176	-0.11386	-0.0441447	-0.3594	-0.12031	-0.18293	7.59	1176200	707	627	3877.8
28.4	26.0033	0.559607	0.589161	0.231343	0.21788	0.394821	0.256983	0.458862	7.77	273377	702	627	3970.39
28	25.9891	0.626486	0.81575	0.440486	0.310746	-0.341811	-0.180733	0.176145	7.71	363353	707	623	3924.49
28.45	25.9766	0.687915	0.991473	0.51134	0.175736	0.22576	-0.0451219	-0.397741	7.74	932782	709	622	3805.7
28.03	25.958	0.734868	1.09124	0.440358	-0.147254	-0.0780647	0.224282	-0.233193	7.64	634664	705	620	3823.18
27.9	25.9271	0.760904	1.09913	0.268303	-0.408825	-0.0553734	-0.189943	0.388234	7.72	97050	705	619	3957.35
27.89	25.902	0.785461	1.03753	0.0951556	-0.285555	0.157416	0.00262336	0.353491	7.96	64934	703	618	3992.11
27.55	25.8751	0.800679	0.901337	-0.0358606	0.144046	-0.227162	0.132	-0.480424	7.94	269271	703	614	4017.67
27.29	25.8456	0.805645	0.697663	-0.105642	0.479296	0.265035	-0.0821853	-0.448569	7.94	93925	701	611	4026.05
27.6	25.8137	0.800551	0.440077	-0.124232	0.367135	-0.269405	-0.0867175	0.636705	8.05	53052	697	611	4123.92
27.5	25.7722	0.778003	0.138008	-0.130509	-0.137934	0.247021	0.187049	0.496057	7.98	82977	688	609	4070.91
24.5	25.719	0.737044	-0.185237	-0.145828	-0.536548	-0.179473	-0.0494511	-0.803124	8	417	687	608	3725.56
24.99	25.6757	0.702397	-0.472906	-0.138311	-0.353956	0.0827853	-0.214403	-0.443655	8	66622	686	606	3663
26.93	25.6476	0.680746	-0.695818	-0.107732	0.215229	-0.00717384	0.300808	0.932184	8.04	115311	693	605	3789.17
25.98	25.6029	0.638323	-0.880338	-0.114539	0.48273	-0.0379175	-0.108127	0.281421	7.86	68171	689	603	3705.77
24.5	25.5515	0.586762	-1.00008	-0.123875	0.234216	0.090637	-0.156001	-0.947065	7.85	25180	684	602	3663.73
25	25.5202	0.556238	-1.01093	-0.0631905	-0.159861	-0.169554	0.265224	-0.0887307	7.93	29000	684	598	3622.91
25.9	25.4913	0.528677	-0.937145	0.0410612	-0.362293	0.243217	-0.203783	0.831929	7.88	5002	678	593	3756.54
24.74	25.4664	0.505504	-0.79013	0.162011	-0.247582	-0.297192	0.0530095	-0.0544181	7.81	17830	677	590	3694.57
25.3	25.4399	0.480418	-0.595381	0.251137	0.0292409	0.317068	0.0742413	-0.700819	7.82	2974	676	585	3661.54
25.5	25.4156	0.45748	-0.369432	0.278013	0.252241	-0.290803	-0.116414	0.15765	7.76	1598	675	583	3744.2
27	25.3916	0.43428	-0.137749	0.218409	0.273723	0.20698	0.0855535	0.546025	7.9	1600	675	581	3928.42
26	25.3583	0.400214	0.0661888	0.0643862	0.0843899	-0.0627454	-0.0443501	-0.214325	8.07	0	685	581	3927.91
25.5	25.3191	0.359448	0.232627	-0.132077	-0.144508	-0.111487	0.0652855	-0.350687	8.17	13169	686	580	3886.32
25.45	25.2813	0.320593	0.363469	-0.291118	-0.233134	0.295979	-0.0968587	0.220545	8.17	9285	690	580	3954.56
25.45	25.2447	0.284506	0.456158	-0.352658	-0.146601	-0.468418	0.040478	0.160621	8.3	26001	688	579	3965.33
26.69	25.2179	0.260699	0.520296	-0.280861	0.0376059	0.595906	0.118067	-0.1632	8.22	32343	686	579	3993.67
25.1	25.19	0.237784	0.542584	-0.116105	0.158567	-0.666693	-0.299902	-0.0358447	8.25	2000	685	579	3748.16
27.49	25.1695	0.224179	0.533916	0.0922594	0.162096	0.664327	0.335236	0.0692061	8.32	15109	680	579	3794.11
25.65	25.1354	0.197196	0.472171	0.241432	0.0291176	-0.584186	-0.131455	-0.0817634	8.34	33360	683	578	3664.29
25.8	25.1059	0.176025	0.388436	0.310061	-0.0849576	0.450851	-0.193324	0.128557	8.18	9000	687	578	3507.74
25.6	25.0683	0.147648	0.279152	0.26493	-0.130528	-0.292101	0.406659	0.0962968	8.15	17153	679	576	3209.91
25	25.0283	0.118713	0.165736	0.139973	-0.075457	0.152813	-0.312427	-0.303364	8.23	23082	677	573	2964.97
25	25.0049	0.110245	0.0853176	0.0123176	0.0648754	-0.0659149	-0.0404355	-0.0233573	8.08	23500	674	572	2927.29
25.45	24.9859	0.108793	0.026573	-0.103526	0.108372	0.0100555	0.328782	0.382303	8.03	1539	672	572	3083.59
24.5	24.9542	0.0953118	-0.0323763	-0.20911	-0.00903478	0.0335127	-0.309704	-0.0932112	8.09	26900	675	574	3232.35
24.5	24.9309	0.0923758	-0.0644212	-0.245593	-0.0665086	-0.0561597	0.0576624	-0.361075	8.05	26400	675	578	3205.99
25.25	24.9159	0.0992131	-0.0736595	-0.208617	0.00581454	0.0361314	0.151069	0.167032	7.99	16151	674	583	3166.62
24.7	24.895	0.0996192	-0.0872447	-0.14188	0.0457002	0.0140165	-0.165135	0.28105	8.1	56	672	585	3160.17
24.6	24.862	0.0859648	-0.119943	-0.0742696	-0.0265233	-0.0581183	0.0542989	-0.187488	8.06	15703	673	585	3080.42
24.6	24.8323	0.0747554	-0.154083	0.011353	-0.0644838	0.0867928	0.0576112	-0.155667	8.22	26401	671	585	3170.45
25	24.793	0.0523124	-0.204691	0.091064	-0.00168645	-0.093835	-0.0839459	0.136366	8.25	106	677	584	3243.09
24.9	24.7523	0.0276556	-0.256837	0.174888	0.129069	0.0937175	0.0574091	0.0958359	8.26	27766	675	584	3197.89
24.7	24.7174	0.00925916	-0.294443	0.263891	0.161241	-0.0968149	-0.0383876	-0.0623108	8.24	27549	677	586	3200.23
24.8	24.6768	-0.0147657	-0.325994	0.314723	-0.0379825	0.0990944	0.0263219	-0.102346	8.21	16717	676	588	3114.8
24.2	24.638	-0.0359192	-0.33506	0.313507	-0.263287	-0.081124	0.0324641	0.0277699	8.15	22000	672	590	3005.17
24.5	24.6196	-0.0339326	-0.294263	0.263622	-0.207004	0.0200461	-0.142118	0.131615	8.21	78233	671	591	3152.26
24.4	24.6051	-0.0278101	-0.230941	0.10897	0.0533022	0.0442084	0.140443	-0.101189	8.21	136417	674	595	3086.06
24.4	24.5668	-0.0483883	-0.187923	-0.184708	0.220269	-0.0783459	0.0363752	-0.154571	8.09	243070	675	595	3097.92
24	24.5243	-0.0747631	-0.140708	-0.505205	0.231716	0.111438	-0.190627	0.295342	7.96	141893	668	596	3156.54
23.85	24.4814	-0.101682	-0.0794053	-0.723975	0.109849	-0.150893	0.157191	0.114195	8	207308	668	596	3185.62
23.35	24.4413	-0.124679	0.00349116	-0.731418	-0.0931501	0.200413	0.0586847	-0.48841	8.05	110642	664	597	3115.89
23.2	24.4168	-0.129257	0.123227	-0.468994	-0.265244	-0.268108	-0.279333	0.00191653	7.99	75325	667	594	3142.69
25.1	24.406	-0.118292	0.265943	-0.00426901	-0.311864	0.313053	0.233505	0.591441	7.98	14394	670	593	3092.35
24.45	24.3868	-0.116374	0.387218	0.486155	-0.163926	-0.323474	0.0770658	-0.206737	7.9	15108	667	592	3100.76
24.99	24.3791	-0.103949	0.494193	0.867545	0.234026	0.302069	-0.368251	-0.584899	7.96	107668	662	589	3038.14
26.96	24.3689	-0.0977474	0.551304	0.977992	0.539248	-0.278512	0.304652	0.359595	8.13	74953	662	586	3052.78
26.5	24.3296	-0.128214	0.511884	0.721463	0.337812	0.279458	0.127988	0.524855	8.11	40695	669	587	3143.36
23.5	24.2613	-0.194017	0.384184	0.191151	-0.216151	-0.239731	-0.468598	-0.383344	8.33	14503	671	588	3183.15
23.4	24.2087	-0.245117	0.247014	-0.347548	-0.49876	0.166058	0.418844	-0.363254	8.28	63835	677	592	3287.66
23.3	24.1634	-0.287948	0.112954	-0.715202	-0.301994	-0.0983445	-0.0511072	0.275986	8.32	63213	674	591	3293.23
23.25	24.1313	-0.315589	0.00361021	-0.794649	0.11472	0.0386668	-0.360587	0.233152	8.42	78959	675	589	3262.44
23.15	24.1051	-0.335869	-0.0828014	-0.598856	0.319903	-0.0162446	0.467446	-0.170153	8.41	67030	677	587	3338.07
23.18	24.0721	-0.362811	-0.159871	-0.244029	0.174422	0.0374377	-0.191515	-0.178781	8.38	56700	676	587	3391.35
23.11	24.0374	-0.390956	-0.217994	0.141623	-0.0387	-0.0780461	-0.20404	0.0930758	8.34	64516	673	586	3386.7
24.8	24.015	-0.405602	-0.239832	0.441409	-0.0704337	0.106163	0.379533	0.165461	8.46	39480	669	585	3425.33
23.15	23.9724	-0.441447	-0.268711	0.511191	-0.0717126	-0.110775	-0.242067	-0.0787781	8.44	1256	668	584	3320.68
23.58	23.925	-0.481457	-0.284229	0.373833	-0.0929236	0.125808	0.0176551	-0.0745204	8.47	50165	666	583	3368.74
23.2	23.8875	-0.508221	-0.26315	0.135822	-0.0520001	-0.156842	0.0933396	0.0601366	8.62	48765	665	582	3412.43
23.2	23.8669	-0.513644	-0.200026	-0.0900283	0.0674759	0.170392	-0.0998391	-0.0528728	8.65	45700	663	580	3429.58
23.15	23.8429	-0.519847	-0.13108	-0.253804	0.116223	-0.171628	0.0560911	-0.0572482	8.6	53165	662	577	3434.34
23.19	23.8219	-0.520767	-0.0611263	-0.299452	0.0524053	0.165466	-0.029429	0.204946	8.56	40879	663	576	3375.2
23.15	23.7943	-0.526669	-0.0113015	-0.233965	-0.0710003	-0.149821	0.0410031	-0.0102817	8.67	56637	661	575	3387.32
23.05	23.7741	-0.522823	0.0290743	-0.0708643	-0.0987997	0.130991	-0.0280921	-0.308073	8.63	57700	657	575	3382.56
23.2	23.7564	-0.514933	0.0484177	0.112432	-0.0290909	-0.127485	-0.0793608	0.0891052	8.59	41174	654	574	3325.08
24.18	23.7321	-0.513574	0.0311671	0.222747	0.0277134	0.139935	0.215306	0.370931	8.44	49242	654	575	3316.7
23.1	23.6928	-0.527287	-0.0276625	0.209333	0.0394639	-0.136595	-0.202141	-0.163208	8.39	46481	652	575	3459.64
23.25	23.669	-0.522942	-0.0782112	0.130346	0.105282	0.115222	0.0137274	-0.352928	8.46	18764	650	575	3522.82
23.16	23.6454	-0.516515	-0.12862	-0.0018746	0.0969697	-0.103492	0.179849	0.163889	8.4	40029	646	575	3590.03
23.13	23.6201	-0.510073	-0.172492	-0.142058	-0.0629238	0.114672	-0.217502	0.347894	8.31	1102	645	574	3646.88
22.55	23.5946	-0.501851	-0.197534	-0.230985	-0.228405	-0.142465	0.0879453	-0.148048	8.44	101	639	574	3640.49
22.3	23.5823	-0.477253	-0.179387	-0.212441	-0.164961	0.172602	0.0920397	-0.357103	8.44	1000	635	572	3650.25
22.55	23.576	-0.444555	-0.126724	-0.106121	0.0882943	-0.216151	-0.216631	0.0947605	8.37	1	633	570	3632.9
23.79	23.5762	-0.404745	-0.0471234	0.0372501	0.267436	0.253391	0.18257	0.379035	8.39	15020	633	570	3580.84
23.15	23.5604	-0.383348	0.0211075	0.124221	0.135936	-0.269071	-0.0165387	-0.0802047	8.53	23100	633	568	3606.96
23.1	23.5409	-0.367634	0.0872536	0.144688	-0.11959	0.283578	-0.106053	-0.352985	8.61	22280	624	568	3604.8
23.01	23.523	-0.351618	0.155521	0.113632	-0.194542	-0.294655	0.0997639	0.0755331	8.58	15000	619	567	3568.47
23.9	23.5149	-0.327161	0.229569	0.0607913	-0.037424	0.281094	-0.026709	0.324981	8.63	15144	616	564	3617.06
23.05	23.4923	-0.320408	0.271896	-0.0258964	0.0816701	-0.238476	-0.0362706	-0.10838	8.51	106553	613	563	3630.5
23.1	23.4704	-0.315315	0.297521	-0.0870943	0.0757709	0.191387	0.0848332	-0.23229	8.56	86000	609	562	3610.32
23.13	23.4511	-0.309415	0.30846	-0.0892366	0.0175877	-0.15395	-0.110622	0.107052	8.65	62400	607	563	3616.11
23.73	23.4378	-0.299125	0.306568	-0.0284181	-0.00236966	0.120855	0.0768061	0.13184	8.62	30658	615	563	3647.93
23.2	23.4187	-0.297374	0.274498	0.0484107	-0.0158979	-0.0956437	0.00551112	-0.0950236	8.58	10000	622	563	3635.55
23.11	23.3966	-0.301345	0.215788	0.108453	-0.0412747	0.0883955	-0.0793357	-0.019221	8.58	10100	622	564	3436.3
23.11	23.3694	-0.312828	0.132836	0.12299	-0.0519944	-0.0906976	0.113001	0.0537245	8.58	10600	615	563	3445.4
23.05	23.346	-0.321918	0.0439369	0.0959054	0.00957389	0.0994857	-0.0801825	-0.0585427	8.56	29400	619	561	3456.31
23.01	23.3229	-0.331672	-0.0475415	0.0273061	0.0880336	-0.116614	-0.0194821	-0.00144998	8.48	30363	621	560	3536.91
23.05	23.2961	-0.346064	-0.139796	-0.0698499	0.0786633	0.136371	0.124727	0.110127	8.59	15260	615	560	3584.82
22.18	23.2639	-0.366153	-0.225666	-0.160755	-0.0209696	-0.135712	-0.136759	-0.0510315	8.52	12230	615	560	3524.99
22.5	23.2437	-0.372328	-0.274428	-0.181517	-0.0805239	0.102609	0.0436164	-0.117804	8.41	11000	622	560	3536.93
22.95	23.2264	-0.373632	-0.293528	-0.135218	-0.0791569	-0.0532699	0.0482231	0.0584823	8.41	15632	617	559	3470.07
22.96	23.212	-0.370318	-0.285051	-0.0415523	-0.0360449	-0.00918724	-0.0688764	0.119077	8.4	16400	619	558	3472.44
23.2	23.1965	-0.366491	-0.257571	0.0597146	0.0222255	0.079556	0.022063	-0.071572	8.36	10333	621	557	3455.5
22.95	23.1862	-0.355794	-0.209364	0.14021	0.0872813	-0.152608	0.0307412	-0.112052	8.07	27121	626	553	3520.67
23	23.1735	-0.346186	-0.156806	0.159516	0.0921032	0.214161	-0.0447075	0.0639766	8.19	16268	628	550	3510.35
22.81	23.1607	-0.335687	-0.104389	0.113293	0.0164302	-0.247412	0.0214322	0.125031	8.13	10	623	548	3516.19
22.55	23.1515	-0.320422	-0.0536118	0.023568	-0.0891013	0.238437	0.00831139	-0.0623148	8.07	2389	625	548	3580
22.6	23.1332	-0.314133	-0.025291	-0.0951925	-0.156255	-0.185361	-0.0304314	-0.16732	8.06	3619	624	548	3578.96
22.41	23.1105	-0.311297	-0.012808	-0.184565	-0.0637815	0.115738	0.0733329	0.123023	8.19	11605	630	547	3642.47
22.6	23.0986	-0.295243	0.00644836	-0.178738	0.16727	-0.0475935	-0.105818	0.213535	8.25	20964	635	545	3651.77
22.79	23.0912	-0.272506	0.025913	-0.0853747	0.255235	-0.0283653	0.0369396	-0.255696	8.22	19659	633	546	3636.09
22.81	23.0821	-0.250118	0.0369083	0.0483917	0.0262004	0.105554	0.117498	-0.231361	8.19	17655	637	546	3612.49
22.86	23.0733	-0.226559	0.041964	0.171417	-0.299198	-0.171553	-0.23204	0.419761	9.25159	18835	636	545	3627.91
23.07	23.0645	-0.202516	0.0416498	0.231592	-0.336042	0.213249	0.177647	0.188343	8.31	60419	634	545	3533.78
22.24	23.0478	-0.18672	0.0285636	0.189798	0.015677	-0.216565	0.0536104	-0.586733	8.27	37734	631	545	3563.74
23.08	23.0351	-0.166452	0.0219353	0.0749776	0.448694	0.186781	-0.285793	-0.0515308	8.21	66698	636	545	3572.88
24.4	23.0185	-0.150398	0.0151155	-0.0864155	0.442629	-0.142355	0.297397	0.693148	8.22	182700	637	545	3539.18
22.6	22.9845	-0.152476	-0.00317568	-0.250746	-0.0918358	0.115919	-0.0222124	-0.117568	8.04	3619	634	544	3296.26
21	22.9591	-0.143562	0.00959165	-0.302187	-0.545482	-0.0910222	-0.282644	-0.672638	7.99	9488	635	541	3287.71
23.08	22.9585	-0.105461	0.0767564	-0.187971	-0.407937	0.0259826	0.297085	0.247649	7.74	23837	634	538	3361.84
23.7	22.9551	-0.0690073	0.15261	-0.000535363	0.090557	0.0496878	-0.0615155	0.513895	7.54	8315	632	537	3125
23	22.9409	-0.0437356	0.213417	0.167585	0.434415	-0.102443	-0.169305	-0.302002	7.41	10018	634	537	3186.41
23.7	22.924	-0.0218354	0.258938	0.263285	0.36881	0.131744	0.217197	-0.307299	7.12	8605	633	537	3016.7
22.89	22.8973	-0.010706	0.274128	0.245077	0.0108244	-0.129415	-0.06864	0.28242	7.1	12318	629	535	3022.86
22.9	22.8657	-0.00450619	0.263598	0.135772	-0.278511	0.113603	-0.0921086	0.155784	7.24	10070	626	535	2949.6
22.8	22.8366	0.00550018	0.238443	-0.00388004	-0.277591	-0.0919738	0.110787	-0.198782	7.08	42050	629	532	3007.65
22.8	22.8055	0.0153303	0.195784	-0.123632	-0.0863157	0.0669879	0.00448659	-0.0616193	6.67	71086	629	530	2900.97
22.82	22.7775	0.0315082	0.146207	-0.169954	0.110848	-0.0355771	-0.103943	0.100554	6.71	88688	630	528	2913.84
22.81	22.767	0.0693642	0.108692	-0.113412	0.208579	-0.0172111	0.0466616	0.00458864	6.81	89600	631	528	3007.74
22.81	22.7551	0.107729	0.0544151	-0.0252796	0.113533	0.0558576	0.0726771	-0.066692	6.31	85200	631	525	2976.69
22.64	22.7201	0.122508	-0.0460742	0.0126765	-0.0901345	-0.0401644	-0.0894655	0.0433435	6.17	75400	633	521	2880.48
22.8	22.6868	0.140681	-0.153603	0.024628	-0.11627	-0.0059614	0.030485	0.120869	6.32	74600	636	520	2916.56
22.5	22.6549	0.162811	-0.256457	0.017574	0.0246259	0.0580878	0.00986554	-0.134631	5.87	42248	636	520	2938.51
22.31	22.6233	0.188287	-0.345187	0.00288467	0.0947955	-0.100464	0.0112164	-0.154855	6.07	22900	637	520	2749.78
22.51	22.5961	0.221747	-0.40542	0.00055013	-0.0204304	0.116593	-0.0573795	0.247883	5.9	810	644	521	2735.56
22.4	22.5692	0.258971	-0.435688	0.0105812	-0.173944	-0.102497	0.0389052	0.132175	6.06	5939	644	522	2655.66
22.2	22.5467	0.30392	-0.427984	0.0350322	-0.112398	0.054884	0.0717927	-0.358164	6.04	2000	642	521	2737.6
22.46	22.5278	0.355162	-0.384567	0.0577642	0.146767	0.0141281	-0.209126	-0.0864689	5.68	11030	644	520	2688.85
23.4	22.5049	0.403565	-0.320725	0.047579	0.282041	-0.10356	0.21791	0.442257	5.81	31730	645	518	2749.57
23	22.4613	0.430771	-0.261199	-0.0196465	0.0716743	0.225223	-0.00600089	0.0189028	5.61	15966	645	518	2739.25
21.4	22.4182	0.460297	-0.17655	-0.0753045	-0.208957	-0.331048	-0.239306	-0.422431	5.6	608652	652	518	2781.02
23.5	22.3968	0.515718	-0.0399477	-0.0565729	-0.217734	0.371132	0.284601	0.0367959	5.54	13000	653	516	2763.49
23	22.3759	0.573332	0.110566	-0.00833055	-0.0438601	-0.360533	-0.143138	0.294713	4.79	5765	657	515	2746.2
23.5	22.3492	0.625139	0.251324	0.0285342	0.0894013	0.310741	-0.053948	-0.0383286	4.67	3600	658	514	2836.57
23.41	22.3151	0.668535	0.367321	0.0315071	0.104812	-0.218268	0.190416	-0.153705	5.07	201300	654	513	2867.34
23.44	22.2745	0.704042	0.451127	0.00343261	0.0885168	0.104401	-0.183424	0.00797918	5.24	211290	653	514	2862.89
23.46	22.234	0.738698	0.506319	-0.0271382	0.0994985	0.0212469	0.0755776	0.0507847	5.15	210000	655	514	2860.02
23.6	22.19	0.768722	0.525836	-0.0443923	0.0361735	-0.148633	0.0327085	0.0521384	5.4	219000	662	513	2927.18
23.4	22.1393	0.790647	0.505654	-0.0366848	-0.151678	0.272468	-0.06982	0.0308417	4.89	181431	662	513	2903.33
22.82	22.0841	0.807325	0.453681	0.0100409	-0.278054	-0.366023	0.073127	-0.119511	4.85	182846	662	512	2928.9
23.36	22.0416	0.83768	0.397752	0.111115	-0.103684	0.410963	-0.0814631	-0.0672578	5.06	198034	666	512	2741.24
23.32	22.0001	0.86873	0.32488	0.203239	0.225819	-0.427096	0.0420007	0.14276	4.98	202000	662	511	2767.21
23.45	21.9454	0.884206	0.217354	0.21217	0.345421	0.426318	0.057184	0.0827282	4.99	200000	662	511	2687.98
22.71	21.8748	0.881503	0.0795671	0.120429	0.12491	-0.382142	-0.115693	-0.125529	4.99	113218	662	511	2733.17
22.68	21.8032	0.877654	-0.0554368	-0.0164342	-0.182713	0.311165	0.114582	-0.0507968	4.95	171700	664	513	2849.68
21.96	21.732	0.87576	-0.17038	-0.142365	-0.289037	-0.225093	-0.0602076	0.094726	4.88	176380	669	514	2859.76
22.06	21.6688	0.884815	-0.245228	-0.201684	-0.124918	0.127601	-0.0294596	0.0292972	4.92	8729	676	514	2874.15
22.2	21.6092	0.900644	-0.281428	-0.185577	0.0991934	-0.0413363	0.0895434	-0.0904257	5.09	7322	681	516	2897.34
22.25	21.551	0.92069	-0.284312	-0.113043	0.172973	-0.0264839	-0.0962005	-0.0227812	5.01	16200	679	519	2901.39
22.29	21.4919	0.942235	-0.262975	-0.0208564	0.08722	0.0694588	0.0541569	0.0846832	5.07	46000	669	519	2862.56
22.2	21.4292	0.962057	-0.228841	0.0520178	-0.0208094	-0.0828782	0.0122439	0.0210883	4.9	59414	671	521	2804.73
22.32	21.3635	0.980775	-0.188521	0.0862267	-0.046995	0.0763171	-0.0572735	-0.067615	4.98	28723	673	521	2810.31
22.12	21.2965	1.00035	-0.146078	0.0833325	-0.0255688	-0.0549726	0.0671315	-0.018759	4.85	49294	674	521	2859.5
22.05	21.2281	1.02088	-0.106249	0.0581985	-0.0374453	0.0315714	-0.0433013	0.0567607	4.85	17827	671	522	2864.37
21.68	21.1654	1.05009	-0.064117	0.0407515	-0.0606419	-0.0187707	0.00489606	0.0283021	4.95	237634	670	522	2870.43
21.98	21.1031	1.0822	-0.0302771	0.0334206	-0.0346604	0.0170531	0.0121266	-0.0746758	4.99	1510	675	522	2904.83
22	21.0464	1.12233	-0.00230123	0.0411997	0.0724821	-0.031534	-0.00661801	-0.0288687	4.93	30520	683	525	2955.15
22.05	20.9885	1.16218	0.00747467	0.0391459	0.140433	0.0532918	-0.0157925	0.0721209	4.86	78500	681	525	3018.8
22.07	20.9262	1.19741	-0.00606748	0.00953933	0.0590737	-0.0713607	0.0316491	0.0357477	4.81	147300	679	528	2999.36
22.1	20.8594	1.22745	-0.0388176	-0.0444462	-0.108946	0.0895874	-0.000409522	-0.0563388	4.79	40100	680	528	3009.96
22.05	20.7948	1.25949	-0.073827	-0.0940134	-0.168158	-0.0985569	-0.0510288	-0.0299873	4.84	49520	675	527	2960.97
22.05	20.7391	1.29991	-0.0952548	-0.112471	-0.0379531	0.0817923	0.0588372	0.0314508	5.41707	21355	676	527	2979.43
21.92	20.6836	1.33864	-0.109273	-0.108828	0.116532	-0.0484841	-0.0273562	-0.00269802	4.84	50600	679	526	2957.82
21.73	20.626	1.37172	-0.116284	-0.0894174	0.124752	0.00627319	-0.0148231	0.00680827	4.77	21103	679	524	2919.83
21.9	20.5663	1.39802	-0.113239	-0.0555169	0.00134522	0.0437127	0.0474977	0.0308185	4.95	55114	677	523	3000.64
21.53	20.5057	1.41781	-0.0962096	-0.00724082	-0.0968835	-0.0956836	-0.0523789	-0.0522682	5.2	25171	673	523	3003.91
22.07	20.4401	1.42568	-0.0688713	0.0453158	-0.0706106	0.146591	0.0286973	-0.0437614	5.16	55366	676	522	3009.53
21.95	20.3723	1.42402	-0.0267248	0.101427	0.0412986	-0.1839	0.0229456	0.120884	5.23	2543	675	522	3053.07
21.95	20.2992	1.40896	0.0264692	0.148906	0.0956839	0.203755	-0.0710809	0.0327017	5.3	55113	675	521	3050.59
21.76	20.2242	1.38401	0.0943886	0.183781	0.0390283	-0.192801	0.0939153	-0.172301	5.27	36943	674	520	3008.42
21.77	20.152	1.35387	0.179707	0.199435	-0.0521551	0.145038	-0.0663238	0.00235068	5.41	10856	670	520	2984.96
21.77	20.0778	1.31321	0.269451	0.170297	-0.091242	-0.0693824	-0.0282099	0.195914	5.57	540	674	520	3033.96
21.75	19.9944	1.25394	0.346244	0.0780833	-0.0436725	-0.015831	0.151523	-0.043634	5.58	5899	674	522	3023.65
21.63	19.9109	1.18618	0.415043	-0.046619	0.07841	0.112359	-0.181568	-0.17285	5.53	19608	686	523	3066.64
21.55	19.8308	1.11398	0.473209	-0.168552	0.149806	-0.218434	0.052563	0.0733129	5.6	98861	685	524	3082.36
21.3	19.7503	1.03315	0.506232	-0.265217	0.0462417	0.314395	0.146633	0.119996	5.47	1022	685	524	3078.12
20.01	19.6568	0.930242	0.490545	-0.325758	-0.165147	-0.37694	-0.255092	-0.089375	5.46	75631	687	525	3033.66
21	19.5607	0.817074	0.437434	-0.301629	-0.197815	0.414414	0.210116	-0.0137822	5.56	200	686	525	3042.82
20.09	19.4628	0.69577	0.351412	-0.174759	0.0383916	-0.423853	-0.0284909	0.0708589	5.54	700	694	525	2972.58
20.9	19.3708	0.575715	0.246863	0.0465091	0.298227	0.401766	-0.184675	-0.0811429	5.74	32057	695	525	2952.89
20.01	19.2798	0.452207	0.121428	0.292965	0.220651	-0.363408	0.269822	-0.047328	5.96	17399	697	525	2959.24
20	19.1786	0.313615	-0.0340298	0.467425	-0.190665	0.31856	-0.165907	0.156983	5.89	22603	696	524	2946.67
18.25	19.0686	0.162513	-0.206516	0.514245	-0.447101	-0.247734	-0.0172502	0.0373376	6.61	96012	697	525	2964.7
18.99	18.9614	0.0133107	-0.365279	0.432134	-0.150289	0.155134	0.16831	-0.202466	6.83	701	696	527	2953.67
18.49	18.8553	-0.134469	-0.497893	0.231484	0.412733	-0.0541309	-0.226093	-0.0319518	6.33	63207	693	531	2945.59
18.4	18.7454	-0.284589	-0.598503	-0.0513877	0.559812	-0.0499182	0.166922	0.241699	6.17	86474	699	532	2938.32
17.14	18.6245	-0.443006	-0.664015	-0.350652	0.0357465	0.167191	-0.00403181	0.0266667	5.98	109042	701	535	2992.64
15.66	18.5118	-0.586461	-0.657906	-0.544437	-0.575007	-0.277215	-0.140714	-0.232233	6.12	254733	697	537	2991.27
16.6	18.4184	-0.701394	-0.563075	-0.5588	-0.573031	0.340262	0.145773	-0.0549158	6.19	81288	697	538	2997.84
16.63	18.334	-0.798114	-0.40351	-0.419873	0.0266265	-0.374989	-0.0853412	0.167079	5.85	8327	690	538	2913.25
18	18.2454	-0.891633	-0.217523	-0.20851	0.562592	0.374715	0.0211312	0.0786005	5.69	72204	689	538	2832.11
17.6	18.1409	-0.994291	-0.0398143	-0.00431702	0.492029	-0.316426	0.0437571	-0.0947178	5.89	52338	681	539	2832.59
17.25	18.0407	-1.08346	0.140285	0.186272	-0.00722048	0.223875	-0.054461	-0.060672	6.01	81732	682	539	2837.04
17.28	17.948	-1.15449	0.313094	0.341997	-0.418698	-0.129652	-0.00375501	-0.00271091	5.8	20163	687	544	2835.86
17.43	17.8591	-1.21114	0.457458	0.429809	-0.423035	0.0399548	0.0441846	0.0503189	5.84	14202	683	544	2827.11
17.18	17.7673	-1.26086	0.549814	0.421114	-0.106745	0.0308082	-0.0153079	0.0910727	6.1	139111	685	544	2850.86
17.24	17.6701	-1.30608	0.578611	0.316812	0.241325	-0.0612976	-0.0464285	-0.0619497	6.04	8812	686	544	2843.68
17.15	17.577	-1.33633	0.554499	0.157637	0.402103	0.0496532	0.0876317	-0.152644	6.05	19899	687	544	2807.51
16.97	17.484	-1.35576	0.475816	-0.0295899	0.26458	-0.00981696	-0.0782352	0.0777217	5.98	28724	682	544	2806.91
16.31	17.3853	-1.37029	0.344133	-0.216644	-0.0925754	-0.0403882	0.0154582	0.212366	5.95	26905	680	543	2825.48
15.78	17.2853	-1.37487	0.180146	-0.355597	-0.393713	0.0962663	0.0887141	-0.0948963	5.72	127204	677	543	2843.64
14.66	17.1876	-1.36463	0.0088363	-0.405027	-0.373672	-0.140797	-0.159722	-0.261503	5.78	90762	675	543	2821.67
15.73	17.1086	-1.32182	-0.131321	-0.332882	-0.00537471	0.146122	0.118373	0.135357	5.85	2253	673	544	2815.09
15.64	17.0318	-1.26447	-0.249713	-0.196369	0.346999	-0.130596	-0.0259996	0.230556	6.01	27051	673	546	2822.44
15.5	16.9565	-1.19446	-0.340776	-0.0448564	0.37179	0.105661	-0.045427	-0.162969	6.02	50092	674	546	2821.05
15.39	16.887	-1.10837	-0.395017	0.0869998	0.0737343	-0.0820684	0.0688563	-0.190381	6.1	25466	674	546	2822.45
15.33	16.8188	-1.01198	-0.417032	0.166452	-0.286076	0.0597033	-0.0765529	0.163224	6.08	33019	676	547	2916.62
15.5	16.756	-0.902184	-0.403845	0.194355	-0.38628	-0.0398018	0.0918625	0.164687	5.95	20812	674	548	2913.51
15.58	16.7029	-0.775446	-0.355048	0.18695	-0.141151	0.0146599	-0.100915	-0.166561	6.01	50839	676	549	2925.23
16.28	16.6641	-0.629261	-0.276597	0.157662	0.214151	-0.00389157	0.024432	-0.172417	5.93	35932	675	549	2938.68
16.61	16.6285	-0.478213	-0.19862	0.0891466	0.324775	-0.0084444	0.102285	0.130552	6.19	52247	681	550	2934.1
16.5	16.5918	-0.330497	-0.143316	-0.0209481	0.113228	0.027288	-0.196814	0.196505	6.1	30251	679	549	2936.05
15.79	16.548	-0.195168	-0.128171	-0.156985	-0.173255	-0.0479947	0.183141	-0.100693	6.09	55701	678	549	2927.16
15.83	16.5004	-0.0709554	-0.150322	-0.269393	-0.226076	0.0852919	-0.0143279	-0.210456	5.84	31500	683	549	2833.07
16	16.4591	0.0511673	-0.191018	-0.297559	-0.0158599	-0.140505	-0.214512	0.0988488	5.84	14569	685	548	2842.19
16.49	16.4202	0.164812	-0.247172	-0.231178	0.153306	0.191276	0.302732	0.197725	5.89	17971	684	547	2887.21
16.07	16.368	0.251155	-0.326355	-0.105114	0.060436	-0.216655	-0.148358	-0.108786	5.7	3058	688	546	2872.82
16.02	16.3206	0.328043	-0.38834	0.0812542	-0.0801345	0.22572	-0.11448	-0.127756	5.66	4001	684	545	2885.11
16.42	16.2735	0.389577	-0.420809	0.272487	-0.0529001	-0.23517	0.255851	0.0666257	5.84	9601	686	544	2888.81
16.58	16.2187	0.425592	-0.419715	0.396106	0.0883969	0.25205	-0.170214	0.0663762	5.54	41500	688	544	2878.56
16.51	16.1541	0.433591	-0.373137	0.411302	0.13786	-0.256783	-0.0260908	0.0295828	5.67	3451	688	544	2905.55
16.56	16.0917	0.426426	-0.254792	0.330777	0.0173819	0.252194	0.176137	-0.0100996	5.63	8112	688	543	2891.96
16.07	16.0306	0.403776	-0.0618254	0.172714	-0.164216	-0.240551	-0.178445	-0.161036	4.95	6824	689	543	2854.29
16.67	15.9809	0.376686	0.209908	-0.0169847	-0.186349	0.212337	0.0419881	0.00486456	4.76	704	693	541	2895.7
16.6	15.9338	0.335432	0.527128	-0.220625	-0.0262263	-0.186296	0.0783747	0.253957	4.68	3495	694	541	2912.56
16.61	15.8794	0.268662	0.84527	-0.416807	0.15092	0.168174	-0.0836266	-0.0511942	4.51	5684	699	541	2931.59
16.7	15.8165	0.175555	1.13044	-0.552452	0.20057	-0.137356	0.0276825	-0.303751	4.46	3124	705	541	2929.61
16.81	15.758	0.0704911	1.36689	-0.553936	0.109989	0.0905062	0.0154984	0.149597	4.61	16153	710	541	2932.48
16.6	15.6902	-0.0599597	1.50805	-0.415166	-0.0937812	-0.0322935	-0.0208105	0.294035	4.96	90148	730	541	2988.6
16.73	15.6165	-0.210558	1.536	-0.138456	-0.233061	-0.0124191	0.0365951	-0.214179	4.7	6199	720	538	3006.39
16.73	15.5493	-0.366093	1.45352	0.244843	-0.142768	0.0368396	-0.0647103	-0.244881	4.58	7462	720	537	3017.29
16.82	15.483	-0.530845	1.24727	0.625181	0.078151	-0.0577474	0.0409073	0.227585	4.57	30501	724	539	3016.85
16.84	15.4028	-0.718877	0.902801	0.862558	0.198139	0.0892069	0.0508729	0.187863	4.53	17900	716	538	2988.09
15.98	15.3141	-0.921655	0.447592	0.884128	0.159699	-0.108396	-0.103685	-0.170783	4.42	69602	725	538	2994.92
14.98	15.2251	-1.12662	-0.0723754	0.681943	0.0447118	0.119555	0.0717076	-0.130626	4.62	165685	725	537	3049.38
13.48	15.1391	-1.32644	-0.609628	0.298033	-0.0796799	-0.127036	0.021688	0.0935419	4.78	182297	730	537	3060.69
12.13	15.0581	-1.5151	-1.11552	-0.180035	-0.178254	0.128452	-0.110469	0.102351	4.77	33379	728	537	3054.02
10.92	14.9859	-1.68492	-1.54136	-0.635224	-0.190093	-0.132358	0.113246	-0.0175917	4.92	89381	728	536	3054.3
10.81	14.9245	-1.83058	-1.84758	-0.955085	-0.0591876	0.128849	-0.0348403	-0.127279	4.84	162085	725	536	3043.56
10.07	14.8814	-1.94157	-1.99958	-1.05171	0.169081	-0.132517	-0.0870861	-0.0664128	4.66	159254	728	535	3036.6
10.59	14.8573	-2.01591	-1.98847	-0.908054	0.274678	0.109717	0.115301	0.136912	4.68	75063	725	535	3027.9
10.48	14.8322	-2.0748	-1.84708	-0.596006	0.0601995	-0.071324	-0.0563106	0.0870966	4.64	21626	724	535	3039.01
10.38	14.8095	-2.11394	-1.58628	-0.175713	-0.265816	0.0381975	0.00274988	-0.126364	4.55	599947	729	534	3012.82
11.33	14.807	-2.11381	-1.20601	0.299991	-0.307136	-0.0265953	-0.0027072	-0.0960502	4.58	163590	725	533	3015.83
12.46	14.8284	-2.071	-0.737168	0.729688	-0.0227955	-0.00279548	-0.0360958	0.0573805	4.5	45831	725	532	3050.17
13.71	14.8504	-2.01295	-0.256393	0.962874	0.208886	0.0271487	0.0731803	0.0476405	4.52	393974	728	532	2992
14.34	14.8646	-1.95117	0.180449	0.92237	0.160753	-0.0246232	-0.0465991	0.0446107	4.47	259760	729	531	2994.32
14.2	14.8755	-1.88231	0.545243	0.634712	-0.00509951	0.00399613	-0.0158407	-0.000134021	4.41	89281	731	531	2979.34
14.06	14.8858	-1.80439	0.820245	0.195863	-0.0434838	0.0385136	0.0769584	-0.151725	4.37	24207	735	530	2953.39
13.92	14.907	-1.70655	1.00747	-0.253822	0.0453914	-0.108444	-0.0966661	-0.00159569	4.4	274	736	530	2971.28
13.78	14.9194	-1.61121	1.07876	-0.628668	-0.00652942	0.184047	0.0160177	0.21221	4.62	13458	738	531	2978.46
13.64	14.9218	-1.52051	1.04267	-0.833957	-0.188116	-0.21862	0.167522	0.0222681	4.68	957	735	531	2982.43
13.5	14.9388	-1.40853	0.952157	-0.778539	-0.164756	0.199971	-0.278022	-0.232712	4.72	8568	735	531	2976.7
14.18	14.9735	-1.27275	0.833149	-0.489185	0.124096	-0.159509	0.109451	-0.0947879	4.94	74900	736	531	3004.28
14.78	15.0104	-1.13263	0.681155	-0.10242	0.310155	0.0794845	0.224528	0.218371	4.87	42666	735	531	3025.68
14.63	15.0333	-1.00796	0.491379	0.227945	0.10392	0.0493799	-0.439481	0.173508	4.76	5984	739	532	3018.75
14.8	15.0508	-0.891103	0.295238	0.431099	-0.248174	-0.19011	0.365791	-0.178209	4.87	8	739	532	3002.64
14.34	15.0713	-0.773795	0.124795	0.494881	-0.298626	0.320882	-0.00310171	-0.256929	4.89	26	738	533	3050.67
14.2	15.0972	-0.654364	-0.00145589	0.441615	0.0315281	-0.426591	-0.434498	0.166536	4.8	20029	734	534	3125.2
16.6	15.1326	-0.530254	-0.0743052	0.314183	0.340138	0.468386	0.602022	0.328517	4.69	36134	734	539	3110.04
14.09	15.1466	-0.436055	-0.134781	0.114938	0.183863	-0.426309	-0.348583	-0.235663	4.48	47226	734	542	3109.55
14.23	15.1657	-0.344231	-0.152675	-0.0524897	-0.184761	0.333803	-0.107976	-0.284808	4.68	42019	737	543	3104.11
14.58	15.1901	-0.255134	-0.134802	-0.145801	-0.308137	-0.233324	0.419712	0.267686	4.76	11277	736	546	3108.1
14.81	15.2072	-0.183376	-0.11098	-0.183712	-0.0688856	0.144421	-0.418297	0.202408	4.89	18863	734	549	3084.8
14.99	15.2144	-0.132482	-0.0975803	-0.187151	0.256273	-0.0657823	0.192529	-0.248987	4.7	58903	734	551	3089.71
15.09	15.2117	-0.101917	-0.101907	-0.170456	0.309199	0.0207452	0.0898375	-0.104486	4.6	37881	734	554	3085.88
14.94	15.2055	-0.0836994	-0.117443	-0.12907	0.0464499	-0.00026621	-0.239118	0.235502	4.7	69305	728	554	3068.33
14.79	15.2039	-0.0675518	-0.132319	-0.0545221	-0.245851	-0.00120137	0.214456	0.0256135	4.69	17223	732	555	3070.31
14.64	15.2082	-0.0505908	-0.143274	0.0417423	-0.284574	-0.0174888	-0.114913	-0.216344	4.69	6716	733	556	3070.03
15.08	15.2221	-0.0282244	-0.147008	0.137128	-0.0593735	0.0337379	0.0185646	0.0244202	4.54	37634	733	559	3074.68
15.44	15.2352	-0.010836	-0.158461	0.184331	0.168841	-0.0423404	0.0288879	0.155281	4.46	82982	733	559	3085.49
15.44	15.2567	0.0115054	-0.168454	0.175657	0.215693	0.0339366	-0.0550326	-0.0378316	4.37	41844	734	561	3063.3
15.14	15.2741	0.0258034	-0.19315	0.0905949	0.0571781	-0.0123377	0.0821456	-0.126079	4.08	359	743	566	3067.35
14.99	15.2947	0.0400918	-0.221598	-0.03546	-0.106679	-0.0117938	-0.0917594	0.0654541	3.93	39428	743	572	3072.09
14.85	15.3171	0.053712	-0.25048	-0.161188	-0.133579	0.0268403	0.0477238	0.0834023	4.13	6241	742	574	3090.71
14.87	15.3418	0.067602	-0.273525	-0.241389	-0.04958	-0.0270761	0.0507453	-0.0816702	4.01	28715	746	578	3091.93
14.72	15.3754	0.0895991	-0.27628	-0.235673	0.0387098	0.00517492	-0.153304	-0.0340758	4.08	18516	744	581	3095.95
15.1	15.4159	0.117527	-0.258594	-0.149737	0.0415555	0.0215098	0.151618	0.050361	4.08	10299	744	586	3078.86
15.28	15.4596	0.147173	-0.225181	-0.0213815	-0.0087503	-0.0501659	-0.0262174	-0.0180827	4.03	19709	736	593	3021.98
15.6	15.5103	0.182048	-0.173754	0.106927	-0.0109969	0.0679662	-0.152096	-0.00262323	4.02	4008	737	593	3023.51
15.7	15.5586	0.211309	-0.12035	0.174192	0.0221856	-0.0771233	0.231385	0.0252869	3.98	29416	734	597	3002.85
15.63	15.6022	0.232114	-0.0705238	0.157071	0.0325851	0.0878361	-0.112691	-0.0330145	4.4	34780	733	602	3026.05
15.85	15.6497	0.25372	-0.0134444	0.0848321	0.0109289	-0.0942408	-0.117305	0.00864409	4.16	34347	739	602	3023
16	15.7041	0.279197	0.0533457	-0.00452514	-0.0342776	0.0806237	0.258252	0.0403148	4.21	2701	742	603	3025.87
15.85	15.7584	0.300812	0.117622	-0.0867265	-0.0806369	-0.0491819	-0.198457	-0.0710998	4.42	23984	749	608	3042.31
16.21	15.8183	0.323921	0.181492	-0.126009	-0.0540512	0.0015928	-0.0182487	-0.0151995	4.54	34249	751	609	3033.9
16.6	15.8802	0.343891	0.234273	-0.118844	0.0347162	0.0460425	0.208503	0.104906	4.62	21216	749	611	2980.43
16.69	15.9363	0.35134	0.259913	-0.0853986	0.0940467	-0.0842557	-0.226499	-0.0344731	4.43	29964	748	613	2998.17
16.7	15.9855	0.344821	0.255338	-0.0377171	0.0761875	0.120457	0.0860296	-0.0992506	4.95	20524	749	613	2987.86
16.68	16.0303	0.327012	0.2267	0.0202346	0.00949906	-0.144137	0.110216	0.105037	5.02	6275	757	616	2998.48
16.69	16.0708	0.298984	0.181865	0.0834208	-0.0495816	0.160447	-0.207294	0.0828063	4.96	3584	757	617	3004.7
16.67	16.1186	0.273788	0.143677	0.158469	-0.0505609	-0.167157	0.147797	-0.154606	5.66	14781	755	642	3048.14
16.79	16.1728	0.25096	0.115975	0.217449	-0.0389058	0.143533	-0.0190488	-0.0820984	5.43	60731	756	649	3065.25
16.62	16.2237	0.220014	0.0871975	0.212066	-0.0580892	-0.0906784	-0.091051	0.181863	5.52	48436	754	654	3058.5
16.68	16.2721	0.181795	0.0584231	0.12837	-0.030897	0.0205617	0.141735	0.0914905	5.65	5934	754	658	3061.35
16.51	16.3179	0.13672	0.0305255	-0.0188097	0.0904204	0.0613402	-0.121152	-0.211837	5.81	3218	752	660	3063.81
16.35	16.3627	0.0867157	0.00579444	-0.186634	0.198943	-0.14345	0.0544285	-0.0868082	5.87	86	752	660	3041.17
16.4	16.4023	0.0280628	-0.0204517	-0.326075	0.114563	0.215386	0.0258591	0.244506	5.95	115	753	663	3083.88
15.78	16.4333	-0.041845	-0.0500097	-0.384106	-0.144674	-0.251807	-0.075077	0.0898772	5.81	1281	759	672	3128.25
15.71	16.4687	-0.107198	-0.0616308	-0.300065	-0.287858	0.25313	0.111013	-0.249462	5.81	253	774	671	3131.94
15.55	16.516	-0.15883	-0.0448157	-0.0732047	-0.125125	-0.233361	-0.148202	-0.1104	5.94	838	777	672	3116.31
16.99	16.5728	-0.199108	-0.00996571	0.216099	0.168267	0.168384	0.0964394	0.219964	5.81	1168	775	675	3112.35
16.82	16.6116	-0.257854	-0.00241215	0.419799	0.233715	-0.0604629	0.0470398	0.100636	5.88	20	783	678	3104.27
16.65	16.6388	-0.327557	-0.0177089	0.477206	0.0758815	-0.0381246	-0.138367	-0.115438	5.9	1	873.84	972.773	3100.49
16.48	16.6695	-0.390331	-0.0331827	0.397829	-0.0535494	0.110501	0.126133	-0.0924451	6.03	816	793	678	3122.44
16.32	16.6995	-0.449071	-0.0498678	0.203155	-0.068814	-0.151245	-0.0532507	-0.014882	6.24	617	792	681	3102.73
16.16	16.7334	-0.497411	-0.0588164	-0.0423913	-0.0526677	0.154371	-0.0152056	0.143557	6.5	208	790	681	3128.94
16	16.7647	-0.541298	-0.0660228	-0.277983	-0.0996004	-0.12492	0.0329686	0.107908	6.41	4459	794	685	3125.32
15.84	16.798	-0.574332	-0.0627934	-0.427911	-0.102067	0.0793819	-0.00217053	-0.218652	6.23	2913	802	684	3133.33
15.68	16.8445	-0.583739	-0.0348859	-0.436039	0.064173	-0.0414375	-0.0277693	-0.174707	6.15	157	811	689	3147.89
16.49	16.8974	-0.576822	0.00304389	-0.325216	0.239281	-0.00204701	-0.0390899	0.274858	6.13	1562	816	693	3128.37
16.33	16.9399	-0.572312	0.0205754	-0.169473	0.153016	0.0439414	0.151919	0.194934	5.92	4063	837	694	3171.28
16.17	16.9659	-0.576312	0.00834034	-0.0171631	-0.140799	-0.0408795	-0.130968	-0.299854	5.67	2561	837	694	3196.04
16.49	17.0091	-0.551535	0.0133867	0.161155	-0.246357	-0.00474139	-0.0290835	-0.132766	5.41	12859	861.124	980.434	3210.37
16.93	17.0638	-0.503902	0.0285437	0.319506	-0.0831358	0.0438974	0.140993	0.231161	5.74	12041	858.724	973.099	3206.99
16.76	17.1122	-0.453184	0.0263394	0.384741	0.0980393	-0.0632945	-0.115947	0.0544338	5.55	11524	839	698	3205.06
17.14	17.1592	-0.394925	0.0103479	0.344448	0.135593	0.0682662	0.0150473	-0.101085	5.9	1272	863.209	951.393	3208.45
16.97	17.2061	-0.328238	-0.0167675	0.213476	0.0597943	-0.0575687	0.0592567	-0.0249867	5.58	3449	825	699	3192.86
17.05	17.2545	-0.251763	-0.0501144	0.0311406	-0.00784274	0.0319175	-0.0473979	-0.0361128	5.48	12254	865.58	952.46	3218.15
16.88	17.3061	-0.164689	-0.0851805	-0.154023	-0.0295934	-0.00171071	-0.0296589	0.0428992	5.51	1402	865.677	961.885	3248.35
16.72	17.349	-0.0807513	-0.133629	-0.313562	-0.0746231	-0.0287625	0.0706681	0.147542	5.39	14531	864.398	960.369	3241.14
16.55	17.382	-0.00163437	-0.188932	-0.400707	-0.104939	0.0780701	0.02147	-0.0726509	5.34	4137	859.13	954.707	3241.74
16.55	17.4207	0.0898918	-0.218576	-0.35346	0.00791717	-0.130561	-0.15098	-0.202775	5	10008	875.792	954.173	3261.94
17.69	17.4809	0.210104	-0.1962	-0.160877	0.193784	0.146907	0.134093	0.102592	4.74	17146	895	711	3277
17.96	17.5341	0.326678	-0.160901	0.0623083	0.133404	-0.144704	0.00360214	0.155775	4.56	4613	893	713	3282.92
17.88	17.5772	0.434568	-0.121156	0.232952	-0.151026	0.156318	-0.108496	-0.0798308	4.58	5513	873	714	3250.03
18	17.6229	0.546573	-0.0621746	0.322375	-0.277583	-0.179369	0.114485	-0.0744657	4.46	384	868	717	3273.31
18.55	17.6715	0.661876	0.0127568	0.310563	-0.0509748	0.201312	-0.0545031	0.00693164	4.3	13610	862.516	952.496	3243.84
19.2	17.7185	0.774139	0.0909673	0.19917	0.279757	-0.218666	-0.0154416	0.00991011	4.37	12425	866	730	3204.71
19.2	17.7619	0.879822	0.161964	0.0238868	0.30918	0.2268	0.0509839	0.0928019	4.5	12425	868	738	3199.65
18.82	17.7914	0.966803	0.207601	-0.166289	-0.0462518	-0.206989	-0.0343653	0.0210332	4.3	34021	867	747	3222.24
18.63	17.8204	1.04918	0.244661	-0.276135	-0.354939	0.176322	0.0435561	-0.151239	4.61	2982	864	750	3215.37
18.44	17.8593	1.1378	0.286508	-0.245825	-0.23508	-0.149477	-0.103257	-0.0294584	4.46	1703	862.374	949.376	3232.88
19.81	17.9021	1.22513	0.320323	-0.10381	0.146039	0.106403	0.102611	0.166852	4.87	14951	867	756	3152.97
19.61	17.9309	1.29048	0.317126	0.0595318	0.310364	-0.0379837	0.0189371	0.0109012	4.79	6384	862	757	3155.04
19.41	17.9532	1.34113	0.285395	0.191353	0.123063	-0.0297689	-0.157091	-0.123931	5.01	1327	856	761	3140.53
19.61	17.9715	1.37965	0.232669	0.251041	-0.149633	0.0918364	0.198268	0.00685623	4.84	0	863	764	3117.68
19.61	17.9868	1.40729	0.16676	0.222698	-0.192992	-0.136996	-0.0812618	0.0838444	4.93	0	860	773	3122.98
19.61	18.003	1.42829	0.0994804	0.123982	0.00224057	0.160413	-0.125433	-0.00197894	5.09	0	845	775	3118.08
19.61	18.0145	1.43673	0.0298119	-0.0195813	0.143894	-0.164006	0.259348	-0.0636283	5.23	0	827	776	3102.88
19.61	18.0173	1.429	-0.0396865	-0.160957	0.0575513	0.165754	-0.181867	0.00544398	5.8	0	829	778	3137.43
19.61	18.0272	1.42275	-0.0814368	-0.222458	-0.0787771	-0.163207	-0.0466465	0.0840728	6.07	0	826	777	3139.56
19.61	18.0451	1.41928	-0.0919308	-0.183326	-0.077434	0.134804	0.21595	-0.052083	6.22	0	851.96	962.791	3110.15
18.75	18.0581	1.40466	-0.0912775	-0.0864154	0.0169813	-0.0850405	-0.20803	-0.127601	5.85301	671	801	777	3122.57
19.4	18.067	1.37937	-0.0840679	0.0269729	0.0742045	0.0306159	0.0632685	0.141375	6.32	1156	805	776	3114.66
19.68	18.0712	1.34323	-0.0750351	0.115209	0.028628	0.0237985	0.101668	0.152084	6.32	1985	820	775	3102.24
19.06	18.0691	1.29501	-0.0686828	0.150596	-0.0460668	-0.0602804	-0.156809	-0.233372	6.34	1916	818	775	3096.1
19.84	18.072	1.24771	-0.0520129	0.145832	-0.0216972	0.0762322	0.0947745	-0.120114	6.54	8796	855.975	961.265	3103.64
19.44	18.0766	1.19837	-0.0324125	0.101111	0.047708	-0.0854591	-0.0173721	0.292925	5.41	983	821	778	3135.92
19.41	18.0726	1.1365	-0.0264826	0.016657	0.0257428	0.0966451	-0.00657393	0.0557845	5.7	3370	816	778	3158.79
18.6	18.0663	1.06944	-0.0268917	-0.0661824	-0.0524662	-0.0961922	0.0212587	-0.299998	5.27	7767	823	780	3165.41
18.91	18.0655	1.00662	-0.0223472	-0.104249	-0.0578356	0.0781558	-0.0722082	0.0174937	5.03	3193	855.81	959.035	3154.32
18.52	18.0642	0.942246	-0.0207984	-0.0971793	0.0152123	-0.0554271	0.119932	0.258155	5.25	11003	826	775	3171.24
18.94	18.0541	0.868012	-0.0322007	-0.064146	0.0711141	0.0436932	-0.0939854	-0.0744904	5.49	15105	833	772	3161.67
18.79	18.0484	0.798899	-0.0367073	0.0020386	0.0749443	-0.036243	0.00182865	-0.161395	5.51	18634	842	770	3136.75
18.87	18.0465	0.735131	-0.0325955	0.0747655	-2.66486e-05	0.0158558	0.0851932	0.0720276	5.03	18368	840	768	3119.29
18.7	18.0401	0.668207	-0.0299017	0.110396	-0.115114	0.0226582	-0.118963	0.053513	5.03	19656	843	767	3112.76
18.5	18.0365	0.606579	-0.0186493	0.102802	-0.124056	-0.07296	0.101455	-0.00461084	4.69	21092	848	768	3103.43
18.5	18.033	0.547618	-0.0025435	0.0470927	0.0064707	0.122631	-0.0584888	0.0109053	4.99	15353	841	765	3108.77
18.49	18.0283	0.490371	0.0158191	-0.0411836	0.155536	-0.160427	0.00230562	-0.08864	4.83	20689	841	760	3113.01
18.29	18.0261	0.439147	0.039658	-0.124889	0.166315	0.179048	0.0695435	-0.0304621	5.19	3377	838	760	3101.3
18.29	18.0249	0.392241	0.0639825	-0.175257	-0.00920395	-0.179919	-0.149543	0.180762	5.42	13607	855.394	945.303	3123.14
18.5	18.0205	0.345128	0.0800554	-0.176722	-0.218002	0.162663	0.181564	0.00799746	5.31	7	843	754	3136.77
17.63	18.013	0.298113	0.086534	-0.118553	-0.217	-0.117341	-0.0903538	-0.255017	5.07	54	837	755	3142.55
18.68	18.0159	0.265606	0.0988165	0.00791803	0.0542339	0.0401898	-0.106707	0.0596424	4.97	5	837	755	3149.55
18.95	18.0137	0.230293	0.0930188	0.136921	0.274621	0.0413913	0.245416	0.254828	5.19	16	849.772	945.492	3159.17
18	17.9935	0.178101	0.0522769	0.208017	0.183249	-0.0857228	-0.173961	-0.112168	5.15	10	842	753	3140.17
18.33	17.975	0.130813	0.0083548	0.23684	-0.0591618	0.100599	-0.0219887	-0.165964	5.09	1708	842	753	3156.98
18.03	17.9598	0.0911734	-0.0275847	0.224239	-0.195287	-0.0951363	0.163842	0.119317	5.16	1026	842	753	3153.09
17.9	17.953	0.0644531	-0.0451538	0.172861	-0.133448	0.0607168	-0.159888	0.0611446	5.21	342	850	755	3166.98
18.15	17.9373	0.0321036	-0.0645318	0.0565973	-0.0221713	-0.00883387	0.0131079	-0.12742	5.27	1002	853	754	3183.18
17.95	17.9174	-0.000997728	-0.0777499	-0.0952162	0.0665675	-0.0289154	0.182779	0.0837898	5.11	388	857.546	943.462	3196.7
17.29	17.8987	-0.0285459	-0.0740505	-0.231542	0.142102	0.0399616	-0.252857	0.101604	4.89	575	869	753	3216.84
17.44	17.8854	-0.0459202	-0.0472761	-0.306305	0.166015	-0.0218142	0.100813	-0.229884	5.12	650	868	753	3217.93
17.63	17.875	-0.0561247	-0.0043683	-0.303197	0.0390758	-0.0392193	0.163321	-0.0443973	5.05	348	869	753	3212.99
17.58	17.8578	-0.069877	0.0363285	-0.236762	-0.217	0.142673	-0.335584	0.347293	4.93	652	869	753	3229.62
17.52	17.8366	-0.0843116	0.0738585	-0.111748	-0.329689	-0.261891	0.289406	-0.0254951	4.97	1507	868.741	934.651	3202.08
17.89	17.822	-0.0880391	0.118176	0.0661639	-0.0765843	0.378018	-0.0237423	-0.431354	5.08	1071	865	753	3239.96
17.83	17.8176	-0.0774562	0.167378	0.256369	0.340953	-0.488533	-0.320884	0.105069	5.04	485	868	754	3253.33
19.97	17.8131	-0.0653244	0.196264	0.376701	0.423042	0.553621	0.458402	0.447772	5.06	1098	868	754	3261.22
17.63	17.781	-0.081778	0.163728	0.346231	-0.0139929	-0.526191	-0.229222	-0.199025	5.34	1935	860	750	3251.38
17.68	17.7545	-0.0911616	0.115502	0.233853	-0.416462	0.431754	-0.141896	-0.321059	5.38	605	858.612	937.749	3253.43
17.65	17.7334	-0.0931386	0.0594288	0.0840124	-0.331148	-0.306069	0.325886	0.215169	5.19	35	862	750	3228.66
17.44	17.7131	-0.0926281	-0.00456089	-0.0691839	0.111706	0.16353	-0.213102	0.170476	5.23	1188	862	750	3241.73
17.48	17.6931	-0.0907028	-0.0716801	-0.192275	0.400708	-0.0211429	-0.0531224	-0.177598	5.9	146	859	748	3246.93
17.48	17.6711	-0.0901896	-0.138689	-0.265618	0.218539	-0.106226	0.216968	-0.0449282	5.46	834	859	747	3230.03
17.21	17.6451	-0.0934488	-0.200581	-0.279593	-0.202849	0.214171	-0.127905	0.105563	5.59	2159	855	746	3218.31
16.8	17.6258	-0.0889515	-0.235942	-0.217629	-0.347478	-0.290391	-0.103005	-0.0263793	5.48	4401	855	746	3233.87
17.72	17.6178	-0.0725172	-0.236766	-0.0989062	-0.0760581	0.303588	0.201239	-0.0398195	5.37	51	848	745	3242.41
17.4	17.5945	-0.0738948	-0.23908	-0.00514	0.205914	-0.256562	-0.0691805	0.0141528	5.23	898	841	746	3240.66
18	17.5625	-0.0863781	-0.233476	0.056904	0.21783	0.196583	-0.112917	0.0521548	5.12	3317	841	746	3216.75
17.34	17.5385	-0.0919352	-0.195471	0.11854	0.0446526	-0.146634	0.162068	0.0284997	5.16	852	847.64	951.548	3212.76
17.26	17.5146	-0.0989756	-0.13548	0.169683	-0.122407	0.10759	-0.0573586	-0.128362	5.15	12305	834	741	3237.02
17.29	17.4917	-0.107052	-0.0574162	0.204973	-0.145196	-0.0851785	-0.0931074	-0.0418952	5.1	1027	841	735	3239.33
17.32	17.4646	-0.122355	0.0250592	0.205737	-0.0623792	0.0793897	0.140014	0.206241	5.19	5071	841	735	3241.76
18	17.4267	-0.152086	0.0978004	0.158205	0.0284317	-0.0751024	-0.0188051	0.0366821	5.14	3816	841	735	3268.94
17.3	17.3878	-0.185287	0.17048	0.088042	0.116438	0.0830384	-0.132845	-0.246338	5.13	10854	849.204	961.355	3237.45
17.35	17.3544	-0.214414	0.248384	0.0172482	0.164087	-0.109119	0.145791	-0.0179135	4.99	13501	854	736	3250.81
17.31	17.3191	-0.247407	0.315634	-0.0630179	0.0637573	0.136406	-0.00757623	0.25367	4.93	11920	854	735	3261.61
17	17.2707	-0.295853	0.353129	-0.16024	-0.160289	-0.138996	-0.147978	0.0019053	4.96	27856	846	734	3245.22
16.86	17.2258	-0.341172	0.38053	-0.223933	-0.243333	0.123085	0.212622	-0.207481	4.97	39879	846	734	3248.55
16.7	17.1836	-0.383044	0.396547	-0.232511	-0.0656245	-0.0990558	-0.142998	-0.023401	4.76	24991	865.519	967.958	3269.45
16.99	17.1484	-0.416654	0.402489	-0.177195	0.208017	0.0612732	-0.0378369	0.16455	4.62	13538	840	730	3266.96
16.93	17.1075	-0.455512	0.376913	-0.0933395	0.252586	-0.0218594	0.195542	0.0293993	4.73	22153	838	729	3252.95
16.54	17.0551	-0.505521	0.310606	-0.00566366	0.0120844	0.00720266	-0.190213	-0.109105	4.75	12504	838	729	3241.31
16.95	17.0049	-0.550902	0.225326	0.100304	-0.204779	-0.00892034	0.0579761	-0.00696784	4.91	36161	844	731	3210.24
16.6	16.9613	-0.586011	0.131984	0.215251	-0.16626	0.00989802	0.068957	0.0330782	4.68	20240	843	733	3222.51
16.55	16.9155	-0.619727	0.0232609	0.29417	0.0213696	-0.0124952	-0.121031	-0.0184081	4.81	9382	843	733	3270.31
16.55	16.8644	-0.655215	-0.100055	0.302963	0.12917	0.0220311	0.104707	0.0602426	5.05	11126	843	733	3281
16.03	16.809	-0.690298	-0.227519	0.234623	0.0853548	-0.0260718	-0.0419915	0.0292569	4.88	38449	872.45	969.151	3286.62
16	16.7551	-0.717667	-0.340651	0.110826	0.00644659	0.0243555	-0.0152063	-0.143865	4.78	11418	834	745	3269.39
15.89	16.7074	-0.731417	-0.423825	-0.0369384	-0.0121345	-0.0218563	0.0363241	-0.0135405	4.86	34554	829	748	3288.97
15.3	16.6626	-0.734752	-0.475974	-0.188487	-0.027469	0.00434687	-0.0590099	0.198593	4.92	93268	828	752	3273.83
14.81	16.6078	-0.740958	-0.509665	-0.331585	-0.105389	0.0359881	0.093128	-0.0368947	4.94	118153	828	753	3275.96
14.59	16.5535	-0.73804	-0.506613	-0.406077	-0.107671	-0.0761284	-0.0634771	-0.189215	9.76473	50182	860.405	963.427	3246.07
15.25	16.5146	-0.709262	-0.445818	-0.358566	0.064194	0.091433	-0.0609937	0.0883333	4.94	51771	835	754	3222.17
15.34	16.477	-0.669777	-0.35085	-0.220006	0.203471	-0.0983261	0.154987	0.0987596	4.85	116520	835	755	3196.71
15.52	16.4367	-0.624385	-0.236701	-0.0327772	0.113227	0.108569	-0.108281	-0.102733	4.82	67552	822	754	3170.69
15.54	16.4015	-0.564909	-0.103531	0.169569	-0.124156	-0.122765	-0.0523223	0.0164155	4.74	21260	822	754	3172.1
15.9	16.37	-0.493481	0.0348161	0.332834	-0.263529	0.129171	0.178115	0.0544315	4.56	126544	849.749	967.968	3173.15
16.08	16.3402	-0.413153	0.162626	0.408329	-0.137379	-0.125339	-0.153925	-0.122526	4.83	126544	819	750	3129.53
16.77	16.317	-0.319948	0.272588	0.376768	0.157532	0.101321	-0.0204606	0.0321916	4.49	45572	821	747	3134.57
16.96	16.2847	-0.232183	0.333083	0.216153	0.286731	-0.0644139	0.185699	0.162956	4.6	13447	822	747	3140.85
16.54	16.2379	-0.156714	0.333577	-0.0325002	0.11994	0.0479322	-0.152142	-0.100186	5.54	81352	823	745	3152.19
16.29	16.1959	-0.0726965	0.305137	-0.252478	-0.108931	-0.0432663	-0.0293833	-0.117377	4.56	35544	825	745	3154.66
16.12	16.1618	0.0229722	0.260437	-0.365137	-0.192912	0.0274645	0.155625	0.124915	4.44	9194	832	743	3143.71
15.84	16.1237	0.116763	0.192284	-0.357841	-0.141358	-0.000781463	-0.117133	0.0286323	4.39	30036	825	740	3135.35
16.21	16.087	0.213645	0.116956	-0.23173	-0.0117488	-0.0259734	-0.0251474	-0.0925592	4.51	208920	815	737	3127.37
16.2	16.0575	0.318987	0.0509503	-0.0265514	0.123976	0.0389929	0.119918	0.043232	4.57	128196	812	733	3103.04
16.29	16.0251	0.420775	-0.0122376	0.166403	0.161003	-0.0439633	-0.0963394	0.00099249	4.42	50599	809	729	3078.61
16.5	15.9896	0.517398	-0.0678863	0.278413	0.0830203	0.0524837	-0.000960281	-0.0655294	4.51	38130	811	728	3080.53
16.48	15.9529	0.61005	-0.108392	0.278601	-0.0492741	-0.0663582	0.0832253	0.11138	4.45	65950	814	726	3052.78
16.23	15.91	0.692583	-0.135724	0.169158	-0.156253	0.0909657	-0.0793993	0.0434131	4.34	49102	815	726	3061.5
16.34	15.8674	0.771747	-0.137337	0.0115797	-0.132471	-0.112958	0.0217567	-0.190176	4.45	112257	855.714	957.289	3083.51
16.33	15.8357	0.858414	-0.0996032	-0.114895	0.0258313	0.115852	0.0190609	0.00905627	4.38	47984	815	725	3090.23
16.37	15.8051	0.940974	-0.0416776	-0.183576	0.140544	-0.112703	-0.0461501	0.206638	4.84035	92796	812	725	3112.96
16.4	15.7708	1.01302	0.0197768	-0.186753	0.0970246	0.110059	0.0665377	-0.0710388	4.53	232229	815	724	3104.44
16.48	15.7331	1.07379	0.075264	-0.128867	-0.0278892	-0.100886	-0.0576103	-0.188012	4.76	250302	813	723	3090.14
16.85	15.6974	1.12821	0.122636	-0.0260402	-0.0821364	0.0838373	0.0140196	0.138664	4.85	25829	814	721	3090.63
16.91	15.6547	1.16584	0.142895	0.0706041	-0.0500132	-0.0621218	0.0381323	0.13134	4.9	105241	826	723	3075.68
16.91	15.6043	1.18539	0.131693	0.129815	0.0137672	0.0543145	-0.0465524	-0.165595	4.75	92381	827	720	3061.95
16.84	15.5529	1.19425	0.0998691	0.150885	0.0646728	-0.0563643	0.0275516	-0.0407347	4.91	32157	823	720	3064.08
16.92	15.4998	1.19201	0.0518232	0.134752	0.0608781	0.0637648	-0.0150763	0.156589	4.98	113465	824	719	3107.83
16.7	15.4428	1.1768	-0.00773379	0.0900581	0.0049787	-0.0672465	0.0248785	-0.0426002	5.19	108470	823	720	3110.06
16.71	15.3876	1.15508	-0.0629645	0.0424587	-0.0429082	0.0651489	-0.0236382	-0.10557	4.98	39886	820	717	3117.18
16.63	15.3323	1.12576	-0.10739	0.00221899	-0.0553144	-0.0591859	-0.0248855	0.0971538	5.08	58834	816	715	3102.62
16.28	15.2762	1.08837	-0.135473	-0.0278212	-0.0336192	0.0489888	0.100845	0.0347805	5.16	16249	816	713	3105.54
16.11	15.2198	1.0444	-0.14086	-0.0469314	0.0142769	-0.0293113	-0.128486	-0.119889	5.17	54149	817	713	3091.66
16.09	15.1712	1.00304	-0.111646	-0.0498548	0.0692896	-0.00689892	0.0506647	0.0475951	4.97	111616	816	710	3102.13
15.78	15.12	0.953455	-0.0642037	-0.0652986	0.0477055	0.0470701	0.0775602	0.0781758	4.87	62942	817	707	3140.32
15.81	15.0659	0.895752	-0.00422763	-0.096207	-0.0325499	-0.0717615	-0.144175	-0.098495	5.04	24044	817	706	3150.33
15.85	15.0191	0.841344	0.0741469	-0.116675	-0.0659696	0.0695729	0.0965265	-0.00269116	5.04	28862	822	705	3158.4
15.94	14.9681	0.778359	0.14696	-0.130742	-0.04593	-0.0470956	0.00339079	0.0871504	4.91	116820	830	702	3139.88
15.46	14.9163	0.710936	0.209093	-0.115777	0.0178821	0.0210454	-0.0521767	-0.0458798	5	314065	824	700	3153.74
15.65	14.8692	0.645515	0.25923	-0.0511694	0.079987	-0.00420053	0.02057	-0.0530452	4.93	94537	823	697	3130.67
15.64	14.8219	0.57727	0.282962	0.0481498	0.0580188	-0.00492924	0.0158845	0.0589623	4.95	114848	823	696	3132.49
15.65	14.7705	0.502342	0.269613	0.153443	-0.040075	0.0101885	0.0172532	0.0180599	4.87	214841	825	693	3123.17
15.6	14.721	0.428029	0.225978	0.245356	-0.0907628	-0.00498108	-0.0896487	-0.0386324	4.92	143297	825	692	3144.37
15.4	14.6758	0.357242	0.156545	0.293506	-0.0340572	-0.0209205	0.101753	-0.00126402	4.94	150205	830	690	3140.01
15.33	14.6263	0.281247	0.0545251	0.25615	0.0445825	0.0639598	-0.0117079	-0.00859101	4.87	159492	830	689	3156.21
14.71	14.5747	0.203105	-0.0685451	0.133885	0.0726141	-0.105857	-0.111467	0.0270422	4.86	243525	835	689	3147.45
14.36	14.5283	0.131267	-0.191836	-0.037634	0.0434315	0.131812	0.165363	0.0545412	4.86	229987	834	688	3157.87
13.9	14.477	0.055873	-0.314778	-0.22908	-0.0342413	-0.135609	-0.105097	-0.0954887	4.77	171768	832	687	3185.44
13.99	14.4329	-0.0095606	-0.409038	-0.366833	-0.064572	0.120792	-0.0178305	-0.046381	4.93	141632	829	683	3191.2
13.68	14.3943	-0.0659599	-0.465515	-0.409061	-0.0364618	-0.104197	0.0970683	0.140555	4.93	173219	836	684	3173.2
13.44	14.3611	-0.113505	-0.479029	-0.341744	-0.000552575	0.0852209	-0.0971139	0.00515948	5.16	160743	839	683	3188.06
13.58	14.3335	-0.151978	-0.448404	-0.181664	0.00894927	-0.0731534	0.0343721	-0.183957	5.02	136324	834	682	3192.43
13.67	14.3125	-0.18113	-0.377709	0.0254264	0.00179519	0.0594007	0.015244	0.0364885	5.13	109463	837	683	3195.91
14.07	14.2892	-0.211468	-0.287599	0.205357	-0.00955917	-0.049575	-0.0302443	0.193914	5.11	119026	834	704	3182.8
13.95	14.2601	-0.247748	-0.192606	0.30538	0.00406831	0.0526982	0.0363819	-0.0738501	5.04	338520	838	685	3207.13
14	14.2255	-0.289644	-0.0985657	0.313127	0.05111	-0.054845	-0.0310003	-0.170063	5.23	150845	836	705	3212.44
14	14.1961	-0.325878	0.00299659	0.259726	0.0879562	0.0520275	0.0261195	0.124866	5.33	100122	835	685	3217.96
13.92	14.1642	-0.364621	0.0976494	0.160496	0.0100932	-0.0493108	-0.0363433	0.106173	5.39	57841	835	685	3212.63
14	14.1331	-0.402343	0.185067	0.0506443	-0.129555	0.0532082	0.0501534	-0.142989	5.32	173732	835	685	3203.04
13.8	14.1048	-0.436894	0.264276	-0.0419882	-0.163129	-0.0665979	-0.0318036	-0.0377374	5.47	352829	842	685	3197.54
13.91	14.0826	-0.464998	0.334682	-0.1045	-0.0103084	0.0800371	-0.0459258	0.129255	5.35	586336	844	706	3218.16
13.9	14.0602	-0.494142	0.382092	-0.154464	0.176077	-0.098729	0.122516	-0.0489935	5.41	181046	838	687	3222.42
13.88	14.0324	-0.530717	0.394753	-0.2078	0.185395	0.124362	-0.120098	-0.0875367	5.43	179504	845	688	3176.46
13.65	13.996	-0.578424	0.368452	-0.259249	-0.00127974	-0.141032	0.0313423	0.140125	5.45	150363	849	689	3187.57
13.19	13.9527	-0.634763	0.311772	-0.274839	-0.173147	0.157172	0.118863	0.042762	5.38	421219	846	690	3230.98
12.88	13.9122	-0.687991	0.248201	-0.20351	-0.122403	-0.158628	-0.207025	-0.187426	5.29	66329	845	693	3244.86
13.45	13.8897	-0.721276	0.2047	-0.018858	0.0826516	0.119189	0.125223	0.00966218	5.08	367159	845	692	3237.98
13.48	13.8676	-0.75362	0.159917	0.203752	0.114902	-0.0615261	0.0342581	0.143563	5.13	682202	848	712	3250.6
13.22	13.8413	-0.790673	0.105721	0.383824	-0.0750852	0.00457146	-0.132993	-0.038932	5.15	196458	852	692	3243.69
13.32	13.8144	-0.828768	0.0463915	0.46413	-0.183013	0.0481037	0.120838	-0.0693277	5.24	409146	856	695	3247.67
13.31	13.7865	-0.868364	-0.018007	0.408791	0.00243015	-0.0916186	-0.0365965	0.0380799	5.13	416911	863	695	3249.78
13.11	13.7552	-0.91185	-0.0890325	0.219365	0.284491	0.123794	-0.037725	-0.00193699	5.17	305339	864	696	3253.24
13.01	13.7188	-0.960848	-0.165645	-0.0568144	0.274061	-0.135803	0.0599674	-0.00138604	5.22	496697	871	719	3273.03
12.28	13.6761	-1.01557	-0.242428	-0.335468	-0.10584	0.136084	-0.0236457	0.0753003	5.29	123534	869	703	3292.64
11.56	13.6332	-1.068	-0.301775	-0.511076	-0.441441	-0.114104	0.000936354	-0.0360999	5.42	201233	867	726	3285.06
11.26	13.6073	-1.09816	-0.313916	-0.494804	-0.285231	0.0618451	-0.029667	-0.125535	5.42	79044	878	707	3272.93
12.23	13.5963	-1.10817	-0.283301	-0.303381	0.210594	-0.0209575	0.0154101	0.0278539	5.34	33050	878	708	3262.08
12.29	13.5802	-1.12019	-0.244902	-0.0468422	0.448785	-0.00863649	0.037458	0.124997	5.26	989	880	711	3279.46
12.41	13.5544	-1.13964	-0.212752	0.177131	0.169798	0.045221	-0.0530768	0.0123722	5.26	9124	882.148	752.124	3281.87
12.43	13.533	-1.15096	-0.172087	0.326243	-0.253127	-0.0766541	0.031841	-0.0953321	5.36	922	904	738	3275.57
12.4	13.5204	-1.14912	-0.120615	0.371315	-0.347985	0.0816818	-0.0152413	-0.0843827	5.36	458	908	740	3261.75
12.56	13.5086	-1.14274	-0.0739693	0.293466	-0.079214	-0.0662807	-0.008959	0.061843	5.38	2841	910	744	3208.54
12.83	13.4952	-1.13492	-0.0404607	0.1195	0.21404	0.0357529	0.0480994	0.175047	5.51	6538	908	744	3237.36
12.45	13.4783	-1.12748	-0.0233076	-0.088372	0.232764	0.0119789	-0.0733762	-0.0557602	5.52	3278	909	746	3251.26
12.23	13.4672	-1.11021	-0.00836137	-0.240459	0.0368755	-0.0657878	0.0701625	-0.252502	5.79	1582	912	749	3246.45
12.3	13.4683	-1.07632	0.0139904	-0.278879	-0.13112	0.0985172	-0.047298	0.0646774	5.8	72805	938	751	3268.43
12.39	13.4717	-1.03706	0.0294712	-0.219851	-0.164591	-0.116769	-0.035009	0.288471	5.81	244	933	752	3268.72
12.31	13.4712	-1.00017	0.0281825	-0.109427	-0.094677	0.121904	0.150847	-0.0944386	5.74	1151	940	751	3286.91
12.51	13.4689	-0.963908	0.0149916	0.0109834	0.029699	-0.100665	-0.189411	-0.298019	5.77	105	940	753	3290.23
12.7	13.4764	-0.916291	0.00788799	0.11563	0.159787	0.0442793	0.0803931	0.142299	5.94	1001	939	752	3287.7
13.39	13.4778	-0.87511	-0.0110062	0.145659	0.155426	0.0304089	0.0974249	0.251962	5.94	640	951	756	3271.51
12.71	13.4731	-0.840679	-0.0370711	0.0996207	0.0154325	-0.0900479	-0.185609	-0.146851	6.08	307	949	759	3331.52
12.61	13.475	-0.79954	-0.0474426	0.0285709	-0.117569	0.120774	0.128553	-0.183216	6.09	1063	946	760	3362.65
12.63	13.4789	-0.756269	-0.0423968	-0.0348076	-0.16047	-0.1249	-0.00380684	0.100768	6.03	14	956	762	3365.23
12.74	13.4904	-0.705656	-0.0144196	-0.0551507	-0.0867001	0.097732	-0.0865783	0.138651	6.02	3058	956	765	3363.63
12.76	13.5039	-0.654152	0.0264735	-0.0362727	0.0343825	-0.0546535	0.0660481	-0.0678054	5.93	522	954	767	3360.81
12.97	13.5167	-0.605641	0.0707317	0.00214529	0.125975	0.00685554	0.0251318	-0.116667	5.82	5938	960	774	3367.12
12.76	13.5301	-0.559664	0.113155	0.0381446	0.142318	0.0359433	-0.0772192	0.0346672	5.91	703	971	781	3379.58
12.93	13.5403	-0.520864	0.142737	0.0448109	0.0547545	-0.0648325	0.0202475	0.108293	6.49	116207	971	788	3384.32
12.94	13.5451	-0.492043	0.152203	0.0120731	-0.0953308	0.0784314	0.109762	0.00742523	6.69	411	961	789	3385.39
12.87	13.5408	-0.476923	0.137519	-0.0473075	-0.18367	-0.0570733	-0.163052	-0.100428	6.89	94952	961	791	3365.5
12.88	13.5468	-0.453916	0.127185	-0.0714058	-0.0703806	0.00502695	0.0752721	-0.0105744	7.06	101042	960	794	3365.24
13.17	13.559	-0.426949	0.117819	-0.0508362	0.118803	0.0463211	0.065167	0.0513834	6.87	84083	947	794	3376.42
13.01	13.5708	-0.403429	0.0992665	-0.0051401	0.159018	-0.085871	-0.158276	0.00930451	6.86	81533	951	794	3379.49
13.2	13.5841	-0.381641	0.0723543	0.0475382	0.0174955	0.105213	0.143806	0.00614415	7.09	102978	954	798	3384.15
13.1	13.5949	-0.365849	0.0320512	0.0784619	-0.140923	-0.0988275	-0.0376532	-0.0374856	7.09	64280	952	800	3371.43
13.08	13.6084	-0.350529	-0.0137949	0.0803883	-0.119817	0.069502	-0.0760062	-0.0381221	6.94	77278	944.254	964.654	3353.62
13.1	13.6222	-0.338427	-0.0668988	0.0434992	0.0416042	-0.0323689	0.105478	0.0621852	6.72	123	947	802	3362.86
13.48	13.6224	-0.344235	-0.140601	-0.039841	0.131256	0.00756844	-0.0379691	0.0556477	7.02	204	947	805	3356.84
13.01	13.6238	-0.351173	-0.206941	-0.108837	0.0980643	0.017873	-0.00794355	-0.0359395	6.9	473	951	806	3366
13.08	13.6312	-0.352622	-0.24885	-0.118134	-0.003253	-0.0516333	-0.0365454	-0.0889245	6.55	672	952	807	3357.81
13.05	13.6498	-0.342718	-0.255153	-0.0547814	-0.0980239	0.0752429	0.0909416	-0.00272986	6.64	6	945.675	960.126	3352.53
13.3	13.6644	-0.33763	-0.245012	0.0309035	-0.162064	-0.0935327	-0.0778942	0.0992601	7.27	1095	946	810	3341.55
13.25	13.6812	-0.330631	-0.212964	0.108809	-0.103135	0.114771	-0.0181529	0.0608622	6.97	5175	952	815	3343.58
13.25	13.6947	-0.32739	-0.168507	0.137425	0.0765837	-0.142	0.136645	-0.142843	6.92	407	949	816	3345.27
13.5	13.7122	-0.319981	-0.106677	0.110884	0.253233	0.178074	-0.171642	-0.090723	6.96	111372	946	818	3339.64
13.81	13.7276	-0.314583	-0.0402736	0.0250981	0.210318	-0.229026	0.0563678	0.18652	7.06	405	952	817	3348.94
13.51	13.735	-0.317155	0.0181917	-0.0990297	-0.0827849	0.298745	0.151545	0.107446	6.95	31	963	821	3374.38
12.18	13.7366	-0.324054	0.0716371	-0.200858	-0.332646	-0.35554	-0.253121	-0.201836	7.39	18002	962	822	3382.99
13.4	13.7609	-0.303502	0.1554	-0.189	-0.210539	0.373705	0.141254	-0.0912579	7.38	11900	960	821	3388.28
13.71	13.7893	-0.275168	0.238524	-0.0936981	0.107212	-0.378993	0.0428065	0.123499	7.41	65192	954	823	3386.1
14.61	13.8211	-0.240495	0.306894	0.0381745	0.26929	0.371418	-0.148134	0.0995511	7.32	1143	957	824	3390.52
13.93	13.8431	-0.214273	0.333383	0.132567	0.11773	-0.34596	0.1126	-0.059201	7.36	88	956	821	3378.47
14.3	13.8664	-0.184729	0.326753	0.170346	-0.101982	0.316621	0.0340494	-0.0949178	7.42	517	957	820	3372.04
13.94	13.8896	-0.152799	0.285771	0.140712	-0.136913	-0.288483	-0.158335	-0.00717749	7.81	106	948	818	3381.79
14.35	13.9198	-0.111344	0.220234	0.0637323	-0.0018017	0.253224	0.130571	0.115452	7.65	1071	943	814	3370.17
13.73	13.9395	-0.0790148	0.112954	-0.0576917	0.0490579	-0.209271	0.0272218	0.0354093	7.57	8	942	811	3378.65
13.69	13.961	-0.0423056	-0.010609	-0.156836	-0.014074	0.174742	-0.141119	-0.102521	7.44	28	941	810	3380.7
13.69	13.9905	0.00561016	-0.1299	-0.181402	-0.045004	-0.160933	0.0874396	-0.0709288	7.47	6481	949	807	3388.25
13.82	14.0283	0.0648491	-0.235218	-0.124137	0.0244741	0.146071	0.0576784	0.0711012	7.4	7603	947	805	3396.9
13.62	14.0582	0.117265	-0.339665	-0.0347255	0.0742989	-0.122085	-0.157394	0.0912206	7.2	35072	947	805	3407.57
13.84	14.0902	0.172951	-0.422629	0.0661714	0.0414751	0.0939327	0.135162	-0.012526	7.17	3011	938	804	3416.81
13.76	14.1175	0.224332	-0.483501	0.134981	-0.062644	-0.060548	-0.00684998	-0.147603	7.14	35157	931	804	3390.34
13.96	14.1494	0.281209	-0.502971	0.162876	-0.100992	0.0256984	-0.118367	-0.00302912	7.37	5141	932	805	3393.34
14.02	14.1832	0.340379	-0.480143	0.136204	-0.0250194	0.00052044	0.126841	0.198493	7.51	10796	943	803	3395.91
14.27	14.2162	0.398348	-0.419012	0.0559358	0.0785222	-0.0196517	-0.0217816	-0.0133348	7.66	49190	939	802	3383.31
14.25	14.2443	0.450412	-0.326994	-0.0566979	0.097074	0.0424518	-0.0880076	-0.242578	7.88	9537	939	804	3371.74
14.39	14.2804	0.509988	-0.19307	-0.143189	0.0361392	-0.0718131	0.112427	0.0713375	7.92	17478	938	807	3388.17
14.7	14.3159	0.567293	-0.0378213	-0.187087	-0.0755244	0.0935522	-0.0640145	0.23613	7.75	127164	939	811	3413.57
14.72	14.3478	0.61833	0.122209	-0.178233	-0.138003	-0.0961397	0.00189819	-0.12694	7.72	59966	932.513	976.041	3415.46
15.05	14.3829	0.670187	0.28336	-0.104982	-0.0524607	0.0817777	0.0440933	-0.194417	7.55	45785	932	823	3427.79
15.94	14.4214	0.721871	0.430868	0.00920042	0.103748	-0.0662528	-0.0843145	0.15076	7.4	22051	933	826	3432.67
16.19	14.4505	0.759184	0.534977	0.108261	0.143208	0.058145	0.103507	0.131906	7.35	54574	933	827	3447.84
16.2	14.4752	0.78668	0.592477	0.171183	0.0436845	-0.0445113	-0.0457398	-0.118444	7.39	53446	933	824	3429.55
15.99	14.4974	0.806582	0.602808	0.189387	-0.0761062	0.027355	-0.0719858	-0.0746986	7.69	15995	920	828	3402.52
16.01	14.5164	0.818234	0.565992	0.162799	-0.103323	-0.00550154	0.174335	0.0679414	7.5	240247	919	828	3399.25
16.02	14.533	0.822953	0.488546	0.105888	-0.026858	-0.0129608	-0.162312	0.0516835	7.48	12769	916	831	3382.91
15.95	14.5527	0.826739	0.38494	0.0429141	0.0663089	0.0220753	0.0149704	-0.00584567	7.44	9991	919	833	3392.4
15.7	14.5667	0.820624	0.253651	-0.0261783	0.0613488	-0.0221042	0.168125	-0.0743438	7.39	6188	918	837	3410.5
15.1	14.58	0.810423	0.112436	-0.0809256	-0.000948368	0.025894	-0.22692	-0.0221966	7.37	27944	921	843	3430.46
15.36	14.5976	0.801925	-0.0208245	-0.106482	-0.0254166	-0.0435997	0.0952058	0.113425	7.66	1832	919	844	3351.92
15.27	14.6107	0.786168	-0.147534	-0.118693	-0.0178051	0.0723609	0.120146	0.0103328	7.77	8045	917	845	3353.82
14.93	14.622	0.76659	-0.255121	-0.114626	-3.02294e-05	-0.0957331	-0.22363	-0.128591	7.7	14086	917	851	3322.23
15.14	14.6411	0.753868	-0.324857	-0.081986	0.0137765	0.0999693	0.121634	0.015853	7.59	8198	908	850	3333.66
14.98	14.6573	0.73693	-0.367865	-0.0458097	-0.0192299	-0.0898129	0.0761095	0.1021	7.7	7934	904	851	3337.86
14.88	14.6737	0.719217	-0.381198	-0.00873719	-0.0420845	0.0742039	-0.177368	-0.0164865	7.53	6565	898	851	3317.19
14.88	14.6916	0.702261	-0.366059	0.0281993	0.00108624	-0.0595774	0.0889497	-0.077838	7.68	33299	900	854	3317.62
15.33	14.7086	0.683594	-0.330859	0.058179	0.0664246	0.0455829	0.0969924	-0.00253913	7.55	8792	908	856	3309.62
15.26	14.7211	0.659648	-0.285639	0.0761223	0.0661622	-0.0263484	-0.190909	0.0689851	7.43	15068	906	861	3303.68
15.17	14.7369	0.639065	-0.225879	0.0957109	-0.00311623	0.00420764	0.0970946	0.0439778	7.27	3998	889	868	3293.96
15.19	14.7497	0.61531	-0.164827	0.104404	-0.0942569	0.0135819	0.101738	-0.0979947	7.35	6557	889	871	3272.05
15.16	14.7615	0.590954	-0.104052	0.100647	-0.0981181	-0.0149559	-0.215067	-0.0617868	7.14	9826	885	870	3289.99
15.33	14.7793	0.57379	-0.0381259	0.0886377	0.0223558	-0.00725738	0.126892	0.145691	7.2	4644	889	872	3322.2
15.49	14.7952	0.555287	0.0185407	0.0454478	0.122443	0.0404924	0.0783252	0.0308372	7.14	37316	890	870	3280.81
15.24	14.8038	0.529976	0.057366	-0.0355581	0.0846729	-0.0628766	-0.205199	-0.175785	7.07	36179	892	872	3303.04
15.21	14.8201	0.514083	0.0978284	-0.113492	-0.0187868	0.0687783	0.154472	0.0459579	7.09	19470	896	874	3292.44
15.19	14.8358	0.499066	0.130139	-0.179803	-0.108796	-0.0691655	-8.36068e-05	0.14489	7.18	12026	895	878	3266.14
15.05	14.8497	0.483438	0.152779	-0.215743	-0.107213	0.0731105	-0.114692	-0.108492	7.39	5756	904	881	3267.92
15.19	14.8686	0.474663	0.17565	-0.192768	0.00589245	-0.0819037	0.112686	-0.0788645	7.5	35839	906	881	3296.54
15.32	14.8908	0.470576	0.195687	-0.113843	0.113119	0.080923	-0.0440448	0.124407	7.77	21772	906	883	3287.61
15.38	14.9061	0.459904	0.198773	-0.0102891	0.0887391	-0.0618384	-0.0119694	-0.00370974	7.98	10797	906	884	3300.06
15.45	14.9255	0.453961	0.198585	0.112461	-0.00603293	0.032502	0.0386882	-0.0774127	8.15	21862	908	896	3297.06
15.6	14.9469	0.450412	0.192434	0.220935	-0.0793694	-0.0088473	-0.0669902	0.0482488	9.73758	7203	914	894	3280.46
15.62	14.9641	0.441841	0.170868	0.272424	-0.0885427	-0.00240459	0.0957237	0.0020519	8.15	15183	908	894	3306.12
15.63	14.9794	0.430316	0.137141	0.252935	-0.0208484	0.00740318	-0.075308	-0.0443228	8.13	18009	911	892	3275.78
15.52	14.9943	0.417152	0.0946923	0.166517	0.0722552	-0.0099964	-0.0182149	0.0737865	8.17	13551	913	896	3296.38
15.68	15.0011	0.394071	0.037005	0.0237975	0.0990284	0.0169461	0.143371	0.0056641	8.14	11760	920	895	3307.17
15.23	15.005	0.366685	-0.0236039	-0.124779	0.0566878	-0.0154122	-0.180035	-0.10532	7.78	631	920	893	3348.33
15.29	15.0144	0.344547	-0.0694946	-0.220542	-0.00887531	0.00240618	0.0741087	0.0581659	7.8	2905	925	893	3369.11
15.02	15.0263	0.324483	-0.101207	-0.245088	-0.0909724	0.0050029	0.090628	0.0839814	7.74	1090	922	893	3385.71
14.7	15.0288	0.293561	-0.132202	-0.215287	-0.154409	0.00597829	-0.192134	-0.127931	7.75	8144	926	895	3391.75
15.01	15.0352	0.266188	-0.143493	-0.121673	-0.0633196	-0.026507	0.184934	0.00596061	7.62	63244	925	898	3409.48
15.29	15.0413	0.238252	-0.139152	0.00312885	0.13861	0.0423897	-0.0941173	0.146151	7.75	68	932	899	3413.9
15.42	15.047	0.209556	-0.121119	0.121646	0.249133	-0.0450432	-0.0318649	-0.105708	7.86	1009	933	900	3421.83
15.3	15.0516	0.179404	-0.0929135	0.199758	0.110268	0.0307008	0.143922	-0.127334	7.79	713	935	902	3425.34
15.33	15.0552	0.147982	-0.0579276	0.217524	-0.185029	0.00283902	-0.19616	0.203442	7.83	153	933	905	3428.94
15.19	15.055	0.112516	-0.0229326	0.170625	-0.340907	-0.0507861	0.161167	0.0761479	7.77	6	933	907	3410.49
14.76	15.0541	0.076821	0.0139536	0.0845514	-0.139368	0.116548	-0.0246821	-0.272108	8.15	3182	926	908	3444.67
15.14	15.0622	0.0517543	0.0622041	0.00179413	0.271929	-0.20022	-0.160735	0.00633633	8.72	1090	926	893	3501.36
16.55	15.0706	0.0276097	0.104095	-0.075309	0.421109	0.272448	0.248435	0.272393	8.98	3356	927	891	3546.5
14.99	15.0655	-0.0105016	0.117105	-0.153093	0.084084	-0.301454	-0.148606	-0.0904962	9.42	31	928	890	3559.47
14.99	15.065	-0.0427322	0.123858	-0.181995	-0.348487	0.290729	-0.039536	-0.187037	9.21	800	936	888	3548.31
14.57	15.0658	-0.0718997	0.121945	-0.155829	-0.408347	-0.251808	0.152327	0.11991	9.06	11683	933	886	3558.13
14.93	15.0712	-0.0946195	0.115177	-0.0807096	-0.0248726	0.187645	-0.121353	0.090922	8.97	22937	943	882	3523
15.44	15.0762	-0.116113	0.096951	0.00920476	0.37677	-0.113206	-0.0109004	-0.133082	8.86	710	940	881	3488.01
15.14	15.0756	-0.142232	0.0610452	0.0770005	0.359246	0.0438569	0.119675	0.00591933	9.25	73998	932	879	3480.83
14.85	15.0718	-0.170035	0.0147949	0.112432	-0.0305207	0.0229018	-0.0843183	0.138123	9.24	54563	933	878	3446.98
14.64	15.0709	-0.192343	-0.0274321	0.125313	-0.347979	-0.0798162	-0.0612362	-0.0902559	9.05	12	930	874	3487.5
14.9	15.0788	-0.202494	-0.053497	0.126085	-0.270788	0.11105	0.16039	-0.125589	8.78	13	929	867	3370.65
14.93	15.0856	-0.21142	-0.075157	0.09524	0.0449507	-0.126721	-0.12461	0.133765	8.97	14504	929	866	3309.26
14.99	15.088	-0.222923	-0.0962238	0.0306769	0.248624	0.141611	-0.0187368	0.110556	9.1	14504	920	865	3262.05
15.02	15.093	-0.2295	-0.106315	-0.0412554	0.192494	-0.157649	0.172277	-0.153561	9.21	9	918	862	3129.85
14.4	15.0996	-0.232022	-0.105532	-0.103012	-0.0115846	0.172872	-0.222465	-0.10222	9.46	502	916	859	3154.13
14.72	15.1115	-0.226884	-0.0909968	-0.136606	-0.15017	-0.193719	0.107477	0.170538	9.79	159	929	857	3289.02
14.99	15.1179	-0.226153	-0.0795156	-0.153054	-0.156016	0.214492	0.0947753	0.0665941	10.08	11	928	849	3259.41
14.07	15.1206	-0.227872	-0.0698732	-0.141482	-0.0500141	-0.213835	-0.214915	-0.152152	9.97	34	927	847	3273.75
14.99	15.1308	-0.220012	-0.04795	-0.0799748	0.0990718	0.181707	0.166493	-0.0218608	10.12	518	922	841	3254.53
14.98	15.1417	-0.210114	-0.0242365	0.00888366	0.152281	-0.127843	-0.0197051	0.0872656	10.34	1414	920	836	3256.93
15.09	15.1546	-0.197122	-0.000396364	0.102028	0.0693406	0.0574239	-0.102858	0.00494678	10.45	4	917	832	3289.64
15.46	15.1632	-0.188373	0.0126924	0.162975	-0.0815672	0.0208456	0.115329	-0.0284523	11.1	219481	909	828	3307.17
14.95	15.1681	-0.18316	0.0160556	0.178518	-0.147373	-0.0849254	-0.0161078	0.00883762	11.06	818	913	829	3326.7
14.98	15.1794	-0.170668	0.0243824	0.163055	-0.0447923	0.124707	-0.0823506	-0.0152281	11.18	152	912	835	3291.38
15.19	15.1962	-0.151671	0.0374151	0.116953	0.0965043	-0.14768	0.0551627	-0.030439	12.82	2376	899	832	3280.95
15.51	15.2157	-0.130106	0.0486648	0.0361723	0.0980152	0.144045	0.065776	0.0451529	12.31	4	906	833	3263.48
14.95	15.2271	-0.118069	0.0427672	-0.0828285	-0.0447784	-0.108616	-0.150852	0.0330735	12.58	4738	899	832	3152.76
15.24	15.2412	-0.104117	0.0347279	-0.191504	-0.103201	0.0595068	0.120471	-0.0364878	12.96	743	894	830	3133.72
14.94	15.2613	-0.0848428	0.0306145	-0.250771	0.0151968	-0.0193606	0.0113086	-0.0504566	13.65	1504	899	829	3166.65
15.17	15.282	-0.0663426	0.0234962	-0.250189	0.127571	-0.00861429	-0.172828	0.00914247	12.96	64258	898	827	3122.29
15.11	15.2997	-0.0532432	0.00843742	-0.191284	0.0495855	0.0226446	0.246944	0.0820795	13.26	35	896	828	3160.53
14.89	15.3173	-0.0422302	-0.00829349	-0.0757056	-0.130872	-0.011921	-0.139186	0.0242526	11.2396	4004	897	827	3168.9
15.25	15.3453	-0.0222566	-0.0113319	0.0882395	-0.15825	-0.0291358	-0.10651	-0.121221	13.26	1631	900	826	3163.18
15.6	15.3823	0.00442929	-0.00488787	0.247559	0.0118685	0.0718981	0.283042	-0.0858466	13.27	2229	905	825	3136.63
15.6	15.4126	0.0196514	-0.0141157	0.320584	0.153657	-0.107895	-0.258145	0.154421	13.02	12955	902	824	3131.11
15.76	15.4395	0.0261535	-0.0374211	0.282978	0.120116	0.141705	0.0652934	0.169469	13.3	31297	897	819	3138.29
15.7	15.4567	0.0168364	-0.0798667	0.140624	-0.037424	-0.158807	0.171253	-0.216297	13.34	3630	901	821	3190.32
15.07	15.4789	0.00799834	-0.115532	-0.0306141	-0.0976751	0.167264	-0.264661	-0.192315	13.39	26	903	820	3208.08
15.5	15.5097	0.00367297	-0.133679	-0.167156	-0.0195976	-0.186066	0.12686	0.274394	13.55	99236	896	820	3180.16
15.74	15.5378	-0.00833331	-0.145969	-0.248394	0.0218569	0.206852	0.102249	0.158618	13.9	4016	896	820	3159.05
14.72	15.5621	-0.0293576	-0.150951	-0.255321	-0.0331761	-0.20915	-0.199719	-0.308193	13.95	8	897	823	3110.65
15.45	15.5985	-0.0420633	-0.125998	-0.166512	-0.0439907	0.18121	0.0899302	-0.093454	13.7	7435	902	822	3066.8
15.47	15.6358	-0.0588011	-0.0873732	-0.0362184	0.0222175	-0.140472	0.0716982	0.27501	13.85	3936	902	825	3091.4
15.99	15.67	-0.0842917	-0.0450455	0.0782314	0.0914529	0.0973506	-0.107417	0.0437903	13.42	12305	914	830	3117.38
15.49	15.7002	-0.119297	-0.0030342	0.14016	0.0758426	-0.0471284	-0.00296352	-0.213227	13.01	5789	912	833	3071.54
15.54	15.7339	-0.155482	0.0458391	0.149225	-0.0181905	-0.0067677	0.142622	-0.00464694	12.85	103011	913	832	3068.01
15.58	15.7658	-0.197905	0.0929595	0.107526	-0.119921	0.0588393	-0.160474	0.130988	13.18	3017	907	835	3128.93
15.57	15.8074	-0.233624	0.149712	0.055718	-0.102241	-0.104003	0.012187	0.0150717	13.21	2583	905	835	3117.97
15.66	15.8548	-0.266655	0.204892	0.0062686	0.00936185	0.116733	0.163682	-0.0950541	13.44	13347	900	835	3075.03
15.53	15.8993	-0.306472	0.239532	-0.0436938	0.0889267	-0.0898435	-0.215038	-0.0596868	13.51	26038	901	835	3082.23
16	15.9507	-0.342411	0.259869	-0.070507	0.0960356	0.0292043	0.100961	0.107944	13.02	6011	896	843	3081.18
15.96	16.0057	-0.378326	0.255549	-0.0811585	0.0183954	0.0387413	0.0695168	0.0720113	12.92	49232	897	845	3100.86
15.8	16.0536	-0.425604	0.209868	-0.0960747	-0.0948943	-0.0917542	-0.166012	-0.141665	12.98	1204	895	844	3091.03
15.65	16.1071	-0.470371	0.140539	-0.0921925	-0.100075	0.125112	0.1548	-0.0343128	13.58	9590	901	846	3136.64
15.6	16.1628	-0.515865	0.0483647	-0.0712242	0.000588772	-0.143421	-0.0861804	0.144073	13.56	10038	902	849	3161.5
15.55	16.2217	-0.560704	-0.0588462	-0.0337692	0.0931241	0.143553	0.00770094	-0.00830293	13.96	14111	900	853	3159.15
15.58	16.2814	-0.607025	-0.175059	0.0117586	0.0745767	-0.126816	0.0559666	-0.139963	14.57	6011	900	855	3174.41
15.64	16.3484	-0.647557	-0.282045	0.0663981	-0.0178393	0.0938061	-0.102878	0.0561017	14.6	10864	902	859	3163.26
15.56	16.4219	-0.683131	-0.372049	0.112196	-0.0926034	-0.0623099	0.107205	0.0997386	14.6	10805	901	862	3174.03
15.56	16.4983	-0.717615	-0.442648	0.124326	-0.0876782	0.0349749	-0.071007	-0.106969	14.29	22003	905	870	3192.12
15.35	16.5819	-0.746785	-0.483688	0.0963992	-0.0017217	-0.0212528	-0.00365072	-0.0431237	15.15	23144	905	877	3169.57
15.59	16.6655	-0.778682	-0.501449	0.0171791	0.0697337	0.0147169	0.0749295	0.114955	15.27	15610	906	880	3154.28
15.47	16.7495	-0.813346	-0.493759	-0.0931038	0.0731459	-0.00742107	-0.100185	-0.00674954	15.22	17366	905	887	3193.3
15.5	16.8373	-0.847129	-0.454637	-0.192181	0.0289988	-0.00520457	0.0705869	-0.0998338	15.53	8428	909	894	3213.84
15.49	16.9307	-0.878079	-0.382428	-0.240415	-0.0276177	0.0184731	-0.0159382	0.0410625	15.92	10727	910	895	3214.35
15.55	17.0274	-0.909059	-0.284034	-0.219814	-0.0787709	-0.0394618	-0.0480065	0.0589202	15.98	36262	908	900	3168.96
16.1	17.1292	-0.938301	-0.163321	-0.127566	-0.0870592	0.0672228	0.0946382	-0.0626749	16.26	33432	911	901	3154.65
16.1	17.2393	-0.962956	-0.0255521	0.0151548	-0.0264649	-0.110986	-0.11129	-0.0220366	15.97	29444	914	904	3141.3
16.82	17.3534	-0.988782	0.110918	0.153378	0.0549025	0.155547	0.0539425	0.0421767	16.28	32452	914	902	3135.08
16.97	17.4633	-1.02549	0.222969	0.226739	0.0840611	-0.193433	0.0608963	-0.0178501	16.27	223965	919	898	3120.46
17.39	17.569	-1.07378	0.301586	0.212925	0.0556816	0.227959	-0.147354	0.0121362	15.81	34268	918	895	3041.44
17	17.6704	-1.13366	0.343862	0.125628	0.00586911	-0.246546	0.148179	0.0534871	14.88	13576	922	895	3095.47
16.75	17.7735	-1.19836	0.359009	0.0135979	-0.0284849	0.247351	-0.0407432	-0.0652009	15.26	202011	923	897	3075.14
16.94	17.8791	-1.26629	0.352522	-0.0768227	-0.0546089	-0.230867	-0.121815	-0.0754384	16.1	756	923	895	3091.19
16.88	17.9908	-1.3333	0.332761	-0.112291	-0.0714186	0.187662	0.217941	0.120172	15.74	20364	923	896	3114.21
16.57	18.0993	-1.40897	0.292003	-0.102999	-0.0634694	-0.120992	-0.17672	0.0559936	15.9	13154	932	893	3115.18
16.61	18.2134	-1.48364	0.245308	-0.0514398	0.0331426	0.0396377	0.0242553	-0.151685	15.97	14351	933	891	3109.5
16.76	18.328	-1.56239	0.189802	0.00432862	0.14413	0.0368495	0.127447	-0.0488452	15.79	18285	929	892	3067.15
16.57	18.4396	-1.64872	0.123619	0.0282382	0.130354	-0.0953163	-0.184561	0.182043	15.46	23382	932	899	3052.78
16.5	18.5444	-1.746	0.0466881	0.00483261	-0.03476	0.136515	0.13629	0.0435481	15.12	133246	929	901	3079.8
16.48	18.6487	-1.84607	-0.0254853	-0.0381567	-0.178208	-0.144082	-0.00270954	-0.186975	15.28	59065	926	901	3049.8
16.5	18.7635	-1.9356	-0.072623	-0.0560471	-0.128336	0.107003	-0.139995	-0.0323564	14.88	9424	926	901	3044.16
16.7	18.8831	-2.01996	-0.101582	-0.0450785	0.0367167	-0.0482994	0.164508	0.148827	14.5	153091	922	902	3021.9
16.8	18.9994	-2.10732	-0.126183	-0.0205649	0.124052	-0.0208945	-0.0577813	0.019882	14.21	33279	915	904	2907.82
16.7	19.1102	-2.19935	-0.152268	0.00836176	0.07448	0.0973427	-0.0773272	-0.096084	14.47	10432	908	903	2915.73
16.74	19.2175	-2.29275	-0.177773	0.0417339	-0.00490104	-0.160843	0.146339	-0.00853222	14.78	10779	909	899	2875.81
16.71	19.3234	-2.38376	-0.198627	0.0790223	-0.0173288	0.200789	-0.0994925	0.0513398	15.09	133201	903	896	2889.76
16.8	19.4255	-2.47301	-0.214904	0.110284	0.00147061	-0.20374	-0.0182573	0.0172558	14.99	148593	905	894	2859.34
16.85	19.5303	-2.55158	-0.215098	0.135865	-0.0141026	0.167136	0.122499	0.00295439	14.99	36427	900	892	2844.51
16.85	19.6333	-2.62245	-0.202239	0.135873	-0.0775983	-0.0962049	-0.146675	-0.0620572	15.21	80481	904	889	2813.18
16.85	19.7416	-2.67597	-0.165762	0.110231	-0.0735342	0.0034563	0.085055	-0.0246461	14.96	40075	911	888	2786.9
17	19.8579	-2.7078	-0.104677	0.0526041	0.0405514	0.0809543	-3.04566e-05	0.0980472	14.95	91938	910	890	2847.42
17.05	19.9677	-2.73226	-0.0428022	-0.060544	0.126486	-0.145213	-0.0806084	-0.00133514	15.03	20515	909	893	2775.56
17.29	20.0764	-2.74235	0.0217877	-0.196041	0.097339	0.194422	0.16021	-0.0929791	15.06	133098	907	894	2786.89
16.83	20.1878	-2.73201	0.0914563	-0.300853	-0.0230403	-0.223853	-0.192659	0.0373724	15.48	34036	902	897	2759.13
17.45	20.3099	-2.6915	0.171014	-0.321731	-0.127911	0.219562	0.110107	0.0692072	15.64	120051	891	897	2733.88
17.68	20.4328	-2.63029	0.240688	-0.256125	-0.153219	-0.191327	0.0580319	-0.102246	15.66	29901	889	899	2747.23
18.15	20.566	-2.53783	0.303214	-0.101518	-0.0437496	0.144762	-0.216264	-0.0101322	15.96	58675	893	894	2815.11
18.74	20.7048	-2.41901	0.342738	0.0923253	0.109715	-0.106992	0.227109	0.114088	16.01	49263	888	896	2827.63
19.19	20.8435	-2.28046	0.342527	0.257058	0.16246	0.0892481	-0.0698356	-0.0682273	16.28	42677	874	896	2777.77
19.24	20.9884	-2.11604	0.304882	0.350434	0.0797351	-0.0965924	-0.144115	-0.0837655	16.05	25510	877	895	2837.66
20.22	21.1369	-1.92916	0.224699	0.336444	-0.0836035	0.117534	0.240923	0.116768	16.02	46668	877	892	2831.18
19.32	21.2866	-1.72328	0.101554	0.21113	-0.19375	-0.143668	-0.145815	0.0322459	15.89	1020	875	889	2814.04
19.32	21.4462	-1.49049	-0.0470715	0.0199087	-0.126622	0.160868	-0.0661922	-0.142448	16.04	48903	866	886	2798.13
20	21.6095	-1.23912	-0.219948	-0.195703	0.0491238	-0.176554	0.197902	-0.00756308	16.37	45377	865	884	2787.26
20.13	21.7712	-0.977063	-0.41219	-0.384042	0.168442	0.185647	-0.14416	0.152653	16.82	26660	875	881	2772.55
20.06	21.928	-0.709592	-0.610264	-0.486634	0.141473	-0.172428	-0.0254534	-0.00647178	17.03	36078	871	880	2829.27
20.46	22.0911	-0.426369	-0.778431	-0.440074	0.0301452	0.136333	0.171662	-0.135297	17.35	69686	874	881	2859.54
20.79	22.2622	-0.127267	-0.893931	-0.240744	-0.0966118	-0.0906112	-0.191966	-0.0063506	17.06	70194	875	879	2905.56
21.85	22.4424	0.186339	-0.941163	0.0566257	-0.185893	0.0260104	0.0481661	0.103355	17.3	259554	880	880	2903.65
22.93	22.6267	0.505924	-0.91949	0.347536	-0.183889	0.042345	0.135537	0.00353588	17.25	66471	878	879	2882.23
23	22.8103	0.822852	-0.834334	0.523999	-0.0379034	-0.109834	-0.215722	-0.0857734	17.06	178546	879	879	2873.59
24.4	22.9898	1.12998	-0.693438	0.517519	0.205657	0.174529	0.131134	-0.00338572	17	115827	880	878	2869.05
24.56	23.1642	1.42315	-0.503878	0.327298	0.352492	-0.222887	0.0694685	0.0860078	17.36	55236	877	881	2876.4
25.38	23.3347	1.70111	-0.271919	0.0210912	0.20432	0.254997	-0.225048	0.0182853	17.74	108565	879	881	2824.53
25.09	23.4993	1.95961	-0.00975745	-0.295036	-0.197656	-0.260416	0.215912	-0.0865916	17.59	81505	872	882	2768.02
25.03	23.666	2.20524	0.280318	-0.495268	-0.486884	0.244003	-0.0234414	-0.0111126	17.63	102222	871	886	2740.44
25.65	23.8385	2.44003	0.585924	-0.502967	-0.332321	-0.217957	-0.229846	0.0773633	17.53	114037	871	891	2705.16
27.5	24.0138	2.65836	0.879791	-0.325635	0.174089	0.174452	0.32273	-0.0206093	17.47	414692	872	903	2779.37
28.15	24.1817	2.84635	1.12231	-0.0484859	0.550532	-0.117229	-0.16139	-0.0776122	17.36	168079	875	915	2744.07
29	24.3372	2.99609	1.28392	0.222743	0.41522	0.0659762	-0.132224	0.0730226	17.56	87248	879	922	2794.38
29.7	24.4762	3.10188	1.34553	0.398798	-0.120639	-0.00781692	0.36702	0.0927981	17.85	224738	877	926	2795.31
28.82	24.5992	3.16433	1.30609	0.44336	-0.527035	-0.0271037	-0.31962	-0.0861091	17.95	189658	874	931	2785.87
29.3	24.7216	3.20075	1.19328	0.390647	-0.370042	0.049172	0.0297789	-0.0542494	18.12	123568	870	933	2780.96
29.3	24.8464	3.21547	1.02285	0.276723	0.164025	-0.073354	0.271614	0.0709186	18.05	109782	866	934	2723.26
29.31	24.964	3.19904	0.795386	0.12087	0.479643	0.104197	-0.369215	-9.6128e-05	17.95	99677	850	935	2705.19
29.35	25.0784	3.15677	0.531014	-0.0360543	0.279786	-0.132631	0.218829	-0.0118827	18.1	92465	852	935	2668.97
28.64	25.1866	3.08673	0.243294	-0.169087	-0.184256	0.158802	0.0649535	0.0331051	18.45	53416	856	934	2698.47
27.35	25.2901	2.99235	-0.0471489	-0.254926	-0.399343	-0.169262	-0.27044	-0.0424577	18.45	82925	859	937	2733.83
27.66	25.3947	2.88177	-0.315073	-0.276297	-0.157149	0.161029	0.274552	-0.032712	19.78	73819	863	939	2714.61
27.55	25.495	2.75116	-0.552608	-0.24855	0.21539	-0.137337	-0.113417	0.0819475	20.36	105932	864	943	2724.62
27.58	25.5874	2.59902	-0.751613	-0.188511	0.296285	0.111696	-0.0681318	0.0285015	20.65	151770	868	945	2729.43
27.31	25.6771	2.43372	-0.893898	-0.0947975	0.0584916	-0.0759981	0.178349	-0.0925787	21.28	263191	871	947	2780.9
26.7	25.7725	2.26688	-0.961806	0.0344169	-0.177221	0.027219	-0.184962	-0.014177	20.65	333539	871	954	2777.98
27.18	25.8662	2.09342	-0.963748	0.16461	-0.183976	0.022324	0.0910456	0.0712202	21.02	197159	874	958	2769.29
26.85	25.9591	1.91671	-0.902922	0.269132	-0.00431241	-0.0568523	0.0568907	0.0205119	21.13	166834	875	960	2737.74
27.78	26.0613	1.74997	-0.775462	0.334999	0.142841	0.0636773	-0.17612	-0.0455252	21.06	92183	876	963	2725.25
27.39	26.1659	1.58759	-0.605317	0.321577	0.0717005	-0.0562825	0.163511	-0.0779535	20.21	302273	874	966	2720.73
27.3	26.2679	1.42574	-0.41747	0.205889	-0.112301	0.0400779	-0.0249721	0.0357007	20.14	105186	874	970	2750.58
27.35	26.365	1.26326	-0.232026	0.00299139	-0.138722	-0.0118347	-0.12507	0.155499	20.34	10122	866	974	2704.34
27.48	26.4616	1.10683	-0.0566061	-0.227235	0.0752666	-0.0193609	0.183291	-0.0404527	21.44	28847	866	978	2691.59
27.2	26.5529	0.95311	0.0936753	-0.420242	0.259584	0.0495961	-0.110728	-0.24036	23.19	60948	869	984	2702.3
27.17	26.6469	0.812811	0.224619	-0.494553	0.151649	-0.0637481	-0.019755	0.105471	25.19	35043	869	991	2669.48
27.73	26.7474	0.691837	0.338965	-0.408734	-0.19366	0.0443171	0.100703	0.300139	24.13	13183	867	996	2664.8
27.08	26.8512	0.58825	0.430943	-0.184949	-0.414864	0.00631584	-0.103471	-0.221191	22.92	4124	863	1000	2656.11
27.43	26.968	0.512928	0.509834	0.122903	-0.193264	-0.0908597	0.0535793	-0.323282	18.87	26115	869	1002	2686.58
29.75	27.0953	0.462692	0.56556	0.402266	0.277809	0.170038	-0.0485635	0.304321	19.94	12589	870	1002	2681.64
28.88	27.2078	0.409321	0.558843	0.510831	0.452209	-0.22893	0.0621463	0.278588	20.9	4317	865	1002	2651.79
28.9	27.3079	0.354738	0.493801	0.416396	0.160542	0.291177	0.0341834	-0.316275	20.19	2813	867	1011	2699.95
27.48	27.4089	0.313888	0.398915	0.187026	-0.243416	-0.337875	-0.195046	-0.185445	21.43	53	873	1011	2730.85
28.48	27.5226	0.299648	0.301355	-0.0709241	-0.350875	0.343069	0.26098	0.293161	21.98	2560	879	1011	2729.24
27.3	27.6362	0.297895	0.193741	-0.28989	-0.155994	-0.314834	-0.156215	0.0540318	22.08	6	882	1011	2797.48
28	27.7543	0.311868	0.086733	-0.400331	0.109098	0.254853	-0.088046	-0.223701	21.19	1818	882	1006	2781.14
28.34	27.8664	0.328828	-0.0281898	-0.39099	0.207675	-0.172655	0.311439	0.0280544	20.18	12690	881	1008	2806.81
28.04	27.9752	0.350204	-0.142127	-0.266469	0.152682	0.0913661	-0.322406	0.154713	20.77	11452	878	1009	2791.77
28.2	28.0862	0.380296	-0.242702	-0.0608104	0.0616821	-0.0271991	0.0822603	-0.0751742	21.16	23492	877	1010	2821.35
28.3	28.1827	0.399333	-0.346508	0.135681	-0.0668561	-0.0142768	0.23599	-0.103993	21.89	2606	879	1014	2716.51
28.3	28.2619	0.403456	-0.447456	0.270529	-0.179364	0.0677552	-0.342114	0.157189	20.75	8877	886	1014	2721.01
28.58	28.3417	0.4119	-0.508635	0.353063	-0.131929	-0.123951	0.182697	0.0880891	19.43	14058	888	1017	2725.84
28.58	28.4243	0.426889	-0.515693	0.37982	0.0584557	0.173929	0.0873644	-0.253872	19.85	815	883	1021	2583.46
28.29	28.5143	0.452481	-0.460449	0.346003	0.206416	-0.23122	-0.273405	-0.060063	20.35	1	889	1021	2606.91
29.98	28.5851	0.458841	-0.380514	0.205706	0.100796	0.292564	0.224121	0.302965	18.57	69862	890	1021	2568.1
28.32	28.643	0.452019	-0.271157	-0.000988735	-0.0974565	-0.310051	0.0813584	0.0905843	19.28	1803	886	1021	2546.33
28.54	28.7025	0.448208	-0.115223	-0.191287	-0.106597	0.279181	-0.370217	-0.327699	19.26	8700	883	1017	2561.61
28.88	28.7675	0.451689	0.084241	-0.30947	0.0494628	-0.211296	0.33723	-0.137504	19.73	19876	881	1015	2486.42
29.41	28.8278	0.450901	0.298241	-0.350455	0.0880117	0.101975	0.0263661	0.348487	19.7	18589	877	1016	2550.47
29.34	28.8735	0.434881	0.496724	-0.324706	-0.0782089	0.0608367	-0.420663	0.194727	19.09	1855	879	1012	2654.88
29.35	28.9217	0.422379	0.686309	-0.208278	-0.15359	-0.246297	0.544537	-0.343019	19.23	1363	880	1010	2594.83
30.01	28.9747	0.416094	0.853433	-0.0241743	0.0290575	0.413511	-0.284345	-0.284092	19.61	4828	881	1005	2603.3
30.38	29.0265	0.408934	0.970891	0.165598	0.247056	-0.540991	-0.227816	0.359126	19.08	13085	879	1005	2603.8
32.09	29.0697	0.392088	1.01113	0.293203	0.169099	0.605431	0.640278	0.369538	18.28	25	879	1002	2598.85
28.88	29.0863	0.346838	0.945185	0.309855	-0.179017	-0.554305	-0.5933	-0.395568	16.68	458	879	997	2542.1
30.54	29.1207	0.321949	0.833766	0.300097	-0.282082	0.403048	0.144394	-0.339379	16.02	1036	874	996	2568.05
30.92	29.1609	0.30486	0.667196	0.254899	-0.0374151	-0.216746	0.308842	0.340831	16.36	254	870	988	2602.78
29.97	29.1905	0.277529	0.42955	0.145675	0.214067	0.0327933	-0.469037	0.306086	15.62	86825	869	983	2606.24
29.9	29.2032	0.233026	0.126666	-0.0198417	0.187938	0.142409	0.333582	-0.24592	17.08	180	871	979	2676.48
28.58	29.2032	0.177298	-0.209641	-0.186669	-0.01248	-0.258078	-0.0269514	-0.264401	17.23	67884	873	977	2665.43
28.7	29.2053	0.128439	-0.526654	-0.274426	-0.0873134	0.305584	-0.204074	0.189964	17.57	50151	872	980	2659.36
28.74	29.2186	0.0981787	-0.781054	-0.241648	0.0098913	-0.291251	0.218874	0.243827	18.62	10429	869	979	2641.34
28.11	29.2468	0.0911607	-0.947366	-0.110718	0.0347938	0.194181	-0.120476	-0.176621	19.56	6157	869	976	2635.63
27.79	29.272	0.0881046	-1.03894	0.0216378	-0.174058	-0.0424118	0.0112161	-0.299371	19.5	7083	872	974	2598.87
28.25	29.2926	0.0868374	-1.05478	0.0901663	-0.312309	-0.118445	0.0666158	0.219294	20.5	1510	869	969	2630.52
28.69	29.326	0.105644	-0.975729	0.0906704	-0.00909676	0.250427	-0.100143	0.377806	20.14	1115	866	959	2654.88
28.93	29.3552	0.125772	-0.834384	-0.00156242	0.470332	-0.345911	0.0602932	-0.36345	19.74	16851	865	948	2632.24
29.39	29.3786	0.144253	-0.649767	-0.147633	0.53269	0.402733	0.0358746	-0.398352	19	253	866	939	2668.17
29.21	29.3908	0.155178	-0.443588	-0.275991	-0.0415804	-0.400257	-0.0971184	0.551664	19.11	4723	868	923	2679.11
29.25	29.4002	0.167888	-0.21731	-0.287482	-0.691591	0.353432	0.102046	0.402785	18.93	282	871	916	2703.51
28.2	29.4213	0.198763	0.0362821	-0.114639	-0.643402	-0.269419	-0.0431778	-0.744122	19.46	16	869	916	2645.85
29.75	29.4693	0.263414	0.316691	0.218175	0.14533	0.120424	-0.0928721	-0.387598	20.49	10028	864	912	2651.51
32.71	29.5176	0.330196	0.559068	0.528919	0.768872	0.0364671	0.12643	0.837464	20.92	1	863	908	2645.43
31.88	29.5276	0.355136	0.688722	0.615843	0.491742	-0.143274	0.0207983	0.339183	20.21	3477	862	905	2579.48
30.17	29.5178	0.357558	0.724814	0.463724	-0.242312	0.251957	-0.0950389	-0.781051	19.83	379	856	892	2575.81
29.77	29.5213	0.374472	0.721404	0.17792	-0.511718	-0.358534	0.00306681	-0.254175	19.6	4322	852	876	2574.68
31.71	29.5312	0.398881	0.68109	-0.162481	-0.169248	0.416833	0.0996339	0.637845	19.29	4101	849	866	2601.74
29.9	29.526	0.40778	0.588115	-0.48643	0.185731	-0.404485	-0.0720497	0.20298	20.02	1018	852	863	2567.44
29.58	29.5234	0.42032	0.480979	-0.659308	0.176767	0.343841	-0.0368273	-0.424075	20.5	4903	852	860	2588.19
29.44	29.5343	0.449066	0.389999	-0.600227	-0.0327995	-0.261351	0.0997726	-0.250211	20.63	7	865	830	2654.8
29.89	29.5604	0.494861	0.322986	-0.332029	-0.0972996	0.142181	-0.089984	0.190468	20.73	3	861	832	2665.96
30.83	29.5863	0.538916	0.255674	0.0170475	0.0161216	-0.019044	-0.0244061	0.338382	19.67	7	858	839	2649.81
30.83	29.5898	0.555195	0.15334	0.289251	0.0676761	-0.0791657	0.166544	-0.0113293	19.99	6650	859	841	2605.18
30.67	29.5634	0.535477	0.0115187	0.407737	-0.00718757	0.196284	-0.12303	-0.424077	20.29	233	858	845	2605.89
29.8	29.5487	0.525874	-0.102325	0.442492	0.0258102	-0.300772	-0.0389241	-0.00937806	20.86	361	857	841	2584.58
31.2	29.5475	0.529244	-0.176135	0.418156	0.11758	0.333076	0.0968756	0.465371	20.16	7	857	842	2594.09
29.98	29.5342	0.518219	-0.241458	0.309442	0.00733912	-0.286402	-0.0154357	-0.0599765	21.47	396	856	841	2602.15
29.49	29.5122	0.49687	-0.291849	0.152736	-0.21574	0.199691	-0.0413299	-0.431578	22.32	312	856	841	2634.05
29.69	29.5117	0.498159	-0.288099	0.026431	-0.19513	-0.0988062	-0.0181335	0.162322	23.37	339	855	842	2593.74
29.98	29.5132	0.500936	-0.262527	-0.0986172	0.053948	-0.0405653	0.0650276	0.271481	24.26	207	857	833	2597.97
29.79	29.501	0.487348	-0.247203	-0.254756	0.247215	0.222527	0.00417363	-0.220259	24.03	411	857	829	2576.65
28.95	29.4794	0.46198	-0.24236	-0.411745	0.212087	-0.403585	-0.107834	-0.0355238	24.32	647	854	828	2549.56
29.98	29.4556	0.433215	-0.239027	-0.509098	0.00322239	0.560673	0.140965	0.217231	24.17	3458	855	820	2536.27
28.06	29.4219	0.394672	-0.241139	-0.500625	-0.196569	-0.654816	-0.0296012	-0.192364	24.6	3826	858	812	2516.25
29.97	29.4102	0.381736	-0.203301	-0.306748	-0.168713	0.664475	-0.140161	-0.0829061	24.84	50	856	806	2527.01
29.69	29.4042	0.377521	-0.146594	0.0138368	-0.0453737	-0.62105	0.145786	0.282216	26.6636	669	853	797	2504.82
30.68	29.4028	0.380024	-0.0801669	0.365913	0.0198454	0.531126	0.0478157	-0.101743	24.84	5	853	788	2498.29
29.12	29.3969	0.379268	-0.0220004	0.627293	0.0301734	-0.403265	-0.272003	-0.313383	24.67	86	856	787	2483.09
31.28	29.3997	0.388469	0.0376702	0.726746	0.109758	0.251676	0.306294	0.326535	24.64	374	854	787	2493.9
31.02	29.3982	0.393083	0.0765603	0.597754	0.169013	-0.106059	-0.0896667	0.227761	25	10109	851	797	2465.29
29.44	29.3888	0.38834	0.0865019	0.257512	0.0615761	-0.00157594	-0.230414	-0.516897	23.04	143	848	799	2464.36
29.98	29.3746	0.377666	0.0748157	-0.188992	-0.168108	0.0705259	0.439958	-0.0409206	23.5	8	848	804	2514.87
28.98	29.3556	0.361551	0.0497841	-0.597372	-0.285885	-0.0926524	-0.35499	0.663856	22.07	922	851	813	2533.09
29.09	29.3414	0.35168	0.0357645	-0.810935	-0.0851205	0.0855088	0.0160108	-0.172299	22.66	327	850	817	2526.46
28.86	29.3537	0.371161	0.0657058	-0.727124	0.288254	-0.0926975	0.333457	-0.765076	21.86	716	852	819	2544.34
29.73	29.3667	0.391605	0.103232	-0.423047	0.325715	0.0961842	-0.531165	0.326022	21.94	34	851	818	2535.1
31.11	29.3796	0.409741	0.136455	-0.0165973	-0.0777351	-0.0957076	0.455497	0.83908	22.59	5	848	821	2553.83
29.35	29.373	0.404073	0.135853	0.334346	-0.47591	0.111065	-0.0936797	-0.516856	22.4	567	847	815	2535.77
29.3	29.3747	0.403986	0.136563	0.576118	-0.264985	-0.117774	-0.320942	-0.781728	22.47	333	846	807	2570.34
32.02	29.3873	0.411916	0.141305	0.653254	0.370204	0.0758609	0.497764	0.664973	23.23	316	848	806	2570.42
31.04	29.3864	0.400665	0.115067	0.512345	0.598342	0.0139072	-0.373806	0.632929	23.49	34634	848	805	2559.64
29.3	29.3713	0.369399	0.0599328	0.213282	0.0917326	-0.103634	0.123294	-0.713298	24.68	193	852	804	2596.01
29.3	29.3711	0.350226	0.0217316	-0.0865325	-0.539438	0.18102	0.134617	-0.423562	24.28	507	854	805	2610.51
28.98	29.3832	0.340584	0.00185144	-0.296035	-0.590076	-0.268147	-0.379566	0.641037	25.01	295	851	802	2579.7
30.74	29.3987	0.329677	-0.0148653	-0.389568	-0.0170014	0.340449	0.49104	0.205977	24.53	25	853	801	2581
28.51	29.4003	0.29816	-0.053312	-0.392909	0.555471	-0.373337	-0.355901	-0.51327	25.01	744	852	799	2591.69
30.34	29.4037	0.262089	-0.0933882	-0.302534	0.581449	0.37209	0.0127578	0.0106117	23.76	1228	851	797	2601.72
29.49	29.3905	0.202757	-0.151221	-0.17422	0.0197572	-0.331312	0.383952	0.302635	22.6	5401	855	798	2596.98
28.65	29.3883	0.150858	-0.181532	0.00750245	-0.493347	0.285085	-0.551574	-0.0610377	23.23	2002	851	797	2594.25
28.99	29.415	0.126267	-0.15709	0.2214	-0.471995	-0.295411	0.303731	-0.123423	22.9	159	853	797	2575.58
29.6	29.4309	0.0854545	-0.134795	0.333245	-0.129818	0.343051	0.127663	-0.0896383	22.15	14	856	798	2584.57
29.19	29.4441	0.0365907	-0.110556	0.317437	0.233313	-0.377065	-0.351714	0.0829578	21.84	191	859	799	2618.23
30.99	29.4716	-0.00255482	-0.0681019	0.207876	0.425965	0.354919	0.214058	0.277741	22.26	1	857	797	2653.9
28.8	29.4849	-0.0629096	-0.049441	0.00120068	0.287279	-0.266621	0.0606385	-0.192143	20.58	22	851	798	2671.89
28.8	29.5007	-0.126591	-0.0360282	-0.202282	-0.032737	0.136759	-0.110267	-0.361361	20.83	823	847	799	2721.07
28.55	29.5229	-0.188777	-0.0219287	-0.317978	-0.323277	0.0100097	-0.147614	0.33695	19.67	2617	848	801	2719.7
28.97	29.547	-0.254477	-0.0142053	-0.31222	-0.426614	-0.170458	0.395983	0.367739	20.3	5100	847	804	2682.39
28.74	29.5629	-0.333658	-0.0230888	-0.197349	-0.232325	0.346944	-0.25434	-0.493077	19.89	578	852	811	2754.36
28.71	29.6083	-0.385795	0.00101218	0.042112	0.274897	-0.525734	-0.27508	-0.26668	20.09	72	853	812	2755.65
31.47	29.6667	-0.429852	0.0296267	0.276235	0.593145	0.614624	0.667412	0.495205	20.36	2442	857	813	2761.22
28.4	29.6884	-0.520265	-0.00797539	0.325787	0.261892	-0.558139	-0.501105	0.116709	18.7	126	858	814	2751.8
28.65	29.7145	-0.612914	-0.0551094	0.234344	-0.295713	0.405579	-0.0543	-0.277306	18.84	143	858	814	2804.23
28.44	29.7459	-0.705338	-0.0985043	0.0514655	-0.511392	-0.210367	0.523999	-0.0883724	19.14	1943	864	820	2961.28
28.04	29.7803	-0.799001	-0.131226	-0.149874	-0.222562	0.0116682	-0.54802	0.0365322	19.56	511	861	819	2941.52
28.83	29.8346	-0.875208	-0.126072	-0.268845	0.253599	0.140432	0.125555	0.167288	21.17	678	862	819	2953.82
28.89	29.8913	-0.952969	-0.1065	-0.295155	0.374769	-0.247888	0.323433	0.0908735	21.59	147	862	822	2940.95
28.5	29.9451	-1.03851	-0.0836692	-0.235151	0.069126	0.311246	-0.404683	-0.299781	22.18	5202	863	826	2994.01
28.26	30.0072	-1.12002	-0.0469039	-0.0942599	-0.223108	-0.323152	0.0984697	-0.137181	23.03	1975	866	830	3027.58
29.9	30.0817	-1.19369	0.00170787	0.0795787	-0.184919	0.258251	0.24334	0.430536	22.83	3072	864	832	3054.25
28.76	30.1411	-1.28986	0.0182345	0.179452	0.00124292	-0.128974	-0.311897	0.0769972	22.04	35	867	834	3102.1
28.79	30.1906	-1.40256	0.00800176	0.188464	0.114763	-0.00220582	0.120919	-0.47752	23.17	25	866	834	3106.42
29.31	30.2574	-1.5019	0.00922814	0.161895	0.126398	0.0977478	0.145208	0.0464404	22.91	13	862	835	2969.86
28.55	30.323	-1.60681	0.000940908	0.0923337	0.013064	-0.161966	-0.317504	0.412366	22.18	71	862	832	3026.99
28.87	30.3904	-1.71405	-0.0126136	0.00876118	-0.10198	0.196999	0.288568	-0.132191	22.22	39	861	829	3060.31
27.81	30.4601	-1.82245	-0.0278868	-0.0597605	-0.103909	-0.203957	-0.0723854	-0.325404	22.17	228	866	827	3026.95
28.79	30.537	-1.92609	-0.0362842	-0.0890387	-0.00102214	0.179717	-0.202962	0.184964	22.63	2626	865	823	2990.68
28.79	30.6177	-2.02843	-0.0417316	-0.0868751	0.0720334	-0.140337	0.341171	0.206568	22.36	639	862	824	3021.75
28.5	30.7001	-2.13132	-0.0472616	-0.0715764	0.0389294	0.0945228	-0.24804	-0.204827	21.71	162	862	816	3096.42
28.52	30.7889	-2.22979	-0.0483464	-0.0545092	-0.0292894	-0.0554022	-0.0155221	-0.0856044	21.01	267	863	814	3090.97
28.61	30.8784	-2.32987	-0.0542774	-0.0590985	-0.0525356	0.0205313	0.250788	0.159945	21.53	1025	865	813	3090.64
28.6	30.9664	-2.43397	-0.0695989	-0.0887328	-0.00883877	0.0108616	-0.291776	-0.0130449	20.83	4159	868	813	3101.45
28.7	31.0518	-2.54303	-0.0951139	-0.125364	0.0467076	-0.0358495	0.126349	-0.0761061	20.56	2157	865	812	3104.15
28.39	31.1307	-2.66037	-0.131476	-0.140635	0.047192	0.0612734	0.121302	0.0859133	20.83	689	863	809	3043.03
28.45	31.206	-2.78154	-0.166746	-0.0940895	0.0108181	-0.0752256	-0.249366	-0.00790315	21.44	2184	864	808	2997.1
28.56	31.2912	-2.89015	-0.173893	0.0490635	0.00512895	0.0797553	0.182744	-0.103916	21.75	23	865	809	3022.72
28.46	31.3949	-2.97643	-0.140098	0.259822	-0.00647946	-0.112207	-0.0390142	0.0570966	22.16	166	865	811	2994.94
28.46	31.4837	-3.07582	-0.111798	0.402576	-0.135655	0.163586	-0.109984	0.0224058	21.44	2738	864	812	3090.76
28.99	31.5632	-3.18182	-0.0841255	0.418703	-0.176505	-0.187828	0.258689	-0.00323259	21.82	8867	860	811	3170.36
28.55	31.6511	-3.27381	-0.0326357	0.314435	0.075359	0.173696	-0.307765	0.0831047	21.93	123	859	817	3176.82
28.51	31.7456	-3.35265	0.0373105	0.0971984	0.36798	-0.141934	0.132561	-0.14155	23.09	6779	858	817	3216.3
28.64	31.8258	-3.43967	0.0935004	-0.21582	0.254729	0.0999479	0.203395	-0.167945	24.37	68	863	819	3246.57
28.07	31.9013	-3.52315	0.145496	-0.51292	-0.2039	-0.0214765	-0.426033	0.391692	24.25	359	863	818	3244.81
27.61	31.9856	-3.58658	0.209909	-0.664383	-0.492366	-0.0983148	0.342598	0.180942	25.46	1020	858	821	3239.66
27.54	32.0738	-3.63342	0.276196	-0.612178	-0.270668	0.234493	-0.0156317	-0.706213	26.05	16	858	823	3241.93
28.5	32.1685	-3.66022	0.3384	-0.355908	0.271952	-0.372872	-0.332111	-0.0827186	27.24	117	856	823	3189.96
31.33	32.2639	-3.67341	0.37559	0.0188027	0.542739	0.469898	0.419643	0.970737	26.5	1	850	824	3188.63
28.58	32.3189	-3.71588	0.329702	0.34769	0.185161	-0.472651	-0.164793	-0.137098	26.73	3020	852	821	3177.79
28.58	32.375	-3.74083	0.261128	0.622209	-0.27269	0.432433	-0.100103	-1.00919	26.92	8	849	819	3253.6
29.48	32.4477	-3.7285	0.202277	0.805836	-0.318739	-0.398193	0.102368	0.360034	27.38	14	848	816	3263.12
30.96	32.5123	-3.70381	0.127123	0.794886	-0.087958	0.35889	0.0342684	0.897564	26.81	30	845	814	3250.2
28.5	32.5492	-3.68542	0.0205852	0.546209	0.0763073	-0.27497	-0.00970465	-0.518154	23.5331	6	845	811	3270.8
28.73	32.594	-3.63176	-0.0547563	0.178294	0.174062	0.18037	-0.168629	-0.632273	26.81	38	847	813	3215.04
29.64	32.6527	-3.53268	-0.0766453	-0.206603	0.216455	-0.121903	0.261479	0.549873	27.45	146	845	816	3198.59
28.93	32.7059	-3.40613	-0.0643529	-0.552403	0.0923703	0.104218	-0.120717	0.317753	27.33	618	841	818	3201.61
28.38	32.7719	-3.22946	0.00660445	-0.751742	-0.127052	-0.102753	-0.160806	-0.414378	27.21	111	843	818	3123.83
29.7	32.8793	-2.97005	0.162087	-0.728879	-0.276127	0.0600223	0.324394	-0.0902984	25.78	67	843	821	3086.4
29.9	33.0085	-2.64871	0.349468	-0.557451	-0.319334	-0.0128671	-0.3198	0.0672867	26.3	1664	844	817	3062.5
30.49	33.1772	-2.24943	0.546518	-0.307174	-0.146439	-0.0670174	0.114989	-0.0264008	26.2	390	845	815	3078.34
32.88	33.3693	-1.79457	0.678676	-0.113851	0.144293	0.116602	0.0842763	0.2031	25.25	667	839	815	2906.46
32.88	33.5603	-1.31712	0.661841	-0.0840396	0.316486	-0.137885	-0.208063	-0.0358613	26.32	692	840	817	2926.39
32.98	33.7443	-0.830092	0.455336	-0.194457	0.262601	0.150931	0.276981	-0.420512	26.82	730	838	820	2893.76
32.99	33.935	-0.325204	0.0688474	-0.306949	0.0448406	-0.161205	-0.264371	0.221924	26.42	170	833	819	2850.95
33.95	34.1077	0.164935	-0.5096	-0.319094	-0.268622	0.162186	0.097002	0.531874	25.54	158	836	823	2939.21
32.59	34.2513	0.623577	-1.24163	-0.130056	-0.413913	-0.102782	0.267729	-0.401549	24.95	1390	834	821	2903.71
32.99	34.3985	1.08277	-2.00135	0.352694	-0.0818181	0.0188398	-0.536469	-0.465517	25.81	329	833	819	2883.61
35.84	34.563	1.55347	-2.67771	1.03608	0.453108	0.0295088	0.387577	0.527283	25.89	274	836	820	2938.68
35.82	34.6966	1.98032	-3.23812	1.59834	0.485022	-0.0232564	0.113235	0.270291	25.49	877	839	819	2955.71
34.67	34.8281	2.3913	-3.55421	1.82112	0.00401803	0.0156912	-0.493868	-0.454793	24.92	907	837	820	2882.3
35.45	34.9712	2.79903	-3.5309	1.53851	-0.462871	-0.038995	0.412917	-0.106092	25.12	1541	834	820	2870.6
35.63	35.1247	3.19933	-3.127	0.693437	-0.469066	0.0802305	0.0163706	0.275872	25.32	539	832	822	2905.97
35.71	35.2815	3.58087	-2.34926	-0.592796	-0.0515851	-0.148785	-0.429096	-0.0141022	26.3	311	835	824	2891.7
36.94	35.4421	3.93985	-1.23654	-2.00268	0.373396	0.233286	0.458701	-0.0709058	25.99	8265	834	823	2852.52
36.88	35.5914	4.25632	0.117161	-3.12338	0.408128	-0.31852	-0.0667697	0.0387786	25.4	131	836	820	2852.99
38.66	35.747	4.54549	1.62907	-3.50078	0.11783	0.409228	-0.385649	-0.088206	25.51	2875	840	815	2892.38
40.88	35.9155	4.81053	3.17615	-2.87255	-0.218914	-0.523205	0.463381	-0.0289039	25.4	1159	843	811	2909.91
44.9	36.0726	5.02026	4.57684	-1.32094	-0.426114	0.625055	-0.133663	0.163114	25.45	9975	838	810	2914.7
46.9	36.1941	5.14498	5.65741	0.789266	-0.343091	-0.642324	-0.253514	0.0277291	25.22	2198	839	809	2905.81
51.59	36.3202	5.22468	6.34771	2.98212	0.162899	0.578664	0.434614	-0.116097	24.39	6240	840	805	2898.7
52.43	36.4182	5.22197	6.51573	4.57576	0.616914	-0.451711	-0.346804	-0.125497	23.67	19340	838	798	2890.08
53.85	36.4735	5.11904	6.09285	5.01574	0.517048	0.315623	0.130531	0.154955	24.49	12436	836	796	2862.28
50.72	36.4433	4.87198	5.04225	4.02981	-0.110347	-0.104571	0.18617	0.308608	24.18	9426	839	789	2861.42
45.65	36.3585	4.5212	3.49703	1.89979	-0.474077	-0.0359387	-0.234391	0.00677787	23.91	1832	839	788	2827.8
41.09	36.2582	4.12075	1.66322	-0.71704	-0.0965876	0.119158	0.100059	-0.406655	25.13	1320	843	788	2852.13
36.98	36.17	3.71295	-0.242415	-3.05155	0.479868	-0.144679	0.00986212	-0.121043	24.91	866	845	788	2925.72
33.78	36.0965	3.31207	-2.03752	-4.48168	0.348264	0.0826686	-0.0232994	0.501076	24.75	451	845	788	2909.38
30.55	36.0379	2.92851	-3.56277	-4.66671	-0.485939	0.0454953	-0.0516411	0.158342	24.9	3127	846	787	2910.74
28.65	36.0225	2.6015	-4.65802	-3.58353	-0.934347	-0.240508	0.0737286	-0.635048	24.99	2015	847	785	2881.97
31.19	36.0624	2.34892	-5.24135	-1.60733	-0.290482	0.376891	-0.0926354	-0.286939	24.96	6534	843	780	2887.62
34.31	36.1138	2.12527	-5.36348	0.557974	0.736572	-0.471458	-0.051477	0.651745	25.05	5472	840	778	2890.16
37.74	36.1568	1.90882	-5.09162	2.24705	0.962905	0.503234	0.299288	0.398702	24.89	10989	843	775	2917.8
34.79	36.1601	1.66805	-4.52528	3.02277	0.100584	-0.401168	-0.361167	-0.684962	25.03	7256	838	775	2987.12
36.54	36.1841	1.47121	-3.65916	2.92786	-0.738365	0.203471	0.207208	-0.327126	25.24	781	841	776	3001.98
36.99	36.2281	1.32143	-2.58127	2.17121	-0.688401	0.00935387	0.00741848	0.629645	26.31	739	839	780	3008.15
36.96	36.2908	1.21817	-1.40149	1.08043	0.0217731	-0.2273	-0.227028	0.212295	26.37	480	844	781	2982.07
37.62	36.3537	1.14091	-0.255855	-0.0329693	0.482211	0.397304	0.330408	-0.61356	27.35	87	843	780	2976.28
36.73	36.4071	1.07831	0.743706	-0.916314	0.279083	-0.471619	-0.24514	-0.103256	26.85	470	841	782	2996.79
38.48	36.4623	1.042	1.53711	-1.40751	-0.106682	0.439846	0.0414731	0.626442	26.24	543	840	782	2978.88
37.76	36.5058	1.01662	2.06154	-1.52409	-0.143733	-0.306205	0.150353	-0.0326187	26.87	1123	836	779	3044.9
38.23	36.5374	1.00219	2.30607	-1.35684	0.140208	0.116977	-0.195217	-0.565229	26.68	996	830	781	3043.94
39.42	36.565	1.0077	2.30355	-1.01725	0.245586	0.104974	0.126671	0.184704	26.47	506	833	780	3015.26
39.01	36.5892	1.03506	2.10636	-0.608573	-0.100407	-0.308276	-0.0158346	0.486146	25.97	369	832	782	3005.25
39.1	36.6476	1.12545	1.82722	-0.145677	-0.459893	0.443063	-0.052955	-0.277481	26.34	2513	828	782	3011.06
38.55	36.7329	1.26961	1.51751	0.295632	-0.370871	-0.541078	-0.0428596	-0.508399	26.77	10875	827	782	2933.36
40.85	36.8497	1.46743	1.22467	0.65097	0.145011	0.547319	0.124522	0.30475	26.52	9797	822	782	2928.23
40.65	36.9578	1.66934	0.92475	0.805607	0.480882	-0.48357	-0.106935	0.429081	28.15	1733	820	782	2915.3
40.81	37.0566	1.86761	0.635416	0.759411	0.303374	0.389918	0.0104201	-0.264274	28.26	34538	825	786	2917.76
39.53	37.1395	2.04916	0.365219	0.564784	-0.156896	-0.272012	0.127875	-0.349577	28.76	22930	822	787	2930.55
39.74	37.2087	2.2112	0.129964	0.317247	-0.376545	0.169256	-0.178917	0.242983	29.02	1341	824	787	2942.19
39.67	37.2652	2.35019	-0.0607572	0.103477	-0.140922	-0.084385	0.110939	0.324774	28.44	48211	825	786	2937.62
39.43	37.3051	2.4576	-0.210366	-0.03786	0.229493	0.0335951	0.0446251	-0.211834	28.43	7787	830	783	2931.69
39.16	37.3087	2.50913	-0.34328	-0.127671	0.289681	0.0143596	-0.147265	-0.299128	27.74	755	837	781	2901.18
39.29	37.289	2.51729	-0.438909	-0.151583	0.0780614	-0.0140639	0.210549	0.289037	28.85	3943	845	780	2924.2
39.25	37.2471	2.48347	-0.48832	-0.122278	-0.0906149	-0.0103757	-0.166592	0.306394	28.95	21913	838	782	2886.97
38.65	37.1932	2.41995	-0.472789	-0.049618	-0.0327938	0.0727754	0.0465904	-0.331364	29.77	18397	835	784	2899.94
38.9	37.1297	2.3316	-0.387159	0.0386282	0.077452	-0.149432	0.125195	-0.28489	29.15	472	833	784	2923.28
39.26	37.0729	2.2374	-0.219063	0.126604	0.012807	0.222464	-0.261663	0.397167	28.98	27693	834	790	2937.36
38.9	37.0107	2.12604	-0.00223917	0.153653	-0.227674	-0.288221	0.236497	0.204445	28.25	17050	834	789	2944.54
38.91	36.9469	2.00269	0.241047	0.10199	-0.282732	0.345069	-0.0142628	-0.431576	28.38	12370	834	786	2941.01
38.7	36.884	1.87101	0.482692	-0.0160051	0.0667977	-0.386021	-0.276223	-0.11515	27.87	11623	838	786	2952.34
40.66	36.8169	1.72602	0.681784	-0.174322	0.489287	0.391557	0.399796	0.42393	27.95	26	836	788	2932.51
38.6	36.7248	1.54648	0.783882	-0.340157	0.425088	-0.33094	-0.210175	0.0332089	29.42	5174	833	788	2908.77
38.07	36.6229	1.35108	0.794495	-0.401032	-0.117104	0.239047	-0.115828	-0.305801	29.23	28468	834	789	2867.84
38.08	36.5217	1.15432	0.726537	-0.274036	-0.581866	-0.122402	0.348083	0.0285097	28.67	1943	839	791	2821.5
37.52	36.4288	0.967375	0.595255	0.0429968	-0.461724	-0.0188856	-0.343204	0.161436	28.38	3427	844	790	2777.56
38	36.3434	0.791431	0.407691	0.449026	0.135088	0.158679	0.0891675	-0.0664708	28.25	5301	847	790	2768.68
37.98	36.2642	0.625778	0.17078	0.779732	0.586637	-0.299068	0.211749	-0.0403908	28.51	42303	855	789	2794.55
37.84	36.1704	0.448805	-0.128137	0.848613	0.391326	0.426634	-0.359983	0.0241938	28.1	22535	858	790	2774.75
36.25	36.0583	0.257801	-0.468934	0.586639	-0.197278	-0.491091	0.316131	-0.00677641	26.68	103612	852	793	2814.99
35.27	35.9438	0.0725007	-0.794955	0.0826602	-0.471914	0.497577	-0.0705349	0.106472	27.08	124371	859	790	2797.26
33.29	35.829	-0.102037	-1.06439	-0.500411	-0.170699	-0.447726	-0.253198	-0.00177231	26.89	57631	855	800	2808.91
33.53	35.7206	-0.255606	-1.23388	-0.956421	0.290562	0.346459	0.456814	-0.235897	25.97	11984	854	801	2815.8
32.61	35.624	-0.380253	-1.27247	-1.11672	0.336391	-0.217191	-0.403966	0.0472372	25.97	528	858	799	2823.82
33.51	35.546	-0.467831	-1.16452	-0.911082	-0.0861744	0.0516568	0.0566166	0.322025	26.55	276330	854	800	2883.1
33.55	35.4738	-0.532361	-0.937326	-0.423346	-0.480013	0.111478	0.351324	-0.193071	26.24	4325	856	801	2880
33.55	35.412	-0.570313	-0.611363	0.193434	-0.3069	-0.251669	-0.542104	-0.363811	26.01	4325	857	801	2880.33
36.48	35.3581	-0.586838	-0.22933	0.72837	0.283882	0.3193	0.329812	0.322058	25.65	38898	858	800	2883.44
36.33	35.2715	-0.627783	0.114847	0.948716	0.553575	-0.287999	0.14196	0.31745	25.08	22754	856	799	2897.43
35.17	35.166	-0.679476	0.407697	0.832416	0.246108	0.224076	-0.413484	-0.309205	25.82	100851	862	795	2863.57
35.17	35.0621	-0.718957	0.658436	0.496726	-0.246371	-0.141886	0.299953	-0.223196	25.4	100851	867	786	2902.19
34.94	34.9589	-0.746232	0.853957	0.0866266	-0.442194	0.0514485	0.0341457	0.243037	26	5377	872	784	2893.76
34.57	34.8607	-0.756833	0.989239	-0.248195	-0.210479	0.0261188	-0.273948	0.156714	26.45	38386	874	786	2890.92
34.57	34.7638	-0.755207	1.05226	-0.42102	0.147854	-0.0842064	0.199632	-0.180956	26.31	17485	874	786	2886.24
34.93	34.6664	-0.744448	1.03647	-0.417766	0.28525	0.108677	0.0955673	-0.132106	25.18	71121	883	783	2924.11
34.78	34.5552	-0.7395	0.928725	-0.302419	0.139877	-0.0831232	-0.306439	0.112827	25.22	16213	891	779	2930.15
34.89	34.4448	-0.725606	0.758819	-0.127327	-0.0181735	0.0238645	0.239332	0.192914	25.52	13480	894	781	2957.41
34.29	34.3215	-0.717633	0.527982	0.0101108	-0.0711635	0.0511517	0.0545508	-0.0977353	25.53	56123	896	784	2985.86
33.31	34.1831	-0.717194	0.260143	0.0677779	-0.0579523	-0.0878426	-0.281871	-0.220797	25.08	30286	895	788	2999.6
33.89	34.0609	-0.68976	0.0249911	0.0992533	-0.0128398	0.0713513	0.268388	0.165711	25.01	4702	890	788	3024.74
33.5	33.9432	-0.647238	-0.168858	0.10255	-0.0545245	-0.0294466	-0.0965891	0.151406	26.72	15521	890	789	3021.2
32.65	33.8308	-0.589343	-0.307385	0.0936346	-0.109594	-0.0248681	-0.0760121	-0.220157	26.27	19994	891	790	3008.81
32.99	33.7315	-0.508713	-0.377275	0.0924426	-0.0219265	0.0626261	0.122044	-0.074413	26.43	23801	893	789	3031.24
32.98	33.6311	-0.422382	-0.403492	0.0705566	0.139261	-0.0870385	-0.0952654	0.199824	27.02	965	891	796	3030.75
32.95	33.5275	-0.335121	-0.402402	0.0172452	0.189701	0.0979328	0.0905168	0.0140299	26.2	11908	881	804	2978.12
32.37	33.4094	-0.260355	-0.399836	-0.0715982	0.0283188	-0.0784996	-0.110124	-0.15158	25.44	27320	879	812	2985.66
32.65	33.2911	-0.183918	-0.386343	-0.141088	-0.159376	0.0452967	0.125613	0.0811952	25.94	4317	878	810	2999.28
32.08	33.166	-0.113019	-0.374382	-0.164358	-0.182328	-0.00551486	-0.0584128	0.0636097	26.51	80206	878	808	3006.45
32.6	33.0491	-0.032188	-0.34839	-0.100496	0.0122504	-0.0252288	-0.09814	-0.116409	25.78	24	881	806	2977.08
32.88	32.937	0.0542416	-0.316652	0.0266781	0.187012	0.01393	0.226513	-0.00158663	25.52	37	882	806	2985.34
32.97	32.8157	0.129959	-0.300985	0.147752	0.108354	0.0521479	-0.223401	0.105649	25.19	40	879	807	2955.43
32.95	32.6948	0.204539	-0.287991	0.232069	-0.0886924	-0.153594	0.0979267	-0.00739025	25.62	3247	877	807	2929.09
32.85	32.5787	0.282118	-0.268076	0.251631	-0.146869	0.265325	0.0754732	-0.10053	25.29	872	873	809	2932.17
32.61	32.4603	0.35434	-0.245788	0.179026	-0.0205424	-0.369518	-0.218599	-0.00651715	24.72	2916	872	809	2905.19
33.42	32.3448	0.425867	-0.210083	0.0343827	0.128668	0.447785	0.264216	0.116541	22.53	5338	872	800	2913.57
32.13	32.2239	0.487745	-0.164702	-0.15022	0.101734	-0.478286	-0.175067	0.00841671	22.65	9335	875	804	2924.86
32.43	32.1199	0.563129	-0.0775325	-0.283	-0.0332492	0.448378	-0.00740958	-0.104264	23.26	25050	874	804	2947.71
32.12	32.0225	0.64009	0.0366516	-0.339163	-0.155938	-0.383749	0.14575	-0.0793769	24.44	1002	873	804	2973.66
32.95	31.9332	0.718359	0.169822	-0.307392	-0.139779	0.286141	-0.185991	0.107261	24.15	537	871	804	3007.88
32.78	31.8424	0.785525	0.296445	-0.216542	-0.00204545	-0.173662	0.120568	0.128417	25.71	1466	869	802	2991.05
32.98	31.7475	0.837062	0.400242	-0.0937976	0.149205	0.0684029	0.00696367	-0.123825	26.3	464	869	800	2978.71
32.98	31.6558	0.879211	0.480241	0.0499917	0.204334	0.0250073	-0.101427	-0.14936	26.06	10097	868	792	2977.33
33.22	31.5732	0.916861	0.533869	0.194354	0.0851106	-0.116755	0.093688	0.13885	25.87	50509	868	792	2938.14
32.98	31.4828	0.929996	0.529964	0.278884	-0.187252	0.196211	-0.04085	0.125953	25.92	117432	866	789	2939.62
32.3	31.3836	0.916023	0.463414	0.285817	-0.338356	-0.238877	0.041939	-0.119363	25.65	13894	865	785	2954.38
32.45	31.281	0.880216	0.346724	0.235454	-0.119726	0.253108	-0.0671898	-0.078766	24.75	7770	866	780	2941.62
32.45	31.1834	0.830959	0.200098	0.160527	0.317659	-0.250255	0.0348879	0.0872848	25.44	12517	868	781	2940.92
32.2	31.0698	0.745406	0.0101107	0.0479656	0.456665	0.232252	0.064527	0.00770856	24.96	12246	869	781	2954.93
31.04	30.9391	0.623271	-0.20311	-0.0705171	0.10966	-0.164241	-0.113275	0.0285013	25.11	8427	872	778	2980.05
30.5	30.8101	0.486888	-0.386273	-0.12355	-0.335109	0.0676309	0.100142	0.0892425	25.44	28096	872	778	2954.18
30.07	30.6984	0.355274	-0.494109	-0.0769488	-0.412988	0.0259672	-0.055497	-0.195218	25.99	8454	872	775	2939.32
30.06	30.5983	0.223419	-0.522106	0.015693	-0.119441	-0.133498	-0.0585789	-0.194329	25.6	11452	871	773	2929.06
30.95	30.4964	0.076868	-0.489343	0.0596371	0.185253	0.232904	0.164147	0.364368	25.28	1523	871	771	2958.2
30.06	30.3797	-0.0979518	-0.419166	-0.0102108	0.248642	-0.292563	-0.155081	0.251144	25.62	4962	872	767	2975.49
29.6	30.2592	-0.287756	-0.304685	-0.158658	0.172793	0.321521	0.0570943	-0.509821	25.5	13592	870	768	2991.56
28.69	30.1351	-0.48995	-0.153356	-0.313914	0.0860487	-0.313358	0.0726901	-0.24965	24.78	2270	866	768	2978.6
29.64	30.0182	-0.690451	0.0360402	-0.374504	-0.0245787	0.266107	-0.155715	0.685632	24.93	16183	865	768	2978.71
28.99	29.8968	-0.899346	0.232239	-0.298793	-0.247614	-0.192427	0.122065	0.155441	24.83	31423	862	767	2964.18
28.16	29.7828	-1.10103	0.432421	-0.0579193	-0.380153	0.117987	0.0339202	-0.816888	24.92	12278	858	764	2909.97
28.87	29.6964	-1.27205	0.638826	0.312975	-0.150868	-0.0865216	-0.226208	-0.0267299	24.11	8187	853	762	2914.82
30.79	29.618	-1.43356	0.793388	0.637036	0.264311	0.057724	0.196143	0.808648	24.38	59182	851	760	2905.24
29.86	29.512	-1.62387	0.821409	0.713708	0.434649	-0.00927019	0.0882983	-0.132653	23.95	49462	850	759	2909.87
28.1	29.3886	-1.8307	0.725999	0.51102	0.263489	-0.00572718	-0.29866	-0.647006	23.84	26676	848	759	2891.34
28.59	29.2676	-2.02951	0.543012	0.125911	-0.0506591	-0.00850118	0.232134	0.298348	23.38	13195	847	760	2909.2
27.52	29.1472	-2.2188	0.291254	-0.312138	-0.322345	0.0364143	0.0577396	0.416523	23.43	98720	847	761	2933.99
25.06	29.0293	-2.39304	0.00174587	-0.648036	-0.393054	-0.0581153	-0.315981	-0.376644	24.02	256957	848	760	2911.05
25.76	28.9378	-2.5238	-0.265954	-0.734485	-0.160378	0.0415065	0.298139	-0.163515	23.93	104928	844	761	2903.64
25.57	28.8525	-2.63111	-0.513903	-0.584523	0.172918	-0.0163113	-0.0732631	0.267318	24.57	96399	846	764	2885.29
25.3	28.7775	-2.71005	-0.719718	-0.260955	0.381241	-0.0100086	-0.162725	-0.0397422	24.43	118393	847	766	2906.17
25.3	28.7116	-2.76211	-0.872719	0.110375	0.295477	0.00939525	0.207336	-0.112673	24.38	139871	844	762	2907.06
25.15	28.6358	-2.80794	-0.988604	0.370127	-0.0837862	0.022041	-0.074282	0.144956	25.11	114176	844	764	2903.19
24.95	28.5515	-2.84538	-1.0544	0.450044	-0.413461	-0.0505974	-0.0287368	-0.0231039	25.01	339625	843	767	2889.69
24.74	28.4852	-2.8449	-1.02556	0.394139	-0.313557	0.0681404	0.0103189	-0.149064	25.22	185071	841	766	2871.98
25.16	28.4373	-2.80579	-0.901498	0.241835	0.0872565	-0.1122	0.00617911	0.0900645	24.33	99584	839	765	2875.81
25.21	28.3883	-2.75009	-0.719468	0.0166541	0.314656	0.167656	0.0304086	0.0623857	24	83097	838	768	2884.7
25.02	28.3402	-2.67709	-0.493956	-0.20611	0.188783	-0.21161	-0.0856667	-0.0982572	24.74	434921	839	770	2878.12
25.17	28.3016	-2.57882	-0.233245	-0.343943	-0.0671247	0.222052	0.0890481	0.0326949	24.69	136132	840	774	2899.47
25.21	28.2593	-2.47089	0.0246271	-0.377653	-0.198969	-0.198302	-0.0303761	0.0334594	24.94	63864	840	775	2912.01
25.3	28.2211	-2.34645	0.269077	-0.290375	-0.103515	0.148992	-0.0417174	-0.0763648	25.13	167573	840	777	2914.48
26.33	28.1854	-2.20893	0.479665	-0.116937	0.0499791	-0.0920675	0.0628572	0.0317712	24.94	81090	841	775	2917.32
27.14	28.1441	-2.06867	0.631605	0.0730617	0.0695351	0.0402818	-0.0276928	0.0854123	24.48	130143	842	775	2924.42
27.22	28.1027	-1.92124	0.724183	0.231784	0.0111153	0.00970672	0.00143771	-0.0730075	25.07	18451	846	774	2915.7
27.29	28.0673	-1.76125	0.763588	0.325439	0.0210751	-0.0585805	-0.0196359	-0.076456	24.02	41718	844	773	2967.68
27.3	28.0358	-1.59286	0.747252	0.321463	0.0704927	0.0865113	0.0281043	0.0828264	24.86	13744	843	778	2984.39
27.33	27.9913	-1.43572	0.659248	0.196987	0.00794035	-0.0805851	0.0130642	0.0491539	25.94	38169	844	779	3022.42
27.18	27.9482	-1.27575	0.530299	0.0192628	-0.10441	0.0604619	-0.0439261	-0.0257985	26.46	6798	844	779	3017.04
26.8	27.9069	-1.11298	0.37888	-0.144679	-0.123309	-0.040178	0.0162362	-0.0509984	26.73	174811	846	779	3017.07
27.09	27.8772	-0.938191	0.232655	-0.229539	0.0144268	0.0198935	0.0461561	-0.0357603	26.55	20500	848	780	3004.94
27	27.8492	-0.763598	0.0901713	-0.235189	0.138846	-0.0249979	-0.117214	0.0342795	26.42	26536	849	776	2962.75
27.11	27.8174	-0.597271	-0.0483616	-0.185497	0.0905579	0.0670511	0.127435	0.0984399	25.96	78238	848	774	2982.68
27	27.78	-0.442517	-0.176993	-0.106921	-0.0659976	-0.135969	-0.0149505	-0.0226736	35.4089	75426	852	776	2981.88
26.71	27.7438	-0.293247	-0.279693	-0.0137279	-0.121981	0.227863	-0.158528	-0.150791	25.96	43200	851	776	3007.35
26.98	27.7055	-0.153828	-0.354986	0.0674271	-0.0166074	-0.333383	0.252912	0.0251459	26.58	54937	851	778	3005.04
27.86	27.6648	-0.0257486	-0.401484	0.119554	0.109292	0.435958	-0.166825	0.205552	24.96	143655	851	782	3040.02
26.66	27.6108	0.0792802	-0.429535	0.129455	0.0909	-0.498187	-0.0530207	-0.0387299	24.51	146899	851	785	3050.12
27.96	27.5722	0.192016	-0.401535	0.153572	0.0063008	0.504767	0.292117	-0.206818	24.26	3005	849	786	3085.2
26.93	27.528	0.290254	-0.346314	0.161752	-0.102287	-0.465897	-0.428081	-0.0131842	24.88	116	850	786	3083.79
28.8	27.4981	0.39446	-0.248835	0.168616	-0.106636	0.385353	0.346955	0.263489	24.13	12904	853	794	3083.41
27.03	27.4557	0.475254	-0.155174	0.112792	-0.0559157	-0.287684	-0.0704893	-0.0190158	24.45	14188	851	798	3104.8
28.13	27.4114	0.543639	-0.0634514	0.00714564	0.0575457	0.21426	-0.240352	-0.26535	23.97	5120	856	803	3066.89
27.88	27.3634	0.598193	0.017355	-0.126742	0.168363	-0.183486	0.426856	0.0606248	24.58	24035	855	804	3094.88
27.84	27.3127	0.640312	0.0833804	-0.248492	0.161673	0.208025	-0.385699	0.264839	24.12	2938	852	799	3092.29
27.46	27.261	0.673171	0.136102	-0.309064	-0.00104119	-0.277784	0.142513	-0.088314	24.06	11743	852	796	3115.57
27.85	27.215	0.704849	0.183719	-0.268919	-0.203906	0.372026	0.179047	-0.262746	23.77	46136	847	796	3106.82
27.44	27.1732	0.734932	0.224726	-0.131781	-0.261482	-0.469725	-0.422798	0.107004	24.43	7575	847	795	3090.04
29.29	27.149	0.777876	0.271475	0.0766267	-0.0722354	0.52173	0.430782	0.249789	24.77	26929	852	796	3074.08
27.49	27.1124	0.801492	0.280373	0.238827	0.160979	-0.509433	-0.217728	-0.192847	25.36	8146	852	796	3075.5
28.77	27.0883	0.831948	0.277288	0.329531	0.296947	0.430642	-0.0671766	-0.150633	25.08	10965	852	798	3095.79
28.4	27.0483	0.83905	0.225507	0.27548	0.15353	-0.29878	0.247092	0.188418	24.85	4519	849	799	3052.14
27.51	27.006	0.837804	0.146334	0.119053	-0.119628	0.157595	-0.211696	0.124796	24.94	14514	848	799	3060.75
27.34	26.9639	0.832361	0.0542825	-0.0686364	-0.265878	-0.0293022	0.0511576	-0.167356	24.63	2061	847	799	2976.53
27.51	26.9303	0.832919	-0.0291083	-0.203087	-0.160999	-0.0748154	0.0640899	-0.116157	23.11	0	819	767	2890.49
27.51	26.9031	0.837941	-0.0983613	-0.24229	0.0586774	0.130272	-0.0725452	0.122276	23.25	0	821	766	2901.67
27.51	26.881	0.846394	-0.151162	-0.185799	0.177342	-0.139576	0.00504	0.109784	23.83	0	822	764	2926.9
27.51	26.8616	0.855661	-0.189504	-0.0714914	0.116434	0.102151	0.0269674	-0.0897493	24.35	0	821	760	2906.07
27.51	26.8424	0.862659	-0.217859	0.042488	-0.0267546	-0.0326749	0.0264599	-0.130687	24.24	0	823	762	2917.01
27.51	26.8188	0.862674	-0.242007	0.103996	-0.104582	-0.0433313	-0.103725	0.0755957	25	0	824	762	2983.62
27.51	26.8012	0.866989	-0.248895	0.107428	-0.0517771	0.1042	0.109794	0.181602	25.09	0	826	759	2984.97
27.51	26.7746	0.859932	-0.256529	0.0387031	0.0053785	-0.134052	-0.0127962	-0.112223	25.66	0	831	760	2975.4
27.51	26.7563	0.860564	-0.241298	-0.0382988	0.0375515	0.136961	-0.0979545	-0.177395	25.59	0	831	765	3030.15
27.51	26.749	0.872295	-0.199975	-0.0800733	0.0331084	-0.134691	0.0984857	0.123752	25.56	0	832	769	3039.67
27.51	26.7448	0.885766	-0.149213	-0.0837529	-0.0212456	0.115618	-0.014226	0.128782	24.53	0	832	767	3031.23
27.51	26.7367	0.893039	-0.104553	-0.0604366	-0.0719887	-0.0743087	-0.063154	-0.122946	24.14	0	830	768	3013.05
27.51	26.7315	0.900483	-0.0630715	-0.0103401	-0.0285655	0.0159044	0.0723778	-0.064778	24.22	0	828	763	2987.93
27.51	26.7226	0.90065	-0.0362451	0.0388996	0.0642718	0.0492049	-0.0244158	0.0861205	23.56	0	826	761	2991.33
27.51	26.7094	0.892565	-0.0251844	0.0704891	0.103379	-0.102424	-0.0146922	0.031322	23.57	0	819	752	2880.3
27.51	26.6955	0.880021	-0.0220738	0.083102	0.0417096	0.138019	0.0174957	-0.0230655	23.49	0	812	748	2970.93
27.51	26.6777	0.859994	-0.0249147	0.0733524	-0.0754317	-0.148356	0.00262902	-0.0266131	23.33	0	817	749	2992.9
27.51	26.6625	0.839694	-0.0185542	0.0583778	-0.115188	0.137398	0.00479855	-0.0227725	23.8	0	816	749	3011.67
27.51	26.6542	0.82408	0.00786602	0.0483292	-0.0305538	-0.117244	-0.0613787	0.0334308	23.77	0	816	747	3071.68
27.51	26.6502	0.809838	0.0509269	0.0303445	0.0674339	0.079194	0.0911978	0.036772	23.39	0	819	743	3034.51
27.51	26.6385	0.783649	0.0925392	-0.02256	0.0531163	-0.0268964	-0.0422674	-0.0670093	23.25	0	809	730	2943.29
27.51	26.6197	0.745858	0.131595	-0.0986493	-0.0113514	-0.0145024	-0.0440364	-0.00583052	24.07	0	812	727	2996.76
27.51	26.6018	0.705717	0.178788	-0.155224	0.00800836	0.0430388	0.123511	0.121212	23.89	0	814	719	2968.52
27.51	26.5891	0.668122	0.2374	-0.159551	0.0782392	-0.0635926	-0.148506	-0.0559326	22.49	0	804	718	2923.49
27.51	26.5733	0.624438	0.291576	-0.115941	0.0297211	0.0687142	0.0672834	-0.181863	21.89	0	790	710	2887.43
27.51	26.5538	0.574084	0.334304	-0.0316666	-0.132904	-0.0465316	0.106841	0.158277	19.41	0	789	695	2789.25
27.51	26.5368	0.524453	0.368788	0.0854243	-0.186105	0.00195624	-0.246885	0.229613	18.25	0	773	683	2779.64
27.51	26.5283	0.482143	0.395692	0.208089	0.000935695	0.0472119	0.21108	-0.297115	15.24	0	765	675	2728.76
27.51	26.5189	0.436728	0.393701	0.273116	0.228554	-0.103503	-0.0139803	-0.268451	16.31	0	729	661	2702.13
27.51	26.5055	0.384328	0.350206	0.239639	0.21869	0.16381	-0.210549	0.464742	16.04	0	740	659	2745.62
27.34	26.4763	0.312485	0.24862	0.0941923	-0.0603835	-0.207885	0.312693	0.259384	15.45	740	731	658	2660.17
25.79	26.4402	0.231829	0.108585	-0.0946023	-0.265022	0.257563	-0.155373	-0.58438	16.7	124	745	657	2722.44
25.51	26.4143	0.162409	-0.0337154	-0.225226	-0.116955	-0.313868	-0.164544	-0.184711	17.41	451	748	656	2781.59
27.38	26.3944	0.100649	-0.171513	-0.257545	0.171368	0.345996	0.356996	0.645252	17.22	13248	753	656	2764.91
25.59	26.3679	0.0337403	-0.31017	-0.203677	0.202449	-0.340127	-0.250313	0.0691535	16.26	149	757	653	2772.2
25.5	26.3435	-0.028271	-0.426723	-0.0713471	-0.0364928	0.303373	-0.0562029	-0.64687	16.93	230	753	640	2747.21
25.96	26.3297	-0.0751537	-0.499211	0.10468	-0.21782	-0.245372	0.308073	0.0453538	17.56	1230	759	634	2750.3
25.89	26.329	-0.104751	-0.522104	0.252302	-0.125011	0.143267	-0.342144	0.585841	16.96	251	757	631	2734.52
25.89	26.3181	-0.142482	-0.527863	0.266185	0.0734949	-0.0102201	0.102575	-0.193781	17.95	241	752	631	2780.64
25.71	26.2955	-0.190525	-0.520087	0.131047	0.169061	-0.110636	0.29215	-0.440344	17.86	321	760	638	2763.99
25.41	26.2761	-0.231941	-0.476502	-0.0732716	0.133145	0.213437	-0.510754	0.346396	20.41	555	770	637	2820.76
25.95	26.2635	-0.261957	-0.391216	-0.25464	0.0113966	-0.301093	0.313732	0.233574	21.04	565	765	638	2815.37
25.12	26.2543	-0.284293	-0.273097	-0.343159	-0.136089	0.357793	0.182867	-0.458055	20.98	2201	767	639	2825.9
24.49	26.2471	-0.300107	-0.131069	-0.298586	-0.208328	-0.376011	-0.605192	0.0061172	25.0142	433	770	640	2796.63
26.6	26.2512	-0.299745	0.035565	-0.116252	-0.107425	0.34562	0.592854	0.495645	20.98	293	774	642	2783.05
25.97	26.2596	-0.291625	0.202493	0.127367	0.0901869	-0.286403	-0.132467	-0.302757	19.73	216	780	651	2827.28
26.5	26.2729	-0.2765	0.352316	0.336281	0.222513	0.205905	-0.467714	-0.441989	19.17	427	781	652	2811.17
27.76	26.2841	-0.263706	0.458096	0.409697	0.147102	-0.128301	0.749413	0.566566	20.85	205	776	650	2819.93
26.49	26.2703	-0.278807	0.481028	0.280422	-0.0967526	0.0893114	-0.462355	0.299401	21.61	776	781	648	2838.49
25.85	26.2561	-0.295025	0.456304	0.0419065	-0.174631	-0.0549127	-0.122277	-0.682587	21.29	100346	783	640	2852.55
26.89	26.2589	-0.293063	0.415499	-0.181692	0.0034654	-0.0076381	0.542412	-0.126429	19.77	868	778	637	2827.01
26.24	26.2583	-0.295052	0.339716	-0.339455	0.108531	0.0825473	-0.57205	0.672305	20.57	3468	772	631	2843.98
25.93	26.2537	-0.302079	0.236799	-0.376263	-0.0148832	-0.146901	0.280194	-0.0125072	20.94	349	782	630	2838.5
25.56	26.2569	-0.301447	0.13382	-0.256844	-0.143184	0.194612	0.115645	-0.604033	20.66	17178	783	628	2808.53
25.58	26.2717	-0.289589	0.0443997	-0.0201547	-0.0523766	-0.242578	-0.414651	0.0941754	20.2	8873	793	627	2815.49
27.58	26.2853	-0.281619	-0.044556	0.218413	0.140629	0.273953	0.448845	0.47644	20.14	6001	788	624	2810.02
25.77	26.2867	-0.290518	-0.143646	0.347793	0.171278	-0.268426	-0.212338	-0.121617	20.12	40831	792	619	2822.44
25.93	26.2844	-0.307505	-0.23451	0.335304	0.00675368	0.241235	-0.0948244	-0.304359	19.5	79565	792	618	2860.08
25.5	26.2799	-0.330528	-0.305102	0.196347	-0.164129	-0.193963	0.2899	0.0948257	18.93	46676	794	621	2878.14
25.95	26.2818	-0.349874	-0.336482	0.000503206	-0.135718	0.13237	-0.292772	0.164861	19.47	9404	798	626	2871.52
25.38	26.2913	-0.36437	-0.325131	-0.181168	0.0403995	-0.080737	0.126884	-0.0419102	19.28	73756	802	628	2895.34
25.49	26.2983	-0.38511	-0.287547	-0.305369	0.125089	0.0414231	0.0625776	-0.084675	18.99	62286	805	627	2894.8
25.38	26.3033	-0.411964	-0.229208	-0.331383	0.0411007	-0.0077137	-0.144848	-0.0243076	18.45	93201	806	626	2891.56
25.48	26.3129	-0.437982	-0.148811	-0.23933	-0.0624359	-0.0214039	0.117062	0.0480899	18.59	62095	797	624	2898.05
25.6	26.3258	-0.464742	-0.0579068	-0.0632328	-0.0580696	0.0346736	-0.0779517	0.0845494	18.76	62121	797	619	2870.34
25.73	26.3321	-0.503499	0.0194174	0.120279	0.00889325	-0.0329048	0.0723168	-0.0565368	19.09	106129	802	620	2868.46
26.07	26.3298	-0.556185	0.0735182	0.251357	0.0492477	0.0378403	-0.0379212	-0.117062	20.26	64447	810	617	2875.42
25.78	26.3317	-0.608506	0.11812	0.315136	0.0525014	-0.0480501	-0.0495005	0.118048	19.9	64355	817	620	2898.58
26.29	26.3369	-0.661046	0.149996	0.293076	0.00579202	0.0482565	0.138171	0.102081	21.19	23671	820	624	2883.74
25.78	26.3321	-0.7273	0.152081	0.172531	-0.076521	-0.0308698	-0.164217	-0.196753	21.12	30402	822	625	2867.92
25.69	26.3293	-0.793949	0.142369	0.0101314	-0.0687578	0.0105017	0.118585	-0.0149637	21.33	64265	809	625	2813.77
25.23	26.3244	-0.864048	0.121815	-0.14679	0.032018	-0.000371921	-0.0182603	0.235353	21.54	70952	814	625	2817.97
25.05	26.3188	-0.935003	0.0985232	-0.247629	0.118576	0.013479	-0.0965599	-0.0806099	21.53	65271	815	625	2846.55
25.29	26.3167	-1.00102	0.0843706	-0.256447	0.0867086	-0.0547152	0.181212	-0.237133	21.26	61487	815	626	2836.8
25.29	26.3198	-1.05914	0.085311	-0.175098	-0.0591244	0.114691	-0.199977	0.167409	21.19	67231	814	627	2846.22
25.29	26.3255	-1.11132	0.0981093	-0.0444452	-0.18572	-0.192539	0.107477	0.197374	21.33	67701	816	628	2852.35
25.2	26.3332	-1.1576	0.11897	0.0817206	-0.13986	0.276973	0.0755285	-0.25028	20.9	2595	824	629	2915.43
25.07	26.3453	-1.19485	0.145918	0.15944	0.0765214	-0.355803	-0.254462	-0.129973	22	3702	825	630	2921.4
26.74	26.3646	-1.22009	0.173628	0.160822	0.248135	0.398454	0.284392	0.29761	22.01	4142	823	631	2923.37
24.73	26.3686	-1.25697	0.165907	0.0546631	0.13545	-0.385122	-0.123925	0.0177501	22.14	42283	821	631	2919.25
25.19	26.3786	-1.28228	0.145908	-0.0782393	-0.102687	0.33249	-0.0871775	-0.237748	23.17	12332	820	633	2930.8
25.1	26.3922	-1.29751	0.110371	-0.176388	-0.223509	-0.264066	0.184797	0.0448839	22.65	8243	820	637	2937.77
25.19	26.4113	-1.30027	0.0603047	-0.191121	-0.122559	0.187046	-0.137183	0.14831	22.42	16442	826	640	2956.11
25	26.4324	-1.29432	-0.00940825	-0.116474	0.0705749	-0.119334	0.00993851	-0.0898115	22.85	8784	826	641	2943.75
25.07	26.4516	-1.2836	-0.101622	0.0176296	0.162638	0.071601	0.0810928	-0.051495	22.21	13429	828	641	2920.9
25.01	26.4716	-1.26543	-0.207615	0.167141	0.105207	-0.0447577	-0.0642774	0.112139	21.93	68987	821	638	2919.74
24.9	26.492	-1.23969	-0.318266	0.276179	-0.0150761	0.0382685	-0.0208987	-0.051664	22.1	65589	819	636	2890.03
24.88	26.5206	-1.19799	-0.413562	0.307856	-0.0837892	-0.0514512	0.0713466	-0.0930439	22.72	21160	822	638	2931.75
24.88	26.5499	-1.14877	-0.494321	0.221931	-0.108366	0.0605262	-0.0513399	0.11359	22.69	73773	824	639	2935.87
24.75	26.573	-1.09953	-0.559607	0.0220456	-0.0964271	-0.0401065	-0.00893424	0.0564526	24.4	76888	826	640	2939.32
24.76	26.6056	-1.03354	-0.579495	-0.208511	0.0209828	-0.0168771	0.0744974	-0.128218	24.09	132109	827	642	2967.63
24.87	26.6419	-0.957085	-0.554475	-0.402571	0.159818	0.0947733	-0.127888	-0.0543997	25.35	46717	831	643	2970.62
25.26	26.6831	-0.869655	-0.482011	-0.491956	0.171298	-0.187948	0.120841	0.139825	25.33	110721	831	643	2979.55
25.1	26.7275	-0.773876	-0.367432	-0.44078	-0.00764245	0.279329	-0.0386871	0.0390633	26.55	54488	832	642	2961.52
25.11	26.7761	-0.669624	-0.216734	-0.250639	-0.229229	-0.356167	-0.0916502	-0.153189	26.91	30264	835	643	2984.67
26.39	26.8354	-0.551555	-0.0345681	0.0368709	-0.253292	0.392794	0.182107	-0.0288448	27.65	69245	840	643	3025.98
26.49	26.8933	-0.434345	0.146817	0.315897	-0.0427571	-0.389525	-0.189546	0.128104	27.31	94590	838	644	3090.57
28	26.9528	-0.317234	0.311922	0.499441	0.239151	0.34514	0.0991216	0.0380466	27.85	63831	840	645	3152.81
27.9	26.9977	-0.219378	0.425242	0.50634	0.307063	-0.258151	0.0558331	-0.125392	29.64	70199	840	647	3332.88
27.69	27.0357	-0.133665	0.489208	0.354561	0.115853	0.163379	-0.152979	0.00657443	29.32	176068	843	648	3345.34
27.57	27.0706	-0.0563399	0.509445	0.112422	-0.160165	-0.0736636	0.146561	0.129036	29.25	93567	844	647	3403.44
27.42	27.1018	0.0119479	0.490847	-0.133011	-0.295485	0.00664185	-0.0554369	-0.0507094	28.54	93924	853	650	3450.59
27.1	27.1374	0.0800644	0.452106	-0.288957	-0.170176	0.0304865	-0.042922	-0.105168	28.96	77023	858	651	3383.32
27.81	27.1754	0.145446	0.398123	-0.319385	0.0887186	-0.0470949	0.0683466	0.0641379	29.27	34229	872	652	3443.29
27.69	27.2124	0.204028	0.330756	-0.240254	0.250163	0.0470196	-0.030818	0.0694617	29.56	75945	869	653	3414.62
27.71	27.2466	0.253339	0.25322	-0.102037	0.191441	-0.0356611	-0.004282	-0.0639776	28.75	76133	869	650	3361.3
27.71	27.2741	0.289029	0.166935	0.0301745	-0.0178747	0.0285313	-0.00159516	-0.0295543	26.52	76344	861	652	3210.1
27.7	27.2976	0.314291	0.0826876	0.11496	-0.181567	-0.0258435	0.0525539	0.0716595	27.74	123226	858	653	3214.13
27.71	27.3152	0.327981	0.00653317	0.133429	-0.173345	0.0416759	-0.0750075	-0.000824876	26.09	97686	855	653	3314.15
27.78	27.3395	0.344493	-0.0392033	0.115684	-0.00391203	-0.0769527	0.027395	-0.0458926	26.54	89996	862	654	3320.89
27.78	27.3669	0.360701	-0.0576395	0.076806	0.136766	0.115191	0.0479987	-0.00962663	26.55	112066	877	654	3333.16
27.8	27.3965	0.376148	-0.0540313	0.0347782	0.11667	-0.150131	-0.0959676	0.0166283	27.25	125935	875	654	3325.11
27.85	27.4296	0.392232	-0.0352586	0.00385371	-0.0128851	0.168619	0.0696412	0.0271393	26.29	98535	880	655	3196.77
27.84	27.4583	0.400471	-0.021826	-0.0243802	-0.115354	-0.166299	0.00864232	-0.0117655	24.93	107484	889	652	3205.23
27.8	27.4845	0.403244	-0.0203302	-0.0446011	-0.0763352	0.150796	-0.0622511	-0.0275842	25.67	110112	905	652	3227.96
27.88	27.5098	0.402572	-0.0352701	-0.0528697	0.0540755	-0.123918	0.0518501	0.014152	26.13	99254	901	652	3294.55
27.88	27.5304	0.394908	-0.0746604	-0.0548713	0.113154	0.0901574	0.00336178	0.0248476	25.49	98775	908	652	3286.82
27.8	27.5455	0.38053	-0.137217	-0.047868	0.0399544	-0.0416754	-0.0310843	0.000482139	26.22	113604	904	651	3310.01
27.8	27.5623	0.368553	-0.206371	-0.0150506	-0.0534973	-0.0119479	0.01682	-0.00444897	26.06	112667	906	650	3367.97
27.8	27.588	0.367762	-0.264638	0.0479482	-0.0591079	0.0550097	0.00448534	-0.0294415	26.77	93226	910	649	3371.69
27.85	27.6173	0.373247	-0.312202	0.107774	-0.0226547	-0.095498	-0.0271539	-0.0393819	26.71	67400	917	649	3377.56
27.8	27.6482	0.382953	-0.347163	0.129821	-0.0181267	0.130099	0.029554	0.0681201	26.33	89567	927	648	3386.46
27.8	27.6789	0.395082	-0.367328	0.0925533	-0.0316147	-0.15727	-0.00632042	0.0685283	26.36	64730	942	649	3354.04
27.84	27.7098	0.410346	-0.367539	0.00136254	0.0107308	0.177856	-0.0233428	-0.116618	26.66	98026	928	647	3379.25
27.77	27.7443	0.432549	-0.339884	-0.11133	0.106629	-0.192378	0.0364499	-0.0772219	26.14	103983	932	648	3340.29
27.87	27.781	0.460154	-0.285287	-0.210009	0.121619	0.191255	-0.0355695	0.158174	25.92	147084	905	649	3319.27
27.85	27.8138	0.486383	-0.212582	-0.264851	-0.031656	-0.168648	0.0207448	0.0655187	25.38	124446	912	648	3320.73
27.85	27.8511	0.520556	-0.112687	-0.231808	-0.198003	0.13073	0.0234254	-0.176265	25.42	136868	921	647	3360.1
27.8	27.8974	0.56708	0.0145503	-0.103013	-0.17435	-0.0936614	-0.0936323	-0.0621416	26.26	132897	918	646	3438.8
28.99	27.9505	0.622615	0.154561	0.0775438	0.0332728	0.0451518	0.104979	0.164291	26.51	73929	932	646	3451.09
29.45	27.9964	0.670757	0.274783	0.225147	0.198709	0.00975805	-0.0331701	0.0375432	26.2	83344	934	648	3408.13
29.35	28.0346	0.709683	0.36255	0.289396	0.175906	-0.0482042	-0.0558357	-0.118099	25.88	92503	929	649	3363.9
29.59	28.0696	0.743669	0.417341	0.261758	0.0176983	0.0715763	0.115747	-0.00489291	25.62	72177	929	648	3380.68
29.2	28.1006	0.771686	0.436353	0.157996	-0.130521	-0.0746518	-0.10635	0.0673093	27.45	105179	920	647	3385.64
29.18	28.1312	0.797707	0.425825	0.0235161	-0.151266	0.062468	0.0388578	0.00495515	28.59	95631	920	647	3373.58
29.1	28.1603	0.82028	0.387834	-0.0981752	-0.0582173	-0.0415268	0.0437222	-0.0242499	28.6	140432	922	648	3329.74
29.01	28.1888	0.840399	0.329159	-0.168722	0.0650257	0.0235196	-0.0898444	-0.0159787	28.35	92823	925	647	3350.11
29	28.2238	0.865487	0.264081	-0.164132	0.138648	-0.022405	0.0760664	-0.0112705	29.5	96314	926	648	3403.81
29	28.2544	0.883113	0.18231	-0.11745	0.0820335	0.0339213	-0.0446859	0.00761449	28.64	79272	932	647	3395.68
29	28.2778	0.88958	0.0845014	-0.0609456	-0.0501845	-0.0458099	0.0364973	0.063888	27.72	53966	938	647	3410.61
28.95	28.2918	0.882789	-0.0233853	-0.0154826	-0.117592	0.0687108	-0.0122168	0.00489866	28.21	81130	933	651	3404.8
28.8	28.3069	0.874438	-0.117273	0.0306119	-0.0297197	-0.0901141	-0.0327877	-0.090222	28.72	99311	934	651	3384.98
28.94	28.3248	0.866869	-0.185952	0.07738	0.0961524	0.0943544	0.073381	-0.0189019	27.34	149673	921	651	3355.37
28.96	28.3404	0.854796	-0.231023	0.109841	0.0798274	-0.0777839	-0.0901915	0.107938	27.04	178939	927	653	3292.59
28.99	28.354	0.83892	-0.249745	0.122927	-0.0599329	0.0434475	0.0693354	0.036036	26.78	116084	925	656	3316.42
29.09	28.3648	0.818447	-0.243098	0.113647	-0.133993	0.0100035	0.000541508	-0.131657	27.19	129669	916	656	3254.63
28.76	28.379	0.800698	-0.205041	0.0930206	-0.0113185	-0.0751806	-0.0858258	-0.0315129	28.4	83546	917	657	3234.82
29.28	28.3962	0.78505	-0.143102	0.0563631	0.159706	0.130398	0.113657	0.138127	28.24	54874	911	659	3260.35
29.12	28.4031	0.757277	-0.0829671	-0.0173506	0.123971	-0.160438	-0.0612725	0.00755704	30.44	63099	918	660	3278.81
29	28.408	0.726492	-0.02158	-0.0997222	-0.0771666	0.174136	-0.00418088	-0.0980369	29.76	82476	922	660	3295.68
28.51	28.4082	0.690541	0.0329165	-0.167091	-0.201413	-0.171338	0.0340432	0.000766246	29.96	43749	922	661	3283.92
28.98	28.4071	0.653844	0.081496	-0.186575	-0.0699615	0.162041	-0.0139881	0.0729023	28.41	57223	917	664	3270.43
29	28.4104	0.623581	0.129209	-0.134793	0.190474	-0.152269	-0.01205	0.00782218	27.97	118911	921	666	3338.09
29	28.4165	0.598219	0.169602	-0.0281246	0.243114	0.132472	-0.0225753	-0.077882	26.38	132692	922	662	3316.94
29.09	28.4168	0.568997	0.188232	0.0871826	-0.0347896	-0.0981513	0.0997898	-0.0256151	27.83	57514	909	659	3274.3
29.19	28.4203	0.545997	0.195098	0.18823	-0.314813	0.0586695	-0.111248	0.12305	26.48	120060	909	658	3279.71
29.23	28.4284	0.531008	0.191284	0.242017	-0.242007	-0.0291668	-0.0176002	0.0133323	26.77	151423	890	659	3223.18
29.3	28.4351	0.517409	0.167611	0.213202	0.126726	0.00805528	0.2008	-0.19174	26.15	246890	888	659	3219.42
29.41	28.4374	0.502037	0.121298	0.0995039	0.391586	0.013657	-0.261477	0.0357896	27.69	57009	890	659	3217.53
29.6	28.4419	0.491894	0.0639801	-0.0565293	0.250119	-0.037799	0.10853	0.264841	26.76	42154	899	659	3224.36
28.89	28.4368	0.474759	-0.0124881	-0.218503	-0.199839	0.0684666	0.175183	-0.129923	26.91	315918	901	659	3218.05
27.37	28.4382	0.468601	-0.0780799	-0.300173	-0.441232	-0.08712	-0.342089	-0.261	25.71	2131	904	665	3272.08
28.98	28.4574	0.485723	-0.111976	-0.253739	-0.191178	0.0610013	0.202431	0.206831	25.87	3950	909	671	3358.47
28.92	28.4761	0.505376	-0.138861	-0.131665	0.218933	-0.0116857	0.105288	0.156549	25.21	9867	908	674	3359.75
28.99	28.486	0.517605	-0.17146	0.00509007	0.344853	-0.033497	-0.299746	-0.237069	25.75	5236	902	675	3340.78
29.3	28.5011	0.536616	-0.191915	0.132387	0.136704	0.0689278	0.239102	-0.00238511	24.96	502	903	675	3332.18
28.8	28.5121	0.551729	-0.211358	0.19928	-0.167257	-0.0977024	-0.0084175	0.184855	24.89	22692	904	675	3336.36
28.9	28.5193	0.562619	-0.228001	0.192117	-0.258544	0.129751	-0.175482	-0.115178	24.98	13598	904	674	3312.67
29.1	28.5294	0.576036	-0.230364	0.134445	-0.0719424	-0.162741	0.179651	-0.0744483	24.41	12617	903	675	3328.1
29.12	28.5383	0.587184	-0.221512	0.04675	0.14008	0.184758	-0.0498274	0.172959	23.57	13504	913	675	3325.02
28.97	28.5412	0.590455	-0.205109	-0.043397	0.150731	-0.178277	-0.0615881	-0.0498752	24.18	9021	912	676	3312.5
29	28.5548	0.603444	-0.158057	-0.0801191	0.032337	0.139752	0.0717742	-0.155946	25.49	23374	911	676	3278
29	28.5714	0.617206	-0.092481	-0.0722608	-0.0840959	-0.0938259	-0.045803	0.120129	23.85	115910	907	674	3251.12
28.99	28.581	0.619795	-0.0271811	-0.0546206	-0.117338	0.0524383	0.0478122	0.100121	24.06	40687	909	674	3254.32
28.92	28.5839	0.610689	0.0342761	-0.0426475	-0.0408397	-0.00533508	-0.0532538	-0.140311	23.03	69719	912	673	3269.24
29.4	28.5884	0.598503	0.100546	-0.029575	0.0908829	-0.0416157	0.0320957	-0.016235	23.66	8752	906	672	3272.73
29.65	28.5887	0.577162	0.162909	-0.0240303	0.134719	0.0817403	0.0272306	0.118131	23.7	62194	906	672	3224.53
29.41	28.5894	0.551562	0.225304	-0.0134231	0.0498915	-0.102105	-0.0867498	-0.0410988	23.67	547	907	673	3225.12
29.55	28.5953	0.526664	0.290546	0.0133888	-0.0829687	0.0910464	0.0941814	-0.079073	24.38	15344	911	674	3271.07
29.39	28.5991	0.494369	0.343831	0.0400754	-0.162192	-0.0547676	-0.049311	0.0579713	25.11	23969	911	678	3277.44
29.22	28.6007	0.454374	0.379435	0.0596765	-0.0974661	0.007291	-0.0120851	0.0481463	25.98	8518	912	681	3320.13
29.68	28.6037	0.410365	0.397015	0.0717193	0.0835316	0.0401467	0.0608408	-0.0571406	25.42	1101	913	681	3312.16
29.56	28.6019	0.355417	0.384678	0.0617392	0.203015	-0.0785118	-0.0861391	-0.031481	26.55	8015	925	683	3373.73
29.39	28.5959	0.290543	0.342257	0.0335984	0.137293	0.109155	0.0943979	0.0682208	26.23	23419	918	687	3360.15
28.73	28.5859	0.216487	0.273069	7.48543e-05	-0.0609013	-0.118958	-0.0574927	0.0273453	26.13	61887	919	692	3342.2
29	28.5831	0.146146	0.19637	-0.00975554	-0.193016	0.103531	-0.0233097	-0.0634302	25.92	188315	919	696	3338.68
28.69	28.5822	0.0742341	0.109034	-0.00667427	-0.165573	-0.0791999	0.0861151	-0.0609775	26.28	78000	924	696	3310.1
28.5	28.577	-0.0059559	0.0058954	-0.0119949	-0.0176577	0.0550384	-0.0929814	0.064593	27.39	207462	934	695	3346.97
28.46	28.5688	-0.0923472	-0.105595	-0.0281588	0.156015	-0.0276085	0.0599958	0.117304	26.64	37828	930	695	3339.89
28.4	28.5583	-0.183325	-0.216397	-0.0488201	0.231962	0.00279223	-0.00424905	-0.0821129	27.19	76192	933	698	3347.3
27.99	28.5482	-0.275113	-0.313973	-0.0586756	0.131441	0.0204214	-0.0455855	-0.162589	26.35	97541	933	699	3363.09
27.99	28.5421	-0.362739	-0.385482	-0.0438573	-0.104934	-0.0457842	0.0683524	0.119579	26.74	61558	938	699	3377.73
27.52	28.5348	-0.450895	-0.431505	-0.0129944	-0.312428	0.0691601	-0.0710157	0.183132	27.25	109369	946	698	3414.49
27.26	28.5313	-0.533139	-0.441477	0.0342725	-0.26125	-0.0835214	0.0642653	-0.156621	27.63	189598	950	699	3402.82
27.79	28.5378	-0.602222	-0.407518	0.0893524	0.0709866	0.074511	-0.0477678	-0.203653	27.62	72081	949	705	3362.33
28.04	28.5494	-0.663386	-0.342271	0.114606	0.372469	-0.0585614	-0.0324072	0.168299	28.1	118629	950	708	3369.73
28.12	28.5528	-0.73128	-0.272256	0.0677677	0.301625	0.0401054	0.147205	0.206265	28.13	58037	955	710	3408.31
27.49	28.547	-0.806325	-0.204137	-0.0376278	-0.0759912	0.00233156	-0.169213	-0.147229	29.13	58562	964	707	3391.76
27.02	28.5501	-0.868035	-0.116766	-0.1282	-0.339857	-0.0610492	0.0676807	-0.179257	28.86	97753	966	708	3451.94
27.69	28.5645	-0.91292	-0.0111939	-0.161033	-0.254882	0.10595	0.0685305	0.0855006	29.55	234806	970	712	3449.38
27.7	28.5866	-0.944894	0.0984402	-0.132062	0.0274127	-0.139677	-0.173359	0.1458	29	124296	967	714	3442.14
27.77	28.6147	-0.966599	0.196883	-0.0630988	0.204766	0.143592	0.166383	-0.0355218	30.11	76690	966	719	3444.58
27.85	28.6351	-0.993739	0.254865	-0.00585614	0.137426	-0.11333	-0.0562375	-0.160533	29.62	306971	966	726	3416.6
27.78	28.6522	-1.02193	0.272521	0.0292276	0.00936209	0.0691661	-0.0534171	0.0325326	29.57	545667	971	731	3410.18
27.65	28.6736	-1.04325	0.259674	0.0517368	-0.00201278	-0.0225362	0.0993001	0.197273	29.7	386466	973	734	3371.96
27.57	28.6929	-1.06459	0.211899	0.0556649	0.0103221	-0.0251661	-0.0979335	-0.0694733	30.9	33502	972	735	3373.28
27.7	28.7088	-1.0874	0.135053	0.0491811	-0.0828254	0.0770397	0.0916764	-0.217308	30.52	127157	982	739	3347.19
27.75	28.7278	-1.10446	0.0491141	0.0558009	-0.188874	-0.123587	-0.0666894	0.137824	30.81	234989	979	735	3369.12
27.75	28.7563	-1.10879	-0.0264144	0.0853951	-0.110251	0.146341	-0.018842	0.208819	32.02	312265	976	744	3367.23
27.83	28.786	-1.10983	-0.0941963	0.105158	0.135698	-0.152591	0.122263	-0.246769	31.63	22585	981	752	3366.98
27.83	28.8166	-1.10865	-0.149296	0.0895133	0.31173	0.144755	-0.172068	-0.164149	31.81	22585	983	759	3404.87
27.78	28.8431	-1.11138	-0.193762	0.0182815	0.17651	-0.127431	0.110152	0.342408	30.95	49276	990	763	3394.9
27.27	28.858	-1.12614	-0.231205	-0.103356	-0.193925	0.119474	0.064105	0.100072	30.76	40836	989	769	3420.57
26.24	28.8744	-1.13825	-0.236657	-0.207421	-0.379036	-0.105398	-0.202578	-0.371479	31.77	62767	967	774	3382.32
27.48	28.9061	-1.13216	-0.188143	-0.227821	-0.136632	0.0652698	0.171036	-0.0324026	32.04	52867	976	774	3363.11
27.84	28.9413	-1.12086	-0.105824	-0.173425	0.238346	-0.0214989	-0.0295595	0.321947	34.3899	243365	980	775	3396.56
27.89	28.975	-1.11039	-0.00744658	-0.0720155	0.322839	-0.0160607	-0.103278	-0.020896	33.29	21038	988	774	3397.29
28.15	29.0076	-1.10094	0.0948084	0.0451684	0.0499531	0.0458847	0.145375	-0.250782	32.87	44717	981	775	3379.04
28.28	29.0405	-1.09151	0.189846	0.14604	-0.250753	-0.0641621	-0.0859834	0.0510164	32.05	78072	974	777	3414.45
27.99	29.0737	-1.08239	0.265538	0.202154	-0.246972	0.0675968	-0.0164961	0.175383	32.57	4256	976	780	3473.07
28.36	29.1039	-1.07761	0.306733	0.192617	0.0262911	-0.058881	0.078393	-0.0609686	33.56	5	979	783	3502.96
28.35	29.1218	-1.08722	0.296082	0.112352	0.239911	0.0516131	-0.0553057	-0.0990707	32.84	164	987	793	3528.68
28.34	29.1342	-1.10325	0.244982	0.010017	0.199923	-0.0284469	0.0247163	0.0905455	33.51	250	992	802	3550.88
28.32	29.1483	-1.11679	0.171569	-0.0574045	-0.00951573	-0.0107986	-0.0310998	0.0310066	34.64	7643	994	806	3576.2
28.2	29.1609	-1.1299	0.0831031	-0.068031	-0.183273	0.0584163	0.0462173	-0.112355	34.8	3401	996	814	3570.11
27.8	29.1701	-1.14329	-0.00993832	-0.024391	-0.174402	-0.10123	-0.0103946	0.0499759	34.42	1179	973	818	3531.5
27.98	29.1851	-1.14538	-0.0819274	0.0642462	0.00506618	0.137838	-0.0694152	0.129859	34.54	5	967	823	3608.34
27.98	29.2148	-1.12574	-0.113062	0.159989	0.164319	-0.184566	0.110551	-0.158765	33.54	5041	971	830	3598.65
27.99	29.2425	-1.10144	-0.122422	0.175176	0.0946808	0.222805	-0.0994245	-0.167096	33.42	350	968	840	3565.9
28.46	29.2726	-1.0675	-0.106354	0.0833137	-0.0862561	-0.22946	0.0572417	0.314855	31.64	337	979	843	3566.38
28.84	29.3157	-1.01197	-0.055996	-0.0867016	-0.123197	0.183865	0.000582572	0.154812	31.53	5	972	844	3596.22
27.83	29.366	-0.941087	0.0107526	-0.296919	-0.00281006	-0.0998033	-0.103014	-0.523158	32.99	3572	975	842	3566.38
28.18	29.4311	-0.847731	0.0869226	-0.469195	0.0989534	-0.0261765	0.198344	-0.0749048	32.82	205	976	845	3583.09
28.86	29.4998	-0.745696	0.13771	-0.557671	-0.00196643	0.154342	-0.248436	0.663239	34.02	13226	983	843	3621.26
28.09	29.551	-0.65925	0.120383	-0.538958	-0.193246	-0.246155	0.179105	-0.0686328	34.15	302	981	837	3606.75
28.48	29.6073	-0.564884	0.0590023	-0.337016	-0.0910865	0.310166	0.105029	-0.684349	33.08	5	988	828	3624.24
28.86	29.6717	-0.460087	-0.0401431	0.037226	0.262647	-0.364701	-0.505924	0.197788	33.28	5	986	823	3569.43
31.66	29.7272	-0.36416	-0.192324	0.469462	0.365197	0.399933	0.676125	0.631951	33.21	5	981	818	3573.34
28.96	29.7623	-0.289489	-0.393184	0.828242	-0.0151447	-0.372716	-0.304557	-0.270984	33.88	30	975	817	3505.18
28.93	29.8183	-0.190735	-0.560876	1.06971	-0.403337	0.296498	-0.414887	-0.471206	32.88	150116	976	817	3483.07
30.99	29.8962	-0.0666708	-0.66923	1.08671	-0.375674	-0.236248	0.884765	0.203065	32.81	5	983	817	3505.28
29.94	29.9796	0.0635094	-0.726321	0.773722	-0.00182859	0.190676	-0.735341	0.273901	34.93	8347	982	814	3533.68
29.7	30.0693	0.198057	-0.726713	0.140603	0.341096	-0.175475	0.0136824	-0.0688477	37.38	561	978	816	3517.31
29.66	30.1342	0.301478	-0.706977	-0.726173	0.295635	0.192733	0.772106	-0.179776	37.22	202	975	815	3501.86
27.22	30.1727	0.372707	-0.656061	-1.55759	0.0358348	-0.160381	-0.927735	0.0136493	38.15	115	976	813	3496.33
28.99	30.2494	0.482995	-0.476175	-1.9418	0.000840182	0.0708389	0.367954	0.253206	38.56	5	982	811	3532.45
29.44	30.3642	0.632623	-0.171525	-1.70204	-0.00378428	-0.011568	0.318876	-0.142693	38.21	1749	986	809	3603.49
29.35	30.501	0.801605	0.205048	-0.910309	-0.328728	-0.0435009	-0.675475	-0.41515	39.28	154	988	809	3655.09
32.28	30.6529	0.977371	0.593968	0.180815	-0.699296	0.0629173	0.482489	0.289906	38.28	5	1006	815	3675.36
34.21	30.7958	1.12863	0.909324	1.19273	-0.453303	-0.0522951	0.000212004	0.485423	37.37	6	1018	821	3696.17
34.92	30.9213	1.24157	1.09426	1.80352	0.575044	0.0428482	-0.310354	-0.439011	37.92	2195	1047	814	3642.44
36.56	31.0261	1.30948	1.11871	1.84308	1.47194	-0.0157561	0.280931	-0.457643	38.61	3254	1055	816	3636.36
36.54	31.1128	1.33384	0.983337	1.34034	1.03879	0.00156259	-0.00640343	0.649671	39.09	515	1050	821	3564.08
32.99	31.1679	1.30104	0.694562	0.478458	-0.723011	0.0254348	-0.159247	0.405253	38.2	14	1070	821	3585.05
30	31.2237	1.24896	0.341162	-0.379811	-2.06935	-0.004851	0.131965	-0.731244	37.23	18296	1052	820	3509.08
29.99	31.3308	1.23438	0.0372392	-0.891295	-1.34017	-0.126266	-0.0206736	-0.330066	37.07	452	1040	817	3551.4
32.84	31.4544	1.21959	-0.230473	-1.02556	0.840831	0.280937	-0.205106	0.587186	38.29	210	1031	813	3508.59
34.27	31.5687	1.17429	-0.478993	-0.900395	2.25375	-0.426755	0.364093	0.271216	37.41	2801	1039	813	3576.9
32.69	31.6541	1.07584	-0.715422	-0.681172	1.40106	0.560998	-0.233291	-0.40516	38.1	772	1029	814	3503.49
30	31.7093	0.925067	-0.910198	-0.461585	-0.845071	-0.584264	-0.0626724	-0.173989	38.96	1350	1007	824	3501.99
30.83	31.8004	0.796295	-0.948324	-0.177136	-2.09493	0.476736	0.387503	0.335215	39.07	7	1022	834	3421.41
29.97	31.9102	0.673606	-0.840227	0.108662	-1.26745	-0.309515	-0.657935	-0.0464575	40.58	1809	1015	837	3359.29
33.42	32.0429	0.560943	-0.599055	0.348209	0.632555	0.0829872	0.60247	-0.253546	41.85	110	1019	845	3436.83
34.96	32.1642	0.420382	-0.303539	0.450035	1.64954	0.151739	-0.154569	0.15381	42.77	1136	1023	846	3453.08
33.65	32.2756	0.253051	0.00835034	0.425738	1.03103	-0.319014	-0.454049	0.199218	42.29	1164	1028	839	3419.95
34.07	32.3855	0.0681397	0.309641	0.339738	-0.325512	0.382554	0.882064	-0.20741	41.47	1713	1027	838	3446.73
30.66	32.481	-0.146495	0.552424	0.235427	-1.10288	-0.307	-0.816478	-0.137041	42.86	535	1021	827	3445.55
33.35	32.594	-0.355513	0.749214	0.200349	-0.75588	0.0935275	0.245787	0.304369	42.28	551	1030	826	3463.07
33.66	32.6867	-0.59809	0.830396	0.166694	0.00224238	0.205315	0.465028	-0.0602554	41.84	2074	1025	823	3404.66
32	32.7686	-0.861903	0.800101	0.122596	0.490602	-0.480752	-0.803001	-0.243006	42.72	3073	1031	819	3443.44
35.08	32.8701	-1.1122	0.700378	0.0795466	0.609996	0.644662	0.576743	0.273359	41.32	100	1028	818	3411.51
31.91	32.943	-1.39839	0.48183	-0.0731733	0.377187	-0.661083	-0.0686285	-0.0106337	41.49	427	1018	815	3367.06
30.92	33.0065	-1.69733	0.19287	-0.293402	0.0136222	0.561011	-0.239255	-0.28197	40.26	1209	1014	812	3363.59
30.12	33.0494	-2.01622	-0.139444	-0.520542	-0.388857	-0.344431	0.210682	0.288262	44.33	28	1020	839	3426.62
29.46	33.0902	-2.32974	-0.442822	-0.617732	-0.607228	0.0689701	0.00440898	0.262917	44.81	171	1023	846	3472.94
28.85	33.1468	-2.61226	-0.646252	-0.474829	-0.380257	0.21781	-0.0783716	-0.550629	47	1284	1021	851	3465.11
29.64	33.2471	-2.82993	-0.687577	-0.0719969	0.24874	-0.520412	-0.185448	-0.197743	46.86	29	1023	851	3474.17
32.34	33.3607	-3.01492	-0.610856	0.390223	0.650369	0.715236	0.388749	0.6191	52.1	1051	1079	901	3427.99
30.17	33.4184	-3.24103	-0.521975	0.628274	0.335722	-0.71495	-0.172435	0.0519151	52.91	1589	1068	904	3441.85
29.96	33.4687	-3.45352	-0.369397	0.643852	-0.154857	0.594351	-0.221399	-0.394838	55.17	98	1070	918	3462.75
29.88	33.5249	-3.63327	-0.143429	0.48172	-0.286695	-0.404445	0.419315	0.00966561	54.35	175	1064	921	3429.54
29.99	33.5782	-3.7852	0.128087	0.201423	-0.135409	0.183425	-0.245671	0.118677	56.15	968	1068	942	3517.62
30.34	33.6475	-3.88569	0.443057	-0.0744511	-0.0210095	0.0277972	-0.151921	0.0655446	51.65	8076	1057	947	3486.56
30.37	33.7259	-3.93907	0.758908	-0.282026	-0.102844	-0.222324	0.387813	0.0655645	53.24	8369	1056	941	3581.34
30.15	33.8154	-3.9417	1.03721	-0.386403	-0.128754	0.367414	-0.256113	-0.239152	51.76	3172	1057	936	3608.85
30.06	33.9171	-3.89174	1.23778	-0.394427	0.131951	-0.457359	-0.151267	-0.203758	50.95	10711	1078	936	3600.78
33.04	34.0348	-3.78658	1.32321	-0.346808	0.433996	0.448591	0.433918	0.432342	51.62	22840	1080	937	3615.48
30.83	34.1186	-3.68079	1.20132	-0.359235	0.227708	-0.336736	-0.344125	0.194361	50.17	3530	1075	942	3584.21
30.78	34.1854	-3.556	0.893464	-0.375881	-0.306389	0.216621	0.0692513	-0.482897	49.9	13432	1053	944	3591.84
30.6	34.2754	-3.36753	0.476994	-0.264725	-0.490818	-0.131832	0.181217	-0.0943856	53.69	10234	1063	937	3610.86
30.56	34.372	-3.13284	-0.0331761	-0.0246419	-0.153941	0.0623291	-0.35476	0.397068	52.58	5728	1066	935	3589.75
32.06	34.4701	-2.85827	-0.599758	0.303213	0.32487	-0.00553787	0.400971	0.02271	51.3	2256	1064	935	3556.56
31.29	34.587	-2.52661	-1.14981	0.660277	0.466185	-0.0448077	-0.269768	-0.277101	54.98	11441	1054	951	3566.65
31.92	34.7185	-2.14494	-1.63959	0.909269	0.0853895	0.0533448	-0.0919198	-0.0652522	55.4	7484	1055	961	3606.37
32.13	34.8528	-1.73031	-2.04242	0.899836	-0.461385	-0.0336851	0.494793	0.132541	55.53	17104	1055	961	3573.18
30.6	34.9778	-1.29973	-2.33444	0.556588	-0.566966	0.00468827	-0.648489	0.171247	57.77	4138	1069	969	3534.32
32.43	35.1039	-0.84635	-2.46813	-0.0453055	-0.00239567	0.0323241	0.403841	0.00574952	53.92	36883	1079	969	3530.26
32.09	35.2178	-0.387613	-2.43144	-0.754464	0.665895	-0.0614545	0.15299	-0.346613	52.76	409	1081	961	3566.52
32.44	35.3453	0.10088	-2.17538	-1.30006	0.72883	0.0887336	-0.656966	-0.0138297	52.89	3220	1082	961	3564.59
33.55	35.4815	0.609925	-1.70948	-1.49048	-0.0366813	-0.146823	0.700219	0.48186	51.13	582	1087	962	3536.79
33.48	35.6141	1.12217	-1.07312	-1.24571	-0.946288	0.241655	-0.226307	-0.0615109	52.06	1357	1086	965	3562.66
34.48	35.7706	1.66244	-0.273323	-0.557752	-0.925771	-0.360535	-0.409188	-0.553804	50.72	521	1085	967	3574.73
40.16	35.9628	2.23599	0.635585	0.388529	0.114548	0.413871	0.643537	0.0747927	53.26	87414	1120	985	3397.36
42.28	36.1347	2.77367	1.49268	1.1935	0.997634	-0.410751	-0.405628	0.480241	54.36	6166	1121	990	3464.29
44.7	36.2711	3.25009	2.19175	1.56536	0.819493	0.399388	0.0234637	0.0102158	57.34	5490	1115	998	3529.93
44.16	36.3567	3.64347	2.6556	1.39214	-0.124593	-0.318549	0.293775	-0.345253	56.19	21494	1134	1010	3524.74
43.65	36.4216	3.9838	2.89747	0.834912	-0.691247	0.23488	-0.278479	0.0184442	58.09	3491	1138	1015	3517.34
43.74	36.4797	4.28597	2.93607	0.15433	-0.359299	-0.157634	0.037888	0.254969	57.17	1683	1148	1011	3446.98
43.95	36.5379	4.55692	2.79368	-0.397699	0.267374	0.0934291	0.137857	-0.022337	57.07	4350	1148	1021	3485.29
43	36.587	4.78656	2.48269	-0.676329	0.330986	-0.0486166	-0.0751486	-0.193774	53.44	7665	1142	1024	3465.55
42.99	36.6349	4.98327	2.04614	-0.633182	-0.128831	0.0427498	-0.112647	0.0350292	55.29	50000	1150	1031	3477.13
42.76	36.6949	5.16057	1.53621	-0.342959	-0.349536	-0.0918545	0.174973	0.135468	56.49	3437	1177	1062	3540.38
42.81	36.7468	5.29547	0.959169	-0.0249212	0.00688691	0.164183	-0.0409045	-0.101579	56.81	12793	1181	1069	3501.66
42.48	36.7668	5.36178	0.3198	0.111765	0.473404	-0.20616	-0.155443	-0.0417465	58.94	2174	1182	1070	3522.16
42.91	36.7618	5.36823	-0.327685	0.0220213	0.444526	0.245726	0.317729	0.246005	60.69	7271	1193	1076	3528.15
40.26	36.7364	5.32472	-0.920448	-0.198949	-0.112309	-0.22721	-0.227305	-0.0212965	60.7	2085	1203	1077	3543.94
40.05	36.7454	5.29507	-1.33849	-0.308937	-0.523334	0.144771	-0.0671241	-0.282221	60.05	6998	1205	1078	3567.1
39.99	36.7927	5.28728	-1.5527	-0.200808	-0.416698	-0.0844591	0.22555	-0.0373615	61.46	17733	1211	1086	3597.04
40.78	36.8569	5.2787	-1.60129	0.0705555	-0.038965	0.0204651	-0.199301	0.213894	61.26	1858	1214	1107	3581.73
41.51	36.9293	5.25878	-1.52882	0.379359	0.229732	0.0299413	0.0423342	0.0924109	62.39	2897	1233	1146	3675.19
41.51	37.0027	5.21822	-1.3886	0.571917	0.262648	-0.0678696	0.0882028	-0.190747	62.69	2897	1242	1160	3693.13
41.56	37.0648	5.14256	-1.2409	0.524213	0.16927	0.0959296	-0.0934387	-0.165242	60.86	1036	1259	1185	3703.11
41.52	37.1084	5.02438	-1.12784	0.219745	0.0775956	-0.0830468	0.0482128	0.248159	61.01	1944	1270	1212	3715.37
40.77	37.1473	4.88017	-1.04792	-0.213868	-0.000364195	0.0529625	0.013248	0.294175	59.8	2270	1272	1220	3662.6
39.98	37.1907	4.72239	-0.990587	-0.593423	-0.151484	-0.012635	-0.0356102	-0.349999	59.8	5655	1279	1245	3656.22
39.99	37.2499	4.56551	-0.93482	-0.750043	-0.320262	-0.0434573	-0.00524996	-0.406888	59.26	6776	1307	1266	3607.09
40.67	37.3282	4.41445	-0.867423	-0.61322	-0.294205	0.0812981	0.0183782	0.465658	59.43	9916	1352	1269	3613.97
40.79	37.4233	4.26644	-0.785174	-0.240734	0.0284059	-0.124679	-0.0160269	0.425009	60.54	5639	1432	1288	3628.49
41.4	37.5112	4.09462	-0.711418	0.189418	0.400874	0.161746	-0.0251031	-0.662797	60.48	7765	1509	1296	3642.22
41.77	37.5968	3.9041	-0.625938	0.530302	0.498687	-0.161889	0.117492	-0.332088	62.88	1118	1516	1310	3613.07
42.4	37.6905	3.70605	-0.497398	0.682515	0.161447	0.113393	-0.171605	0.872182	64.31	1842	1519	1315	3582.83
41	37.7842	3.49242	-0.319669	0.584322	-0.434461	-0.0268928	0.0681381	0.133903	61.86	10840	1503	1329	3602.22
40.01	37.8923	3.27903	-0.0632837	0.292689	-0.717931	-0.0748933	0.197641	-1.00474	62.81	15616	1503	1340	3536.29
40.5	38.0383	3.09022	0.296583	-0.0738176	-0.323326	0.124047	-0.490016	0.0728814	61.66	3702	1496	1342	3568.17
42.9	38.2011	2.89977	0.704355	-0.462929	0.356542	-0.155116	0.419338	0.954222	59.1	10457	1509	1464	3591.71
41.5	38.3361	2.65421	1.05699	-0.858573	0.596353	0.127107	0.0298324	-0.372996	58.96	14818	1426	1522	3609.86
40.13	38.3566	2.26161	1.22881	-1.21073	0.248488	0.138361	-0.392579	-0.699772	59.96	6760	1393	1470	3562.31
42.5	38.4744	1.95232	1.49408	-0.979301	0.286005	-0.549736	0.7055	1.11913	58.63	10263	1361	1427	3518.42
41.48	38.6318	1.66675	1.76634	-0.254391	0.169014	0.799564	-1.22861	-0.287687	58.77	4911	1364	1378	3547.34
41.1	38.7681	1.33552	1.92028	0.615581	-0.749798	-0.771753	1.40335	-1.70504	56.99	7944	1361	1336	3544.48
42.77	38.875	0.946743	1.90851	1.30835	-1.55025	0.460435	-0.466299	1.65128	59.53	9059	1350	1317	3505.63
42.77	38.9538	0.501821	1.71908	1.5871	-0.719975	0.175713	-1.39304	1.89875	59.89	2816	1317	1300	3498.54
42.27	39.0133	0.0126086	1.37399	1.37531	1.60255	-1.05087	3.04248	-3.06748	60.7	16600	1273	1268	3498.63
41	39.0692	-0.501393	0.917936	0.759144	3.01588	2.06707	-2.95954	-1.57114	60.48	17210	1278	1255	3507
41.69	39.0976	-1.06224	0.357315	-0.108022	1.26724	-3.09197	0.562401	4.44487	63.23	14630	1249	1240	3492.46
41.75	39.0457	-1.71981	-0.31638	-1.01043	-2.5817	4.04104	3.00518	0.786121	63.77	13824	1253	1223	3532.79
14.75	38.9723	-2.39578	-0.9248	-1.47124	-4.16516	-4.53317	-4.86962	-5.25994	63.34	12448	1269	1212	3539.1
41.45	39.1769	-2.76205	-1.03022	-0.902872	-0.806269	4.16187	3.09334	0.439659	67.65	41977	1275	1195	3521.79
40	39.308	-3.19681	-1.10664	-0.186727	3.17528	-3.2428	0.5669	4.51606	67.26	12849	1277	1177	3537.37
36.18	39.3394	-3.73492	-1.24182	0.210956	3.48127	2.21635	-3.01616	-1.01105	69.2	67417	1273	1147	3520.71
32.59	39.3383	-4.29853	-1.34542	0.251312	0.382885	-1.15618	3.02317	-3.23366	69.47	41182	1282	1145	3560.37
30.73	39.3559	-4.82392	-1.33301	0.0806263	-2.49469	0.200479	-1.21241	1.1655	70.04	99994	1287	1128	3582.08
31.71	39.4037	-5.2904	-1.18128	-0.118232	-2.44142	0.498369	-0.774431	1.94574	69.3	100192	1297	1124	3589.09
32.26	39.5009	-5.6735	-0.887141	-0.177881	-0.193979	-0.940273	1.4881	-0.964402	73.05	88789	1294	1119	3592.7
33.19	39.5971	-6.0258	-0.557221	-0.118901	1.40879	1.05333	-1.00896	-0.997072	74.6	112826	1299	1111	3584.18
34.47	39.674	-6.366	-0.259732	0.0286467	1.07569	-0.811823	0.363274	0.450938	72.91	413060	1294	1098	3564.09
34.19	39.7896	-6.62961	0.0456148	0.316012	0.144449	0.312472	-0.212904	0.452239	74.35	166043	1264	1081	3562.7
34.19	39.9603	-6.80206	0.328962	0.614024	-0.0996161	0.162542	0.177954	0.0570684	75.51	224606	1263	1074	3563.89
33.1	39.9917	-7.09233	0.309931	0.476496	-0.228751	-0.410539	0.205037	-0.405694	76.96	229624	1261	1059	3576.89
32.56	40.0325	-7.33867	0.19093	0.17548	-0.303115	0.559256	-0.518056	0.0569683	80.01	140855	1238	1052	3573.84
32.3	40.1106	-7.50383	0.0570005	-0.0954014	-0.370504	-0.694759	0.3624	0.279011	78.4	119269	1233	1050	3607.43
32.48	40.224	-7.58769	-0.0616452	-0.257149	-0.324852	0.755816	0.0715899	-0.313769	81.42	94237	1224	1047	3589.31
31.21	40.3497	-7.61521	-0.172263	-0.333896	0.0119427	-0.767539	-0.47835	-0.159789	80.45	407166	1228	1042	3673.04
34.33	40.4876	-7.58964	-0.263818	-0.364742	0.55254	0.705844	0.500406	0.497241	83.97	337244	1215	1032	3666.35
31.96	40.5912	-7.56321	-0.381183	-0.447724	0.722934	-0.560713	-0.107118	-0.074893	82.33	161513	1216	1033	3681.08
32.1	40.6769	-7.51923	-0.479966	-0.520644	0.264996	0.407161	-0.284628	-0.466555	79.71	109764	1219	1033	3661.53
32.5	40.7589	-7.44124	-0.50988	-0.474763	-0.504869	-0.253886	0.386757	0.369735	80.7	1541585	1213	1031	3647.63
32.5	40.8456	-7.31887	-0.434785	-0.234055	-0.917098	0.109221	-0.175934	0.330839	85.02	111636	1211	1026	3675.02
32.44	40.9442	-7.14348	-0.233453	0.203173	-0.512413	0.0169659	-0.127952	-0.628957	73.48	78554	1229	1025	3632.36
35.68	41.0781	-6.89142	0.110527	0.752273	0.440086	-0.167067	0.207914	-0.142923	79.62	253703	1228	1023	3593.6
38.52	41.2021	-6.61454	0.50185	1.13801	0.941288	0.29551	-0.119535	0.683027	76.37	84106	1227	1011	3622.62
37	41.2931	-6.3409	0.865488	1.1509	0.49453	-0.341736	0.0797086	-0.0224065	74.04	30857	1240	1011	3643.34
36.78	41.3694	-6.05172	1.18957	0.783514	-0.320488	0.353706	-0.0500511	-0.552352	76.55	8956	1234	1004	3615.97
36.78	41.4539	-5.72202	1.47383	0.168119	-0.654156	-0.345603	-0.0143643	0.179238	78.86	11769	1231	1000	3630.11
37.88	41.5396	-5.35922	1.67985	-0.528911	-0.35312	0.315614	0.102363	0.334777	79.77	9769	1234	991	3619.19
37	41.6373	-4.95251	1.79183	-1.08974	0.136014	-0.274449	-0.17032	-0.251598	80.22	15215	1237	992	3639.78
38	41.7493	-4.50109	1.78542	-1.34969	0.319311	0.205578	0.120232	-0.137466	84.55	2270	1234	997	3632.33
38.7	41.8666	-4.01763	1.62569	-1.25281	0.142077	-0.132968	0.0139366	0.202795	87.24	11323	1245	1005	3595.18
39	41.9878	-3.50724	1.29795	-0.831425	-0.0469585	0.0653924	-0.151998	-0.0415737	86.4	22049	1245	1014	3586.08
39.59	42.1056	-2.98219	0.794297	-0.213999	-0.0395544	-0.0247109	0.181229	-0.11281	85.09	10434	1250	1033	3579.54
40.48	42.1907	-2.47721	0.102618	0.40324	0.00529997	0.0424569	-0.0585724	0.181322	79.8	27582	1251	1037	3593.52
40.15	42.2521	-1.9836	-0.708277	0.916783	0.00446124	-0.0520824	-0.0159731	0.103199	81.03	12009	1258	1060	3567.44
40.5	42.3289	-1.45831	-1.50666	1.31052	0.0510724	0.0582191	0.0314882	-0.218639	79.75	10677	1275	1069	3597.43
40.98	42.4435	-0.877143	-2.18254	1.53261	0.0916252	-0.102524	-0.100603	-0.137917	80.3	17847	1282	1073	3555.26
41.16	42.5965	-0.242596	-2.675	1.46684	-0.0664067	0.116325	0.117719	0.147506	81.82	1949	1277	1071	3521.26
40.73	42.7659	0.415467	-2.97839	0.978867	-0.407859	-0.140127	-0.134054	0.0734282	80.32	12580	1272	1064	3541.67
40.47	42.9122	1.04713	-3.12578	0.0224647	-0.526577	0.172101	0.0930319	-0.115261	82.38	22551	1278	1067	3569.91
40.6	43.0234	1.63508	-3.11216	-1.20249	0.0428614	-0.131293	0.149354	0.0865155	81.82	11874	1284	1073	3558.18
41.27	43.1534	2.23444	-2.84936	-2.236	1.06165	0.0388591	-0.369595	0.186393	83.72	25311	1302	1092	3524.11
42.16	43.3035	2.8441	-2.33476	-2.70875	1.24337	0.0369396	0.236137	-0.370575	87.15	10753	1285	1096	3433.06
42.58	43.4543	3.43953	-1.61827	-2.43174	-0.154017	-0.0841851	0.200948	-0.227187	88.36	11157	1289	1104	3455.67
43.77	43.6275	4.03966	-0.718091	-1.36973	-1.8944	0.0955493	-0.568873	0.727263	89.46	25636	1286	1110	3394.25
47.44	43.8388	4.65562	0.316181	0.242521	-1.92991	-0.119926	0.434147	0.0748963	88.9	32930	1291	1119	3361.44
52.18	44.0759	5.26549	1.37172	1.9024	0.167956	0.0984432	0.080091	-1.19229	96.33	43209	1301	1133	3429.58
57.4	44.3057	5.82246	2.29417	3.00904	2.40082	-0.060079	-0.639658	0.152914	96.55	30868	1305	1135	3452.63
61.48	44.4682	6.25171	2.9099	3.08864	2.29385	0.0459455	0.810168	1.59615	90.45	67762	1306	1131	3479.95
55.33	44.5266	6.50989	3.13094	2.09237	-0.189862	0.099	-0.155574	-0.322363	90.44	28251	1325	1110	3485.91
50.1	44.5759	6.70249	3.10214	0.579089	-2.2707	-0.238054	-0.637391	-1.58009	92.53	26051	1327	1109	3462.95
53	44.6891	6.91181	2.96198	-0.794061	-1.81322	0.249328	0.771873	0.489404	91.37	13999	1330	1109	3428.88
54.01	44.8096	7.07773	2.67072	-1.71504	0.210215	-0.209707	-0.321132	1.23951	90.75	28393	1328	1108	3446.09
53.32	44.9112	7.16971	2.22176	-2.03958	1.52185	0.162362	-0.237595	-0.556216	89.42	12461	1328	1094	3465.83
52.77	45.0084	7.20266	1.67148	-1.75599	1.15655	-0.0999166	0.505641	-0.829441	86.01	6598	1330	1087	3468.04
53	45.0899	7.16471	1.04986	-1.0627	-0.0392388	0.0326356	-0.363045	0.471346	89.08	13320	1339	1076	3490.76
52.69	45.1547	7.0561	0.402861	-0.230302	-0.692276	0.0585751	0.0528465	0.526493	89.31	6037	1338	1080	3490.61
51.76	45.2016	6.878	-0.222346	0.484321	-0.465335	-0.150999	0.165998	-0.24509	89.41	4218	1345	1099	3457.15
51.64	45.219	6.62273	-0.790306	0.90804	-0.0749988	0.270033	-0.131673	-0.295091	94.72	2202	1344	1104	3489.15
51.76	45.2354	6.32783	-1.21567	1.06655	0.0145108	-0.356079	0.0612266	0.0595492	86.68	5459	1344	1090	3429.96
51.48	45.3005	6.05277	-1.40734	1.08608	0.0458208	0.345993	-0.159721	0.161418	81.89	14478	1348	1117	3462.31
50.5	45.3849	5.7689	-1.41371	0.945703	0.169845	-0.32148	0.18448	-0.0415339	68.59	16130	1351	1127	3488.83
50.54	45.4426	5.42821	-1.33107	0.589339	0.238755	0.304758	0.00292754	-0.12241	68.34	11256	1362	1139	3484.19
49.11	45.4769	5.03681	-1.19441	0.0913652	0.153966	-0.243808	-0.232527	0.133026	67.18	31508	1375	1166	3481.11
49.3	45.5001	4.61317	-1.01936	-0.408629	-0.0588514	0.158343	0.357198	0.131314	64.91	11774	1377	1168	3447.65
47.4	45.5129	4.16456	-0.829944	-0.782179	-0.264937	-0.036845	-0.230584	-0.209061	58.08	19663	1415	1208	3372.86
47.29	45.5405	3.72445	-0.616367	-0.904386	-0.240838	-0.110696	-0.0872008	-0.0741632	68.29	3320	1436	1218	3293.53
48.22	45.5765	3.29165	-0.409827	-0.781291	-0.0241044	0.233548	0.325682	0.200383	72.95	12818	1481	1238	3256.39
47.2	45.6059	2.85528	-0.249668	-0.502714	0.178411	-0.306754	-0.312046	-0.00864589	76.15	7319	1401	1251	3296.09
47.9	45.6419	2.43431	-0.13076	-0.143485	0.261362	0.327953	0.0971891	-0.121553	76.5	11247	1398	1241	3309.75
47.6	45.6852	2.03456	-0.0548201	0.199094	0.159139	-0.308833	0.124868	0.0412707	78	12492	1388	1225	3223.53
47.61	45.7399	1.66464	-0.0143365	0.447641	-0.0946674	0.245634	-0.216831	0.0176819	77.17	8806	1381	1225	3063.97
47.49	45.8052	1.32725	-0.00400065	0.549961	-0.343366	-0.163655	0.131209	-0.0625822	77.9	11536	1379	1223	3170.71
47.32	45.8822	1.02611	-0.0139542	0.497323	-0.355729	0.0653505	0.0110772	0.0713529	79.66	13512	1380	1218	3215.04
47.31	45.972	0.763981	-0.0337053	0.318565	-0.0427663	0.019285	-0.102595	0.0244676	78.64	14633	1385	1219	3251.07
46.94	46.0725	0.539185	-0.0578084	0.0630898	0.368435	-0.0918336	0.0652531	-0.180416	78.12	14879	1388	1225	3253.69
46.91	46.1806	0.348124	-0.0838236	-0.209644	0.477399	0.128459	0.0192064	0.0276407	80.4	9166	1378	1239	3259.86
46.28	46.2827	0.175313	-0.122308	-0.452017	0.0959881	-0.124798	-0.0559575	0.25149	76.37	5638	1378	1247	3271.03
45.57	46.3808	0.0224459	-0.159651	-0.589878	-0.42498	0.10176	0.0364153	-0.072122	78.03	29650	1411	1248	3250.26
44.99	46.4901	-0.0946794	-0.164003	-0.550479	-0.522863	-0.068756	0.019676	-0.286492	78.4	8412	1420	1236	3212.24
45.75	46.6133	-0.174533	-0.12567	-0.33799	-0.0910925	0.00806989	-0.0979529	0.0917696	80.63	5020	1389	1211	3214.5
46.99	46.7401	-0.230889	-0.0613072	-0.0395124	0.39471	0.0523134	0.0900457	0.267884	81.54	7252	1388	1208	3203.94
46.71	46.8521	-0.286844	-0.00163642	0.223156	0.426892	-0.0916822	0.0284292	-0.123626	78.12	9082	1379	1206	3266.6
46.88	46.9558	-0.338129	0.057431	0.393307	0.0680415	0.128091	-0.120494	-0.185348	76.32	8175	1378	1207	3252.2
46.91	47.0549	-0.382893	0.119284	0.450663	-0.254579	-0.157507	0.0962818	0.147392	78.35	6671	1377	1207	3282.72
47	47.1415	-0.431714	0.173025	0.393261	-0.26843	0.184093	0.0350096	0.0963383	77.02	10646	1373	1206	3283.43
47.07	47.216	-0.485691	0.220984	0.265827	-0.0366099	-0.182701	-0.126047	-0.103814	79.78	8652	1366	1207	3236.7
47.17	47.2868	-0.536846	0.27734	0.138168	0.182038	0.157935	0.101888	0.0057948	79.93	8919	1358	1207	3251.85
47.29	47.349	-0.591197	0.338455	0.0437756	0.179755	-0.108323	0.0177565	0.0182818	77.79	22129	1347	1212	3167.13
47.32	47.4075	-0.644526	0.41046	0.00178894	0.0299975	0.0503412	-0.109324	-0.0501729	78.84	6116	1346	1204	3213.33
47.17	47.4638	-0.695912	0.492119	-0.00504784	-0.08162	0.00452236	0.0838737	0.0858072	77.26	12186	1358	1206	3186.82
47.03	47.5092	-0.755801	0.565451	-0.0278719	-0.0911839	-0.0427049	0.037089	0.0461532	79.78	7977	1365	1207	3225.64
47.03	47.5471	-0.820946	0.627728	-0.0871178	-0.0274018	0.0770806	-0.108297	-0.155849	78.6902	7977	1370	1217	3211.24
47.08	47.5839	-0.884842	0.679098	-0.174095	0.0384682	-0.105273	0.0542503	0.00230074	79.78	9203	1376	1217	3195.52
47.09	47.6105	-0.95763	0.698351	-0.280047	0.0352261	0.122954	0.0695149	0.193208	79.98	1097	1393	1221	3194.03
47	47.6185	-1.04794	0.669104	-0.364102	0.0108279	-0.0990259	-0.104907	-0.0363626	87.6	6238	1381	1228	3151.05
47.09	47.633	-1.12801	0.621966	-0.32254	0.0892724	0.0490697	0.0435754	-0.15019	86.19	11657	1379	1245	3079.81
46.95	47.6517	-1.19945	0.551783	-0.134049	0.127278	-0.0086991	0.00837163	0.00975823	88.68	11915	1381	1249	3086.92
46.99	47.6585	-1.27942	0.433897	0.141666	-0.0595153	-0.00509587	-0.00448182	0.0908233	83.13	14555	1358	1247	2928.51
46.99	47.6601	-1.36026	0.277754	0.443745	-0.281941	0.00918995	0.0150899	0.0934158	82.4	10492	1347	1246	2886.43
46.88	47.6688	-1.42785	0.103985	0.695695	-0.203424	-0.0106042	-0.0734305	-0.0598063	80.71	11261	1349	1242	2958.28
46.87	47.6752	-1.49226	-0.0949778	0.779132	0.148221	-0.00379023	0.10682	-0.257019	82.37	128919	1351	1244	2975.48
46.65	47.6708	-1.56259	-0.32315	0.615229	0.399214	0.0429117	-0.0447393	0.094804	84.12	19679	1354	1241	3047.06
46.39	47.6492	-1.64513	-0.574086	0.212673	0.248877	-0.0830625	-0.0684438	0.448913	88.58	106668	1347	1244	3067.76
44.81	47.6122	-1.73572	-0.820073	-0.310184	-0.157598	0.146506	0.197021	-0.153561	91.19	12468	1333	1245	3001.56
43.01	47.5795	-1.80972	-1.00362	-0.747645	-0.356289	-0.205125	-0.190146	-0.568144	86.66	21829	1323	1233	3004.14
44.16	47.5802	-1.83368	-1.06431	-0.912469	-0.145474	0.210011	-0.0306945	0.252563	86.96	20779	1304	1227	3035.84
44.31	47.5866	-1.83673	-1.03156	-0.807707	0.0834292	-0.201485	0.220535	0.528587	88.47	9038	1299	1223	3058.7
43.95	47.5877	-1.83126	-0.925823	-0.500168	0.0598278	0.20102	-0.178582	-0.350853	87.89	8156	1298	1213	3054.99
44.19	47.5998	-1.80014	-0.737272	-0.0647472	-0.00969239	-0.20635	-0.0447562	-0.420334	88.11	1539	1288	1215	3084.28
46.54	47.6267	-1.74039	-0.481699	0.366528	0.0761581	0.182199	0.192843	0.374683	89.19	26870	1289	1206	3073.75
46.87	47.6398	-1.68435	-0.223177	0.617466	0.148366	-0.131869	-0.145577	0.251134	91.34	14608	1288	1208	3093.7
46.79	47.6397	-1.63305	0.0142428	0.6297	0.0456486	0.0924768	0.0077298	-0.285165	84.28	14802	1278	1211	3085.98
46.84	47.6344	-1.57756	0.22653	0.453742	-0.150097	-0.0551111	0.115102	-0.0730336	82.85	57470	1280	1197	3096.96
46.88	47.6352	-1.50564	0.418196	0.203199	-0.203599	0.0220057	-0.12646	0.150821	80.06	5334	1285	1187	3146.57
46.9	47.6471	-1.41189	0.586428	-0.0144941	-0.0326354	-0.0105818	0.00704917	-0.071049	77.83	922	1285	1190	3146.86
47	47.6662	-1.30201	0.713662	-0.148902	0.162089	-0.000853581	0.0969003	-0.0122655	81.06	15881	1281	1192	3070.93
47.28	47.6729	-1.19877	0.764787	-0.219473	0.134162	0.0182787	-0.0886653	0.130439	81.12	8771	1268	1186	3107.46
47.2	47.6717	-1.0983	0.74481	-0.229112	-0.0247885	-0.0147884	0.0272668	-0.0920944	84.48	12427	1255	1183	3123.11
47.18	47.677	-0.985971	0.679034	-0.179267	-0.068641	-0.0122896	0.0259012	-0.121457	83.92	15848	1261	1175	3130.24
47.18	47.6798	-0.872094	0.565938	-0.121682	-0.00118803	0.0446367	-0.0639947	0.155196	83.69	1084	1275	1176	3149.06
47.14	47.6727	-0.765465	0.40924	-0.0957995	0.0232036	-0.0585354	0.0945393	0.0980073	83.74	1667	1271	1178	3186.43
47.02	47.6655	-0.655786	0.239707	-0.0841831	-0.0211418	0.0592248	-0.0674179	-0.170475	85.8	6938	1258	1183	3182.16
47.1	47.6652	-0.535525	0.0848187	-0.056926	-0.0467151	-0.0520265	-0.0318728	-0.0731017	86.06	4259	1263	1183	3195.46
47.28	47.6688	-0.408711	-0.046398	-0.0057647	-0.0100269	0.022633	0.121986	0.150411	81.17	3209	1266	1191	3236.37
47.2	47.6701	-0.282935	-0.153839	0.0618681	0.0436043	0.0302703	-0.131869	0.0459657	81.07	2620	1262	1189	3241.76
47.1	47.6728	-0.155124	-0.228374	0.144074	0.0612034	-0.0992191	0.0534411	-0.110431	79.61	6635	1263	1186	3263.79
47.48	47.6759	-0.0274095	-0.270845	0.219397	0.0105807	0.172022	0.0579301	-0.0434167	80.84	15747	1264	1189	3238.95
47.44	47.678	0.0977775	-0.2861	0.258375	-0.0661363	-0.236224	-0.128102	0.0725052	81.69	789	1256	1226	3284.83
47.95	47.6815	0.22199	-0.277278	0.23934	-0.0803103	0.279378	0.113421	0.0610752	81.35	18686	1243	1228	3255.55
47.49	47.6785	0.335796	-0.261795	0.139436	-0.0160087	-0.291398	-0.0314442	-0.0552369	83.93	3250	1232	1232	3288.91
48	47.6734	0.443442	-0.24022	-0.0180416	0.0910533	0.278438	-0.0406531	-0.0622455	86.01	4789	1233	1248	3305.41
47.89	47.6653	0.54369	-0.217735	-0.192735	0.134337	-0.239466	0.0624311	0.0454095	82.79	18200	1251	1249	3285.38
47.93	47.6584	0.640939	-0.191601	-0.325215	0.0532942	0.180999	-0.0349579	0.0803185	82.18	45294	1242	1252	3316.79
47.89	47.6521	0.734868	-0.163494	-0.37005	-0.10396	-0.111007	-0.00422357	-0.0486113	83.78	19060	1240	1237	3315.43
47.89	47.6515	0.830973	-0.127754	-0.298261	-0.182611	0.0372345	0.0193309	-0.0955935	84.51	24555	1245	1218	3306.72
48.63	47.6635	0.936235	-0.0785846	-0.118949	-0.0880582	0.0173622	-0.02243	0.0457035	81.66	11849	1234	1214	3267.2
48.87	47.6795	1.04052	-0.0331186	0.094036	0.070955	-0.0632618	-0.00876357	0.0693746	83.9	9340	1210	1209	3320.15
49.49	47.6966	1.13914	-0.00234303	0.261309	0.145194	0.100757	0.0492676	-0.0406726	83.2	6499	1192	1201	3349.75
49.35	47.7144	1.23049	0.00885203	0.325922	0.0889339	-0.130939	-0.0555942	-0.044394	84.82	7096	1177	1199	3379.19
49.47	47.7312	1.31143	-0.00294693	0.266441	-0.0293296	0.15584	0.00775963	0.0264539	87.12	27371	1176	1200	3409.21
49.3	47.7498	1.38416	-0.0313956	0.112821	-0.0976062	-0.174081	0.0726805	0.0357667	88.07	3233	1173	1202	3361.52
48.88	47.7707	1.44828	-0.07098	-0.0775722	-0.081343	0.179489	-0.130236	-0.0173265	85.3	2098	1132.87	1303.33	3387.64
49.09	47.7895	1.49797	-0.120677	-0.243082	-0.0260695	-0.170758	0.100311	-0.0410636	84.29	480	1145	1199	3405.43
49.09	47.8117	1.53829	-0.165266	-0.316007	0.0424699	0.151146	0.0312216	0.0243571	82.99	8223	1149	1199	3404.03
49.13	47.8364	1.56752	-0.197868	-0.271393	0.0856733	-0.131286	-0.19705	0.0320693	82.94	10418	1119	1187	3355.35
49.35	47.8601	1.58049	-0.217661	-0.132731	0.0606809	0.109775	0.253982	-0.0440541	84.64	10056	1113	1179	3364.4
48.93	47.8743	1.56726	-0.229721	0.040304	-0.0280911	-0.0795147	-0.111691	-0.0157028	82.51	2363	1125	1168	3356.08
49.29	47.8846	1.53355	-0.220118	0.202726	-0.0778682	0.0541235	-0.13737	0.0934877	84.07	1518	1122	1161	3313.58
49.3	47.8868	1.47512	-0.186911	0.303436	-0.0398087	-0.0321081	0.319039	-0.0150081	85.37	2714	1134	1154	3281.47
49.2	47.8858	1.39813	-0.117604	0.326584	0.0604293	0.0289578	-0.262631	-0.106909	83.59	8682	1123	1149	3284.29
49.5	47.8892	1.312	-1.96564e-05	0.281503	0.120662	-0.0489709	-0.0156709	0.062705	83.7	10599	1105	1146	3281.74
49.49	47.8941	1.2144	0.156805	0.172123	0.034157	0.0792247	0.298643	0.0802902	85.09	3267	1086	1145	3228.06
48.87	47.8976	1.10316	0.337609	0.0155151	-0.134356	-0.107601	-0.358594	-0.105209	84.66	8145	1096	1134	3278.1
49.2	47.9101	0.990222	0.537857	-0.142045	-0.173166	0.120471	0.137295	-0.0285456	83.37	84459	1103	1130	3279.43
49.18	47.9184	0.861556	0.716874	-0.292717	-0.0427187	-0.129112	0.168961	0.082876	78.58	2946	1103	1132	3304.72
49.15	47.9089	0.703487	0.835499	-0.418186	0.139297	0.156939	-0.297644	-0.00040797	77.85	1472	1109	1128	3272
49	47.9017	0.53921	0.904429	-0.436067	0.267385	-0.180084	0.215211	0.0265061	76.03	9101	1111	1113	3269.97
48.99	47.8981	0.372153	0.914649	-0.316558	0.175509	0.171014	-0.0500363	-0.0367047	76.08	17294	1114	1101	3250.39
48.47	47.8879	0.193294	0.845718	-0.0908831	-0.153973	-0.117279	-0.0746259	-0.145298	76.39	21414	1120	1098	3277.44
48.45	47.88	0.0140014	0.70757	0.202773	-0.404558	0.025357	0.137015	0.154786	75.85	5263	1111	1095	3275.76
48.44	47.8725	-0.165745	0.503034	0.481347	-0.276494	0.09135	-0.17198	0.210467	78.68	7697	1127	1097	3282.58
48	47.8675	-0.341642	0.245326	0.658701	0.180985	-0.218824	0.186176	-0.304763	78.27	4118	1134	1083	3253.24
48	47.8674	-0.509834	-0.048656	0.664665	0.528311	0.331606	-0.145626	-0.23389	80.28	2569	1145	1081	3259.96
47.88	47.8598	-0.682112	-0.376516	0.45128	0.336212	-0.417627	-0.0161199	0.449257	81.66	10281	1132	1079	3186.27
46.89	47.8357	-0.866199	-0.723814	0.0517117	-0.255388	0.487227	0.292805	0.233447	83.9	18595	1126	1077	3189.04
43.52	47.8091	-1.0435	-1.03611	-0.385474	-0.573833	-0.496792	-0.439962	-0.53032	84.48	19277	1135	1072	3227.03
45.08	47.8188	-1.16926	-1.2311	-0.663389	-0.206741	0.407107	0.261836	-0.187916	83.53	16020	1129	1071	3236.93
44.89	47.8351	-1.27391	-1.32933	-0.755866	0.312512	-0.276312	0.0698802	0.458508	85.65	19067	1132	1072	3247.43
44.51	47.8497	-1.36655	-1.33742	-0.669073	0.364066	0.139787	-0.317966	0.171161	85.63	12574	1141	1079	3230.02
44.52	47.8677	-1.44101	-1.24879	-0.426562	-0.014745	-0.0169447	0.351396	-0.367203	87.27	11984	1154	1080	3281.67
44.51	47.8937	-1.49215	-1.06436	-0.0872224	-0.28949	-0.0783855	-0.187045	-0.200464	88.58	3707	1162	1081	3276.89
45.92	47.9372	-1.50995	-0.788948	0.269445	-0.130253	0.112695	-0.0775307	0.282579	90.48	1433	1152	1089	3276.09
46.99	47.9792	-1.51659	-0.47456	0.511525	0.144047	-0.105064	0.231834	0.197888	91.77	16402	1155	1095	3277.88
46.42	48.0068	-1.52713	-0.165901	0.560353	0.1274	0.0852003	-0.171254	-0.196574	95.4	5464	1160	1096	3292.53
47.07	48.0313	-1.52981	0.130121	0.449247	-0.0836214	-0.0420607	0.0365455	-0.16879	95.72	1634	1167	1107	3277.54
47.12	48.0675	-1.50917	0.414662	0.264413	-0.118158	-0.0222126	0.0231003	0.120704	91.83	1502	1172	1103	3277.79
47.59	48.1121	-1.46974	0.664049	0.0644238	0.0746176	0.0661147	-0.028017	0.120725	88.94	7031	1169	1105	3276.22
47.8	48.1408	-1.43936	0.829523	-0.138176	0.163445	-0.0728447	0.0276423	-0.0744176	88.86	7688	1164	1115	3215.2
47.44	48.1566	-1.41578	0.908406	-0.287719	0.0137036	0.0710975	-0.00693867	-0.0270308	88.95	5329	1155	1123	3246.25
47.44	48.1737	-1.38337	0.925038	-0.321059	-0.152215	-0.0519792	0.0159432	0.0457631	89.94	23764	1158	1126	3236.22
47.45	48.2006	-1.33314	0.899964	-0.227084	-0.104959	0.00398879	-0.0696416	-0.0655877	86.24	1651	1144	1126	3240.73
47.5	48.2336	-1.27003	0.835772	-0.066731	0.0699141	0.0471513	0.070546	-0.0293775	80.34	534	1137	1138	3227.22
47.76	48.2524	-1.21712	0.714181	0.0537779	0.104194	-0.08943	0.0153335	0.122669	79.61	273	1135	1141	3202.14
47.85	48.2617	-1.17015	0.554351	0.0972759	-0.00196502	0.146185	-0.0859088	0.0514821	80.33	6371	1114	1141	3184.98
47.68	48.2726	-1.11687	0.388855	0.0825988	-0.0418242	-0.208189	0.0908795	-0.15523	77.45	4793	1098	1139	3186.48
47.69	48.2899	-1.0524	0.238532	0.0414262	0.042924	0.254738	-0.044462	-0.0803408	74.05	9931	1109	1139	3199.91
47.19	48.302	-0.98944	0.0985827	-0.0117636	0.0692785	-0.281692	-0.036009	0.173607	69.57	4928	1123	1146	3243.45
47.67	48.3109	-0.926402	-0.0224056	-0.0402861	-0.0499434	0.293828	0.121201	0.12501	68.71	9645	1124	1150	3246.29
46.77	48.3157	-0.864247	-0.120448	-0.0190547	-0.17061	-0.280462	-0.140508	-0.202138	66.93	13147	1128	1147	3235.59
47.68	48.3315	-0.786917	-0.176104	0.0730165	-0.0730357	0.235224	0.0655373	-0.146367	65.72	14000	1146	1147	3262.05
47.68	48.3456	-0.708872	-0.212055	0.175416	0.141594	-0.180015	0.0277885	0.193576	69.36	1561	1157	1148	3263.8
47.69	48.3503	-0.639326	-0.247874	0.220902	0.212875	0.13303	-0.0719907	0.176888	72.14	1428	1147	1146	3237.54
47.58	48.3416	-0.582726	-0.29384	0.173726	0.0506688	-0.0801138	0.0906904	-0.169377	71.45	6100	1155	1145	3199.92
47.51	48.3314	-0.52547	-0.334323	0.0624959	-0.138034	0.0396089	-0.0644785	-0.174758	72.87	3775	1146	1146	3126.4
47.49	48.3249	-0.461101	-0.360304	-0.0692505	-0.149536	-0.0213685	-0.00259145	0.150978	70.71	2739	1152	1151	3115.6
47.95	48.3219	-0.389258	-0.371387	-0.182867	-0.014858	0.0169949	0.0609146	0.165807	70.74	4655	1159	1150	3122.41
47.58	48.3176	-0.314854	-0.37381	-0.252469	0.0816431	-0.0224879	-0.0811328	-0.146484	69.4	6069	1159	1149	3117.18
47.66	48.3176	-0.231668	-0.360486	-0.248715	0.0624022	0.0330315	0.0627804	-0.154458	70.05	1026	1160	1151	3108.91
47.6	48.3203	-0.141266	-0.333535	-0.174086	-0.0122809	-0.0490092	-0.0300373	0.130556	65.41	5149	1158	1146	3088.37
47.67	48.3279	-0.0417033	-0.292188	-0.0498082	-0.0368027	0.0583498	-0.0146036	0.146892	69.97	2024	1149	1147	3051.23
47.99	48.3327	0.0583417	-0.248076	0.0746736	-0.0112228	-0.0565937	0.05477	-0.132821	67.78	6466	1147	1150	3093.86
48.5	48.341	0.165093	-0.194574	0.172809	0.0213492	0.0441618	-0.0636732	-0.127186	64.97	23656	1141	1153	3045.07
48.8	48.3498	0.27497	-0.135801	0.215114	0.00256509	-0.0251195	0.0257544	0.122077	65.52	5963	1152	1161	3041.2
48.87	48.3635	0.392127	-0.0672886	0.198172	-0.0371216	-0.000326529	0.0377093	0.119058	66.52	3437	1156	1159	3024.39
48.85	48.3798	0.513276	0.00593176	0.12416	-0.0414635	0.0225677	-0.0949251	-0.127881	66.56	2999	1161	1173	2974.15
49.4	48.3998	0.638399	0.0813599	0.013424	0.0104688	-0.041699	0.0955349	-0.120042	66.12	4388	1172	1167	2979.79
49.39	48.4195	0.762033	0.14961	-0.110894	0.0575427	0.0513292	-0.0320068	0.127685	66.5	10514	1163	1172	3025.51
49.44	48.4376	0.881488	0.205045	-0.21571	0.0410783	-0.046592	-0.0594853	0.128152	68.62	13457	1169	1173	3016.36
49.44	48.4532	0.994734	0.244578	-0.267523	-0.0226477	0.0309179	0.12738	-0.128342	67.8	13177	1174	1174	3071.99
49.6	48.4689	1.10387	0.271748	-0.238517	-0.0536395	-0.00153727	-0.114199	-0.129459	67.29	19604	1168	1173	3084.94
50.18	48.4912	1.21488	0.294728	-0.120778	-0.0109569	-0.0435385	0.014194	0.13718	67.55	20455	1160	1172	3080.96
50.43	48.5155	1.32154	0.305417	0.0430953	0.0251721	0.0855593	0.0866836	0.102015	67.08	6008	1167	1177	3044.38
50.33	48.5333	1.41346	0.290814	0.187989	-0.00882543	-0.110223	-0.114332	-0.148654	66.66	16418	1166	1180	3035.05
50.47	48.5504	1.49573	0.258416	0.278278	-0.0322049	0.120008	0.0771819	-0.0450652	68.52	7046	1166	1182	3038.93
50.88	48.5656	1.56637	0.209401	0.286963	0.0180377	-0.113921	-0.0156452	0.142235	72.11	11418	1167	1185	2977.56
50.6	48.5796	1.62542	0.148115	0.213361	0.0917399	0.0941935	-0.0303155	-0.00462837	76.88	11082	1164	1182	2976.28
50.51	48.5906	1.67053	0.0773518	0.0787775	0.0732164	-0.0590288	0.0547472	-0.118064	75.55	4889	1164	1180	2999.5
50.58	48.605	1.70829	0.010727	-0.0661841	-0.0465351	0.0137104	-0.0574555	0.0581216	79.95	22617	1162	1180	2982.9
49.93	48.6207	1.73613	-0.0501586	-0.184349	-0.162759	0.0277381	0.0299527	0.0608659	80.93	8450	1152	1180	2915.93
50.19	48.6367	1.75233	-0.104162	-0.248419	-0.131606	-0.0555248	0.01797	-0.094072	79.68	11959	1139	1174	2893.48
50.2	48.6601	1.76393	-0.141931	-0.238041	0.0662822	0.0571026	-0.0647061	0.011026	76.57	6221	1140	1169	2969.2
50.2	48.6785	1.7564	-0.181818	-0.186107	0.20906	-0.0416762	0.0521958	0.0662194	76.54	7660	1147	1163	3003.37
50.36	48.6861	1.72301	-0.231828	-0.118833	0.133694	0.030717	0.0412759	-0.0553898	76.13	3654	1145	1162	2997.81
49.93	48.6884	1.66932	-0.281431	-0.0350022	-0.0628805	-0.0166425	-0.113809	0.0167985	76.21	8035	1147	1159	3070.8
50.29	48.6874	1.59832	-0.320881	0.0661028	-0.171099	0.00507732	0.086314	0.0788622	77.35	4192	1156	1155	3077.82
49.97	48.6816	1.50896	-0.344722	0.174262	-0.097635	0.00538403	0.0425171	-0.107561	75.94	7554	1160	1152	3064.49
49.99	48.6745	1.406	-0.341334	0.278442	0.0696286	-0.00806018	-0.164377	-0.055988	72.63	1972	1168	1147	3048.17
50.15	48.663	1.28712	-0.309434	0.347362	0.144279	-0.0010534	0.159276	0.18782	72.92	10129	1170	1145	3036.13
49.84	48.6403	1.14658	-0.253177	0.345964	0.0582477	0.0350296	0.00695927	0.0106782	75.7	2544	1187	1143	3087.29
49	48.6151	0.995999	-0.156567	0.280098	-0.0383041	-0.0724031	-0.180288	-0.209912	75.1	22812	1180	1145	3083.4
49.46	48.6029	0.854233	-0.000129096	0.173963	-0.0231455	0.0940973	0.200205	0.0526533	76.53	5730	1188	1143	3134.08
49.4	48.5925	0.711111	0.192399	0.00962589	-0.0160885	-0.113064	-0.0782876	0.157133	73.3	8764	1190	1140	3119.98
49.46	48.5876	0.57175	0.407715	-0.196259	-0.0848266	0.131973	-0.0789837	-0.0934484	72.29	5410	1183	1139	3115.43
49.08	48.5898	0.438341	0.623359	-0.411942	-0.139921	-0.16713	0.135451	-0.111903	72.36	5356	1185	1138	3097.24
48.97	48.5833	0.294325	0.792103	-0.611996	-0.066295	0.214847	-0.0826258	0.085255	74.49	6441	1171	1135	3085.04
48.92	48.5698	0.142283	0.893204	-0.719876	0.169732	-0.248813	0.0285996	0.112249	73.75	5085	1171	1133	3088.94
49.32	48.551	-0.0146793	0.913954	-0.657507	0.35367	0.26267	-0.0225676	-0.0605047	75.72	4670	1173	1131	3096.91
48.82	48.5214	-0.180531	0.842446	-0.390028	0.204585	-0.234863	0.0516757	-0.116195	78.12	2458	1177	1129	3089.31
48.97	48.4962	-0.33631	0.703477	0.0887532	-0.201418	0.175607	-0.00438391	0.0885009	78.71	6176	1176	1133	3101.69
48.46	48.4883	-0.466147	0.522745	0.69099	-0.488661	-0.109652	-0.164619	0.0993896	78.68	1262	1167	1119	3078.55
49.42	48.4903	-0.577443	0.297409	1.21167	-0.377133	0.0111626	0.268422	-0.187667	81.25	7404	1178	1114	3149.75
48.85	48.4822	-0.69188	0.009954	1.41343	0.0720627	0.115284	-0.16846	-0.0869922	84.69	5215	1179	1113	3151.34
48.68	48.4666	-0.80702	-0.320976	1.17651	0.542864	-0.240394	-0.0873459	0.332436	85.22	7262	1191	1112	3165.47
48.3	48.4311	-0.935243	-0.684604	0.503575	0.597525	0.356774	0.33644	0.0291467	87.67	12673	1192	1114	3156.14
45.01	48.37	-1.08015	-1.0481	-0.425661	0.132331	-0.399605	-0.314601	-0.399592	87.31	49076	1211	1120	3211.81
44.82	48.32	-1.19849	-1.31697	-1.2556	-0.419964	0.373884	0.0594616	0.159989	87.69	57883	1204	1120	3212.53
43.25	48.28	-1.28738	-1.45073	-1.70477	-0.644191	-0.308475	0.185631	0.354748	88.07	172581	1204	1118	3199.62
43.1	48.266	-1.32732	-1.40626	-1.59467	-0.360251	0.201649	-0.251968	-0.357851	88.67	238543	1208	1114	3197.35
44.6	48.283	-1.31249	-1.17956	-0.957793	0.187204	-0.119661	0.0501605	-0.321598	87.84	279561	1208	1111	3206.95
47.29	48.3129	-1.26471	-0.82426	-0.0504954	0.502263	0.0395625	0.152185	0.444914	88.64	194904	1209	1112	3176.33
47.96	48.3291	-1.21547	-0.419434	0.776508	0.338575	0.0336455	-0.147049	0.228597	86.61	213140	1207	1114	3176.53
47.71	48.3328	-1.16588	-0.00887181	1.26899	-0.0318547	-0.057145	-0.0032385	-0.443041	85.5	130977	1200	1115	3168.65
48.44	48.3348	-1.10538	0.38188	1.32268	-0.227428	0.0316178	0.153229	-0.0972467	83.82	226530	1195	1111	3167.86
48.5	48.3269	-1.04325	0.709404	0.95794	-0.206321	0.043328	-0.154557	0.397235	84.11	108909	1195	1099	3107.11
[truncated: 341 more rows]
