# Supplementary material for: Forecasting regional carbon prices in china with a hybrid model based on quadratic decomposition and comprehensive feature screening
Source: PLoS One. 2025 Jun 30;20(6):e0326926. doi: 10.1371/journal.pone.0326926 (PMC12208498; doi:10.1371/journal.pone.0326926)
Supplement: S1 Data — (ZIP) [file pone.0326926.s001.zip › supplementary information/supplementary information/Original Data and Data Description/HB Data/HB After the first decomposition.xlsx]

## Sheet: Sheet1
data
26.5303
29.3706
26.8905
25.9248
25.2318
24.3899
26.3064
25.3257
25.9938
25.1775
25.3958
24.4032
24.062
24.6372
24.0636
25.0548
24.1898
24.5149
24.0083
23.8747
23.9806
23.5882
24.2126
24.0813
24.3474
24.0444
23.9854
25.2181
35.8836
24.2867
24.3831
24.6853
23.7608
24.2117
23.8758
24.1297
24.778
23.7429
23.719
24.4805
24.2214
23.8157
24.0516
23.5159
23.7927
23.9821
23.847
23.8935
22.9434
23.2137
23.6183
23.2081
22.9971
23.5337
25.3466
23.2845
22.8897
24.5847
22.8848
23.9277
23.9652
22.9741
22.6259
24.1104
23.2676
22.9206
24.482
24.4927
24.6385
24.5981
23.8251
24.6853
23.6319
23.9518
23.5491
24.0281
23.207
23.7504
24.7386
24.2179
24.3415
24.8215
25.9157
23.4758
25.2994
23.2342
22.8018
22.8773
23.0064
23.094
25.1137
23.2637
24.0084
23.1626
23.5463
23.6421
23.1146
23.3731
23.8622
23.7063
23.3426
24.4511
23.9409
23.9248
23.992
24.2008
23.8876
23.8085
23.8011
24.2757
24.1377
24.4982
24.4578
24.193
24.2227
24.5649
24.2767
24.3645
24.6208
24.8304
24.8015
25.4611
24.8741
25.2756
25.7644
26.0586
25.52
25.6971
26.0561
25.7462
25.6718
25.3909
26.0771
24.9298
25.8361
25.5242
25.2392
25.4264
25.7357
25.2159
25.2739
25.3489
25.2125
25.016
25.1449
25.5267
25.0401
24.792
25.0981
25.1146
24.2473
24.3663
24.7514
24.4135
24.1098
23.9772
24.3184
24.545
24.3723
24.2251
24.9571
24.2115
25.0135
24.3987
23.883
24.3802
24.6832
24.3138
24.2414
24.4143
24.1968
23.942
24.2194
24.0786
24.0152
24.259
25.069
24.3114
24.5606
24.2618
24.6281
23.8725
24.2541
23.7993
23.9975
24.1802
24.6867
24.271
24.1611
23.9843
24.3173
24.1228
23.6234
24.848
24.0401
24.2899
23.8092
23.9509
23.9543
24.1655
23.8895
24.4501
23.8012
23.8872
24.4682
23.9474
24.4991
24.1648
24.0192
24.325
24.3108
23.7992
24.1625
21.5562
21.4662
21.196
21.2341
23.6032
24.2171
23.4988
25.1329
26.7895
26.7715
25.99
25.8614
25.9059
27.2642
26.9145
27.0147
26.8355
26.8597
26.153
26.4703
27.0164
26.1965
26.2079
25.6436
25.3986
26.164
26.1026
25.7497
25.8024
25.8818
25.5177
26.2977
26.1329
25.8631
25.3583
25.7293
25.6383
25.2697
25.5879
25.7393
25.9002
26.3399
25.6858
26.5311
25.5774
25.5699
25.8486
26.4478
28.7062
28.2998
29.0115
28.0107
28.7205
27.5026
27.1447
26.5278
26.7675
26.6345
26.0518
25.4945
25.6608
27.3171
26.366
25.8018
27.3381
25.5392
26.3319
25.1761
25.4405
25.8044
27.292
26.0639
26.1649
25.9698
25.518
25.7278
25.3184
25.3136
25.471
24.9637
25.1545
25.4898
24.7734
25.6458
25.2219
25.0533
25.4769
26.007
25.9601
26.3373
24.7533
25.0003
25.5073
25.2472
25.5078
25.8582
28.7089
27.8546
28.1612
27.9759
27.6943
28.1327
27.1115
27.4784
27.6069
27.465
24.6395
24.9251
26.972
25.892
24.2611
24.8861
25.6265
24.7768
25.2602
25.7792
27.0261
25.6476
25.1448
25.8046
25.2651
26.3033
24.9736
27.2008
25.3113
26.2136
25.7864
24.8904
25.1409
25.8851
24.4671
24.2416
25.1466
24.9614
24.4952
24.7932
24.7055
25.0742
24.6722
24.6775
24.2818
24.3476
24.6552
24.1122
24.2382
23.8112
23.2667
23.161
25.4331
24.5221
25.1396
26.6929
26.6763
23.3024
23.6262
23.1397
23.1306
23.6465
23.1655
23.3322
24.4477
23.2376
23.5521
23.2019
23.1655
22.9325
23.261
22.8822
22.9118
23.1704
24.2652
22.8647
23.0874
23.3317
22.97
22.294
22.5025
22.7379
24.286
23.0814
23.14
23.0985
24.1026
23.1005
23.4905
23.2558
23.8139
23.2501
23.3278
23.3108
23.1193
22.8742
23.225
22.1551
22.3971
22.4218
22.4844
22.6215
22.5941
23.1318
22.7101
22.9675
22.1443
22.8443
22.8042
22.7155
22.9645
22.7599
23.4018
22.3679
23.2774
24.0581
22.537
20.9094
22.9124
23.6272
23.1822
23.8585
23.4005
23.1334
22.6699
22.8583
22.7915
23.0712
23.0753
22.6625
22.768
22.4609
22.3485
22.6477
22.2536
22.0288
22.3715
23.5519
22.9457
21.416
23.2789
22.7973
23.5855
23.3096
23.4377
23.7437
23.3941
23.4252
22.6665
23.49
23.3084
24.1444
22.4216
22.7695
21.8266
22.0531
22.1031
22.0972
22.3635
22.1571
22.2002
22.2929
22.2429
22.2562
22.0815
22.1945
22.4198
22.147
21.8849
21.5082
21.9155
21.826
21.9921
21.9708
21.5406
21.8211
21.8948
22.1156
21.6226
21.9076
21.8245
21.6779
21.3127
21.3128
21.6689
19.8015
20.9328
19.9703
20.635
20.1725
19.9805
18.7418
19.0544
18.5259
18.7078
17.3685
15.5194
16.461
16.49
17.9662
17.3296
17.3632
16.9281
17.2023
17.5415
17.2903
17.3454
16.7886
16.2866
15.4918
14.5457
15.6869
15.6734
15.6957
15.3057
15.402
15.5099
15.4251
15.9272
16.5839
16.2017
15.942
15.6277
15.7845
16.941
15.7723
16.2356
16.498
16.8544
16.5545
16.9788
15.8244
16.6246
16.711
16.8371
16.3475
17.0355
16.872
16.3624
16.4635
17.0113
16.8667
15.572
14.7881
13.457
12.2758
10.976
10.382
9.93257
10.6466
10.3553
10.641
11.3331
12.7798
13.8222
14.0895
14.0441
14.0694
13.8199
14.1519
13.4155
13.25
14.0559
15.2536
14.5134
14.6539
14.6972
14.1699
16.5546
13.956
14.439
14.7961
14.593
14.9751
15.0709
14.9061
14.9518
14.3937
15.2475
15.4624
15.4255
15.2096
14.9416
14.9837
14.7866
14.7468
15.2787
15.2646
15.588
16.0155
15.866
15.7704
16.3601
15.7521
16.1208
16.697
16.2304
16.7034
16.7006
16.6554
16.5118
16.7505
16.7066
16.8115
16.2809
16.3748
16.6049
15.5321
15.7709
15.6265
17.2212
17.0842
16.5071
16.7648
16.0231
16.3335
15.7894
15.5954
15.5606
16.4713
16.7671
15.7492
16.2554
17.1736
16.9272
17.291
17.1128
16.9192
16.9093
17.0508
16.6476
16.4398
17.8931
17.8899
17.9431
18.009
18.6991
18.8403
19.53
18.4943
18.5431
18.6507
19.8713
19.8759
19.5358
19.9795
19.4691
19.6885
19.5869
19.363
18.9083
19.4426
18.8939
19.6795
19.7436
18.9128
19.3698
19.4504
19.4644
18.5965
18.8816
19.2241
18.8626
18.8141
18.9799
18.7371
18.6644
18.7232
18.4213
18.7885
18.1782
18.447
17.6032
18.521
19.3823
18.2369
18.2853
18.1838
18.0446
17.7528
18.0318
17.6154
17.414
17.6428
17.5428
17.3701
17.7411
17.7405
20.0247
17.2459
17.5887
17.6392
17.7215
17.5193
17.482
17.0869
16.2867
17.6372
17.2248
17.6459
17.5006
17.2963
17.1616
17.9137
17.5087
17.3182
17.5918
17.7164
16.7821
16.9135
16.5641
17.4509
17.3509
16.6128
16.5819
16.6504
16.4671
16.7355
16.1687
15.6541
15.4924
15.457
15.0344
14.488
15.1031
15.6383
15.4907
15.6085
16.3408
16.022
16.9728
17.2351
16.2283
15.8953
16.2095
15.8187
15.9541
16.7621
16.5639
16.7657
16.8727
16.4746
16.0005
16.6934
16.6371
16.7776
16.3635
17.1763
17.0699
16.9013
17.0985
17.1634
16.6917
16.3843
16.3629
16.3469
15.7949
16.0755
16.2384
15.5159
15.9595
15.7353
15.6875
15.7551
15.8098
15.6966
15.365
15.5529
15.2253
14.7372
14.8015
13.5765
13.6392
13.5242
13.4012
13.3778
13.9718
14.1041
14.1799
13.9839
14.4341
14.075
13.7474
13.5837
14.0678
13.9694
13.8745
13.5493
13.5192
12.6213
13.7017
13.6819
13.2693
13.4747
13.2157
13.3755
12.7314
12.1398
11.1986
11.2927
12.1044
12.7862
12.5557
12.1902
12.2354
12.4138
12.8925
12.3476
11.8897
12.103
12.3161
12.4904
12.0205
13.0779
13.3019
12.3071
12.6129
12.4857
12.7673
12.7808
12.9599
13.3414
13.2832
13.2642
12.6381
13.179
13.5259
13.1623
13.5387
13.0579
13.1758
13.4217
13.247
13.0166
12.6592
13.0828
12.9226
13.3319
13.2924
13.6001
13.6548
13.7896
12.0884
13.6071
13.506
14.4618
13.9763
14.4255
13.637
14.6554
13.8501
13.6426
13.4917
14.0054
13.7359
14.1438
13.7396
13.9409
14.3938
14.3095
14.1129
14.6225
14.8229
14.5201
15.1169
15.7303
16.3435
15.8424
15.991
16.1132
15.7353
15.9175
15.747
15.2269
15.4223
15.2934
14.507
15.2162
15.0736
14.8149
15.0423
15.3334
15.0672
15.3744
15.1858
14.9222
15.6084
15.6493
15.054
15.6038
15.2114
14.9932
15.3152
15.754
15.5604
15.6365
15.6741
15.7719
15.7277
15.7687
15.649
14.9335
15.1841
15.054
14.5771
15.0933
15.3172
15.3518
15.4553
15.2684
15.2099
14.8675
15.114
16.3368
14.5499
14.693
14.6847
15.2308
15.2028
15.5969
15.0281
14.4137
14.8384
14.8933
15.2895
14.7477
14.4667
14.5586
14.8988
14.039
15.2147
14.9313
15.0698
15.1901
14.9475
15.1413
15.1508
15.5169
14.845
15.0458
14.9991
15.0477
15.3759
14.9512
15.0526
15.8655
15.6849
16.1409
15.2855
14.9414
15.4529
15.5927
14.3692
15.4592
15.6407
15.7577
15.5797
15.781
15.6199
15.5608
15.9299
15.5018
16.1289
15.9981
15.3307
15.8433
15.5891
15.9032
15.3745
15.4459
15.5555
15.2526
15.2424
15.6283
15.4042
15.258
15.5271
15.4871
15.903
15.9939
16.9418
16.7643
17.1036
16.9682
17.0788
16.4395
17.3051
16.6162
16.7574
17.1679
17.002
17.0672
16.21
16.6053
16.9952
16.8215
16.7342
16.6814
16.9041
16.5908
17.1462
16.6451
16.971
17.3848
17.0392
17.4901
16.856
17.7454
17.3269
18.0129
19.0303
19.3292
19.2305
20.1482
19.4132
19.673
19.9508
20.4006
20.0655
20.6589
20.5837
21.7609
22.6027
22.8827
24.4842
24.7245
25.0672
24.8399
25.379
25.6743
27.8684
28.3339
29.2223
29.6544
28.5514
29.1023
29.7592
29.3792
29.1182
28.3718
27.1766
27.9067
27.5297
27.6174
27.2558
26.7768
27.139
27.2183
27.3019
27.5208
27.442
27.3051
27.4845
27.0818
27.3476
27.6015
26.936
27.5279
29.2348
29.1777
28.7102
27.2657
28.6195
27.2547
27.7717
28.275
27.9972
28.2645
28.3848
28.1854
28.653
28.7283
28.5434
29.8528
28.6184
28.3587
28.9787
29.8589
29.2696
29.5742
30.1748
30.3388
32.4755
28.9894
30.4883
30.8052
30.1352
29.9496
28.4246
28.8
28.5202
28.172
27.871
28.3296
29.0268
28.5684
29.3973
28.8138
29.2003
27.9276
30.075
32.6364
31.8099
30.1589
29.7409
31.4816
29.9297
29.8514
29.4253
30.1894
30.731
30.6945
30.1094
30.0703
31.3419
29.8481
29.4023
29.5501
30.0027
29.7259
29.0306
30.1059
28.0619
29.5717
29.3433
30.6008
29.435
31.5462
30.7796
29.4508
29.9698
29.0567
28.7561
28.8405
29.7144
31.0391
29.2248
29.0099
32.2016
31.3014
29.3944
29.0244
28.8317
30.3833
28.5474
30.2826
29.5715
28.5718
28.9923
29.9734
29.2341
30.8797
29.3138
28.7112
28.8819
29.105
28.448
28.4591
31.8858
28.8365
28.9737
28.7082
28.02
29.152
29.1154
28.2101
28.1798
29.6454
28.6614
28.7281
29.3554
28.6866
28.878
27.8238
28.671
28.9422
28.1042
28.2724
28.7327
28.0405
28.3779
28.5024
27.863
28.4815
28.3541
28.6165
28.5882
28.6282
28.8465
28.6585
27.8296
27.9056
27.3027
27.9568
31.326
28.6698
28.5357
29.4504
30.9267
28.6644
28.5962
29.7919
29.1036
28.0287
29.3717
29.6666
30.9465
32.6491
32.7495
33.4021
33.1177
33.8957
32.8535
32.8427
35.8569
35.9319
34.5914
35.6895
35.8381
35.2775
37.119
36.7624
38.4253
40.6808
44.657
46.6507
51.7681
52.3799
53.7283
50.646
45.6881
41.1179
36.6808
33.7335
30.5077
28.8106
31.2347
34.2693
37.3721
34.9513
36.3249
37.1142
36.9601
37.7781
36.7523
38.6738
37.7002
37.9631
39.4483
39.2365
39.0855
38.3645
41.2383
40.6692
40.7094
39.4487
39.7273
39.923
39.616
39.253
39.8364
39.2189
38.8763
38.8448
39.5948
39.2108
38.8713
38.4854
40.6544
38.5566
38.0691
37.7899
37.2892
38.3161
38.2071
37.8228
35.9878
35.4219
33.3925
34.1108
32.6942
33.4309
33.3854
33.0628
36.5029
36.4753
35.4333
35.1883
34.979
34.4407
34.8059
34.8909
34.2821
34.8101
34.1134
33.1694
34.0545
33.2205
32.6143
32.9642
33.0243
33.1814
32.389
32.5839
32.2919
32.4342
33.0868
32.7899
32.6905
32.9323
32.1857
33.5545
31.898
32.5646
31.8676
32.6167
32.7168
32.9617
33.0231
33.4049
33.2977
32.3757
32.6573
32.6425
32.7083
31.2193
30.769
29.9124
29.7976
31.0924
29.8865
29.5713
28.7974
29.6955
28.8078
27.9623
28.8543
30.8824
29.7219
28.0964
28.3777
27.0868
24.9157
25.4593
25.4768
25.3005
25.5355
25.2626
24.6128
24.6351
25.0046
25.515
24.7944
25.3632
25.041
25.7933
26.3803
26.9833
27.0577
27.2481
27.773
27.4207
27.1578
26.8294
26.978
27.0034
27.3918
26.8046
27.0049
27.2533
27.9398
26.828
28.21
26.6735
28.7352
27.4464
27.7439
28.3647
28.0895
27.5326
27.8938
26.8542
29.4032
27.7031
29.0242
28.6921
28.0765
27.417
27.2489
27.6341
27.6018
27.6025
27.3751
27.3567
27.8397
27.1225
27.2405
27.5362
27.6554
27.1499
27.5243
27.7602
27.6799
27.8018
27.4295
27.5523
27.4167
27.7645
27.4245
27.2679
27.6693
27.1899
27.4299
27.4667
27.3299
27.5952
27.3846
28.0807
27.4279
25.9196
25.5338
27.5619
25.5555
25.3463
25.8069
26.1473
25.9205
25.567
25.684
25.5258
25.2871
24.3516
27.1581
25.6549
26.178
28.1511
26.6039
25.42
26.6089
26.2042
25.9208
25.4535
25.3208
27.4231
25.7357
25.9411
25.8123
25.4894
25.3888
25.5086
25.1494
25.5117
25.737
25.8462
26.0222
26.196
26.3599
25.4936
25.7947
25.6253
25.1628
25.226
25.1779
25.1577
25.3568
24.8368
26.6491
24.9023
25.1332
24.76
25.0583
24.8605
25.3432
25.2599
25.0233
25.0649
25.1086
24.8569
24.7483
24.7952
25.1423
25.3841
24.8729
26.5582
26.4273
28.277
27.6747
27.8397
27.716
27.0897
27.0932
27.5488
27.879
27.7645
27.7316
27.804
27.6245
27.6445
28.0576
27.6897
28.015
27.5641
27.7194
27.8048
28.0382
27.6586
27.6534
27.6869
27.5837
27.9785
27.6551
27.7693
27.6223
28.1472
27.725
27.7238
27.9417
29.1429
29.3552
29.3721
29.6751
29.2185
29.2854
29.1923
29.2041
29.4908
29.3159
29.1754
29.0897
28.8473
29.2871
28.9996
29.1411
28.7155
28.9082
29.6024
28.9645
29.0256
28.702
29.0499
29.1144
29.3724
29.2109
29.1408
29.0511
29.4345
29.3108
29.4932
28.5547
27.3799
28.9078
29.2129
28.6747
29.4444
28.8815
28.6764
28.9108
29.3546
28.7942
28.9613
28.9214
29.2023
28.9522
29.32
29.6548
29.2103
29.4465
29.1849
29.4389
29.6013
29.3559
29.6152
28.8085
28.7481
28.53
28.5103
28.7096
28.1889
27.8427
27.8204
27.4459
27.1799
27.5614
28.1062
28.3597
27.1039
26.8458
27.5498
27.5316
28.2109
27.7213
27.9672
28.1849
27.6814
27.6724
27.5185
27.8862
27.5721
27.7321
28.0985
27.4802
26.2029
27.4937
28.0088
27.9708
28.041
27.9426
28.4978
28.5115
28.6175
28.5693
28.1383
27.8891
27.7819
28.234
27.9801
28.3242
28.3079
28.5234
27.4095
28.3367
28.9952
28.1292
28.3726
28.7606
31.6168
28.8832
29.1563
30.7284
29.7837
29.7434
30.1015
27.3155
29.1371
29.2321
29.1498
32.5753
33.9171
34.8716
36.7678
36.5356
33.0898
29.6186
29.9146
33.0677
33.9098
32.7162
29.6692
30.5928
29.6019
33.4692
34.4836
33.3322
33.8697
30.7682
33.0111
33.6811
31.7188
34.7324
31.5871
31.2675
30.1389
29.5553
28.6755
29.0133
32.4693
29.8201
30.004
29.9259
30.0248
30.0861
30.4256
30.2663
30.1265
32.9421
30.9747
30.6477
30.5342
31.0444
32.0393
31.4151
31.8066
32.1274
30.8978
32.2078
32.0853
32.2508
33.9977
33.5065
34.4088
40.3644
42.0736
44.7282
43.7957
43.3903
43.5978
43.9939
43.1899
42.8931
43.0375
43.0154
42.6076
43.1234
40.2948
39.8172
40.0589
40.6851
41.4384
41.483
41.4871
41.485
41.0978
39.8512
39.4867
40.642
40.9295
40.979
41.5398
42.5381
41.2813
39.8373
40.7098
42.898
41.6236
40.0169
42.4962
41.2414
40.8595
43.0472
42.7113
42.2858
40.9104
41.6518
41.4011
15.0265
41.6393
39.834
36.3122
32.9308
30.8647
31.9912
32.0325
33.2863
34.1727
34.1899
34.4116
32.8537
32.8745
32.1685
32.4892
30.7715
34.5342
32.2453
32.1289
32.3545
32.243
32.5601
35.3965
37.951
37.1592
36.7418
36.5355
37.8499
36.7315
38.258
38.3781
38.7678
39.7542
40.4095
40.4666
40.5293
40.6827
41.388
40.5711
40.5527
40.4456
41.3271
42.2176
42.5929
43.7853
47.5245
51.7553
57.3636
61.3527
55.7453
50.0904
53.4267
53.7849
53.1359
52.8863
52.3828
52.3224
51.6807
51.8043
51.2993
51.436
50.6395
50.4503
49.1551
49.2749
47.404
47.3553
48.3856
47.3561
48.2543
47.9195
47.7401
47.226
47.2356
46.872
46.8073
47.0014
46.0987
45.4378
44.9519
45.9214
47.1665
47.0234
47.0134
47.0866
47.1852
46.772
47.5508
47.2935
47.1031
47.3951
47.1794
47.0587
47.1587
47.444
46.5492
46.8006
46.9609
46.9169
46.8178
46.6599
46.8617
46.9032
46.2342
44.8716
42.7707
44.1029
44.4766
44.0669
44.2894
46.5843
46.4352
46.5438
46.558
46.5518
46.7066
47.1856
47.2737
46.8795
47.0392
47.3695
47.3164
46.9952
46.9747
47.4522
47.2567
47.3511
47.7505
47.3448
48.2426
47.471
48.1317
47.7792
48.1181
47.6414
47.8132
48.4025
48.8295
49.3877
49.0839
49.4107
49.073
49.0263
48.7963
49.0604
48.7522
49.4591
49.0591
49.3515
49.6969
49.2082
49.6813
49.91
48.626
49.3008
49.3797
49.0252
49.1784
49.0512
48.2208
48.8045
48.4979
48.2519
48.3808
47.6258
46.9778
43.3884
45.0868
45.0589
44.8751
44.6658
44.5265
46.0338
46.973
46.6474
46.754
47.2213
47.6168
47.3573
47.3665
47.269
47.3354
47.9417
47.9567
47.9001
47.3162
47.7153
47.3107
47.8324
46.4947
47.5344
47.8023
48.0449
47.5763
47.2247
47.4267
47.607
47.2014
47.482
47.6558
48.0549
48.027
48.4398
48.8114
49.0351
48.6743
49.2048
49.4443
49.3659
49.4147
49.3039
49.9928
50.4629
50.1242
50.7151
50.7148
50.7129
50.3075
50.2565
50.0818
49.8866
50.0717
50.389
50.2027
49.889
50.0064
49.8703
49.828
50.4644
50.0259
49.1346
49.9337
49.3959
49.2693
48.9917
49.3061
48.8575
49.3092
48.7711
48.9837
48.4837
49.1807
49.0826
48.9835
48.6197
44.8523
44.8256
43.438
43.1692
44.6601
47.3855
47.9512
47.7938
48.7813
49.0334
[truncated: 341 more rows]
