# Supplementary material for: Forecasting regional carbon prices in china with a hybrid model based on quadratic decomposition and comprehensive feature screening
Source: PLoS One. 2025 Jun 30;20(6):e0326926. doi: 10.1371/journal.pone.0326926 (PMC12208498; doi:10.1371/journal.pone.0326926)
Supplement: S1 Data — (ZIP) [file pone.0326926.s001.zip › supplementary information/supplementary information/Original Data and Data Description/HB Data/HB After the second decomposition of VMD.xlsx]

## Sheet: Sheet1
data	IMF_1	IMF_2	IMF_3	IMF_4	IMF_5	IMF_6	IMF_7	IMF_8
26.62	24.9191	1.20517	0.889388	0.806919	-0.321198	-0.398876	-0.0527961	-0.526968
29.25	24.9204	1.19485	0.840374	0.582285	0.223802	0.901264	0.122884	0.597108
27	24.8812	1.13002	0.694677	0.140017	0.474308	-0.75597	-0.0996117	0.404423
26	24.8378	1.05151	0.516546	-0.31161	0.122031	0.212263	0.0254632	-0.471051
24.89	24.801	0.974976	0.346163	-0.592764	-0.41437	0.30802	0.0799024	-0.337042
24.51	24.7899	0.922866	0.223596	-0.595523	-0.480168	-0.542227	-0.225203	0.305768
26.1	24.7928	0.883177	0.134713	-0.381538	-0.0391507	0.377987	0.345348	0.244883
25.7	24.7836	0.82707	0.0367907	-0.117282	0.365093	-0.0431301	-0.415056	-0.171893
25.7	24.7638	0.75592	-0.0760584	0.0764377	0.362023	-0.129834	0.442047	-0.157474
25.2	24.7318	0.669404	-0.205166	0.136994	0.0595257	0.0918909	-0.394606	0.0565814
25.4	24.7172	0.600498	-0.310883	0.114083	-0.151361	0.013885	0.264218	0.164391
24.85	24.6926	0.52126	-0.426405	0.0114979	-0.226842	-0.0558194	-0.0835061	-0.0330523
24.6	24.6654	0.440684	-0.539451	-0.0829656	-0.186688	0.0132381	-0.0935609	-0.138057
24.55	24.6534	0.378979	-0.622205	-0.0705324	-0.02741	0.0633182	0.223213	0.0214447
24.5	24.6395	0.318395	-0.693854	0.0390203	0.136667	-0.142077	-0.303715	0.0488671
25	24.6223	0.257711	-0.753652	0.20663	0.229598	0.16586	0.337109	0.0378877
24.5	24.593	0.188256	-0.805081	0.353412	0.178507	-0.0738367	-0.315087	0.0244922
24.45	24.5675	0.129347	-0.81279	0.442385	0.0286741	-0.0508761	0.278759	-0.0548882
24.36	24.5939	0.132464	-0.711493	0.470395	-0.145225	0.0861781	-0.303979	-0.0986315
24.1	24.5902	0.108671	-0.613224	0.236622	-0.49143	-0.18724	0.34887	-0.138659
23.96	24.5693	0.070494	-0.507797	-0.213035	-0.489044	0.486761	-0.313732	0.400576
24	24.561	0.0511085	-0.352589	-0.68675	0.25728	-0.683361	0.176077	0.31216
23.76	24.5626	0.0479852	-0.152378	-1.01477	1.06258	0.341206	0.0380394	-0.853679
23.71	24.5652	0.0512233	0.0725811	-1.07118	0.820367	0.526112	-0.321954	-0.362371
24.17	24.569	0.0604051	0.309718	-0.791577	-0.535913	-1.35825	0.658016	1.37047
23.9	24.5788	0.0801269	0.551035	-0.206754	-1.63577	1.41994	-1.01588	0.232531
24.3	24.604	0.119709	0.790656	0.546912	-1.07021	-0.413702	1.34757	-1.89398
25	24.6655	0.198709	1.02655	1.2548	0.856383	-1.21245	-1.64846	0.0549429
36	24.7247	0.268915	1.16467	1.56878	2.00362	2.19555	1.78669	2.17932
24.21	24.6606	0.198047	1.03189	1.17519	0.859915	-1.56544	-1.5937	-0.476334
24.24	24.61	0.134314	0.825967	0.44362	-0.968451	-0.0404668	1.21457	-1.8373
24.65	24.587	0.0977323	0.609009	-0.310848	-1.52557	1.34153	-0.801066	0.678085
24	24.5687	0.0650129	0.38056	-0.877656	-0.573704	-1.58793	0.396683	1.33032
24.3	24.5574	0.0388542	0.165514	-1.09989	0.656354	0.834168	-0.0537768	-0.699814
24.1	24.5489	0.0145149	-0.0246793	-0.956776	0.951699	0.217431	-0.198409	-0.882714
24	24.5464	-0.00507929	-0.175245	-0.537948	0.334558	-0.839943	0.335345	0.56913
24.23	24.5454	-0.0257566	-0.288786	-0.0280846	-0.326364	0.755714	-0.362941	0.499434
24.01	24.5379	-0.0575152	-0.378369	0.371084	-0.439071	-0.268307	0.289437	-0.332136
24	24.4989	-0.127508	-0.476479	0.50552	-0.204114	-0.103473	-0.117283	-0.221655
24.5	24.438	-0.222806	-0.558176	0.414544	0.0416967	0.243714	-0.0405547	0.140306
23.98	24.427	-0.264109	-0.521814	0.312633	0.25856	-0.23363	0.106982	0.120542
23.9	24.4145	-0.305113	-0.437825	0.199633	0.189666	0.0713402	-0.122631	-0.145597
23.95	24.4014	-0.346234	-0.325024	0.113353	-0.0617887	0.134852	0.107725	-0.00333124
23.8	24.3824	-0.393068	-0.207015	0.0619478	-0.206852	-0.22369	-0.0630822	0.132795
23.8	24.3686	-0.433831	-0.086849	0.0470241	-0.0869986	0.141621	-0.00222566	-0.0904
23.8	24.3453	-0.48413	0.00213872	0.00984061	0.0916593	0.0174174	0.0689895	-0.12031
23.7	24.3078	-0.548599	0.0459713	-0.0806327	0.122126	-0.0903584	-0.0957896	0.215139
24	24.274	-0.606338	0.0692579	-0.185876	0.0612873	0.0749069	0.0835544	0.127139
23	24.2424	-0.657202	0.0762248	-0.278632	-0.00316842	-0.0596599	-0.0419657	-0.374365
23	24.2224	-0.690031	0.0842814	-0.313742	-0.0351679	0.0911561	-0.0276673	-0.0793363
23.25	24.2104	-0.708197	0.0915307	-0.28143	-0.0989967	-0.167207	0.092023	0.487168
23	24.1936	-0.725348	0.0831571	-0.2011	-0.178451	0.163225	-0.135626	-0.0366123
23	24.1823	-0.730303	0.0754619	-0.0626403	-0.0797818	0.0387124	0.159162	-0.535887
23.45	24.1886	-0.710422	0.0848811	0.126274	0.207419	-0.378796	-0.177367	0.163769
25.16	24.1955	-0.685417	0.084156	0.28233	0.316814	0.524429	0.153723	0.470583
23.48	24.1723	-0.68897	0.033017	0.317278	0.0189056	-0.227795	-0.0463805	-0.272238
23	24.1621	-0.674443	-0.00582709	0.304165	-0.268231	-0.28934	-0.105842	-0.234222
24.4	24.166	-0.640561	-0.0239463	0.257638	-0.239017	0.567489	0.234378	0.234031
22.88	24.1619	-0.611295	-0.0475407	0.147005	-0.0104764	-0.390745	-0.310785	-0.041592
23.8	24.1701	-0.566084	-0.0516832	0.0134092	0.203674	-0.073917	0.322237	-0.0465403
24.3	24.1703	-0.527525	-0.0633196	-0.156952	0.166527	0.411117	-0.281532	0.188595
23.48	24.1629	-0.495846	-0.081587	-0.327015	-0.0191352	-0.315099	0.222174	-0.160683
23.19	24.1643	-0.453449	-0.0820261	-0.419518	-0.0833991	-0.0902733	-0.154051	-0.218238
23.91	24.1766	-0.398993	-0.0631462	-0.402027	-0.0244087	0.370124	0.0589884	0.33987
23.3	24.1736	-0.361338	-0.0614733	-0.31315	-0.0574427	-0.255276	0.0550894	0.134287
23.5	24.1697	-0.32552	-0.0582014	-0.136711	-0.10303	-0.0995323	-0.138779	-0.415678
24.3	24.1869	-0.26838	-0.0252852	0.12905	0.0153181	0.336609	0.146285	-0.0210521
25	24.1961	-0.222241	-0.00495414	0.366922	0.145946	-0.289133	-0.0898588	0.363351
24.5	24.1997	-0.18591	0.000391692	0.507812	0.142568	0.0449235	0.00012399	-0.0311804
24.5	24.1983	-0.159332	-0.00856412	0.512402	-0.00724128	0.19792	0.108681	-0.282372
24.05	24.1882	-0.146428	-0.0319063	0.377215	-0.160012	-0.246439	-0.204198	0.0639377
24.5	24.1867	-0.128085	-0.0403656	0.169353	-0.118231	0.109821	0.274457	0.241879
23.65	24.1924	-0.105873	-0.0318566	-0.063788	0.0447478	0.0317692	-0.331625	-0.126026
23.83	24.1931	-0.0932774	-0.0218313	-0.293632	0.103587	-0.0677095	0.368292	-0.218721
23.65	24.1937	-0.0853851	-0.00439349	-0.463384	0.029758	0.0342931	-0.366447	0.213749
23.8	24.1962	-0.0801944	0.02219	-0.530191	-0.0447843	-0.0300912	0.312273	0.167173
23.25	24.1894	-0.0897257	0.0426035	-0.489913	-0.0364491	0.0916792	-0.199342	-0.304058
23.79	24.1854	-0.100441	0.072588	-0.320591	0.0602043	-0.119843	0.0491465	-0.041339
24	24.1869	-0.109061	0.114211	-0.048224	0.090505	0.0073527	0.106171	0.341206
24	24.1832	-0.126477	0.151021	0.249626	-0.0496822	0.204036	-0.242679	-0.119965
23.92	24.195	-0.130369	0.203646	0.525751	-0.166826	-0.327115	0.342742	-0.293386
25	24.2099	-0.134642	0.246265	0.673432	-0.127561	0.150285	-0.425145	0.200306
25.4	24.2155	-0.153495	0.251164	0.611404	0.0439377	0.263131	0.492059	0.205469
23.3	24.2059	-0.193261	0.206836	0.341272	0.218085	-0.559452	-0.512149	-0.210595
25	24.2024	-0.230349	0.14341	-0.0234757	0.268456	0.469626	0.487045	-0.0643
23.06	24.1852	-0.284818	0.0440328	-0.396694	0.0369466	-0.0117969	-0.425634	0.129881
23.08	24.1685	-0.339725	-0.0602865	-0.634549	-0.27701	-0.469769	0.365713	0.0189827
23.05	24.1675	-0.377036	-0.136427	-0.635504	-0.33947	0.609095	-0.340036	-0.033525
23	24.1716	-0.407298	-0.190693	-0.425984	-0.102528	-0.346917	0.334414	-0.0791362
23	24.1804	-0.431029	-0.222224	-0.0922286	0.227421	-0.124401	-0.345771	-0.0462034
24.9	24.1931	-0.449298	-0.234433	0.238985	0.350789	0.469882	0.352759	0.158928
22.99	24.1917	-0.481609	-0.252805	0.427053	0.128986	-0.476267	-0.335614	0.075999
23.88	24.188	-0.514933	-0.261701	0.439731	-0.178508	0.220538	0.305987	-0.193825
23.2	24.1819	-0.547877	-0.256329	0.300687	-0.273924	0.0992496	-0.257444	-0.0868257
23.6	24.1886	-0.56339	-0.215875	0.101297	-0.0919117	-0.298032	0.178897	0.24799
23.5	24.1928	-0.577348	-0.161855	-0.10231	0.0970275	0.268592	-0.0847889	0.0268321
23	24.2016	-0.581865	-0.0904528	-0.231333	0.13331	-0.0687753	-0.01133	-0.268899
23.5	24.2141	-0.5779	-0.00960789	-0.252294	0.0552433	-0.144839	0.0906128	0.0268939
23.9	24.226	-0.570366	0.06621	-0.182255	-0.018352	0.210747	-0.149076	0.26247
23.48	24.2327	-0.564485	0.123366	-0.0688835	-0.0345388	-0.0962562	0.187669	-0.0771071
23.5	24.2342	-0.560054	0.158152	0.0406444	-0.0228825	-0.0658366	-0.194623	-0.225516
23.95	24.2378	-0.548712	0.179947	0.120267	-0.0143168	0.141738	0.175495	0.137975
23.98	24.2434	-0.53015	0.189788	0.146375	-0.0225658	-0.0930537	-0.144146	0.159848
24.49	24.2481	-0.507018	0.185996	0.111594	-0.0171508	-0.0203471	0.112095	-0.183925
23.99	24.2604	-0.470128	0.180895	0.0451112	0.0416741	0.0964373	-0.0918622	-0.073594
23.95	24.2722	-0.428536	0.164444	-0.0406723	0.0697752	-0.0988542	0.0782549	0.171058
24	24.2819	-0.384173	0.135248	-0.117469	0.0105372	0.0487395	-0.0652294	0.000643564
23.97	24.2937	-0.332647	0.100845	-0.148859	-0.0735639	0.01804	0.053806	-0.121629
24.05	24.3084	-0.273397	0.0642443	-0.120241	-0.0874581	-0.0718217	-0.0491195	0.0443696
24.1	24.3245	-0.208687	0.0243651	-0.04439	-0.0113686	0.0817563	0.0469973	0.0488786
24.29	24.3405	-0.140782	-0.0199732	0.0482017	0.0799552	-0.0471764	-0.0457485	-0.0665927
24.25	24.357	-0.0699928	-0.0675195	0.122809	0.0931107	-0.0115652	0.0408641	0.0303061
24.3	24.364	-0.00734012	-0.127943	0.138932	-0.000106038	0.0620569	-0.0250639	0.0537427
24.35	24.3696	0.0554882	-0.185031	0.108352	-0.0692467	-0.0443706	0.0143292	-0.0646367
24.5	24.3814	0.126654	-0.221972	0.0593595	-0.0299219	-0.031876	-0.0182449	-0.0241503
24.5	24.3953	0.201469	-0.239986	0.00167412	0.0244833	0.0726353	0.0262404	0.05942
24.5	24.4042	0.271723	-0.246159	-0.0600914	-0.00587134	-0.0234547	-0.031593	-0.0109181
24.55	24.416	0.345551	-0.228609	-0.09603	-0.0439046	-0.0617005	0.0403073	-0.0139163
24.55	24.4341	0.425916	-0.183956	-0.0939071	-0.00114906	0.0815472	-0.0646075	0.0162579
24.7	24.4497	0.502673	-0.127673	-0.0753197	0.064408	-0.0182159	0.0983575	-0.0614569
24.65	24.4626	0.574613	-0.0656256	-0.0517913	0.0628714	-0.0627509	-0.129134	0.0196715
25.09	24.4747	0.643186	-7.89332e-05	-0.0263602	-0.0171361	0.0907903	0.152395	0.136355
25	24.4838	0.705498	0.0621046	-0.00331706	-0.0948162	-0.0353026	-0.160266	-0.0857708
25.14	24.4954	0.767302	0.124781	0.0286567	-0.0608818	-0.0517717	0.153342	-0.175181
25.79	24.5136	0.832199	0.188056	0.0711057	0.0560855	0.081235	-0.14198	0.159037
25.8	24.5276	0.887882	0.231826	0.0935156	0.0899364	-0.0439953	0.119171	0.159048
25.7	24.5328	0.92869	0.246268	0.0819598	0.00179698	-0.000400975	-0.0673254	-0.213741
25.91	24.5426	0.968594	0.248352	0.0633278	-0.0534655	0.0348623	-0.00654361	-0.0877917
25.87	24.5546	1.00481	0.235661	0.0384856	-0.0190984	-0.0754825	0.0814224	0.221546
25.65	24.5586	1.02596	0.196168	-0.0057811	0.0181653	0.103183	-0.143233	0.000756883
25.9	24.56	1.03759	0.140822	-0.0500129	0.0179743	-0.0553455	0.19738	-0.169674
25.8	24.5619	1.0432	0.0803769	-0.0745447	0.00126558	-0.0658705	-0.240479	0.0739221
25.99	24.5633	1.04191	0.019985	-0.0737375	-0.00497871	0.177972	0.265181	0.0856684
25	24.5604	1.02994	-0.038622	-0.0530398	0.00189677	-0.178494	-0.261869	-0.117596
25.4	24.5631	1.01806	-0.077678	-0.00468879	0.0235184	0.046277	0.228695	0.0302833
25.3	24.5614	0.995779	-0.106715	0.0394178	-0.00328375	0.122694	-0.176315	0.09113
25.2	24.5564	0.964583	-0.122384	0.0665073	-0.0472766	-0.190181	0.124983	-0.117879
25.1	24.5564	0.933961	-0.113074	0.082174	-0.0227015	0.112517	-0.0849311	-0.0175969
25.3	24.5569	0.899282	-0.0873005	0.0723884	0.0386468	0.0234198	0.0508095	0.154412
25.1	24.5521	0.854605	-0.0571262	0.0287378	0.0504802	-0.105288	-0.0178621	-0.0730333
25.22	24.5465	0.805132	-0.0212631	-0.0272193	0.00927781	0.101223	-0.00618507	-0.137474
25.3	24.5424	0.754192	0.0193345	-0.0705358	-0.0324579	-0.0431648	0.0186459	0.161392
25.3	24.5392	0.701446	0.0583635	-0.0874289	-0.0397374	-0.0186271	-0.0244248	0.0819746
25.1	24.5342	0.644684	0.0875065	-0.0757906	-0.0166749	0.0469447	0.0288889	-0.236395
25.2	24.5328	0.589861	0.108572	-0.032875	0.0221013	-0.0376274	-0.0373102	0.00670796
25	24.5265	0.528451	0.107578	0.013722	0.0263285	0.00444296	0.0493239	0.267723
24.8	24.5178	0.463652	0.0871011	0.0535089	0.0140137	0.0393746	-0.054273	-0.0872868
24.8	24.5117	0.401531	0.056046	0.0844201	0.0184391	-0.0574593	0.050438	-0.266265
24.9	24.5074	0.341781	0.0164151	0.0949733	0.00953514	0.0170316	-0.0459058	0.154948
24.9	24.4981	0.277774	-0.0359829	0.0703413	-0.0439023	0.0573047	0.0461767	0.240621
24.6	24.4903	0.217155	-0.0865635	0.0282053	-0.0666413	-0.084977	-0.0447128	-0.193877
24.6	24.4874	0.164317	-0.12429	-0.0132126	-0.00390196	0.0207723	0.0346532	-0.211646
24.8	24.4899	0.120003	-0.145205	-0.0470503	0.0782805	0.0750386	-0.0266882	0.207742
24.41	24.4875	0.0730675	-0.161307	-0.086782	0.0562002	-0.12697	0.0198214	0.16305
24.15	24.4816	0.025461	-0.168639	-0.119591	-0.0377282	0.104022	-0.000603466	-0.185672
24.2	24.4798	-0.0143872	-0.15503	-0.118249	-0.065956	-0.00133528	-0.0305666	-0.109994
24.05	24.4852	-0.0427116	-0.116647	-0.0737089	0.000769171	-0.140842	0.0606938	0.134742
24.45	24.4923	-0.06565	-0.065193	-0.00857964	0.0417459	0.204705	-0.0958555	0.0514392
24.3	24.4969	-0.0883479	-0.0129271	0.0488626	-0.0134592	-0.119968	0.136285	-0.0700731
24.5	24.5014	-0.108346	0.0375911	0.087143	-0.0657185	-0.0625417	-0.172047	-0.00290198
25.2	24.5089	-0.122923	0.0843126	0.101637	-0.00840498	0.213064	0.191635	-0.0124557
24.23	24.5123	-0.139834	0.113559	0.0804588	0.0935152	-0.225801	-0.189335	-0.0275518
25	24.5166	-0.15428	0.127881	0.0394996	0.109286	0.0927185	0.165042	0.121973
24.5	24.5105	-0.178483	0.113212	-0.0195128	-0.0304169	0.0999266	-0.115405	0.00717711
24.35	24.5048	-0.200472	0.0881544	-0.0525358	-0.145785	-0.191355	0.0628708	-0.182201
24.35	24.5101	-0.20828	0.072434	-0.028021	-0.0736483	0.113482	-0.0279735	0.0385452
24.5	24.5201	-0.209276	0.0591826	0.0253382	0.0719073	0.015026	-0.00422901	0.179092
24.4	24.521	-0.218962	0.0308358	0.0525873	0.087457	-0.0726836	0.039139	-0.102545
24.35	24.5213	-0.228482	0.000889864	0.0465572	0.00507494	0.0600465	-0.0599782	-0.11219
24.44	24.5245	-0.234013	-0.02201	0.0101929	-0.0362405	-0.0340763	0.0571598	0.145296
24.35	24.5266	-0.240223	-0.0407412	-0.0533146	-0.00485241	0.0272655	-0.0342705	0.0145814
24.35	24.5258	-0.24913	-0.0552209	-0.121811	0.02629	-0.0243276	0.00248683	-0.147903
24.32	24.5298	-0.252422	-0.0539627	-0.152704	0.00499916	0.00101007	0.0297257	0.0969804
24.1	24.5299	-0.259475	-0.0474753	-0.137378	-0.0655163	0.0376666	-0.0593542	0.0910289
24.2	24.5357	-0.260116	-0.0246	-0.0561881	-0.0588959	-0.0535001	0.0886096	-0.16674
24.2	24.5495	-0.252213	0.0137436	0.0719655	0.0449627	0.00620389	-0.130716	-0.0296244
24.98	24.5631	-0.24552	0.0487558	0.185182	0.0968877	0.0499327	0.171684	0.181683
24.15	24.565	-0.253228	0.058794	0.221574	0.00632481	-0.0469341	-0.192256	-0.0344695
24.38	24.5672	-0.262646	0.0568723	0.185887	-0.0776208	0.0140749	0.20165	-0.12705
24.15	24.5684	-0.274737	0.0429264	0.0909485	-0.0388706	0.00184354	-0.204137	0.072033
24.5	24.5707	-0.287451	0.0212381	-0.029291	0.0694513	0.0142897	0.20071	0.0618425
24.28	24.5711	-0.303421	-0.0080191	-0.139085	0.0873765	-0.0360103	-0.190997	-0.0900516
24.2	24.575	-0.316759	-0.0338688	-0.195043	-0.0201183	0.0295611	0.177336	0.0190581
24.06	24.5844	-0.325019	-0.0499744	-0.178264	-0.129701	0.00992333	-0.167294	0.071123
24.17	24.6001	-0.32743	-0.0544965	-0.10109	-0.10432	-0.0748883	0.15212	-0.109798
24.1	24.6203	-0.326806	-0.0524961	-0.00409105	0.0378263	0.0993302	-0.139553	-0.0406968
24.6	24.6379	-0.331525	-0.0569688	0.0592415	0.134086	-0.054248	0.124525	0.175834
24.25	24.648	-0.347371	-0.0755945	0.0607913	0.0869182	-0.0270322	-0.0910699	0.000111813
24.25	24.6616	-0.362619	-0.0924987	0.0281837	-0.0149433	0.114177	0.0426248	-0.198592
24.13	24.6782	-0.377888	-0.105861	-0.0129766	-0.0810605	-0.168379	0.0102742	0.0326348
24.19	24.6966	-0.394757	-0.116327	-0.0392219	-0.0885092	0.129218	-0.0691422	0.20142
24.24	24.7111	-0.419898	-0.130386	-0.0414214	-0.0574027	0.00874759	0.13186	-0.0749607
24.08	24.7245	-0.450543	-0.142265	-0.00753883	0.0232044	-0.163446	-0.187082	-0.178508
24.8	24.7375	-0.486013	-0.148146	0.0551574	0.121541	0.228182	0.225765	0.111145
24.07	24.7423	-0.534804	-0.154799	0.112261	0.132776	-0.147573	-0.240021	0.139252
24.15	24.7392	-0.595969	-0.156101	0.143973	0.0258843	-0.0158511	0.24288	-0.108244
24	24.7306	-0.665947	-0.14113	0.1443	-0.110864	0.180145	-0.226514	-0.0824069
24.14	24.721	-0.73817	-0.0960143	0.120604	-0.142415	-0.237497	0.19879	0.105246
24.13	24.7154	-0.805341	-0.00968506	0.0837003	-0.0307049	0.145307	-0.165982	0.0320426
24.08	24.7161	-0.863808	0.118231	0.0351785	0.106799	0.0312978	0.123459	-0.100719
24.08	24.723	-0.912643	0.277348	-0.031047	0.1176	-0.199998	-0.0841149	-0.00526449
24.49	24.7329	-0.954787	0.446426	-0.122097	-0.0169862	0.246968	0.0452712	0.0716116
24.2	24.7457	-0.990357	0.60345	-0.227804	-0.143794	-0.14209	-0.0134313	-0.0180383
24.2	24.7535	-1.0276	0.716398	-0.331033	-0.120225	-0.0603115	-0.010672	-0.0476753
24.09	24.7555	-1.06689	0.766463	-0.385355	0.0570224	0.256345	0.0396442	0.0526812
24.1	24.755	-1.10368	0.747495	-0.335089	0.220034	-0.301509	-0.0678587	0.0353902
24.12	24.7569	-1.1315	0.662388	-0.14838	0.177345	0.148076	0.0970537	-0.0750089
24.08	24.767	-1.14304	0.520084	0.155865	-0.0754519	0.113345	-0.135481	-0.0222555
24.1	24.7815	-1.14208	0.320097	0.485681	-0.325915	-0.343773	0.168089	0.0630136
24.14	24.793	-1.13633	0.0626035	0.715781	-0.296997	0.38292	-0.189847	0.000605086
24.14	24.8063	-1.12051	-0.230039	0.756784	0.0799463	-0.158878	0.204257	-0.02452
24.16	24.8247	-1.09116	-0.532791	0.566155	0.467441	-0.224148	-0.21861	0.0012085
24.16	24.8366	-1.06085	-0.836957	0.148512	0.392061	0.496579	0.223999	-0.0446482
21.44	24.8314	-1.04032	-1.12592	-0.399703	-0.143079	-0.408062	-0.187868	0.0511763
21.44	24.8357	-0.99941	-1.33081	-0.8594	-0.524909	0.034242	0.124497	0.177863
21.44	24.8546	-0.931155	-1.41516	-1.05965	-0.338899	0.327592	-0.0631812	-0.19002
21.44	24.899	-0.823648	-1.35137	-0.912132	0.194648	-0.46004	-0.0114399	-0.304482
23.58	24.9627	-0.685492	-1.15456	-0.481055	0.432116	0.222913	0.0484427	0.299328
24.21	25.0201	-0.547224	-0.880393	0.0443472	0.0765905	0.172236	-0.0493985	0.331473
23.34	25.0694	-0.41343	-0.558107	0.498074	-0.357633	-0.365275	0.0425949	-0.3827
25	25.1295	-0.266038	-0.191773	0.784083	-0.233335	0.222041	-0.0357938	-0.293624
26.9	25.1868	-0.122125	0.169655	0.811991	0.255754	0.0620359	0.010352	0.40459
27	25.2252	-0.00127153	0.476524	0.57227	0.411387	-0.19868	0.0544391	0.261026
26	25.257	0.108951	0.726853	0.193826	0.0243584	0.141631	-0.121846	-0.344901
26	25.2996	0.226486	0.932065	-0.150691	-0.415479	0.00682997	0.170859	-0.239611
26	25.3482	0.345398	1.07689	-0.359172	-0.382966	-0.12613	-0.209208	0.239616
26.8	25.4014	0.461786	1.14883	-0.39976	0.0971408	0.098991	0.217477	0.239556
26.8	25.4365	0.54919	1.11434	-0.335812	0.452003	0.0361682	-0.186358	-0.171766
26.8	25.4571	0.610535	0.985665	-0.211906	0.326881	-0.0802085	0.153633	-0.203974
26.7	25.4763	0.65985	0.798706	-0.0565528	-0.0842947	-0.00960232	-0.115987	0.149307
26.9	25.4957	0.69927	0.578676	0.0849783	-0.361894	0.126279	0.0682778	0.170013
26.3	25.5066	0.719781	0.338361	0.165085	-0.287069	-0.128051	-0.00661401	-0.130241
26.79	25.5192	0.732936	0.11428	0.192267	0.051974	-0.00297115	-0.0547209	-0.114058
26.78	25.5339	0.739881	-0.0733184	0.178279	0.312873	0.158312	0.0992989	0.0814247
26.3	25.5486	0.73876	-0.214833	0.136264	0.248528	-0.207938	-0.121458	0.069285
26	25.5644	0.730853	-0.30435	0.0834216	-0.0491372	0.0897945	0.114734	-0.0197762
25.85	25.5711	0.705647	-0.355987	0.0173077	-0.287108	0.120131	-0.07766	-0.0635517
25.64	25.5707	0.666236	-0.370697	-0.0413847	-0.211514	-0.230788	0.0358375	-0.0071837
26.41	25.576	0.627476	-0.338857	-0.0600125	0.113246	0.151051	-0.000699196	0.0964912
26.1	25.5752	0.57816	-0.285972	-0.060038	0.2938	0.0347556	-0.0294544	-0.0154688
25.9	25.5676	0.518773	-0.224869	-0.0516695	0.135505	-0.149712	0.068983	-0.101265
25.55	25.5639	0.462921	-0.151501	-0.0239498	-0.140543	0.124529	-0.110641	0.0742517
25.58	25.567	0.415362	-0.0731697	0.0139069	-0.232198	-0.0262337	0.135727	0.0669021
25.49	25.5718	0.371999	-0.00820636	0.0344261	-0.0886552	-0.0570457	-0.142602	-0.145845
26	25.5856	0.3414	0.0407604	0.031878	0.112417	0.0633863	0.122707	-0.00484621
25.99	25.5988	0.313924	0.0520984	-0.0150441	0.136396	-0.0344271	-0.0873841	0.164961
25.55	25.6124	0.290971	0.0218794	-0.0920093	0.00719945	0.0336709	0.04813	-0.055514
25.65	25.6269	0.273549	-0.0477721	-0.165969	-0.0784112	-0.0685448	-0.0135526	-0.163377
25.65	25.6413	0.260922	-0.150972	-0.200929	-0.024797	0.0798431	-0.0120558	0.11269
25.6	25.6508	0.248666	-0.279979	-0.172748	0.0584839	-0.00662667	0.0292423	0.145824
25.5	25.6631	0.246006	-0.4052	-0.0553591	0.0555468	-0.110221	-0.0231853	-0.135657
25.63	25.6946	0.27093	-0.486905	0.149629	-0.0286719	0.167472	-0.0275958	-0.127736
25.6	25.731	0.308001	-0.530444	0.344851	-0.149483	-0.15591	0.0954783	0.0829274
25.6	25.7719	0.355183	-0.53094	0.438227	-0.152376	0.0667978	-0.169937	0.126024
26.48	25.8104	0.403566	-0.494763	0.358521	0.0214143	0.0650905	0.233348	-0.0439
25.49	25.8433	0.44879	-0.424751	0.104975	0.239636	-0.166563	-0.260961	-0.131242
26.35	25.8762	0.495696	-0.314477	-0.239333	0.275811	0.194727	0.244399	0.0297835
25.5	25.9019	0.536243	-0.174616	-0.562396	0.0129436	-0.128656	-0.173708	0.143094
26	25.9336	0.584295	0.00733166	-0.714767	-0.305483	0.013256	0.0599897	0.0130382
25.88	25.9756	0.644042	0.227002	-0.612635	-0.353737	0.081604	0.0702589	-0.195032
26.35	26.0304	0.716602	0.467926	-0.270455	-0.0626485	-0.155826	-0.219314	-0.0721724
28.74	26.0881	0.788464	0.688996	0.182711	0.268888	0.149295	0.347744	0.22303
28.69	26.1229	0.829397	0.830566	0.555812	0.302734	-0.0498942	-0.42034	0.105103
29.1	26.147	0.850829	0.891969	0.751926	0.113962	-0.019303	0.460598	-0.179802
28	26.1651	0.857821	0.875878	0.730514	-0.0702185	0.0355709	-0.459331	-0.127256
28.48	26.1808	0.853957	0.789616	0.511943	-0.153711	-0.0344597	0.415116	0.152447
27.2	26.1835	0.828291	0.63065	0.154334	-0.184668	0.0659004	-0.319342	0.162979
27.2	26.1912	0.800717	0.438802	-0.203975	-0.104484	-0.0821455	0.192409	-0.0926915
26.88	26.2016	0.769633	0.23058	-0.464397	0.0815288	0.0108773	-0.0639615	-0.254641
26.68	26.2148	0.734935	0.021851	-0.571011	0.249442	0.119041	-0.0550408	0.0533466
26.45	26.2194	0.684273	-0.187234	-0.534613	0.206329	-0.217352	0.149369	0.3529
26.19	26.2094	0.611671	-0.38774	-0.388574	-0.0496685	0.209267	-0.186353	-0.0263936
25.55	26.1959	0.530832	-0.544942	-0.150551	-0.247665	-0.00646984	0.183918	-0.412635
26	26.2025	0.468638	-0.613822	0.156902	-0.16637	-0.304812	-0.161104	0.0406538
26.98	26.2148	0.410074	-0.611276	0.419376	0.0165821	0.419622	0.0861025	0.386121
26.5	26.2133	0.333768	-0.570497	0.52242	0.0699247	-0.184384	0.0480992	-0.0703139
26.1	26.2095	0.252628	-0.485337	0.459307	0.0789	-0.216009	-0.202773	-0.291788
27.14	26.2121	0.176697	-0.356172	0.272345	0.143856	0.46015	0.339001	0.0662585
25.6	26.2006	0.0846119	-0.223205	-0.00380019	0.120503	-0.363463	-0.430018	0.169384
25.5	26.1904	-0.00638606	-0.0807225	-0.254209	-0.0454554	0.0318069	0.476086	0.0409732
25.35	26.1711	-0.105644	0.0485689	-0.406998	-0.266901	0.280188	-0.470315	-0.106756
25.75	26.1589	-0.194437	0.176429	-0.388291	-0.252409	-0.333037	0.422855	-0.136971
25.5	26.1557	-0.269545	0.296023	-0.210657	0.0586335	0.0869613	-0.360098	0.0587072
27.5	26.1545	-0.338543	0.385158	0.0321974	0.347057	0.202951	0.274356	0.209463
26.25	26.1327	-0.425443	0.406299	0.206618	0.258062	-0.267781	-0.159376	-0.0560849
25.8	26.1002	-0.518197	0.374883	0.271764	-0.0757684	0.122443	0.0637537	-0.202388
25.8	26.0759	-0.594414	0.326308	0.252059	-0.258883	0.0956808	-0.00361541	0.0915279
25.8	26.0528	-0.6597	0.263442	0.158856	-0.173811	-0.241858	-0.0302966	0.143327
25.7	26.0311	-0.712316	0.197251	0.0326494	0.0250687	0.222242	0.0457605	-0.106628
25.4	26.0201	-0.741161	0.148223	-0.0688085	0.14367	-0.0561227	-0.0557147	-0.0769584
25.3	26.0184	-0.747067	0.118236	-0.12373	0.0980962	-0.171103	0.0509993	0.0655024
25.4	26.0275	-0.728943	0.105204	-0.135576	-0.0255657	0.285558	-0.0523753	0.00235781
25.2	26.0358	-0.700409	0.0855637	-0.145794	-0.117768	-0.221617	0.0550965	-0.0361744
25.49	26.0373	-0.669266	0.0429328	-0.178544	-0.0986819	0.0278097	-0.0532959	0.0666922
25.45	26.0319	-0.636161	-0.025593	-0.218698	0.0321207	0.202835	0.0646848	0.0133488
25.2	26.0306	-0.589506	-0.10407	-0.213927	0.175295	-0.317268	-0.0889072	-0.102024
25.2	26.0307	-0.532707	-0.192422	-0.14055	0.147291	0.210339	0.113925	0.000125425
25.2	26.0254	-0.473812	-0.294069	-0.00339036	-0.0777824	0.0610933	-0.132232	0.125056
25.19	26.0211	-0.406012	-0.391002	0.190912	-0.245973	-0.287928	0.154154	0.0106217
25.09	26.0334	-0.313767	-0.455261	0.412717	-0.132027	0.288827	-0.195752	-0.156708
25.78	26.045	-0.217104	-0.505014	0.548209	0.098185	-0.117725	0.228518	-0.0851182
25.78	26.045	-0.129951	-0.551795	0.505731	0.184079	-0.0719851	-0.227649	0.224762
26.5	26.0349	-0.0521567	-0.586315	0.275041	0.0951155	0.194781	0.202139	0.180562
24.5	26.0126	0.0139749	-0.59749	-0.0825821	-0.0151373	-0.184717	-0.130232	-0.305242
25	25.9981	0.090096	-0.545707	-0.421316	-0.00497208	0.104705	0.0202546	-0.204662
25.43	25.9881	0.172831	-0.426732	-0.634004	-0.00619253	-0.0578652	0.0992235	0.367789
25.2	25.9817	0.260537	-0.24298	-0.653191	-0.130391	0.0389637	-0.215024	0.195095
25.28	25.9831	0.356965	0.00138762	-0.464845	-0.226251	0.0153431	0.308363	-0.440364
25.99	25.998	0.466514	0.292949	-0.125261	-0.0771226	-0.165051	-0.385475	-0.187559
28.4	26.0099	0.568577	0.579561	0.220293	0.212164	0.281131	0.414095	0.460625
28	25.9961	0.636706	0.802948	0.429331	0.331459	-0.193084	-0.352873	0.189355
28.45	25.9841	0.699185	0.97683	0.498925	0.199764	-0.0340379	0.227909	-0.390252
28.03	25.9642	0.745296	1.07471	0.423946	-0.144223	0.224298	-0.0683386	-0.256672
27.9	25.9334	0.771931	1.08522	0.252968	-0.419326	-0.217067	-0.0793205	0.379851
27.89	25.9105	0.799233	1.03137	0.0880324	-0.291574	0.0497449	0.192657	0.381867
27.55	25.8836	0.814639	0.901644	-0.0361226	0.137206	0.0922703	-0.268894	-0.478469
27.29	25.8542	0.819796	0.70545	-0.0978342	0.471502	-0.0722851	0.310494	-0.470988
27.6	25.8222	0.814527	0.455347	-0.108631	0.366042	-0.0649314	-0.316141	0.636208
27.5	25.7818	0.792886	0.161586	-0.107566	-0.124342	0.152015	0.291089	0.512361
24.5	25.7289	0.751647	-0.156266	-0.122068	-0.519999	-0.028503	-0.217656	-0.803534
24.99	25.6849	0.7154	-0.442487	-0.1215	-0.351575	-0.207999	0.113357	-0.45192
26.93	25.6551	0.690748	-0.668056	-0.103449	0.199373	0.28337	-0.0264003	0.931847
25.98	25.6096	0.646179	-0.85616	-0.120934	0.466828	-0.10097	-0.0319484	0.287246
24.5	25.5587	0.593805	-0.97955	-0.13564	0.23734	-0.154132	0.0944862	-0.948175
25	25.5271	0.5616	-0.996715	-0.0781108	-0.144816	0.267649	-0.179132	-0.0975785
25.9	25.4967	0.530803	-0.932332	0.0238327	-0.357998	-0.214152	0.257083	0.838244
24.74	25.4703	0.504404	-0.794891	0.146437	-0.257235	0.0655018	-0.312541	-0.0390528
25.3	25.4447	0.478828	-0.605816	0.244454	0.0265012	0.0691269	0.328971	-0.715535
25.5	25.4203	0.454249	-0.385892	0.278776	0.260867	-0.130623	-0.297279	0.130422
27	25.3965	0.429721	-0.158808	0.224294	0.28284	0.121548	0.20936	0.57785
26	25.3614	0.392414	0.0396965	0.0694534	0.0756055	-0.0855286	-0.0630252	-0.182821
25.5	25.3216	0.349594	0.203984	-0.12718	-0.162383	0.0889495	-0.10962	-0.395865
25.45	25.2837	0.309657	0.335947	-0.284039	-0.238764	-0.091077	0.288065	0.189751
25.45	25.2483	0.273857	0.432962	-0.341323	-0.132756	0.0069376	-0.454351	0.214541
26.69	25.2213	0.249128	0.500792	-0.269218	0.0523194	0.161188	0.578216	-0.142129
25.1	25.1933	0.225398	0.527082	-0.107594	0.161386	-0.325043	-0.646748	-0.0879864
27.49	25.1727	0.211066	0.522403	0.0945205	0.15712	0.327858	0.642773	0.0569275
25.65	25.138	0.183016	0.46387	0.234873	0.0229946	-0.101791	-0.561034	-0.0355172
25.8	25.1077	0.160714	0.38289	0.295304	-0.0905728	-0.219082	0.42616	0.135575
25.6	25.0705	0.132699	0.277754	0.247445	-0.135882	0.409595	-0.26597	0.0596584
25	25.0298	0.103256	0.167166	0.123402	-0.0806073	-0.297906	0.1246	-0.312096
25	25.0082	0.0971806	0.0925103	0.00516386	0.0741309	-0.0505716	-0.0355894	0.0074241
25.45	24.9902	0.0974848	0.037987	-0.101158	0.124988	0.314425	-0.0231332	0.387136
24.5	24.96	0.0864356	-0.0172957	-0.199532	-0.00245642	-0.272776	0.068598	-0.115788
24.5	24.9354	0.082765	-0.0506939	-0.237873	-0.082299	0.0229015	-0.0878191	-0.365368
25.25	24.9215	0.0916069	-0.0588995	-0.201558	-0.00854571	0.162358	0.0588451	0.192632
24.7	24.9006	0.0928727	-0.0731258	-0.137859	0.0443512	-0.152037	0.00345159	0.273082
24.6	24.8684	0.0811885	-0.105305	-0.0710341	-0.0157745	0.0313786	-0.0608044	-0.207782
24.6	24.8402	0.0724713	-0.138445	0.0156502	-0.0532388	0.0719768	0.100293	-0.139562
25	24.8016	0.0516889	-0.189429	0.0951867	-0.0020152	-0.082742	-0.113958	0.146742
24.9	24.7615	0.0284923	-0.242776	0.177685	0.119861	0.0488313	0.116186	0.0776297
24.7	24.7269	0.0110169	-0.282895	0.263433	0.152206	-0.0359111	-0.117387	-0.0630311
24.8	24.6862	-0.012783	-0.318411	0.309296	-0.0409396	0.0374164	0.114753	-0.0838504
24.2	24.6461	-0.0351097	-0.333357	0.302357	-0.257153	0.0154356	-0.0888044	0.0204315
24.5	24.6275	-0.0332306	-0.296864	0.252139	-0.187262	-0.134043	0.0189338	0.119237
24.4	24.6132	-0.0267552	-0.236578	0.102067	0.0707975	0.151005	0.0517981	-0.0918969
24.4	24.5744	-0.0478225	-0.196716	-0.18561	0.209328	0.0104094	-0.0889059	-0.152356
24	24.532	-0.0741642	-0.151108	-0.498448	0.19716	-0.166578	0.121264	0.29192
23.85	24.4897	-0.100567	-0.0900915	-0.710429	0.0844551	0.153085	-0.158079	0.119097
23.35	24.4488	-0.124637	-0.00883385	-0.717077	-0.0858767	0.0377369	0.204351	-0.496029
23.2	24.4241	-0.12976	0.110355	-0.457117	-0.227297	-0.244635	-0.267367	-0.0020903
25.1	24.413	-0.119389	0.253039	0.00181595	-0.275963	0.207829	0.306365	0.608033
24.45	24.3933	-0.118365	0.374564	0.484049	-0.161487	0.0765687	-0.310592	-0.207205
24.99	24.3844	-0.107514	0.481855	0.856903	0.204575	-0.343684	0.285366	-0.607376
26.96	24.3742	-0.101684	0.541782	0.963597	0.506696	0.277715	-0.261779	0.368068
26.5	24.3339	-0.133208	0.505536	0.706591	0.319828	0.13499	0.26623	0.546359
23.5	24.2657	-0.1989	0.383234	0.181663	-0.211191	-0.455283	-0.23381	-0.395491
23.4	24.2133	-0.249549	0.252127	-0.348434	-0.472812	0.401199	0.168937	-0.384694
23.3	24.169	-0.290994	0.124571	-0.706973	-0.270006	-0.0447604	-0.110529	0.290945
23.25	24.1361	-0.319138	0.0181158	-0.784052	0.124311	-0.355766	0.060417	0.250368
23.15	24.1101	-0.338721	-0.065749	-0.589157	0.301549	0.470191	-0.0449832	-0.181313
23.18	24.0768	-0.365487	-0.142655	-0.239971	0.144014	-0.216252	0.0684981	-0.195376
23.11	24.042	-0.393218	-0.202103	0.138651	-0.0532949	-0.169496	-0.106371	0.102144
24.8	24.0191	-0.407641	-0.226948	0.432656	-0.0594191	0.368652	0.128047	0.182116
23.15	23.977	-0.442138	-0.258594	0.502121	-0.0511404	-0.276983	-0.124516	-0.0866575
23.58	23.9303	-0.480481	-0.277351	0.36923	-0.0849446	0.0799265	0.129957	-0.093457
23.2	23.8941	-0.504811	-0.259484	0.139101	-0.0571719	0.0492756	-0.152245	0.0682407
23.2	23.8739	-0.508838	-0.201556	-0.0811835	0.0607414	-0.110367	0.159855	-0.0343047
23.15	23.8502	-0.513894	-0.138538	-0.243289	0.115598	0.120515	-0.157783	-0.0641837
23.19	23.8281	-0.515123	-0.0758826	-0.293143	0.0520635	-0.105235	0.152499	0.186698
23.15	23.8009	-0.51985	-0.0303971	-0.231951	-0.0715003	0.0771855	-0.141685	0.00181066
23.05	23.7805	-0.515586	0.00659167	-0.0747252	-0.100703	-0.00577592	0.129108	-0.297404
23.2	23.763	-0.506851	0.0252196	0.104313	-0.0282728	-0.136455	-0.130634	0.0751494
24.18	23.7391	-0.50446	0.00982629	0.212958	0.0327972	0.26512	0.144988	0.367726
23.1	23.7002	-0.517162	-0.045114	0.200378	0.0444904	-0.219687	-0.140783	-0.15052
23.25	23.6761	-0.512722	-0.0912182	0.123612	0.104028	0.00225206	0.116601	-0.355626
23.16	23.6524	-0.506003	-0.135751	-0.00363416	0.088309	0.204433	-0.0998908	0.155553
23.13	23.6266	-0.49991	-0.173658	-0.13786	-0.074593	-0.242346	0.105129	0.354066
22.55	23.6023	-0.490254	-0.190448	-0.218223	-0.227476	0.108627	-0.128628	-0.14337
22.3	23.5902	-0.465382	-0.166038	-0.195704	-0.149885	0.0727188	0.156836	-0.37031
22.55	23.5849	-0.431821	-0.107944	-0.0902731	0.106109	-0.199562	-0.201693	0.0981755
23.79	23.5834	-0.394283	-0.0284498	0.0420651	0.264018	0.179034	0.245747	0.392379
23.15	23.5668	-0.374151	0.0393102	0.117596	0.117223	-0.0319551	-0.271045	-0.0809202
23.1	23.5467	-0.359717	0.103928	0.129623	-0.131346	-0.0810529	0.293884	-0.371003
23.01	23.5282	-0.345032	0.169866	0.0961519	-0.187098	0.0799619	-0.310061	0.0742596
23.9	23.5199	-0.321421	0.241778	0.0485876	-0.0224796	-0.0207027	0.297491	0.349238
23.05	23.4973	-0.315335	0.28203	-0.0278442	0.0814528	-0.0304407	-0.252329	-0.110472
23.1	23.4756	-0.31071	0.305773	-0.0777648	0.0610157	0.0735486	0.199839	-0.260452
23.13	23.4575	-0.304223	0.315814	-0.0714811	0.0126184	-0.100901	-0.157112	0.113146
23.73	23.443	-0.296001	0.309463	-0.0140152	0.00861222	0.0703189	0.121221	0.158441
23.2	23.4225	-0.296609	0.272438	0.0521695	-0.000451551	0.0169124	-0.0939719	-0.0975448
23.11	23.3982	-0.30382	0.208444	0.0990228	-0.0399704	-0.0975072	0.0870134	-0.0440876
23.11	23.3712	-0.31592	0.124605	0.108652	-0.0624353	0.127636	-0.0937931	0.0559659
23.05	23.3475	-0.325696	0.0360793	0.0834238	-0.00481348	-0.0823477	0.108801	-0.0437413
23.01	23.3253	-0.334863	-0.0527152	0.0237339	0.0810926	-0.0315229	-0.132822	0.000715644
23.05	23.2993	-0.348745	-0.142338	-0.0637445	0.080772	0.141955	0.157757	0.100214
22.18	23.2665	-0.36981	-0.227995	-0.150539	-0.0136659	-0.146675	-0.15836	-0.0588199
22.5	23.246	-0.376599	-0.277087	-0.171712	-0.0654178	0.0434836	0.12334	-0.104625
22.95	23.2276	-0.37945	-0.298505	-0.131451	-0.0649268	0.0516619	-0.0690197	0.0681329
22.96	23.2123	-0.37726	-0.292412	-0.044694	-0.0360559	-0.0644638	-4.17281e-05	0.104285
23.2	23.196	-0.374503	-0.267298	0.0516976	0.00178133	0.00564199	0.0777273	-0.0829655
22.95	23.1855	-0.363834	-0.219869	0.132897	0.0621751	0.0495027	-0.158766	-0.0942275
23	23.1731	-0.353768	-0.166986	0.157175	0.0850213	-0.0502279	0.22732	0.0729179
22.81	23.1603	-0.342793	-0.113703	0.11708	0.0355722	0.00299253	-0.265787	0.103692
22.55	23.1519	-0.326127	-0.0606165	0.0327396	-0.0581862	0.0455077	0.25919	-0.0667913
22.6	23.1335	-0.319404	-0.0310055	-0.0868241	-0.144992	-0.0659038	-0.205281	-0.145958
22.41	23.1105	-0.316433	-0.0176126	-0.182328	-0.0826336	0.0842654	0.131977	0.125261
22.6	23.0975	-0.300985	0.0018081	-0.185671	0.138216	-0.0819515	-0.0562254	0.194213
22.79	23.0892	-0.278511	0.02235	-0.0985595	0.245685	-0.00593261	-0.029617	-0.252683
22.81	23.0805	-0.254896	0.0368722	0.0364592	0.0436033	0.147755	0.116083	-0.218005
22.86	23.0722	-0.229968	0.046013	0.165804	-0.27812	-0.232177	-0.190922	0.407763
23.07	23.064	-0.204338	0.0498643	0.234565	-0.332083	0.155621	0.240362	0.185881
22.24	23.0468	-0.188162	0.038938	0.198451	0.00407079	0.075545	-0.248862	-0.56935
23.08	23.034	-0.167231	0.0339811	0.0866579	0.441058	-0.290151	0.221553	-0.0596958
24.4	23.0168	-0.151041	0.0273477	-0.0760997	0.442307	0.285714	-0.176443	0.672385
22.6	22.982	-0.153203	0.00819057	-0.244854	-0.095268	-0.00917707	0.146131	-0.0950282
21	22.9555	-0.144687	0.0191627	-0.301611	-0.551278	-0.28626	-0.114262	-0.65225
23.08	22.9546	-0.106117	0.0853273	-0.189824	-0.399861	0.295046	0.0406253	0.211793
23.7	22.9518	-0.0680291	0.161504	-0.00163141	0.113026	-0.0637135	0.0429267	0.494666
23	22.9383	-0.0412406	0.222199	0.166365	0.444263	-0.165211	-0.103678	-0.257274
23.7	22.9211	-0.0188209	0.265874	0.258228	0.34636	0.222205	0.141508	-0.290901
22.89	22.8935	-0.00799278	0.277877	0.233963	-0.023758	-0.0832702	-0.145519	0.234395
22.9	22.8619	-0.00112831	0.26523	0.121828	-0.283043	-0.0805092	0.132054	0.144367
22.8	22.8327	0.00940342	0.237787	-0.0170509	-0.246063	0.112101	-0.109848	-0.15375
22.8	22.8009	0.0190163	0.192032	-0.132354	-0.0558495	-0.00550658	0.0826416	-0.0523457
22.82	22.7724	0.0351359	0.139889	-0.169173	0.109414	-0.0977451	-0.0466878	0.0626001
22.81	22.7623	0.0738084	0.101412	-0.099185	0.18414	0.0518313	-0.0135629	-0.00743398
22.81	22.7517	0.113917	0.0476556	0.00110601	0.0941503	0.0606264	0.0603209	-0.0387324
22.64	22.7162	0.128366	-0.0547082	0.0401403	-0.0946466	-0.0877318	-0.0522692	0.0594255
22.8	22.6818	0.145215	-0.165262	0.0424305	-0.106616	0.0543368	0.0138365	0.107232
22.5	22.6476	0.164612	-0.272129	0.0183369	0.0412142	-0.0291817	0.0343037	-0.157154
22.31	22.6152	0.189054	-0.361436	-0.00999609	0.112819	0.0375766	-0.0782566	-0.149142
22.51	22.5881	0.222358	-0.419564	-0.0195426	-0.0169651	-0.0535335	0.0989709	0.272758
22.4	22.5601	0.258162	-0.447726	-0.0118966	-0.197384	0.00804912	-0.0908914	0.1317
22.2	22.5373	0.302612	-0.435471	0.0181604	-0.140717	0.1138	0.0507621	-0.382769
22.46	22.518	0.353382	-0.386366	0.0509797	0.143729	-0.245631	0.00978577	-0.0942172
23.4	22.4961	0.402729	-0.314764	0.0529135	0.309248	0.236891	-0.0927239	0.468929
23	22.4519	0.429258	-0.249878	-0.00905224	0.0944758	-0.00448704	0.211162	0.0302174
21.4	22.4076	0.457428	-0.161815	-0.0660262	-0.2131	-0.257846	-0.316339	-0.446781
23.5	22.3853	0.51165	-0.0229132	-0.0515272	-0.235602	0.317878	0.359673	0.0232861
23	22.3636	0.568558	0.129249	-0.00668755	-0.0523915	-0.182912	-0.355536	0.317924
23.5	22.3379	0.621622	0.272522	0.0312677	0.0956419	-0.0275675	0.311627	-0.0254201
23.41	22.3038	0.665301	0.388035	0.0348883	0.107393	0.193326	-0.223333	-0.181516
23.44	22.2641	0.702036	0.470247	0.00827781	0.0841804	-0.214137	0.111182	0.00326616
23.46	22.223	0.736398	0.519775	-0.0248358	0.0959215	0.112847	0.0152529	0.076582
23.6	22.1782	0.765769	0.531288	-0.0468115	0.0422629	0.0180665	-0.143787	0.0527132
23.4	22.1266	0.786852	0.501863	-0.0438433	-0.141098	-0.089044	0.268638	0.00975007
22.82	22.0701	0.802551	0.44053	0.000414752	-0.274795	0.109511	-0.362403	-0.115873
23.36	22.0268	0.832517	0.377109	0.103855	-0.108659	-0.103689	0.406409	-0.0514799
23.32	21.9853	0.864201	0.300048	0.203002	0.219118	0.0305601	-0.420554	0.134513
23.45	21.9313	0.881416	0.192138	0.22037	0.339305	0.0916146	0.415167	0.071231
22.71	21.8613	0.880374	0.0562083	0.132502	0.116569	-0.146087	-0.365326	-0.116718
22.68	21.79	0.877949	-0.0752599	-0.00749132	-0.187213	0.119282	0.289472	-0.0410849
21.96	21.7197	0.878039	-0.184608	-0.141876	-0.27864	-0.0384652	-0.201045	0.0864684
22.06	21.6558	0.887539	-0.254738	-0.214396	-0.105431	-0.0585708	0.105616	0.0183826
22.2	21.5972	0.905479	-0.283744	-0.206272	0.114416	0.107155	-0.02532	-0.0760303
22.25	21.5391	0.926794	-0.280356	-0.135796	0.164029	-0.0997042	-0.0346626	-0.0184405
22.29	21.481	0.950456	-0.25228	-0.035727	0.0591223	0.0546144	0.069388	0.068317
22.2	21.4188	0.971747	-0.213191	0.0512988	-0.0436941	0.00405969	-0.0753388	0.0220976
22.32	21.3543	0.992445	-0.168857	0.103086	-0.0404495	-0.0443784	0.0620989	-0.0499063
22.12	21.2877	1.01296	-0.12548	0.113212	0.00341023	0.0641361	-0.0347131	-0.0271557
22.05	21.22	1.03459	-0.086477	0.0933814	-0.0127373	-0.0606355	0.00654393	0.0428649
21.68	21.1583	1.065	-0.0469759	0.0705948	-0.0624545	0.0351886	0.00816569	0.0406786
21.98	21.0952	1.09606	-0.0200491	0.0445799	-0.0627068	-0.0099352	-0.00750003	-0.0674269
22	21.0378	1.13479	-0.000131466	0.0288933	0.0505937	-0.00582827	-0.0111188	-0.0360113
22.05	20.9795	1.17336	0.00216179	0.00729675	0.149235	0.00179339	0.0375101	0.0691115
22.07	20.9168	1.20726	-0.017523	-0.0315661	0.0851556	0.0092655	-0.0609828	0.0338173
22.1	20.85	1.23633	-0.0539238	-0.080785	-0.0978806	0.0121407	0.0851347	-0.0533487
22.05	20.7859	1.26768	-0.0899184	-0.113228	-0.184637	-0.0498818	-0.101437	-0.0197922
22.05	20.7304	1.30705	-0.110536	-0.108878	-0.0620367	0.0497393	0.0929787	0.023078
21.92	20.6747	1.34413	-0.122443	-0.0844093	0.11394	-0.0167175	-0.0667485	-0.0181971
21.73	20.6179	1.37652	-0.124609	-0.0507201	0.150291	-0.0234006	0.028266	0.0239877
21.9	20.5578	1.40069	-0.117432	-0.017041	0.0234342	0.0494024	0.0215929	0.0445302
21.53	20.4963	1.41769	-0.0965944	0.0180253	-0.10457	-0.0402679	-0.0748274	-0.0729172
22.07	20.4298	1.42286	-0.0650695	0.0507481	-0.0977608	0.00400797	0.128403	-0.0528147
21.95	20.3622	1.41962	-0.017496	0.0885999	0.0274765	0.0453348	-0.170808	0.142783
21.95	20.2894	1.40323	0.0406774	0.123296	0.107373	-0.075457	0.196546	0.0335651
21.76	20.2141	1.37645	0.111589	0.15282	0.0581019	0.0748169	-0.190801	-0.192733
21.77	20.1425	1.34558	0.199295	0.173334	-0.0453702	-0.0328575	0.146621	0.0107303
21.77	20.068	1.30327	0.288111	0.153971	-0.103125	-0.0581471	-0.0726372	0.208683
21.75	19.9845	1.2427	0.362135	0.0747707	-0.0562794	0.163908	-0.0120989	-0.0551714
21.63	19.9009	1.17375	0.42634	-0.0375605	0.0816637	-0.173895	0.108872	-0.176973
21.55	19.8208	1.10068	0.478757	-0.1506	0.162567	0.0315791	-0.216283	0.0840092
21.3	19.7399	1.0188	0.504974	-0.244156	0.047182	0.172216	0.315799	0.116263
20.01	19.6472	0.916302	0.484038	-0.305149	-0.178343	-0.276701	-0.384505	-0.0949826
21	19.5524	0.804416	0.426926	-0.285625	-0.206785	0.215339	0.427489	-0.0083802
20.09	19.4548	0.683393	0.336077	-0.169392	0.0460392	-0.0110453	-0.440275	0.0690029
20.9	19.3623	0.562994	0.226759	0.0388496	0.315133	-0.214641	0.420918	-0.0806175
20.01	19.2714	0.439767	0.098792	0.275947	0.226945	0.294872	-0.384013	-0.0387745
20	19.171	0.302559	-0.0559577	0.448019	-0.204944	-0.172541	0.338077	0.14642
18.25	19.0622	0.153593	-0.224992	0.498714	-0.466428	-0.0346669	-0.265159	0.0239202
18.99	18.9568	0.00706251	-0.378457	0.423667	-0.150208	0.199238	0.168772	-0.181149
18.49	18.8506	-0.139997	-0.507498	0.226793	0.429531	-0.250463	-0.0618639	-0.0206068
18.4	18.7405	-0.289573	-0.6044	-0.0534413	0.572782	0.175358	-0.0462885	0.217454
17.14	18.6199	-0.446757	-0.665064	-0.348771	0.0306488	0.000110938	0.163327	0.0188574
15.66	18.5081	-0.588453	-0.653489	-0.537097	-0.589518	-0.152564	-0.269687	-0.207901
16.6	18.4154	-0.701625	-0.553621	-0.545948	-0.577264	0.162096	0.326549	-0.0515242
16.63	18.332	-0.796477	-0.389679	-0.402908	0.0376241	-0.101569	-0.3529	0.143306
18	18.2448	-0.8876	-0.199766	-0.190164	0.572935	0.0316496	0.342552	0.0774619
17.6	18.1419	-0.987928	-0.0197481	0.00986972	0.484825	0.0404048	-0.275047	-0.0727946
17.25	18.0415	-1.07673	0.158567	0.188423	-0.0257356	-0.0581534	0.175931	-0.0610458
17.28	17.9485	-1.14792	0.327492	0.329951	-0.420966	0.0110115	-0.075894	-0.0164651
17.43	17.8585	-1.20583	0.466138	0.406324	-0.401115	0.0205712	-0.0177135	0.0483774
17.18	17.7679	-1.2543	0.555949	0.398117	-0.080795	0.00695787	0.0887189	0.100229
17.24	17.6705	-1.2998	0.581106	0.300562	0.233962	-0.0602564	-0.116672	-0.0627724
17.15	17.5791	-1.32853	0.556187	0.155872	0.368046	0.0922582	0.0996156	-0.151325
16.97	17.4861	-1.3483	0.475187	-0.0196006	0.23695	-0.0789342	-0.0519622	0.0699219
16.31	17.3879	-1.36292	0.34199	-0.199275	-0.0822681	0.018694	-0.00714918	0.208852
15.78	17.2877	-1.36845	0.176054	-0.33871	-0.355841	0.0839837	0.0728309	-0.0772323
14.66	17.1898	-1.35932	0.0031596	-0.394673	-0.346226	-0.162181	-0.127687	-0.257401
15.73	17.1104	-1.31777	-0.13805	-0.331671	-0.0133722	0.13688	0.14441	0.10657
15.64	17.0345	-1.26042	-0.255261	-0.201317	0.316162	-0.0560118	-0.141002	0.230981
15.5	16.9608	-1.18971	-0.343959	-0.0521914	0.347286	-0.0271432	0.125175	-0.12901
15.39	16.8919	-1.10409	-0.397475	0.0781121	0.0701536	0.0823492	-0.106068	-0.199957
15.33	16.824	-1.00866	-0.419883	0.157797	-0.270025	-0.115315	0.0852762	0.131437
15.5	16.7621	-0.899206	-0.406938	0.189145	-0.360894	0.127195	-0.0658128	0.183097
15.58	16.7091	-0.773898	-0.360274	0.184858	-0.124962	-0.107746	0.0408355	-0.142643
16.28	16.67	-0.62963	-0.284821	0.158675	0.211322	0.00443013	-0.0287003	-0.193064
16.61	16.6345	-0.480308	-0.209334	0.0939592	0.306445	0.127825	0.0138501	0.114909
16.5	16.5971	-0.335031	-0.156496	-0.0134582	0.0904274	-0.208604	0.00805392	0.214452
15.79	16.5531	-0.201708	-0.141931	-0.146766	-0.182381	0.181242	-0.031282	-0.0886933
15.83	16.5049	-0.0796349	-0.163094	-0.257814	-0.212681	-0.0146021	0.0695542	-0.225175
16	16.4636	0.0410041	-0.200343	-0.285937	0.0104159	-0.201974	-0.124458	0.0887822
16.49	16.424	0.15271	-0.252094	-0.223251	0.166431	0.288498	0.174804	0.206907
16.07	16.3725	0.238842	-0.323888	-0.10187	0.0497952	-0.153768	-0.200832	-0.0954656
16.02	16.3252	0.315167	-0.378844	0.076006	-0.104357	-0.0849332	0.210407	-0.137487
16.42	16.2782	0.376328	-0.405036	0.257097	-0.066588	0.224635	-0.218776	0.052434
16.58	16.223	0.411873	-0.399493	0.371721	0.0961913	-0.167001	0.233465	0.0772913
16.51	16.1593	0.420803	-0.349324	0.384311	0.156535	0.00743349	-0.237013	0.0443249
16.56	16.0962	0.413223	-0.231998	0.30592	0.0231927	0.125665	0.233651	-0.0248141
16.07	16.0355	0.391746	-0.0413087	0.159895	-0.169655	-0.142159	-0.22509	-0.168321
16.67	15.9861	0.365983	0.225436	-0.0119019	-0.190506	0.0390793	0.20029	0.0150307
16.6	15.94	0.326979	0.536193	-0.195915	-0.0240082	0.0500781	-0.177844	0.254659
16.61	15.8857	0.26176	0.845237	-0.379033	0.148562	-0.0425942	0.163775	-0.0548756
16.7	15.823	0.170539	1.12093	-0.51109	0.191308	-0.00347535	-0.137079	-0.296951
16.81	15.7646	0.0673734	1.34845	-0.520325	0.105354	0.0219813	0.0943064	0.142791
16.6	15.6976	-0.060211	1.48355	-0.39801	-0.0833662	-0.000186197	-0.0402617	0.284221
16.73	15.6247	-0.207934	1.50802	-0.144192	-0.217878	-0.00426653	-0.0016581	-0.197724
16.73	15.5577	-0.361083	1.42464	0.214797	-0.142029	-0.0211128	0.0252117	-0.235863
16.82	15.491	-0.523959	1.22058	0.576707	0.0620552	0.0221789	-0.0445775	0.20444
16.84	15.4123	-0.70817	0.884421	0.810884	0.187615	0.0265591	0.0720382	0.184087
15.98	15.3254	-0.906751	0.440942	0.843058	0.166065	-0.0520441	-0.088389	-0.150318
14.98	15.2367	-1.10936	-0.067914	0.659026	0.0532964	0.0303479	0.0999803	-0.131342
13.48	15.1507	-1.30743	-0.594445	0.298597	-0.0823105	0.0267841	-0.109246	0.0838118
12.13	15.0696	-1.49474	-1.09077	-0.154978	-0.187495	-0.0806046	0.113361	0.10271
10.92	14.9979	-1.66283	-1.50823	-0.588884	-0.187595	0.0735102	-0.120606	-0.0179877
10.81	14.9377	-1.80643	-1.80845	-0.896508	-0.0398267	-0.0156386	0.119581	-0.124322
10.07	14.8948	-1.91677	-1.95982	-0.996751	0.18228	-0.0758939	-0.125308	-0.0611822
10.59	14.8691	-1.99288	-1.95479	-0.87353	0.258306	0.0932858	0.10797	0.130572
10.48	14.8432	-2.05308	-1.82204	-0.588745	0.0301445	-0.0433051	-0.0768816	0.0858225
10.38	14.8205	-2.09296	-1.57131	-0.194966	-0.272719	-0.00135561	0.0491616	-0.120939
11.33	14.8176	-2.09429	-1.20327	0.259221	-0.27902	0.000805145	-0.0407656	-0.102803
12.46	14.8377	-2.05433	-0.748487	0.676314	0.0107753	-0.0384656	0.0145729	0.0577023
13.71	14.8587	-1.99904	-0.280329	0.911026	0.211297	0.0695685	0.00750273	0.0628646
14.34	14.8718	-1.94019	0.146422	0.885553	0.128567	-0.0349587	-0.00422477	0.0341169
14.2	14.883	-1.87282	0.506399	0.624382	-0.033434	-0.0314106	-0.0169844	-0.018899
14.06	14.8929	-1.79741	0.779081	0.212146	-0.0410556	0.0811956	0.0584064	-0.134842
13.92	14.9124	-1.70336	0.96615	-0.218323	0.0681347	-0.0738693	-0.122945	0.0207257
13.78	14.9241	-1.61075	1.04211	-0.582312	0.00975429	-0.0256037	0.19082	0.192599
13.64	14.9269	-1.52165	1.01501	-0.787262	-0.190772	0.194324	-0.220351	-0.00721601
13.5	14.9445	-1.41094	0.935384	-0.743951	-0.174851	-0.265355	0.199712	-0.210319
14.18	14.9777	-1.27885	0.824614	-0.480048	0.118477	0.0641945	-0.158547	-0.0586497
14.78	15.0132	-1.1421	0.68071	-0.120605	0.3132	0.278144	0.0812002	0.195385
14.63	15.0342	-1.02115	0.497916	0.188822	0.105504	-0.474557	0.0428448	0.129904
14.8	15.0527	-0.904671	0.311581	0.388843	-0.247074	0.366238	-0.180626	-0.147377
14.34	15.0739	-0.787799	0.148874	0.461951	-0.300478	0.0206311	0.308582	-0.218041
14.2	15.0992	-0.669924	0.0262276	0.424179	0.0254259	-0.460511	-0.410072	0.128736
16.6	15.1345	-0.546592	-0.0449541	0.315813	0.337739	0.624052	0.448627	0.300749
14.09	15.1488	-0.452403	-0.105499	0.133237	0.189088	-0.37549	-0.406573	-0.194683
14.23	15.1679	-0.360722	-0.126029	-0.0259586	-0.175053	-0.076414	0.316401	-0.270635
14.58	15.1924	-0.27154	-0.112495	-0.120818	-0.300733	0.404157	-0.218295	0.229067
14.81	15.2092	-0.199821	-0.0943632	-0.168735	-0.0727488	-0.44252	0.130872	0.200157
14.99	15.217	-0.147764	-0.0857792	-0.184661	0.240834	0.257631	-0.0531318	-0.215656
15.09	15.2142	-0.116715	-0.0956788	-0.180673	0.290742	0.0134854	0.00877692	-0.113269
14.94	15.2097	-0.0958715	-0.114013	-0.144341	0.0472428	-0.197601	0.00882842	0.212926
14.79	15.2075	-0.0794356	-0.134123	-0.0720862	-0.226434	0.235101	-0.0041115	0.0345009
14.64	15.2123	-0.0611034	-0.148593	0.0297029	-0.258643	-0.181152	-0.0222094	-0.195257
15.08	15.2265	-0.0374731	-0.155331	0.134841	-0.0521718	0.0829852	0.0454061	0.0118942
15.44	15.2391	-0.0196382	-0.170102	0.191264	0.144106	0.00760909	-0.0583305	0.136065
15.44	15.2607	0.003562	-0.182133	0.189953	0.183069	-0.0805873	0.051503	-0.0190231
15.14	15.2782	0.0188089	-0.207934	0.107421	0.0524068	0.123353	-0.0293054	-0.112579
14.99	15.2986	0.0336754	-0.237235	-0.0225864	-0.0761832	-0.114447	0.00254672	0.0420497
14.85	15.3206	0.0474738	-0.266862	-0.157441	-0.0999187	0.0436434	0.0171147	0.0770841
14.87	15.3441	0.0607768	-0.290889	-0.248826	-0.0512395	0.0639997	-0.0223097	-0.0547144
14.72	15.3772	0.0827845	-0.293098	-0.250034	0.004	-0.152739	0.00494163	-0.0335368
15.1	15.4171	0.110685	-0.273913	-0.164752	0.012822	0.133923	0.0185686	0.0198267
15.28	15.4615	0.141821	-0.23638	-0.0288951	0.00398277	-0.0128156	-0.0473358	-0.0118223
15.6	15.5124	0.177433	-0.181363	0.108191	0.0261603	-0.141381	0.0673368	0.0233085
15.7	15.5596	0.20609	-0.12589	0.180913	0.0374301	0.202575	-0.07761	0.0173515
15.63	15.6028	0.226904	-0.0731519	0.167027	0.0106295	-0.0902183	0.0880181	-0.0493315
15.85	15.6498	0.248364	-0.0131838	0.0941636	-0.0210551	-0.11432	-0.0937004	0.0112127
16	15.7041	0.274239	0.0572013	0.00172372	-0.0378919	0.233034	0.0795961	0.050656
15.85	15.7583	0.296088	0.124777	-0.0859498	-0.053455	-0.174822	-0.0489986	-0.0679649
16.21	15.8175	0.318927	0.191118	-0.131632	-0.0289867	-0.0168705	0.00457022	-0.0223252
16.6	15.8793	0.339145	0.24675	-0.127938	0.0311331	0.182629	0.0385385	0.0974015
16.69	15.9358	0.347604	0.275756	-0.0936516	0.0677718	-0.201533	-0.0732005	-0.0303524
16.7	15.9852	0.341611	0.273177	-0.043431	0.0539372	0.0858458	0.107041	-0.0892685
16.68	16.0295	0.323709	0.2447	0.0174709	0.0131052	0.0855888	-0.12902	0.104669
16.69	16.0698	0.295569	0.198821	0.0841723	-0.0236212	-0.179866	0.144779	0.0709255
16.67	16.1168	0.269762	0.157929	0.162131	-0.0293006	0.142349	-0.152127	-0.15716
16.79	16.1709	0.246915	0.127354	0.224364	-0.0431123	-0.0406431	0.130683	-0.0661589
16.62	16.2214	0.215678	0.0947847	0.220439	-0.0836951	-0.0617848	-0.0819523	0.183359
16.68	16.2697	0.177557	0.0622753	0.136512	-0.0488569	0.131588	0.0174351	0.0722535
16.51	16.3151	0.131999	0.02981	-0.0141332	0.0999777	-0.142701	0.0580264	-0.21169
16.35	16.3592	0.081396	0.00053161	-0.187113	0.224837	0.0957832	-0.133448	-0.0629743
16.4	16.3977	0.0215224	-0.0303544	-0.332167	0.124118	-0.00560734	0.200299	0.240839
15.78	16.4281	-0.048738	-0.0624162	-0.392002	-0.162922	-0.0772966	-0.234141	0.064989
15.71	16.464	-0.113443	-0.0741213	-0.305329	-0.311214	0.143994	0.233618	-0.244456
15.55	16.5113	-0.164785	-0.0568151	-0.0750899	-0.12635	-0.189591	-0.212341	-0.0864827
16.99	16.5682	-0.204639	-0.0205725	0.216919	0.191656	0.124411	0.14662	0.214284
16.82	16.607	-0.263148	-0.0113229	0.420624	0.254283	0.0425387	-0.0381539	0.0761546
16.65	16.6341	-0.33268	-0.0247565	0.475528	0.0710655	-0.155525	-0.0621245	-0.107645
16.48	16.6644	-0.395697	-0.0389203	0.392108	-0.0777026	0.154324	0.137715	-0.0660428
16.32	16.6923	-0.456456	-0.0563363	0.193131	-0.0884607	-0.076977	-0.180544	-0.0245072
16.16	16.7262	-0.504473	-0.062897	-0.0478317	-0.043536	-0.002372	0.183816	0.119439
16	16.7579	-0.547383	-0.066603	-0.272899	-0.0741816	0.0228788	-0.1543	0.112111
15.84	16.7926	-0.578377	-0.0589275	-0.410466	-0.0889387	0.00985584	0.106076	-0.194739
15.68	16.8389	-0.587443	-0.0294613	-0.413851	0.0499533	-0.0352061	-0.0608962	-0.177034
16.49	16.8921	-0.579809	0.00934672	-0.306131	0.218145	-0.0455459	0.00741373	0.254988
16.33	16.9344	-0.575114	0.0261081	-0.162476	0.14774	0.177282	0.0451751	0.190777
16.17	16.9594	-0.579782	0.0113603	-0.0278044	-0.127486	-0.168349	-0.0505758	-0.277298
16.49	17.0028	-0.554551	0.0148989	0.136676	-0.225919	0.000575586	0.0085926	-0.11985
16.93	17.0567	-0.507273	0.0277294	0.287817	-0.0793483	0.140803	0.0334798	0.196991
16.76	17.1055	-0.455673	0.0252604	0.358594	0.0813067	-0.148437	-0.0614897	0.0400452
17.14	17.1548	-0.394341	0.0120749	0.335944	0.117145	0.0545085	0.0755462	-0.0578131
16.97	17.2021	-0.326744	-0.0148723	0.221946	0.0527932	0.0410275	-0.0729439	-0.0191261
17.05	17.2506	-0.24989	-0.0490555	0.0523271	0.0053902	-0.0532703	0.0562635	-0.0780131
16.88	17.3022	-0.162654	-0.0853965	-0.127221	-0.00489993	-0.0171421	-0.0345978	0.0451199
16.72	17.3457	-0.0779493	-0.134536	-0.288615	-0.0624358	0.0685599	0.0093968	0.184789
16.55	17.3775	3.35675e-05	-0.192696	-0.387208	-0.122956	0.0130946	0.0404274	-0.0818776
16.55	17.417	0.0922373	-0.222786	-0.35165	-0.0170814	-0.146833	-0.0995934	-0.226227
17.69	17.4772	0.212224	-0.201507	-0.170993	0.186382	0.144404	0.12618	0.104489
17.96	17.5303	0.328469	-0.166926	0.0440539	0.146594	-0.011258	-0.133511	0.171737
17.88	17.5736	0.436355	-0.126813	0.213011	-0.132029	-0.110485	0.150857	-0.0701123
18	17.6198	0.548534	-0.0666731	0.306611	-0.267585	0.140251	-0.176106	-0.0905129
18.55	17.6675	0.662333	0.00802416	0.300671	-0.0562115	-0.0850046	0.198745	-0.0140193
19.2	17.7143	0.77402	0.0878239	0.198894	0.268145	-0.00664839	-0.215549	0.0354714
19.2	17.7571	0.87853	0.160576	0.0325622	0.295143	0.0726849	0.221888	0.117139
18.82	17.7865	0.964934	0.209474	-0.150018	-0.0553621	-0.0678143	-0.199389	-0.0127506
18.63	17.8155	1.04704	0.250761	-0.255886	-0.347694	0.0563437	0.165119	-0.176833
18.44	17.8554	1.13648	0.298057	-0.226159	-0.210156	-0.0815477	-0.135987	0.0122918
19.81	17.8974	1.22274	0.334415	-0.0942082	0.161798	0.0644804	0.0934718	0.186084
19.61	17.9255	1.2872	0.333026	0.0552858	0.298478	0.0437883	-0.0258035	-0.0294609
19.41	17.9478	1.33778	0.303035	0.175136	0.0961732	-0.15157	-0.0433419	-0.137738
19.61	17.9665	1.37672	0.25126	0.227924	-0.162645	0.167138	0.108105	0.0419423
19.61	17.9815	1.40422	0.183936	0.198354	-0.180664	-0.0485156	-0.156798	0.0934637
19.61	17.9969	1.42477	0.113134	0.105313	0.0240993	-0.13341	0.185295	-0.0292545
19.61	18.0083	1.43367	0.0396065	-0.0247545	0.152601	0.23796	-0.194193	-0.0696594
19.61	18.0122	1.42779	-0.0334487	-0.148354	0.0463542	-0.154502	0.197356	0.0213622
19.61	18.0221	1.42235	-0.0813113	-0.197298	-0.0981004	-0.0555779	-0.191186	0.0865889
19.61	18.0398	1.41966	-0.09897	-0.153877	-0.0818913	0.206327	0.155812	-0.0507445
18.75	18.0522	1.40544	-0.106164	-0.0626784	0.0320042	-0.197775	-0.0957804	-0.133386
19.4	18.0611	1.38143	-0.105117	0.038645	0.0919568	0.0685557	0.0283335	0.125113
19.68	18.066	1.3473	-0.100085	0.11177	0.0277774	0.0812311	0.0395937	0.165467
19.06	18.0646	1.30136	-0.0957944	0.132398	-0.0665848	-0.141219	-0.0894193	-0.205698
19.84	18.0678	1.25606	-0.0797339	0.11664	-0.0397403	0.104269	0.117265	-0.147076
19.44	18.0727	1.20874	-0.0587106	0.0688113	0.0537077	-0.04995	-0.133852	0.260346
19.41	18.0706	1.15062	-0.0474451	-0.00741149	0.0519153	0.0248843	0.144355	0.0993763
18.6	18.0649	1.08597	-0.042727	-0.0774811	-0.0400359	0.0115799	-0.135748	-0.274449
18.91	18.0645	1.02521	-0.0325655	-0.100214	-0.0734182	-0.0835325	0.105516	-0.0358589
18.52	18.0642	0.963439	-0.0241322	-0.077607	-0.00678498	0.139008	-0.0686785	0.244061
18.94	18.0553	0.891734	-0.0286415	-0.0340834	0.068242	-0.112298	0.0412892	-0.0179272
18.79	18.05	0.824099	-0.0279655	0.0330951	0.090967	0.0176503	-0.0182367	-0.160405
18.87	18.0482	0.761066	-0.0202259	0.0978706	0.0146679	0.0761035	-0.0135428	0.0199647
18.7	18.0422	0.695178	-0.014211	0.120811	-0.115873	-0.122992	0.0568102	0.0649111
18.5	18.039	0.634116	-0.000883092	0.0983463	-0.136582	0.120035	-0.105581	0.0354199
18.5	18.0357	0.57518	0.0159943	0.0294209	-0.00174018	-0.0845635	0.149315	-0.00623585
18.49	18.0311	0.517648	0.0342352	-0.0666361	0.160604	0.0237146	-0.178877	-0.114501
18.29	18.0281	0.464716	0.0560361	-0.15208	0.17435	0.0640383	0.189456	-0.0148736
18.29	18.0265	0.416364	0.0788723	-0.195019	-0.00797029	-0.16157	-0.182391	0.198699
18.5	18.0226	0.368488	0.0947994	-0.181564	-0.222834	0.203746	0.155836	-0.00511938
17.63	18.0146	0.319609	0.100348	-0.108423	-0.221802	-0.115826	-0.100189	-0.269894
18.68	18.0177	0.285618	0.112552	0.0302584	0.0587784	-0.0821822	0.0131596	0.072766
18.95	18.0159	0.248852	0.106887	0.164061	0.282269	0.229295	0.0761452	0.264595
18	17.995	0.193974	0.0646342	0.229021	0.178678	-0.179395	-0.125057	-0.124585
18.33	17.9762	0.144118	0.0188459	0.244926	-0.0712708	0.0143631	0.141043	-0.167678
18.03	17.9597	0.100601	-0.0210607	0.215653	-0.199221	0.10544	-0.132084	0.127852
17.9	17.952	0.0706026	-0.0422969	0.152785	-0.118394	-0.1054	0.0904667	0.060217
18.15	17.936	0.0356005	-0.0648643	0.0342818	-0.00346041	-0.00612744	-0.0288924	-0.13443
17.95	17.9164	0.000552745	-0.0808215	-0.110293	0.0652494	0.146644	-0.0220907	0.0848063
17.29	17.8982	-0.0287716	-0.0804224	-0.234503	0.117157	-0.174887	0.0481077	0.105784
17.44	17.8827	-0.0505449	-0.0606924	-0.300619	0.139301	0.0274234	-0.0420743	-0.228635
17.63	17.8731	-0.0618309	-0.0211466	-0.287141	0.0487949	0.189052	-0.0115884	-0.0397326
17.58	17.8552	-0.0782095	0.0145261	-0.218886	-0.183137	-0.308935	0.111272	0.329059
17.52	17.8345	-0.0938141	0.0490748	-0.0976514	-0.306237	0.24337	-0.2296	-0.0251991
17.89	17.819	-0.0997954	0.0898668	0.0689852	-0.089049	3.74811e-06	0.347062	-0.401157
17.83	17.8138	-0.091263	0.137037	0.246523	0.308138	-0.304466	-0.458934	0.0981785
19.97	17.8094	-0.0798025	0.167441	0.359598	0.405302	0.425445	0.525411	0.40855
17.63	17.7786	-0.0952434	0.140412	0.329997	-0.00285357	-0.225239	-0.502393	-0.185393
17.68	17.7539	-0.102944	0.0997796	0.223856	-0.394369	-0.102552	0.412874	-0.27879
17.65	17.7329	-0.104723	0.0500051	0.0795588	-0.325032	0.276043	-0.289662	0.193444
17.44	17.7126	-0.104012	-0.00758623	-0.0682123	0.102993	-0.196695	0.148557	0.132703
17.48	17.6938	-0.100438	-0.066851	-0.185173	0.396562	-0.0204143	-0.0080376	-0.14975
17.48	17.6721	-0.0992119	-0.127844	-0.256526	0.221238	0.15783	-0.117399	-0.0170045
17.21	17.6467	-0.101194	-0.184231	-0.270761	-0.200787	-0.0828254	0.223831	0.0789311
16.8	17.6267	-0.096788	-0.216991	-0.212768	-0.35398	-0.107857	-0.297949	-0.0476494
17.72	17.6195	-0.0789043	-0.214621	-0.095564	-0.080902	0.174943	0.308693	-0.0121287
17.4	17.597	-0.0785575	-0.214587	-0.00199985	0.208489	-0.0431452	-0.259849	0.0249096
18	17.566	-0.0890971	-0.207846	0.0601236	0.225016	-0.120381	0.196794	0.0252959
17.34	17.5422	-0.0935325	-0.171343	0.119658	0.0492465	0.157972	-0.141193	0.0269497
17.26	17.5178	-0.10036	-0.115365	0.166649	-0.123576	-0.056321	0.0956779	-0.101254
17.29	17.4949	-0.107692	-0.0416319	0.199049	-0.148743	-0.0854679	-0.0666209	-0.0477644
17.32	17.4673	-0.122871	0.0354267	0.197699	-0.0682554	0.132516	0.0548434	0.177998
18	17.4301	-0.151177	0.104354	0.152043	0.0259784	-0.0236135	-0.0468913	0.0529339
17.3	17.391	-0.183846	0.172442	0.0839115	0.119093	-0.119498	0.0535415	-0.223126
17.35	17.3574	-0.212668	0.245928	0.0154783	0.171801	0.143309	-0.0804001	-0.041578
17.31	17.3214	-0.245797	0.309066	-0.0625512	0.0691118	-0.0277393	0.112223	0.238381
17	17.2732	-0.293561	0.344461	-0.156198	-0.163999	-0.116927	-0.124598	0.0317402
16.86	17.2275	-0.33916	0.369748	-0.218023	-0.255999	0.196909	0.122897	-0.204929
16.7	17.1854	-0.380459	0.385825	-0.224076	-0.0703584	-0.159147	-0.114304	-0.0502549
16.99	17.1513	-0.412389	0.394041	-0.166424	0.21977	-0.000178934	0.0882096	0.169578
16.93	17.1104	-0.45074	0.369716	-0.0855702	0.262572	0.163701	-0.0544318	0.0453458
16.54	17.0581	-0.500366	0.304442	-0.00468892	0.00633251	-0.185611	0.0394549	-0.112032
16.95	17.0073	-0.546214	0.218943	0.0919674	-0.21813	0.0807003	-0.0355173	-0.0131661
16.6	16.9628	-0.582212	0.124722	0.19933	-0.166703	0.040207	0.0284248	0.032789
16.55	16.9166	-0.616493	0.0156455	0.276805	0.0378272	-0.107811	-0.0227945	-0.0210631
16.55	16.8653	-0.65214	-0.107208	0.291374	0.141419	0.110341	0.0252808	0.0658477
16.03	16.8098	-0.687362	-0.233829	0.233617	0.0742323	-0.0547216	-0.0258211	0.0385158
16	16.7555	-0.715286	-0.346248	0.121001	-0.0179919	-0.00838948	0.0257949	-0.157288
15.89	16.708	-0.728928	-0.427542	-0.0174761	-0.0191013	0.038309	-0.030155	-0.0255411
15.3	16.6638	-0.731757	-0.477183	-0.166122	-0.00849516	-0.063656	0.0219697	0.217554
14.81	16.608	-0.739353	-0.510588	-0.317575	-0.0865299	0.0926975	0.0098385	-0.0250173
14.59	16.5534	-0.737118	-0.506327	-0.405142	-0.104734	-0.0537059	-0.0432018	-0.20694
15.25	16.5139	-0.709424	-0.444487	-0.371753	0.05474	-0.0766048	0.0543355	0.0725994
15.34	16.4764	-0.670161	-0.347136	-0.241688	0.193891	0.167736	-0.0605209	0.118355
15.52	16.4351	-0.62617	-0.231647	-0.0568104	0.103804	-0.111295	0.0735629	-0.0876516
15.54	16.4002	-0.566748	-0.0952702	0.153997	-0.128327	-0.0587344	-0.0926855	0.000222512
15.9	16.3693	-0.494917	0.0468701	0.332566	-0.25701	0.186943	0.103426	0.0348065
16.08	16.3405	-0.413671	0.17848	0.424183	-0.120553	-0.160206	-0.102933	-0.109586
16.77	16.3182	-0.319733	0.290657	0.401923	0.170781	-0.0192147	0.080427	0.0559292
16.96	16.2857	-0.232687	0.349717	0.237972	0.278014	0.190553	-0.0424831	0.150986
16.54	16.237	-0.159714	0.344908	-0.0250124	0.094571	-0.156991	0.0259219	-0.123361
16.29	16.195	-0.0763259	0.312122	-0.25868	-0.116793	-0.030285	-0.0236464	-0.099812
16.12	16.1604	0.018339	0.261832	-0.381727	-0.175122	0.157878	0.0110609	0.137536
15.84	16.1216	0.110935	0.187462	-0.377507	-0.122766	-0.109419	0.0133104	0.0105011
16.21	16.0847	0.207311	0.106931	-0.244637	-0.013784	-0.0470577	-0.0385694	-0.0926695
16.2	16.0566	0.314002	0.0383547	-0.0245732	0.108889	0.142387	0.0482224	0.0557847
16.29	16.0243	0.415669	-0.0287028	0.179894	0.148631	-0.10016	-0.0481038	-0.0158306
16.5	15.9884	0.511865	-0.0879718	0.296403	0.0869977	-0.0216127	0.0527766	-0.060286
16.48	15.952	0.604694	-0.130399	0.293392	-0.033576	0.115939	-0.0661957	0.138822
16.23	15.9079	0.685948	-0.159944	0.171672	-0.151165	-0.101816	0.0952914	0.014768
16.34	15.8657	0.765604	-0.159789	0.00245477	-0.139546	0.0207837	-0.125401	-0.212745
16.33	15.8355	0.854153	-0.116778	-0.131065	0.0179255	0.0342303	0.134909	0.0527296
16.37	15.8054	0.937685	-0.0533051	-0.203346	0.135634	-0.0586888	-0.134563	0.214067
16.4	15.7716	1.01067	0.0145483	-0.204096	0.0979057	0.0717822	0.131591	-0.119368
16.48	15.7351	1.07302	0.077595	-0.137206	-0.0195569	-0.0648931	-0.120202	-0.179448
16.85	15.6996	1.12794	0.131059	-0.0238462	-0.0745949	0.0298851	0.0989479	0.183721
16.91	15.6566	1.16531	0.155957	0.0825333	-0.0508888	0.0253105	-0.0687374	0.112231
16.91	15.6064	1.1853	0.149561	0.150584	0.00791061	-0.0556862	0.0480934	-0.202159
16.84	15.556	1.19524	0.122261	0.176642	0.059477	0.0610118	-0.0365659	-0.0181278
16.92	15.5022	1.19224	0.0751374	0.156007	0.0551694	-0.0533604	0.0330069	0.183009
16.7	15.4453	1.1769	0.015731	0.101671	0.00619438	0.0436879	-0.0288851	-0.0591342
16.71	15.3894	1.15426	-0.0416421	0.0400602	-0.0333279	-0.0125805	0.0225636	-0.129511
16.63	15.3336	1.12397	-0.0894074	-0.0136193	-0.0436108	-0.0548175	-0.0147124	0.110379
16.28	15.2771	1.08586	-0.121275	-0.0521177	-0.0308311	0.128676	0.00427772	0.0589937
16.11	15.2202	1.04104	-0.130977	-0.0728791	0.00200812	-0.14092	0.0139272	-0.132378
16.09	15.1713	0.999106	-0.105831	-0.069726	0.0518628	0.049024	-0.0466639	0.0226774
15.78	15.1205	0.949783	-0.0612621	-0.0726125	0.0428547	0.0851195	0.0812014	0.0912613
15.81	15.0669	0.892594	-0.00371353	-0.0896186	-0.0196942	-0.156108	-0.100004	-0.0755123
15.85	15.0206	0.838521	0.0719379	-0.100132	-0.0484664	0.11503	0.0920909	-0.0176586
15.94	14.969	0.774813	0.140704	-0.111992	-0.0419972	-0.0172531	-0.062413	0.0678584
15.46	14.9172	0.707251	0.199607	-0.0997092	0.00866615	-0.0393823	0.0273838	-0.0262012
15.65	14.8696	0.641271	0.246379	-0.0419301	0.0679901	0.0233191	-0.0002103	-0.0417495
15.64	14.8219	0.572481	0.26741	0.0500889	0.0535816	-5.0789e-05	-0.0190905	0.0391559
15.65	14.7707	0.49799	0.253382	0.151444	-0.034412	0.0364643	0.0326696	0.0145332
15.6	14.7215	0.424059	0.209818	0.24168	-0.0837495	-0.105802	-0.0339068	-0.0238504
15.4	14.6769	0.354074	0.141534	0.289847	-0.032358	0.113915	0.0118088	-0.00333768
15.33	14.6271	0.278074	0.0401369	0.250899	0.0401344	-0.0186936	0.0314721	-0.0171701
14.71	14.576	0.200642	-0.0811898	0.126883	0.0713203	-0.114171	-0.0782646	0.0347931
14.36	14.5293	0.128807	-0.203395	-0.0482463	0.0465767	0.181586	0.113179	0.0521714
13.9	14.4777	0.0532491	-0.325241	-0.242624	-0.0321398	-0.129579	-0.127478	-0.101311
13.99	14.4334	-0.0119865	-0.417619	-0.379335	-0.0671485	0.000960576	0.122378	-0.0336726
13.68	14.3947	-0.0680365	-0.471555	-0.415443	-0.0420288	0.0976245	-0.11278	0.139229
13.44	14.3622	-0.114108	-0.480721	-0.336253	-0.0012667	-0.1188	0.0965973	-0.0141303
13.58	14.3364	-0.150001	-0.444354	-0.162447	0.014847	0.0606018	-0.0846622	-0.176665
13.67	14.3166	-0.177151	-0.369184	0.0522417	0.00433033	0.00358685	0.0682797	0.0564944
14.07	14.2939	-0.206382	-0.276715	0.229532	-0.0152478	-0.0378118	-0.0522492	0.18197
13.95	14.2649	-0.242114	-0.181102	0.317705	0.000304377	0.0548204	0.0480627	-0.0891668
14	14.231	-0.283012	-0.086908	0.309556	0.060029	-0.047192	-0.0450008	-0.154961
14	14.2008	-0.319993	0.0120081	0.23874	0.0974464	0.0301581	0.0416092	0.132221
13.92	14.1686	-0.358975	0.104379	0.130087	0.00614305	-0.0233178	-0.0421368	0.0969301
14	14.137	-0.397132	0.189709	0.0220044	-0.146533	0.0249644	0.0519545	-0.14748
13.8	14.1099	-0.430332	0.269605	-0.0555573	-0.17081	-0.00982735	-0.0739058	-0.0345299
13.91	14.0886	-0.457561	0.340637	-0.0987814	0.00116518	-0.0531259	0.095584	0.127811
13.9	14.0667	-0.486409	0.388155	-0.133106	0.193722	0.114932	-0.119513	-0.0435766
13.88	14.0387	-0.523449	0.400077	-0.180352	0.188108	-0.105183	0.147122	-0.0818478
13.65	14.0017	-0.572186	0.372505	-0.236502	-0.0164052	0.0194683	-0.161475	0.126387
13.19	13.9585	-0.62896	0.315479	-0.26346	-0.18563	0.122825	0.170833	0.0384943
12.88	13.9174	-0.683436	0.250778	-0.207474	-0.118957	-0.209334	-0.16305	-0.169209
13.45	13.8941	-0.718277	0.206043	-0.0354578	0.0955881	0.136315	0.1155	0.0131715
13.48	13.8719	-0.751286	0.161591	0.183699	0.12121	0.0180769	-0.0518296	0.122923
13.22	13.8469	-0.787297	0.110116	0.371098	-0.0806052	-0.131886	-0.010654	-0.0440738
13.32	13.8221	-0.823633	0.0538907	0.463254	-0.192193	0.144222	0.0653399	-0.0510922
13.31	13.794	-0.863922	-0.0116338	0.413542	-0.00337978	-0.07247	-0.105819	0.0437998
13.11	13.7617	-0.909341	-0.0867019	0.222911	0.288252	-0.00929945	0.133773	-0.0101691
13.01	13.7239	-0.960658	-0.168622	-0.0579416	0.284636	0.0587921	-0.140658	-0.00869638
12.28	13.681	-1.0164	-0.249251	-0.338608	-0.0971532	-0.054214	0.134921	0.0751863
11.56	13.6386	-1.06897	-0.311095	-0.512063	-0.443864	0.0418928	-0.109133	-0.0270976
11.26	13.6126	-1.09977	-0.325938	-0.491709	-0.298941	-0.0522617	0.0560408	-0.120882
12.23	13.602	-1.11	-0.296932	-0.29456	0.199247	0.0079585	-0.0158222	0.0173422
12.29	13.5864	-1.122	-0.259055	-0.0336493	0.450196	0.0646989	-0.0126942	0.114613
12.41	13.5617	-1.14082	-0.225994	0.190777	0.183026	-0.0810183	0.0470376	0.0258888
12.43	13.5401	-1.1529	-0.185505	0.332171	-0.240883	0.043359	-0.0755523	-0.0814627
12.4	13.5266	-1.15252	-0.134337	0.36458	-0.345084	-0.0010415	0.0802925	-0.0973678
12.56	13.5139	-1.1477	-0.0869422	0.275157	-0.0864753	-0.039312	-0.0671235	0.0452121
12.83	13.5011	-1.13965	-0.0491244	0.0981906	0.202894	0.0724759	0.040069	0.188492
12.45	13.4854	-1.13125	-0.0257208	-0.104456	0.221978	-0.0790864	0.00115629	-0.0402261
12.23	13.475	-1.11357	-0.00488458	-0.24706	0.0323494	0.0582638	-0.0465022	-0.268388
12.3	13.4762	-1.07986	0.0222349	-0.275119	-0.121164	-0.0272192	0.0719538	0.0521216
12.39	13.4796	-1.04099	0.0414137	-0.207453	-0.142753	-0.0496068	-0.0850634	0.307635
12.31	13.4793	-1.00433	0.0429476	-0.0920146	-0.0793871	0.15273	0.0879452	-0.0853111
12.51	13.4765	-0.969059	0.0304172	0.0272972	0.019491	-0.184128	-0.0679357	-0.320042
12.7	13.4834	-0.922599	0.0225841	0.126622	0.131731	0.0813717	0.0175021	0.13933
13.39	13.4846	-0.881951	0.00277399	0.150433	0.137985	0.0860265	0.0471256	0.276126
12.71	13.4801	-0.847744	-0.0246331	0.0986791	0.0259096	-0.177588	-0.0954539	-0.153524
12.61	13.4824	-0.806383	-0.0366854	0.0234599	-0.0910841	0.140096	0.114928	-0.20697
12.63	13.4858	-0.763916	-0.035348	-0.0443043	-0.148609	-0.0355935	-0.108755	0.116263
12.74	13.4968	-0.713971	-0.0114388	-0.0668451	-0.098493	-0.051427	0.074466	0.162061
12.76	13.5102	-0.662755	0.0257776	-0.0471379	0.0181692	0.0526163	-0.0279594	-0.0922776
12.97	13.5234	-0.613917	0.067324	-0.00513254	0.126533	0.00202783	-0.0208915	-0.138165
12.76	13.5369	-0.567774	0.107161	0.0345928	0.153897	-0.0298817	0.0624833	0.0661687
12.93	13.5458	-0.530355	0.132873	0.0424993	0.0538705	-0.0179507	-0.0869742	0.125954
12.94	13.5503	-0.501807	0.140781	0.0133289	-0.10813	0.114972	0.0948337	-0.0248045
12.87	13.5459	-0.486361	0.126503	-0.0405709	-0.188346	-0.140803	-0.0692996	-0.116938
12.88	13.5524	-0.462399	0.118307	-0.0586535	-0.0543921	0.0484209	0.0142972	0.0210109
13.17	13.5647	-0.434895	0.11114	-0.0353924	0.136999	0.0766501	0.0391452	0.0653975
13.01	13.5756	-0.411794	0.0939524	0.00759886	0.152231	-0.14995	-0.0788312	-0.0206111
13.2	13.5885	-0.389677	0.0695521	0.0552332	-0.00826928	0.130967	0.0976923	-0.001933
13.1	13.5997	-0.37264	0.0329448	0.080006	-0.153454	-0.0405309	-0.0924767	-0.0119494
13.08	13.6139	-0.355719	-0.00925103	0.0743259	-0.102481	-0.0568476	0.0648513	-0.0384186
13.1	13.6273	-0.343198	-0.0610852	0.0274458	0.0661585	0.0900633	-0.0284753	0.0423156
13.48	13.6267	-0.348936	-0.135047	-0.0638479	0.133349	-0.0438877	0.00439761	0.0664508
13.01	13.6272	-0.355936	-0.202711	-0.1344	0.0776275	0.0181882	0.0203	-0.0232078
13.08	13.6341	-0.357074	-0.246132	-0.135939	-0.0188816	-0.063605	-0.0530978	-0.107181
13.05	13.6522	-0.346558	-0.253864	-0.0566047	-0.0907636	0.0982829	0.0751809	-0.00744308
13.3	13.6671	-0.339833	-0.244051	0.0494236	-0.144092	-0.0612907	-0.0918511	0.120932
13.25	13.6839	-0.331583	-0.212828	0.143124	-0.100268	-0.0461939	0.110901	0.0544639
13.25	13.6984	-0.325854	-0.167898	0.178742	0.0640474	0.157806	-0.135758	-0.16221
13.5	13.7157	-0.317379	-0.107545	0.143009	0.241599	-0.177842	0.169046	-0.0779823
13.81	13.731	-0.310905	-0.0429164	0.0354073	0.21511	0.0542665	-0.215989	0.204633
13.51	13.7365	-0.31442	0.0115976	-0.118496	-0.0703512	0.1547	0.282588	0.0888603
12.18	13.7376	-0.320643	0.0638032	-0.242259	-0.322859	-0.255657	-0.337869	-0.209782
13.4	13.761	-0.299836	0.147177	-0.238604	-0.213345	0.14411	0.355619	-0.0750304
13.71	13.7901	-0.269351	0.23357	-0.131685	0.0952001	0.0404547	-0.361744	0.123232
14.61	13.8225	-0.232737	0.30616	0.0246676	0.254604	-0.151915	0.354879	0.08198
13.93	13.8467	-0.202852	0.339239	0.14949	0.114501	0.123959	-0.330803	-0.0488533
14.3	13.8702	-0.171871	0.335957	0.207095	-0.0921791	0.0183664	0.302294	-0.0844432
13.94	13.8931	-0.139532	0.295817	0.181576	-0.118789	-0.143396	-0.271192	-0.0190246
14.35	13.9216	-0.0992485	0.228129	0.0927747	0.0105277	0.127683	0.231189	0.115081
13.73	13.941	-0.0668437	0.119443	-0.0465992	0.0456811	0.0129843	-0.182432	0.0477351
13.69	13.9615	-0.030965	-0.00686438	-0.165005	-0.0351216	-0.121096	0.144023	-0.115455
13.69	13.9915	0.0178203	-0.127023	-0.200002	-0.0627426	0.0805511	-0.129511	-0.0763688
13.82	14.0286	0.0764047	-0.234971	-0.146003	0.0241089	0.0397577	0.118115	0.0879792
13.62	14.0587	0.129078	-0.34088	-0.0500662	0.0935566	-0.1206	-0.101496	0.0928501
13.84	14.0902	0.184091	-0.426124	0.0609522	0.0614214	0.101095	0.0838856	-0.0347189
13.76	14.1179	0.235671	-0.487966	0.14076	-0.0589326	0.00129846	-0.0635838	-0.140375
13.96	14.1489	0.291258	-0.509827	0.172605	-0.119276	-0.0944488	0.0427857	0.0174525
14.02	14.1819	0.349056	-0.488958	0.143385	-0.0463741	0.0895785	-0.0279433	0.18711
14.27	14.2143	0.405883	-0.428613	0.0564837	0.077113	0.00180453	0.0152464	-0.0304907
14.25	14.2417	0.45662	-0.336517	-0.063862	0.116349	-0.0846908	0.0067033	-0.229302
14.39	14.2777	0.515397	-0.200752	-0.154059	0.0562882	0.0901897	-0.0408677	0.0857885
14.7	14.3133	0.572303	-0.0422066	-0.195623	-0.0770701	-0.0433632	0.0718487	0.219637
14.72	14.3455	0.623308	0.122136	-0.178958	-0.161321	-0.0022611	-0.0872422	-0.138588
15.05	14.3815	0.675434	0.287893	-0.0956969	-0.0730927	0.0304816	0.086586	-0.176395
15.94	14.42	0.72656	0.43834	0.0248048	0.107256	-0.0651587	-0.0830572	0.158303
16.19	14.4487	0.762649	0.543544	0.123761	0.168681	0.0971334	0.0842009	0.115158
16.2	14.4723	0.788126	0.600199	0.180049	0.067576	-0.059959	-0.0747389	-0.120938
15.99	14.494	0.806646	0.609667	0.189509	-0.0748679	-0.046088	0.0557439	-0.0573901
16.01	14.5117	0.816041	0.570562	0.153319	-0.129897	0.156202	-0.0264446	0.0623465
16.02	14.5279	0.819547	0.492067	0.0920947	-0.0567618	-0.1661	-0.00282224	0.0398582
15.95	14.5484	0.823714	0.389438	0.031911	0.0622204	0.0363439	0.0216228	0.00278766
15.7	14.5632	0.817947	0.258896	-0.0319565	0.0840669	0.144069	-0.02921	-0.0735075
15.1	14.5771	0.807895	0.117558	-0.0824298	0.0266105	-0.215754	0.0374984	-0.028735
15.36	14.5946	0.798896	-0.0174758	-0.107281	-0.017005	0.103275	-0.0555419	0.122578
15.27	14.6068	0.781579	-0.147928	-0.122392	-0.0344384	0.102708	0.0818433	0.0130972
14.93	14.617	0.760235	-0.259617	-0.120532	-0.0231754	-0.210814	-0.099452	-0.14245
15.14	14.6361	0.747123	-0.331276	-0.0841102	0.00812053	0.120727	0.0952751	0.0200811
14.98	14.6534	0.731114	-0.373904	-0.0386693	-0.00709446	0.0658076	-0.078352	0.112643
14.88	14.6703	0.713698	-0.387065	0.00691294	-0.0329406	-0.167222	0.0592042	-0.0307876
14.88	14.6892	0.697498	-0.370997	0.0490552	-0.000293274	0.0908114	-0.0446645	-0.0774775
15.33	14.7058	0.678101	-0.336531	0.0754546	0.0617992	0.0835005	0.0343747	0.015265
15.26	14.7179	0.653195	-0.292144	0.0831998	0.0712821	-0.176299	-0.0198246	0.0610629
15.17	14.7332	0.6315	-0.232918	0.0893726	0.00789317	0.093989	0.00180845	0.0256564
15.19	14.7454	0.606653	-0.171662	0.0860174	-0.0955684	0.09054	0.0132756	-0.0826173
15.16	14.7562	0.580811	-0.110192	0.075326	-0.11792	-0.199747	-0.0131412	-0.0443691
15.33	14.7739	0.563212	-0.0412858	0.0661288	0.00679108	0.122475	-0.00971715	0.12377
15.49	14.7901	0.544872	0.0199208	0.0339633	0.132882	0.0650142	0.0422414	0.0135176
15.24	14.7999	0.520695	0.0645402	-0.0318417	0.112889	-0.186267	-0.064814	-0.148378
15.21	14.8158	0.504239	0.108042	-0.0997472	-0.00910179	0.146941	0.0724003	0.0576888
15.19	14.8304	0.487827	0.141286	-0.162767	-0.131299	-0.00453935	-0.0725326	0.12009
15.05	14.8437	0.471507	0.164687	-0.199393	-0.13218	-0.107874	0.0739315	-0.112486
15.19	14.863	0.463312	0.188738	-0.17914	0.0122255	0.107882	-0.0801563	-0.0623085
15.32	14.8853	0.459474	0.208234	-0.106411	0.141208	-0.0394223	0.0767475	0.120023
15.38	14.9006	0.448993	0.20922	-0.0107766	0.101093	-0.0183991	-0.0549855	-0.00739022
15.45	14.9193	0.442713	0.204984	0.103936	-0.0269807	0.0435924	0.0230644	-0.069551
15.6	14.9402	0.439101	0.194228	0.207761	-0.106524	-0.0605651	0.00408117	0.0407488
15.62	14.9575	0.431325	0.168755	0.260039	-0.0843706	0.0739331	-0.02012	-0.00480357
15.63	14.9738	0.421748	0.132352	0.24574	0.0125491	-0.0530979	0.0284578	-0.0297426
15.52	14.9885	0.409259	0.0856899	0.162765	0.0893888	-0.0193456	-0.0317063	0.073413
15.68	14.9952	0.387058	0.0243222	0.0225148	0.0756871	0.11967	0.0382432	-0.00665899
15.23	14.9993	0.360998	-0.0387206	-0.124234	0.0203702	-0.151562	-0.0365719	-0.0991787
15.29	15.0089	0.340404	-0.0858615	-0.218957	-0.0134262	0.0665726	0.0231273	0.0636933
15.02	15.0211	0.321896	-0.117725	-0.24301	-0.0565486	0.0689807	-0.0137413	0.0754277
14.7	15.0242	0.293037	-0.147169	-0.212119	-0.119907	-0.158626	0.02	-0.125716
15.01	15.0304	0.266964	-0.15673	-0.118169	-0.0696003	0.167768	-0.0329906	0.0116948
15.29	15.0375	0.241559	-0.148232	0.00916206	0.100951	-0.107811	0.0402057	0.142275
15.42	15.0443	0.215369	-0.125415	0.129461	0.220311	-0.000102995	-0.036789	-0.112822
15.3	15.0496	0.187292	-0.0928302	0.206292	0.116859	0.12094	0.0209233	-0.12313
15.33	15.0532	0.157036	-0.0547418	0.218842	-0.153476	-0.199584	0.0101944	0.214367
15.19	15.0531	0.122762	-0.0169381	0.165631	-0.313262	0.189433	-0.0522338	0.072678
14.76	15.0513	0.0870702	0.02115	0.0731312	-0.137297	-0.0593898	0.110564	-0.287924
15.14	15.0596	0.0629258	0.0716467	-0.0104989	0.2536	-0.140223	-0.186955	0.0135974
16.55	15.0679	0.0393586	0.115472	-0.0839657	0.394171	0.251792	0.253373	0.288791
14.99	15.0628	0.00188958	0.130545	-0.154339	0.0633264	-0.171082	-0.279742	-0.101401
14.99	15.0626	-0.0295155	0.139514	-0.174339	-0.345148	-0.0130436	0.27046	-0.203161
14.57	15.0647	-0.0570911	0.14026	-0.140701	-0.37485	0.135331	-0.238412	0.134673
14.93	15.0698	-0.0798383	0.13333	-0.0661799	0.0118598	-0.120437	0.185626	0.101208
15.44	15.0741	-0.102135	0.113002	0.0162626	0.381303	0.00562639	-0.122461	-0.144889
15.14	15.073	-0.128971	0.0743501	0.0742215	0.323336	0.0940127	0.0616469	0.00195439
14.85	15.0688	-0.157394	0.0249758	0.101603	-0.0758771	-0.0644937	0.000425772	0.144179
14.64	15.0679	-0.180078	-0.0204186	0.111654	-0.358202	-0.0647321	-0.0572142	-0.0895253
14.9	15.0764	-0.18991	-0.0491658	0.116228	-0.233274	0.147286	0.0915427	-0.12752
14.93	15.0838	-0.198728	-0.074229	0.0924347	0.0914872	-0.105554	-0.112724	0.131928
14.99	15.0862	-0.210807	-0.100065	0.0342923	0.256008	-0.0310502	0.134646	0.11005
15.02	15.0909	-0.218399	-0.115818	-0.0338575	0.157146	0.173869	-0.157464	-0.147919
14.4	15.0965	-0.222769	-0.12158	-0.0958359	-0.0490881	-0.217747	0.178957	-0.0997991
14.72	15.1075	-0.219523	-0.112802	-0.131532	-0.150435	0.105667	-0.203964	0.16239
14.99	15.1135	-0.220028	-0.104727	-0.149475	-0.124168	0.0903362	0.225916	0.0629815
14.07	15.1162	-0.222459	-0.0958665	-0.138295	-0.0259638	-0.213004	-0.224763	-0.142989
14.99	15.1273	-0.214281	-0.0715278	-0.0760083	0.0906227	0.176326	0.190471	-0.0174266
14.98	15.139	-0.204115	-0.0438544	0.0115592	0.124326	-0.041317	-0.134379	0.073135
15.09	15.1522	-0.191441	-0.0156435	0.0996237	0.0552037	-0.0821622	0.0631585	0.000984318
15.46	15.1611	-0.182914	0.00260622	0.153644	-0.0656351	0.114353	0.0147792	-0.00635789
14.95	15.1658	-0.178691	0.0105659	0.161818	-0.122323	-0.043146	-0.0780638	0.00887992
14.98	15.1766	-0.167207	0.0236172	0.143273	-0.0395742	-0.038939	0.118504	-0.0416741
15.19	15.1937	-0.14859	0.0421389	0.101883	0.0773239	0.0234286	-0.14432	-0.024488
15.51	15.2142	-0.126526	0.0596147	0.0334159	0.0768005	0.0601469	0.144272	0.0711926
14.95	15.2265	-0.114006	0.0590273	-0.0709117	-0.0459402	-0.10937	-0.11297	0.0192983
15.24	15.2409	-0.100246	0.0540703	-0.168399	-0.0833229	0.072663	0.067624	-0.0600417
14.94	15.2614	-0.0811783	0.0512821	-0.222969	0.0360529	0.0307335	-0.029023	-0.0270971
15.17	15.2812	-0.0645281	0.041922	-0.227958	0.123643	-0.14919	0.000281842	0.0264824
15.11	15.2982	-0.052895	0.0239824	-0.179922	0.0263515	0.202338	0.0189238	0.0554616
14.89	15.3162	-0.0421454	0.00528999	-0.0757355	-0.143132	-0.11528	-0.0191144	0.0139482
15.25	15.3451	-0.0218712	0.000529765	0.0776844	-0.144741	-0.0896183	-0.00897003	-0.0983181
15.6	15.3813	0.00339608	0.00295294	0.226246	0.0302156	0.244229	0.0415915	-0.0819556
15.6	15.4124	0.0189553	-0.00824669	0.295563	0.155954	-0.232778	-0.0725615	0.142282
15.76	15.4393	0.0248334	-0.0345075	0.258501	0.101096	0.0705175	0.106386	0.161428
15.7	15.4573	0.015813	-0.0787613	0.123324	-0.0524215	0.149775	-0.128099	-0.207639
15.07	15.4795	0.00642262	-0.117257	-0.0379094	-0.089231	-0.258269	0.14401	-0.182028
15.5	15.5102	0.0013914	-0.138547	-0.162741	0.00255707	0.152158	-0.170656	0.26923
15.74	15.5372	-0.0124309	-0.155105	-0.233587	0.0278521	0.0665207	0.199777	0.145195
14.72	15.5617	-0.0337515	-0.162002	-0.229337	-0.0479075	-0.192991	-0.209903	-0.300132
15.45	15.5991	-0.0458752	-0.137359	-0.132753	-0.0590059	0.126492	0.185552	-0.0828139
15.47	15.6362	-0.0631981	-0.100109	-0.0048376	0.0220433	0.0180116	-0.142995	0.260427
15.99	15.67	-0.089552	-0.0591219	0.0977007	0.105058	-0.0795349	0.0951173	0.0431214
15.49	15.7002	-0.124955	-0.0173965	0.141643	0.0875927	0.0187624	-0.0396586	-0.194598
15.54	15.7329	-0.162624	0.0306815	0.12942	-0.0234167	0.0877171	-0.0177003	-0.0168421
15.58	15.7653	-0.20467	0.0801466	0.0732688	-0.132068	-0.114931	0.07058	0.117551
15.57	15.8067	-0.240721	0.139351	0.0145544	-0.108588	0.00657045	-0.115488	0.0308691
15.66	15.8549	-0.272971	0.199007	-0.029849	0.0163148	0.135267	0.12852	-0.0844163
15.53	15.8997	-0.31234	0.238188	-0.0659934	0.098707	-0.186909	-0.103642	-0.0801794
16	15.9516	-0.347651	0.263293	-0.0732235	0.0971808	0.10208	0.0461948	0.100767
15.96	16.0066	-0.383382	0.262996	-0.064117	0.0103365	0.0433371	0.0198938	0.0974285
15.8	16.0558	-0.429158	0.222312	-0.061778	-0.0995717	-0.145687	-0.0749285	-0.137452
15.65	16.1097	-0.473394	0.155799	-0.050995	-0.0984368	0.16342	0.113935	-0.0701091
15.6	16.1658	-0.518346	0.0650569	-0.0340411	0.00493099	-0.114923	-0.139376	0.150858
15.55	16.2252	-0.562724	-0.0423387	-0.0103409	0.0945136	0.025687	0.146054	0.0340471
15.58	16.2846	-0.609545	-0.161368	0.0143462	0.0713496	0.0708202	-0.133281	-0.161337
15.64	16.3512	-0.650824	-0.272567	0.0483487	-0.0174423	-0.138621	0.101901	0.0148087
15.56	16.4251	-0.686321	-0.36645	0.0809834	-0.0839056	0.12795	-0.0701254	0.136461
15.56	16.5008	-0.72204	-0.442691	0.0875364	-0.0848416	-0.0529393	0.039879	-0.0762062
15.35	16.5831	-0.753094	-0.489638	0.064074	-0.012089	-0.0445312	-0.0177747	-0.087663
15.59	16.6674	-0.784784	-0.509565	0.0020099	0.0615901	0.0987396	-0.00248923	0.101056
15.47	16.7527	-0.818501	-0.501869	-0.0865624	0.0768117	-0.0856115	0.0226476	0.0314719
15.5	16.8402	-0.852968	-0.463727	-0.170454	0.0347207	0.0302823	-0.0428102	-0.102979
15.49	16.9341	-0.884083	-0.391154	-0.211716	-0.0262059	0.0189736	0.0577454	0.022291
15.55	17.0304	-0.916062	-0.292798	-0.19552	-0.082884	-0.052667	-0.0751939	0.067699
16.1	17.1308	-0.947578	-0.172984	-0.11655	-0.0888076	0.0702396	0.097344	-0.062357
16.1	17.2412	-0.972699	-0.0331536	0.0143637	-0.0138731	-0.0779102	-0.134591	-0.0246307
16.82	17.3553	-0.999144	0.105882	0.143894	0.0673063	0.0301138	0.170169	0.0506634
16.97	17.4644	-1.03729	0.219915	0.21312	0.0733319	0.068315	-0.19573	-0.0248169
17.39	17.5698	-1.08644	0.301518	0.202687	0.0288293	-0.138648	0.216935	0.00321377
17	17.6729	-1.14506	0.349132	0.125781	-0.00518447	0.125135	-0.226132	0.0685936
16.75	17.7762	-1.20989	0.366989	0.0204257	-0.01409	-0.0152923	0.221827	-0.0665976
16.94	17.8813	-1.27888	0.36056	-0.0703661	-0.0299716	-0.129373	-0.201946	-0.0898611
16.88	17.9925	-1.34689	0.339404	-0.111862	-0.0574487	0.19921	0.157093	0.134432
16.57	18.1001	-1.42407	0.295434	-0.112266	-0.0704411	-0.144477	-0.0903145	0.0641523
16.61	18.2126	-1.50072	0.244405	-0.0688986	0.0154646	0.00622587	0.0114247	-0.174336
16.76	18.3271	-1.57984	0.186647	-0.0121923	0.134773	0.11237	0.0600194	-0.0459581
16.57	18.4385	-1.66641	0.11901	0.0207177	0.128998	-0.14704	-0.113384	0.203813
16.5	18.5439	-1.76298	0.0425105	0.0126957	-0.0357236	0.108404	0.150391	0.0306136
16.48	18.6486	-1.86221	-0.0284105	-0.015182	-0.178082	-0.0141127	-0.155861	-0.205445
16.5	18.7649	-1.9498	-0.0727733	-0.0235375	-0.116935	-0.0901406	0.117297	-0.0112755
16.7	18.8834	-2.03493	-0.102286	-0.0186482	0.0509916	0.109371	-0.0555688	0.157163
16.8	18.999	-2.1228	-0.127137	-0.0103204	0.13113	-0.0318533	-0.0159503	0.0030869
16.7	19.1091	-2.21533	-0.153082	-0.00224842	0.066304	-0.060903	0.0928921	-0.0974095
16.74	19.2153	-2.30957	-0.178179	0.012631	-0.0252219	0.100726	-0.154982	0.00210096
16.71	19.3205	-2.40071	-0.197002	0.0420756	-0.0327	-0.0521285	0.192178	0.0493443
16.8	19.4218	-2.49009	-0.210466	0.078465	0.00379915	-0.0442949	-0.192196	0.0114494
16.85	19.5272	-2.56719	-0.205557	0.122736	0.00652635	0.118955	0.152635	0.00756409
16.85	19.6308	-2.63633	-0.187676	0.146186	-0.0581268	-0.12381	-0.0808894	-0.0656063
16.85	19.7393	-2.68854	-0.147999	0.138916	-0.0741304	0.0588558	-0.0101024	-0.0301407
17	19.8554	-2.71951	-0.0862638	0.0877887	0.0215128	0.0201035	0.0916786	0.113276
17.05	19.9641	-2.74428	-0.0273286	-0.0336061	0.107361	-0.0898271	-0.151744	0.00190681
17.29	20.0716	-2.75463	0.032502	-0.186375	0.0992027	0.158852	0.196968	-0.11566
16.83	20.1822	-2.74408	0.0966475	-0.309669	-0.000780697	-0.183836	-0.223604	0.0392362
17.45	20.3043	-2.7023	0.171132	-0.342561	-0.10926	0.0970181	0.216855	0.0967218
17.68	20.4272	-2.63979	0.235324	-0.280282	-0.162973	0.0690654	-0.186915	-0.114728
18.15	20.5604	-2.54589	0.292523	-0.119727	-0.0728511	-0.217991	0.139932	-0.0384097
18.74	20.7007	-2.4241	0.328762	0.0878542	0.0975164	0.216952	-0.103971	0.138277
19.19	20.8394	-2.28414	0.323775	0.263629	0.17969	-0.0570541	0.0890132	-0.0484346
19.24	20.9839	-2.11889	0.28134	0.362224	0.10834	-0.142738	-0.0972509	-0.11287
20.22	21.1312	-1.932	0.196799	0.346398	-0.0742522	0.220689	0.118043	0.109632
19.32	21.2805	-1.72541	0.0722879	0.216388	-0.211432	-0.118657	-0.143858	0.0638007
19.32	21.4395	-1.492	-0.0751141	0.0197347	-0.152348	-0.08125	0.161513	-0.150204
20	21.6041	-1.23795	-0.241638	-0.196611	0.044267	0.188946	-0.180211	-0.0365289
20.13	21.7671	-0.973146	-0.425459	-0.384137	0.184018	-0.120491	0.192601	0.166914
20.06	21.9243	-0.704125	-0.615614	-0.487567	0.154433	-0.0440716	-0.18134	0.0188162
20.46	22.0874	-0.419963	-0.776529	-0.442741	0.0290884	0.174957	0.146469	-0.150759
20.79	22.2578	-0.120703	-0.886157	-0.245235	-0.103615	-0.182652	-0.0998448	-0.0270628
21.85	22.4382	0.19391	-0.927368	0.0534973	-0.184973	0.0384267	0.0320468	0.120681
22.93	22.6226	0.514258	-0.90121	0.347065	-0.178872	0.134367	0.0404865	0.0150591
23	22.8069	0.832407	-0.812695	0.527139	-0.0382061	-0.203676	-0.11201	-0.100643
24.4	22.9868	1.14035	-0.670938	0.522297	0.198077	0.118083	0.178769	-0.00863523
24.56	23.1604	1.43298	-0.484185	0.329802	0.345804	0.0723916	-0.225655	0.0960142
25.38	23.3302	1.71028	-0.256772	0.0207003	0.208659	-0.211292	0.254362	0.0244653
25.09	23.4947	1.96873	0.000597123	-0.296095	-0.186676	0.190788	-0.256302	-0.0923749
25.03	23.6614	2.21437	0.285547	-0.495	-0.484588	-0.00527156	0.236158	-0.0232736
25.65	23.834	2.44931	0.586284	-0.50007	-0.34162	-0.224213	-0.205971	0.0822145
27.5	24.0097	2.66804	0.876115	-0.320411	0.167829	0.293804	0.157879	-0.00233169
28.15	24.1779	2.85618	1.11521	-0.0439393	0.557419	-0.129918	-0.0965671	-0.086184
29	24.3325	3.00487	1.27332	0.221859	0.425191	-0.14033	0.043751	0.0506468
29.7	24.4715	3.11044	1.33417	0.392405	-0.120929	0.345307	0.0129305	0.111559
28.82	24.5945	3.17277	1.296	0.432688	-0.541927	-0.290091	-0.0448061	-0.0657477
29.3	24.7169	3.20902	1.18606	0.378548	-0.385438	0.0211897	0.0624155	-0.0834136
29.3	24.8421	3.2241	1.02041	0.267909	0.167817	0.250722	-0.0803863	0.0572498
29.31	24.9606	3.2084	0.798754	0.118749	0.501622	-0.339646	0.101813	0.03501
29.35	25.0748	3.16554	0.538442	-0.0327134	0.295613	0.209817	-0.117737	-0.00922432
28.64	25.1822	3.09424	0.253394	-0.161784	-0.189575	0.0459051	0.131876	0.000882436
27.35	25.2856	2.99923	-0.0343667	-0.243763	-0.416352	-0.24146	-0.133491	-0.0330131
27.66	25.3893	2.88717	-0.301494	-0.264241	-0.172112	0.259893	0.120756	-0.011212
27.55	25.4893	2.75572	-0.53835	-0.236768	0.212797	-0.120962	-0.0965209	0.067509
27.58	25.5819	2.60332	-0.736848	-0.17859	0.306429	-0.0514217	0.0727869	0.0173539
27.31	25.6724	2.43828	-0.879175	-0.0892628	0.0749051	0.167673	-0.0422024	-0.078617
26.7	25.7674	2.27043	-0.95001	0.030559	-0.167181	-0.185415	0.00145399	-0.0149406
27.18	25.8603	2.09536	-0.956794	0.149696	-0.188358	0.0998764	0.0401109	0.0658779
26.85	25.9518	1.91646	-0.902088	0.245774	-0.0217368	0.0478989	-0.0674922	0.0313603
27.78	26.0534	1.74845	-0.779502	0.311812	0.127539	-0.171899	0.0690049	-0.0504231
27.39	26.1581	1.58578	-0.612344	0.308025	0.0733	0.161969	-0.0590872	-0.0966732
27.3	26.2618	1.42533	-0.424856	0.208664	-0.0927562	-0.0247814	0.040057	0.0494679
27.35	26.359	1.26261	-0.241553	0.0177612	-0.123165	-0.127779	-0.0083776	0.172781
27.48	26.4549	1.1049	-0.0695009	-0.207886	0.0720931	0.195103	-0.0240407	-0.0546745
27.2	26.5453	0.949756	0.0775435	-0.402671	0.24298	-0.127325	0.0536058	-0.253496
27.17	26.6383	0.807998	0.205974	-0.482668	0.13735	-0.0131326	-0.0651926	0.118333
27.73	26.7398	0.687939	0.321501	-0.400748	-0.19133	0.116393	0.0403823	0.310749
27.08	26.844	0.584653	0.414581	-0.18278	-0.403439	-0.142934	0.0161053	-0.238673
27.43	26.9616	0.510224	0.495476	0.119115	-0.18156	0.0997757	-0.105242	-0.328164
29.75	27.0889	0.459921	0.552075	0.390689	0.281483	-0.0722532	0.187726	0.322963
28.88	27.2015	0.406589	0.546404	0.492766	0.447015	0.0461753	-0.247453	0.280131
28.9	27.3016	0.351952	0.482517	0.39521	0.150367	0.0803114	0.307168	-0.334843
27.48	27.4021	0.310745	0.388832	0.167871	-0.251908	-0.243435	-0.347943	-0.183133
28.48	27.516	0.297023	0.294175	-0.0803392	-0.350519	0.286971	0.344975	0.313087
27.3	27.6304	0.296438	0.190986	-0.284333	-0.14959	-0.15316	-0.308386	0.0438078
28	27.7501	0.312528	0.0900164	-0.378987	0.115624	-0.112681	0.24028	-0.244673
28.34	27.8642	0.332143	-0.0183828	-0.359894	0.2113	0.342742	-0.152896	0.0446932
28.04	27.9728	0.353758	-0.129369	-0.23989	0.151392	-0.349552	0.0715125	0.173244
28.2	28.0839	0.38423	-0.227655	-0.0480076	0.0622614	0.106082	-0.00995142	-0.0893507
28.3	28.1798	0.402853	-0.330636	0.129542	-0.0691688	0.217067	-0.0275124	-0.124275
28.3	28.2587	0.407022	-0.430452	0.249192	-0.189109	-0.339737	0.0770603	0.173296
28.58	28.3398	0.4171	-0.488866	0.327242	-0.140369	0.208166	-0.132371	0.110311
28.58	28.4229	0.433066	-0.494541	0.357988	0.0604552	0.0330822	0.183935	-0.280033
28.29	28.5139	0.46017	-0.438304	0.335901	0.22272	-0.208843	-0.243301	-0.0778595
29.98	28.5858	0.467891	-0.358969	0.20901	0.116132	0.184191	0.305037	0.335597
28.32	28.6433	0.460831	-0.253713	0.0105476	-0.101976	0.0645318	-0.320106	0.101786
28.54	28.7028	0.457084	-0.103007	-0.176259	-0.125278	-0.29194	0.285209	-0.358553
28.88	28.7662	0.458931	0.08842	-0.297923	0.0330069	0.235411	-0.211016	-0.144153
29.41	28.8276	0.459275	0.297554	-0.340882	0.0933861	0.0934642	0.0931241	0.379943
29.34	28.8734	0.443565	0.49056	-0.319567	-0.0612628	-0.418117	0.0774532	0.187679
29.35	28.9228	0.432522	0.676471	-0.206554	-0.138764	0.480798	-0.268796	-0.365798
30.01	28.9767	0.427093	0.839683	-0.0272399	0.0289612	-0.204816	0.438219	-0.270321
30.38	29.0266	0.417929	0.950697	0.154327	0.227358	-0.271653	-0.560739	0.371076
32.09	29.0702	0.401534	0.989033	0.280916	0.153479	0.635518	0.615036	0.362754
28.88	29.0871	0.356678	0.923177	0.300796	-0.176609	-0.57337	-0.554477	-0.407064
30.54	29.1217	0.331953	0.813469	0.296819	-0.26386	0.144847	0.396669	-0.339128
30.92	29.1619	0.314953	0.650317	0.258037	-0.0210666	0.29069	-0.205278	0.356512
29.97	29.192	0.288356	0.418461	0.154536	0.211162	-0.46633	0.0162679	0.308695
29.9	29.2064	0.245768	0.123641	-0.00799382	0.166681	0.367863	0.162667	-0.269214
28.58	29.2059	0.189642	-0.207293	-0.1807	-0.0344907	-0.0841578	-0.280289	-0.267672
28.7	29.2095	0.142248	-0.517552	-0.275499	-0.079223	-0.163069	0.327873	0.228321
28.74	29.2211	0.109997	-0.770584	-0.254953	0.0355025	0.222953	-0.311322	0.233449
28.11	29.2488	0.102134	-0.935435	-0.129399	0.0515929	-0.155344	0.213266	-0.214937
27.79	29.2741	0.0989494	-1.0255	0.00763474	-0.183038	0.0366502	-0.0627155	-0.275584
28.25	29.2964	0.0992783	-1.03876	0.090642	-0.332019	0.0717056	-0.099358	0.247709
28.69	29.3304	0.118619	-0.959722	0.105717	-0.0166585	-0.12473	0.236462	0.337617
28.93	29.3601	0.138816	-0.820447	0.0228092	0.480262	0.0774713	-0.339517	-0.370143
29.39	29.383	0.156268	-0.640446	-0.123785	0.53855	0.0450647	0.405219	-0.350118
29.21	29.3934	0.164563	-0.441206	-0.262444	-0.0543699	-0.123815	-0.408566	0.536322
29.25	29.4042	0.178142	-0.217371	-0.283012	-0.695368	0.121676	0.361577	0.360959
28.2	29.426	0.209263	0.0335179	-0.121703	-0.623031	-0.0484043	-0.275549	-0.720979
29.75	29.4732	0.272222	0.309356	0.197538	0.168615	-0.0896771	0.126804	-0.354076
32.71	29.5198	0.336449	0.547284	0.498716	0.762587	0.122021	0.0313281	0.816022
31.88	29.5296	0.360555	0.676469	0.587728	0.457964	0.018937	-0.14292	0.314299
30.17	29.5206	0.363412	0.715496	0.448516	-0.265909	-0.0868109	0.255881	-0.768134
29.77	29.5246	0.380468	0.715787	0.17981	-0.497952	-0.00956414	-0.365625	-0.235226
31.71	29.5346	0.404608	0.678946	-0.145352	-0.138181	0.116938	0.426255	0.634315
29.9	29.5281	0.411741	0.587477	-0.461713	0.190298	-0.088946	-0.412851	0.185134
29.58	29.5262	0.424872	0.48413	-0.630679	0.158173	-0.029294	0.346928	-0.422594
29.44	29.5379	0.454265	0.395966	-0.575741	-0.039731	0.104162	-0.258107	-0.236967
29.89	29.5632	0.499059	0.328337	-0.321507	-0.0778431	-0.101873	0.134346	0.189413
30.83	29.5882	0.542026	0.259052	0.0102365	0.0353791	-0.00739067	-0.00659603	0.332124
30.83	29.5908	0.557525	0.154605	0.268431	0.0503576	0.150586	-0.0959961	-0.0107641
30.67	29.5658	0.539621	0.0136065	0.38369	-0.0491962	-0.120609	0.214318	-0.421111
29.8	29.5519	0.531406	-0.100229	0.42181	0.00619832	-0.0293183	-0.319776	-0.0176996
31.2	29.5519	0.536552	-0.174291	0.405591	0.150357	0.0896902	0.354949	0.467869
29.98	29.5378	0.525169	-0.242952	0.303138	0.0584949	-0.0186829	-0.311435	-0.0446982
29.49	29.5159	0.504329	-0.295808	0.153638	-0.197251	-0.0314583	0.22762	-0.43574
29.69	29.5141	0.504761	-0.295499	0.0322296	-0.22843	-0.0251628	-0.127397	0.138839
29.98	29.517	0.509687	-0.268647	-0.0845968	0.0082156	0.0690982	-0.0148726	0.28482
29.79	29.5053	0.497334	-0.251804	-0.23688	0.227376	-0.0109745	0.201257	-0.202991
28.95	29.4856	0.474591	-0.243011	-0.393365	0.232252	-0.0757532	-0.388425	-0.0527122
29.98	29.4619	0.446554	-0.237687	-0.498687	0.0377242	0.107618	0.552965	0.205166
28.06	29.4277	0.407887	-0.238897	-0.502583	-0.176488	-0.0217919	-0.65351	-0.167398
29.97	29.4157	0.394665	-0.200394	-0.319355	-0.171507	-0.104427	0.668204	-0.0786392
29.69	29.4098	0.390646	-0.142435	-0.0027894	-0.0644963	0.0790077	-0.627318	0.252716
30.68	29.4088	0.393624	-0.0744536	0.352776	-0.00356237	0.105209	0.535596	-0.0977886
29.12	29.4031	0.392884	-0.0156047	0.621817	0.0167603	-0.282223	-0.401737	-0.284967
31.28	29.4053	0.401052	0.0431512	0.729203	0.120931	0.263142	0.241909	0.315504
31.02	29.4048	0.406216	0.0825673	0.608581	0.204482	-0.0200101	-0.0876304	0.206912
29.44	29.3937	0.398911	0.0890314	0.267798	0.0821365	-0.289033	-0.0275831	-0.507567
29.98	29.3794	0.387348	0.0757104	-0.181025	-0.184019	0.466617	0.102976	-0.0191467
28.98	29.3593	0.36925	0.0480308	-0.595294	-0.326953	-0.35218	-0.129802	0.651797
29.09	29.3455	0.358882	0.0334578	-0.812374	-0.105062	-0.00396422	0.123495	-0.189867
28.86	29.3571	0.376735	0.0619526	-0.731809	0.310891	0.360863	-0.126391	-0.757344
29.73	29.3705	0.396678	0.0997902	-0.427268	0.366915	-0.560392	0.121006	0.343291
31.11	29.3835	0.414077	0.133463	-0.0194371	-0.0655938	0.480829	-0.109163	0.831767
29.35	29.3772	0.407736	0.133602	0.33274	-0.503999	-0.106851	0.112918	-0.531327
29.3	29.3792	0.406983	0.135076	0.574842	-0.294964	-0.330422	-0.11084	-0.775631
32.02	29.3918	0.413805	0.139847	0.650496	0.37143	0.533116	0.0651292	0.675263
31.04	29.3897	0.400276	0.112187	0.506567	0.617613	-0.418885	0.0250036	0.631644
29.3	29.3747	0.368162	0.0574857	0.208923	0.10195	0.151829	-0.11369	-0.718593
29.3	29.375	0.348502	0.0203293	-0.0858647	-0.545065	0.135942	0.189077	-0.431107
28.98	29.3884	0.339348	0.00243952	-0.288077	-0.593704	-0.405117	-0.27589	0.643637
30.74	29.4036	0.327112	-0.014885	-0.379138	-0.0128843	0.524147	0.351913	0.21783
28.51	29.4056	0.294932	-0.0536835	-0.383074	0.559978	-0.37967	-0.391886	-0.509279
30.34	29.4081	0.256813	-0.0959711	-0.298717	0.572988	0.0202048	0.400112	-0.00852329
29.49	29.3952	0.196641	-0.154533	-0.176176	0.00729405	0.393148	-0.368652	0.300839
28.65	29.3925	0.143141	-0.186183	-0.000421531	-0.494671	-0.580123	0.326698	-0.0427622
28.99	29.4192	0.117495	-0.161986	0.211109	-0.45715	0.35234	-0.331626	-0.120897
29.6	29.4353	0.0760554	-0.138692	0.324801	-0.115646	0.0765955	0.363661	-0.105089
29.19	29.4491	0.0269775	-0.11228	0.314086	0.231686	-0.334525	-0.376253	0.0727528
30.99	29.478	-0.0117114	-0.0665381	0.210876	0.41455	0.255125	0.331758	0.293958
28.8	29.492	-0.0722437	-0.045543	0.00699268	0.277322	-0.0239811	-0.22623	-0.175218
28.8	29.5063	-0.138502	-0.033044	-0.200158	-0.0382238	-0.0327319	0.0901357	-0.381205
28.55	29.5276	-0.202806	-0.0194045	-0.319063	-0.320579	-0.160474	0.0534586	0.323467
28.97	29.5522	-0.268887	-0.00980438	-0.311556	-0.415116	0.329309	-0.205339	0.387336
28.74	29.5695	-0.347448	-0.0157141	-0.191985	-0.219379	-0.159831	0.368204	-0.487313
28.71	29.6148	-0.400734	0.00857636	0.0485876	0.278149	-0.325456	-0.530953	-0.286584
31.47	29.673	-0.445886	0.0365939	0.281412	0.585683	0.649109	0.607878	0.501799
28.4	29.6936	-0.538457	-0.00340343	0.325971	0.245272	-0.448283	-0.546292	0.132461
28.65	29.7197	-0.632117	-0.0519528	0.230776	-0.306165	-0.088965	0.395066	-0.292423
28.44	29.7509	-0.725735	-0.0972201	0.0450992	-0.506683	0.514824	-0.206634	-0.09779
28.04	29.7842	-0.821183	-0.132621	-0.157466	-0.207857	-0.512475	0.0183208	0.0579081
28.83	29.8384	-0.898167	-0.128835	-0.273072	0.268141	0.103949	0.123564	0.168401
28.89	29.8956	-0.975845	-0.109354	-0.292924	0.377614	0.306727	-0.224765	0.0644445
28.5	29.9506	-1.06047	-0.0856664	-0.226785	0.0575843	-0.364561	0.285662	-0.292608
28.26	30.0118	-1.14322	-0.0509188	-0.0872619	-0.24309	0.0689907	-0.297866	-0.11001
29.9	30.0856	-1.21783	-0.00413542	0.0816294	-0.192549	0.247261	0.237442	0.418945
28.76	30.1443	-1.3147	0.0111953	0.175542	0.0140619	-0.299297	-0.114916	0.0520086
28.79	30.1942	-1.42674	0.00187063	0.181832	0.137258	0.106129	-0.0115716	-0.461806
29.31	30.2617	-1.52492	0.00485069	0.155691	0.136129	0.153143	0.105031	0.0632096
28.55	30.3275	-1.62911	-0.00231766	0.0879576	-0.00314872	-0.31999	-0.169134	0.395
28.87	30.3955	-1.73504	-0.0144507	0.00824056	-0.128468	0.294212	0.205444	-0.13872
27.81	30.4652	-1.84265	-0.0295214	-0.0572749	-0.114367	-0.086893	-0.214433	-0.311951
28.79	30.5424	-1.94532	-0.0382326	-0.0845447	0.0175374	-0.184937	0.192355	0.185411
28.79	30.6222	-2.04782	-0.0459245	-0.0835849	0.101348	0.335602	-0.153417	0.197968
28.5	30.704	-2.15069	-0.0536268	-0.0698124	0.0527906	-0.265356	0.106229	-0.198468
28.52	30.7919	-2.24938	-0.0566779	-0.0537013	-0.0428174	0.0181998	-0.0634324	-0.0842308
28.61	30.8808	-2.34908	-0.0627683	-0.0565393	-0.079542	0.224501	0.0233851	0.151813
28.6	30.9695	-2.45123	-0.07504	-0.0812094	-0.0250734	-0.298103	0.0122153	-0.00890454
28.7	31.0559	-2.5578	-0.0958804	-0.114369	0.0493014	0.164046	-0.0414729	-0.0739149
28.39	31.1353	-2.67331	-0.128089	-0.13257	0.0601713	0.0802052	0.0710251	0.0781736
28.45	31.2106	-2.79326	-0.160246	-0.0955107	0.0269967	-0.236583	-0.0873709	0.000877074
28.56	31.295	-2.90153	-0.165993	0.0343501	0.0197189	0.209216	0.092157	-0.0967574
28.46	31.3973	-2.98821	-0.132229	0.233889	-0.00288137	-0.0818129	-0.119976	0.039945
28.46	31.4856	-3.08703	-0.103025	0.375328	-0.15068	-0.0843083	0.162371	0.0221928
28.99	31.5651	-3.1918	-0.0737934	0.401494	-0.203496	0.263859	-0.177628	0.0148632
28.55	31.6534	-3.28216	-0.0207816	0.315336	0.0601307	-0.33635	0.156339	0.0747419
28.51	31.7476	-3.36019	0.0489338	0.116634	0.379966	0.16639	-0.120247	-0.156869
28.64	31.8272	-3.44683	0.103445	-0.183348	0.283454	0.183708	0.0780167	-0.152642
28.07	31.9009	-3.53133	0.151393	-0.478269	-0.185428	-0.432226	-0.0028834	0.40195
27.61	31.9839	-3.59528	0.212126	-0.636075	-0.494401	0.376566	-0.10942	0.167217
27.54	32.0702	-3.64332	0.27443	-0.59799	-0.287496	-0.0639487	0.235237	-0.7127
28.5	32.1634	-3.67062	0.334569	-0.357686	0.254935	-0.295229	-0.362458	-0.0740025
31.33	32.2579	-3.68355	0.372126	0.00331781	0.533289	0.419815	0.45043	0.974463
28.58	32.3137	-3.72374	0.330317	0.324474	0.186239	-0.21073	-0.451243	-0.138803
28.58	32.369	-3.74799	0.264471	0.59252	-0.263396	-0.0367452	0.415238	-1.02028
29.48	32.4413	-3.73437	0.208797	0.774735	-0.299879	0.0709289	-0.386845	0.364802
30.96	32.5052	-3.70858	0.135902	0.767178	-0.0749729	0.00887666	0.352152	0.91302
28.5	32.5424	-3.68802	0.0316234	0.528432	0.0667778	0.0508738	-0.27023	-0.527715
28.73	32.5879	-3.63169	-0.0427706	0.174998	0.147822	-0.221255	0.17231	-0.65131
29.64	32.6479	-3.52932	-0.0655694	-0.193797	0.199109	0.275432	-0.105856	0.564786
28.93	32.7007	-3.4013	-0.0591713	-0.528798	0.096543	-0.0965965	0.0785304	0.336856
28.38	32.7673	-3.2223	0.00435272	-0.720857	-0.103808	-0.197299	-0.069008	-0.433072
29.7	32.8742	-2.96195	0.149123	-0.698163	-0.256326	0.346794	0.0239008	-0.109099
29.9	33.0042	-2.63855	0.32679	-0.530761	-0.316156	-0.315573	0.0190559	0.0973987
30.49	33.1728	-2.23842	0.513966	-0.290911	-0.158897	0.0904245	-0.0891135	-0.0224079
32.88	33.3665	-1.78105	0.640887	-0.10919	0.13511	0.112506	0.12638	0.169353
32.88	33.5587	-1.30182	0.621675	-0.0942568	0.3145	-0.225219	-0.137806	-0.0270361
32.98	33.7422	-0.815312	0.414398	-0.222044	0.258395	0.275924	0.147139	-0.387119
32.99	33.932	-0.311686	0.0312189	-0.346036	0.0405166	-0.244214	-0.158221	0.204861
33.95	34.1048	0.178038	-0.537823	-0.356322	-0.262475	0.0699013	0.163399	0.502602
32.59	34.2488	0.636386	-1.25611	-0.15234	-0.397403	0.279397	-0.112718	-0.379061
32.99	34.3961	1.09454	-2.00066	0.352866	-0.0694304	-0.526053	0.0392408	-0.444242
35.84	34.5596	1.56275	-2.66334	1.05817	0.444206	0.373813	0.00218862	0.503014
35.82	34.692	1.9867	-3.21219	1.63568	0.455912	0.111492	0.00532701	0.260131
34.67	34.8201	2.39212	-3.52292	1.85919	-0.0195892	-0.479571	-0.00666792	-0.433217
35.45	34.9612	2.79587	-3.49625	1.56849	-0.441745	0.412436	-0.0278946	-0.094998
35.63	35.1111	3.19069	-3.09471	0.705256	-0.416125	-0.0161875	0.0826924	0.249786
35.71	35.2665	3.56939	-2.31989	-0.598125	-0.0186849	-0.375782	-0.163594	-0.0210652
36.94	35.426	3.92633	-1.2122	-2.02168	0.338983	0.421168	0.254306	-0.0479389
36.88	35.5761	4.24334	0.136901	-3.14737	0.33013	-0.0800827	-0.33994	0.0429736
38.66	35.7313	4.53231	1.64133	-3.52523	0.0714576	-0.326468	0.424739	-0.112209
40.88	35.9008	4.79912	3.18207	-2.89001	-0.174739	0.406076	-0.526768	-0.0273842
44.9	36.0595	5.01166	4.57745	-1.32816	-0.329127	-0.129892	0.61127	0.181991
46.9	36.182	5.13883	5.6526	0.789082	-0.2962	-0.199013	-0.610604	0.0198362
51.59	36.3065	5.21841	6.33588	2.98155	0.107916	0.370881	0.535302	-0.124402
52.43	36.4042	5.21728	6.50158	4.57555	0.525063	-0.325703	-0.403033	-0.103875
53.85	36.4591	5.11629	6.08067	5.0172	0.483754	0.164923	0.266294	0.141506
50.72	36.4315	4.87456	5.03944	4.03789	-0.0575946	0.122676	-0.0621807	0.279637
45.65	36.3471	4.52705	3.50296	1.90926	-0.408299	-0.197772	-0.0690464	0.037297
41.09	36.2468	4.1293	1.67694	-0.710533	-0.0916112	0.128194	0.144901	-0.366396
36.98	36.1542	3.71941	-0.227774	-3.05502	0.420555	-0.0626471	-0.161302	-0.171447
33.78	36.0813	3.32183	-2.01714	-4.4827	0.311155	0.0461209	0.0898797	0.46859
30.55	36.0238	2.94229	-3.53811	-4.66034	-0.456068	-0.0926231	0.0410113	0.210244
28.65	36.0092	2.61879	-4.63333	-3.57229	-0.875038	0.0831863	-0.233277	-0.613238
31.19	36.0469	2.36634	-5.22418	-1.60096	-0.272184	-0.0697985	0.370312	-0.334557
34.31	36.0975	2.14426	-5.35436	0.557929	0.699904	-0.0957757	-0.469238	0.646991
37.74	36.1424	1.9322	-5.08788	2.24358	0.914371	0.346628	0.505793	0.429647
34.79	36.1483	1.6964	-4.52637	3.01609	0.0832918	-0.405971	-0.411923	-0.695513
36.54	36.1752	1.50453	-3.66534	2.91773	-0.71412	0.240179	0.221619	-0.339535
36.99	36.2187	1.3555	-2.5976	2.15319	-0.657054	0.00449734	-0.00876233	0.646045
36.96	36.2804	1.25183	-1.42817	1.05982	0.0358159	-0.254757	-0.213306	0.217513
37.62	36.3454	1.17693	-0.287195	-0.0422401	0.484175	0.373743	0.388929	-0.632296
36.73	36.3988	1.11402	0.707396	-0.911292	0.270805	-0.292785	-0.472487	-0.11264
38.48	36.4548	1.07728	1.49834	-1.38796	-0.116671	0.0866481	0.453931	0.655023
37.76	36.4943	1.04585	2.0167	-1.50223	-0.160055	0.121207	-0.331815	-0.0232328
38.23	36.5237	1.02674	2.26043	-1.3351	0.131968	-0.189898	0.151931	-0.589204
39.42	36.5486	1.02668	2.26032	-0.9995	0.249423	0.144055	0.0637654	0.167871
39.01	36.5726	1.05127	2.07266	-0.592701	-0.0835779	-0.051123	-0.267776	0.510971
39.1	36.6313	1.13915	1.80589	-0.134272	-0.44215	-0.0164884	0.407718	-0.263963
38.55	36.7157	1.27941	1.50777	0.296152	-0.367177	-0.0615727	-0.512005	-0.533602
40.85	36.8311	1.47293	1.22594	0.637544	0.13487	0.124368	0.526178	0.29807
40.65	36.9379	1.67069	0.936626	0.779862	0.465839	-0.0971339	-0.46926	0.453477
40.81	37.0367	1.86643	0.658857	0.729023	0.295761	-0.00178022	0.37772	-0.263834
39.53	37.1204	2.04669	0.399984	0.53793	-0.154334	0.137117	-0.258312	-0.374998
39.74	37.1893	2.20651	0.172527	0.297918	-0.371547	-0.18616	0.151101	0.247548
39.67	37.2468	2.345	-0.0113516	0.0971914	-0.134639	0.120443	-0.0601835	0.352906
39.43	37.2861	2.45063	-0.158707	-0.0325645	0.230703	0.0323115	0.00427391	-0.225904
39.16	37.2924	2.50424	-0.288142	-0.108299	0.291398	-0.137062	0.0444976	-0.31982
39.29	37.2736	2.51283	-0.385888	-0.127293	0.0726392	0.201208	-0.0423899	0.298115
39.25	37.2338	2.48101	-0.439733	-0.0999391	-0.100089	-0.155843	0.0138737	0.327992
38.65	37.1789	2.41628	-0.43628	-0.0410813	-0.0456225	0.037892	0.0558969	-0.338775
38.9	37.1159	2.32836	-0.363751	0.0340654	0.0783796	0.129557	-0.140878	-0.297683
39.26	37.0592	2.2345	-0.210454	0.113185	0.0306208	-0.263146	0.221201	0.395023
38.9	36.9988	2.12556	-0.00651535	0.141184	-0.204906	0.237312	-0.293755	0.212066
38.91	36.9363	2.00408	0.223562	0.0950876	-0.278238	-0.0191135	0.355152	-0.423818
38.7	36.8739	1.87354	0.452299	-0.0163878	0.0470008	-0.266872	-0.396713	-0.117105
40.66	36.8065	1.72876	0.639721	-0.170128	0.461813	0.398079	0.40053	0.410137
38.6	36.714	1.54946	0.733793	-0.333133	0.413815	-0.226942	-0.335513	0.0348582
38.07	36.6136	1.35634	0.743115	-0.390777	-0.100147	-0.0869194	0.234455	-0.2854
38.08	36.5128	1.16079	0.676836	-0.266012	-0.556315	0.322437	-0.10625	0.0186084
37.52	36.4196	0.974235	0.550194	0.0441551	-0.449503	-0.332664	-0.0443012	0.141302
38	36.3346	0.799297	0.371546	0.443081	0.130423	0.0998894	0.189065	-0.046694
37.98	36.2552	0.634209	0.145978	0.767538	0.570591	0.182157	-0.328996	-0.0267709
37.84	36.1625	0.459157	-0.138072	0.835319	0.375637	-0.322084	0.450557	0.000377743
36.25	36.0508	0.269336	-0.464294	0.574836	-0.205717	0.283373	-0.50614	-0.018275
35.27	35.9382	0.0865522	-0.775333	0.077039	-0.463978	-0.0596065	0.501906	0.135763
33.29	35.8232	-0.0877629	-1.03522	-0.501832	-0.156371	-0.233313	-0.4414	0.0024573
33.53	35.7139	-0.241998	-1.19979	-0.953479	0.300011	0.419798	0.334811	-0.261036
32.61	35.6182	-0.365754	-1.23537	-1.10538	0.339037	-0.376478	-0.207797	0.0498942
33.51	35.5406	-0.452956	-1.12884	-0.892401	-0.0931172	0.0555894	0.050034	0.333345
33.55	35.469	-0.517113	-0.90661	-0.400864	-0.490139	0.331144	0.103161	-0.194087
33.55	35.4066	-0.55614	-0.590013	0.212037	-0.310405	-0.521693	-0.233717	-0.363472
36.48	35.3525	-0.573501	-0.218381	0.738007	0.292854	0.331714	0.296344	0.319485
36.33	35.2658	-0.615237	0.115731	0.946078	0.562811	0.115478	-0.266926	0.306954
35.17	35.1613	-0.666538	0.401315	0.818689	0.243357	-0.387531	0.209243	-0.300176
35.17	35.058	-0.706081	0.646203	0.473299	-0.262175	0.297435	-0.136773	-0.206579
34.94	34.9542	-0.735003	0.836403	0.0562332	-0.456757	0.0165729	0.0586637	0.22467
34.57	34.8559	-0.74675	0.969917	-0.276514	-0.202335	-0.25546	0.00890958	0.142652
34.57	34.7603	-0.744671	1.03609	-0.436415	0.177123	0.193205	-0.0644478	-0.155205
34.93	34.664	-0.733744	1.02546	-0.416171	0.302705	0.0912747	0.0932339	-0.130177
34.78	34.5532	-0.72966	0.923057	-0.286293	0.122107	-0.304268	-0.0756849	0.0868388
34.89	34.4434	-0.716496	0.75912	-0.101605	-0.0521069	0.250185	0.0248676	0.204306
34.29	34.3196	-0.710454	0.532546	0.0365876	-0.0873048	0.0369979	0.0451811	-0.0765558
33.31	34.1812	-0.711572	0.268533	0.089328	-0.039397	-0.276691	-0.0823984	-0.238601
33.89	34.0595	-0.685293	0.0362153	0.112504	0.0202332	0.286179	0.0709556	0.147627
33.5	33.9415	-0.644838	-0.157697	0.104796	-0.0437075	-0.12688	-0.0366109	0.173224
32.65	33.8291	-0.58861	-0.297621	0.0868656	-0.126371	-0.0549358	-0.008799	-0.202663
32.99	33.7298	-0.509721	-0.370472	0.0798345	-0.0407054	0.124531	0.0380926	-0.102197
32.98	33.6295	-0.424965	-0.400446	0.0558242	0.139398	-0.116136	-0.0565393	0.184161
32.95	33.5255	-0.339656	-0.403855	0.00270813	0.199283	0.111573	0.0660676	0.0474627
32.37	33.408	-0.2658	-0.404238	-0.0828069	0.0282042	-0.117637	-0.0511391	-0.137254
32.65	33.2895	-0.190908	-0.393557	-0.149262	-0.171689	0.120204	0.0271637	0.03823
32.08	33.1658	-0.119613	-0.381	-0.167044	-0.182109	-0.0511461	0.00118368	0.0591183
32.6	33.05	-0.0385129	-0.353645	-0.0995363	0.0315042	-0.103387	-0.0241526	-0.0737988
32.88	32.9384	0.0474485	-0.32095	0.0278291	0.19999	0.236451	0.0130167	-0.00799048
32.97	32.8167	0.12192	-0.30481	0.147494	0.0930061	-0.240301	0.0469336	0.0731096
32.95	32.6979	0.197979	-0.287928	0.235871	-0.112681	0.114133	-0.140543	0.00763347
32.85	32.5829	0.275998	-0.265759	0.259161	-0.153534	0.0663191	0.244268	-0.0891655
32.61	32.4663	0.349493	-0.241503	0.19065	-0.000806821	-0.217453	-0.342565	-0.0189236
33.42	32.3507	0.42009	-0.208138	0.0446377	0.148461	0.268485	0.419647	0.121193
32.13	32.2293	0.48046	-0.167358	-0.143995	0.100899	-0.178836	-0.452436	0.0199025
32.43	32.1246	0.554296	-0.0855889	-0.280343	-0.0458521	-0.00295021	0.429019	-0.122289
32.12	32.0284	0.63172	0.0255556	-0.335921	-0.158508	0.134028	-0.375542	-0.0847623
32.95	31.9399	0.710092	0.155667	-0.304603	-0.136593	-0.170579	0.289567	0.127159
32.78	31.8488	0.77627	0.278782	-0.218038	-0.00913197	0.116725	-0.184184	0.129074
32.98	31.7544	0.827588	0.38152	-0.100241	0.139758	-0.0100308	0.0802936	-0.137507
32.98	31.6633	0.86984	0.462802	0.0384292	0.211359	-0.0738926	0.015315	-0.152466
33.22	31.5803	0.906592	0.51871	0.177414	0.106275	0.0779573	-0.109848	0.147066
32.98	31.4903	0.919751	0.520462	0.261492	-0.174537	-0.0492643	0.191339	0.137261
32.3	31.391	0.905331	0.461216	0.272736	-0.354575	0.0661637	-0.234541	-0.128355
32.45	31.29	0.871073	0.355745	0.234597	-0.147426	-0.0873337	0.246595	-0.0948457
32.45	31.1939	0.823424	0.220811	0.173529	0.307256	0.032201	-0.240654	0.0934555
32.2	31.0822	0.739795	0.0416517	0.0712719	0.471685	0.091078	0.218931	0.0285058
31.04	30.9515	0.617444	-0.165954	-0.0478454	0.128154	-0.146878	-0.146816	0.02137
30.5	30.8221	0.480221	-0.347798	-0.109768	-0.327416	0.121649	0.0484073	0.0714151
30.07	30.709	0.346687	-0.459194	-0.0766772	-0.414191	-0.0522044	0.0451963	-0.184876
30.06	30.6074	0.212717	-0.493978	0.00476927	-0.122274	-0.0814751	-0.14935	-0.179848
30.95	30.5056	0.0658264	-0.467974	0.0467836	0.182585	0.19103	0.241494	0.350669
30.06	30.3897	-0.108369	-0.404855	-0.0172922	0.239905	-0.176959	-0.293426	0.236909
29.6	30.27	-0.29742	-0.298411	-0.15745	0.160087	0.0688518	0.314465	-0.49309
28.69	30.1458	-0.499839	-0.157022	-0.308188	0.0803347	0.0735816	-0.298744	-0.23814
29.64	30.0281	-0.701387	0.0215088	-0.370059	-0.0152378	-0.167449	0.246784	0.668114
28.99	29.9063	-0.910821	0.208559	-0.298887	-0.228229	0.143419	-0.171009	0.151541
28.16	29.7915	-1.11336	0.401393	-0.064358	-0.366059	0.0063014	0.0960573	-0.802317
28.87	29.7057	-1.28374	0.605118	0.303753	-0.148516	-0.203744	-0.0650155	-0.0288775
30.79	29.6271	-1.44512	0.75974	0.627115	0.250297	0.195262	0.0373646	0.794298
29.86	29.522	-1.63414	0.792446	0.70748	0.411631	0.0618261	0.0088492	-0.123258
28.1	29.3989	-1.84029	0.703717	0.509368	0.245331	-0.2649	-0.0220601	-0.637744
28.59	29.2782	-2.0385	0.529073	0.129222	-0.047797	0.222433	0.00699583	0.286673
27.52	29.1574	-2.22777	0.285858	-0.304848	-0.298587	0.0317721	0.0224719	0.414284
25.06	29.0401	-2.40101	0.00589476	-0.63637	-0.365069	-0.275603	-0.0483579	-0.365917
25.76	28.9485	-2.5316	-0.254434	-0.721783	-0.152734	0.278378	0.0390213	-0.171422
25.57	28.8631	-2.63869	-0.496959	-0.573669	0.155648	-0.0890943	-0.0220755	0.266455
25.3	28.7873	-2.71843	-0.700876	-0.255908	0.355768	-0.127691	0.00349697	-0.0277244
25.3	28.7208	-2.77098	-0.853954	0.108935	0.285115	0.186674	-0.00861702	-0.122514
25.15	28.6446	-2.817	-0.971533	0.36332	-0.0746679	-0.0864353	0.0398002	0.133923
24.95	28.5603	-2.8542	-1.04024	0.440235	-0.398272	0.000827353	-0.0646794	-0.00299612
24.74	28.4931	-2.85422	-1.01656	0.382729	-0.306035	-0.00680896	0.0763207	-0.144913
25.16	28.4453	-2.81467	-0.897304	0.233102	0.0891261	-1.69228e-05	-0.112025	0.0644719
25.21	28.3971	-2.75755	-0.719093	0.0138885	0.314091	0.0440596	0.156928	0.06587
25.02	28.3498	-2.68305	-0.49731	-0.203622	0.181331	-0.088526	-0.192161	-0.0743089
25.17	28.3105	-2.58496	-0.242019	-0.341098	-0.0831918	0.0804881	0.20009	0.0219266
25.21	28.2681	-2.47637	0.0122836	-0.375106	-0.20606	-0.0211352	-0.179574	0.021713
25.3	28.2301	-2.35103	0.25475	-0.288408	-0.0901814	-0.0427318	0.136555	-0.0672006
26.33	28.1948	-2.21232	0.465132	-0.115048	0.07219	0.0549651	-0.0867494	0.0310873
27.14	28.1544	-2.07026	0.618875	0.0759033	0.0773276	-0.0181257	0.0403623	0.0829846
27.22	28.1133	-1.92156	0.713499	0.23443	-0.00575054	-0.00358306	0.00656142	-0.0650701
27.29	28.0777	-1.76098	0.754654	0.326508	-0.00259274	-0.0196821	-0.0536351	-0.0811422
27.3	28.0461	-1.59192	0.740499	0.321333	0.0662192	0.033506	0.0811699	0.0716028
27.33	28.0011	-1.43468	0.654283	0.195791	0.0249019	0.00189119	-0.0756685	0.0612948
27.18	27.958	-1.27396	0.528032	0.0193174	-0.0837885	-0.0291514	0.0558683	-0.0115087
26.8	27.9168	-1.11044	0.37926	-0.142646	-0.119335	0.00222678	-0.0360219	-0.0743682
27.09	27.8863	-0.935789	0.234503	-0.226983	-0.000883419	0.0538286	0.0171082	-0.0488096
27	27.8586	-0.760183	0.0946996	-0.231557	0.123164	-0.111436	-0.0240659	0.0712546
27.11	27.8258	-0.594098	-0.0426369	-0.184207	0.0864011	0.104381	0.067796	0.101176
27	27.7893	-0.437511	-0.167659	-0.106624	-0.0529999	0.020725	-0.137872	-0.0651182
26.71	27.7533	-0.287152	-0.267843	-0.0170769	-0.107978	-0.196101	0.228712	-0.146548
26.98	27.7158	-0.146034	-0.340571	0.0600427	-0.0167077	0.276336	-0.331456	0.0717339
27.86	27.6742	-0.0181165	-0.38751	0.106134	0.0918591	-0.16062	0.431979	0.191339
26.66	27.6199	0.0874168	-0.415928	0.114815	0.0794443	-0.0892789	-0.493212	-0.0803796
27.96	27.5814	0.201017	-0.3884	0.144348	0.0189316	0.339855	0.499244	-0.185629
26.93	27.5375	0.300164	-0.334259	0.16284	-0.0808616	-0.463278	-0.461213	0.0189652
28.8	27.5064	0.403642	-0.240284	0.179954	-0.10709	0.355505	0.384533	0.23755
27.03	27.4648	0.485868	-0.147871	0.136058	-0.0764042	-0.0497808	-0.29276	-0.0345822
28.13	27.4197	0.553947	-0.0595699	0.0342905	0.039492	-0.285868	0.22392	-0.247127
27.88	27.3728	0.609859	0.0194572	-0.102145	0.179746	0.484214	-0.194775	0.0667791
27.84	27.3197	0.649735	0.0792901	-0.2402	0.184958	-0.435345	0.218152	0.252218
27.46	27.2671	0.681596	0.127532	-0.319104	0.0094155	0.169623	-0.282401	-0.0772745
27.85	27.2186	0.710737	0.16996	-0.295953	-0.220764	0.183149	0.368572	-0.264033
27.44	27.1767	0.741023	0.210618	-0.162587	-0.281157	-0.457644	-0.458695	0.0875806
29.29	27.153	0.78478	0.259322	0.0531063	-0.0722821	0.480333	0.50347	0.259404
27.49	27.1165	0.80894	0.270787	0.228207	0.175477	-0.260998	-0.486413	-0.170252
28.77	27.0914	0.838666	0.269251	0.331355	0.306513	-0.0452743	0.408245	-0.168243
28.4	27.0508	0.845433	0.219766	0.287996	0.151292	0.25603	-0.28114	0.170793
27.51	27.0077	0.843846	0.143024	0.137837	-0.126885	-0.251231	0.146054	0.146637
27.34	26.9658	0.839107	0.0543619	-0.0478099	-0.269353	0.104454	-0.0240023	-0.156176
27.51	26.9312	0.839134	-0.0277038	-0.187467	-0.164776	0.0236101	-0.0745163	-0.141702
27.51	26.9045	0.845325	-0.0945182	-0.233275	0.0572708	-0.063722	0.125671	0.121418
27.51	26.8817	0.853651	-0.147436	-0.187004	0.179464	0.0257793	-0.132369	0.130597
27.51	26.8626	0.863874	-0.185742	-0.0808476	0.129199	-0.00295303	0.0940166	-0.0934145
27.51	26.8427	0.870778	-0.216245	0.0261426	-0.012921	0.0437746	-0.0247625	-0.148317
27.51	26.8183	0.87051	-0.243369	0.0848858	-0.106732	-0.100762	-0.0497585	0.0854837
27.51	26.8002	0.87494	-0.252779	0.0918719	-0.0748305	0.0979189	0.108781	0.194701
27.51	26.7736	0.868659	-0.261675	0.032537	-0.0205924	-0.00939674	-0.137685	-0.127163
27.51	26.7567	0.871453	-0.245563	-0.0316424	0.037842	-0.0907912	0.138827	-0.186086
27.51	26.7497	0.884031	-0.204644	-0.0658164	0.0621977	0.0910057	-0.134326	0.136715
27.51	26.7452	0.897707	-0.154832	-0.068908	0.0120129	-0.0128994	0.11511	0.13816
27.51	26.7359	0.904008	-0.111929	-0.0518608	-0.0659034	-0.0594818	-0.0753409	-0.132927
27.51	26.7298	0.910754	-0.0707808	-0.00917448	-0.0540922	0.0725332	0.0208705	-0.0725923
27.51	26.7205	0.910755	-0.0421417	0.0356912	0.0301009	-0.0342615	0.0377564	0.092434
27.51	26.708	0.903636	-0.0265577	0.0681509	0.0889305	-0.00305621	-0.08458	0.0362545
27.51	26.6946	0.891866	-0.0184079	0.0835072	0.0543979	0.015297	0.114059	-0.028987
27.51	26.6772	0.872208	-0.0167595	0.0754264	-0.0479366	-0.00830509	-0.118822	-0.0269074
27.51	26.6616	0.851235	-0.00784464	0.0584634	-0.0923389	0.0218029	0.103751	-0.0186983
27.51	26.6523	0.834142	0.0191647	0.0434372	-0.0261502	-0.0701503	-0.079851	0.0320252
27.51	26.6468	0.817878	0.0613424	0.0203771	0.0506429	0.0863318	0.039534	0.0367029
27.51	26.6345	0.790384	0.102401	-0.0331386	0.0263586	-0.0300095	0.013448	-0.0630659
27.51	26.6151	0.751424	0.140791	-0.104888	-0.0294459	-0.0545853	-0.0553102	-0.0140541
27.51	26.5979	0.711546	0.18862	-0.151739	0.0157407	0.125537	0.0828994	0.117346
27.51	26.5851	0.673223	0.246078	-0.148005	0.103174	-0.145802	-0.101163	-0.0426413
27.51	26.5695	0.629042	0.298531	-0.0999712	0.0495029	0.071252	0.102994	-0.177698
27.51	26.5485	0.576504	0.336962	-0.0190237	-0.136058	0.0918295	-0.0750977	0.137785
27.51	26.5323	0.526885	0.369408	0.0931969	-0.19907	-0.229167	0.0218346	0.234609
27.51	26.5226	0.482422	0.391723	0.204989	-0.0120073	0.202955	0.0375012	-0.279799
27.51	26.5123	0.435223	0.386048	0.260228	0.223648	-0.0174417	-0.101539	-0.27562
27.51	26.4985	0.381666	0.34075	0.222389	0.221762	-0.202802	0.165363	0.449821
27.34	26.4707	0.310566	0.240753	0.080729	-0.0527265	0.306283	-0.211211	0.266405
25.79	26.4344	0.229064	0.101196	-0.10279	-0.261172	-0.156033	0.260663	-0.576415
25.51	26.4089	0.159314	-0.0397309	-0.225883	-0.113643	-0.153403	-0.313407	-0.183302
27.38	26.3887	0.0964134	-0.177041	-0.252371	0.171439	0.340643	0.338775	0.637265
25.59	26.3614	0.0278343	-0.315839	-0.195274	0.194352	-0.23829	-0.322425	0.0618543
25.5	26.3369	-0.0350414	-0.431501	-0.0604725	-0.0445514	-0.0551968	0.272886	-0.632835
25.96	26.3236	-0.0823499	-0.502656	0.116153	-0.214283	0.289395	-0.204212	0.0520527
25.89	26.322	-0.113758	-0.525993	0.259686	-0.113086	-0.311389	0.0979533	0.563553
25.89	26.3113	-0.152211	-0.530926	0.269322	0.0831297	0.0806798	0.0323411	-0.190592
25.71	26.2886	-0.201018	-0.522296	0.129428	0.163462	0.280902	-0.146491	-0.419262
25.41	26.2696	-0.242878	-0.477614	-0.0788158	0.115766	-0.465253	0.240574	0.336129
25.95	26.2564	-0.274406	-0.392631	-0.264086	-0.00202482	0.263885	-0.318348	0.216375
25.12	26.2475	-0.297073	-0.273473	-0.352199	-0.128236	0.200782	0.365713	-0.440726
24.49	26.2408	-0.313058	-0.130352	-0.304885	-0.1868	-0.581303	-0.378052	0.0126376
26.6	26.2447	-0.313769	0.0360352	-0.120315	-0.0955906	0.549934	0.346639	0.475671
25.97	26.2525	-0.307087	0.202228	0.125422	0.0833772	-0.101645	-0.289039	-0.293554
26.5	26.2652	-0.2932	0.351875	0.337273	0.209072	-0.470015	0.211414	-0.42586
27.76	26.2767	-0.280716	0.459148	0.415128	0.141372	0.731134	-0.136954	0.5417
26.49	26.2634	-0.295768	0.484454	0.289585	-0.0966055	-0.446718	0.098843	0.292232
25.85	26.2491	-0.31249	0.461504	0.0515706	-0.176602	-0.123513	-0.0631091	-0.646106
26.89	26.2517	-0.311178	0.422051	-0.174188	0.00166594	0.539025	-0.00114679	-0.130597
26.24	26.2513	-0.31326	0.347919	-0.334939	0.115056	-0.576724	0.0781891	0.628811
25.93	26.2479	-0.319154	0.247354	-0.374391	0.000197171	0.290091	-0.147069	0.00389607
25.56	26.2515	-0.318335	0.144263	-0.260756	-0.135578	0.110503	0.200629	-0.561937
25.58	26.2653	-0.307767	0.0514848	-0.0324159	-0.0634204	-0.416109	-0.252231	0.0698653
27.58	26.2777	-0.301174	-0.0418384	0.200787	0.121819	0.456055	0.286828	0.443393
25.77	26.2795	-0.309626	-0.143408	0.333178	0.165672	-0.223347	-0.286443	-0.0938952
25.93	26.2779	-0.325681	-0.236241	0.329491	0.0168674	-0.0883419	0.263924	-0.286386
25.5	26.274	-0.347664	-0.30885	0.201315	-0.152357	0.293159	-0.219358	0.0709749
25.95	26.2761	-0.366415	-0.342937	0.0138525	-0.134528	-0.302014	0.157215	0.158378
25.38	26.2858	-0.38024	-0.334204	-0.163779	0.0338068	0.134478	-0.0998474	-0.0257468
25.49	26.2932	-0.400167	-0.298801	-0.289426	0.12065	0.061699	0.0494108	-0.0844543
25.38	26.2982	-0.426604	-0.24256	-0.322533	0.043477	-0.148557	-0.000773958	-0.0319753
25.48	26.3075	-0.452378	-0.163562	-0.24035	-0.0558682	0.11845	-0.0435228	0.0526731
25.6	26.3208	-0.478242	-0.0721241	-0.0726039	-0.0546687	-0.0723105	0.068284	0.080903
25.73	26.3262	-0.517363	0.00568655	0.104257	0.000430919	0.0640517	-0.0705961	-0.062876
26.07	26.3246	-0.568686	0.0638278	0.236626	0.0400799	-0.0364571	0.0706877	-0.0949989
25.78	26.3267	-0.620142	0.113112	0.305794	0.0521907	-0.0439	-0.0701029	0.110645
26.29	26.3313	-0.672466	0.149729	0.290902	0.0148142	0.137216	0.0582337	0.0691405
25.78	26.3271	-0.737375	0.158315	0.179369	-0.0643604	-0.177031	-0.0303122	-0.167194
25.69	26.3241	-0.803437	0.154043	0.0222475	-0.0676083	0.136816	0.000802863	0.0150316
25.23	26.3189	-0.873185	0.137902	-0.134103	0.0193465	-0.0206656	0.0184709	0.187145
25.05	26.3127	-0.943965	0.117804	-0.238413	0.105179	-0.12094	-0.0136638	-0.0985407
25.29	26.3117	-1.00792	0.107594	-0.250826	0.0889174	0.218482	-0.0231435	-0.174917
25.29	26.3137	-1.06636	0.107775	-0.178219	-0.0505223	-0.225156	0.0840206	0.161926
25.29	26.3196	-1.11753	0.119452	-0.0535574	-0.176087	0.110353	-0.166314	0.137482
25.2	26.3272	-1.16308	0.137109	0.0693039	-0.134511	0.0840742	0.256543	-0.226439
25.07	26.3393	-1.19944	0.159452	0.147785	0.0753174	-0.259587	-0.341942	-0.0782496
26.74	26.3578	-1.22457	0.180514	0.152712	0.238148	0.28597	0.392871	0.258402
24.73	26.362	-1.26035	0.166898	0.0546001	0.12322	-0.132862	-0.388835	-0.0181616
25.19	26.3725	-1.28408	0.14156	-0.0690036	-0.107568	-0.0676819	0.34276	-0.192637
25.1	26.3861	-1.29831	0.100278	-0.161512	-0.21711	0.16467	-0.275541	0.0632617
25.19	26.4052	-1.30001	0.0451903	-0.175433	-0.106905	-0.130157	0.19421	0.105853
25	26.4265	-1.29276	-0.0282465	-0.105164	0.0840829	0.0226346	-0.117819	-0.094917
25.07	26.445	-1.28187	-0.124208	0.0186999	0.159337	0.0540177	0.0595767	-0.0157338
25.01	26.465	-1.26272	-0.23138	0.1582	0.0892111	-0.0341839	-0.0227347	0.111037
24.9	26.4842	-1.23726	-0.342775	0.258449	-0.031254	-0.0431893	0.0100258	-0.0814675
24.88	26.5135	-1.19378	-0.434434	0.29027	-0.0825036	0.0805879	-0.0234951	-0.0846465
24.88	26.5433	-1.1429	-0.510076	0.210123	-0.0960482	-0.0496943	0.0390641	0.128255
24.75	26.5672	-1.09163	-0.568905	0.0197316	-0.087348	-0.0191113	-0.0307579	0.0489829
24.76	26.6013	-1.02286	-0.581499	-0.200864	0.0229584	0.0917884	-0.0115615	-0.130401
24.87	26.6374	-0.945732	-0.55255	-0.391921	0.154688	-0.15165	0.0758704	-0.0554191
25.26	26.6788	-0.857288	-0.477082	-0.482234	0.167597	0.151376	-0.157769	0.139286
25.1	26.7221	-0.762079	-0.362561	-0.436518	-0.0109317	-0.0679729	0.24289	0.0477878
25.11	26.7708	-0.657071	-0.21123	-0.249045	-0.229363	-0.0789822	-0.31959	-0.147649
26.39	26.83	-0.538578	-0.0292828	0.038106	-0.250859	0.19855	0.361298	-0.052995
26.49	26.8887	-0.420017	0.152764	0.320407	-0.0361854	-0.233923	-0.366857	0.125062
28	26.9496	-0.300989	0.318987	0.507597	0.245262	0.149435	0.330816	0.073409
27.9	26.9941	-0.203338	0.430627	0.511461	0.299676	0.0289262	-0.248743	-0.132325
27.69	27.031	-0.118774	0.491925	0.352071	0.100961	-0.162516	0.156982	-0.0286968
27.57	27.0661	-0.0413661	0.511639	0.103615	-0.161609	0.185048	-0.0690774	0.148594
27.42	27.0968	0.0262499	0.492616	-0.147175	-0.282624	-0.104906	0.00159599	-0.0247358
27.1	27.1326	0.0943366	0.455209	-0.303639	-0.157445	-0.00213333	0.0383172	-0.132531
27.81	27.1704	0.159275	0.403032	-0.33056	0.0859861	0.0514707	-0.0587013	0.0488704
27.69	27.2082	0.218373	0.339215	-0.243159	0.237661	-0.044633	0.0606134	0.101522
27.71	27.242	0.266855	0.26383	-0.0976623	0.182196	0.0338398	-0.0473697	-0.064395
27.71	27.2697	0.302321	0.180164	0.041365	-0.0120627	-0.0441809	0.0342823	-0.0560167
27.7	27.2933	0.32704	0.0975004	0.129375	-0.170019	0.0748857	-0.0232608	0.0821751
27.71	27.3098	0.338796	0.0203381	0.145462	-0.174314	-0.062905	0.0310362	0.0178843
27.78	27.334	0.354389	-0.0261349	0.124713	-0.0127491	-0.00922215	-0.0592629	-0.0586964
27.78	27.3615	0.369947	-0.0459117	0.0822795	0.134451	0.0802734	0.090895	-0.0245409
27.8	27.391	0.384376	-0.0451171	0.0355031	0.124888	-0.100064	-0.120697	0.0287016
27.85	27.4233	0.398604	-0.0310218	-0.00132094	-0.00476995	0.0455781	0.137747	0.0403111
27.84	27.4512	0.405078	-0.0225552	-0.0338992	-0.116963	0.0418108	-0.137763	-0.019932
27.8	27.4767	0.406162	-0.0257692	-0.055775	-0.0865548	-0.0816986	0.127922	-0.0414947
27.88	27.5019	0.404504	-0.0439942	-0.0619379	0.0463821	0.0459098	-0.109507	0.0194229
27.88	27.523	0.396622	-0.0850773	-0.0593868	0.114734	0.026827	0.0843661	0.0384664
27.8	27.5377	0.381177	-0.149772	-0.049658	0.0452203	-0.0550177	-0.0434186	-0.00462301
27.8	27.5543	0.368167	-0.220545	-0.0153594	-0.0478097	0.0290818	-0.00347693	-0.0140293
27.8	27.5794	0.366177	-0.280082	0.0481829	-0.0542816	0.00681067	0.0410348	-0.0257776
27.85	27.6085	0.370851	-0.327873	0.109253	-0.0218638	-0.0386852	-0.0771514	-0.0328966
27.8	27.6393	0.380001	-0.362193	0.133525	-0.0256098	0.0421872	0.10805	0.0653613
27.8	27.6704	0.392147	-0.380662	0.0994452	-0.0428324	-0.015549	-0.132485	0.0645659
27.84	27.7013	0.407178	-0.379355	0.0100685	0.00713783	-0.0194592	0.150852	-0.116685
27.77	27.7354	0.42861	-0.350879	-0.103484	0.117395	0.0393527	-0.163008	-0.0742758
27.87	27.7715	0.455231	-0.295657	-0.204999	0.138273	-0.0437508	0.160643	0.163262
27.85	27.8036	0.480739	-0.221705	-0.263109	-0.027175	0.0315253	-0.138589	0.0625029
27.85	27.8407	0.514627	-0.119486	-0.232613	-0.212443	0.0134987	0.103427	-0.186239
27.8	27.8879	0.562326	0.0123095	-0.104441	-0.192469	-0.0908711	-0.0728376	-0.0579203
28.99	27.9411	0.618367	0.156349	0.0732159	0.0276746	0.112736	0.0340313	0.173711
29.45	27.9877	0.667652	0.281295	0.217066	0.212923	-0.0464005	0.00979609	0.0354608
29.35	28.0263	0.707403	0.37307	0.27627	0.196836	-0.0490518	-0.0381489	-0.129841
29.59	28.0616	0.742121	0.431069	0.244651	0.0248083	0.124211	0.0539729	-0.00278853
29.2	28.0919	0.769967	0.451428	0.139837	-0.14701	-0.126385	-0.0518875	0.0827582
29.18	28.1225	0.796378	0.44217	0.0119187	-0.175037	0.0581838	0.0374904	0.00368594
29.1	28.152	0.819912	0.405431	-0.095672	-0.0648845	0.0369552	-0.0178268	-0.0457398
29.01	28.1815	0.841758	0.347981	-0.148271	0.0833305	-0.101695	0.00275154	-0.0144948
29	28.2174	0.86823	0.282375	-0.130028	0.162309	0.099041	-0.00614326	0.013685
29	28.2474	0.885531	0.196562	-0.0815895	0.0842872	-0.0617224	0.0248671	0.00470481
29	28.2699	0.891264	0.0931947	-0.0345769	-0.0676926	0.040216	-0.0442499	0.0407363
28.95	28.2836	0.884279	-0.0200168	-0.0060147	-0.130882	-0.00885413	0.0731596	0.0103326
28.8	28.2975	0.874745	-0.120185	0.0185376	-0.0272536	-0.0354049	-0.0992598	-0.0724624
28.94	28.3145	0.866292	-0.193905	0.0474751	0.106837	0.0779057	0.108734	-0.021436
28.96	28.3294	0.853821	-0.24186	0.0718612	0.0837495	-0.105187	-0.098634	0.0934534
28.99	28.3441	0.839436	-0.259509	0.0905122	-0.0638988	0.0948829	0.0700127	0.0330538
29.09	28.3557	0.820312	-0.250662	0.0946691	-0.139737	-0.0263047	-0.022411	-0.122939
28.76	28.3705	0.803593	-0.210254	0.0896956	-0.0123778	-0.0757705	-0.0373461	-0.0206449
29.28	28.3866	0.787171	-0.14796	0.064439	0.160642	0.137854	0.0907094	0.132703
29.12	28.3932	0.759352	-0.0864932	-0.000278109	0.127549	-0.11227	-0.121749	-0.00584978
29	28.3987	0.72956	-0.0225235	-0.0763098	-0.0709038	0.038151	0.136821	-0.0976247
28.51	28.3995	0.694597	0.0340384	-0.142662	-0.199538	0.0337461	-0.136638	0.0151217
28.98	28.3976	0.657361	0.0820328	-0.168252	-0.0785914	-0.0595433	0.132463	0.0770692
29	28.4009	0.627193	0.129077	-0.124336	0.181212	0.0519121	-0.128947	-0.00409935
29	28.4066	0.601705	0.167986	-0.0260853	0.242169	-0.063489	0.115585	-0.0899066
29.09	28.408	0.573842	0.186422	0.0836683	-0.0252273	0.0903155	-0.0883967	-0.0122855
29.19	28.412	0.55149	0.19171	0.178338	-0.306416	-0.063043	0.0546554	0.136828
29.23	28.4195	0.535893	0.18439	0.22415	-0.24258	-0.063312	-0.0266633	0.000379887
29.3	28.4254	0.521475	0.157228	0.189616	0.123876	0.214208	0.00452257	-0.202678
29.41	28.4283	0.506642	0.109909	0.0768885	0.392878	-0.246672	0.0180643	0.0467644
29.6	28.4327	0.496367	0.0520314	-0.0737536	0.244911	0.0887018	-0.0425518	0.269034
28.89	28.4284	0.480094	-0.0224935	-0.224366	-0.213746	0.18503	0.0728746	-0.132801
27.37	28.4303	0.474526	-0.0852116	-0.292721	-0.449577	-0.350568	-0.0913719	-0.264613
28.98	28.4511	0.493136	-0.114367	-0.233111	-0.175953	0.225721	0.064965	0.201482
28.92	28.47	0.512836	-0.137785	-0.105097	0.244973	0.0700611	-0.0142241	0.159907
28.99	28.4809	0.525687	-0.166247	0.0311774	0.355372	-0.2794	-0.0337604	-0.219592
29.3	28.4956	0.543485	-0.184968	0.148724	0.115355	0.260901	0.0732891	-0.0133843
28.8	28.5061	0.557319	-0.202926	0.202652	-0.197916	-0.0657111	-0.104171	0.165232
28.9	28.5141	0.568134	-0.216744	0.185369	-0.262887	-0.124442	0.133319	-0.0961425
29.1	28.5244	0.580737	-0.217562	0.119792	-0.0499847	0.173881	-0.159776	-0.0627993
29.12	28.5329	0.590235	-0.208712	0.0277443	0.160348	-0.0911101	0.175242	0.152508
28.97	28.5361	0.59267	-0.191907	-0.0602199	0.152501	-0.00660283	-0.16422	-0.0492482
29	28.5497	0.604365	-0.145651	-0.0913658	0.020413	0.0403894	0.122908	-0.14364
29	28.5661	0.616511	-0.0819787	-0.076712	-0.0943436	-0.0511881	-0.0749821	0.111299
28.99	28.5751	0.616956	-0.0197039	-0.0531061	-0.119634	0.0779077	0.033172	0.100797
28.92	28.5779	0.606322	0.0391973	-0.035473	-0.0379879	-0.0859222	0.0121943	-0.126727
29.4	28.582	0.592522	0.102797	-0.0186485	0.0933282	0.0511584	-0.0556281	-0.0339011
29.65	28.5834	0.571195	0.16435	-0.00973739	0.138671	0.02483	0.0903018	0.107749
29.41	28.5846	0.544919	0.224798	-0.000689368	0.0516025	-0.100509	-0.105763	-0.0129672
29.55	28.5905	0.518847	0.286964	0.0199065	-0.0863039	0.123898	0.0928084	-0.0741668
29.39	28.5935	0.484754	0.336201	0.0379235	-0.167224	-0.0860161	-0.056064	0.0244881
29.22	28.596	0.444758	0.369974	0.0526668	-0.0935714	0.0143651	0.00758713	0.0524651
29.68	28.5994	0.40039	0.385487	0.0616502	0.0909279	0.0575421	0.040504	-0.0275175
29.56	28.5975	0.34461	0.370769	0.0503986	0.201521	-0.107758	-0.0780652	-0.041697
29.39	28.5913	0.278949	0.326598	0.0238985	0.126673	0.133902	0.107248	0.0462778
28.73	28.5815	0.2047	0.257239	-0.00466772	-0.0673371	-0.100534	-0.115758	0.041385
29	28.5794	0.134771	0.182047	-0.00782108	-0.186089	0.00229494	0.0983397	-0.0520214
28.69	28.579	0.0631786	0.0969803	0.000251804	-0.154145	0.0956765	-0.0708443	-0.0762368
28.5	28.5743	-0.0164511	-0.00286975	-0.00300932	-0.0149575	-0.138782	0.0424754	0.0642508
28.46	28.5665	-0.102344	-0.110614	-0.0209413	0.148366	0.120057	-0.0106028	0.129081
28.4	28.5562	-0.192997	-0.217507	-0.0461635	0.2251	-0.0420592	-0.0170767	-0.089131
27.99	28.5472	-0.283364	-0.30983	-0.0597466	0.133887	-0.0584458	0.0393548	-0.167713
27.99	28.541	-0.370903	-0.377973	-0.0497038	-0.105133	0.127681	-0.0595649	0.12603
27.52	28.5339	-0.458439	-0.420509	-0.0201358	-0.318956	-0.135438	0.0761767	0.188271
27.26	28.5316	-0.538971	-0.426376	0.0308049	-0.260609	0.0840291	-0.0853107	-0.163335
27.79	28.5394	-0.606226	-0.389382	0.0910439	0.0865437	-0.00801082	0.0724226	-0.213683
28.04	28.5511	-0.667092	-0.324469	0.118068	0.386872	-0.0992453	-0.0527625	0.17653
28.12	28.5546	-0.734577	-0.256138	0.0711702	0.295891	0.192704	0.0322975	0.225734
27.49	28.5486	-0.809729	-0.191472	-0.0363635	-0.102578	-0.16664	0.00928542	-0.161408
27.02	28.5512	-0.871906	-0.108665	-0.129199	-0.360443	0.028569	-0.0634688	-0.204443
27.69	28.5661	-0.915986	-0.00633316	-0.160684	-0.241531	0.110313	0.100842	0.110191
27.7	28.5887	-0.947243	0.100028	-0.129368	0.0621532	-0.193271	-0.12746	0.166486
27.77	28.6171	-0.968512	0.195092	-0.0588849	0.223005	0.164553	0.128123	-0.0692906
27.85	28.6382	-0.994825	0.250557	-0.00128293	0.121305	-0.0470998	-0.0998974	-0.170387
27.78	28.6554	-1.02286	0.265342	0.0307546	-0.0229197	-0.0614725	0.0618476	0.068587
27.65	28.676	-1.04512	0.248926	0.0472278	-0.0177563	0.111195	-0.022289	0.197797
27.57	28.6946	-1.06726	0.198737	0.0467086	0.024597	-0.116853	-0.0178844	-0.101113
27.7	28.7106	-1.08992	0.121923	0.0409468	-0.0565168	0.109782	0.0619811	-0.210791
27.75	28.7302	-1.10612	0.0379901	0.05293	-0.177702	-0.072532	-0.103069	0.160037
27.75	28.7596	-1.10929	-0.034526	0.0895012	-0.120279	-0.0331307	0.123573	0.197317
27.83	28.7902	-1.10914	-0.0992521	0.113966	0.119899	0.152954	-0.131655	-0.259004
27.83	28.8203	-1.10832	-0.153521	0.0963912	0.302823	-0.203302	0.130832	-0.152338
27.78	28.8469	-1.11079	-0.196875	0.0205044	0.179164	0.127151	-0.123421	0.350965
27.27	28.8621	-1.12498	-0.233229	-0.106685	-0.186764	0.0673755	0.12494	0.08699
26.24	28.8791	-1.13623	-0.237744	-0.214863	-0.372741	-0.225921	-0.118439	-0.376801
27.48	28.9118	-1.12878	-0.188334	-0.236036	-0.131237	0.206254	0.0819706	-0.0197801
27.84	28.9471	-1.11721	-0.107045	-0.180973	0.237124	-0.0609319	-0.0363663	0.321903
27.89	28.9808	-1.1067	-0.0102897	-0.0760944	0.313932	-0.0904322	-0.00753677	-0.0281942
28.15	29.0132	-1.09746	0.0903011	0.0469646	0.0416749	0.158713	0.0475214	-0.246964
28.28	29.0462	-1.08779	0.18507	0.155723	-0.2461	-0.12002	-0.0781207	0.0540348
27.99	29.0803	-1.07771	0.262484	0.219121	-0.23202	0.0189165	0.09242	0.166629
28.36	29.1106	-1.07284	0.305555	0.210634	0.0295015	0.0614443	-0.0905514	-0.0610804
28.35	29.129	-1.08202	0.298228	0.125361	0.223042	-0.0632882	0.0845107	-0.083551
28.34	29.1411	-1.09856	0.250307	0.0114791	0.1811	0.0481956	-0.0553993	0.0857008
28.32	29.1565	-1.11083	0.182737	-0.0670106	0.000332625	-0.0527379	0.00235159	0.0138686
28.2	29.1692	-1.12409	0.0983213	-0.0896372	-0.155261	0.0493432	0.0638477	-0.11096
27.8	29.178	-1.13834	0.00775578	-0.0540374	-0.163679	0.011133	-0.124727	0.0755494
27.98	29.1926	-1.14138	-0.0628364	0.0353481	-0.016804	-0.102909	0.17577	0.132133
27.98	29.2216	-1.12294	-0.0938467	0.142062	0.134676	0.134089	-0.229684	-0.194769
27.99	29.2514	-1.09692	-0.100853	0.179944	0.0975553	-0.0961339	0.264664	-0.168568
28.46	29.2825	-1.06254	-0.0857768	0.108711	-0.0571104	0.0181939	-0.261509	0.349114
28.84	29.326	-1.00751	-0.0399512	-0.050107	-0.104354	0.0646373	0.204632	0.162289
27.83	29.3741	-0.940074	0.0168702	-0.264202	-0.0187368	-0.153658	-0.107695	-0.555202
28.18	29.4379	-0.849202	0.0836687	-0.44684	0.0756149	0.201759	-0.0284117	-0.0829302
28.86	29.5076	-0.747208	0.128599	-0.54597	0.00292226	-0.202589	0.1597	0.691535
28.09	29.5595	-0.660909	0.106328	-0.539855	-0.170089	0.109399	-0.250731	-0.0675989
28.48	29.616	-0.567411	0.0402565	-0.351363	-0.0840588	0.157517	0.312516	-0.705462
28.86	29.6798	-0.464251	-0.0631591	0.0112762	0.239559	-0.508457	-0.362961	0.204225
31.66	29.7347	-0.369927	-0.217795	0.438004	0.337026	0.634664	0.394186	0.645234
28.96	29.7705	-0.295348	-0.41754	0.800541	-0.0116461	-0.260005	-0.366086	-0.282032
28.93	29.8259	-0.198094	-0.584415	1.04949	-0.368395	-0.430767	0.291378	-0.479985
30.99	29.9027	-0.0759039	-0.691224	1.0775	-0.342481	0.882063	-0.230903	0.223651
29.94	29.9857	0.0534265	-0.744205	0.779431	-0.0036917	-0.742747	0.183899	0.276767
29.7	30.0787	0.191252	-0.734847	0.165212	0.304671	0.0370127	-0.171037	-0.102703
29.66	30.1456	0.296688	-0.707492	-0.693277	0.245993	0.752019	0.19236	-0.183701
27.22	30.1844	0.368085	-0.653175	-1.53097	0.0184487	-0.939415	-0.164105	0.0681459
28.99	30.2595	0.476219	-0.474982	-1.93235	0.0453785	0.421821	0.0812985	0.256715
29.44	30.3721	0.623271	-0.173938	-1.70897	0.070743	0.260338	-0.027153	-0.213065
29.35	30.5087	0.791885	0.201764	-0.9212	-0.298964	-0.664175	-0.0251111	-0.410354
32.28	30.6637	0.971228	0.595321	0.180807	-0.751555	0.53103	0.0396363	0.366829
34.21	30.8093	1.12592	0.91566	1.20437	-0.54149	-0.077937	-0.0253031	0.456438
34.92	30.9368	1.24133	1.10429	1.8172	0.548611	-0.253913	0.0159693	-0.510893
36.56	31.0422	1.31008	1.12985	1.84391	1.53941	0.28048	0.00669858	-0.403099
36.54	31.1255	1.33067	0.989855	1.31401	1.11376	-0.050532	-0.00908912	0.709303
32.99	31.1784	1.29562	0.699125	0.432432	-0.727725	-0.099829	0.023286	0.347126
30	31.2342	1.24383	0.348618	-0.424517	-2.13839	0.0770785	0.00322621	-0.781666
29.99	31.3456	1.23439	0.0543991	-0.909142	-1.37521	0.0131175	-0.136367	-0.279631
32.84	31.4717	1.22287	-0.206602	-1.01135	0.874852	-0.214322	0.287923	0.61683
34.27	31.5865	1.1783	-0.453781	-0.863073	2.29935	0.357077	-0.42298	0.237724
32.69	31.6714	1.07941	-0.693085	-0.635692	1.39462	-0.209097	0.544143	-0.41115
30	31.7249	0.926721	-0.894923	-0.424261	-0.890992	-0.109692	-0.555841	-0.159591
30.83	31.8158	0.79743	-0.940291	-0.155469	-2.10681	0.451731	0.440541	0.328017
29.97	31.9246	0.673264	-0.841531	0.11017	-1.22712	-0.716106	-0.270494	-0.044453
33.42	32.0566	0.559616	-0.60887	0.334184	0.670569	0.627653	0.0476795	-0.23817
34.96	32.1801	0.421233	-0.316883	0.432703	1.63549	-0.130983	0.176439	0.133754
33.65	32.2931	0.255409	-0.00779988	0.410165	0.978888	-0.52961	-0.332104	0.173459
34.07	32.4062	0.0734277	0.293256	0.328492	-0.348533	0.985548	0.383384	-0.16694
30.66	32.4975	-0.146699	0.526794	0.213933	-1.0841	-0.903552	-0.291892	-0.113699
33.35	32.6073	-0.36033	0.717754	0.172761	-0.713701	0.293797	0.0679637	0.272246
33.66	32.6987	-0.605334	0.799933	0.145632	0.0274653	0.462959	0.232431	-0.086811
32	32.7816	-0.868976	0.778149	0.121193	0.481307	-0.859052	-0.508393	-0.229644
35.08	32.8854	-1.11772	0.691617	0.101981	0.583574	0.682794	0.67309	0.30496
31.91	32.956	-1.40729	0.481824	-0.0405088	0.348645	-0.183673	-0.690115	-0.00988963
30.92	33.0175	-1.70943	0.202178	-0.259702	0.0033876	-0.164256	0.594548	-0.312784
30.12	33.0572	-2.03272	-0.122313	-0.494984	-0.381367	0.210396	-0.384144	0.274889
29.46	33.0987	-2.34617	-0.413592	-0.598419	-0.582095	-0.0694013	0.109853	0.303725
28.85	33.1545	-2.63006	-0.609128	-0.467583	-0.356107	0.0195157	0.180743	-0.543506
29.64	33.2533	-2.84974	-0.647059	-0.080173	0.261282	-0.240883	-0.488569	-0.241387
32.34	33.3672	-3.03456	-0.568507	0.369804	0.647808	0.378726	0.689674	0.620196
30.17	33.423	-3.26263	-0.484454	0.594689	0.303827	-0.131835	-0.696943	0.0901907
29.96	33.473	-3.47516	-0.338446	0.605283	-0.194725	-0.242784	0.583091	-0.394311
29.88	33.5271	-3.65644	-0.124004	0.44462	-0.301991	0.403255	-0.396416	-0.0271629
29.99	33.5801	-3.80761	0.136612	0.179033	-0.103984	-0.212301	0.174501	0.12221
30.34	33.651	-3.90492	0.442346	-0.0719987	0.0325725	-0.173334	0.0383531	0.0916932
30.37	33.7305	-3.95538	0.747922	-0.25626	-0.0814502	0.379048	-0.2356	0.0551579
30.15	33.8218	-3.9543	1.01654	-0.3454	-0.156608	-0.220357	0.384486	-0.24712
30.06	33.9221	-3.90408	1.20396	-0.356436	0.0830797	-0.194944	-0.476743	-0.197013
33.04	34.0393	-3.79751	1.27972	-0.321137	0.417719	0.473968	0.470951	0.432359
30.83	34.1229	-3.68978	1.15248	-0.350285	0.252038	-0.372995	-0.362415	0.193399
30.78	34.1917	-3.56057	0.846389	-0.379849	-0.274058	0.0694722	0.239992	-0.477898
30.6	34.2836	-3.36785	0.43509	-0.278863	-0.487374	0.217019	-0.147213	-0.109252
30.56	34.3815	-3.12981	-0.0683493	-0.0463732	-0.17842	-0.409986	0.0661204	0.39436
32.06	34.4803	-2.85263	-0.627473	0.277183	0.306499	0.444427	0.00385219	0.0526832
31.29	34.5947	-2.52216	-1.17349	0.630438	0.475283	-0.275187	-0.0633374	-0.280832
31.92	34.7246	-2.1409	-1.657	0.88589	0.120328	-0.114854	0.0789299	-0.094519
32.13	34.8588	-1.72495	-2.04984	0.894914	-0.434885	0.516137	-0.0652864	0.139312
30.6	34.9868	-1.28987	-2.32748	0.57755	-0.584143	-0.659789	0.0347386	0.189176
32.43	35.1131	-0.835005	-2.45126	-0.00953852	-0.0661326	0.413941	0.0117697	-0.00895205
32.09	35.2273	-0.374858	-2.40688	-0.716488	0.620569	0.142513	-0.0532439	-0.336572
32.44	35.3547	0.114345	-2.14659	-1.27317	0.761943	-0.659618	0.0918378	-0.00374923
33.55	35.4909	0.624109	-1.67935	-1.48285	0.0526155	0.733023	-0.157162	0.443047
33.48	35.623	1.13632	-1.04523	-1.25949	-0.893137	-0.28486	0.254248	-0.0539123
34.48	35.7789	1.67622	-0.250196	-0.58701	-0.967709	-0.360605	-0.370798	-0.490121
40.16	35.969	2.24776	0.65121	0.353953	0.0171046	0.653419	0.421941	0.0397299
42.28	36.1413	2.78647	1.5052	1.17213	0.951606	-0.481447	-0.417077	0.405629
44.7	36.2818	3.26788	2.20709	1.57027	0.874615	0.106466	0.396954	0.0677314
44.16	36.3693	3.66372	2.67094	1.41392	-0.0427511	0.264055	-0.304694	-0.279991
43.65	36.4315	4.00128	2.9063	0.853488	-0.678472	-0.309394	0.215812	-0.0483725
43.74	36.4881	4.30192	2.94022	0.162195	-0.41234	0.0985532	-0.136975	0.219684
43.95	36.545	4.57168	2.79479	-0.402115	0.214406	0.0864682	0.0711983	0.0362674
43	36.5949	4.80249	2.48486	-0.686249	0.33096	-0.0548477	-0.0257154	-0.186794
42.99	36.6433	5.00005	2.04982	-0.6437	-0.0865201	-0.113529	0.0194527	-0.00927031
42.76	36.7049	5.17945	1.5428	-0.348557	-0.306668	0.179094	-0.0711537	0.149326
42.81	36.7549	5.31265	0.963663	-0.0297276	0.00695355	-0.0510609	0.153796	-0.0821158
42.48	36.7747	5.37922	0.324126	0.111453	0.43925	-0.153069	-0.211889	-0.0525584
42.91	36.7708	5.38733	-0.32225	0.0282807	0.406188	0.334383	0.266532	0.24194
40.26	36.7458	5.3448	-0.915555	-0.189114	-0.132216	-0.265803	-0.259866	-0.0225802
40.05	36.7567	5.31769	-1.33369	-0.296656	-0.50697	-0.0227065	0.183673	-0.283591
39.99	36.8046	5.31091	-1.55139	-0.192686	-0.376271	0.203477	-0.12271	-0.029725
40.78	36.8686	5.30235	-1.6058	0.0698319	-0.00306866	-0.213539	0.0546995	0.222147
41.51	36.9423	5.28368	-1.53792	0.371254	0.240118	0.0851391	0.00139166	0.0776946
41.51	37.0161	5.24332	-1.4029	0.557209	0.237466	0.0381787	-0.0465187	-0.207221
41.56	37.0788	5.16801	-1.25883	0.507516	0.123821	-0.0578099	0.083122	-0.136917
41.52	37.1221	5.04888	-1.14889	0.205086	0.0399085	0.0390244	-0.0794344	0.265847
40.77	37.1611	4.90387	-1.06946	-0.219788	0.000139959	-0.00411758	0.0587207	0.254993
39.98	37.2052	4.74591	-1.00934	-0.584839	-0.106718	0.000202135	-0.0274843	-0.364229
39.99	37.2664	4.59	-0.947587	-0.725515	-0.262011	-0.0495385	-0.022428	-0.359174
40.67	37.3462	4.43898	-0.874803	-0.581394	-0.274607	0.0517896	0.0554298	0.46337
40.79	37.4403	4.28777	-0.791471	-0.217274	-0.0131614	-0.0116519	-0.0902072	0.377356
41.4	37.5277	4.11305	-0.716991	0.196401	0.34176	-0.0708509	0.117067	-0.630732
41.77	37.6117	3.9181	-0.633172	0.516546	0.477316	0.176048	-0.108547	-0.302534
42.4	37.7046	3.71643	-0.50585	0.654364	0.194027	-0.200176	0.0560775	0.82174
41	37.7957	3.4971	-0.331814	0.550042	-0.390715	0.0396378	0.0271403	0.124937
40.01	37.9008	3.2778	-0.0784601	0.267057	-0.699717	0.279179	-0.112827	-0.933947
40.5	38.0498	3.08984	0.287963	-0.0687119	-0.32139	-0.583898	0.129237	0.0557879
42.9	38.2148	2.89969	0.702665	-0.428477	0.335075	0.451827	-0.119192	0.846599
41.5	38.3536	2.65611	1.06375	-0.808614	0.55094	0.114873	0.0493574	-0.309569
40.13	38.3723	2.25929	1.23507	-1.17875	0.199005	-0.587046	0.24843	-0.582476
42.5	38.4837	1.94091	1.49317	-0.987179	0.303505	0.926945	-0.665987	1.03025
41.48	38.6418	1.65405	1.76845	-0.288524	0.277349	-1.33295	0.898183	-0.380582
41.1	38.7733	1.31643	1.92235	0.56428	-0.683425	1.28332	-0.840351	-1.63872
42.77	38.8901	0.937691	1.93215	1.28212	-1.59711	-0.157687	0.490206	1.74199
42.77	38.9693	0.492875	1.75274	1.57999	-0.85937	-1.7489	0.179044	1.82341
42.27	39.0342	0.00901012	1.42093	1.39047	1.54509	3.29349	-1.07328	-3.12449
41	39.084	-0.511964	0.959804	0.769137	3.09285	-3.02236	2.10098	-1.52022
41.69	39.1126	-1.07319	0.398108	-0.100124	1.3895	0.463451	-3.13018	4.51078
41.75	39.0592	-1.73274	-0.281331	-1.0065	-2.57277	3.19138	4.07675	0.745412
14.75	38.9841	-2.41051	-0.898079	-1.466	-4.26099	-5.10757	-4.56668	-5.33041
41.45	39.192	-2.77306	-1.00788	-0.88216	-0.840636	3.3669	4.19681	0.466612
40	39.3241	-3.20638	-1.09357	-0.157692	3.23313	0.339395	-3.27786	4.57797
36.18	39.3555	-3.74393	-1.2405	0.235793	3.52211	-2.97793	2.2425	-1.01978
32.59	39.3585	-4.30294	-1.35254	0.263417	0.34112	3.25337	-1.16326	-3.28681
30.73	39.3704	-4.83422	-1.36141	0.0559413	-2.57543	-1.62876	0.179487	1.15292
31.71	39.4187	-5.30005	-1.22215	-0.166213	-2.43099	-0.37666	0.559168	2.02224
32.26	39.5075	-5.69171	-0.947107	-0.243046	-0.112441	1.31441	-1.04227	-0.965684
33.19	39.6131	-6.0333	-0.60783	-0.148329	1.48784	-1.12047	1.18183	-1.06366
34.47	39.6906	-6.37178	-0.306182	0.0363508	1.03616	0.618851	-0.951308	0.417073
34.19	39.8131	-6.62738	0.0132137	0.364197	0.051608	-0.410349	0.441585	0.544429
34.19	39.9814	-6.80212	0.299416	0.666879	-0.148233	0.22277	0.0712175	0.0842312
33.1	40.0077	-7.09824	0.279962	0.506148	-0.196799	0.28215	-0.368262	-0.480907
32.56	40.0455	-7.34834	0.165184	0.176566	-0.229968	-0.620632	0.563489	0.0440027
32.3	40.1206	-7.51708	0.0384441	-0.115739	-0.330807	0.412401	-0.734904	0.318979
32.48	40.2366	-7.59837	-0.0635083	-0.274926	-0.335855	0.0841358	0.813911	-0.297576
31.21	40.3641	-7.62413	-0.158163	-0.33912	-0.0316361	-0.526013	-0.830849	-0.192422
34.33	40.5007	-7.60018	-0.239476	-0.359675	0.512443	0.554907	0.770004	0.47939
31.96	40.6035	-7.5749	-0.348775	-0.435838	0.716563	-0.143384	-0.622591	-0.0331617
32.1	40.6864	-7.53419	-0.445035	-0.512079	0.283591	-0.284748	0.463991	-0.457416
32.5	40.7673	-7.45758	-0.473293	-0.472963	-0.478218	0.428394	-0.302087	0.331297
32.5	40.8529	-7.33637	-0.399118	-0.241485	-0.897887	-0.243918	0.143903	0.324337
32.44	40.9518	-7.16042	-0.199497	0.189276	-0.503626	-0.0707249	-0.00115841	-0.594793
35.68	41.0853	-6.90822	0.139744	0.734015	0.431933	0.1974	-0.166707	-0.142528
38.52	41.2103	-6.6296	0.52612	1.12116	0.913517	-0.161429	0.312464	0.655738
37	41.3009	-6.35555	0.881841	1.13694	0.456357	0.143383	-0.373988	-0.0214113
36.78	41.3783	-6.06412	1.19937	0.777976	-0.329202	-0.0934446	0.396455	-0.527666
36.78	41.4638	-5.73236	1.47649	0.171815	-0.616447	-0.0195309	-0.394317	0.173901
37.88	41.5491	-5.36889	1.67387	-0.519013	-0.305189	0.153114	0.366835	0.314614
37	41.6465	-4.96153	1.77827	-1.07488	0.146004	-0.230477	-0.32249	-0.240225
38	41.7596	-4.50798	1.76794	-1.32921	0.28534	0.147959	0.243432	-0.123442
38.7	41.8781	-4.02218	1.60678	-1.22987	0.101808	0.0328445	-0.155961	0.18322
39	41.9996	-3.5107	1.27836	-0.81318	-0.0535003	-0.199042	0.0712707	-0.047798
39.59	42.1182	-2.98423	0.776421	-0.205412	-0.00974925	0.225336	-0.012554	-0.0868154
40.48	42.2032	-2.47916	0.0865984	0.39688	0.0294149	-0.077583	0.0135932	0.17713
40.15	42.2643	-1.9858	-0.721749	0.895782	-0.00395414	-0.0248774	-0.0112615	0.0778597
40.5	42.3387	-1.46339	-1.52004	1.27756	0.0268991	0.0529873	0.0142435	-0.202835
40.98	42.4515	-0.884655	-2.1947	1.50001	0.0934994	-0.108857	-0.06329	-0.110454
41.16	42.6027	-0.252451	-2.68503	1.44761	-0.0384589	0.103281	0.0898718	0.115343
40.73	42.7724	0.405547	-2.98285	0.984456	-0.392291	-0.1121	-0.132688	0.0496504
40.47	42.9216	1.04008	-3.1214	0.0544424	-0.548546	0.0851845	0.181809	-0.0753328
40.6	43.0328	1.62761	-3.1047	-1.16297	0.00184384	0.122268	-0.155445	0.0926482
41.27	43.1616	2.22491	-2.84366	-2.20856	1.05768	-0.308186	0.0776209	0.159337
42.16	43.3076	2.82931	-2.33698	-2.70811	1.28121	0.182784	-0.0120567	-0.35967
42.58	43.4546	3.41993	-1.62859	-2.4538	-0.125376	0.203772	-0.0273563	-0.212738
43.77	43.6277	4.01968	-0.730339	-1.39351	-1.90647	-0.517346	0.030519	0.702876
47.44	43.8414	4.63822	0.306831	0.235643	-1.95603	0.356909	-0.0520237	0.0686089
52.18	44.0801	5.25018	1.36547	1.91573	0.171184	0.134055	0.0326601	-1.16723
57.4	44.3089	5.80653	2.28827	3.03083	2.42785	-0.632006	0.00334915	0.149594
61.48	44.4705	6.2353	2.90533	3.10537	2.29828	0.753951	-0.0134584	1.58268
55.33	44.5281	6.49328	3.12901	2.09194	-0.233583	-0.10527	0.148937	-0.309627
50.1	44.5743	6.68342	3.10089	0.553804	-2.31933	-0.646916	-0.274464	-1.58055
53	44.6849	6.89128	2.96332	-0.83524	-1.79461	0.758071	0.274049	0.480832
54.01	44.8031	7.05638	2.67657	-1.75465	0.287246	-0.316589	-0.225522	1.24654
53.32	44.9054	7.1515	2.23769	-2.05481	1.57816	-0.22571	0.170112	-0.556366
52.77	45.0046	7.18948	1.69934	-1.73648	1.13099	0.489417	-0.10473	-0.846968
53	45.0877	7.15639	1.08703	-1.01643	-0.122079	-0.363629	0.0377562	0.481877
52.69	45.1499	7.04825	0.440435	-0.182498	-0.758672	0.0788434	0.0547941	0.549409
51.76	45.1941	6.87078	-0.187762	0.514947	-0.456648	0.141278	-0.146299	-0.25451
51.64	45.2114	6.61943	-0.757542	0.915432	-0.0033632	-0.14015	0.259738	-0.319878
51.76	45.2298	6.331	-1.18446	1.0521	0.0834004	0.0927477	-0.3423	0.0613215
51.48	45.2971	6.06266	-1.38065	1.05408	0.0589003	-0.181257	0.331393	0.181117
50.5	45.3823	5.78404	-1.39658	0.902265	0.124076	0.178916	-0.306751	-0.0358603
50.54	45.4392	5.44671	-1.32799	0.543669	0.172704	0.0288238	0.293845	-0.134084
49.11	45.4724	5.05819	-1.20643	0.0572861	0.11842	-0.25357	-0.240599	0.12351
49.3	45.4955	4.63845	-1.04382	-0.41657	-0.0374262	0.353604	0.165364	0.137309
47.4	45.5097	4.19508	-0.862609	-0.756636	-0.2057	-0.210884	-0.057893	-0.196262
47.29	45.5385	3.75969	-0.654766	-0.852186	-0.194662	-0.101381	-0.0751992	-0.0818497
48.22	45.5746	3.33008	-0.452428	-0.720494	-0.0288858	0.322622	0.188213	0.185694
47.2	45.6039	2.89602	-0.293888	-0.453968	0.131846	-0.294986	-0.257847	0.00535316
47.9	45.6391	2.47613	-0.174278	-0.124048	0.216007	0.0804141	0.28265	-0.10786
47.6	45.6812	2.07636	-0.0950584	0.18225	0.152101	0.129014	-0.272209	0.0249981
47.61	45.7347	1.70612	-0.0477935	0.401499	-0.0614328	-0.202537	0.221291	0.00624011
47.49	45.8001	1.36933	-0.0261832	0.49325	-0.300168	0.103148	-0.152903	-0.0445506
47.32	45.8787	1.06997	-0.0213463	0.451564	-0.338634	0.034113	0.0633609	0.074588
47.31	45.9691	0.807882	-0.0280528	0.295687	-0.0677767	-0.104738	0.0192202	0.00154886
46.94	46.0683	0.580534	-0.0432605	0.0655818	0.325796	0.0478562	-0.0932675	-0.167948
46.91	46.1756	0.386791	-0.0623126	-0.183438	0.462537	0.0477132	0.134465	0.0539157
46.28	46.2753	0.209185	-0.098169	-0.412336	0.119559	-0.0840393	-0.135574	0.220193
45.57	46.3733	0.0535035	-0.132375	-0.544268	-0.384913	0.0546294	0.114889	-0.0883968
44.99	46.4812	-0.068013	-0.137205	-0.512558	-0.510304	0.0120871	-0.0825669	-0.248549
45.75	46.6034	-0.151977	-0.100626	-0.316797	-0.116941	-0.0972346	0.022694	0.100269
46.99	46.729	-0.21285	-0.0395047	-0.0401919	0.35931	0.0984514	0.0371601	0.224147
46.71	46.8416	-0.271308	0.0186899	0.204121	0.423062	0.00607341	-0.077681	-0.121244
46.88	46.9459	-0.325174	0.0755	0.359874	0.0959528	-0.0952583	0.113615	-0.145954
46.91	47.044	-0.374274	0.132189	0.406983	-0.233088	0.0896613	-0.13837	0.136734
47	47.1294	-0.427525	0.180272	0.349278	-0.277131	0.0166898	0.158647	0.0702674
47.07	47.204	-0.484289	0.224599	0.235311	-0.0599619	-0.098628	-0.152104	-0.0895761
47.17	47.2757	-0.537176	0.278645	0.130788	0.172491	0.085321	0.122471	0.0132294
47.29	47.3392	-0.592663	0.337762	0.0613622	0.191836	0.0119158	-0.06997	0.00586458
47.32	47.3977	-0.648407	0.405442	0.0359537	0.0441724	-0.087992	0.0119066	-0.0428457
47.17	47.4533	-0.70293	0.481173	0.0338953	-0.081298	0.069384	0.0424233	0.0958454
47.03	47.4974	-0.766222	0.548271	0.00529607	-0.0992347	0.0329278	-0.0780882	0.0292405
47.03	47.5359	-0.832327	0.607916	-0.0634315	-0.0263229	-0.0943108	0.106118	-0.158186
47.08	47.5732	-0.897031	0.657858	-0.164172	0.0427839	0.0424907	-0.126515	0.0176559
47.09	47.6008	-0.969747	0.677768	-0.2846	0.0285671	0.0761806	0.136577	0.190001
47	47.61	-1.05945	0.650785	-0.381752	-0.0047625	-0.113369	-0.106871	-0.0484929
47.09	47.6258	-1.13846	0.607041	-0.350076	0.0851587	0.0548194	0.0517762	-0.144093
46.95	47.6445	-1.21012	0.539127	-0.168871	0.142109	0.00529591	-0.00466139	0.0173295
46.99	47.6513	-1.29017	0.424215	0.106676	-0.0383053	-0.0164051	-0.0160752	0.0886309
46.99	47.6538	-1.36987	0.273124	0.418497	-0.273753	0.0346501	0.0250678	0.0872104
46.88	47.663	-1.4366	0.104632	0.686516	-0.217607	-0.0869384	-0.028568	-0.0631262
46.87	47.6708	-1.49901	-0.0874207	0.790579	0.126172	0.107839	0.0132761	-0.247401
46.65	47.6676	-1.56744	-0.309033	0.644551	0.386121	-0.0405386	0.0285623	0.0969544
46.39	47.6477	-1.64744	-0.553625	0.252746	0.252911	-0.0681888	-0.0735866	0.435736
44.81	47.6113	-1.73672	-0.796447	-0.272218	-0.142899	0.190511	0.143631	-0.152101
43.01	47.5789	-1.81006	-0.979815	-0.72275	-0.338453	-0.185847	-0.209327	-0.548499
44.16	47.5789	-1.83451	-1.04382	-0.907407	-0.135177	-0.0207091	0.222656	0.244341
44.31	47.5849	-1.83791	-1.01572	-0.82087	0.0765928	0.201584	-0.221225	0.50706
43.95	47.5861	-1.8322	-0.914694	-0.523933	0.0394043	-0.170775	0.223888	-0.335397
44.19	47.5987	-1.80041	-0.730587	-0.0898734	-0.0233595	-0.0310788	-0.228824	-0.401168
46.54	47.6255	-1.74079	-0.480233	0.346058	0.0835848	0.168636	0.201313	0.350843
46.87	47.6382	-1.68537	-0.226775	0.605206	0.167626	-0.130428	-0.143555	0.238348
46.79	47.638	-1.63438	0.00721069	0.627437	0.0543433	0.0132661	0.092679	-0.253594
46.84	47.6331	-1.57872	0.218013	0.460533	-0.162145	0.0914965	-0.0424792	-0.0697195
46.88	47.6332	-1.5077	0.408314	0.214077	-0.223001	-0.100676	-0.00206061	0.114551
46.9	47.6454	-1.41395	0.577416	-0.0020084	-0.0323202	-0.00100503	0.0220216	-0.0614948
47	47.6644	-1.30459	0.705837	-0.138793	0.182061	0.0775862	-0.0382146	0.0197137
47.28	47.6711	-1.20169	0.75887	-0.2137	0.149236	-0.0499222	0.0561707	0.112137
47.2	47.6689	-1.10288	0.739439	-0.229724	-0.034091	-0.00918373	-0.0481991	-0.116633
47.18	47.674	-0.991118	0.675465	-0.182574	-0.0869842	0.0388468	0.0119299	-0.0936197
47.18	47.676	-0.878528	0.563087	-0.125809	-0.00945908	-0.0467373	0.0329174	0.164539
47.14	47.668	-0.773171	0.406807	-0.097994	0.0305394	0.06061	-0.0598534	0.0695249
47.02	47.6611	-0.663354	0.238956	-0.0809911	-0.00627024	-0.0415887	0.0707587	-0.164203
47.1	47.6604	-0.543624	0.0843823	-0.0506034	-0.0413352	-0.0353147	-0.0699953	-0.0539036
47.28	47.6642	-0.416505	-0.0462435	0.00118913	-0.0161981	0.110203	0.0433257	0.134786
47.2	47.6649	-0.291158	-0.154556	0.0638709	0.0329519	-0.124296	0.0105806	0.0367104
47.1	47.6679	-0.162799	-0.229254	0.139095	0.0584467	0.0630401	-0.0840724	-0.0864277
47.48	47.6702	-0.0354335	-0.273043	0.205515	0.0144874	0.0369695	0.164732	-0.0487528
47.44	47.6727	0.0908551	-0.287642	0.24059	-0.0587957	-0.113646	-0.238549	0.0491316
47.95	47.6775	0.217191	-0.27662	0.223868	-0.0767105	0.11695	0.289045	0.0757368
47.49	47.6748	0.332387	-0.259673	0.12953	-0.0228557	-0.0518176	-0.304093	-0.0380673
48	47.671	0.442426	-0.235546	-0.0179998	0.0830804	-0.0137946	0.28947	-0.0792816
47.89	47.6642	0.545005	-0.211026	-0.182639	0.133366	0.0397975	-0.245719	0.0308473
47.93	47.6581	0.644157	-0.184256	-0.308584	0.0574015	-0.0249762	0.180324	0.0984124
47.89	47.6521	0.739111	-0.157613	-0.352631	-0.101514	0.00452028	-0.101168	-0.034651
47.89	47.6515	0.835802	-0.124735	-0.284563	-0.180822	-0.00621401	0.01807	-0.11219
48.63	47.6639	0.941951	-0.0785923	-0.110686	-0.0814615	0.00994183	0.0441036	0.0310441
48.87	47.6799	1.04644	-0.0370522	0.0954194	0.0766685	-0.0330494	-0.0938917	0.0832512
49.49	47.6973	1.14545	-0.00965725	0.257078	0.141091	0.0527721	0.130007	-0.0226234
49.35	47.7143	1.23568	-0.00277054	0.316207	0.07251	-0.035506	-0.152263	-0.0588175
49.47	47.7304	1.31575	-0.0170479	0.255402	-0.0393191	-0.0222139	0.164702	0.0103693
49.3	47.7495	1.38862	-0.0448548	0.105672	-0.0852151	0.090408	-0.169685	0.0480883
48.88	47.7702	1.45197	-0.0829799	-0.0804543	-0.0613204	-0.125924	0.162737	-0.00651086
49.09	47.7885	1.50056	-0.129962	-0.242586	-0.0224257	0.0847993	-0.143147	-0.0463024
49.09	47.8094	1.53892	-0.171203	-0.314187	0.026424	0.0407931	0.116591	0.0167987
49.13	47.8349	1.56826	-0.19672	-0.266298	0.0749361	-0.192361	-0.0951148	0.0327292
49.35	47.8587	1.58066	-0.209673	-0.127408	0.0642764	0.238062	0.0748192	-0.0465823
48.93	47.8728	1.56676	-0.215442	0.0430149	-0.0210481	-0.0967964	-0.0462346	-0.00570516
49.29	47.8823	1.53139	-0.201888	0.200018	-0.0801113	-0.138667	0.0223527	0.103593
49.3	47.884	1.47178	-0.165752	0.297277	-0.0431958	0.307887	-7.48654e-05	-0.0356633
49.2	47.8836	1.39477	-0.0941326	0.321694	0.0689318	-0.253893	-0.00686183	-0.121313
49.5	47.8877	1.30868	0.0231837	0.279983	0.13024	-0.0142235	-0.00896435	0.0900398
49.49	47.8908	1.20839	0.173733	0.170823	0.0212074	0.295039	0.0395767	0.0971497
48.87	47.8933	1.0956	0.347593	0.0173996	-0.15521	-0.35822	-0.072289	-0.130384
49.2	47.9059	0.982195	0.541166	-0.134434	-0.16933	0.133716	0.091788	-0.0532862
49.18	47.9152	0.854148	0.714339	-0.279896	-0.011129	0.18266	-0.111132	0.10557
49.15	47.9051	0.695165	0.825354	-0.407504	0.157848	-0.320993	0.153415	0.0296905
49	47.8966	0.529217	0.886655	-0.433377	0.245259	0.237538	-0.191443	0.0102565
48.99	47.8924	0.361442	0.892348	-0.321988	0.135404	-0.0503353	0.196961	-0.0711952
48.47	47.8821	0.182583	0.822543	-0.101623	-0.167229	-0.109483	-0.157452	-0.136109
48.45	47.8765	0.0060521	0.689426	0.193089	-0.371513	0.189138	0.075117	0.193786
48.44	47.869	-0.173202	0.489131	0.470285	-0.23756	-0.20789	0.0372026	0.197846
48	47.8638	-0.348999	0.23645	0.646564	0.186341	0.188313	-0.162162	-0.337662
48	47.8637	-0.516718	-0.0511727	0.654391	0.500031	-0.120576	0.274386	-0.218076
47.88	47.8567	-0.687857	-0.371663	0.446623	0.303567	-0.0472619	-0.363959	0.471308
46.89	47.8331	-0.87094	-0.71242	0.0544228	-0.265943	0.3106	0.44162	0.217185
43.52	47.807	-1.04723	-1.01984	-0.374987	-0.555121	-0.443546	-0.464217	-0.538922
45.08	47.8167	-1.17257	-1.21308	-0.647196	-0.175537	0.264372	0.391691	-0.177893
44.89	47.8326	-1.2775	-1.313	-0.737623	0.32729	0.0637037	-0.277446	0.457494
44.51	47.8472	-1.36991	-1.32457	-0.651292	0.352056	-0.316187	0.153543	0.171735
44.52	47.866	-1.4436	-1.24086	-0.412411	-0.0370905	0.362458	-0.0389568	-0.362644
44.51	47.8907	-1.49609	-1.06533	-0.0833884	-0.3014	-0.210616	-0.0520575	-0.213117
45.92	47.9338	-1.51452	-0.798431	0.262782	-0.120426	-0.0479645	0.0874185	0.283999
46.99	47.9745	-1.52245	-0.49242	0.495376	0.156587	0.208784	-0.0848817	0.217252
46.42	48.0029	-1.53217	-0.187685	0.541946	0.127677	-0.166515	0.0707385	-0.204601
47.07	48.028	-1.53416	0.106682	0.432646	-0.091647	0.0480265	-0.0332417	-0.196728
47.12	48.0654	-1.51204	0.392789	0.253172	-0.114931	0.00459363	-0.0280081	0.139376
47.59	48.1096	-1.47301	0.643533	0.0562088	0.084245	-0.0102023	0.0733761	0.148202
47.8	48.1369	-1.44409	0.811171	-0.144313	0.159921	0.0200509	-0.0821749	-0.0963566
47.44	48.153	-1.42007	0.896563	-0.286929	-0.00165556	-0.0135288	0.0801656	-0.0489466
47.44	48.1705	-1.38722	0.921261	-0.311662	-0.161556	0.0266519	-0.0595236	0.0630973
47.45	48.1984	-1.33569	0.905705	-0.208903	-0.0923521	-0.0726485	0.00809697	-0.0468767
47.5	48.2306	-1.27326	0.848178	-0.0464741	0.0888712	0.0638385	0.0495653	-0.0454331
47.76	48.2494	-1.22014	0.733196	0.0725767	0.109465	0.0290697	-0.0990328	0.113577
47.85	48.2588	-1.17282	0.578558	0.110324	-0.0158959	-0.103648	0.160307	0.0610119
47.68	48.2701	-1.11886	0.416426	0.0866255	-0.0587388	0.105032	-0.223627	-0.154048
47.69	48.2871	-1.05436	0.266203	0.0336973	0.0387014	-0.0449572	0.268622	-0.081184
47.19	48.2988	-0.99158	0.123669	-0.0303505	0.0779731	-0.0522837	-0.290473	0.178051
47.67	48.3076	-0.928278	-0.00133813	-0.0644652	-0.0379075	0.147888	0.294524	0.11632
46.77	48.313	-0.865111	-0.104028	-0.041504	-0.162711	-0.16585	-0.272395	-0.209068
47.68	48.329	-0.787138	-0.165838	0.0573966	-0.0727499	0.0747459	0.218607	-0.129326
47.68	48.343	-0.708735	-0.208759	0.169743	0.133555	0.0453093	-0.15493	0.200411
47.69	48.3472	-0.639101	-0.251466	0.226166	0.199465	-0.109473	0.101463	0.15248
47.58	48.34	-0.580207	-0.300763	0.191502	0.0437704	0.124188	-0.0470792	-0.171519
47.51	48.3302	-0.522002	-0.345129	0.0855729	-0.136733	-0.0757296	0.00891556	-0.151106
47.49	48.3237	-0.457004	-0.374336	-0.048271	-0.138953	-0.0125618	0.00572093	0.152827
47.95	48.3207	-0.384653	-0.387513	-0.169681	0.000864659	0.0803558	-0.00488478	0.144008
47.58	48.3173	-0.308785	-0.38967	-0.248753	0.0910519	-0.099283	-0.00901853	-0.149908
47.66	48.3171	-0.225377	-0.376534	-0.256489	0.0506112	0.0726501	0.0312351	-0.136046
47.6	48.3195	-0.135029	-0.349241	-0.190626	-0.0369003	-0.0267944	-0.0600103	0.140962
47.67	48.327	-0.0354234	-0.306561	-0.0689641	-0.0477087	-0.0294905	0.0822199	0.128671
47.99	48.3318	0.0648751	-0.260095	0.0598193	0.00573142	0.0730147	-0.0926553	-0.151425
48.5	48.3407	0.172369	-0.203191	0.16759	0.0496383	-0.075634	0.0899688	-0.105372
48.8	48.3497	0.282563	-0.141479	0.219706	0.00892091	0.0234195	-0.0776536	0.145605
48.87	48.3632	0.39939	-0.0710473	0.208987	-0.0618974	0.0567345	0.0562056	0.091782
48.85	48.3795	0.520492	0.00414742	0.137314	-0.0672064	-0.121046	-0.0337176	-0.15182
49.4	48.4003	0.64634	0.0820783	0.0252074	0.0161359	0.110665	0.00772931	-0.0875948
49.39	48.4195	0.769263	0.150625	-0.106675	0.0848737	-0.0252873	0.0155032	0.1461
49.44	48.4369	0.887637	0.205653	-0.220445	0.0579556	-0.0792985	-0.0275078	0.0974722
49.44	48.4528	1.00097	0.246325	-0.276406	-0.0318787	0.14245	0.0287271	-0.140715
49.6	48.4693	1.11075	0.275535	-0.246166	-0.0780243	-0.117393	-0.0161138	-0.105779
50.18	48.4922	1.22221	0.300358	-0.124163	-0.0273034	0.0101397	-0.014472	0.143973
50.43	48.5169	1.32904	0.312464	0.0444856	0.0308443	0.0907686	0.0474225	0.0880669
50.33	48.5356	1.42154	0.29957	0.193168	0.0140684	-0.115177	-0.0704742	-0.153004
50.47	48.5533	1.50407	0.268158	0.283328	-0.0124837	0.0756517	0.0860032	-0.0430457
50.88	48.5688	1.57443	0.218996	0.28746	0.0170834	-0.0150745	-0.0915645	0.150084
50.6	48.5828	1.63273	0.156566	0.207037	0.0701287	-0.0258366	0.0877818	0.004365
50.51	48.593	1.6762	0.0835156	0.0665772	0.0485313	0.0461504	-0.069046	-0.13276
50.58	48.6082	1.714	0.0168128	-0.076267	-0.0480785	-0.0489935	0.0376321	0.0445283
49.93	48.6253	1.74241	-0.0433999	-0.186263	-0.14021	0.02245	-0.00822205	0.0779985
50.19	48.6417	1.75805	-0.0983797	-0.241894	-0.110312	0.0212571	-0.0106592	-0.0797538
50.2	48.6644	1.76767	-0.139133	-0.226142	0.0671376	-0.0553113	0.00997779	-0.00577618
50.2	48.6821	1.75813	-0.18197	-0.171315	0.196228	0.0312897	0.00219025	0.0565499
50.36	48.6894	1.72304	-0.234038	-0.103786	0.123345	0.0600551	-0.00680028	-0.0423547
49.93	48.6913	1.66766	-0.285024	-0.0232696	-0.0662778	-0.116976	0.0125752	0.0216882
50.29	48.69	1.59496	-0.325166	0.0712575	-0.173001	0.0706715	-0.0152596	0.0723535
49.97	48.6835	1.50354	-0.349456	0.170421	-0.099584	0.0678652	0.0175571	-0.11059
49.99	48.6758	1.39887	-0.345427	0.266594	0.0771295	-0.18282	-0.0124359	-0.054617
50.15	48.6657	1.28047	-0.30999	0.332499	0.164847	0.157185	-0.00623094	0.189954
49.84	48.6431	1.1391	-0.252173	0.327665	0.0660059	0.0240981	0.0495661	0.00724616
49	48.6166	0.986153	-0.156772	0.258438	-0.0609631	-0.192289	-0.0924124	-0.205304
49.46	48.603	0.842185	-0.00202274	0.154442	-0.0536362	0.198074	0.117305	0.0626878
49.4	48.5926	0.698523	0.190485	0.00120539	-0.0174542	-0.0701836	-0.139297	0.141459
49.46	48.5876	0.558672	0.405724	-0.189027	-0.0541136	-0.082395	0.160609	-0.111454
49.08	48.5912	0.426656	0.623308	-0.386774	-0.106201	0.131625	-0.197847	-0.079803
48.97	48.5857	0.283856	0.793315	-0.575922	-0.0674323	-0.0818832	0.245386	0.0996481
48.92	48.5723	0.132179	0.893969	-0.685205	0.131877	0.0421565	-0.275537	0.0648838
49.32	48.554	-0.0240682	0.914031	-0.634806	0.318804	-0.0466293	0.283215	-0.0609616
48.82	48.5241	-0.189928	0.840538	-0.387681	0.205464	0.0673576	-0.249094	-0.0596905
48.97	48.498	-0.346284	0.69885	0.0692534	-0.167873	0.0077762	0.186197	0.0735394
48.46	48.4898	-0.475908	0.516905	0.657494	-0.451414	-0.203827	-0.11858	0.0424841
49.42	48.4935	-0.584715	0.293835	1.17762	-0.365814	0.311113	0.0169914	-0.160492
48.85	48.4853	-0.698526	0.00704914	1.38493	0.0424752	-0.190304	0.11456	-0.0416539
48.68	48.4699	-0.812555	-0.322218	1.16025	0.502637	-0.092662	-0.244608	0.305406
48.3	48.4352	-0.939146	-0.683309	0.502703	0.585622	0.359249	0.363527	-0.00697695
45.01	48.3737	-1.08372	-1.04595	-0.41444	0.151195	-0.344674	-0.406626	-0.377978
44.82	48.3235	-1.20145	-1.31413	-1.23508	-0.393857	0.0915192	0.380028	0.194685
43.25	48.2835	-1.28949	-1.44748	-1.67846	-0.635385	0.15857	-0.312634	0.338902
43.1	48.2698	-1.32813	-1.40271	-1.56627	-0.36813	-0.241703	0.202183	-0.39566
44.6	48.2883	-1.3108	-1.17513	-0.931201	0.181872	0.0663603	-0.114822	-0.31185
47.29	48.3194	-1.26094	-0.820377	-0.033471	0.504709	0.111068	0.0268953	0.48453
47.96	48.3363	-1.21032	-0.417934	0.775999	0.337297	-0.0976391	0.0561882	0.22365
47.71	48.3378	-1.16262	-0.0139299	1.24439	-0.045176	-0.033909	-0.0867938	-0.483717
48.44	48.3407	-1.10067	0.374891	1.28507	-0.229724	0.151744	0.0635201	-0.0853708
48.5	48.3325	-1.03851	0.700177	0.916883	-0.198362	-0.135494	0.0119401	0.424839
[truncated: 341 more rows]
