# Supplementary material for: Forecasting regional carbon prices in china with a hybrid model based on quadratic decomposition and comprehensive feature screening
Source: PLoS One. 2025 Jun 30;20(6):e0326926. doi: 10.1371/journal.pone.0326926 (PMC12208498; doi:10.1371/journal.pone.0326926)
Supplement: S1 Data — (ZIP) [file pone.0326926.s001.zip › supplementary information/supplementary information/Original Data and Data Description/HB Data/HB Denoised reconstructed signal data.xlsx]

## Sheet: Sheet1
data	new_data
26.62	26.541
29.25	29.3587
27	26.9182
26	25.9744
24.89	25.2124
24.51	24.4992
26.1	26.3161
25.7	25.3306
25.7	25.9748
25.2	25.1993
25.4	25.4263
24.85	24.3839
24.6	24.0723
24.55	24.7094
24.5	24.1059
25	25.0706
24.5	24.2297
24.45	24.5283
24.36	23.9991
24.1	23.8931
23.96	23.983
24	23.5729
23.76	24.2123
23.71	24.0257
24.17	24.2989
23.9	24.0613
24.3	23.9767
25	25.3113
36	35.9174
24.21	24.4158
24.24	24.4132
24.65	24.6854
24	23.7584
24.3	24.209
24.1	23.7987
24	24.2281
24.23	24.8323
24.01	23.6891
24	23.699
24.5	24.4985
23.98	24.3725
23.9	23.8456
23.95	24.0523
23.8	23.5279
23.8	23.827
23.8	23.9788
23.7	23.8511
24	23.9566
23	22.8752
23	23.202
23.25	23.5875
23	23.2579
23	22.9889
23.45	23.5298
25.16	25.4217
23.48	23.3249
23	22.9635
24.4	24.5287
22.88	22.8869
23.8	23.9466
24.3	23.9629
23.48	23.0606
23.19	22.622
23.91	24.0745
23.3	23.2429
23.5	22.954
24.3	24.4471
25	24.4125
24.5	24.6159
24.5	24.6394
24.05	23.8398
24.5	24.6191
23.65	23.6069
23.83	23.9569
23.65	23.4445
23.8	23.9906
23.25	23.2025
23.79	23.7121
24	24.6928
24	24.225
23.92	24.3563
25	24.8037
25.4	25.9804
23.3	23.5234
25	25.3577
23.06	23.1721
23.08	22.7755
23.05	22.8981
23	22.9258
23	23.1047
24.9	25.1516
22.99	23.2486
23.88	24.0616
23.2	23.155
23.6	23.5181
23.5	23.7043
23	23.1131
23.5	23.3318
23.9	23.9116
23.48	23.7027
23.5	23.3999
23.95	24.4179
23.98	23.8706
24.49	23.9446
23.99	24.0189
23.95	24.2305
24	23.9642
23.97	23.7961
24.05	23.8066
24.1	24.3702
24.29	24.0779
24.25	24.5778
24.3	24.4618
24.35	24.1969
24.5	24.2348
24.5	24.5681
24.5	24.3285
24.55	24.37
24.55	24.614
24.7	24.7923
24.65	24.8445
25.09	25.3773
25	24.8477
25.14	25.3575
25.79	25.7534
25.8	26.0367
25.7	25.5287
25.91	25.6986
25.87	26.0974
25.65	25.8155
25.9	25.675
25.8	25.3968
25.99	26.1532
25	24.8839
25.4	25.7868
25.3	25.563
25.2	25.2489
25.1	25.376
25.3	25.7565
25.1	25.2217
25.22	25.2149
25.3	25.3842
25.3	25.1808
25.1	24.9367
25.2	25.0618
25	25.5559
24.8	25.0638
24.8	24.8192
24.9	25.0326
24.9	25.0443
24.6	24.2414
24.6	24.2992
24.8	24.7449
24.41	24.4313
24.15	24.0813
24.2	23.9555
24.05	24.2195
24.45	24.6563
24.3	24.346
24.5	24.2373
25.2	25.0054
24.23	24.23
25	24.9913
24.5	24.4465
24.35	23.8619
24.35	24.3311
24.5	24.6488
24.4	24.3426
24.35	24.2697
24.44	24.4315
24.35	24.1779
24.35	23.9959
24.32	24.2987
24.1	24.0454
24.2	24.0019
24.2	24.2546
24.98	25.0785
24.15	24.3292
24.38	24.6083
24.15	24.2794
24.5	24.6687
24.28	23.9276
24.2	24.2992
24.06	23.7964
24.17	23.9428
24.1	24.1897
24.6	24.7365
24.25	24.3752
24.25	24.1569
24.13	24.0182
24.19	24.2591
24.24	24.1115
24.08	23.6199
24.8	24.934
24.07	24.075
24.15	24.2458
24	23.809
24.14	23.9313
24.13	24.001
24.08	24.0923
24.08	23.9007
24.49	24.4332
24.2	23.7568
24.2	23.8709
24.09	24.5468
24.1	23.9273
24.12	24.5369
24.08	24.1584
24.1	23.9798
24.14	24.3184
24.14	24.2395
24.16	23.832
24.16	24.1307
21.44	21.4551
21.44	21.429
21.44	21.1631
21.44	21.1735
23.58	23.5849
24.21	24.1805
23.34	23.556
25	25.1783
26.9	26.758
27	26.7452
26	25.9777
26	25.9068
26	25.8652
26.8	27.3086
26.8	26.8589
26.8	26.9699
26.7	26.8425
26.9	26.8051
26.3	26.116
26.79	26.5046
26.78	26.9674
26.3	26.2669
26	26.1402
25.85	25.5096
25.64	25.4075
26.41	26.1714
26.1	25.9925
25.9	25.7678
25.55	25.8019
25.58	25.8883
25.49	25.4986
26	26.1967
25.99	26.1411
25.55	25.8573
25.65	25.3126
25.65	25.7555
25.6	25.6913
25.5	25.2403
25.63	25.603
25.6	25.7124
25.6	25.9016
26.48	26.3239
25.49	25.7119
26.35	26.5209
25.5	25.6575
26	25.5237
25.88	25.8152
26.35	26.3823
28.74	28.7902
28.69	28.3314
29.1	29.0347
28	28.0461
28.48	28.7667
27.2	27.5332
27.2	27.084
26.88	26.4767
26.68	26.6881
26.45	26.6799
26.19	25.9515
25.55	25.4582
26	25.6622
26.98	27.2607
26.5	26.4059
26.1	25.8081
27.14	27.2732
25.6	25.5297
25.5	26.3029
25.35	25.1954
25.75	25.4532
25.5	25.7723
27.5	27.2379
26.25	26.1129
25.8	26.2228
25.8	25.9181
25.8	25.4845
25.7	25.6795
25.4	25.3428
25.3	25.3013
25.4	25.4233
25.2	24.9743
25.49	25.2221
25.45	25.4915
25.2	24.7578
25.2	25.7041
25.2	25.2545
25.19	25.0544
25.09	25.4966
25.78	26.0931
25.78	25.9093
26.5	26.2914
24.5	24.7356
25	24.8958
25.43	25.4091
25.2	25.2724
25.28	25.4862
25.99	25.9341
28.4	28.7089
28	27.8392
28.45	28.123
28.03	27.9933
27.9	27.7864
27.89	28.0512
27.55	27.1067
27.29	27.46
27.6	27.5747
27.5	27.353
24.5	24.5534
24.99	24.8408
26.93	26.9628
25.98	25.8676
24.5	24.233
25	24.8524
25.9	25.6299
24.74	24.8006
25.3	25.2928
25.5	25.7874
27	27.0159
26	25.6551
25.5	25.2347
25.45	25.8639
25.45	25.2157
26.69	26.3094
25.1	25.0074
27.49	27.2538
25.65	25.2748
25.8	26.2845
25.6	25.8374
25	24.9173
25	25.145
25.45	25.8503
24.5	24.4266
24.5	24.2902
25.25	25.0899
24.7	24.9442
24.6	24.5328
24.6	24.6917
25	24.6855
24.9	25.0771
24.7	24.6567
24.8	24.639
24.2	24.2933
24.5	24.3607
24.4	24.589
24.4	24.1726
24	24.2483
23.85	23.8098
23.35	23.2631
23.2	23.1341
25.1	25.3724
24.45	24.5299
24.99	25.2167
26.96	26.7286
26.5	26.7017
23.5	23.338
23.4	23.5828
23.3	23.1009
23.25	23.0474
23.15	23.6916
23.18	23.1438
23.11	23.3455
24.8	24.3885
23.15	23.2732
23.58	23.5061
23.2	23.1997
23.2	23.1453
23.15	22.8847
23.19	23.3308
23.15	22.8354
23.05	22.9024
23.2	23.2587
24.18	24.2232
23.1	22.8879
23.25	23.0764
23.16	23.3387
23.13	22.9745
22.55	22.2364
22.3	22.4526
22.55	22.652
23.79	24.2409
23.15	23.0956
23.1	23.107
23.01	23.1298
23.9	24.0169
23.05	23.1196
23.1	23.4821
23.13	23.2242
23.73	23.7408
23.2	23.2463
23.11	23.3649
23.11	23.3396
23.05	23.1311
23.01	22.9245
23.05	23.1872
22.18	22.1699
22.5	22.3602
22.95	22.4013
22.96	22.517
23.2	22.6876
22.95	22.6115
23	23.1587
22.81	22.7463
22.55	22.8995
22.6	22.1561
22.41	22.8533
22.6	22.8554
22.79	22.7704
22.81	22.9321
22.86	22.7802
23.07	23.3754
22.24	22.3485
23.08	23.2607
24.4	24.0907
22.6	22.4594
21	20.9342
23.08	22.9016
23.7	23.6338
23	23.1357
23.7	23.838
22.89	23.4979
22.9	23.1625
22.8	22.616
22.8	22.8196
22.82	22.8541
22.81	23.0773
22.81	23.0643
22.64	22.6359
22.8	22.7246
22.5	22.5399
22.31	22.3169
22.51	22.7027
22.4	22.2946
22.2	22.1169
22.46	22.4183
23.4	23.4771
23	22.9179
21.4	21.4279
23.5	23.2878
23	22.8017
23.5	23.559
23.41	23.3088
23.44	23.4476
23.46	23.702
23.6	23.4095
23.4	23.4838
22.82	22.6616
23.36	23.5497
23.32	23.3774
23.45	24.1738
22.71	22.4548
22.68	22.8042
21.96	21.8124
22.06	22.1122
22.2	22.0968
22.25	22.1048
22.29	22.4428
22.2	22.1471
22.32	22.1434
22.12	22.205
22.05	22.2055
21.68	22.149
21.98	22.1052
22	22.2162
22.05	22.4443
22.07	22.1853
22.1	21.9244
22.05	21.5418
22.05	21.9623
21.92	21.8452
21.73	21.912
21.9	21.922
21.53	21.5198
22.07	21.9062
21.95	21.8691
21.95	22.1477
21.76	21.6511
21.77	21.917
21.77	21.8347
21.75	21.7241
21.63	21.2987
21.55	21.3098
21.3	21.6486
20.01	19.8684
21	20.9234
20.09	19.9952
20.9	20.6709
20.01	20.2292
20	20.0415
18.25	18.8672
18.99	19.0092
18.49	18.5581
18.4	18.7264
17.14	17.3955
15.66	15.4948
16.6	16.4563
16.63	16.4428
18	17.9679
17.6	17.2241
17.25	17.3883
17.28	16.8907
17.43	17.2497
17.18	17.4742
17.24	17.3341
17.15	17.3365
16.97	16.8317
16.31	16.2343
15.78	15.4344
14.66	14.488
15.73	15.7201
15.64	15.7391
15.5	15.6486
15.39	15.3377
15.33	15.4196
15.5	15.4717
15.58	15.3685
16.28	15.9751
16.61	16.5931
16.5	16.2341
15.79	15.932
15.83	15.6411
16	15.7528
16.49	16.9486
16.07	15.7775
16.02	16.2418
16.42	16.5523
16.58	16.8541
16.51	16.5136
16.56	17.0266
16.07	15.8041
16.67	16.6201
16.6	16.6987
16.61	16.7577
16.7	16.3603
16.81	17.0039
16.6	16.8734
16.73	16.3774
16.73	16.4692
16.82	17.1104
16.84	16.9784
15.98	15.4979
14.98	14.8165
13.48	13.4065
12.13	12.1925
10.92	10.8945
10.81	10.2019
10.07	9.76854
10.59	10.5845
10.48	10.3309
10.38	10.5854
11.33	11.3516
12.46	12.7487
13.71	13.8978
14.34	14.1534
14.2	14.153
14.06	14.0209
13.92	13.7897
13.78	14.1671
13.64	13.39
13.5	13.2315
14.18	14.0209
14.78	15.2921
14.63	14.6289
14.8	14.6384
14.34	14.6764
14.2	14.2231
16.6	16.5782
14.09	13.8671
14.23	14.3694
14.58	14.8034
14.81	14.5856
14.99	14.9343
15.09	15.1496
14.94	14.921
14.79	14.9394
14.64	14.4259
15.08	15.1982
15.44	15.564
15.44	15.4291
15.14	15.2014
14.99	14.9299
14.85	14.9867
14.87	14.7838
14.72	14.8127
15.1	15.3871
15.28	15.2601
15.6	15.5247
15.7	16.0286
15.63	15.8925
15.85	15.7859
16	16.374
15.85	15.6938
16.21	16.1088
16.6	16.7368
16.69	16.2079
16.7	16.7344
16.68	16.6817
16.69	16.6246
16.67	16.4669
16.79	16.7638
16.62	16.6819
16.68	16.8666
16.51	16.2821
16.35	16.2948
16.4	16.6811
15.78	15.5787
15.71	15.8236
15.55	15.6251
16.99	17.2298
16.82	17.0951
16.65	16.5516
16.48	16.7376
16.32	16.1124
16.16	16.3679
16	15.7926
15.84	15.4925
15.68	15.607
16.49	16.4744
16.33	16.7595
16.17	15.7713
16.49	16.2161
16.93	17.2439
16.76	17.0402
17.14	17.24
16.97	17.108
17.05	16.9274
16.88	16.8811
16.72	16.939
16.55	16.7095
16.55	16.4652
17.69	17.9082
17.96	17.9134
17.88	17.9374
18	18.0159
18.55	18.7564
19.2	18.8414
19.2	19.5042
18.82	18.5361
18.63	18.5488
18.44	18.5236
19.81	19.8626
19.61	19.9033
19.41	19.5803
19.61	19.9853
19.61	19.4531
19.61	19.6931
19.61	19.634
19.61	19.2956
19.61	18.9384
19.61	19.4134
18.75	18.8783
19.4	19.7017
19.68	19.7578
19.06	18.9526
19.84	19.4397
19.44	19.5845
19.41	19.3678
18.6	18.6183
18.91	18.908
18.52	19.2294
18.94	18.7691
18.79	18.6949
18.87	18.9938
18.7	18.6339
18.5	18.624
18.5	18.7098
18.49	18.399
18.29	18.7676
18.29	18.1449
18.5	18.4063
17.63	17.5963
18.68	18.4387
18.95	19.2872
18	18.2463
18.33	18.2014
18.03	18.2435
17.9	17.9706
18.15	17.8192
17.95	18.0445
17.29	17.5986
17.44	17.4979
17.63	17.6332
17.58	17.5217
17.52	17.3899
17.89	17.7615
17.83	17.8036
19.97	20.2005
17.63	17.2438
17.68	17.562
17.65	17.6906
17.44	17.7762
17.48	17.4904
17.48	17.4579
17.21	17.0636
16.8	16.3129
17.72	17.6017
17.4	17.1676
18	17.6563
17.34	17.4552
17.26	17.2523
17.29	17.1638
17.32	17.9393
18	17.4988
17.3	17.2843
17.35	17.5854
17.31	17.7736
17	16.7193
16.86	16.9292
16.7	16.6305
16.99	17.3561
16.93	17.3881
16.54	16.5775
16.95	16.6139
16.6	16.6712
16.55	16.4796
16.55	16.7313
16.03	16.1693
16	15.6824
15.89	15.5009
15.3	15.3829
14.81	15.0093
14.59	14.4694
15.25	15.1809
15.34	15.5984
15.52	15.5505
15.54	15.6229
15.9	16.3393
16.08	15.9619
16.77	16.9139
16.96	17.1759
16.54	16.2947
16.29	15.88
16.12	16.1921
15.84	15.8474
16.21	16.0274
16.2	16.7301
16.29	16.6187
16.5	16.7896
16.48	16.8091
16.23	16.5378
16.34	16.0965
16.33	16.6525
16.37	16.7061
16.4	16.8225
16.48	16.3758
16.85	17.0796
16.91	17.0884
16.91	16.9102
16.84	16.99
16.92	17.1476
16.7	16.6189
16.71	16.4182
16.63	16.3076
16.28	16.3553
16.11	15.8099
16.09	16.1765
15.78	16.1914
15.81	15.5173
15.85	15.9123
15.94	15.7633
15.46	15.6584
15.65	15.7692
15.64	15.8551
15.65	15.7044
15.6	15.3932
15.4	15.5317
15.33	15.3033
14.71	14.7285
14.36	14.8221
13.9	13.6217
13.99	13.6364
13.68	13.5539
13.44	13.4164
13.58	13.3408
13.67	13.8889
14.07	14.1032
13.95	14.1413
14	13.9488
14	14.4208
13.92	14.0914
14	13.7941
13.8	13.594
13.91	13.9977
13.9	13.9477
13.88	13.7877
13.65	13.559
13.19	13.4974
12.88	12.5965
13.45	13.6879
13.48	13.712
13.22	13.2947
13.32	13.4158
13.31	13.2181
13.11	13.3454
13.01	12.7292
12.28	12.1676
11.56	11.1585
11.26	11.3249
12.23	12.1313
12.29	12.7739
12.41	12.5504
12.43	12.146
12.4	12.253
12.56	12.4958
12.83	12.9092
12.45	12.3579
12.23	11.8939
12.3	12.115
12.39	12.2133
12.31	12.4766
12.51	11.9695
12.7	13.1135
13.39	13.2695
12.71	12.291
12.61	12.602
12.63	12.4601
12.74	12.7752
12.76	12.821
12.97	13.0222
12.76	13.2605
12.93	13.3223
12.94	13.3208
12.87	12.6468
12.88	13.1511
13.17	13.4776
13.01	13.1887
13.2	13.5919
13.1	13.0277
13.08	13.1569
13.1	13.4403
13.48	13.2511
13.01	13.0319
13.08	12.7282
13.05	13.0656
13.3	12.8753
13.25	13.3038
13.25	13.2616
13.5	13.5683
13.81	13.619
13.51	13.815
12.18	12.1372
13.4	13.64
13.71	13.5504
14.61	14.5208
13.93	13.917
14.3	14.3355
13.94	13.5694
14.35	14.5929
13.73	13.8151
13.69	13.6713
13.69	13.4923
13.82	14.0361
13.62	13.684
13.84	14.1678
13.76	13.7126
13.96	13.8969
14.02	14.4774
14.27	14.2782
14.25	14.1169
14.39	14.6053
14.7	14.8454
14.72	14.5539
15.05	15.1074
15.94	15.6903
16.19	16.2866
16.2	15.8636
15.99	15.8977
16.01	16.1999
16.02	15.7969
15.95	15.9079
15.7	15.7448
15.1	15.2009
15.36	15.4088
15.27	15.3188
14.93	14.5678
15.14	15.2424
14.98	15.0467
14.88	14.8443
14.88	15.0056
15.33	15.329
15.26	15.086
15.17	15.3911
15.19	15.2246
15.16	14.9622
15.33	15.6883
15.49	15.6896
15.24	14.9933
15.21	15.572
15.19	15.249
15.05	15.0159
15.19	15.2809
15.32	15.7207
15.38	15.5627
15.45	15.6813
15.6	15.7007
15.62	15.8591
15.63	15.6636
15.52	15.7935
15.68	15.718
15.23	14.9823
15.29	15.1916
15.02	15.0962
14.7	14.5033
15.01	15.1403
15.29	15.3735
15.42	15.3267
15.3	15.4924
15.33	15.1909
15.19	15.1578
14.76	14.9128
15.14	15.0922
16.55	16.3444
14.99	14.5594
14.99	14.6828
14.57	14.5691
14.93	15.1464
15.44	15.1827
15.14	15.6032
14.85	15.0721
14.64	14.4002
14.9	14.8209
14.93	14.8248
14.99	15.2785
15.02	14.7726
14.4	14.4925
14.72	14.5942
14.99	14.8759
14.07	14.0535
14.99	15.2052
14.98	15.0113
15.09	15.0849
15.46	15.1797
14.95	14.9369
14.98	15.1815
15.19	15.1694
15.51	15.5265
14.95	14.7947
15.24	15.0237
14.94	14.9099
15.17	14.9473
15.11	15.4618
14.89	14.9364
15.25	14.9819
15.6	15.9134
15.6	15.6777
15.76	16.2109
15.7	15.29
15.07	14.9564
15.5	15.405
15.74	15.6278
14.72	14.3732
15.45	15.4007
15.47	15.6788
15.99	15.7471
15.49	15.5275
15.54	15.8895
15.58	15.6747
15.57	15.6032
15.66	15.991
15.53	15.516
16	16.1288
15.96	16.0035
15.8	15.2444
15.65	15.8337
15.6	15.5361
15.55	15.8075
15.58	15.3718
15.64	15.5175
15.56	15.5279
15.56	15.2347
15.35	15.375
15.59	15.68
15.47	15.305
15.5	15.341
15.49	15.4427
15.55	15.5103
16.1	15.909
16.1	15.9983
16.82	16.9324
16.97	16.8243
17.39	17.155
17	16.9704
16.75	17.0576
16.94	16.4089
16.88	17.3292
16.57	16.5773
16.61	16.8659
16.76	17.2224
16.57	16.9721
16.5	17.1347
16.48	16.2239
16.5	16.5087
16.7	17.0151
16.8	16.8136
16.7	16.7623
16.74	16.7639
16.71	16.9523
16.8	16.6476
16.85	17.175
16.85	16.565
16.85	16.9973
17	17.3206
17.05	17.0283
17.29	17.5218
16.83	16.8412
17.45	17.7417
17.68	17.3953
18.15	18.1075
18.74	19.0618
19.19	19.2793
19.24	19.2799
20.22	20.1635
19.32	19.422
19.32	19.7572
20	20.0146
20.13	20.3635
20.06	20.0556
20.46	20.6522
20.79	20.6116
21.85	21.7389
22.93	22.5551
23	22.8767
24.4	24.4487
24.56	24.6989
25.38	25.0344
25.09	24.8285
25.03	25.3758
25.65	25.6618
27.5	27.8739
28.15	28.2993
29	29.2588
29.7	29.6569
28.82	28.55
29.3	29.164
29.3	29.7916
29.31	29.2968
29.35	29.0812
28.64	28.4233
27.35	27.0959
27.66	27.9339
27.55	27.4885
27.58	27.6177
27.31	27.1874
26.7	26.7659
27.18	27.1581
26.85	27.2613
27.78	27.3527
27.39	27.5738
27.3	27.4175
27.35	27.2822
27.48	27.4803
27.2	27.1407
27.17	27.3602
27.73	27.6241
27.08	26.9491
27.43	27.5629
29.75	29.2263
28.88	29.254
28.9	28.7394
27.48	27.3501
28.48	28.5959
27.3	27.268
28	27.8017
28.34	28.1537
28.04	27.99
28.2	28.2077
28.3	28.419
28.3	28.195
28.58	28.6099
28.58	28.7842
28.29	28.4909
29.98	29.7927
28.32	28.5841
28.54	28.322
28.88	29.0287
29.41	29.7945
29.34	29.2339
29.35	29.6268
30.01	30.0912
30.38	30.4124
32.09	32.5474
28.88	28.969
30.54	30.4995
30.92	30.7864
29.97	30.124
29.9	29.9642
28.58	28.4191
28.7	28.74
28.74	28.4722
28.11	28.2149
27.79	27.8351
28.25	28.2731
28.69	29.0625
28.93	28.4693
29.39	29.2953
29.21	28.8421
29.25	29.2269
28.2	27.8446
29.75	30.0498
32.71	32.7081
31.88	31.8927
30.17	30.2005
29.77	29.6707
31.71	31.4368
29.9	29.9445
29.58	29.8282
29.44	29.3255
29.89	30.1946
30.83	30.7059
30.83	30.7344
30.67	30.1571
29.8	30.0945
31.2	31.3286
29.98	29.7689
29.49	29.378
29.69	29.6014
29.98	29.9999
29.79	29.7431
28.95	28.9494
29.98	30.0659
28.06	27.9983
29.97	29.5576
29.69	29.4076
30.68	30.5686
29.12	29.42
31.28	31.5498
31.02	30.6638
29.44	29.4368
29.98	29.9366
28.98	29.1029
29.09	28.7591
28.86	28.8304
29.73	29.6522
31.11	31.0334
29.35	29.2689
29.3	29.009
32.02	32.1996
31.04	31.2889
29.3	29.4089
29.3	29.0122
28.98	28.8298
30.74	30.3473
28.51	28.5622
30.34	30.2498
29.49	29.6399
28.65	28.5472
28.99	29.0155
29.6	29.9691
29.19	29.2719
30.99	30.8846
28.8	29.2599
28.8	28.7712
28.55	28.8672
28.97	29.1358
28.74	28.373
28.71	28.4761
31.47	31.9101
28.4	28.8082
28.65	29.0561
28.44	28.7106
28.04	27.9746
28.83	29.2544
28.89	29.0747
28.5	28.2669
28.26	28.1579
29.9	29.7197
28.76	28.6832
28.79	28.7435
29.31	29.3393
28.55	28.7585
28.87	28.9209
27.81	27.8474
28.79	28.6432
28.79	28.9431
28.5	28.1274
28.52	28.2736
28.61	28.8109
28.6	28.0744
28.7	28.3463
28.39	28.517
28.45	27.8389
28.56	28.443
28.46	28.4345
28.46	28.6421
28.99	28.604
28.55	28.6867
28.51	28.7414
28.64	28.657
28.07	27.7479
27.61	27.8805
27.54	27.3433
28.5	27.9781
31.33	31.3847
28.58	28.6942
28.58	28.5648
29.48	29.4759
30.96	30.9301
28.5	28.7072
28.73	28.6362
29.64	29.7459
28.93	29.0735
28.38	27.9954
29.7	29.3573
29.9	29.5702
30.49	31.0391
32.88	32.6909
32.88	32.7527
32.98	33.4482
32.99	33.2098
33.95	33.9695
32.59	32.8496
32.99	32.7708
35.84	35.8692
35.82	35.8855
34.67	34.5542
35.45	35.586
35.63	35.7907
35.71	35.2799
36.94	37.134
36.88	36.9063
38.66	38.4708
40.88	40.7251
44.9	44.574
46.9	46.5776
51.59	51.9317
52.43	52.4277
53.85	53.8161
50.72	50.6704
45.65	45.5357
41.09	41.0444
36.98	36.8097
33.78	33.8012
30.55	30.4
28.65	28.6494
31.19	31.2664
34.31	34.3019
37.74	37.3822
34.79	34.982
36.54	36.2661
36.99	37.1005
36.96	36.9645
37.62	37.8054
36.73	36.7686
38.48	38.6382
37.76	37.7245
38.23	37.9887
39.42	39.5179
39.01	39.1867
39.1	39.1042
38.55	38.3556
40.85	41.3113
40.65	40.68
40.81	40.7554
39.53	39.4712
39.74	39.7207
39.67	39.8717
39.43	39.6071
39.16	39.2077
39.29	39.7762
39.25	39.162
38.65	38.8428
38.9	38.8843
39.26	39.5855
38.9	39.2163
38.91	38.906
38.7	38.5142
40.66	40.7519
38.6	38.6352
38.07	38.0648
38.08	37.8039
37.52	37.369
38	38.3111
37.98	38.2963
37.84	37.825
36.25	36.0516
35.27	35.3688
33.29	33.2857
33.53	34.1357
32.61	32.6139
33.51	33.3497
33.55	33.3675
33.55	32.9622
36.48	36.5223
36.33	36.4353
35.17	35.4711
35.17	35.1898
34.94	35.0366
34.57	34.5464
34.57	34.719
34.93	34.9012
34.78	34.3021
34.89	34.7917
34.29	34.0757
33.31	33.1484
33.89	33.985
33.5	33.2036
32.65	32.594
32.99	33.0293
32.98	33.0295
32.95	33.2024
32.37	32.3627
32.65	32.6755
32.08	32.3286
32.6	32.3435
32.88	33.1241
32.97	32.8382
32.95	32.6887
32.85	32.9408
32.61	32.1297
33.42	33.5552
32.13	31.8505
32.43	32.629
32.12	31.8837
32.95	32.5847
32.78	32.778
32.98	32.9948
32.98	33.0407
33.22	33.4222
32.98	33.3127
32.3	32.3972
32.45	32.7278
32.45	32.5677
32.2	32.6314
31.04	31.1524
30.5	30.7061
30.07	29.8479
30.06	29.8063
30.95	31.0933
30.06	29.9015
29.6	29.5528
28.69	28.7705
29.64	29.7638
28.99	28.7653
28.16	28.0142
28.87	28.8829
30.79	30.9447
29.86	29.8012
28.1	28.11
28.59	28.3754
27.52	27.0989
25.06	24.8431
25.76	25.4324
25.57	25.4706
25.3	25.2585
25.3	25.5837
25.15	25.2214
24.95	24.5828
24.74	24.6277
25.16	25.0401
25.21	25.5136
25.02	24.7533
25.17	25.4254
25.21	25.0381
25.3	25.7838
26.33	26.3887
27.14	26.9507
27.22	27.0836
27.29	27.2645
27.3	27.7765
27.33	27.4044
27.18	27.1052
26.8	26.833
27.09	26.9837
27	26.9747
27.11	27.3666
27	26.8171
26.71	26.9505
26.98	27.1953
27.86	27.938
26.66	26.8941
27.96	28.1094
26.93	26.6274
28.8	28.6983
27.03	27.4587
28.13	27.6616
27.88	28.3278
27.84	28.0335
27.46	27.5398
27.85	27.9159
27.44	26.9572
29.29	29.4019
27.49	27.6772
28.77	29.0337
28.4	28.6817
27.51	28.0571
27.34	27.3737
27.51	27.24
27.51	27.6422
27.51	27.5398
27.51	27.6153
27.51	27.3629
27.51	27.3705
27.51	27.8675
27.51	27.1661
27.51	27.2333
27.51	27.465
27.51	27.6034
27.51	27.1355
27.51	27.5505
27.51	27.8042
27.51	27.6618
27.51	27.8138
27.51	27.3353
27.51	27.5493
27.51	27.3557
27.51	27.819
27.51	27.406
27.51	27.3258
27.51	27.6238
27.51	27.1483
27.51	27.3542
27.51	27.5192
27.51	27.311
27.51	27.5794
27.51	27.462
27.51	28.1194
27.34	27.4324
25.79	25.9418
25.51	25.5346
27.38	27.5887
25.59	25.5659
25.5	25.384
25.96	25.7472
25.89	26.2195
25.89	25.883
25.71	25.6292
25.41	25.6735
25.95	25.6164
25.12	25.2971
24.49	24.337
26.6	27.1944
25.97	25.6695
26.5	26.2005
27.76	28.2261
26.49	26.5794
25.85	25.4279
26.89	26.6084
26.24	26.258
25.93	25.915
25.56	25.3986
25.58	25.3879
27.58	27.5205
25.77	25.7662
25.93	25.9296
25.5	25.8642
25.95	25.4678
25.38	25.4622
25.49	25.4678
25.38	25.192
25.48	25.5711
25.6	25.7201
25.73	25.9631
26.07	26.0275
25.78	26.2326
26.29	26.4101
25.78	25.4642
25.69	25.7301
25.23	25.6872
25.05	25.1865
25.29	25.1228
25.29	25.1907
25.29	25.1976
25.2	25.3355
25.07	24.7952
26.74	26.7044
24.73	24.9795
25.19	25.0658
25.1	24.774
25.19	25.0527
25	24.8866
25.07	25.3447
25.01	25.2771
24.9	25.1577
24.88	25.0631
24.88	25.1401
24.75	24.85
24.76	24.7314
24.87	24.8031
25.26	25.0805
25.1	25.4205
25.11	24.8058
26.39	26.5819
26.49	26.4248
28	28.1714
27.9	27.6862
27.69	27.8816
27.57	27.6749
27.42	27.0796
27.1	27.0898
27.81	27.5768
27.69	27.8397
27.71	27.7417
27.71	27.7366
27.7	27.7294
27.71	27.5725
27.78	27.6643
27.78	28.034
27.8	27.6437
27.85	28.0399
27.84	27.5308
27.8	27.8044
27.88	27.8235
27.88	28.0242
27.8	27.7117
27.8	27.6533
27.8	27.7131
27.85	27.5983
27.8	28.0265
27.8	27.6694
27.84	27.8056
27.77	27.596
27.87	28.1844
27.85	27.7056
27.85	27.8101
27.8	27.9492
28.99	29.1559
29.45	29.3769
29.35	29.3531
29.59	29.6895
29.2	29.2254
29.18	29.3302
29.1	29.1931
29.01	29.1692
29	29.3734
29	29.2782
29	29.1984
28.95	29.0765
28.8	28.8549
28.94	29.325
28.96	29.0968
28.99	29.152
29.09	28.8017
28.76	28.8608
29.28	29.6394
29.12	28.9668
29	29.011
28.51	28.6236
28.98	29.1099
29	29.0593
29	29.4344
29.09	29.1994
29.19	29.1083
29.23	29.1142
29.3	29.4802
29.41	29.3367
29.6	29.53
28.89	28.5914
27.37	27.4001
28.98	28.8535
28.92	29.1831
28.99	28.6087
29.3	29.4236
28.8	28.9602
28.9	28.6297
29.1	28.877
29.12	29.4018
28.97	28.7411
29	29.011
29	28.9172
28.99	29.2051
28.92	28.9435
29.4	29.326
29.65	29.6635
29.41	29.1759
29.55	29.4461
29.39	29.2721
29.22	29.437
29.68	29.6133
29.56	29.4075
29.39	29.6745
28.73	28.8624
29	28.7427
28.69	28.5361
28.5	28.577
28.46	28.6453
28.4	28.2613
27.99	27.8411
27.99	27.7903
27.52	27.5052
27.26	27.1569
27.79	27.5084
28.04	28.1112
28.12	28.3091
27.49	27.1119
27.02	26.9216
27.69	27.4875
27.7	27.4651
27.77	28.2642
27.85	27.6946
27.78	27.9927
27.65	28.2107
27.57	27.7167
27.7	27.6711
27.75	27.49
27.75	27.9295
27.83	27.5488
27.83	27.7653
27.78	28.061
27.27	27.484
26.24	26.2367
27.48	27.4222
27.84	28.0535
27.89	27.9646
28.15	28.0402
28.28	27.9319
27.99	28.4416
28.36	28.5074
28.35	28.5833
28.34	28.5696
28.32	28.1284
28.2	27.8519
27.8	27.7595
27.98	28.2224
27.98	28.0705
27.99	28.2417
28.46	28.2414
28.84	28.3741
27.83	27.413
28.18	28.3942
28.86	28.9044
28.09	28.1412
28.48	28.4072
28.86	28.7955
31.66	31.7165
28.96	28.9414
28.93	29.1465
30.99	30.7199
29.94	29.8209
29.7	29.7887
29.66	30.0863
27.22	27.2901
28.99	29.0103
29.44	29.2811
29.35	29.1375
32.28	32.538
34.21	34.0097
34.92	34.9261
36.56	36.58
36.54	36.4507
32.99	33.1935
30	29.7574
29.99	29.8971
32.84	32.9187
34.27	33.829
32.69	32.6539
30	29.5996
30.83	30.5727
29.97	29.574
33.42	33.4143
34.96	34.5348
33.65	33.4167
34.07	33.8379
30.66	30.7557
33.35	33.0791
33.66	33.6949
32	31.7963
35.08	34.6397
31.91	31.5931
30.92	31.259
30.12	30.1419
29.46	29.426
28.85	28.6251
29.64	28.9996
32.34	32.5018
30.17	29.7806
29.96	30.1161
29.88	29.9646
29.99	30.0466
30.34	30.0477
30.37	30.3949
30.15	30.2649
30.06	30.1913
33.04	32.9704
30.83	31.0242
30.78	30.6404
30.6	30.5875
30.56	31.1289
32.06	32.0614
31.29	31.4422
31.92	31.828
32.13	32.109
30.6	30.8639
32.43	32.1806
32.09	32.0583
32.44	32.1144
33.55	33.8931
33.48	33.4218
34.48	34.3558
40.16	40.4665
42.28	42.2591
44.7	44.5277
44.16	43.5565
43.65	43.4182
43.74	43.6352
43.95	43.9639
43	43.1965
42.99	42.8643
42.76	42.921
42.81	43.002
42.48	42.6333
42.91	43.0752
40.26	40.3567
40.05	39.662
39.99	40.0166
40.78	40.5977
41.51	41.4362
41.51	41.4934
41.56	41.5003
41.52	41.5124
40.77	41.1288
39.98	39.7763
39.99	39.3577
40.67	40.53
40.79	40.9796
41.4	40.9555
41.77	41.5304
42.4	42.5541
41	41.2851
40.01	39.7975
40.5	40.7382
42.9	42.9142
41.5	41.572
40.13	39.9279
42.5	42.5052
41.48	41.2604
41.1	40.8185
42.77	43.1312
42.77	42.7259
42.27	42.2995
41	40.7997
41.69	41.4644
41.75	41.2527
14.75	15.3496
41.45	41.3733
40	39.8305
36.18	36.2466
32.59	32.9594
30.73	30.9412
31.71	32.0395
32.26	32.154
33.19	33.349
34.47	34.1576
34.19	34.2151
34.19	34.402
33.1	32.8428
32.56	32.8585
32.3	32.1413
32.48	32.5093
31.21	30.8317
34.33	34.5285
31.96	32.1763
32.1	32.081
32.5	32.3277
32.5	32.2079
32.44	32.515
35.68	35.3905
38.52	38.0247
37	37.1817
36.78	36.7185
36.78	36.5421
37.88	37.7278
37	36.8297
38	38.1885
38.7	38.4509
39	38.7688
39.59	39.711
40.48	40.3868
40.15	40.5198
40.5	40.5935
40.98	40.6701
41.16	41.4578
40.73	40.5763
40.47	40.4762
40.6	40.4943
41.27	41.2168
42.16	42.2531
42.58	42.5762
43.77	43.942
47.44	47.5093
52.18	51.7728
57.4	57.2822
61.48	61.4677
55.33	55.6879
50.1	50.2365
53	53.4631
54.01	53.7649
53.32	53.1504
52.77	52.8625
53	52.3405
52.69	52.332
51.76	51.6431
51.64	51.7308
51.76	51.1902
51.48	51.4286
50.5	50.674
50.54	50.5563
49.11	49.2182
49.3	49.2763
47.4	47.3209
47.29	47.2344
48.22	48.4095
47.2	47.2628
47.9	48.3639
47.6	47.8836
47.61	47.7866
47.49	47.2431
47.32	47.1807
47.31	46.9224
46.94	46.7752
46.91	46.8911
46.28	46.0473
45.57	45.298
44.99	44.8194
45.75	45.889
46.99	47.2103
46.71	47.0299
46.88	46.9556
46.91	47.0767
47	47.32
47.07	46.771
47.17	47.61
47.29	47.2506
47.32	47.0929
47.17	47.3507
47.03	47.2372
47.03	47.0554
47.08	47.1907
47.09	47.4952
47	46.6431
47.09	46.8392
46.95	47.0036
46.99	46.9794
46.99	46.854
46.88	46.6964
46.87	46.8583
46.65	46.8955
46.39	46.1859
44.81	44.7816
43.01	42.6958
44.16	44.0592
44.31	44.5387
43.95	44.0649
44.19	44.3135
46.54	46.6001
46.87	46.4688
46.79	46.5143
46.84	46.571
46.88	46.5967
46.9	46.6968
47	47.1778
47.28	47.2106
47.2	46.9878
47.18	47.0112
47.18	47.3897
47.14	47.3748
47.02	46.9685
47.1	46.9507
47.28	47.496
47.2	47.28
47.1	47.3415
47.48	47.7911
47.44	47.3932
47.95	48.2361
47.49	47.5009
48	48.1221
47.89	47.8044
47.93	48.0591
47.89	47.5887
47.89	47.8317
48.63	48.3578
48.87	48.8462
49.49	49.3523
49.35	49.1346
49.47	49.4699
49.3	49.049
48.88	49.0241
49.09	48.7831
49.09	49.1209
49.13	48.721
49.35	49.4736
48.93	49.0141
49.29	49.3362
49.3	49.7075
49.2	49.2158
49.5	49.5984
49.49	49.9328
48.87	48.645
49.2	49.3553
49.18	49.2811
49.15	49.031
49	49.2352
48.99	49.1313
48.47	48.3417
48.45	48.7201
48.44	48.5414
48	48.2766
48	48.4509
47.88	47.6073
46.89	47.0524
43.52	43.3062
45.08	45.0262
44.89	45.0437
44.51	44.8305
44.52	44.707
44.51	44.4914
45.92	46.0984
46.99	46.9651
46.42	46.722
47.07	46.8199
47.12	47.2439
47.59	47.6012
47.8	47.4396
47.44	47.4093
47.44	47.2549
47.45	47.3011
47.5	47.8939
47.76	47.953
47.85	47.856
47.68	47.3098
47.69	47.6933
47.19	47.3215
47.67	47.8149
46.77	46.5152
47.68	47.5259
47.68	47.78
47.69	48.1379
47.58	47.5276
47.51	47.1995
47.49	47.4087
47.95	47.6103
47.58	47.205
47.66	47.4835
47.6	47.7075
47.67	48.1011
47.99	48.0687
48.5	48.3621
48.8	48.8263
48.87	49.0089
48.85	48.7785
49.4	49.0803
49.39	49.4217
49.44	49.3746
49.44	49.4292
49.6	49.3102
50.18	49.9738
50.43	50.488
50.33	50.0404
50.47	50.7058
50.88	50.6559
50.6	50.7205
50.51	50.365
50.58	50.2287
49.93	50.0751
50.19	49.7763
50.2	50.1107
50.2	50.3558
50.36	50.2057
49.93	49.8678
50.29	50.027
49.97	49.8659
49.99	49.8557
50.15	50.4814
49.84	49.9874
49	49.2368
49.46	49.9516
49.4	49.4584
49.46	49.2424
49.08	48.9592
48.97	49.2058
48.92	48.9502
49.32	49.323
48.82	48.7015
48.97	49.0073
48.46	48.5754
49.42	49.1336
48.85	49.1486
48.68	49.0596
48.3	48.6378
45.01	44.8315
44.82	44.7254
43.25	43.4218
43.1	43.1723
44.6	44.6263
47.29	47.3153
47.96	47.9215
47.71	47.8947
48.44	48.7911
48.5	49.0337
[truncated: 341 more rows]
