# Supplementary material for: Forecasting regional carbon prices in china with a hybrid model based on quadratic decomposition and comprehensive feature screening
Source: PLoS One. 2025 Jun 30;20(6):e0326926. doi: 10.1371/journal.pone.0326926 (PMC12208498; doi:10.1371/journal.pone.0326926)
Supplement: S1 Data — (ZIP) [file pone.0326926.s001.zip › supplementary information/supplementary information/Original Data and Data Description/HB Data/HB only has lasso feature selection.xlsx]

## Sheet: Sheet1
data	IMF_1	IMF_2	IMF_3	IMF_4	IMF_5	IMF_6	IMF_7	IMF_8	EUA Futures Closing Price	HBEA Volume	Non-ferrous Metals Index	Energy Index	SSE Composite Index Closing Price	EUA Futures Volume	CSI 300 Index Volume	Thermal Coal Futures Closing Price	HB AQI Index	Chemicals Index	BDI	USD to EUR Exchange Rate	SSE Composite Index Volume	SHFE: Silver Futures Closing Price	RMB Index	Textile Index	Brent Crude Oil Futures Settlement Price
26.62	24.9391	1.21256	0.87348	0.787497	-0.297827	-0.0612721	-0.385236	-0.530461	4.68	304125	780	845	2058.83	22492000	4794588800	532.8	173	885	1205	1.3795	8318905600	4121	109.74	972	106.72
29.25	24.9405	1.20211	0.825701	0.572643	0.218965	0.143589	0.859555	0.598663	4.85	112057	784	843	2098.28	34524000	9721911700	538	142	885	1098	1.3795	13337098300	4164	109.627	970	107.67
27	24.9023	1.13802	0.683352	0.147133	0.454536	-0.128839	-0.693184	0.411865	4.93	77473	788	842	2105.24	23470000	6635726800	536.8	128	884	1061	1.3795	10534047100	4155	109.351	967	107.98
26	24.8581	1.05825	0.507114	-0.291901	0.111744	0.0593186	0.15175	-0.476981	5.11	64950	793	843	2134.3	26102000	11454540500	538	86	883	1029	1.3795	15678960900	4157	108.904	964	107.46
24.89	24.8211	0.980765	0.339756	-0.567189	-0.405443	0.0463881	0.3384	-0.344411	5.31	113059	796	843	2130.54	29098000	9061589700	539.8	72	884	1002	1.3795	13176835900	4148	108.882	964	107.33
24.51	24.809	0.926848	0.219929	-0.575088	-0.471982	-0.195989	-0.527113	0.316647	5.23	58370	799	839	2131.54	21327000	6226499800	536	78	882	989	1.3795	10207785300	4166	108.9	963	109.07
26.1	24.8113	0.885599	0.134593	-0.374098	-0.044354	0.321209	0.324917	0.253956	5.53	63175	801	840	2101.6	32317000	6821813000	538	77	883	970	1.3795	10753115100	4109	108.953	965	108.74
25.7	24.8009	0.827324	0.0397432	-0.126978	0.356717	-0.393854	0.0187211	-0.188868	5.45	76053	794	840	2105.12	21878000	5167801000	535.6	54	883	936	1.3795	8936165700	4064	108.933	966	109.6
25.7	24.7796	0.753679	-0.0703395	0.0523203	0.367072	0.421419	-0.165919	-0.16619	5.54	99390	800	839	2098.89	27515000	4833362800	535	63	883	930	1.3795	8989632500	4057	108.898	965	109.53
25.2	24.748	0.666808	-0.194285	0.109754	0.0773322	-0.373166	0.0884919	0.0794793	9.73497	77544	799	839	2097.75	30693490	5075799500	534.4	64	882	1065.95	1.3795	8815569500	4051	108.915	963	91.6944
25.4	24.7331	0.596952	-0.296176	0.0917538	-0.148617	0.240741	0.0382838	0.167176	5.54	99891	809	842	2065.83	2.20526e+07	5627828000	538	48	881	1015.12	1.3795	9637836900	3990	108.855	961	109.95
24.85	24.7091	0.517827	-0.407959	0.00188238	-0.244877	-0.0587463	-0.0723097	-0.0579636	5.67	116412	799	840	2072.83	13816000	5709469400	539.4	65	881	939	1.3795	9871988200	4011	108.731	960	109.27
24.6	24.6825	0.437404	-0.519253	-0.0787859	-0.205519	-0.117905	0.00934935	-0.138495	5.66	65882	806	840	2067.38	14073000	4776353100	539	72	881	956	1.3795	7853152100	4017	108.684	960	109.11
24.55	24.6688	0.373388	-0.60554	-0.059882	-0.029327	0.245194	0.0725506	0.0472573	5.71	49084	807	841	2057.03	21450000	4505891100	540.6	79	881	962	1.3795	7818595500	4028	108.528	960	110.33
24.5	24.6526	0.310058	-0.683084	0.0513039	0.157396	-0.317145	-0.124377	0.05605	5.06	55345	809	842	2036.52	63104000	6024538300	539.2	88	881	967	1.3795	9304233300	4070	108.462	961	109.58
25	24.6346	0.248275	-0.747569	0.221013	0.258221	0.33528	0.112543	0.0113619	5.2	57357	809	841	2003.49	48066000	6048518700	530.8	87	876	961	1.3795	8979526200	4104	108.37	953	108.12
24.5	24.6059	0.179789	-0.801286	0.371686	0.186106	-0.295796	-0.0235458	0.00382843	5.41	62994	811	842	2020.34	31071000	4820493100	531.8	100	880	949	1.3795	7622127500	4076	108.388	954	108.98
24.45	24.5823	0.123403	-0.809462	0.463301	-8.1994e-05	0.241773	-0.0438431	-0.0261061	5.4	83552	809	842	2026.36	18204000	4533462400	533.2	92	876	943	1.3795	7452857800	4065	108.474	954	108.07
24.36	24.6101	0.128712	-0.709552	0.486437	-0.18975	-0.255501	-0.00290381	-0.0713691	5.21	50770	819	839	2027.35	9838000	4934407300	531.4	96	874	1015.12	1.38085	7993339500	4096	108.447	949	107.72
24.1	24.6051	0.104192	-0.616862	0.236825	-0.505336	0.300297	-0.0586647	-0.169421	5.22	42494	810	840	2028.04	16014000	4808651900	526.6	99	874	1022	1.38085	7460941100	4097	108.604	954	107.06
23.96	24.5835	0.0660261	-0.516396	-0.230065	-0.448985	-0.272418	0.417773	0.380722	5.12	43426	811	839	2010.08	20369000	4460747000	527.2	103	874	1022	1.38085	7436019200	4102	108.358	953	108.13
24	24.5723	0.044397	-0.367697	-0.71968	0.30654	0.147212	-0.742754	0.335327	5.13	45483	808	839	2015.27	19433000	4833245200	526.4	107	874	1008	1.38085	7786539300	4055	108.362	950	108.04
23.76	24.5767	0.0454131	-0.164759	-1.04539	1.0795	0.0499641	0.50114	-0.83312	5.24	38590	819	839	2011.13	15890000	4918113500	525	69	874	997	1.38085	7622424400	4058	108.548	949	107.89
23.71	24.579	0.0496895	0.0608233	-1.09574	0.784807	-0.319316	0.361619	-0.392235	5.3	35890	816	834	2052.87	13080000	8347256000	528	103	875	987	1.38085	11574207700	4080	108.62	945	108.41
24.17	24.584	0.0614107	0.301301	-0.802962	-0.578926	0.648307	-1.27906	1.36193	5.28	70038	830	836	2050.73	15986000	6491251800	529	94	875	982	1.38085	9722338800	4094	108.729	948	109.24
23.9	24.5925	0.0811325	0.543744	-0.206579	-1.6505	-1.00594	1.45098	0.258778	5.1	75370	824	835	2047.91	35577000	4851420600	530.6	77	875	1002	1.38085	7201112500	4116	108.741	948	110.19
24.3	24.6184	0.122829	0.787395	0.560928	-1.05729	1.34178	-0.507993	-1.89224	4.77	46567	818	834	2024.97	49486000	4673403200	528.6	81	875	1021	1.38085	7584515400	4136	108.829	947	110.44
25	24.6798	0.203058	1.02636	1.27845	0.867288	-1.64924	-1.1244	0.0329908	4.79	41991	816	834	2026.5	22905000	4225319700	523.8	125	875	1027	1.38085	6635366000	4086	108.624	945	109.75
36	24.7387	0.274319	1.16667	1.59726	2.0147	1.79229	2.1419	2.18851	4.69	45736	821	828	2005.18	42159000	4289360700	524.8	150	881	1022	1.38085	6532943800	4116	108.514	951	109.37
24.21	24.6744	0.204336	1.03493	1.20361	0.892742	-1.59806	-1.52733	-0.465839	4.84	36258	822	831	2008.12	34675000	3729968300	519.2	216	878	1010	1.38085	6134538200	4092	108.594	947	109.69
24.24	24.6238	0.141679	0.82948	0.466471	-0.938885	1.21457	-0.0715884	-1.85526	5.12	49062	818	830	2024.95	27899000	3894604200	517.8	226	879	988	1.38085	6181154700	4113	108.564	948	110.55
24.65	24.6	0.105251	0.611595	-0.300042	-1.54839	-0.797668	1.3382	0.679346	5.16	39071	819	829	2021.29	41725000	4625273600	519.2	97	880	966	1.38085	7472847400	4131	108.669	948	110.36
24	24.5834	0.0752663	0.384913	-0.879059	-0.637915	0.391934	-1.52111	1.35823	5.12	43977	821	828	2034.57	25289000	3762310500	517.2	71	881	964	1.38085	6348806500	4128	108.786	951	110.54
24.3	24.5694	0.0470075	0.165847	-1.12115	0.608171	-0.0507782	0.71472	-0.721284	5.09	53045	814	824	2041.48	4645000	3955065600	517.2	285	887	997.739	1.38085	7028122000	4121	108.701	960	110.32
24.1	24.5613	0.0237781	-0.0243554	-0.988822	0.983735	-0.19371	0.336242	-0.902328	5.17	42235	821	828	2034.57	10679000	3589717100	516.8	135	886	973	1.38085	6757788900	4086	108.525	955	110.02
24	24.5564	0.00231792	-0.177633	-0.575851	0.409535	0.316756	-0.896488	0.595857	5.2	39347	819	826	2050.23	18055000	5005626000	516.4	125	886	954	1.38085	8133864200	4066	108.522	955	109.81
24.23	24.5575	-0.0155015	-0.287578	-0.0543804	-0.284639	-0.32877	0.724182	0.518782	5.2	49285	815	825	2040.6	14261000	4489155600	514.4	149	887	940	1.38085	8124292100	4021	108.774	959	109.97
24.01	24.549	-0.0476715	-0.37693	0.359693	-0.479436	0.242122	-0.182491	-0.372216	5.05	42430	814	824	2039.21	13524000	4392386300	511	108	887	934	1.38085	7514889800	4055	108.665	960	109.41
24	24.5113	-0.115795	-0.472327	0.514609	-0.268097	-0.063578	-0.179009	-0.231051	5.43	38890	816	822	2038.31	25941000	4198295400	510.6	79	889	948	1.36026	7158412400	4038	108.749	961	108.83
24.5	24.4499	-0.211274	-0.554238	0.437116	0.0258417	-0.0905153	0.266827	0.17787	5.39	40311	812	821	2024.83	25174000	4181724900	511.4	124	888	959	1.36026	7241277100	4036	108.89	963	108.4
23.98	24.4372	-0.25426	-0.520408	0.338267	0.296514	0.145607	-0.206382	0.132795	5.54	37699	812	819	2040.88	25576000	3647742400	512.8	152	889	977	1.36026	6794953600	4041	108.748	966	108.79
23.9	24.4238	-0.296351	-0.43841	0.221951	0.231758	-0.145658	0.0293066	-0.177638	5.44	46743	813	818	2029.96	18274000	3573805800	513.8	176	888	989	1.36026	6602174400	4070	108.634	972	108.61
23.95	24.4088	-0.339434	-0.328278	0.127305	-0.0641906	0.114759	0.155527	-0.0253947	5.53	40005	808	814	2030.5	5741000	3931106000	508	200	888	999	1.36026	6478831700	4057	108.761	978	109.99
23.8	24.3911	-0.384703	-0.208239	0.0720916	-0.238913	-0.0573517	-0.211968	0.168945	5.49	51044	810	814	2052.53	10783000	5050790200	508.8	150	889	1004	1.36026	7962371700	4053	109.129	978	109.52
23.8	24.3789	-0.423629	-0.0857739	0.0530272	-0.110312	-0.0210876	0.105747	-0.072907	5.36	69436	812	813	2054.95	31173000	4256371800	503.6	155	889	973	1.36026	7444435400	4074	109.126	979	109.95
23.8	24.3551	-0.474649	0.0017208	0.00639102	0.0962126	0.1033	0.0541077	-0.160325	5.55	42191	808	813	2051.71	19231000	4302584300	504.2	268	888	939	1.36026	8171118600	4058	109.267	977	113.02
23.7	24.317	-0.539853	0.0432628	-0.0936575	0.147927	-0.143577	-0.0965707	0.213475	5.66	42435	808	814	2070.72	20239000	5925287600	502.2	207	888	906	1.36026	9717480600	4121	109.214	979	113.41
24	24.282	-0.599239	0.0630117	-0.207022	0.0790999	0.140276	0.0391466	0.162246	5.63	42312	817	819	2085.98	15344000	6329687500	503.2	90	888	880	1.36026	9593977000	4156	109.145	990	112.94
23	24.25	-0.650942	0.0679063	-0.301416	-0.00760854	-0.100665	-0.00172672	-0.383403	5.7	55305	810	818	2066.7	14879000	4993366500	504.4	97	887	858	1.36026	8780048100	4118	109.083	984	113.45
23	24.2303	-0.683712	0.0759341	-0.331086	-0.0511987	0.0238421	0.0478994	-0.106964	5.65	43208	813	819	2055.52	14260000	4946389700	503.6	146	887	867	1.36026	8724535000	4125	109.087	985	114.26
23.25	24.2183	-0.702225	0.0837437	-0.290018	-0.109712	0.0544171	-0.16967	0.499502	5.54	49128	809	819	2023.73	15090000	5316264500	497.2	110	888	902	1.36026	9291427400	4164	108.693	989	115.06
23	24.2016	-0.719801	0.0768159	-0.19996	-0.178847	-0.115038	0.211365	-0.0151401	5.65	35251	817	819	2026.67	15572000	4239371900	497	139	888	904	1.36026	6716724600	4335	108.901	990	114.81
23	24.1895	-0.726121	0.0704902	-0.0542745	-0.0807749	0.156452	-0.0205097	-0.549029	5.79	52329	818	822	2024.37	15009000	4117925800	495.8	88	891	886	1.36026	7048516200	4357	108.877	989	114.12
23.45	24.196	-0.706511	0.083615	0.141053	0.205923	-0.190814	-0.34735	0.15096	5.74	37453	817	821	2033.93	35386000	4016435600	495.2	75	888	867	1.36026	7121463400	4360	108.694	989	114.46
25.16	24.203	-0.681946	0.0871369	0.299951	0.325658	0.17769	0.528705	0.47828	5.71	41431	815	820	2025.5	15368000	3766610000	495	54	890	846	1.36026	6753961000	4339	108.688	990	114
23.48	24.1809	-0.685021	0.0413598	0.334695	0.0422828	-0.0742343	-0.246807	-0.265041	5.7	50022	817	821	2038.68	22534000	4435116600	499	48	890	824	1.36026	8095577800	4335	108.743	988	113.21
23	24.1697	-0.672414	0.00457725	0.313481	-0.259463	-0.0794044	-0.277409	-0.238705	5.76	42155	818	822	2036.51	12452000	5272289600	501.2	51	891	831	1.36026	9759201700	4346	108.749	989	113.3
24.4	24.172	-0.641169	-0.0128712	0.256378	-0.262585	0.215639	0.568047	0.236371	5.81	62454	823	822	2048.33	22271000	5430418800	498	103	892	850	1.36026	9666659800	4319	108.979	990	112.36
22.88	24.1675	-0.613268	-0.0346098	0.13993	-0.042139	-0.304407	-0.389887	-0.0392636	6.01	33999	823	822	2050.38	28442000	5332310000	496.6	88	890	894	1.36435	9845740900	4332	108.945	990	112.29
23.8	24.1757	-0.568942	-0.0367252	0.00579422	0.198517	0.3283	-0.0925401	-0.0604594	6.07	52073	822	821	2059.42	24537000	5968550100	496.8	67	890	890	1.36435	10955391100	4342	108.813	988	111.24
24.3	24.1761	-0.531114	-0.0470127	-0.161611	0.193558	-0.298728	0.440281	0.188304	5.99	52724	829	820	2063.23	20181000	6369069000	494.2	95	889	890	1.36435	12292658200	4328	108.897	988	111
23.48	24.1684	-0.500794	-0.0659804	-0.329211	0.00793036	0.248832	-0.328551	-0.136987	5.65	44752	828	820	2059.38	41539000	5285110600	493	49	890	893	1.36435	10500879200	4353	109.212	987	110.64
23.19	24.169	-0.460366	-0.0691513	-0.421576	-0.0854831	-0.18654	-0.10669	-0.220231	5.54	38383	824	819	2059.93	24069000	5024233400	493.6	90	889	888	1.36435	9716875400	4286	109.241	987	110.24
23.91	24.1811	-0.407101	-0.0532768	-0.404825	-0.0447627	0.0929627	0.403096	0.31046	5.73	37879	824	820	2064.02	12019000	5074359900	493	124	891	881	1.36435	9505339300	4310	109.175	985	108.94
23.3	24.1769	-0.371791	-0.0569475	-0.319647	-0.0682984	0.0229866	-0.27937	0.135912	5.79	47742	827	819	2038.61	10577000	6202204600	493.4	121	892	863	1.36435	11330584100	4323	109.159	982	108.28
23.5	24.1729	-0.337085	-0.0582279	-0.144911	-0.0936507	-0.109978	-0.0947946	-0.377079	5.66	36873	825	819	2038.34	17983000	5573249700	493	145	892	836	1.36435	9794381900	4334	109.035	981	108.67
24.3	24.188	-0.283041	-0.0322635	0.118736	0.0188616	0.121567	0.339648	-0.0275955	5.72	41097	828	819	2046.96	13266000	6137427400	492.6	109	892	814	1.36435	10508808300	4421	108.968	980	106.66
25	24.1971	-0.237645	-0.0156298	0.362412	0.136912	-0.0692742	-0.281286	0.323003	5.86	37215	830	818	2066.65	15698000	6615886300	491.6	62	891	798	1.36435	11511974000	4353	109.005	979	106.98
24.5	24.2008	-0.201718	-0.0127086	0.513521	0.135319	-0.0182516	0.0210513	-0.0252774	5.92	42500	825	817	2070.36	20033000	7181569400	484.8	50	892	782	1.36435	12448876800	4327	109.055	979	106.02
24.5	24.2008	-0.173969	-0.0216299	0.530211	0.00512206	0.124982	0.217072	-0.240035	6.02	32708	827	813	2067.28	28267000	8156023000	478.6	38	892	755	1.36435	13712802000	4298	109.322	976	105.85
24.05	24.1901	-0.161872	-0.0469797	0.398871	-0.142405	-0.217259	-0.236203	0.052443	6.13	42905	827	812	2055.59	41886000	5945356800	478.6	53	893	738	1.36435	10449181200	4312	109.351	975	107.89
24.5	24.1878	-0.144626	-0.0573738	0.187033	-0.116962	0.285606	0.0751675	0.205518	5.98	32430	829	810	2059.07	25991000	6547329500	476.6	64	893	732	1.36435	10664109400	4337	109.307	973	107.24
23.65	24.1934	-0.122575	-0.048896	-0.0547521	0.0283871	-0.342837	0.0594028	-0.108273	6.04	42644	826	804	2054.48	35608000	5417226000	477.8	74	893	724	1.36435	9385787000	4335	109.286	973	107.68
23.83	24.1941	-0.109863	-0.0377214	-0.296363	0.0862203	0.379518	-0.063191	-0.192711	6.15	31456	833	800	2075.48	43884000	7854258300	480	95	895	723	1.36435	12319186800	4328	109.465	974	107.33
23.65	24.1947	-0.101745	-0.0182705	-0.478091	0.0271534	-0.376609	0.00259444	0.191721	6.15	42168	832	797	2078.49	17939000	8421387200	479.6	88	896	727	1.36435	13729221100	4341	109.497	973	108.03
23.8	24.1965	-0.0969836	0.0102462	-0.554407	-0.0330203	0.320577	-0.00192714	0.152689	6.03	60062	832	797	2105.06	35455000	11943553400	480.8	97	897	732	1.36435	16567699600	4321	109.668	973	107.07
23.25	24.19	-0.105656	0.0347366	-0.515256	-0.0184723	-0.204653	0.0970404	-0.278197	6.11	28824	833	796	2126.61	23059000	9897283800	480.4	103	897	739	1.36435	14249582600	4270	109.861	972	108.39
23.79	24.186	-0.115673	0.0690771	-0.340047	0.0692041	0.0494055	-0.160035	-0.0427652	6.17	28233	841	797	2177.95	20382000	17986933300	479.4	113	899	743	1.36435	23618575200	4296	110.037	972	107.57
24	24.1881	-0.122885	0.11596	-0.0554338	0.0848078	0.112613	0.0498743	0.316721	6.02	26504	842	797	2183.19	27722000	13426964100	478.6	85	900	747	1.36435	20026425700	4292	110.145	972	107.72
24	24.1848	-0.138957	0.157518	0.256201	-0.0666147	-0.257177	0.196498	-0.104211	6.11	30910	837	797	2181.24	20851000	12302283200	480.6	66	900	754	1.36435	18492218700	4289	110.475	972	106.51
23.92	24.1964	-0.142216	0.213207	0.542729	-0.185802	0.366104	-0.362227	-0.274971	6.19	26001	837	796	2201.56	24364000	11098776900	482.8	85	902	755	1.36435	16469165400	4307	110.652	972	106.02
25	24.2108	-0.145955	0.257816	0.69618	-0.132561	-0.455734	0.200435	0.175701	6.26	22617	834	795	2185.3	21405000	12631739000	484	71	904	751	1.33965	19147504200	4275	110.69	972	104.84
25.4	24.2174	-0.162658	0.265447	0.636411	0.0631265	0.525278	0.23596	0.196425	6.22	13508	835	794	2223.33	12627000	11671375400	516.8	137	903	753	1.33965	17409740300	4289	110.539	971	105.41
23.3	24.2075	-0.201617	0.220929	0.360152	0.24327	-0.543115	-0.574369	-0.186385	6.18	19142	837	794	2219.95	12106000	11186178900	516.4	107	904	755	1.33965	17538698700	4274	110.712	970	104.61
25	24.2042	-0.237522	0.156411	-0.0154948	0.27794	0.513359	0.514943	-0.059073	6.19	28205	834	793	2217.47	15471000	11634182900	513.4	97	905	759	1.33965	17771170700	4212	110.964	969	104.59
23.06	24.1861	-0.291733	0.053952	-0.40267	0.0243641	-0.446305	-0.053967	0.105285	5.93	16439	836	792	2187.67	30512000	11672921000	512.4	67	907	765	1.33965	17523327400	4237	111.022	968	105.44
23.08	24.1704	-0.344386	-0.0516282	-0.649857	-0.294969	0.380822	-0.458214	0.0203844	5.96	16181	835	792	2194.43	36754000	8673969400	514.6	69	907	777	1.33965	13518144300	4253	111.033	970	105.02
23.05	24.1683	-0.381686	-0.13176	-0.658868	-0.355136	-0.351043	0.626978	-0.0157794	6.11	9537	833	793	2224.65	18125000	9160117100	512.4	63	906	792	1.33965	15058342100	4229	111.059	970	104.68
23	24.1733	-0.409755	-0.187266	-0.44798	-0.103624	0.343773	-0.367468	-0.0782356	6.09	13226	833	794	2221.59	21445000	9182260800	512.8	74	908	836	1.33965	15479904600	4238	111.071	971	103.02
23	24.1822	-0.432027	-0.220505	-0.107834	0.237721	-0.357169	-0.130476	-0.0642141	6.21	11443	834	794	2222.88	12085000	11044778900	514.6	59	908	871	1.33965	17806280600	4237	111.163	970	104.28
24.9	24.1964	-0.447483	-0.232715	0.23491	0.366266	0.367899	0.505203	0.158157	6.21	6524	830	795	2206.47	9105000	9796949300	511	62	907	942	1.33965	17014912300	4215	111.181	968	102.01
22.99	24.1943	-0.479256	-0.253809	0.431158	0.136149	-0.353435	-0.514401	0.0908696	6.36	39298	828	796	2226.73	17300000	9359254600	524.6	130	907	1015	1.33965	14997869100	4216	111.169	967	103.53
23.88	24.191	-0.511047	-0.264274	0.451042	-0.178878	0.325109	0.231877	-0.186278	6.32	27318	828	796	2239.47	19394000	10450955400	524	66	906	1042	1.33965	16392862600	4133	111.243	967	101.6
23.2	24.1844	-0.543582	-0.261501	0.314333	-0.280564	-0.275614	0.12559	-0.10493	6.43	7223	828	792	2245.33	24124000	11585002000	522.6	88	907	1040	1.33965	17774459200	4122	111.405	967	101.56
23.6	24.1913	-0.557876	-0.222209	0.115171	-0.0990832	0.193916	-0.345561	0.239347	6.41	6935	829	791	2240.21	23127000	10128808800	517.6	95	905	1061	1.33965	16765838300	4108	111.675	965	102.28
23.5	24.1955	-0.570845	-0.168999	-0.0910334	0.0908744	-0.0964312	0.303081	0.0451546	6.34	4366	834	790	2230.46	15333000	10069021100	517.8	110	905	1096	1.33965	16573349800	4098	111.71	964	102.63
23	24.2044	-0.574436	-0.0979352	-0.224544	0.127519	-0.00191531	-0.0642359	-0.258788	6.35	4583	834	787	2240.81	6655000	8982393800	518.6	113	905	1088	1.33965	16011167200	4122	111.546	963	102.29
23.5	24.2164	-0.570231	-0.0176164	-0.251275	0.0526503	0.0823947	-0.185884	0.0083964	6.32	24124	832	786	2229.27	4774000	9737371700	520.4	86	903	1063.85	1.33965	16211957800	4114	111.83	963	102.65
23.9	24.2291	-0.561106	0.0598744	-0.18403	-0.0067841	-0.141662	0.260791	0.252357	6.29	8545	833	786	2207.11	8488000	9384422200	519.6	77	903	1070	1.33965	16350742400	4146	111.816	961	102.5
23.48	24.2365	-0.553792	0.118834	-0.0728495	-0.0132489	0.179529	-0.127033	-0.062282	6.35	6001	834	786	2209.47	14061000	6767622100	519	53	902	1063	1.33965	12088588500	4132	111.98	960	102.72
23.5	24.2381	-0.548877	0.15422	0.0331122	-0.013117	-0.184432	-0.0673573	-0.214744	6.43	15759	834	786	2195.82	13128000	7049065500	511.6	53	902	1119	1.33965	12422901400	4169	111.853	959	102.46
23.95	24.2403	-0.538683	0.174715	0.107692	-0.0313265	0.165544	0.173747	0.128923	6.38	37659	831	786	2217.2	9065000	6321142300	510.4	52	901	1147	1.33965	10520249600	4162	112.029	959	103.19
23.98	24.2448	-0.520983	0.184151	0.132504	-0.0503564	-0.136856	-0.137232	0.151442	6.39	6505	832	787	2235.51	13710000	7732087000	509.4	40	903	1151	1.31815	12916658300	4152	112.247	957	102.79
24.49	24.2496	-0.49752	0.182346	0.102828	-0.0261259	0.108668	0.0108438	-0.182902	6.38	7710	834	785	2266.05	19774000	11443673300	512.8	47	902	1149	1.31815	19212486900	4123	112.331	955	100.34
23.99	24.2621	-0.460255	0.18025	0.0447764	0.058735	-0.0944416	0.0926406	-0.0680149	6.32	46270	835	786	2288.63	14185000	12973420400	511.4	70	902	1142	1.31815	21247899800	4111	112.461	955	102.77
23.95	24.2747	-0.417444	0.168328	-0.0314246	0.0952031	0.0878941	-0.122481	0.178815	6.11	9242	836	787	2306.86	43993000	11127229800	514.8	109	901	1147	1.31815	19948997800	4108	112.44	955	101.83
24	24.2843	-0.372971	0.142353	-0.103789	0.0166714	-0.0822731	0.0852943	-0.00845337	6.26	11868	837	787	2326.43	20023000	13355176400	511.6	113	900	1155	1.31815	21318191700	4105	112.904	950	100.82
23.97	24.2961	-0.321411	0.1107	-0.135984	-0.0901813	0.0795273	-0.00707047	-0.132413	6.12	12651	836	788	2326.53	26441000	11819434400	510.6	70	898	1197	1.31815	19699031800	4092	113.511	949	99.16
24.05	24.3109	-0.262033	0.076355	-0.112468	-0.106496	-0.0845902	-0.0764482	0.0582768	6.08	20537	826	789	2318.3	17022000	10917551700	510	77	898	1197	1.31815	18982899100	4114	113.672	948	98.04
24.1	24.3273	-0.19707	0.0379372	-0.0441256	-0.0139585	0.0910968	0.11333	0.0588419	6.1	10860	824	790	2311.68	18131000	13298258300	509	89	897	1186	1.31815	22222179800	4098	113.709	944	98.08
24.29	24.3426	-0.129938	-0.00725318	0.0398898	0.0914645	-0.0944708	-0.0830004	-0.0845254	6.04	6939	820	790	2331.95	16605000	10916017000	510	69	896	1181	1.31815	19347154000	4057	113.784	941	97.11
24.25	24.3592	-0.0591914	-0.0558725	0.110606	0.107105	0.0888414	0.00429497	0.0259761	5.91	6645	818	790	2339.14	16877000	12224715900	512.8	45	891	1173	1.31815	21511241400	4058	113.826	940	96.65
24.3	24.3659	0.00295956	-0.118819	0.127668	0.00340427	-0.0667275	0.0739346	0.0703129	5.79	9494	818	790	2296.55	33190000	18674279100	511.4	58	892	1150	1.31815	30269411100	4066	113.751	939	99.05
24.35	24.3725	0.0666356	-0.177684	0.104573	-0.0760076	0.0444333	-0.071265	-0.0632176	5.88	15550	820	792	2307.89	28112000	12526902800	513.4	51	890	1124	1.31815	21084245300	4081	113.657	938	98.97
24.5	24.3845	0.13769	-0.218334	0.0631268	-0.0429678	-0.0342122	-0.014127	-0.0439174	5.97	9116	816	793	2315.93	24341000	11592637600	512.6	35	889	1089	1.31815	18908904500	4045	114.151	935	97.7
24.5	24.3984	0.212171	-0.241009	0.0107331	0.0173536	0.0286354	0.0798819	0.0650059	6.01	20700	816	793	2329.45	21540000	10181357700	511.8	37	890	1075	1.31815	17464848700	4053	114.231	933	98.39
24.5	24.4068	0.281358	-0.252935	-0.0504552	0.000927388	-0.0223462	-0.049134	0.0112079	5.98	11740	805	793	2289.87	13265000	10224087000	517.8	73	889	1077	1.31815	17584235400	3810	114.334	930	96.97
24.55	24.4182	0.354133	-0.240708	-0.0893816	-0.0282988	0.0232453	-0.0378919	-0.0262027	5.65	27371	802	794	2309.72	36841000	8403334100	513.4	63	888	1073	1.31815	15685516900	3777	114.287	926	96.85
24.55	24.4358	0.433453	-0.200247	-0.0921748	0.00736501	-0.0442595	0.0774017	-0.00644221	5.8	16301	803	794	2343.57	16896000	14271353000	515.2	82	888	1056	1.31815	22252572500	3808	114.392	924	96.95
24.7	24.4521	0.510355	-0.145242	-0.0770253	0.057443	0.0777493	-0.0376423	-0.0423063	5.8	10368	805	794	2345.1	16286000	13866189100	515.8	118	887	1038	1.31815	22568832300	3751	114.823	922	97
24.65	24.4651	0.581796	-0.0836217	-0.057126	0.0437419	-0.110954	-0.0353289	0.0378334	5.91	11129	804	794	2347.72	15059000	10029949400	520.2	110	886	1049	1.31815	17474828500	3822	115.021	920	97
25.09	24.4773	0.649815	-0.0169618	-0.0338359	-0.0295834	0.139597	0.0801763	0.113912	5.75	31227	801	793	2357.71	35704000	12340172700	524.6	47	885	1062	1.31815	20011102100	3816	115.05	918	97.2
25	24.4871	0.712242	0.0486456	-0.00991543	-0.0848526	-0.155196	-0.0543856	-0.0990127	5.82	47251	806	793	2363.87	34847000	11580422900	526.4	52	882	1063	1.31815	19391869000	3829	115.159	916	94.67
25.14	24.4995	0.774226	0.115904	0.0241932	-0.0384936	0.155518	-0.0166588	-0.153629	6.03	14428	805	791	2382.79	39866000	12195360400	519.2	119	883	991	1.26857	20439732600	3799	115.129	910	91.38
25.79	24.5172	0.837888	0.182704	0.0671059	0.0648644	-0.148143	0.0601972	0.168508	6.1	10121	803	790	2389.37	20724000	13792392000	529.2	109	880	974	1.26857	23592001000	3836	114.814	906	90.05
25.8	24.5311	0.892525	0.230601	0.0911846	0.0792031	0.126269	-0.0556011	0.144458	6.02	22004	803	789	2374.54	20530000	14763430700	525.6	98	880	963	1.26857	22467112600	3822	115.364	901	90.21
25.7	24.5368	0.932858	0.249983	0.0833987	-0.0140704	-0.0734309	0.034896	-0.224794	6.04	5927	803	788	2366.01	15028000	13159336200	525.6	74	879	954	1.26857	20089931400	3858	115.275	891	88.89
25.91	24.5464	0.971611	0.256034	0.0682138	-0.0618559	-0.0024083	0.00468324	-0.0810154	6.07	6428	803	787	2359.47	17784000	12739370500	524.2	94	877	948	1.26857	19683141800	3845	115.301	886	85.04
25.87	24.5593	1.00771	0.247974	0.0479252	-0.0131559	0.079196	-0.0749339	0.240281	6.14	27932	800	787	2373.67	21975000	13580188200	519.2	149	876	935	1.26857	20280491500	3795	115.484	885	83.78
25.65	24.564	1.02842	0.211674	0.00557061	0.0304124	-0.143881	0.128235	-0.00585041	6.2	7455	792	786	2356.5	24962000	15816660300	516.8	182	873	930	1.26857	24820116800	3832	114.931	883	84.47
25.9	24.565	1.03821	0.156501	-0.0420149	0.0237075	0.203445	-0.0769127	-0.195919	6.12	12300	789	785	2341.18	21453000	13275998800	518.2	223	870	944	1.26857	21230096200	3824	115.03	882	86.16
25.8	24.5668	1.04231	0.0953218	-0.0716933	0.000745104	-0.252704	-0.0692177	0.0883502	6.13	9892	791	782	2356.73	23976000	9143540100	513.8	216	868	973	1.26857	16002230500	3832	115.152	883	85.4
25.99	24.5685	1.03986	0.0334864	-0.076295	-0.00763443	0.281019	0.197117	0.114048	6.17	43273	789	780	2339.66	24116000	9624191200	515.4	65	864	1090	1.26857	16882828800	3840	114.987	882	86.22
25	24.5643	1.02484	-0.0296607	-0.062707	-0.00544021	-0.276465	-0.18481	-0.143067	6.21	8027	789	780	2326.55	19268000	8865619300	513.8	92	864	1136	1.26857	15269842500	3843	115.393	882	84.71
25.4	24.566	1.01017	-0.0731261	-0.0171731	0.0183434	0.239899	0.0280095	0.0116688	6.32	5956	790	780	2302.42	32437000	10349183900	516	104	863	1155	1.26857	16263630800	3799	115.646	885	86.83
25.3	24.5648	0.986983	-0.103877	0.0321412	0.00327508	-0.185793	0.145861	0.122559	6.39	15480	790	780	2302.28	20551000	7497486900	522	112	864	1192	1.26857	13222528100	3809	115.846	886	86.13
25.2	24.5604	0.954977	-0.120726	0.067261	-0.0388798	0.133398	-0.191943	-0.11863	6.27	12545	790	778	2290.44	10297000	7386244700	521.8	212	863	1285	1.26857	13026156800	3789	115.709	887	85.83
25.1	24.5602	0.922639	-0.113407	0.0885586	-0.0280914	-0.0911816	0.0865133	-0.0461071	6.15	17174	788	776	2337.87	25762000	10152305500	518	124	863	1395	1.26857	17859035700	3791	115.752	885	86.03
25.3	24.5609	0.886859	-0.0887575	0.0815442	0.0259602	0.0530945	0.0576853	0.176057	6.41	23567	791	775	2373.03	31124000	15858406200	518.8	62	861	1428	1.26857	26558868700	3807	115.727	885	87.12
25.1	24.5552	0.839811	-0.0610896	0.0342869	0.0476106	-0.0138738	-0.119354	-0.0578836	6.41	12868	791	774	2391.08	21134000	18962635300	517.8	43	861	1424	1.26857	29464594300	3720	116.363	885	86.24
25.22	24.5493	0.7887	-0.0266302	-0.0271504	0.0280859	-0.0168687	0.0862229	-0.169721	6.34	18275	790	772	2420.18	23098000	23917241200	517.4	127	860	1428	1.26857	32576352200	3584	116.636	885	85.86
25.3	24.5452	0.736577	0.0133987	-0.0756863	-0.00985376	0.0340641	-0.01768	0.161224	6.47	7228	787	766	2430.68	30340000	21824700500	508.2	80	856	1484	1.25896	30901303900	3465	117.461	880	82.82
25.3	24.5414	0.682169	0.0514627	-0.0966769	-0.0454255	-0.0422189	-0.0295199	0.116546	6.63	7639	780	764	2419.25	24091000	19049186200	493.2	94	855	1464	1.25896	26360665400	3269	117.801	879	82.95
25.1	24.5357	0.623795	0.0799133	-0.0851106	-0.0521182	0.0484045	0.0375879	-0.248446	6.62	9764	777	763	2425.86	17800000	14965111700	494.4	80	853	1436	1.25896	22200508800	3241	117.98	879	82.86
25.2	24.5347	0.568866	0.102301	-0.0356444	-0.00404295	-0.0590017	-0.0240842	-0.0243519	6.75	17391	778	760	2418.17	29599000	20876091100	493.8	110	849	1437	1.25896	29117224500	3240	118.538	877	83.39
25	24.5293	0.507987	0.103204	0.0200899	0.0411981	0.0707516	0.00185967	0.284519	6.71	300	783	760	2473.67	13201000	22659973500	496.6	87	847	1418	1.25896	30062820300	3324	117.875	877	82.34
24.8	24.5201	0.44231	0.0823722	0.0647095	0.0544493	-0.0707456	0.0300573	-0.0625698	6.79	0	783	757	2469.67	21229000	32371165600	496.4	112	846	1370	1.25896	41190406500	3305	118.272	878	81.67
24.8	24.5139	0.379928	0.0510417	0.0967854	0.0449634	0.058651	-0.0441164	-0.278856	6.84	27901	784	760	2494.48	36870000	18468626100	498.8	67	845	1327	1.25896	25293385200	3344	117.916	878	80.38
24.9	24.5085	0.319037	0.00971515	0.102561	-0.00577019	-0.0443147	0.00855463	0.131206	6.78	23347	784	760	2485.61	30752000	21981561500	497.8	90	843	1264	1.25896	29503705800	3325	118.016	879	77.92
24.9	24.4985	0.254569	-0.0435241	0.0713846	-0.0831054	0.0367486	0.0593604	0.253427	6.61	11501	780	759	2478.82	34215000	16504996500	495	107	841	1256	1.25896	22060761900	3243	118.333	880	79.41
24.6	24.4911	0.194849	-0.0929151	0.0242305	-0.0893404	-0.0330077	-0.0847587	-0.171818	6.89	8010	785	751	2474.01	27332000	15847809500	496.2	130	838	1264	1.25896	21568780000	3440	118.186	880	79.31
24.6	24.4883	0.14303	-0.128897	-0.0213342	0.00652201	0.0261639	0.0178327	-0.229399	7.01	16392	784	749	2456.37	44445000	14294135600	497.6	109	833	1296	1.25896	20106257000	3427	118.396	879	78.47
24.8	24.491	0.0999885	-0.147504	-0.0575309	0.106822	-0.0259419	0.084551	0.190371	7.03	27901	784	748	2450.99	24336000	12214697400	499.4	130	832	1306	1.25896	18623577100	3429	118.436	880	78.1
24.41	24.4891	0.0548429	-0.160642	-0.0970323	0.076874	0.0294429	-0.143176	0.185037	6.95	10840	786	748	2452.66	17513000	10614986400	501.8	145	831	1332	1.25896	16549521300	3405	118.508	880	79.33
24.15	24.4834	0.00881645	-0.165481	-0.128287	-0.0410842	-0.0212541	0.117654	-0.175489	6.99	1200	787	749	2486.79	25393000	15102813900	505.4	181	829	1324	1.25896	21223977400	3429	118.29	883	80.36
24.2	24.481	-0.030003	-0.150382	-0.124638	-0.0877782	0.000927444	0.00284943	-0.133396	7.04	5272	791	748	2532.88	32934000	27983972000	505.6	52	828	1317	1.25896	36348583500	3452	118.155	883	79.68
24.05	24.4862	-0.0567177	-0.110109	-0.075058	-0.0160304	0.0207435	-0.166811	0.13418	7.12	19801	791	747	2567.6	57474000	22261169900	497.6	108	825	1313	1.25896	31431557200	3472	118.191	884	78.33
24.45	24.4941	-0.0769565	-0.0559082	-0.00226847	0.0456768	-0.0531095	0.234558	0.073275	7.19	61652	790	747	2604.34	26024000	24396248500	496.8	107	823	1239	1.25896	33712724900	3462	118.215	884	77.75
24.3	24.4982	-0.0980942	-0.00293664	0.0602892	-0.000572291	0.0971722	-0.128538	-0.0825809	7.09	2000	788	746	2630.49	34963000	26546473000	503.2	59	820	1187	1.25896	36407571900	3436	118.19	883	72.58
24.5	24.5029	-0.115908	0.0482299	0.102173	-0.0591157	-0.140736	-0.0829737	-0.0142115	7.04	30877	786	745	2682.84	17875000	37532366200	502.4	99	818	1153	1.25896	46588003500	3375	118.697	881	70.15
25.2	24.5106	-0.127953	0.0951782	0.117142	-0.0123675	0.16902	0.24416	0.0065274	7.07	11401	774	738	2680.16	40846000	36548741700	505.4	80	814	1137	1.24555	44679174100	3229	118.989	879	72.54
24.23	24.5141	-0.142474	0.12353	0.0917949	0.0882718	-0.174104	-0.239375	-0.0286837	6.85	4204	785	735	2763.55	51536000	36146532200	501	89	808	1119	1.24555	43773338100	3455	119.021	876	70.54
25	24.5187	-0.154466	0.13606	0.0427861	0.113183	0.154595	0.0752132	0.102132	6.89	15201	784	732	2779.53	38738000	46615668500	505.4	79	804	1079	1.24555	56212028100	3462	119.682	874	69.92
24.5	24.5122	-0.176898	0.117934	-0.0272969	-0.0226985	-0.106822	0.134696	0.0184223	6.84	41367	787	731	2899.46	35775000	42681292800	507	105	801	1019	1.24555	53268771800	3481	119.591	874	69.64
24.35	24.5054	-0.197905	0.0880939	-0.0710256	-0.148433	0.0556913	-0.210551	-0.162456	6.66	39790	790	729	2937.65	35022000	52488126000	505	130	798	982	1.24555	64050029600	3501	119.701	872	69.07
24.35	24.51	-0.204373	0.0683984	-0.050899	-0.086043	-0.02212	0.098236	0.0210288	6.66	19938	788	727	3020.26	19685000	48446234400	504.8	97	794	952	1.24555	58757089000	3464	119.897	869	66.19
24.5	24.5206	-0.202529	0.0538052	0.00805091	0.0673398	-0.0103916	0.0493998	0.1595	6.74	28292	786	723	2856.27	27455000	63287456700	504.4	114	791	933	1.24555	77199837900	3502	119.198	867	66.84
24.4	24.5219	-0.209494	0.0247956	0.0465885	0.0967501	0.0452154	-0.0964977	-0.083604	6.56	27221	789	719	2940.01	93010000	42501870800	505.4	120	786	911	1.24555	51288691300	3638	119.232	863	64.24
24.35	24.5221	-0.216989	-0.00598462	0.0525685	0.0143482	-0.0635772	0.0564661	-0.0922782	6.74	34553	788	713	2925.74	39763000	36709169100	506.2	88	785	887	1.24555	48263273300	3636	118.638	861	63.68
24.44	24.5248	-0.221013	-0.0296269	0.025457	-0.0402432	0.0567939	-0.00889173	0.127241	6.66	41909	788	709	2938.17	38621000	30106532500	503.8	103	770	863	1.24555	40948081100	3655	119.098	856	61.85
24.35	24.5272	-0.225001	-0.0475121	-0.0325573	-0.0141243	-0.029513	0.00255237	-0.00620001	6.89	34512	789	694	2953.42	38706000	29019383400	503.2	112	763	845	1.24555	40037169500	3648	119.156	853	61.06
24.35	24.5266	-0.231787	-0.0606703	-0.10231	0.0267324	-0.00708755	-0.0209219	-0.131584	6.91	66807	783	683	3021.52	18636000	35812384700	501	73	753	838	1.24555	45384272300	3492	119.268	851	59.86
24.32	24.5308	-0.233333	-0.0583017	-0.141814	0.0159	0.0433759	0.0198839	0.119117	6.99	50080	777	678	3061.02	13829000	44814077000	503.2	101	749	827	1.24555	54250317900	3442	119.592	846	61.18
24.1	24.5293	-0.240777	-0.053058	-0.141857	-0.061382	-0.0739893	0.0157206	0.0745662	7.04	58759	772	677	3057.52	8949000	35597020700	503.4	113	746	814	1.24555	43590495200	3474	119.197	845	59.27
24.2	24.5339	-0.241431	-0.0304164	-0.0731135	-0.0667149	0.103244	-0.0434278	-0.183096	7.08	34252	770	674	3108.6	9509000	41121159000	494.2	92	738	803	1.24555	52107351100	3475	119.6	844	61.38
24.2	24.5474	-0.232616	0.00972556	0.0515767	0.0362174	-0.14674	0.00747752	-0.0153337	7.11	30271	772	675	3127.45	3715000	54980167100	480	114	735	794	1.24555	67937191500	3493	119.111	844	60.11
24.98	24.5617	-0.224027	0.0483941	0.171287	0.098703	0.188437	0.0422018	0.188799	7.25	44400	770	674	3032.61	7490000	36973609300	482	127	732	788	1.24555	43776240000	3414	119.073	842	61.69
24.15	24.5639	-0.23032	0.0616118	0.218729	0.0128166	-0.209014	-0.0387542	-0.0467279	7.37	35206	768	675	2972.53	3439000	31744958700	483.6	189	730	782	1.24555	37680524600	3429	119.302	842	60.24
24.38	24.5658	-0.239213	0.0613924	0.193061	-0.0797282	0.218521	0.0101611	-0.124742	8.29725	12200	765	677	3072.54	31407826	30979954700	492.6	249	729	801.121	1.24555	37694777600	3414	119.29	841	60.1437
24.15	24.566	-0.251909	0.0473281	0.103173	-0.0478268	-0.219437	0.00362032	0.0814441	7.37	16103	767	680	3157.6	2.5013e+07	38461412400	505.2	143	733	801.277	1.24555	46070093200	3450	119.176	835	59.45
24.5	24.568	-0.2645	0.0260531	-0.0158601	0.0739339	0.212351	0.0118066	0.0539246	7.25	56566	766	677	3168.02	4179000	42501503700	485	128	734	774.418	1.24555	51011143900	3475	119.19	835	57.88
24.28	24.5678	-0.280898	-0.00359704	-0.130056	0.108665	-0.197869	-0.0355819	-0.0977927	7.21	32000	766	672	3165.82	3538000	32823387300	491.8	168	735	779.321	1.24555	39772532000	3456	119.455	835	57.9
24.2	24.5709	-0.294916	-0.0301513	-0.193849	-0.00578513	0.179391	0.0372399	0.0333727	7.25	61091	769	669	3234.68	3123000	34593476000	481.6	122	735	758.667	1.24555	40599852100	3522	119.449	835	57.33
24.06	24.5791	-0.304377	-0.0472461	-0.185235	-0.14799	-0.164079	-0.0061712	0.0754716	6.9	6068	768	664	3350.52	13391000	45119809800	482.2	211	735	761	1.21843	53135239100	3507	120.008	829	53.11
24.17	24.5949	-0.306604	-0.0505662	-0.110599	-0.143306	0.142475	-0.058338	-0.128246	6.77	28698	767	662	3351.45	18495000	42096218500	484.4	291	734	758	1.21843	50166169500	3554	120.029	828	51.1
24.1	24.6156	-0.305344	-0.0464498	-0.0111885	0.0174081	-0.124106	0.0900784	-0.0432198	6.78	5039	770	659	3373.95	16377000	32019123200	481.2	172	734	744	1.21843	39191888000	3554	120.259	826	51.15
24.6	24.6341	-0.309163	-0.0487043	0.0572036	0.159384	0.103142	-0.0588741	0.19628	6.81	5675	769	654	3293.46	17988000	29500304500	479.8	211	731	724	1.21843	37113117000	3548	121.174	822	50.96
24.25	24.6446	-0.324828	-0.0667858	0.0620275	0.137177	-0.0633105	-0.00864267	-0.00194136	6.71	20763	769	651	3285.41	16564000	34998267200	475	247	727	709	1.21843	41024087200	3555	121.207	821	50.11
24.25	24.6578	-0.34103	-0.0855902	0.0285327	0.00895825	0.00988826	0.0930971	-0.217771	6.71	15966	768	646	3229.32	19189000	26656717500	469.2	198	725	723	1.21843	32206467900	3601	121.213	818	47.43
24.13	24.6737	-0.357704	-0.102308	-0.0159116	-0.1089	0.0466344	-0.156367	0.0421938	7.29	13839	766	641	3235.3	44434000	18715396500	468.2	133	724	762	1.21843	23072575400	3616	121.389	814	46.59
24.19	24.6912	-0.376321	-0.116969	-0.0451992	-0.139918	-0.106727	0.131777	0.218147	7.16	8207	751	636	3222.44	19296000	19601251000	468.6	124	722	757	1.21843	24019074700	3608	121.356	813	48.69
24.24	24.7057	-0.402432	-0.134244	-0.0462933	-0.0789225	0.166873	-0.00489397	-0.0911975	7.12	3008	755	636	3336.45	25423000	23781233800	471.8	168	719	749	1.21843	28254624000	3573	121.669	813	47.67
24.08	24.7188	-0.434325	-0.149207	-0.00807703	0.0493709	-0.215862	-0.149689	-0.194158	7.13	19946	757	633	3376.49	16379000	28268161400	470.6	165	719	741	1.21843	33987675300	3642	121.479	808	50.17
24.8	24.7323	-0.470308	-0.156641	0.0622481	0.165429	0.244752	0.223725	0.135618	7.21	5100	763	628	3116.35	18014000	32950527500	470	190	718	739	1.21843	40109878900	3767	121.545	808	48.84
24.07	24.7372	-0.520053	-0.164627	0.125721	0.14857	-0.247482	-0.155503	0.14803	7.16	28819	763	628	3173.05	21636000	29784323200	467.6	134	718	753	1.21843	35708081100	3770	121.798	809	47.99
24.15	24.7341	-0.582582	-0.166946	0.159687	0.00252605	0.23981	-0.000123157	-0.137618	7.32	27029	766	626	3323.61	47596000	33792821000	469.8	143	718	770	1.21843	41095602400	3890	121.959	809	49.03
24	24.7255	-0.654036	-0.152162	0.157112	-0.142143	-0.21514	0.168346	-0.0815602	6.76	606	769	626	3343.34	64118000	26885359900	469.2	137	719	751	1.21843	35338296100	3819	122.067	811	48.52
24.14	24.7155	-0.72811	-0.1066	0.125228	-0.148534	0.181973	-0.240081	0.134994	6.8	20528	767	626	3351.76	25913000	28017217200	469.2	119	720	720	1.21843	36624924000	3859	122.378	811	48.79
24.13	24.7092	-0.797837	-0.0194388	0.0768436	-0.0114608	-0.145687	0.163323	0.0230133	6.85	22578	762	626	3383.18	16220000	23976620300	466.4	307	719	703	1.21843	31754100700	3849	122.432	811	48.16
24.08	24.7095	-0.858326	0.111256	0.0192833	0.127328	0.101339	0.0111209	-0.126074	6.84	3274	767	626	3352.96	12646000	28766917900	467.2	133	721	688	1.21843	37451755100	3815	122.635	810	49.6
24.08	24.7162	-0.908976	0.274557	-0.0506635	0.11766	-0.0621261	-0.197646	0.00856582	6.95	13608	764	617	3305.74	17671000	21622021400	467.4	49	721	666	1.21843	30192709500	3806	122.267	810	48.47
24.49	24.7269	-0.951915	0.449542	-0.138042	-0.0339719	0.0235952	0.26949	0.0906659	7.08	66828	758	614	3210.36	16403000	19647915700	467.2	113	721	608	1.21843	25831254800	3573	122.582	809	52.99
24.2	24.7394	-0.989455	0.610757	-0.237289	-0.161615	0.0079249	-0.17776	-0.038194	7.13	1000	763	613	3128.3	12783000	19518369900	468	142	719	590	1.13538	25086162900	3632	122.566	809	54.75
24.2	24.7465	-1.02906	0.726446	-0.332167	-0.120589	-0.0298646	-0.0333247	-0.0539412	7.06	18338	766	615	3204.91	10287000	19284609600	467.4	158	718	577	1.13538	24819216400	3669	122.528	810	57.91
24.09	24.748	-1.07046	0.778224	-0.377464	0.0763776	0.0548094	0.258314	0.0759058	6.93	880	768	623	3174.13	16010000	19130434900	464.2	228	720	569	1.13538	24909808600	3645	122.161	813	54.16
24.1	24.7469	-1.10949	0.759328	-0.320395	0.240719	-0.0773946	-0.33549	0.026163	7	2880	765	628	3136.53	22485000	25043060900	462.4	217	722	564	1.13538	30613930500	3675	122.343	813	56.57
24.12	24.749	-1.13864	0.673744	-0.129822	0.180558	0.09956	0.194386	-0.0949184	6.95	14690	767	632	3075.91	13866000	19266418600	464	168	722	559	1.13538	24674966600	3673	121.936	814	57.8
24.08	24.7582	-1.15248	0.528246	0.171521	-0.0955533	-0.130814	0.0839116	-0.00160877	6.91	15099	764	638	3095.12	10870000	17235382000	462	82	722	554	1.13538	20610838300	3595	122.349	814	58.34
24.1	24.7719	-1.15353	0.324135	0.494578	-0.349577	0.158256	-0.348588	0.0794942	7.1	7543	764	645	3141.59	31556000	15930908800	461.8	114	722	556	1.13538	19381713900	3618	122.508	814	56.43
24.14	24.7832	-1.14903	0.0627134	0.717311	-0.301267	-0.177902	0.416333	-0.029949	7.23	42992	761	648	3157.7	24767000	14461377200	463.2	195	721	553	1.13538	17284009400	3618	122.79	813	54.66
24.14	24.7972	-1.13331	-0.232833	0.752649	0.0957293	0.191912	-0.198344	-0.036544	7.39	16000	757	648	3173.42	33372000	15608169100	461.2	205	721	540	1.13538	19459230900	3585	122.844	812	57.05
24.16	24.8159	-1.1042	-0.538817	0.556774	0.482818	-0.208209	-0.205974	0.0367121	7.63	19506	762	649	3203.83	35210000	20108997100	461.8	186	721	530	1.13538	26129043600	3631	122.272	812	61.52
24.16	24.8274	-1.07487	-0.846999	0.134066	0.395095	0.21848	0.511656	-0.0372044	7.65	17303	763	653	3222.36	22425000	16564134300	460.2	149	721	522	1.13538	22379742900	3686	122.089	814	61.4
21.44	24.8215	-1.05531	-1.13916	-0.416319	-0.14327	-0.186999	-0.439064	0.0168022	7.47	3000	763	653	3246.91	25492000	16532831300	459.2	196	722	516	1.13538	22833262400	3672	122.203	815	62.53
21.44	24.8265	-1.01388	-1.34403	-0.872565	-0.52138	0.125588	0.0523567	0.173396	7.39	0	760	655	3228.84	51587000	16553935100	454.4	98	722	524	1.13538	23334809400	3590	121.978	816	61.63
21.44	24.8454	-0.945341	-1.42688	-1.06726	-0.345867	-0.064119	0.333478	-0.163363	7.06	0	758	660	3298.36	37171000	22932843800	455.6	72	724	533	1.13538	30126387500	3601	121.487	817	60.05
21.44	24.8911	-0.83621	-1.35851	-0.911931	0.172067	-0.0127626	-0.477233	-0.295984	7.1	0	759	665	3310.3	25775000	22278643800	455.4	62	724	540	1.13538	29916371700	3606	121.978	817	62.58
23.58	24.9548	-0.697659	-1.15752	-0.476223	0.410653	0.0518726	0.226514	0.275559	6.95	3200	760	686	3336.28	14740000	24817612500	456.6	104	729	548	1.12657	34644567100	3631	122.095	818	59.54
24.21	25.0122	-0.558892	-0.878615	0.0521098	0.0867854	-0.0519511	0.194236	0.321584	6.73	26889	755	687	3263.05	22707000	26186648900	464.8	140	733	553	1.12657	38204461900	3586	122.093	820	61.02
23.34	25.0615	-0.424637	-0.551596	0.507451	-0.317857	0.0409978	-0.395923	-0.360927	7.02	150	753	687	3279.53	29608000	19966398100	462.8	67	737	559	1.12657	29363952200	3558	122.174	822	60.55
25	25.1222	-0.276058	-0.180175	0.794928	-0.204623	-0.0283455	0.230538	-0.283182	6.75	25185	754	688	3248.48	21428000	21750880500	460.4	72	738	561	1.12657	32066358500	3539	122.633	821	60.48
26.9	25.179	-0.132115	0.183991	0.821494	0.239263	-0.00273819	0.0881458	0.384007	6.8	32100	754	688	3241.19	30703000	18151805400	458.8	139	740	565	1.12657	28291579100	3532	122.869	819	59.73
27	25.2178	-0.0101515	0.493529	0.580899	0.371948	0.0719929	-0.237661	0.253822	6.68	50956	752	687	3302.41	14783000	23394041100	457	148	742	568	1.12657	32149544000	3470	123.434	817	58.53
26	25.2495	0.100438	0.744207	0.199078	0.00413145	-0.141787	0.156514	-0.331386	6.82	29303	751	686	3286.07	21210000	19426765700	456.2	196	744	568	1.12657	28581757600	3424	123.92	817	56.39
26	25.2924	0.218831	0.948802	-0.150047	-0.400451	0.190609	0.0350479	-0.231473	6.76	114074	748	686	3290.9	12785000	18894782500	452.8	112	744	565	1.12657	28298553500	3450	124.303	816	57.54
26	25.3407	0.337823	1.09066	-0.365564	-0.358205	-0.226692	-0.181114	0.230619	6.41	27402	745	686	3349.32	39183000	26566462500	455	108	746	560	1.12657	35729510500	3453	124.341	816	57.08
26.8	25.3936	0.454176	1.15836	-0.412614	0.106006	0.232051	0.140807	0.233148	6.46	5253	750	684	3372.91	30020000	24686476800	455.4	112	746	562	1.12657	32841015400	3442	124.541	815	54.67
26.8	25.4285	0.54186	1.11937	-0.351304	0.447747	-0.198223	0.0409728	-0.167049	6.49	7651	750	685	3449.3	18893000	27543830700	454.4	109	746	564	1.12657	39913243000	3469	124.779	814	53.44
26.8	25.4496	0.603905	0.986423	-0.225001	0.323183	0.162912	-0.132933	-0.201271	6.73	102508	747	681	3502.85	30504000	37162566600	453.2	59	745	568	1.12657	52093950600	3443	124.959	813	53.51
26.7	25.4685	0.653217	0.794507	-0.0643222	-0.0889029	-0.12297	0.0577224	0.147806	6.74	29521	746	675	3577.3	21631000	41519001100	450.8	37	744	571	1.12657	54521714400	3420	125.405	811	55.91
26.9	25.4876	0.692433	0.5699	0.0849707	-0.372831	0.0749621	0.0907844	0.174327	6.67	51614	746	670	3582.27	29567000	39154763000	449.2	60	742	584	1.12657	53734661400	3502	125.509	810	54.43
26.3	25.4987	0.713389	0.326865	0.174665	-0.295274	-0.0158001	-0.149756	-0.133741	7.04	43394	747	667	3617.32	50082000	40181755200	446.2	69	739	591	1.12657	51666166900	3516	125.286	807	55.32
26.79	25.5125	0.727823	0.102145	0.209985	0.0596024	-0.0422657	0.0600038	-0.128234	7.04	32703	753	662	3687.73	29256000	39111992200	445.8	99	738	594	1.12657	53606283200	3634	124.508	806	55.92
26.78	25.527	0.734465	-0.087148	0.195878	0.33016	0.0838308	0.0954002	0.0908494	7.03	11300	755	658	3691.41	28253000	46858131200	445.6	98	736	597	1.12657	63955466900	3670	123.877	807	55.11
26.3	25.5412	0.732458	-0.230399	0.146635	0.259651	-0.102603	-0.180039	0.0970194	6.97	70253	754	656	3660.73	39688000	37996885100	439	80	737	598	1.12657	52188634800	3652	123.693	808	56.48
26	25.5546	0.721661	-0.323013	0.0811582	-0.0564611	0.0948955	0.10948	-0.0391057	6.95	65362	755	657	3682.09	33669000	34675631500	438.6	72	737	598	1.12657	48864720300	3692	123.157	808	59.19
25.85	25.5607	0.695451	-0.374057	0.0080747	-0.299383	-0.0593591	0.071088	-0.095922	6.76	25337	754	658	3691.1	19464000	29875606400	434	94	737	596	1.12657	40894516500	3667	124.025	806	56.41
25.64	25.5604	0.655998	-0.385505	-0.0504199	-0.216959	0.0190145	-0.189828	0.0178285	6.88	80509	752	659	3786.57	8881000	42829702000	423	67	738	599	1.12657	56470235300	3615	124.239	805	56.29
26.41	25.5659	0.617394	-0.349232	-0.0641685	0.112064	0.0138633	0.143489	0.129033	6.92	11043	750	658	3747.9	19548000	43606563500	424.6	70	738	602	1.12657	56167603700	3556	124.966	805	55.11
26.1	25.5645	0.567298	-0.292698	-0.0591775	0.291929	-0.0397691	0.010333	-0.0468263	7.14	12984	744	655	3810.29	26014000	32951285300	423.4	83	740	596	1.08508	44745831900	3565	124.954	804	57.1
25.9	25.5567	0.507792	-0.227282	-0.0461862	0.140328	0.0742311	-0.112436	-0.128428	7.15	28257	746	653	3825.78	11717000	33907048700	421.2	52	739	588	1.08508	47929967300	3619	124.541	804	54.95
25.55	25.5531	0.452226	-0.149633	-0.0170924	-0.126594	-0.111919	0.0966366	0.108208	9.59694	108795	748	653	3863.93	27547360	32130376600	423.6	79	740	756.556	1.08508	47303331100	3595	124.402	805	60.1118
25.58	25.5558	0.404455	-0.068548	0.0164187	-0.222204	0.134914	-0.0229449	0.0872774	7.11	57100	751	654	3961.38	8618000	41536265400	415.6	64	740	583	1.08508	57044753500	3613	124.233	808	59.1
25.49	25.5602	0.361065	-0.00173959	0.029385	-0.094601	-0.141047	-0.0334512	-0.178167	7.12	73811	748	658	3994.81	9127000	45867671500	414.8	55	741	580	1.08508	61808541900	3616	123.997	809	55.55
26	25.5734	0.330507	0.0481202	0.0193958	0.0932443	0.12167	0.0265822	-0.0192864	7.01	49579	745	659	3957.53	12202000	43969990200	410.8	73	743	580	1.08508	58517682500	3504	124.393	809	56.57
25.99	25.5869	0.30423	0.0607882	-0.0298172	0.122324	-0.0883655	-0.00736238	0.195407	6.94	20112	746	659	4034.31	21212000	34819017000	398.4	99	745	580	1.08508	48428361900	3498	124.367	813	57.87
25.55	25.6013	0.283176	0.031758	-0.103291	0.00934811	0.0506583	0.030902	-0.0496183	6.8	43500	749	660	4121.72	25060000	43415303600	405.2	79	747	578	1.08508	58981422700	3537	124.608	813	57.93
25.65	25.6166	0.267767	-0.0376264	-0.169902	-0.0654797	-0.016434	-0.0883861	-0.190821	6.8	84333	745	658	4135.56	14929000	43443212600	404.8	92	750	581	1.08508	61068354100	3501	124.671	814	58.43
25.65	25.6323	0.257891	-0.140839	-0.195551	-0.0113147	-0.0108964	0.106109	0.11476	6.85	82966	743	658	4084.16	7101000	47215413100	402.2	103	753	586	1.08508	61300581200	3510	124.428	818	60.32
25.6	25.6421	0.247266	-0.272225	-0.161842	0.0636926	0.0321457	-0.0224681	0.165712	6.87	37630	746	662	4194.82	7615000	42260374800	405.2	102	752	593	1.08508	55124295600	3551	124.152	821	63.98
25.5	25.6551	0.246636	-0.400014	-0.0422429	0.054368	-0.0308251	-0.106681	-0.139075	6.84	13000	749	664	4287.3	10841000	55280266300	405.6	119	754	598	1.08508	70170620500	3523	123.441	823	63.45
25.63	25.6865	0.272868	-0.485209	0.160018	-0.0369095	-0.0155206	0.165569	-0.141272	7.13	30441	749	667	4217.08	19391000	68643907500	401.8	53	761	598	1.08508	85713280700	3553	123.531	823	63.45
25.6	25.7233	0.311497	-0.531446	0.350626	-0.162929	0.0791458	-0.147145	0.086344	7.08	29752	746	668	4293.62	18368000	49031499100	403.6	85	761	601	1.08508	63447062700	3486	124.378	831	62.08
25.6	25.7643	0.359991	-0.533906	0.439067	-0.165796	-0.148863	0.0552098	0.134707	7.09	17334	747	673	4398.49	13610000	51621379200	411	103	766	600	1.08508	68030508600	3506	124.118	833	62.73
26.48	25.8032	0.410086	-0.497819	0.356874	0.0203583	0.206497	0.0663055	-0.0446722	7.25	15795	746	674	4414.51	27662000	49743095400	409.2	120	769	599	1.08508	66734466100	3452	124.06	835	64.85
25.49	25.8378	0.458216	-0.425188	0.10413	0.258603	-0.228925	-0.150019	-0.139623	7.28	47755	747	674	4393.69	19495000	48015293600	416.8	109	772	600	1.08508	62855499600	3475	123.18	836	65.28
26.35	25.8709	0.506212	-0.313507	-0.242149	0.299769	0.208416	0.164543	0.0236163	7.15	44180	755	678	4527.4	17646000	51307654800	421.2	91	773	600	1.08508	67108852100	3472	123.073	836	64.83
25.5	25.8975	0.548313	-0.171185	-0.567701	0.0249359	-0.134521	-0.096854	0.160223	7.35	2497	756	678	4476.22	15541000	60863854500	415.6	72	772	601	1.08508	76767641600	3598	123.12	836	64.64
26	25.9277	0.595154	0.0103843	-0.726841	-0.321394	0.0201026	-0.00483817	0.0203016	7.46	2700	761	678	4476.62	34647000	39505698000	409.8	98	772	595	1.08508	51983420200	3599	122.648	835	65.84
25.88	25.969	0.654284	0.230927	-0.627858	-0.383634	0.109269	0.0813989	-0.215074	7.39	28738	760	678	4441.65	24382000	39972744400	413.6	131	771	591	1.08508	52672797500	3599	121.831	834	66.78
26.35	26.0235	0.726513	0.473736	-0.282667	-0.080266	-0.256612	-0.143949	-0.0810543	7.58	61262	764	678	4480.46	7635000	37784385300	416.6	72	772	718.265	1.1136	49417339800	3564	122.376	835	66.45
28.74	26.0819	0.799034	0.698005	0.180533	0.278535	0.379301	0.129988	0.246023	7.55	97413	766	680	4298.71	13362000	46041962600	419.6	103	772	580	1.1136	57285859600	3580	122.694	835	67.52
28.69	26.1162	0.839065	0.840426	0.56448	0.325566	-0.440945	-0.0268295	0.110421	7.53	17355	773	681	4229.27	24283000	37607370200	419.4	118	773	575	1.1136	48173299300	3651	121.975	836	67.77
29.1	26.14	0.859836	0.902062	0.771357	0.130724	0.468083	-0.0344935	-0.199841	7.43	19183	770	681	4112.21	15961000	29775920300	415.6	104	774	573	1.1136	39456665300	3615	121.572	837	65.54
28	26.1587	0.866818	0.885858	0.757407	-0.0674504	-0.455076	0.0302091	-0.133518	7.53	47727	769	681	4205.92	11974000	30240796700	417.8	72	775	574	1.1136	39742809400	3627	121.914	845	65.39
28.48	26.1748	0.862438	0.797409	0.537533	-0.162091	0.401771	-0.0103097	0.16831	7.62	146001	769	681	4333.58	14075000	37383842000	419.2	77	777	578	1.1136	48875051500	3630	122.142	847	64.91
27.2	26.1767	0.834879	0.633092	0.167754	-0.197296	-0.299673	0.0406709	0.173974	7.59	146001	762	683	4401.22	17106000	37705389100	419	99	775	589	1.1136	52186640800	3604	121.818	845	66.86
27.2	26.1823	0.803819	0.433084	-0.210256	-0.117154	0.171991	-0.0716194	-0.10508	7.64	13004	765	685	4375.76	18635000	37073042400	417	82	774	634	1.1136	51049047500	3680	121.707	842	66.81
26.88	26.1903	0.768868	0.216629	-0.488486	0.0765493	-0.0464676	0.023556	-0.26747	7.55	6000	763	685	4378.31	2985000	33772515200	418.2	60	774	637	1.1136	44907793500	3768	121.11	843	66.59
26.68	26.204	0.733503	0.00488757	-0.599386	0.263381	-0.0690703	0.0876963	0.0663581	7.59	3001	763	684	4308.69	16804000	32843116600	419.2	68	772	634	1.1136	43970619800	3784	121.163	842	66.81
26.45	26.2086	0.68194	-0.205697	-0.557479	0.226755	0.157001	-0.192101	0.357689	7.6	1543	764	683	4283.49	11185000	26918048900	427	109	770	630	1.1136	38005745200	3852	121.273	841	66.27
26.19	26.1995	0.609342	-0.405154	-0.398181	-0.0424857	-0.184561	0.213995	-0.0377768	7.37	7001	760	680	4417.55	21541000	31478595200	427.2	163	768	620	1.1136	43673522400	3802	121.863	836	64.02
25.55	26.1851	0.52678	-0.561989	-0.148061	-0.266051	0.172614	-0.0415803	-0.411872	7.35	7399	750	678	4446.29	20302000	36318074800	427.6	103	766	606	1.1136	51410622300	3687	122.43	832	65.03
26	26.1927	0.464824	-0.627074	0.170793	-0.188584	-0.142517	-0.258972	0.0541967	7.3	5544	752	676	4529.42	15692000	30505453700	430.8	149	763	592	1.1136	46499652000	3716	122.349	831	66.54
26.98	26.2042	0.404714	-0.622027	0.435583	0.01283	0.0634605	0.38386	0.374905	7.3	75859	750	676	4657.6	13628000	45584671800	430.8	122	756	586	1.1136	65559128700	3721	122.306	830	65.37
26.5	26.2035	0.328772	-0.576277	0.536518	0.0923617	0.0705299	-0.169694	-0.0766773	7.36	12880	748	674	4813.8	1094000	46573659000	428.4	182	756	691.072	1.1136	68246139100	3704	123.05	831	65.52
26.1	26.1984	0.245774	-0.488875	0.462979	0.0947467	-0.219777	-0.208074	-0.280177	7.22	32898	749	673	4910.9	9330000	48794935900	423.4	128	754	584	1.1136	70489282900	3657	123.465	830	63.72
27.14	26.201	0.169487	-0.355991	0.267077	0.135445	0.347749	0.437758	0.0737974	7.17	37629	745	670	4941.71	9252000	47079873000	422	112	751	587	1.1136	68116537900	3665	123.625	830	62.06
25.6	26.1907	0.0787579	-0.217811	-0.0121948	0.104767	-0.431728	-0.340064	0.154162	7.18	101360	746	668	4620.27	14896000	57182904700	424.8	100	749	588	1.1136	78296459200	3657	123.985	828	62.58
25.5	26.182	-0.0105887	-0.0710379	-0.261651	-0.0457072	0.471791	0.0133254	0.027872	7.32	64998	745	664	4611.74	18031000	42787885900	425.4	53	748	589	1.1136	61126240900	3655	124.001	825	65.56
25.35	26.1634	-0.10893	0.0597154	-0.412336	-0.253788	-0.461453	0.292753	-0.0871	7.24	54694	742	661	4828.74	9731000	41750374100	428	105	744	589	1.09793	59338903500	3647	124.161	825	64.88
25.75	26.1509	-0.198032	0.185494	-0.392243	-0.250283	0.41371	-0.335557	-0.117682	7.44	121856	743	660	4910.53	24665000	41297319600	427	47	743	591	1.09793	62374809900	3664	124.157	826	65.49
25.5	26.1473	-0.273393	0.301549	-0.211695	0.0427309	-0.354323	0.0793538	0.0376203	7.48	40144	743	659	4909.98	18372000	41425827000	426.8	63	738	598	1.09793	61145383900	3668	123.451	828	63.8
27.5	26.1471	-0.341121	0.388033	0.0374718	0.336847	0.273597	0.214222	0.184945	7.39	17307	739	657	4947.1	17316000	48276726800	425.6	58	738	603	1.09793	67495240200	3619	123.134	820	62.03
26.25	26.1259	-0.427007	0.405717	0.217032	0.271665	-0.165927	-0.280304	-0.0373107	7.4	22894	737	655	5023.1	14135000	54596119600	418.8	73	738	610	1.09793	77224081200	3564	123.515	820	63.31
25.8	26.0942	-0.518602	0.370843	0.283961	-0.0512643	0.0796014	0.139174	-0.171973	7.44	27294	737	653	5131.88	7632000	63731323700	416	52	736	610	1.09793	85503508500	3572	124.007	817	62.69
25.8	26.0686	-0.596028	0.316671	0.258491	-0.256949	-0.0266133	0.077156	0.0736798	7.56	22976	738	651	5113.53	26295000	57042726300	416.8	79	736	612	1.09793	72989381800	3566	123.5	816	64.88
25.8	26.0461	-0.660345	0.252374	0.160454	-0.192345	-0.00417356	-0.228019	0.11364	7.58	0	738	651	5106.04	14714000	44216567600	419.6	71	737	618	1.09793	59696900100	3574	122.862	816	65.7
25.7	26.0245	-0.712345	0.18659	0.0286725	0.00752838	0.0200064	0.217945	-0.0965874	7.5	14227	738	652	5121.59	20188000	39233875500	418	99	738	629	1.09793	56399052200	3558	123.171	815	65.11
25.4	26.015	-0.739167	0.14181	-0.075786	0.14542	-0.0346914	-0.0642614	-0.0423775	7.61	4831	732	652	5166.35	13384000	43013138600	413.6	118	741	642	1.09793	62562785400	3562	123.333	816	63.87
25.3	26.014	-0.743742	0.116926	-0.133916	0.107675	0.0373763	-0.155707	0.0555986	7.51	34319	731	651	5062.99	12665000	47574570300	413.8	47	741	656	1.09793	63780398400	3554	123.211	816	62.61
25.4	26.0233	-0.725026	0.109095	-0.14847	-0.0251068	-0.0461755	0.273994	-0.0352592	7.41	5277	729	650	4887.43	15691000	41167563800	412.2	73	743	681	1.09793	55080140700	3577	122.946	814	63.7
25.2	26.0327	-0.695036	0.0959531	-0.157131	-0.120123	0.0552193	-0.220015	-0.0204036	7.46	29072	726	649	4967.9	14120000	39712418700	411	42	742	725	1.09793	53710116800	3543	122.969	814	63.87
25.49	26.0353	-0.66263	0.0589073	-0.18561	-0.0921646	-0.0598994	0.0298769	0.101392	7.45	19807	726	648	4785.36	5759000	36439581400	411.4	88	740	773	1.09793	50744089900	3586	122.235	813	64.26
25.45	26.0296	-0.629859	-0.00749464	-0.221722	0.0420071	0.0788455	0.206828	-0.00972452	7.41	660	726	647	4478.36	51907000	35810474400	411.8	130	739	779	1.09793	45268962600	3573	122.645	810	63.02
25.2	26.0267	-0.585184	-0.0874671	-0.212824	0.174957	-0.107525	-0.321875	-0.125927	7.48	17000	725	645	4576.49	13286000	36508794400	411.4	107	740	790	1.09793	47352612800	3547	123.076	809	64.45
25.2	26.0272	-0.528375	-0.176342	-0.129677	0.140175	0.131896	0.203859	0.0323353	7.48	17500	725	644	4690.15	23820000	43463872300	408.4	53	740	829	1.09793	54300370900	3505	123.112	810	63.49
25.2	26.0217	-0.47004	-0.280379	0.0168635	-0.0873996	-0.146404	0.0757824	0.127371	7.58	16000	726	643	4527.78	13108000	44613598200	408	51	740	829	1.09793	57279753300	3494	123.216	809	63.2
25.19	26.0182	-0.402025	-0.379946	0.217979	-0.251886	0.163036	-0.292318	-0.0216546	7.52	17039	722	643	4192.87	16233000	44663979000	406	95	740	823	1.09793	56521787400	3456	123.176	809	63.26
25.09	26.0308	-0.310077	-0.448508	0.438351	-0.133539	-0.200646	0.264647	-0.141316	7.33	31807	720	642	4053.03	26263000	52566248200	405.6	70	740	813	1.09793	67378634900	3480	123.584	809	62.01
25.78	26.0416	-0.215151	-0.5051	0.561726	0.102935	0.232554	-0.0708739	-0.0577137	7.42	12095	711	642	4277.22	14513000	52704528000	408.4	38	739	800	1.09793	70917663300	3446	123.431	803	63.59
25.78	26.0401	-0.130726	-0.559903	0.500557	0.199241	-0.231719	-0.104437	0.199384	7.47	0	711	641	4053.7	13262000	43172141100	405	108	736	794	1.12371	59876942700	3437	123.607	803	62.01
26.5	26.0284	-0.0556297	-0.601139	0.252589	0.114412	0.207605	0.178607	0.163412	7.43	39556	715	641	3912.77	14426000	45706219400	405.8	141	735	794	1.12371	58601561200	3429	123.972	802	62.07
24.5	26.0061	0.00945773	-0.614812	-0.113077	-0.011399	-0.139734	-0.121633	-0.276224	7.42	226904	714	640	3686.92	21912000	42930085000	404.8	73	735	805	1.12371	54816311100	3464	123.795	802	60.32
25	25.9908	0.0839396	-0.563391	-0.451573	-0.033523	0.0359903	0.0335919	-0.203175	7.36	284785	710	638	3775.91	10454000	64809453000	395.8	52	730	815	1.12371	83113928600	3439	123.871	799	56.54
25.43	25.9822	0.167376	-0.43919	-0.652469	-0.0401063	0.0752703	-0.0266193	0.345765	7.44	331400	708	632	3727.12	22413000	67938500700	389	70	727	830	1.12371	69881868800	3439	124.356	798	56.85
25.2	25.9772	0.256055	-0.247941	-0.656331	-0.133937	-0.18543	0.0613012	0.198464	7.43	565590	692	630	3507.19	28578000	58146709700	375.8	105	722	840	1.12371	68035692200	3236	124.189	795	57.05
25.28	25.9781	0.351323	0.00210785	-0.458331	-0.197999	0.278604	-0.0349093	-0.429672	7.46	859232	700	626	3709.33	10426000	50387061000	378.6	61	720	853	1.12371	65691461200	3381	124.078	796	58.61
25.99	25.9928	0.459756	0.299176	-0.11386	-0.0441447	-0.3594	-0.12031	-0.18293	7.59	1176200	707	627	3877.8	16111000	50070180200	379.2	48	718	874	1.12371	58636425500	3385	123.926	792	58.73
28.4	26.0033	0.559607	0.589161	0.231343	0.21788	0.394821	0.256983	0.458862	7.77	273377	702	627	3970.39	21937000	50209218600	378	113	715	900	1.12371	64348900700	3384	124.155	791	57.86
28	25.9891	0.626486	0.81575	0.440486	0.310746	-0.341811	-0.180733	0.176145	7.71	363353	707	623	3924.49	20041000	45442200900	378.4	104	713	915	1.12371	67055879900	3348	124.358	789	58.51
28.45	25.9766	0.687915	0.991473	0.51134	0.175736	0.22576	-0.0451219	-0.397741	7.74	932782	709	622	3805.7	12034000	42195636700	380	74	712	951	1.12371	60130132400	3350	124.31	787	57.05
28.03	25.958	0.734868	1.09124	0.440358	-0.147254	-0.0780647	0.224282	-0.233193	7.64	634664	705	620	3823.18	14308000	33053134500	378.8	44	710	1009	1.12371	49225620000	3299	124.74	787	57.51
27.9	25.9271	0.760904	1.09913	0.268303	-0.408825	-0.0553734	-0.189943	0.388234	7.72	97050	705	619	3957.35	14563000	33110713100	378.4	51	709	1048	1.12371	48172626800	3282	124.773	787	57.1
27.89	25.902	0.785461	1.03753	0.0951556	-0.285555	0.157416	0.00262336	0.353491	7.96	64934	703	618	3992.11	31202000	35267347200	381.8	77	709	1067	1.12371	53910671400	3259	125.036	787	56.65
27.55	25.8751	0.800679	0.901337	-0.0358606	0.144046	-0.227162	0.132	-0.480424	7.94	269271	703	614	4017.67	17898000	31837494500	378.2	143	709	1113	1.12371	50428802800	3255	125.077	786	57.04
27.29	25.8456	0.805645	0.697663	-0.105642	0.479296	0.265035	-0.0821853	-0.448569	7.94	93925	701	611	4026.05	27636000	31894599700	373.8	107	708	1118	1.12371	52073222500	3241	124.699	785	56.13
27.6	25.8137	0.800551	0.440077	-0.124232	0.367135	-0.269405	-0.0867175	0.636705	8.05	53052	697	611	4123.92	36830000	35447175900	393.2	47	703	1102	1.12371	56358596600	3256	124.616	788	55.27
27.5	25.7722	0.778003	0.138008	-0.130509	-0.137934	0.247021	0.187049	0.496057	7.98	82977	688	609	4070.91	16166000	39204537300	388.6	94	706	1086	1.12371	62742486000	3219	124.939	788	54.62
24.5	25.719	0.737044	-0.185237	-0.145828	-0.536548	-0.179473	-0.0494511	-0.803124	8	417	687	608	3725.56	9299000	36505451100	390.8	43	705	1090	1.12371	55600324700	3239	124.573	788	53.47
24.99	25.6757	0.702397	-0.472906	-0.138311	-0.353956	0.0827853	-0.214403	-0.443655	8	66622	686	606	3663	25108000	38352721600	385	48	704	1094	1.12371	56333004200	3221	124.78	788	53.3
26.93	25.6476	0.680746	-0.695818	-0.107732	0.215229	-0.00717384	0.300808	0.932184	8.04	115311	693	605	3789.17	12681000	27697284500	387.2	58	702	1104	1.12371	43435208500	3235	124.701	787	53.38
25.98	25.6029	0.638323	-0.880338	-0.114539	0.48273	-0.0379175	-0.108127	0.281421	7.86	68171	689	603	3705.77	19041000	27154866500	386	54	700	1100	1.12371	45794322800	3223	125.002	784	53.31
24.5	25.5515	0.586762	-1.00008	-0.123875	0.234216	0.090637	-0.156001	-0.947065	7.85	25180	684	602	3663.73	11756000	22237676700	387	54	700	1131	1.12371	35095574500	3219	125.252	783	52.21
25	25.5202	0.556238	-1.01093	-0.0631905	-0.159861	-0.169554	0.265224	-0.0887307	7.93	29000	684	598	3622.91	8633000	24580503000	384.8	65	699	1151	1.09655	36396873100	3246	125.159	779	49.52
25.9	25.4913	0.528677	-0.937145	0.0410612	-0.362293	0.243217	-0.203783	0.831929	7.88	5002	678	593	3756.54	9115000	22023655600	386.8	57	696	1200	1.09655	36290166600	3208	125.29	778	49.99
24.74	25.4664	0.505504	-0.79013	0.162011	-0.247582	-0.297192	0.0530095	-0.0544181	7.81	17830	677	590	3694.57	10031000	20048426900	385.8	62	694	1222	1.09655	36642297900	3199	125.683	778	49.59
25.3	25.4399	0.480418	-0.595381	0.251137	0.0292409	0.317068	0.0742413	-0.700819	7.82	2974	676	585	3661.54	5425000	14727869400	382.4	84	691	1201	1.09655	27407466300	3208	125.843	775	49.52
25.5	25.4156	0.45748	-0.369432	0.278013	0.252241	-0.290803	-0.116414	0.15765	7.76	1598	675	583	3744.2	12050000	18334915300	382.8	75	690	1200	1.09655	34075718400	3242	125.614	773	48.61
27	25.3916	0.43428	-0.137749	0.218409	0.273723	0.20698	0.0855535	0.546025	7.9	1600	675	581	3928.42	9471000	30678054000	380.4	23	685	1197	1.09655	49730431900	3263	125.591	769	50.41
26	25.3583	0.400214	0.0661888	0.0643862	0.0843899	-0.0627454	-0.0443501	-0.214325	8.07	0	685	581	3927.91	16428000	32203419100	385.4	39	683	1162	1.09655	53892346000	3361	123.326	770	49.18
25.5	25.3191	0.359448	0.232627	-0.132077	-0.144508	-0.111487	0.0652855	-0.350687	8.17	13169	686	580	3886.32	18820000	25514619600	387.4	74	682	1093	1.09655	44268827800	3526	121.556	770	49.66
25.45	25.2813	0.320593	0.363469	-0.291118	-0.233134	0.295979	-0.0968587	0.220545	8.17	9285	690	580	3954.56	17322000	24283697900	393.8	102	681	1046	1.09655	43007330300	3513	121.444	770	49.22
25.45	25.2447	0.284506	0.456158	-0.352658	-0.146601	-0.468418	0.040478	0.160621	8.3	26001	688	579	3965.33	11106000	25339299600	391.8	134	681	1055	1.09655	46798821700	3501	121.623	769	49.03
26.69	25.2179	0.260699	0.520296	-0.280861	0.0376059	0.595906	0.118067	-0.1632	8.22	32343	686	579	3993.67	7359000	25693963800	390	130	681	1063	1.09655	46043206000	3460	121.768	771	48.74
25.1	25.19	0.237784	0.542584	-0.116105	0.158567	-0.666693	-0.299902	-0.0358447	8.25	2000	685	579	3748.16	7630000	31988107000	384.4	101	680	1046	1.09655	54377082200	3448	121.767	775	48.81
27.49	25.1695	0.224179	0.533916	0.0922594	0.162096	0.664327	0.335236	0.0692061	8.32	15109	680	579	3794.11	11964000	26904983900	384.6	51	680	1031	1.09655	47539623900	3419	121.763	775	47.16
25.65	25.1354	0.197196	0.472171	0.241432	0.0291176	-0.584186	-0.131455	-0.0817634	8.34	33360	683	578	3664.29	15745000	21216796500	380.8	67	680	1014	1.09655	39006305700	3485	121.89	773	46.62
25.8	25.1059	0.176025	0.388436	0.310061	-0.0849576	0.450851	-0.193324	0.128557	8.18	9000	687	578	3507.74	13903000	21798640300	381.8	92	676	994	1.09655	36992047900	3499	121.367	770	45.46
25.6	25.0683	0.147648	0.279152	0.26493	-0.130528	-0.292101	0.406659	0.0962968	8.15	17153	679	576	3209.91	18254000	25543665200	373	101	674	968	1.09655	33467179200	3427	120.539	767	42.69
25	25.0283	0.118713	0.165736	0.139973	-0.075457	0.152813	-0.312427	-0.303364	8.23	23082	677	573	2964.97	10652000	27608130600	371.2	98	670	942	1.09655	35232511000	3367	120.119	762	43.21
25	25.0049	0.110245	0.0853176	0.0123176	0.0648754	-0.0659149	-0.0404355	-0.0233573	8.08	23500	674	572	2927.29	16276000	30827062300	369.4	138	669	918	1.09655	46669966300	3318	120.338	761	43.14
25.45	24.9859	0.108793	0.026573	-0.103526	0.108372	0.0100555	0.328782	0.382303	8.03	1539	672	572	3083.59	18237000	26729493000	372.2	158	666	905	1.09655	40030839800	3280	121.059	761	47.56
24.5	24.9542	0.0953118	-0.0323763	-0.20911	-0.00903478	0.0335127	-0.309704	-0.0932112	8.09	26900	675	574	3232.35	11631000	29949842600	373	112	666	903	1.09655	44313692800	3339	121.221	760	50.05
24.5	24.9309	0.0923758	-0.0644212	-0.245593	-0.0665086	-0.0561597	0.0576624	-0.361075	8.05	26400	675	578	3205.99	4363000	28025040300	371.6	124	666	901.113	1.09655	39743138200	3332	121.83	760	54.15
25.25	24.9159	0.0992131	-0.0736595	-0.208617	0.00581454	0.0361314	0.151069	0.167032	7.99	16151	674	583	3166.62	29772000	35245852800	376.6	100	668	911	1.12364	43243246800	3333	121.656	760	49.56
24.7	24.895	0.0996192	-0.0872447	-0.14188	0.0457002	0.0140165	-0.165135	0.28105	8.1	56	672	585	3160.17	20048000	34778941200	371.8	108	669	906	1.12364	43817015300	3324	121.939	760	50.5
24.6	24.862	0.0859648	-0.119943	-0.0742696	-0.0265233	-0.0581183	0.0542989	-0.187488	8.06	15703	673	585	3080.42	10573000	20422443100	371.6	96	669	876	1.12364	29646811400	3319	122.31	760	47.63
24.6	24.8323	0.0747554	-0.154083	0.011353	-0.0644838	0.0867928	0.0576112	-0.155667	8.22	26401	671	585	3170.45	15102000	15459963100	376.4	125	669	873	1.12364	25541546500	3323	122.299	759	49.52
25	24.793	0.0523124	-0.204691	0.091064	-0.00168645	-0.093835	-0.0839459	0.136366	8.25	106	677	584	3243.09	23148000	22046742100	378.6	135	669	855	1.12364	37532797800	3332	121.97	759	47.58
24.9	24.7523	0.0276556	-0.256837	0.174888	0.129069	0.0937175	0.0574091	0.0958359	8.26	27766	675	584	3197.89	29828000	14488297100	378.4	146	669	830	1.12364	27326175900	3333	122.012	759	48.89
24.7	24.7174	0.00925916	-0.294443	0.263891	0.161241	-0.0968149	-0.0383876	-0.0623108	8.24	27549	677	586	3200.23	11360000	10854750800	380	68	668	818	1.12364	22455782200	3328	121.7	758	48.14
24.8	24.6768	-0.0147657	-0.325994	0.314723	-0.0379825	0.0990944	0.0263219	-0.102346	8.21	16717	676	588	3114.8	6095000	20545725100	377.4	122	665	805	1.12364	34663115800	3302	121.555	755	46.37
24.2	24.638	-0.0359192	-0.33506	0.313507	-0.263287	-0.081124	0.0324641	0.0277699	8.15	22000	672	590	3005.17	26015000	14355564100	376.4	109	665	802	1.12364	24919444500	3287	121.419	755	46.63
24.5	24.6196	-0.0339326	-0.294263	0.263622	-0.207004	0.0200461	-0.142118	0.131615	8.21	78233	671	591	3152.26	13357000	15970999400	378.8	110	664	814	1.12364	27752452400	3307	121.542	754	49.75
24.4	24.6051	-0.0278101	-0.230941	0.10897	0.0533022	0.0442084	0.140443	-0.101189	8.21	136417	674	595	3086.06	6209000	16940188100	377.8	80	663	883	1.12364	31760289200	3366	121.401	754	49.08
24.4	24.5668	-0.0483883	-0.187923	-0.184708	0.220269	-0.0783459	0.0363752	-0.154571	8.09	243070	675	595	3097.92	11410000	10690348100	376.6	62	662	960	1.12364	20917539800	3394	120.953	750	47.47
24	24.5243	-0.0747631	-0.140708	-0.505205	0.231716	0.111438	-0.190627	0.295342	7.96	141893	668	596	3156.54	14249000	12278866800	372.8	123	664	978	1.12364	23989735400	3419	121.435	749	48.92
23.85	24.4814	-0.101682	-0.0794053	-0.723975	0.109849	-0.150893	0.157191	0.114195	8	207308	668	596	3185.62	9274000	14622198500	370.8	82	662	923	1.12364	27478615400	3407	121.721	749	49.08
23.35	24.4413	-0.124679	0.00349116	-0.731418	-0.0931501	0.200413	0.0586847	-0.48841	8.05	110642	664	597	3115.89	16531000	12317143900	370.2	89	663	917	1.12364	23632267000	3357	121.958	748	47.75
23.2	24.4168	-0.129257	0.123227	-0.468994	-0.265244	-0.268108	-0.279333	0.00191653	7.99	75325	667	594	3142.69	31868000	10201123800	369.6	73	662	922	1.12364	21288772300	3368	121.911	748	48.17
25.1	24.406	-0.118292	0.265943	-0.00426901	-0.311864	0.313053	0.233505	0.591441	7.98	14394	670	593	3092.35	48743000	12141927800	368.6	56	661	943	1.12364	23626387100	3391	122.177	746	48.6
24.45	24.3868	-0.116374	0.387218	0.486155	-0.163926	-0.323474	0.0770658	-0.206737	7.9	15108	667	592	3100.76	45021000	7421946800	365.4	118	658	943	1.12364	15672753000	3354	122.055	743	47.34
24.99	24.3791	-0.103949	0.494193	0.867545	0.234026	0.302069	-0.368251	-0.584899	7.96	107668	662	589	3038.14	18091000	8715063300	363.2	60	658	926	1.12364	16322267300	3286	122.049	743	48.23
26.96	24.3689	-0.0977474	0.551304	0.977992	0.539248	-0.278512	0.304652	0.359595	8.13	74953	662	586	3052.78	64352000	7855934900	365.2	46	657	900	1.12364	14664244900	3292	122.426	742	48.37
26.5	24.3296	-0.128214	0.511884	0.721463	0.337812	0.279458	0.127988	0.524855	8.11	40695	669	587	3143.36	11069000	13208176800	364.8	49	655	817	1.12568	23427605000	3467	121.556	745	53.05
23.5	24.2613	-0.194017	0.384184	0.191151	-0.216151	-0.239731	-0.468598	-0.383344	8.33	14503	671	588	3183.15	23419000	12435250000	368	62	654	809	1.12568	23485144500	3469	121.464	746	52.65
23.4	24.2087	-0.245117	0.247014	-0.347548	-0.49876	0.166058	0.418844	-0.363254	8.28	63835	677	592	3287.66	12398000	22140046800	365	106	654	809	1.12568	38629471500	3489	121.63	745	49.86
23.3	24.1634	-0.287948	0.112954	-0.715202	-0.301994	-0.0983445	-0.0511072	0.275986	8.32	63213	674	591	3293.23	11405000	14543378600	363.8	111	654	804	1.12568	29715313300	3448	121.405	745	49.24
23.25	24.1313	-0.315589	0.00361021	-0.794649	0.11472	0.0386668	-0.360587	0.233152	8.42	78959	675	589	3262.44	16380000	15217393800	355.8	113	654	787	1.12568	29507773900	3478	121.322	745	49.15
23.15	24.1051	-0.335869	-0.0828014	-0.598856	0.319903	-0.0162446	0.467446	-0.170153	8.41	67030	677	587	3338.07	17104000	17115829900	354.8	139	653	766	1.12568	31628385100	3477	120.835	745	48.71
23.18	24.0721	-0.362811	-0.159871	-0.244029	0.174422	0.0374377	-0.191515	-0.178781	8.38	56700	676	587	3391.35	14017000	20896470900	351.8	139	652	754	1.12568	39546057500	3449	120.995	746	50.46
23.11	24.0374	-0.390956	-0.217994	0.141623	-0.0387	-0.0780461	-0.20404	0.0930758	8.34	64516	673	586	3386.7	11805000	20760674400	352.8	103	652	747	1.12568	37811218300	3435	120.892	745	48.61
24.8	24.015	-0.405602	-0.239832	0.441409	-0.0704337	0.106163	0.379533	0.165461	8.46	39480	669	585	3425.33	82303000	17902510800	349	105	652	762	1.12568	31897375800	3440	121.253	745	48.71
23.15	23.9724	-0.441447	-0.268711	0.511191	-0.0717126	-0.110775	-0.242067	-0.0787781	8.44	1256	668	584	3320.68	11379000	28207605000	347.2	108	652	780	1.12568	45845542800	3418	121.396	745	47.85
23.58	23.925	-0.481457	-0.284229	0.373833	-0.0929236	0.125808	0.0176551	-0.0745204	8.47	50165	666	583	3368.74	26399000	18430558000	346.8	99	651	786	1.12568	32373934100	3433	121.389	744	48.08
23.2	23.8875	-0.508221	-0.26315	0.135822	-0.0520001	-0.156842	0.0933396	0.0601366	8.62	48765	665	582	3412.43	23549000	19829447800	341.4	145	649	774	1.12568	34737285400	3468	121.921	743	47.99
23.2	23.8669	-0.513644	-0.200026	-0.0900283	0.0674759	0.170392	-0.0998391	-0.0528728	8.65	45700	663	580	3429.58	11067000	20424886300	331.8	114	648	759	1.12568	36556085300	3435	122.358	743	47.54
23.15	23.8429	-0.519847	-0.13108	-0.253804	0.116223	-0.171628	0.0560911	-0.0572482	8.6	53165	662	577	3434.34	23592000	19205614000	333.6	60	646	739	1.12568	32817276800	3438	122.373	743	46.81
23.19	23.8219	-0.520767	-0.0611263	-0.299452	0.0524053	0.165466	-0.029429	0.204946	8.56	40879	663	576	3375.2	40233000	17097709800	333	69	649	736	1.12568	29352328400	3453	122.536	742	49.05
23.15	23.7943	-0.526669	-0.0113015	-0.233965	-0.0710003	-0.149821	0.0410031	-0.0102817	8.67	56637	661	575	3387.32	10820000	12701044600	333.6	45	648	728	1.12568	23567602600	3437	122.919	742	48.8
23.05	23.7741	-0.522823	0.0290743	-0.0708643	-0.0987997	0.130991	-0.0280921	-0.308073	8.63	57700	657	575	3382.56	9650000	13914191400	328.4	153	648	721	1.12568	24359511800	3406	123.391	744	49.56
23.2	23.7564	-0.514933	0.0484177	0.112432	-0.0290909	-0.127485	-0.0793608	0.0891052	8.59	41174	654	574	3325.08	14140000	13000256800	328.2	87	647	706	1.09884	23095112900	3390	122.893	744	48.79
24.18	23.7321	-0.513574	0.0311671	0.222747	0.0277134	0.139935	0.215306	0.370931	8.44	49242	654	575	3316.7	29307000	10140187600	328	97	646	680	1.09884	19289742800	3385	122.871	745	50.54
23.1	23.6928	-0.527287	-0.0276625	0.209333	0.0394639	-0.136595	-0.202141	-0.163208	8.39	46481	652	575	3459.64	30656000	20542386500	329.8	114	650	657	1.09884	33907873000	3364	123.124	745	48.58
23.25	23.669	-0.522942	-0.0782112	0.130346	0.105282	0.115222	0.0137274	-0.352928	8.46	18764	650	575	3522.82	20199000	39804656800	329	87	650	640	1.09884	55325494700	3318	123.246	744	47.98
23.16	23.6454	-0.516515	-0.12862	-0.0018746	0.0969697	-0.103492	0.179849	0.163889	8.4	40029	646	575	3590.03	16359000	29875307600	306.6	68	649	631	1.09884	42916703300	3323	123.215	743	47.42
23.13	23.6201	-0.510073	-0.172492	-0.142058	-0.0629238	0.114672	-0.217502	0.347894	8.31	1102	645	574	3646.88	16108000	35680482300	308.2	95	648	628	1.09884	50301668200	3288	123.826	743	47.19
22.55	23.5946	-0.501851	-0.197534	-0.230985	-0.228405	-0.142465	0.0879453	-0.148048	8.44	101	639	574	3640.49	35179000	28651960300	309.8	100	647	622	1.09884	42974657600	3258	123.829	744	47.44
22.3	23.5823	-0.477253	-0.179387	-0.212441	-0.164961	0.172602	0.0920397	-0.357103	8.44	1000	635	572	3650.25	20064000	23223429600	303	127	646	599	1.09884	36097265100	3262	123.665	743	45.81
22.55	23.576	-0.444555	-0.126724	-0.106121	0.0882943	-0.216151	-0.216631	0.0947605	8.37	1	633	570	3632.9	22054000	21753764700	299.8	74	646	579	1.09884	36171760000	3255	123.61	742	44.06
23.79	23.5762	-0.404745	-0.0471234	0.0372501	0.267436	0.253391	0.18257	0.379035	8.39	15020	633	570	3580.84	13030000	20348989100	300	65	645	560	1.09884	34587093300	3250	123.593	740	43.61
23.15	23.5604	-0.383348	0.0211075	0.124221	0.135936	-0.269071	-0.0165387	-0.0802047	8.53	23100	633	568	3606.96	17021000	16169090100	300.2	68	645	550	1.09884	27618705700	3340	123.728	740	44.56
23.1	23.5409	-0.367634	0.0872536	0.144688	-0.11959	0.283578	-0.106053	-0.352985	8.61	22280	624	568	3604.8	21451000	24853307100	300.2	67	645	537	1.09884	38357546800	3280	123.888	740	43.57
23.01	23.523	-0.351618	0.155521	0.113632	-0.194542	-0.294655	0.0997639	0.0755331	8.58	15000	619	567	3568.47	18544000	18568949500	296.4	50	645	519	1.09884	29758073400	3286	123.607	739	44.14
23.9	23.5149	-0.327161	0.229569	0.0607913	-0.037424	0.281094	-0.026709	0.324981	8.63	15144	616	564	3617.06	15122000	15463198900	287.6	60	644	504	1.09884	24791557600	3288	123.542	738	44.18
23.05	23.4923	-0.320408	0.271896	-0.0258964	0.0816701	-0.238476	-0.0362706	-0.10838	8.51	106553	613	563	3630.5	19603000	18695168900	287.4	70	645	498	1.09884	31080197200	3296	123.435	738	44.66
23.1	23.4704	-0.315315	0.297521	-0.0870943	0.0757709	0.191387	0.0848332	-0.23229	8.56	86000	609	562	3610.32	25533000	17562681200	287.4	33	643	516	1.09884	31599747400	3220	123.643	738	44.83
23.13	23.4511	-0.309415	0.30846	-0.0892366	0.0175877	-0.15395	-0.110622	0.107052	8.65	62400	607	563	3616.11	24642000	14338328300	283.2	30	641	528	1.09884	24881052400	3223	123.507	738	46.12
23.73	23.4378	-0.299125	0.306568	-0.0284181	-0.00236966	0.120855	0.0768061	0.13184	8.62	30658	615	563	3647.93	18398000	15194494100	289.4	84	639	546	1.09884	27302485700	3248	123.337	738	46.17
23.2	23.4187	-0.297374	0.274498	0.0484107	-0.0158979	-0.0956437	0.00551112	-0.0950236	8.58	10000	622	563	3635.55	23923000	17352546800	294.2	63	638	562	1.09884	30676158200	3258	123.474	738	45.46
23.11	23.3966	-0.301345	0.215788	0.108453	-0.0412747	0.0883955	-0.0793357	-0.019221	8.58	10100	622	564	3436.3	13338000	20893935800	294.2	75	637	581	1.09884	35428752500	3229	123.381	737	44.86
23.11	23.3694	-0.312828	0.132836	0.12299	-0.0519944	-0.0906976	0.113001	0.0537245	8.58	10600	615	563	3445.4	28411000	17320116300	292.8	129	637	584	1.09884	30419790300	3202	123.527	738	44.61
23.05	23.346	-0.321918	0.0439369	0.0959054	0.00957389	0.0994857	-0.0801825	-0.0585427	8.56	29400	619	561	3456.31	19545000	13653655400	294.6	80	636	598	1.05802	25239075500	3241	123.406	738	44.44
23.01	23.3229	-0.331672	-0.0475415	0.0273061	0.0880336	-0.116614	-0.0194821	-0.00144998	8.48	30363	621	560	3536.91	36130000	21353886500	297.4	115	638	590	1.05802	30149148000	3236	123.306	738	42.49
23.05	23.2961	-0.346064	-0.139796	-0.0698499	0.0786633	0.136371	0.124727	0.110127	8.59	15260	615	560	3584.82	43821000	19776212600	290	104	637	574	1.05802	28111125500	3206	123.623	738	43.84
22.18	23.2639	-0.366153	-0.225666	-0.160755	-0.0209696	-0.135712	-0.136759	-0.0510315	8.52	12230	615	560	3524.99	75430000	15119952200	287.6	64	636	563	1.05802	25173641100	3235	122.531	736	43
22.5	23.2437	-0.372328	-0.274428	-0.181517	-0.0805239	0.102609	0.0436164	-0.117804	8.41	11000	622	560	3536.93	56778000	11388315000	291.6	85	635	551	1.05802	20830257900	3320	122.712	736	40.73
22.95	23.2264	-0.373632	-0.293528	-0.135218	-0.0791569	-0.0532699	0.0482231	0.0584823	8.41	15632	617	559	3470.07	50546000	12578108300	289	95	634	551	1.05802	22436731000	3281	122.572	733	40.26
22.96	23.212	-0.370318	-0.285051	-0.0415523	-0.0360449	-0.00918724	-0.0688764	0.119077	8.4	16400	619	558	3472.44	34976000	11332542200	290.4	98	634	546	1.05802	19569884500	3278	122.226	733	40.11
23.2	23.1965	-0.366491	-0.257571	0.0597146	0.0222255	0.079556	0.022063	-0.071572	8.36	10333	621	557	3455.5	77138000	12021562500	292.4	201	633	534	1.05802	20042751700	3274	121.652	732	39.73
22.95	23.1862	-0.355794	-0.209364	0.14021	0.0872813	-0.152608	0.0307412	-0.112052	8.07	27121	626	553	3520.67	64905000	15176911900	296.6	149	630	508	1.05802	21537462000	3260	121.442	725	37.88
23	23.1735	-0.346186	-0.156806	0.159516	0.0921032	0.214161	-0.0447075	0.0639766	8.19	16268	628	550	3510.35	14553000	12648171000	296.2	61	628	484	1.05802	20047134100	3241	121.18	725	38.45
22.81	23.1607	-0.335687	-0.104389	0.113293	0.0164302	-0.247412	0.0214322	0.125031	8.13	10	623	548	3516.19	13855000	11134272300	298.6	55	627	471	1.05802	19348231000	3252	121.451	725	37.19
22.55	23.1515	-0.320422	-0.0536118	0.023568	-0.0891013	0.238437	0.00831139	-0.0623148	8.07	2389	625	548	3580	18139000	17792407500	298	80	627	471	1.05802	28385647600	3269	121.575	723	37.06
22.6	23.1332	-0.314133	-0.025291	-0.0951925	-0.156255	-0.185361	-0.0304314	-0.16732	8.06	3619	624	548	3578.96	13427000	17346598000	301	97	626	477	1.05802	27370790400	3254	121.809	723	36.88
22.41	23.1105	-0.311297	-0.012808	-0.184565	-0.0637815	0.115738	0.0733329	0.123023	8.19	11605	630	547	3642.47	7442000	21743527500	311.6	107	624	478	1.05802	29984928000	3308	121.57	723	36.35
22.6	23.0986	-0.295243	0.00644836	-0.178738	0.16727	-0.0475935	-0.105818	0.213535	8.25	20964	635	545	3651.77	7270000	18030366100	313.8	145	621	474	1.05802	26117876300	3314	121.37	722	36.11
22.79	23.0912	-0.272506	0.025913	-0.0853747	0.255235	-0.0283653	0.0369396	-0.255696	8.22	19659	633	546	3636.09	4890000	20701714700	311.8	220	620	475	1.05802	29820180100	3305	121.37	722	37.36
22.81	23.0821	-0.250118	0.0369083	0.0483917	0.0262004	0.105554	0.117498	-0.231361	8.19	17655	637	546	3612.49	3410000	14718139700	311	208	620	478	1.05802	22778522500	3319	121.056	722	37.89
22.86	23.0733	-0.226559	0.041964	0.171417	-0.299198	-0.171553	-0.23204	0.419761	9.25159	18835	636	545	3627.91	31407826	11962401300	301.4	334	619	713.008	1.05802	19845111100	3329	120.969	722	46.0056
23.07	23.0645	-0.202516	0.0416498	0.231592	-0.336042	0.213249	0.177647	0.188343	8.31	60419	634	545	3533.78	1490000	15398844000	303	128	619	571.055	1.05802	26998327800	3304	120.914	722	36.62
22.24	23.0478	-0.18672	0.0285636	0.189798	0.015677	-0.216565	0.0536104	-0.586733	8.27	37734	631	545	3563.74	4380000	10188555500	309	162	619	571.055	1.05802	18255192300	3313	120.909	722	37.79
23.08	23.0351	-0.166452	0.0219353	0.0749776	0.448694	0.186781	-0.285793	-0.0515308	8.21	66698	636	545	3572.88	3595000	10562995500	307.4	211	619	571.055	1.05802	18788960900	3309	121.035	722	36.46
24.4	23.0185	-0.150398	0.0151155	-0.0864155	0.442629	-0.142355	0.297397	0.693148	8.22	182700	637	545	3539.18	1111000	10187355600	305.2	159	618	571.055	1.05802	17696365900	3290	120.989	722	37.28
22.6	22.9845	-0.152476	-0.00317568	-0.250746	-0.0918358	0.115919	-0.0222124	-0.117568	8.04	3619	634	544	3296.26	7892000	11537067400	304.4	243	617	473	1.09265	18441842300	3305	120.502	722	37.22
21	22.9591	-0.143562	0.00959165	-0.302187	-0.545482	-0.0910222	-0.282644	-0.672638	7.99	9488	635	541	3287.71	16306000	16211698400	308.8	132	617	468	1.09265	26688208300	3313	120.876	723	36.42
23.08	22.9585	-0.105461	0.0767564	-0.187971	-0.407937	0.0259826	0.297085	0.247649	7.74	23837	634	538	3361.84	20168000	14596614400	307.4	118	617	467	1.09265	23888667000	3314	120.794	723	34.23
23.7	22.9551	-0.0690073	0.15261	-0.000535363	0.090557	0.0496878	-0.0615155	0.513895	7.54	8315	632	537	3125	31612000	4410264100	307.6	133	617	445	1.09265	7056912300	3357	120.078	722	33.75
23	22.9409	-0.0437356	0.213417	0.167585	0.434415	-0.102443	-0.169305	-0.302002	7.41	10018	634	537	3186.41	21302000	18595945100	307.8	180	617	429	1.09265	28644082200	3356	119.909	720	33.55
23.7	22.924	-0.0218354	0.258938	0.263285	0.36881	0.131744	0.217197	-0.307299	7.12	8605	633	537	3016.7	24213000	17463838700	308.8	238	617	415	1.09265	27164369100	3349	120.237	719	31.55
22.89	22.8973	-0.010706	0.274128	0.245077	0.0108244	-0.129415	-0.06864	0.28242	7.1	12318	629	535	3022.86	34453000	12822579600	309.8	102	615	402	1.09265	20765962200	3288	120.439	718	30.86
22.9	22.8657	-0.00450619	0.263598	0.135772	-0.278511	0.113603	-0.0921086	0.155784	7.24	10070	626	535	2949.6	28181000	12066649400	297.6	118	613	394	1.09265	19428210600	3274	120.637	717	30.31
22.8	22.8366	0.00550018	0.238443	-0.00388004	-0.277591	-0.0919738	0.110787	-0.198782	7.08	42050	629	532	3007.65	22372000	13453767100	296.8	175	612	383	1.09265	21290564400	3312	120.329	717	31.03
22.8	22.8055	0.0153303	0.195784	-0.123632	-0.0863157	0.0669879	0.00448659	-0.0616193	6.67	71086	629	530	2900.97	30253000	12460177900	294.6	168	611	373	1.09265	19872169700	3294	120.439	717	28.94
22.82	22.7775	0.0315082	0.146207	-0.169954	0.110848	-0.0355771	-0.103943	0.100554	6.71	88688	630	528	2913.84	19410000	10112838600	306	249	608	369	1.09265	16469969400	3301	120.768	718	28.55
22.81	22.767	0.0693642	0.108692	-0.113412	0.208579	-0.0172111	0.0466616	0.00458864	6.81	89600	631	528	3007.74	20374000	12765389300	311.2	185	607	363	1.09265	20527970300	3317	120.729	718	28.76
22.81	22.7551	0.107729	0.0544151	-0.0252796	0.113533	0.0558576	0.0726771	-0.066692	6.31	85200	631	525	2976.69	38691000	13065050400	311.2	134	607	358	1.09265	21650547400	3315	120.479	717	27.88
22.64	22.7201	0.122508	-0.0460742	0.0126765	-0.0901345	-0.0401644	-0.0894655	0.0433435	6.17	75400	633	521	2880.48	48033000	11118973300	315.6	94	606	355	1.09265	19167566800	3331	120.989	717	29.25
22.8	22.6868	0.140681	-0.153603	0.024628	-0.11627	-0.0059614	0.030485	0.120869	6.32	74600	636	520	2916.56	22796000	8995108700	327.4	80	604	354	1.09265	15981073400	3323	120.854	717	32.18
22.5	22.6549	0.162811	-0.256457	0.017574	0.0246259	0.0580878	0.00986554	-0.134631	5.87	42248	636	520	2938.51	35195000	8154006100	326.2	87	602	354	1.09265	15303905700	3323	120.678	717	30.5
22.31	22.6233	0.188287	-0.345187	0.00288467	0.0947955	-0.100464	0.0112164	-0.154855	6.07	22900	637	520	2749.78	24241000	12693392100	326.4	97	601	345	1.09265	21083605400	3360	120.924	718	31.8
22.51	22.5961	0.221747	-0.40542	0.00055013	-0.0204304	0.116593	-0.0573795	0.247883	5.9	810	644	521	2735.56	22572000	13222936600	324.2	97	601	337	1.09265	21572204600	3365	120.651	718	33.1
22.4	22.5692	0.258971	-0.435688	0.0105812	-0.173944	-0.102497	0.0389052	0.132175	6.06	5939	644	522	2655.66	29796000	9922275600	320.6	103	601	325	1.09265	17112028000	3352	120.579	717	33.89
22.2	22.5467	0.30392	-0.427984	0.0350322	-0.112398	0.054884	0.0717927	-0.358164	6.04	2000	642	521	2737.6	37150000	11330425900	324.2	117	600	317	1.09265	18667310600	3333	120.513	717	34.74
22.46	22.5278	0.355162	-0.384567	0.0577642	0.146767	0.0141281	-0.209126	-0.0864689	5.68	11030	644	520	2688.85	19930000	8679534200	323.8	149	601	314	1.09439	15638374400	3343	120.983	716	34.24
23.4	22.5049	0.403565	-0.320725	0.047579	0.282041	-0.10356	0.21791	0.442257	5.81	31730	645	518	2749.57	29140000	8860196300	324.4	150	601	310	1.09439	15807821100	3338	120.951	716	32.72
23	22.4613	0.430771	-0.261199	-0.0196465	0.0716743	0.225223	-0.00600089	0.0189028	5.61	15966	645	518	2739.25	18411000	7738900000	325	130	601	303	1.09439	14839721700	3341	121.14	715	35.04
21.4	22.4182	0.460297	-0.17655	-0.0753045	-0.208957	-0.331048	-0.239306	-0.422431	5.6	608652	652	518	2781.02	19247000	9177972400	327.2	119	601	298	1.09439	17038201800	3388	120.158	716	34.46
23.5	22.3968	0.515718	-0.0399477	-0.0565729	-0.217734	0.371132	0.284601	0.0367959	5.54	13000	653	516	2763.49	17470000	7685080800	323.2	114	601	297	1.09439	14118628400	3389	120.167	716	34.06
23	22.3759	0.573332	0.110566	-0.00833055	-0.0438601	-0.360533	-0.143138	0.294713	4.79	5765	657	515	2746.2	13599000	7291943400	322.6	43	604	295	1.09439	12926393200	3470	121.128	715	33.39
23.5	22.3492	0.625139	0.251324	0.0285342	0.0894013	0.310741	-0.053948	-0.0383286	4.67	3600	658	514	2836.57	21944000	11257964300	324	62	604	301	1.09439	19596161400	3463	121.057	715	32.18
23.41	22.3151	0.668535	0.367321	0.0315071	0.104812	-0.218268	0.190416	-0.153705	5.07	201300	654	513	2867.34	27858000	12829160700	313.2	97	605	307	1.09439	21690992500	3466	121.148	715	34.5
23.44	22.2745	0.704042	0.451127	0.00343261	0.0885168	0.104401	-0.183424	0.00797918	5.24	211290	653	514	2862.89	30013000	12440146400	318.2	97	605	313	1.09439	21920387300	3455	121.207	716	34.28
23.46	22.234	0.738698	0.506319	-0.0271382	0.0994985	0.0212469	0.0755776	0.0507847	5.15	210000	655	514	2860.02	21594000	8733801200	323.4	105	606	315	1.09439	16339141300	3472	121.234	716	33.01
23.6	22.19	0.768722	0.525836	-0.0443923	0.0361735	-0.148633	0.0327085	0.0521384	5.4	219000	662	513	2927.18	34083000	14094696800	332.2	88	607	316	1.09439	23217604200	3446	121.417	716	34.69
23.4	22.1393	0.790647	0.505654	-0.0366848	-0.151678	0.272468	-0.06982	0.0308417	4.89	181431	662	513	2903.33	28872000	11256739100	329.8	195	607	318	1.09439	19974066300	3444	121.435	718	33.27
22.82	22.0841	0.807325	0.453681	0.0100409	-0.278054	-0.366023	0.073127	-0.119511	4.85	182846	662	512	2928.9	19358000	11178265000	334.2	228	607	322	1.09439	21341038400	3441	121.689	718	34.41
23.36	22.0416	0.83768	0.397752	0.111115	-0.103684	0.410963	-0.0814631	-0.0672578	5.06	198034	666	512	2741.24	20348000	15782975200	328.8	165	607	325	1.09439	27028441600	3433	121.795	718	35.29
23.32	22.0001	0.86873	0.32488	0.203239	0.225819	-0.427096	0.0420007	0.14276	4.98	202000	662	511	2767.21	17519000	10694972900	337.8	92	607	327	1.09439	19111047200	3408	121.608	716	35.1
23.45	21.9454	0.884206	0.217354	0.21217	0.345421	0.426318	0.057184	0.0827282	4.99	200000	662	511	2687.98	10213000	12934102000	341.4	99	608	329	1.09439	20741070900	3312	121.844	717	35.97
22.71	21.8748	0.881503	0.0795671	0.120429	0.12491	-0.382142	-0.115693	-0.125529	4.99	113218	662	511	2733.17	13762000	11604591800	339.2	114	611	332	1.09291	18720744300	3346	121.816	717	36.81
22.68	21.8032	0.877654	-0.0554368	-0.0164342	-0.182713	0.311165	0.114582	-0.0507968	4.95	171700	664	513	2849.68	21322000	17597234700	343	128	614	335	1.09291	27096178300	3330	121.811	719	36.93
21.96	21.732	0.87576	-0.17038	-0.142365	-0.289037	-0.225093	-0.0602076	0.094726	4.88	176380	669	514	2859.76	17716000	17310574400	343.6	202	616	342	1.09291	28747821000	3347	121.758	720	37.07
22.06	21.6688	0.884815	-0.245228	-0.201684	-0.124918	0.127601	-0.0294596	0.0292972	4.92	8729	676	514	2874.15	17345000	21917253400	349.4	109	620	349	1.09291	31249516900	3426	121.771	720	38.72
22.2	21.6092	0.900644	-0.281428	-0.185577	0.0991934	-0.0413363	0.0895434	-0.0904257	5.09	7322	681	516	2897.34	16766000	13246203700	361.4	192	623	354	1.09291	21746683600	3481	121.633	726	40.84
22.25	21.551	0.92069	-0.284312	-0.113043	0.172973	-0.0264839	-0.0962005	-0.0227812	5.01	16200	679	519	2901.39	32600000	13623574200	360	55	628	366	1.09291	23348266100	3450	121.453	733	39.65
22.29	21.4919	0.942235	-0.262975	-0.0208564	0.08722	0.0694588	0.0541569	0.0846832	5.07	46000	669	519	2862.56	16916000	11146624500	349.8	39	632	376	1.09291	18335538300	3396	121.423	736	41.07
22.2	21.4292	0.962057	-0.228841	0.0520178	-0.0208094	-0.0828782	0.0122439	0.0210883	4.9	59414	671	521	2804.73	27577000	7607219700	345.4	54	634	384	1.09291	13897946100	3391	121.43	736	40.05
22.32	21.3635	0.980775	-0.188521	0.0862267	-0.046995	0.0763171	-0.0572735	-0.067615	4.98	28723	673	521	2810.31	10937000	7333356400	359	80	634	388	1.09291	12724755400	3434	121.132	736	40.39
22.12	21.2965	1.00035	-0.146078	0.0833325	-0.0255688	-0.0549726	0.0671315	-0.018759	4.85	49294	674	521	2859.5	8308000	11710865500	358	144	634	393	1.09291	19481603000	3433	121.103	735	39.53
22.05	21.2281	1.02088	-0.106249	0.0581985	-0.0374453	0.0315714	-0.0433013	0.0567607	4.85	17827	671	522	2864.37	12059000	9831194100	357.8	149	636	396	1.09291	16338666700	3395	120.914	735	38.74
21.68	21.1654	1.05009	-0.064117	0.0407515	-0.0606419	-0.0187707	0.00489606	0.0283021	4.95	237634	670	522	2870.43	9618000	12473644800	360.8	142	636	393	1.09291	18649253500	3404	121.039	735	40.33
21.98	21.1031	1.0822	-0.0302771	0.0334206	-0.0346604	0.0170531	0.0121266	-0.0746758	4.99	1510	675	522	2904.83	22846000	12166177700	361	186	639	392	1.09291	20029021300	3438	120.21	735	41.54
22	21.0464	1.12233	-0.00230123	0.0411997	0.0724821	-0.031534	-0.00661801	-0.0288687	4.93	30520	683	525	2955.15	12178000	19730256400	360.2	166	640	395	1.09291	31333273500	3521	120.342	736	41.2
22.05	20.9885	1.16218	0.00747467	0.0391459	0.140433	0.0532918	-0.0157925	0.0721209	4.86	78500	681	525	3018.8	8808000	23326946400	349.6	93	642	398	1.09291	35240043800	3470	120.358	733	41.54
22.07	20.9262	1.19741	-0.00606748	0.00953933	0.0590737	-0.0713607	0.0316491	0.0357477	4.81	147300	679	528	2999.36	18622000	16102089700	351.4	113	642	398	1.09291	27037732200	3516	120.369	733	41.79
22.1	20.8594	1.22745	-0.0388176	-0.0444462	-0.108946	0.0895874	-0.000409522	-0.0563388	4.79	40100	680	528	3009.96	13720000	12567928600	358.8	109	643	401	1.09291	21697746200	3469	120.511	733	40.47
22.05	20.7948	1.25949	-0.073827	-0.0940134	-0.168158	-0.0985569	-0.0510288	-0.0299873	4.84	49520	675	527	2960.97	9987000	13313112200	352	71	643	406	1.09291	23700640300	3409	120.616	733	40.44
22.05	20.7391	1.29991	-0.0952548	-0.112471	-0.0379531	0.0817923	0.0588372	0.0314508	5.41707	21355	676	527	2979.43	31407826	9739533000	357	70	644	690.223	1.09291	17507434400	3410	120.546	730	48.1237
21.92	20.6836	1.33864	-0.109273	-0.108828	0.116532	-0.0484841	-0.0273562	-0.00269802	4.84	50600	679	526	2957.82	3.4074e+07	10344193300	349.2	82	644	501.878	1.09291	20202124100	3406	120.443	730	40.27
21.73	20.626	1.37172	-0.116284	-0.0894174	0.124752	0.00627319	-0.0148231	0.00680827	4.77	21103	679	524	2919.83	21200000	9729474700	357.2	88	645	409	1.09291	18296534500	3393	120.58	730	39.14
21.9	20.5663	1.39802	-0.113239	-0.0555169	0.00134522	0.0437127	0.0474977	0.0308185	4.95	55114	677	523	3000.64	13272000	11780251200	357.6	105	645	414	1.09291	21037145100	3424	120.196	729	39.26
21.53	20.5057	1.41781	-0.0962096	-0.00724082	-0.0968835	-0.0956836	-0.0523789	-0.0522682	5.2	25171	673	523	3003.91	20479000	12155207400	357.8	82	647	429	1.09291	22041344500	3406	120.391	730	39.6
22.07	20.4401	1.42568	-0.0688713	0.0453158	-0.0706106	0.146591	0.0286973	-0.0437614	5.16	55366	676	522	3009.53	21829000	11812213900	358.2	87	647	450	1.13465	20654586600	3421	120.328	729	38.67
21.95	20.3723	1.42402	-0.0267248	0.101427	0.0412986	-0.1839	0.0229456	0.120884	5.23	2543	675	522	3053.07	17760000	14604777200	357	72	648	487	1.13465	25673034400	3370	120.316	728	37.87
21.95	20.2992	1.40896	0.0264692	0.148906	0.0956839	0.203755	-0.0710809	0.0327017	5.3	55113	675	521	3050.59	12901000	12019630500	354.4	42	648	500	1.13465	23226205100	3371	120.309	725	39.84
21.76	20.2242	1.38401	0.0943886	0.183781	0.0390283	-0.192801	0.0939153	-0.172301	5.27	36943	674	520	3008.42	9864000	11240946700	362.6	64	647	517	1.13465	22091950600	3377	120.395	725	39.43
21.77	20.152	1.35387	0.179707	0.199435	-0.0521551	0.145038	-0.0663238	0.00235068	5.41	10856	670	520	2984.96	10238000	10100562500	363.4	106	646	539	1.13465	18790463300	3380	120.371	725	41.94
21.77	20.0778	1.31321	0.269451	0.170297	-0.091242	-0.0693824	-0.0282099	0.195914	5.57	540	674	520	3033.96	18599000	12521270900	362.8	111	646	555	1.13465	22001832400	3418	120.258	725	42.83
21.75	19.9944	1.25394	0.346244	0.0780833	-0.0436725	-0.015831	0.151523	-0.043634	5.58	5899	674	522	3023.65	13995000	9286943700	369.2	82	646	560	1.13465	18271866800	3467	120.114	725	44.69
21.63	19.9109	1.18618	0.415043	-0.046619	0.07841	0.112359	-0.181568	-0.17285	5.53	19608	686	523	3066.64	10122000	19561386600	375.2	105	647	567	1.13465	31000324600	3483	120.285	727	44.18
21.55	19.8308	1.11398	0.473209	-0.168552	0.149806	-0.218434	0.052563	0.0733129	5.6	98861	685	524	3082.36	19208000	11315732700	388.4	94	647	597	1.13465	20823783000	3485	120.456	726	43.84
21.3	19.7503	1.03315	0.506232	-0.265217	0.0462417	0.314395	0.146633	0.119996	5.47	1022	685	524	3078.12	15323000	9980752900	369.8	59	649	635	1.13465	18961305100	3492	120.472	726	43.1
20.01	19.6568	0.930242	0.490545	-0.325758	-0.165147	-0.37694	-0.255092	-0.089375	5.46	75631	687	525	3033.66	10563000	9709006900	385.8	62	650	659	1.13465	18330451200	3484	120.51	725	42.91
21	19.5607	0.817074	0.437434	-0.301629	-0.197815	0.414414	0.210116	-0.0137822	5.56	200	686	525	3042.82	16335000	8087144000	384.4	71	649	671	1.13465	15653320000	3646	120.367	725	44.03
20.09	19.4628	0.69577	0.351412	-0.174759	0.0383916	-0.423853	-0.0284909	0.0708589	5.54	700	694	525	2972.58	14685000	16220785800	396.2	44	649	669	1.13465	28314421900	3679	120.366	726	45.8
20.9	19.3708	0.575715	0.246863	0.0465091	0.298227	0.401766	-0.184675	-0.0811429	5.74	32057	695	525	2952.89	23210000	10475265100	404.8	80	649	670	1.13465	18940684900	3811	120.52	732	44.53
20.01	19.2798	0.452207	0.121428	0.292965	0.220651	-0.363408	0.269822	-0.047328	5.96	17399	697	525	2959.24	26467000	7707849200	386	74	651	688	1.13465	13721166800	3708	120.634	731	45.11
20	19.1786	0.313615	-0.0340298	0.467425	-0.190665	0.31856	-0.165907	0.156983	5.89	22603	696	524	2946.67	18099000	6751935100	400.8	60	651	690	1.13465	12585624300	3693	120.739	734	44.48
18.25	19.0686	0.162513	-0.206516	0.514245	-0.447101	-0.247734	-0.0172502	0.0373376	6.61	96012	697	525	2964.7	52243000	5902073400	390.6	64	651	704	1.13465	11771160400	3671	120.647	735	45.74
18.99	18.9614	0.0133107	-0.365279	0.432134	-0.150289	0.155134	0.16831	-0.202466	6.83	701	696	527	2953.67	38828000	6000414700	387.2	80	651	715	1.13465	13086764000	3774	120.59	736	47.18
18.49	18.8553	-0.134469	-0.497893	0.231484	0.412733	-0.0541309	-0.226093	-0.0319518	6.33	63207	693	531	2945.59	36894000	6987066000	394.8	95	651	710	1.13465	13866327400	3757	120.44	736	48.14
18.4	18.7454	-0.284589	-0.598503	-0.0513877	0.559812	-0.0499182	0.166922	0.241699	6.17	86474	699	532	2938.32	67443000	5802977600	397.4	103	652	703	1.13465	10931062800	3831	120.064	737	48.13
17.14	18.6245	-0.443006	-0.664015	-0.350652	0.0357465	0.167191	-0.00403181	0.0266667	5.98	109042	701	535	2992.64	24589000	9816483500	387.6	83	654	682	1.13702	16870364300	3827	119.537	735	44.97
15.66	18.5118	-0.586461	-0.657906	-0.544437	-0.575007	-0.277215	-0.140714	-0.232233	6.12	254733	697	537	2991.27	23466000	9086240800	387.8	87	655	652	1.13702	16540710600	3745	120.022	735	44.62
16.6	18.4184	-0.701394	-0.563075	-0.5588	-0.573031	0.340262	0.145773	-0.0549158	6.19	81288	697	538	2997.84	18789000	7473368100	383.8	55	655	642	1.13702	14483138300	3761	120.09	735	45.01
16.63	18.334	-0.798114	-0.40351	-0.419873	0.0266265	-0.374989	-0.0853412	0.167079	5.85	8327	690	538	2913.25	22316000	10868024000	378.8	71	657	631	1.13702	20679649800	3834	120.073	735	45.37
18	18.2454	-0.891633	-0.217523	-0.20851	0.562592	0.374715	0.0211312	0.0786005	5.69	72204	689	538	2832.11	19811000	9923047700	370.8	63	657	616	1.13702	18037833000	3828	120.248	734	43.63
17.6	18.1409	-0.994291	-0.0398143	-0.00431702	0.492029	-0.316426	0.0437571	-0.0947178	5.89	52338	681	539	2832.59	14768000	6884993500	378	69	656	594	1.13702	12082931000	3768	120.269	734	45.52
17.25	18.0407	-1.08346	0.140285	0.186272	-0.00722048	0.223875	-0.054461	-0.060672	6.01	81732	682	539	2837.04	21208000	8179425800	376.2	88	656	579	1.13702	13579546600	3806	120.235	734	47.6
17.28	17.948	-1.15449	0.313094	0.341997	-0.418698	-0.129652	-0.00375501	-0.00271091	5.8	20163	687	544	2835.86	19656000	7876572600	378.4	106	655	579	1.13702	13633765500	3822	120.004	735	48.08
17.43	17.8591	-1.21114	0.457458	0.429809	-0.423035	0.0399548	0.0441846	0.0503189	5.84	14202	683	544	2827.11	14108000	6262975500	368.4	75	655	600	1.13702	11431971000	3788	120.054	734	47.83
17.18	17.7673	-1.26086	0.549814	0.421114	-0.106745	0.0308082	-0.0153079	0.0910727	6.1	139111	685	544	2850.86	8705000	5946185600	371	100	656	613	1.13702	11465359200	3834	120.071	733	48.97
17.24	17.6701	-1.30608	0.578611	0.316812	0.241325	-0.0612976	-0.0464285	-0.0619497	6.04	8812	686	544	2843.68	19380000	6527812500	388	94	656	643	1.13702	12336906400	3817	119.952	732	49.28
17.15	17.577	-1.33633	0.554499	0.157637	0.402103	0.0496532	0.0876317	-0.152644	6.05	19899	687	544	2807.51	20850000	8271536900	384.8	84	656	642	1.13702	14048782600	3788	120.061	733	48.93
16.97	17.484	-1.35576	0.475816	-0.0295899	0.26458	-0.00981696	-0.0782352	0.0777217	5.98	28724	682	544	2806.91	20133000	6044416600	393.6	122	657	634	1.13702	11159507100	3700	120.215	733	48.81
16.31	17.3853	-1.37029	0.344133	-0.216644	-0.0925754	-0.0403882	0.0154582	0.212366	5.95	26905	680	543	2825.48	12814000	5608084200	394	68	657	625	1.13702	10870089900	3678	120.175	733	48.72
15.78	17.2853	-1.37487	0.180146	-0.355597	-0.393713	0.0962663	0.0887141	-0.0948963	5.72	127204	677	543	2843.64	16944000	5969721600	392.6	73	656	624	1.13702	12047045500	3650	120.132	733	48.35
14.66	17.1876	-1.36463	0.0088363	-0.405027	-0.373672	-0.140797	-0.159722	-0.261503	5.78	90762	675	543	2821.67	13484000	5873438500	385.4	88	656	618	1.13702	11145244500	3622	120.242	733	48.61
15.73	17.1086	-1.32182	-0.131321	-0.332882	-0.00537471	0.146122	0.118373	0.135357	5.85	2253	673	544	2815.09	21861000	5665280300	379.2	72	655	605	1.13702	10352726500	3623	120.164	732	49.74
15.64	17.0318	-1.26447	-0.249713	-0.196369	0.346999	-0.130596	-0.0259996	0.230556	6.01	27051	673	546	2822.44	11646000	6039298100	396.2	49	654	601	1.13702	11476679700	3665	119.849	735	49.59
15.5	16.9565	-1.19446	-0.340776	-0.0448564	0.37179	0.105661	-0.045427	-0.162969	6.02	50092	674	546	2821.05	17026000	6046875000	395.2	48	653	606	1.13702	10984582300	3630	119.836	737	49.32
15.39	16.887	-1.10837	-0.395017	0.0869998	0.0737343	-0.0820684	0.0688563	-0.190381	6.1	25466	674	546	2822.45	2126000	6309857900	403.6	93	652	722.311	1.13702	10631958900	3565	119.814	736	49.76
15.33	16.8188	-1.01198	-0.417032	0.166452	-0.286076	0.0597033	-0.0765529	0.163224	6.08	33019	676	547	2916.62	18673000	13886311100	403	71	652	612	1.13702	21526034100	3586	119.66	736	49.69
15.5	16.756	-0.902184	-0.403845	0.194355	-0.38628	-0.0398018	0.0918625	0.164687	5.95	20812	674	548	2913.51	14392000	11314848200	405	38	652	612	1.11442	18838642100	3590	119.446	735	49.72
15.58	16.7029	-0.775446	-0.355048	0.18695	-0.141151	0.0146599	-0.100915	-0.166561	6.01	50839	676	549	2925.23	14841000	8600342700	412.8	33	652	606	1.11442	15971691600	3593	119.217	735	50.04
16.28	16.6641	-0.629261	-0.276597	0.157662	0.214151	-0.00389157	0.024432	-0.172417	5.93	35932	675	549	2938.68	11996000	10149178300	413	55	651	610	1.11442	17202102300	3601	119.154	740	49.64
16.61	16.6285	-0.478213	-0.19862	0.0891466	0.324775	-0.0084444	0.102285	0.130552	6.19	52247	681	550	2934.1	18687000	7669375100	407.4	90	650	607	1.11442	14199374200	3667	118.419	740	50.55
16.5	16.5918	-0.330497	-0.143316	-0.0209481	0.113228	0.027288	-0.196814	0.196505	6.1	30251	679	549	2936.05	25069000	6892831400	410.8	65	650	606	1.11442	13298786700	3677	118.397	740	51.44
15.79	16.548	-0.195168	-0.128171	-0.156985	-0.173255	-0.0479947	0.183141	-0.100693	6.09	55701	678	549	2927.16	27583000	7629177500	409.6	87	649	610	1.11442	14304607100	3712	118.302	741	52.51
15.83	16.5004	-0.0709554	-0.150322	-0.269393	-0.226076	0.0852919	-0.0143279	-0.210456	5.84	31500	683	549	2833.07	9756000	9297594700	411.4	94	648	609	1.11442	16925543400	3847	118.371	742	50.35
16	16.4591	0.0511673	-0.191018	-0.297559	-0.0158599	-0.140505	-0.214512	0.0988488	5.84	14569	685	548	2842.19	15439000	6627945700	406.6	83	647	608	1.11442	11975527400	3848	118.316	743	49.83
16.49	16.4202	0.164812	-0.247172	-0.231178	0.153306	0.191276	0.302732	0.197725	5.89	17971	684	547	2887.21	14525000	8739325700	403.2	73	647	604	1.11442	16667106900	3869	118.279	742	48.97
16.07	16.368	0.251155	-0.326355	-0.105114	0.060436	-0.216655	-0.148358	-0.108786	5.7	3058	688	546	2872.82	21880000	8297470300	401	113	646	598	1.11442	17388276700	3935	117.856	742	47.19
16.02	16.3206	0.328043	-0.38834	0.0812542	-0.0801345	0.22572	-0.11448	-0.127756	5.66	4001	684	545	2885.11	20533000	8540298500	409.6	112	645	587	1.11442	17147251700	3836	117.712	743	49.17
16.42	16.2735	0.389577	-0.420809	0.272487	-0.0529001	-0.23517	0.255851	0.0666257	5.84	9601	686	544	2888.81	14434000	6358714100	412.8	53	645	582	1.11442	13657105100	3841	117.314	744	50.65
16.58	16.2187	0.425592	-0.419715	0.396106	0.0883969	0.25205	-0.170214	0.0663762	5.54	41500	688	544	2878.56	20104000	8796534500	425.4	54	643	580	1.11442	16435908900	3850	117.211	744	50.62
16.51	16.1541	0.433591	-0.373137	0.411302	0.13786	-0.256783	-0.0260908	0.0295828	5.67	3451	688	544	2905.55	18345000	6648711300	424.8	56	643	585	1.11442	13059042400	3809	117.394	744	49.88
16.56	16.0917	0.426426	-0.254792	0.330777	0.0173819	0.252194	0.176137	-0.0100996	5.63	8112	688	543	2891.96	11125000	6775173800	429.2	64	643	596	1.11442	13613737500	3811	117.19	744	50.91
16.07	16.0306	0.403776	-0.0618254	0.172714	-0.164216	-0.240551	-0.178445	-0.161036	4.95	6824	689	543	2854.29	52359000	10479220800	428.8	47	643	609	1.11442	19084260900	3901	117.049	743	48.41
16.67	15.9809	0.376686	0.209908	-0.0169847	-0.186349	0.212337	0.0419881	0.00486456	4.76	704	693	541	2895.7	23407000	8326725900	430.8	50	643	616	1.11442	15669747200	3925	116.953	743	47.16
16.6	15.9338	0.335432	0.527128	-0.220625	-0.0262263	-0.186296	0.0783747	0.253957	4.68	3495	694	541	2912.56	19440000	9202463700	424	58	643	627	1.11442	17387104700	3909	116.779	743	48.58
16.61	15.8794	0.268662	0.84527	-0.416807	0.15092	0.168174	-0.0836266	-0.0511942	4.51	5684	699	541	2931.59	34823000	10372366800	429.6	56	643	640	1.11442	19321558600	4056	116.796	744	50.61
16.7	15.8165	0.175555	1.13044	-0.552452	0.20057	-0.137356	0.0276825	-0.303751	4.46	3124	705	541	2929.61	14529000	7969261700	429.4	49	643	660	1.11442	15446493000	4064	116.822	750	49.68
16.81	15.758	0.0704911	1.36689	-0.553936	0.109989	0.0905062	0.0154984	0.149597	4.61	16153	710	541	2932.48	23686000	7174628300	419.6	29	644	677	1.11217	14124622700	4230	116.659	752	50.35
16.6	15.6902	-0.0599597	1.50805	-0.415166	-0.0937812	-0.0322935	-0.0208105	0.294035	4.96	90148	730	541	2988.6	21043000	13331052900	431.8	40	644	688	1.11217	22201713200	4419	116.642	754	50.1
16.73	15.6165	-0.210558	1.536	-0.138456	-0.233061	-0.0124191	0.0365951	-0.214179	4.7	6199	720	538	3006.39	17778000	13022689500	426.4	44	645	692	1.11217	23520445000	4427	116.337	761	47.96
16.73	15.5493	-0.366093	1.45352	0.244843	-0.142768	0.0368396	-0.0647103	-0.244881	4.58	7462	720	537	3017.29	15972000	12489745800	416.6	35	645	694	1.11217	21237092000	4511	116.197	764	48.8
16.82	15.483	-0.530845	1.24727	0.625181	0.078151	-0.0577474	0.0409073	0.227585	4.57	30501	724	539	3016.85	18573000	11859520200	407.6	103	647	699	1.11217	22268166700	4455	116.2	765	46.4
16.84	15.4028	-0.718877	0.902801	0.862558	0.198139	0.0892069	0.0508729	0.187863	4.53	17900	716	538	2988.09	14887000	8973485500	408.8	102	647	703	1.11217	16898685900	4340	116.156	767	46.76
15.98	15.3141	-0.921655	0.447592	0.884128	0.159699	-0.108396	-0.103685	-0.170783	4.42	69602	725	538	2994.92	17062000	13852951100	409.6	69	647	704	1.11217	22433822400	4506	116.591	769	46.25
14.98	15.2251	-1.12662	-0.0723754	0.681943	0.0447118	0.119555	0.0717076	-0.130626	4.62	165685	725	537	3049.38	20772000	17253421700	426.6	128	648	711	1.11217	25948629500	4517	116.387	769	48.47
13.48	15.1391	-1.32644	-0.609628	0.298033	-0.0796799	-0.127036	0.021688	0.0935419	4.78	182297	730	537	3060.69	20796000	17519609000	429	58	649	726	1.11217	25365938400	4523	116.489	770	46.26
12.13	15.0581	-1.5151	-1.11552	-0.180035	-0.178254	0.128452	-0.110469	0.102351	4.77	33379	728	537	3054.02	14676000	10752579800	427.2	70	649	738	1.11217	18019480400	4491	116.402	770	47.37
10.92	14.9859	-1.68492	-1.54136	-0.635224	-0.190093	-0.132358	0.113246	-0.0175917	4.92	89381	728	536	3054.3	21991000	10266502600	431.2	38	649	745	1.11217	17286639800	4466	116.412	772	47.61
10.81	14.9245	-1.83058	-1.84758	-0.955085	-0.0591876	0.128849	-0.0348403	-0.127279	4.84	162085	725	536	3043.56	15413000	11031251800	428.4	55	648	748	1.11217	17749656200	4395	116.432	774	46.96
10.07	14.8814	-1.94157	-1.99958	-1.05171	0.169081	-0.132517	-0.0870861	-0.0664128	4.66	159254	728	535	3036.6	12135000	8888686100	429.2	43	648	746	1.11217	15536146600	4392	116.665	774	46.66
10.59	14.8573	-2.01591	-1.98847	-0.908054	0.274678	0.109717	0.115301	0.136912	4.68	75063	725	535	3027.9	19005000	7270125500	429.6	36	647	736	1.11217	13824281500	4358	117.217	783	47.17
10.48	14.8322	-2.0748	-1.84708	-0.596006	0.0601995	-0.071324	-0.0563106	0.0870966	4.64	21626	724	535	3039.01	9853000	8600482500	435.8	45	647	726	1.11217	16376737000	4273	117.156	789	46.2
10.38	14.8095	-2.11394	-1.58628	-0.175713	-0.265816	0.0381975	0.00274988	-0.126364	4.55	599947	729	534	3012.82	12969000	8602912800	432.2	60	646	718	1.11217	16201018100	4333	117.349	794	45.69
11.33	14.807	-2.11381	-1.20601	0.299991	-0.307136	-0.0265953	-0.0027072	-0.0960502	4.58	163590	725	533	3015.83	7993000	7020318500	434.4	90	645	709	1.11217	14420658200	4297	117.561	796	44.72
12.46	14.8284	-2.071	-0.737168	0.729688	-0.0227955	-0.00279548	-0.0360958	0.0573805	4.5	45831	725	532	3050.17	14978000	8105108900	431.6	91	647	696	1.11217	15669450600	4332	117.35	798	44.87
13.71	14.8504	-2.01295	-0.256393	0.962874	0.208886	0.0271487	0.0731803	0.0476405	4.52	393974	728	532	2992	18053000	16018866500	433.6	100	647	679	1.11217	28016091500	4326	117.656	799	43.47
14.34	14.8646	-1.95117	0.180449	0.92237	0.160753	-0.0246232	-0.0465991	0.0446107	4.47	259760	729	531	2994.32	27166000	11277996400	445	110	647	665	1.11217	19056495000	4499	117.413	801	42.7
14.2	14.8755	-1.88231	0.545243	0.634712	-0.00509951	0.00399613	-0.0158407	-0.000134021	4.41	89281	731	531	2979.34	13301000	8804483700	446.4	90	647	656	1.11217	15010153400	4442	117.494	802	42.46
14.06	14.8858	-1.80439	0.820245	0.195863	-0.0434838	0.0385136	0.0769584	-0.151725	4.37	24207	735	530	2953.39	6271000	8700349700	430.6	136	647	650	1.10845	14740776300	4530	117.2	803	42.14
13.92	14.907	-1.70655	1.00747	-0.253822	0.0453914	-0.108444	-0.0966661	-0.00159569	4.4	274	736	530	2971.28	8303000	6216763900	437.2	74	646	645	1.10845	11546890000	4531	117.199	806	41.8
13.78	14.9194	-1.61121	1.07876	-0.628668	-0.00652942	0.184047	0.0160177	0.21221	4.62	13458	738	531	2978.46	10622000	7286410200	447.2	47	645	641	1.10845	14114133200	4569	117.208	806	43.1
13.64	14.9218	-1.52051	1.04267	-0.833957	-0.188116	-0.21862	0.167522	0.0222681	4.68	957	735	531	2982.43	24448000	7350437300	452.2	38	644	636	1.10845	13393330100	4451	117.218	803	44.29
13.5	14.9388	-1.40853	0.952157	-0.778539	-0.164756	0.199971	-0.278022	-0.232712	4.72	8568	735	531	2976.7	12726000	7719636600	456.4	57	644	636	1.10845	14185710100	4496	116.958	802	44.27
14.18	14.9735	-1.27275	0.833149	-0.489185	0.124096	-0.159509	0.109451	-0.0947879	4.94	74900	736	531	3004.28	10023000	8667605100	470.8	46	643	636	1.10845	15572983300	4341	117.025	801	45.39
14.78	15.0104	-1.13263	0.681155	-0.10242	0.310155	0.0794845	0.224528	0.218371	4.87	42666	735	531	3025.68	13859000	9106525900	473.6	64	644	631	1.10845	16999544600	4342	117.062	800	44.98
14.63	15.0333	-1.00796	0.491379	0.227945	0.10392	0.0493799	-0.439481	0.173508	4.76	5984	739	532	3018.75	12414000	9043037200	477.4	59	644	638	1.10845	16467516500	4462	116.999	799	44.05
14.8	15.0508	-0.891103	0.295238	0.431099	-0.248174	-0.19011	0.365791	-0.178209	4.87	8	739	532	3002.64	11155000	10104121300	475.6	100	644	653	1.10845	16187948100	4428	116.998	798	46.04
14.34	15.0713	-0.773795	0.124795	0.494881	-0.298626	0.320882	-0.00310171	-0.256929	4.89	26	738	533	3050.67	4816000	11625404400	465	100	644	671	1.10845	16817365700	4418	117.102	797	46.97
14.2	15.0972	-0.654364	-0.00145589	0.441615	0.0315281	-0.426591	-0.434498	0.166536	4.8	20029	734	534	3125.2	7742000	22054342100	517.8	94	644	681	1.10845	29761650600	4377	116.888	798	48.35
16.6	15.1326	-0.530254	-0.0743052	0.314183	0.340138	0.468386	0.602022	0.328517	4.69	36134	734	539	3110.04	7805000	19638974000	516.2	107	645	687	1.10845	27832893400	4410	116.713	798	49.23
14.09	15.1466	-0.436055	-0.134781	0.114938	0.183863	-0.426309	-0.348583	-0.235663	4.48	47226	734	542	3109.55	10615000	13884768800	509	137	646	685	1.10845	21383963700	4357	116.691	798	49.85
14.23	15.1657	-0.344231	-0.152675	-0.0524897	-0.184761	0.333803	-0.107976	-0.284808	4.68	42019	737	543	3104.11	10607000	14238016900	492.6	137	648	682	1.10845	22935908100	4382	116.337	798	50.89
14.58	15.1901	-0.255134	-0.134802	-0.145801	-0.308137	-0.233324	0.419712	0.267686	4.76	11277	736	546	3108.1	12145000	11996150800	492	82	649	683	1.10845	19434745300	4367	116.383	798	50.88
14.81	15.2072	-0.183376	-0.11098	-0.183712	-0.0688856	0.144421	-0.418297	0.202408	4.89	18863	734	549	3084.8	20711000	10795100800	492.4	88	649	687	1.10845	18538792700	4204	116.405	796	49.16
14.99	15.2144	-0.132482	-0.0975803	-0.187151	0.256273	-0.0657823	0.192529	-0.248987	4.7	58903	734	551	3089.71	11406000	9292451600	496	94	650	692	1.10845	16136896500	4232	116.472	797	49.96
15.09	15.2117	-0.101917	-0.101907	-0.170456	0.309199	0.0207452	0.0898375	-0.104486	4.6	37881	734	554	3085.88	13890000	8119142900	489	118	651	706	1.10845	14570744000	4209	116.441	798	49.05
14.94	15.2055	-0.0836994	-0.117443	-0.12907	0.0464499	-0.00026621	-0.239118	0.235502	4.7	69305	728	554	3068.33	4195000	10058915300	493.6	91	651	718	1.10845	17403298000	4144	116.428	798	48.707
14.79	15.2039	-0.0675518	-0.132319	-0.0545221	-0.245851	-0.00120137	0.214456	0.0256135	4.69	17223	732	555	3070.31	3973000	8153069100	493.8	27	651	720	1.10845	14966390100	4148	116.202	799	49.92
14.64	15.2082	-0.0505908	-0.143274	0.0417423	-0.284574	-0.0174888	-0.114913	-0.216344	4.69	6716	733	556	3070.03	1100000	7703633300	490.8	117	652	760.729	1.10845	14450000700	4129	116.694	801	49.26
15.08	15.2221	-0.0282244	-0.147008	0.137128	-0.0593735	0.0337379	0.0185646	0.0244202	4.54	37634	733	559	3074.68	9507000	7572598700	497.2	123	652	715	1.10845	14043481100	4160	116.75	800	48.37
15.44	15.2352	-0.010836	-0.158461	0.184331	0.168841	-0.0423404	0.0288879	0.155281	4.46	82982	733	559	3085.49	15064000	7957080500	511.4	90	652	711	1.10845	14136860900	4164	116.985	799	47.04
15.44	15.2567	0.0115054	-0.168454	0.175657	0.215693	0.0339366	-0.0550326	-0.0378316	4.37	41844	734	561	3063.3	9307000	8494721900	514.6	96	656	712	1.11499	15519109300	4172	116.99	801	45.45
15.14	15.2741	0.0258034	-0.19315	0.0905949	0.0571781	-0.0123377	0.0821456	-0.126079	4.08	359	743	566	3067.35	21356000	8279180300	516.8	163	657	720	1.11499	15044692000	4209	116.901	801	46.83
14.99	15.2947	0.0400918	-0.221598	-0.03546	-0.106679	-0.0117938	-0.0917594	0.0654541	3.93	39428	743	572	3072.09	17021000	7829247700	527.2	114	659	724	1.11499	14496331700	4317	116.738	801	47.63
14.85	15.3171	0.053712	-0.25048	-0.161188	-0.133579	0.0268403	0.0477238	0.0834023	4.13	6241	742	574	3090.71	12551000	9828399800	527.8	64	661	745	1.11499	17290852400	4345	116.688	801	47.26
14.87	15.3418	0.067602	-0.273525	-0.241389	-0.04958	-0.0270761	0.0507453	-0.0816702	4.01	28715	746	578	3091.93	12099000	10294010600	505	94	662	773	1.11499	18695676300	4416	116.373	806	47.98
14.72	15.3754	0.0895991	-0.27628	-0.235673	0.0387098	0.00517492	-0.153304	-0.0340758	4.08	18516	744	581	3095.95	11252000	7191615800	514.2	111	663	792	1.11499	14588377100	4412	116.297	808	49.99
15.1	15.4159	0.117527	-0.258594	-0.149737	0.0415555	0.0215098	0.151618	0.050361	4.08	10299	744	586	3078.86	10016000	8265703600	501.2	89	665	804	1.11499	16069292400	4351	116.265	810	48.01
15.28	15.4596	0.147173	-0.225181	-0.0213815	-0.0087503	-0.0501659	-0.0262174	-0.0180827	4.03	19709	736	593	3021.98	9217000	12291768200	493.8	118	666	804	1.11499	20601208600	4248	116.466	808	48.32
15.6	15.5103	0.182048	-0.173754	0.106927	-0.0109969	0.0679662	-0.152096	-0.00262323	4.02	4008	737	593	3023.51	9163000	6718028800	497.8	97	668	796	1.11499	13538758000	4280	116.46	809	47.1
15.7	15.5586	0.211309	-0.12035	0.174192	0.0221856	-0.0771233	0.231385	0.0252869	3.98	29416	734	597	3002.85	9012000	7043269700	499.6	134	669	756	1.11499	13341340100	4265	116.941	809	45.85
15.63	15.6022	0.232114	-0.0705238	0.157071	0.0325851	0.0878361	-0.112691	-0.0330145	4.4	34780	733	602	3026.05	16886000	5883108200	517.4	79	671	836	1.11499	11922502700	4284	116.949	810	45.95
15.85	15.6497	0.25372	-0.0134444	0.0848321	0.0109289	-0.0942408	-0.117305	0.00864409	4.16	34347	739	602	3023	14362000	5278420600	527.8	96	671	865	1.11499	11892411700	4302	116.868	810	45.88
16	15.7041	0.279197	0.0533457	-0.00452514	-0.0342776	0.0806237	0.258252	0.0403148	4.21	2701	742	603	3025.87	21507000	5914297900	522.2	101	673	903	1.11499	11572121300	4345	116.971	811	46.83
15.85	15.7584	0.300812	0.117622	-0.0867265	-0.0806369	-0.0491819	-0.198457	-0.0710998	4.42	23984	749	608	3042.31	18032000	7575354200	515.8	130	674	937	1.11499	13930955400	4385	116.365	811	47.65
16.21	15.8183	0.323921	0.181492	-0.126009	-0.0540512	0.0015928	-0.0182487	-0.0151995	4.54	34249	751	609	3033.9	19950000	5799398600	524.2	125	678	941	1.11499	12559097600	4394	116.572	812	45.89
16.6	15.8802	0.343891	0.234273	-0.118844	0.0347162	0.0460425	0.208503	0.104906	4.62	21216	749	611	2980.43	18231000	7045218600	525.4	132	684	934	1.11499	14433028600	4342	116.565	815	47.35
16.69	15.9363	0.35134	0.259913	-0.0853986	0.0940467	-0.0842557	-0.226499	-0.0344731	4.43	29964	748	613	2998.17	18039000	5846055000	527.4	55	686	930	1.11499	12170145000	4335	116.46	816	45.97
16.7	15.9855	0.344821	0.255338	-0.0377171	0.0761875	0.120457	0.0860296	-0.0992506	4.95	20524	749	613	2987.86	31173000	4472749800	526.8	49	688	912	1.11499	10462569700	4258	116.576	818	48.69
16.68	16.0303	0.327012	0.2267	0.0202346	0.00949906	-0.144137	0.110216	0.105037	5.02	6275	757	616	2998.48	26415000	5545255600	541.4	34	689	888	1.11499	11321391900	4269	116.617	821	49.24
16.69	16.0708	0.298984	0.181865	0.0834208	-0.0495816	0.160447	-0.207294	0.0828063	4.96	3584	757	617	3004.7	17051000	4497802200	539.4	40	691	875	1.11499	10133356200	4266	116.696	822	52.1845
16.67	16.1186	0.273788	0.143677	0.158469	-0.0505609	-0.167157	0.147797	-0.154606	5.66	14781	755	642	3048.14	14512000	8051926000	537.6	55	692	922	1.12133	16005110400	3981	116.695	832	53.14
16.79	16.1728	0.25096	0.115975	0.217449	-0.0389058	0.143533	-0.0190488	-0.0820984	5.43	60731	756	649	3065.25	17068000	8771316300	542.2	60	694	922	1.12133	16727349600	4015	116.821	834	52.41
16.62	16.2237	0.220014	0.0871975	0.212066	-0.0580892	-0.0906784	-0.091051	0.181863	5.52	48436	754	654	3058.5	13638000	6866978100	542.8	50	694	906	1.12133	14249357700	3987	116.997	834	51.81
16.68	16.2721	0.181795	0.0584231	0.12837	-0.030897	0.0205617	0.141735	0.0914905	5.65	5934	754	658	3061.35	14989000	8122419800	556.8	53	695	885	1.12133	15475672500	3992	117.125	835	52.03
16.51	16.3179	0.13672	0.0305255	-0.0188097	0.0904204	0.0613402	-0.121152	-0.211837	5.81	3218	752	660	3063.81	13109000	8231627100	563.8	60	697	892	1.12133	15537370500	3981	117.014	836	51.95
16.35	16.3627	0.0867157	0.00579444	-0.186634	0.198943	-0.14345	0.0544285	-0.0868082	5.87	86	752	660	3041.17	13604000	8611350900	586	87	696	894	1.12133	16373326500	3986	116.943	837	51.52
16.4	16.4023	0.0280628	-0.0204517	-0.326075	0.114563	0.215386	0.0258591	0.244506	5.95	115	753	663	3083.88	16725000	10286071400	582.8	72	697	890	1.12133	18204246000	4033	116.673	839	51.68
15.78	16.4333	-0.041845	-0.0500097	-0.384106	-0.144674	-0.251807	-0.075077	0.0898772	5.81	1281	759	672	3128.25	10745000	15301434500	625.6	35	700	831	1.12133	24052234900	4030	116.504	844	51.46
15.71	16.4687	-0.107198	-0.0616308	-0.300065	-0.287858	0.25313	0.111013	-0.249462	5.81	253	774	671	3131.94	15392000	11119169300	643.4	49	700	813	1.12133	20338089800	4058	116.484	846	50.79
15.55	16.516	-0.15883	-0.0448157	-0.0732047	-0.125125	-0.233361	-0.148202	-0.1104	5.94	838	777	672	3116.31	26574000	9802478600	630	40	702	802	1.12133	19166326300	4080	116.51	848	49.98
16.99	16.5728	-0.199108	-0.00996571	0.216099	0.168267	0.168384	0.0964394	0.219964	5.81	1168	775	675	3112.35	21111000	7762985100	610.2	43	702	798	1.12133	15800878900	4059	116.458	847	50.47
16.82	16.6116	-0.257854	-0.00241215	0.419799	0.233715	-0.0604629	0.0470398	0.100636	5.88	20	783	678	3104.27	10485000	9313330900	628.6	32	704	834	1.12133	18177412300	4057	116.653	847	49.71
16.65	16.6388	-0.327557	-0.0177089	0.477206	0.0758815	-0.0381246	-0.138367	-0.115438	5.9	1	873.84	972.773	3100.49	28693000	7135286300	629.2	43	1280.39	857	1.12133	15150676400	4080	116.604	1050.9	48.3
16.48	16.6695	-0.390331	-0.0331827	0.397829	-0.0535494	0.110501	0.126133	-0.0924451	6.03	816	793	678	3122.44	23903000	7493819900	632.6	42	706	838	1.09836	16023203200	4102	116.415	849	48.14
16.32	16.6995	-0.449071	-0.0498678	0.203155	-0.068814	-0.151245	-0.0532507	-0.014882	6.24	617	792	681	3102.73	23469000	9119710400	639.2	53	707	834	1.09836	18272206700	4193	116.175	850	46.86
16.16	16.7334	-0.497411	-0.0588164	-0.0423913	-0.0526677	0.154371	-0.0152056	0.143557	6.5	208	790	681	3128.94	27982000	12622350400	636.6	82	707	849	1.09836	22298626000	4171	116.029	851	46.35
16	16.7647	-0.541298	-0.0660228	-0.277983	-0.0996004	-0.12492	0.0329686	0.107908	6.41	4459	794	685	3125.32	14567000	10406965500	661	82	710	855	1.09836	19768319700	4111	116.033	851	45.58
15.84	16.798	-0.574332	-0.0627934	-0.427911	-0.102067	0.0793819	-0.00217053	-0.218652	6.23	2913	802	684	3133.33	19676000	9987798800	674	99	715	870	1.09836	17941849000	4116	116.095	849	46.15
15.68	16.8445	-0.583739	-0.0348859	-0.436039	0.064173	-0.0414375	-0.0277693	-0.174707	6.15	157	811	689	3147.89	20332000	10314828200	637	67	717	911	1.09836	19084697900	4144	115.947	848	46.04
16.49	16.8974	-0.576822	0.00304389	-0.325216	0.239281	-0.00204701	-0.0390899	0.274858	6.13	1562	816	693	3128.37	16722000	13911005900	653.2	64	721	954	1.09836	24111495800	4264	115.858	849	46.36
16.33	16.9399	-0.572312	0.0205754	-0.169473	0.153016	0.0439414	0.151919	0.194934	5.92	4063	837	694	3171.28	16580000	13470553500	623.6	65	726	974	1.09836	24419260200	4403	116.283	849	45.84
16.17	16.9659	-0.576312	0.00834034	-0.0171631	-0.140799	-0.0408795	-0.130968	-0.299854	5.67	2561	837	694	3196.04	24420000	19878149600	644.4	74	731	1045	1.09836	31085457900	4452	116.346	858	44.75
16.49	17.0091	-0.551535	0.0133867	0.161155	-0.246357	-0.00474139	-0.0290835	-0.132766	5.41	12859	861.124	980.434	3210.37	23541000	21324710500	655.4	122	1239.82	1065	1.09836	32960831300	4138	116.577	1051.11	44.43
16.93	17.0638	-0.503902	0.0285437	0.319506	-0.0831358	0.0438974	0.140993	0.231161	5.74	12041	858.724	973.099	3206.99	19130000	13456632000	629.6	182	1244.58	1084	1.09836	24088635000	4140	116.318	1051.42	46.95
16.76	17.1122	-0.453184	0.0263394	0.384741	0.0980393	-0.0632945	-0.115947	0.0544338	5.55	11524	839	698	3205.06	20227000	12980851100	634.2	119	746	1145	1.09836	22176699300	4158	116.432	854	46.63
17.14	17.1592	-0.394925	0.0103479	0.344448	0.135593	0.0682662	0.0150473	-0.101085	5.9	1272	863.209	951.393	3208.45	40963000	12156173100	610.8	54	1240.56	1231	1.09836	21420624000	4139	116.355	1050.47	46.49
16.97	17.2061	-0.328238	-0.0167675	0.213476	0.0597943	-0.0575687	0.0592567	-0.0249867	5.58	3449	825	699	3192.86	16886000	11595120500	597.8	59	749	1257	1.09836	20982663900	4101	116.727	857	46.86
17.05	17.2545	-0.251763	-0.0501144	0.0311406	-0.00784274	0.0319175	-0.0473979	-0.0361128	5.48	12254	865.58	952.46	3218.15	18532000	14643452900	607.2	56	1244.58	1240	1.09836	23065284400	4131	116.575	1051.53	48.9
16.88	17.3061	-0.164689	-0.0851805	-0.154023	-0.0295934	-0.00171071	-0.0296589	0.0428992	5.51	1402	865.677	961.885	3248.35	34575000	16852344600	616.8	29	1237.4	1232	1.09836	26163154700	4166	116.5	1050.53	49.12
16.72	17.349	-0.0807513	-0.133629	-0.313562	-0.0746231	-0.0287625	0.0706681	0.147542	5.39	14531	864.398	960.369	3241.14	15713000	16238850400	611.2	28	1241.42	1224	1.09836	24995959200	4159	116.593	1052.65	48.95
16.55	17.382	-0.00163437	-0.188932	-0.400707	-0.104939	0.0780701	0.02147	-0.0726509	5.34	4137	859.13	954.707	3241.74	19269000	14574630100	608.2	64	1244.58	1201	1.09836	23232452700	4129	116.742	1049.79	49
16.55	17.4207	0.0898918	-0.218576	-0.35346	0.00791717	-0.130561	-0.15098	-0.202775	5	10008	875.792	954.173	3261.94	39511000	15362150600	607.4	70	1240.56	1181	1.09836	23392160100	4119	116.444	1050.29	47.24
17.69	17.4809	0.210104	-0.1962	-0.160877	0.193784	0.146907	0.134093	0.102592	4.74	17146	895	711	3277	23676000	20737548300	611.2	104	767	1184	1.09836	28155125300	4211	116.394	862	48.24
17.96	17.5341	0.326678	-0.160901	0.0623083	0.133404	-0.144704	0.00360214	0.155775	4.56	4613	893	713	3282.92	36143000	23691835600	593.6	129	769	1202	1.09836	32083628700	4179	116.763	863	46.38
17.88	17.5772	0.434568	-0.121156	0.232952	-0.151026	0.156318	-0.108496	-0.0798308	4.58	5513	873	714	3250.03	41964000	17856017800	578.2	132	772	1204	1.09836	24357605300	4155	116.819	862	50.47
18	17.6229	0.546573	-0.0621746	0.322375	-0.277583	-0.179369	0.114485	-0.0744657	4.46	384	868	717	3273.31	23298000	18017076100	603.8	162	774	1196	1.06565	23775986400	4147	116.868	861	53.94
18.55	17.6715	0.661876	0.0127568	0.310563	-0.0509748	0.201312	-0.0545031	0.00693164	4.3	13610	862.516	952.496	3243.84	59469000	19635548000	609.4	132	1237.4	1198	1.06565	25956720500	4144	116.825	1050.03	54.46
19.2	17.7185	0.774139	0.0909673	0.19917	0.279757	-0.218666	-0.0154416	0.00991011	4.37	12425	866	730	3204.71	37526000	18085235500	526.2	129	781	1196	1.06565	22301039400	4165	116.757	868	54.94
19.2	17.7619	0.879822	0.161964	0.0238868	0.30918	0.2268	0.0509839	0.0928019	4.5	12425	868	738	3199.65	47926000	11552909000	525.4	110	786	1186	1.06565	15757269300	4172	116.481	870	53.93
18.82	17.7914	0.966803	0.207601	-0.166289	-0.0462518	-0.206989	-0.0343653	0.0210332	4.3	34021	867	747	3222.24	48395000	11434510300	540.4	165	792	1162	1.06565	16907284700	4169	116.576	875	53
18.63	17.8204	1.04918	0.244661	-0.276135	-0.354939	0.176322	0.0435561	-0.151239	4.61	2982	864	750	3215.37	38725000	11738392200	539.6	186	796	1122	1.06565	17071017300	4250	116.307	877	53.89
18.44	17.8593	1.1378	0.286508	-0.245825	-0.23508	-0.149477	-0.103257	-0.0294584	4.46	1703	862.374	949.376	3232.88	39853000	15030330800	541.2	173	1240.56	1090	1.06565	20402395600	4238	116.601	1050.66	54.33
19.81	17.9021	1.22513	0.320323	-0.10381	0.146039	0.106403	0.102611	0.166852	4.87	14951	867	756	3152.97	32325000	18746775100	544	132	811	1069	1.06565	27470846100	4244	116.64	898	55.69
19.61	17.9309	1.29048	0.317126	0.0595318	0.310364	-0.0379837	0.0189371	0.0109012	4.79	6384	862	757	3155.04	42262000	12110509700	545	155	816	1052	1.06565	18516449500	4275	116.393	908	55.72
19.41	17.9532	1.34113	0.285395	0.191353	0.123063	-0.0297689	-0.157091	-0.123931	5.01	1327	856	761	3140.53	42606000	12400774400	540	79	822	1003	1.06565	20135888700	4273	116.339	913	53.9
19.61	17.9715	1.37965	0.232669	0.251041	-0.149633	0.0918364	0.198268	0.00685623	4.84	0	863	764	3117.68	36347000	11496066000	540.8	113	824	966	1.06565	18999062600	4231	116.812	917	54.02
19.61	17.9868	1.40729	0.16676	0.222698	-0.192992	-0.136996	-0.0812618	0.0838444	4.93	0	860	773	3122.98	38815000	9077542200	541.4	143	826	946	1.06565	16498869900	4112	116.717	918	55.21
19.61	18.003	1.42829	0.0994804	0.123982	0.00224057	0.160413	-0.125433	-0.00197894	5.09	0	845	775	3118.08	34766000	8164067800	534.8	120	830	927	1.06565	15416971600	4116	116.808	920	54.92
19.61	18.0145	1.43673	0.0298119	-0.0195813	0.143894	-0.164006	0.259348	-0.0636283	5.23	0	827	776	3102.88	7806000	8756959200	531.6	179	831	914	1.06565	15742675900	4003	117.157	919	55.35
19.61	18.0173	1.429	-0.0396865	-0.160957	0.0575513	0.165754	-0.181867	0.00544398	5.8	0	829	778	3137.43	15875000	10825499500	532	72	831	926	1.06565	18670660700	4041	117.032	919	54.46
19.61	18.0272	1.42275	-0.0814368	-0.222458	-0.0787771	-0.163207	-0.0466465	0.0840728	6.07	0	826	777	3139.56	13942000	9227724900	521	94	832	928	1.06565	16780499000	3990	116.969	919	55.05
19.61	18.0451	1.41928	-0.0919308	-0.183326	-0.077434	0.134804	0.21595	-0.052083	6.22	0	851.96	962.791	3110.15	6558000	9744471300	517.6	110	1244.58	961	1.06565	16617676900	3995	116.984	1053.35	55.16
18.75	18.0581	1.40466	-0.0912775	-0.0864154	0.0169813	-0.0850405	-0.20803	-0.127601	5.85301	671	801	777	3122.57	29653536	8979398200	511.6	62	832	1017.19	1.06565	15257188100	3979	116.917	919	62.3895
19.4	18.067	1.37937	-0.0840679	0.0269729	0.0742045	0.0306159	0.0632685	0.141375	6.32	1156	805	776	3114.66	3552000	7548635900	514.6	97	833	1065.15	1.06565	14152893900	4039	116.967	919	56.09
19.68	18.0712	1.34323	-0.0750351	0.115209	0.028628	0.0237985	0.101668	0.152084	6.32	1985	820	775	3102.24	6059000	6900043700	512.8	113	834	1059.82	1.06565	13572708700	4042	116.864	920	56.22
19.06	18.0691	1.29501	-0.0686828	0.150596	-0.0460668	-0.0602804	-0.156809	-0.233372	6.34	1916	818	775	3096.1	7837000	7008792300	503	133	834	1059.82	1.06565	13262329200	4087	116.747	920	56.14
19.84	18.072	1.24771	-0.0520129	0.145832	-0.0216972	0.0762322	0.0947745	-0.120114	6.54	8796	855.975	961.265	3103.64	5887000	7174411600	500.4	142	1244.58	1075.02	1.06565	13326713000	4113	116.659	1052.28	56.82
19.44	18.0766	1.19837	-0.0324125	0.101111	0.047708	-0.0854591	-0.0173721	0.292925	5.41	983	821	778	3135.92	18535000	8656789600	493	211	834	953	1.05331	14156718700	4078	116.87	922	55.47
19.41	18.0726	1.1365	-0.0264826	0.016657	0.0257428	0.0966451	-0.00657393	0.0557845	5.7	3370	816	778	3158.79	22218000	9005082700	496.8	232	835	969	1.05331	16786085000	4130	116.906	921	56.46
18.6	18.0663	1.06944	-0.0268917	-0.0661824	-0.0524662	-0.0961922	0.0212587	-0.299998	5.27	7767	823	780	3165.41	32313000	8833635700	509.6	53	836	983	1.05331	17472764500	4137	117.316	921	56.89
18.91	18.0655	1.00662	-0.0223472	-0.104249	-0.0578356	0.0781558	-0.0722082	0.0174937	5.03	3193	855.81	959.035	3154.32	17351000	8745911400	508	45	1244.58	963	1.05331	18370896600	4075	116.543	1049.12	57.1
18.52	18.0642	0.942246	-0.0207984	-0.0971793	0.0152123	-0.0554271	0.119932	0.258155	5.25	11003	826	775	3171.24	18679000	8370794200	517.4	143	840	949	1.05331	17171407500	4109	116.745	921	54.94
18.94	18.0541	0.868012	-0.0322007	-0.064146	0.0711141	0.0436932	-0.0939854	-0.0744904	5.49	15105	833	772	3161.67	23829000	8381916000	527.4	119	842	926	1.05331	17975921600	4126	116.547	923	53.64
18.79	18.0484	0.798899	-0.0367073	0.0020386	0.0749443	-0.036243	0.00182865	-0.161395	5.51	18634	842	770	3136.75	21746000	9107143800	527	150	843	894	1.05331	17836222100	4161	116.638	924	55.1
18.87	18.0465	0.735131	-0.0325955	0.0747655	-2.66486e-05	0.0158558	0.0851932	0.0720276	5.03	18368	840	768	3119.29	25252000	8123913500	524.4	128	844	892	1.05331	14888924000	4150	116.364	927	56.01
18.7	18.0401	0.668207	-0.0299017	0.110396	-0.115114	0.0226582	-0.118963	0.053513	5.03	19656	843	767	3112.76	19631000	8418058900	524.6	113	847	910	1.05331	15627421400	4114	116.456	927	55.45
18.5	18.0365	0.606579	-0.0186493	0.102802	-0.124056	-0.07296	0.101455	-0.00461084	4.69	21092	848	768	3103.43	17926000	15777913500	540	94	850	925	1.05331	25788599600	4145	116.644	926	55.86
18.5	18.033	0.547618	-0.0025435	0.0470927	0.0064707	0.122631	-0.0584888	0.0109053	4.99	15353	841	765	3108.77	13111000	6945332800	509.8	94	852	922	1.05331	13615786100	4134	116.575	926	55.47
18.49	18.0283	0.490371	0.0158191	-0.0411836	0.155536	-0.160427	0.00230562	-0.08864	4.83	20689	841	760	3113.01	14000000	7062322700	507.4	125	853	952	1.05331	13178012800	4139	116.936	925	53.92
18.29	18.0261	0.439147	0.039658	-0.124889	0.166315	0.179048	0.0695435	-0.0304621	5.19	3377	838	760	3101.3	17920000	6615980800	511.4	147	854	942	1.05331	12385142000	4103	116.817	925	54.16
18.29	18.0249	0.392241	0.0639825	-0.175257	-0.00920395	-0.179919	-0.149543	0.180762	5.42	13607	855.394	945.303	3123.14	16173000	6530046200	506.8	83	1244.58	925	1.05331	12236677700	4102	116.698	1048.79	55.49
18.5	18.0205	0.345128	0.0800554	-0.176722	-0.218002	0.162663	0.181564	0.00799746	5.31	7	843	754	3136.77	19753000	7555749800	517.4	115	856	914	1.05331	13266039200	4128	116.698	925	56.7305
17.63	18.013	0.298113	0.086534	-0.118553	-0.217	-0.117341	-0.0903538	-0.255017	5.07	54	837	755	3142.55	16487000	6619422600	531.8	89	856	886	1.05331	12597388100	4117	116.414	925	56.7305
18.68	18.0159	0.265606	0.0988165	0.00791803	0.0542339	0.0401898	-0.106707	0.0596424	4.97	5	837	755	3149.55	15881000	5837693100	536	107	856	862	1.05331	11207382700	4075	116.132	925	56.7305
18.95	18.0137	0.230293	0.0930188	0.136921	0.274621	0.0413913	0.245416	0.254828	5.19	16	849.772	945.492	3159.17	14070000	6531664700	538	88	1244.58	840	1.05331	11387677200	4025	116.017	1051.77	56.8149
18	17.9935	0.178101	0.0522769	0.208017	0.183249	-0.0857228	-0.173961	-0.112168	5.15	10	842	753	3140.17	8633000	5518886100	524.8	84	857	752	1.0763	9222473600	4095	115.943	925	56.81
18.33	17.975	0.130813	0.0083548	0.23684	-0.0591618	0.100599	-0.0219887	-0.165964	5.09	1708	842	753	3156.98	9025000	6852136000	534.8	110	863	735	1.0763	12719828300	4150	115.938	925	55.72
18.03	17.9598	0.0911734	-0.0275847	0.224239	-0.195287	-0.0951363	0.163842	0.119317	5.16	1026	842	753	3153.09	12758000	6375446200	537.4	72	863	714	1.0763	12833744200	4162	115.985	925	55.05
17.9	17.953	0.0644531	-0.0451538	0.172861	-0.133448	0.0607168	-0.159888	0.0611446	5.21	342	850	755	3166.98	12498000	7540287900	536.8	68	882	702	1.0763	14492018700	4163	116.039	950	55.12
18.15	17.9373	0.0321036	-0.0645318	0.0565973	-0.0221713	-0.00883387	0.0131079	-0.12742	5.27	1002	853	754	3183.18	15898000	9755851500	529.6	112	884	707	1.0763	19164032700	4170	116.142	953	55.63
17.95	17.9174	-0.000997728	-0.0777499	-0.0952162	0.0665675	-0.0289154	0.182779	0.0837898	5.11	388	857.546	943.462	3196.7	14387000	12376872000	536	83	1244.58	702	1.0763	23934891300	4150	116.168	1051.28	56.7
17.29	17.8987	-0.0285459	-0.0740505	-0.231542	0.142102	0.0399616	-0.252857	0.101604	4.89	575	869	753	3216.84	12879000	12014453800	535.6	106	890	688	1.0763	22019150800	4229	116.067	958	55.59
17.44	17.8854	-0.0459202	-0.0472761	-0.306305	0.166015	-0.0218142	0.100813	-0.229884	5.12	650	868	753	3217.93	10531000	9480946500	531.6	101	892	685	1.0763	18879808800	4233	116.179	959	55.97
17.63	17.875	-0.0561247	-0.0043683	-0.303197	0.0390758	-0.0392193	0.163321	-0.0443973	5.05	348	869	753	3212.99	14698000	12764333800	535.2	112	895	688	1.0763	24150770600	4220	116.486	958	55.75
17.58	17.8578	-0.069877	0.0363285	-0.236762	-0.217	0.142673	-0.335584	0.347293	4.93	652	869	753	3229.62	12136000	10827696200	544.4	122	894	710	1.0763	21695594200	4226	116.334	958	55.65
17.52	17.8366	-0.0843116	0.0738585	-0.111748	-0.329689	-0.261891	0.289406	-0.0254951	4.97	1507	868.741	934.651	3202.08	14632000	11460003600	549.6	215	1244.58	741	1.0763	22622817700	4227	116.15	1052.29	55.81
17.89	17.822	-0.0880391	0.118176	0.0661639	-0.0765843	0.378018	-0.0237423	-0.431354	5.08	1071	865	753	3239.96	13466000	13262886200	556.2	135	893	757	1.0763	23215209600	4209	116.153	961	56.18
17.83	17.8176	-0.0774562	0.167378	0.256369	0.340953	-0.488533	-0.320884	0.105069	5.04	485	868	754	3253.33	12026000	11484200900	556	55	891	778	1.0763	21167306600	4228	116.242	960	56.66
19.97	17.8131	-0.0653244	0.196264	0.376701	0.423042	0.553621	0.458402	0.447772	5.06	1098	868	754	3261.22	13417000	10281599400	557.2	90	891	806	1.0763	20745377600	4224	116.342	960	55.84
17.63	17.781	-0.081778	0.163728	0.346231	-0.0139929	-0.526191	-0.229222	-0.199025	5.34	1935	860	750	3251.38	20232000	9953633000	566	84	888	856	1.0763	20917980000	4221	116.181	958	56.58
17.68	17.7545	-0.0911616	0.115502	0.233853	-0.416462	0.431754	-0.141896	-0.321059	5.38	605	858.612	937.749	3253.43	19047000	9553513300	562.8	88	1244.58	875	1.0763	18640636200	4274	116.005	1051.38	55.99
17.65	17.7334	-0.0931386	0.0594288	0.0840124	-0.331148	-0.306069	0.325886	0.215169	5.19	35	862	750	3228.66	18879000	9867216000	573	107	887	878	1.0763	18258107100	4327	116.153	957	55.93
17.44	17.7131	-0.0926281	-0.00456089	-0.0691839	0.111706	0.16353	-0.213102	0.170476	5.23	1188	862	750	3241.73	17585000	7521526000	580.4	103	887	859	1.0763	15124431800	4308	116.161	957	55.59
17.48	17.6931	-0.0907028	-0.0716801	-0.192275	0.400708	-0.0211429	-0.0531224	-0.177598	5.9	146	859	748	3246.93	43527000	10326035400	582.2	88	885	871	1.05853	19067755000	4279	116.448	957	56.36
17.48	17.6711	-0.0901896	-0.138689	-0.265618	0.218539	-0.106226	0.216968	-0.0449282	5.46	834	859	747	3230.03	31314000	8989807700	582.6	81	885	904	1.05853	18121507600	4295	116.522	957	55.08
17.21	17.6451	-0.0934488	-0.200581	-0.279593	-0.202849	0.214171	-0.127905	0.105563	5.59	2159	855	746	3218.31	21065000	8099465200	583.2	89	883	939	1.05853	15708236800	4159	116.555	956	55.9
16.8	17.6258	-0.0889515	-0.235942	-0.217629	-0.347478	-0.290391	-0.103005	-0.0263793	5.48	4401	855	746	3233.87	12576000	8307088200	592.4	273	883	979	1.05853	15609215800	4168	116.246	956	56.01
17.72	17.6178	-0.0725172	-0.236766	-0.0989062	-0.0760581	0.303588	0.201239	-0.0398195	5.37	51	848	745	3242.41	15569000	8033472000	586.2	190	883	1033	1.05853	16406423500	4165	116.186	953	55.92
17.4	17.5945	-0.0738948	-0.23908	-0.00514	0.205914	-0.256562	-0.0691805	0.0141528	5.23	898	841	746	3240.66	21427000	7958769000	586.6	114	881	1045	1.05853	16073138800	4126	116.216	952	53.11
18	17.5625	-0.0863781	-0.233476	0.056904	0.21783	0.196583	-0.112917	0.0521548	5.12	3317	841	746	3216.75	13318000	8457038100	585.2	109	881	1064	1.05853	16737110800	4070	116.368	952	52.19
17.34	17.5385	-0.0919352	-0.195471	0.11854	0.0446526	-0.146634	0.162068	0.0284997	5.16	852	847.64	951.548	3212.76	14233000	7001619900	585.4	80	1244.58	1086	1.05853	13667274300	4030	116.288	1054.12	51.37
17.26	17.5146	-0.0989756	-0.13548	0.169683	-0.122407	0.10759	-0.0573586	-0.128362	5.15	12305	834	741	3237.02	11479000	9168412400	609.6	42	876	1099	1.05853	16367376000	4067	115.942	947	51.35
17.29	17.4917	-0.107052	-0.0574162	0.204973	-0.145196	-0.0851785	-0.0931074	-0.0418952	5.1	1027	841	735	3239.33	13099000	7707796300	615.8	60	873	1112	1.05853	14694602200	4044	116.084	946	50.92
17.32	17.4646	-0.122355	0.0250592	0.205737	-0.0623792	0.0793897	0.140014	0.206241	5.19	5071	841	735	3241.76	12061000	7910495400	615.4	72	873	1147	1.05853	14405568200	4050	116.002	946	51.81
18	17.4267	-0.152086	0.0978004	0.158205	0.0284317	-0.0751024	-0.0188051	0.0366821	5.14	3816	841	735	3268.94	13647000	10633391300	619	93	870	1172	1.05853	18941600200	4150	115.611	946	51.74
17.3	17.3878	-0.185287	0.17048	0.088042	0.116438	0.0830384	-0.132845	-0.246338	5.13	10854	849.204	961.355	3237.45	7650000	10375556000	623	101	1244.58	1196	1.05853	20058322300	4142	115.287	1053.94	51.76
17.35	17.3544	-0.214414	0.248384	0.0172482	0.164087	-0.109119	0.145791	-0.0179135	4.99	13501	854	736	3250.81	16309000	8873432200	621	60	869	1205	1.05853	17054843000	4155	115.03	942	51.62
17.31	17.3191	-0.247407	0.315634	-0.0630179	0.0637573	0.136406	-0.00757623	0.25367	4.93	11920	854	735	3261.61	25195000	8770785500	617.8	72	869	1200	1.05853	16271930600	4142	115.17	942	50.96
17	17.2707	-0.295853	0.353129	-0.16024	-0.160289	-0.138996	-0.147978	0.0019053	4.96	27856	846	734	3245.22	23030000	10493589400	615.4	69	865	1190	1.05853	18973164900	4175	115.183	930	50.64
16.86	17.2258	-0.341172	0.38053	-0.223933	-0.243333	0.123085	0.212622	-0.207481	4.97	39879	846	734	3248.55	12123000	9431806200	629	62	865	1196	1.05853	19302914400	4167	115.171	930	50.56
16.7	17.1836	-0.383044	0.396547	-0.232511	-0.0656245	-0.0990558	-0.142998	-0.023401	4.76	24991	865.519	967.958	3269.45	15172000	12564583300	611.8	52	1244.58	1240	1.05853	21977791400	4150	115.168	1052.21	50.8
16.99	17.1484	-0.416654	0.402489	-0.177195	0.208017	0.0612732	-0.0378369	0.16455	4.62	13538	840	730	3266.96	17369000	10701537700	614.6	100	854	1282	1.05853	20185267500	4200	114.927	925	50.75
16.93	17.1075	-0.455512	0.376913	-0.0933395	0.252586	-0.0218594	0.195542	0.0293993	4.73	22153	838	729	3252.95	12211000	8419482000	619.8	87	851	1333	1.05853	16171001300	4202	114.883	922	51.33
16.54	17.0551	-0.505521	0.310606	-0.00566366	0.0120844	0.00720266	-0.190213	-0.109105	4.75	12504	838	729	3241.31	17098000	10485170600	635	99	851	1338	1.05853	21610557500	4201	115.057	922	52.42
16.95	17.0049	-0.550902	0.225326	0.100304	-0.204779	-0.00892034	0.0579761	-0.00696784	4.91	36161	844	731	3210.24	18645000	11637692200	633.2	84	848	1324	1.05853	24713547900	4205	115.146	922	52.96
16.6	16.9613	-0.586011	0.131984	0.215251	-0.16626	0.00989802	0.068957	0.0330782	4.68	20240	843	733	3222.51	10653000	9157749100	636.8	60	847	1297	1.05853	19644292200	4192	115.32	922	52.83
16.55	16.9155	-0.619727	0.0232609	0.29417	0.0213696	-0.0124952	-0.121031	-0.0184081	4.81	9382	843	733	3270.31	18651000	14339901700	646	102	847	1223	1.06853	24832020200	4209	115.269	922	54.36
16.55	16.8644	-0.655215	-0.100055	0.302963	0.12917	0.0220311	0.104707	0.0602426	5.05	11126	843	733	3281	16721000	13676700400	645.2	53	847	1215	1.06853	24528799900	4208	115.34	922	54.89
16.03	16.809	-0.690298	-0.227519	0.234623	0.0853548	-0.0260718	-0.0419915	0.0292569	4.88	38449	872.45	969.151	3286.62	15736000	14029320400	635.8	65	1244.58	1223	1.06853	23610894200	4259	115.403	1054.43	55.24
16	16.7551	-0.717667	-0.340651	0.110826	0.00644659	0.0243555	-0.0152063	-0.143865	4.78	11418	834	745	3269.39	11259000	14188738000	639	37	845	1231	1.06853	23269461600	4154	115.706	903	55.98
15.89	16.7074	-0.731417	-0.423825	-0.0369384	-0.0121345	-0.0218563	0.0363241	-0.0135405	4.86	34554	829	748	3288.97	12588000	16594583200	624.8	58	844	1262	1.06853	28128124800	4157	115.579	902	56.23
15.3	16.6626	-0.734752	-0.475974	-0.188487	-0.027469	0.00434687	-0.0590099	0.198593	4.92	93268	828	752	3273.83	12782000	18182453700	625.6	85	842	1282	1.06853	26938179000	4223	115.505	902	55.86
14.81	16.6078	-0.740958	-0.509665	-0.331585	-0.105389	0.0359881	0.093128	-0.0368947	4.94	118153	828	753	3275.96	9296000	12998181300	623.2	93	842	1296	1.06853	20734687500	4257	115.3	902	55.89
14.59	16.5535	-0.73804	-0.506613	-0.406077	-0.107671	-0.0761284	-0.0634771	-0.189215	9.76473	50182	860.405	963.427	3246.07	29981316	13547407800	620.8	78	1244.58	1142.11	1.06853	21450855800	4263	115.296	1051.05	56.8149
15.25	16.5146	-0.709262	-0.445818	-0.358566	0.064194	0.091433	-0.0609937	0.0883333	4.94	51771	835	754	3222.17	2.27999e+07	11716496100	622.4	58	840	1058.16	1.06853	21273718900	4272	115.274	901	55.36
15.34	16.477	-0.669777	-0.35085	-0.220006	0.203471	-0.0983261	0.154987	0.0987596	4.85	116520	835	755	3196.71	9172000	11092782300	540.2	94	838	1294	1.06853	18866135300	4239	115.356	901	54.89
15.52	16.4367	-0.624385	-0.236701	-0.0327772	0.113227	0.108569	-0.108281	-0.102733	4.82	67552	822	754	3170.69	16341000	12134926400	531.6	100	836	1278	1.06853	21323807500	4198	115.108	902	52.93
15.54	16.4015	-0.564909	-0.103531	0.169569	-0.124156	-0.122765	-0.0523223	0.0164155	4.74	21260	822	754	3172.1	12531000	11418420800	545.8	69	836	1243	1.06853	19087398500	4200	115.031	902	52.99
15.9	16.37	-0.493481	0.0348161	0.332834	-0.263529	0.129171	0.178115	0.0544315	4.56	126544	849.749	967.968	3173.15	15362000	10441911000	541.6	83	1244.58	1195	1.06853	16476174000	4161	115.149	1053.26	51.96
16.08	16.3402	-0.413153	0.162626	0.408329	-0.137379	-0.125339	-0.153925	-0.122526	4.83	126544	819	750	3129.53	13307000	11466079100	528	90	830	1170	1.06853	18627743400	4139	114.808	890	51.6
16.77	16.317	-0.319948	0.272588	0.376768	0.157532	0.101321	-0.0204606	0.0321916	4.49	45572	821	747	3134.57	21288000	9407214800	526.8	76	830	1154	1.06853	15341830700	4150	114.776	898	52.1
16.96	16.2847	-0.232183	0.333083	0.216153	0.286731	-0.0644139	0.185699	0.162956	4.6	13447	822	747	3140.85	13899000	11194002900	525.6	75	831	1147	1.06853	16987810700	4120	114.807	897	51.82
16.54	16.2379	-0.156714	0.333577	-0.0325002	0.11994	0.0479322	-0.152142	-0.100186	5.54	81352	823	745	3152.19	10733000	12329842500	529.8	95	831	1134	1.06853	21179307300	4115	114.829	896	51.44
16.29	16.1959	-0.0726965	0.305137	-0.252478	-0.108931	-0.0432663	-0.0293833	-0.117377	4.56	35544	825	745	3154.66	29617000	10163235100	527.2	104	832	1109	1.06853	16288989900	4110	114.816	896	51.73
16.12	16.1618	0.0229722	0.260437	-0.365137	-0.192912	0.0274645	0.155625	0.124915	4.44	9194	832	743	3143.71	14539000	9279746200	530.4	80	831	1073	1.08725	15422296200	4037	114.818	893	50.46
15.84	16.1237	0.116763	0.192284	-0.357841	-0.141358	-0.000781463	-0.117133	0.0286323	4.39	30036	825	740	3135.35	12056000	9166962400	528.6	52	830	1034	1.08725	16376392400	4035	114.887	893	50.79
16.21	16.087	0.213645	0.116956	-0.23173	-0.0117488	-0.0259734	-0.0251474	-0.0925592	4.51	208920	815	737	3127.37	15016000	10348207500	514.2	49	830	1004	1.08725	17796748500	3933	114.996	893	48.38
16.2	16.0575	0.318987	0.0509503	-0.0265514	0.123976	0.0389929	0.119918	0.043232	4.57	128196	812	733	3103.04	22302000	10989533300	511.2	90	830	994	1.08725	17621364100	3923	114.781	887	49.1
16.29	16.0251	0.420775	-0.0122376	0.166403	0.161003	-0.0439633	-0.0963394	0.00099249	4.42	50599	809	729	3078.61	12653000	12374928700	508	60	825	1001	1.08725	18052690400	3934	114.684	886	49.34
16.5	15.9896	0.517398	-0.0678863	0.278413	0.0830203	0.0524837	-0.000960281	-0.0655294	4.51	38130	811	728	3080.53	14474000	7677166800	509	67	824	1007	1.08725	13506667400	4025	114.998	885	48.73
16.48	15.9529	0.61005	-0.108392	0.278601	-0.0492741	-0.0663582	0.0832253	0.11138	4.45	65950	814	726	3052.78	20725000	9208262800	515.6	88	820	1005	1.08725	16079445200	4002	115.093	884	50.22
16.23	15.91	0.692583	-0.135724	0.169158	-0.156253	0.0909657	-0.0793993	0.0434131	4.34	49102	815	726	3061.5	23986000	10925289000	513.2	95	818	1012	1.08725	19134190100	4030	115.117	881	50.77
16.34	15.8674	0.771747	-0.137337	0.0115797	-0.132471	-0.112958	0.0217567	-0.190176	4.45	112257	855.714	957.289	3083.51	12419000	9338646600	510.2	76	1244.58	1014	1.08725	15968409900	4053	115.082	1051.27	50.84
16.33	15.8357	0.858414	-0.0996032	-0.114895	0.0258313	0.115852	0.0190609	0.00905627	4.38	47984	815	725	3090.23	10829000	8297761100	511.8	70	816	994	1.08725	13566072800	4085	114.835	879	51.82
16.37	15.8051	0.940974	-0.0416776	-0.183576	0.140544	-0.112703	-0.0461501	0.206638	4.84035	92796	812	725	3112.96	29452444	10524241600	521.6	75	817	980	1.08725	17377556400	4110	114.632	880	51.65
16.4	15.7708	1.01302	0.0197768	-0.186753	0.0970246	0.110059	0.0665377	-0.0710388	4.53	232229	815	724	3104.44	16014000	9973683700	527.8	121	816	960	1.08725	16867415800	4116	114.421	881	52.21
16.48	15.7331	1.07379	0.075264	-0.128867	-0.0278892	-0.100886	-0.0576103	-0.188012	4.76	250302	813	723	3090.14	20070000	8575958900	522.6	117	818	957	1.08725	14862003500	4104	114.23	881	52.51
16.85	15.6974	1.12821	0.122636	-0.0260402	-0.0821364	0.0838373	0.0140196	0.138664	4.85	25829	814	721	3090.63	15002000	7147352500	534.4	92	821	956	1.08725	12963523000	4096	114.208	882	53.61
16.91	15.6547	1.16584	0.142895	0.0706041	-0.0500132	-0.0621218	0.0381323	0.13134	4.9	105241	826	723	3075.68	15426000	9253955900	527.4	51	821	954	1.08725	15368373000	4110	114.059	884	53.87
16.91	15.6043	1.18539	0.131693	0.129815	0.0137672	0.0543145	-0.0465524	-0.165595	4.75	92381	827	720	3061.95	23562000	11691103300	525.8	35	823	949	1.08725	17831059900	4134	113.858	883	54.15
16.84	15.5529	1.19425	0.0998691	0.150885	0.0646728	-0.0563643	0.0275516	-0.0407347	4.91	32157	823	720	3064.08	17593000	8355316100	514.6	71	823	934	1.08725	13981335300	4097	114.076	884	53.96
16.92	15.4998	1.19201	0.0518232	0.134752	0.0608781	0.0637648	-0.0150763	0.156589	4.98	113465	824	719	3107.83	2978000	13072163100	520.8	93	823	918	1.08725	19139184100	4125	114.162	884	51.46
16.7	15.4428	1.1768	-0.00773379	0.0900581	0.0049787	-0.0672465	0.0248785	-0.0426002	5.19	108470	823	720	3110.06	13379000	10324115300	526.4	126	824	912	1.08725	15592348600	4125	114.319	885	52.15
16.71	15.3876	1.15508	-0.0629645	0.0424587	-0.0429082	0.0651489	-0.0236382	-0.10557	4.98	39886	820	717	3117.18	17088000	10482974400	513.8	76	824	878	1.08725	15295043000	4103	115.137	887	50.31
16.63	15.3323	1.12576	-0.10739	0.00221899	-0.0553144	-0.0591859	-0.0248855	0.0971538	5.08	58834	816	715	3102.62	12752000	10312772400	522.4	60	825	850	1.11841	16301571900	4094	115.362	890	50.63
16.28	15.2762	1.08837	-0.135473	-0.0278212	-0.0336192	0.0489888	0.100845	0.0347805	5.16	16249	816	713	3105.54	10646000	8266801000	517	116	824	830	1.11841	14250492500	4067	115.241	890	49.95
16.11	15.2198	1.0444	-0.14086	-0.0469314	0.0142769	-0.0293113	-0.128486	-0.119889	5.17	54149	817	713	3091.66	6042000	7973815200	529.2	45	822	821	1.11841	13257030000	4134	115.167	892	49.47
16.09	15.1712	1.00304	-0.111646	-0.0498548	0.0692896	-0.00689892	0.0506647	0.0475951	4.97	111616	816	710	3102.13	14241000	6408938800	531	74	824	818	1.11841	11343996300	4164	115.139	894	50.12
15.78	15.12	0.953455	-0.0642037	-0.0652986	0.0477055	0.0470701	0.0775602	0.0781758	4.87	62942	817	707	3140.32	13423000	10441996800	541.8	120	823	821	1.11841	17322901400	4169	115.167	895	56.7851
15.81	15.0659	0.895752	-0.00422763	-0.096207	-0.0325499	-0.0717615	-0.144175	-0.098495	5.04	24044	817	706	3150.33	15817000	9022490500	551	94	822	824	1.11841	15227765900	4163	115.167	895	47.86
15.85	15.0191	0.841344	0.0741469	-0.116675	-0.0659696	0.0695729	0.0965265	-0.00269116	5.04	28862	822	705	3158.4	7746000	10118826500	550.8	54	822	849	1.11841	16013633400	4100	115.23	899	48.15
15.94	14.9681	0.778359	0.14696	-0.130742	-0.04593	-0.0470956	0.00339079	0.0871504	4.91	116820	830	702	3139.88	15043000	9038116700	559.4	62	820	870	1.11841	14672942500	4062	115.413	900	48.29
15.46	14.9163	0.710936	0.209093	-0.115777	0.0178821	0.0210454	-0.0521767	-0.0458798	5	314065	824	700	3153.74	33031000	7517713800	562.6	40	821	870	1.11841	12831827900	4038	115.402	904	48.72
15.65	14.8692	0.645515	0.25923	-0.0511694	0.079987	-0.00420053	0.02057	-0.0530452	4.93	94537	823	697	3130.67	16861000	8381078300	566.6	60	821	865	1.11841	13834704200	4055	115.343	904	47
15.64	14.8219	0.57727	0.282962	0.0481498	0.0580188	-0.00492924	0.0158845	0.0589623	4.95	114848	823	696	3132.49	13194000	8263253500	564	63	820	855	1.11841	14695424500	4041	115.377	904	46.92
15.65	14.7705	0.502342	0.269613	0.153443	-0.040075	0.0101885	0.0172532	0.0180599	4.87	214841	825	693	3123.17	10074000	7645270700	569.2	97	821	851	1.11841	12965275800	4038	115.4	906	47.37
15.6	14.721	0.428029	0.225978	0.245356	-0.0907628	-0.00498108	-0.0896487	-0.0386324	4.92	143297	825	692	3144.37	13095000	7979714100	580.6	68	820	848	1.11841	13489175800	4018	115.259	909	46.91
15.4	14.6758	0.357242	0.156545	0.293506	-0.0340572	-0.0209205	0.101753	-0.00126402	4.94	150205	830	690	3140.01	18860000	8050955900	580.6	113	821	847	1.11841	14119180200	4023	115.285	909	46.02
15.33	14.6263	0.281247	0.0545251	0.25615	0.0445825	0.0639598	-0.0117079	-0.00859101	4.87	159492	830	689	3156.21	14740000	8785982400	577.6	77	821	844	1.11841	13668826800	4008	115.544	910	44.82
14.71	14.5747	0.203105	-0.0685451	0.133885	0.0726141	-0.105857	-0.111467	0.0270422	4.86	243525	835	689	3147.45	8926000	13552698700	577.6	82	821	855	1.11841	19134400600	4043	115.386	910	45.22
14.36	14.5283	0.131267	-0.191836	-0.037634	0.0434315	0.131812	0.165363	0.0545412	4.86	229987	834	688	3157.87	7841000	10512913400	572	52	820	870	1.11841	15484364800	4054	115.15	912	45.54
13.9	14.477	0.055873	-0.314778	-0.22908	-0.0342413	-0.135609	-0.105097	-0.0954887	4.77	171768	832	687	3185.44	10938000	13463799500	563.8	54	818	884	1.11841	17357921100	4049	115.121	917	45.83
13.99	14.4329	-0.0095606	-0.409038	-0.366833	-0.064572	0.120792	-0.0178305	-0.046381	4.93	141632	829	683	3191.2	9652000	9755870200	575	95	818	903	1.11841	14820119800	4033	115.328	918	46.65
13.68	14.3943	-0.0659599	-0.465515	-0.409061	-0.0364618	-0.104197	0.0970683	0.140555	4.93	173219	836	684	3173.2	10381000	9792085800	569.6	100	816	929	1.11841	14651672000	4055	115.366	919	47.31
13.44	14.3611	-0.113505	-0.479029	-0.341744	-0.000552575	0.0852209	-0.0971139	0.00515948	5.16	160743	839	683	3188.06	28349000	8558949800	570.8	85	816	920	1.11841	12875547000	4058	115.481	920	47.42
13.58	14.3335	-0.151978	-0.448404	-0.181664	0.00894927	-0.0731534	0.0343721	-0.183957	5.02	136324	834	682	3192.43	15396000	8151002800	579.8	33	815	901	1.11841	12146454300	4013	115.468	920	47.92
13.67	14.3125	-0.18113	-0.377709	0.0254264	0.00179519	0.0594007	0.015244	0.0364885	5.13	109463	837	683	3195.91	9716000	8882086000	573	88	815	882	1.14395	14030571700	4006	115.436	922	49.68
14.07	14.2892	-0.211468	-0.287599	0.205357	-0.00955917	-0.049575	-0.0302443	0.193914	5.11	119026	834	704	3182.8	9990000	9507141300	570.4	47	815	871	1.14395	14111496700	3898	115.489	924	49.61
13.95	14.2601	-0.247748	-0.192606	0.30538	0.00406831	0.0526982	0.0363819	-0.0738501	5.04	338520	838	685	3207.13	16833000	8823242500	589.6	42	815	847	1.14395	14829648300	3901	115.595	927	47.79
14	14.2255	-0.289644	-0.0985657	0.313127	0.05111	-0.054845	-0.0310003	-0.170063	5.23	150845	836	705	3212.44	15340000	10237924500	591.8	43	814	829	1.14395	17580928700	3885	115.483	928	48.11
14	14.1961	-0.325878	0.00299659	0.259726	0.0879562	0.0520275	0.0261195	0.124866	5.33	100122	835	685	3217.96	19982000	10373549700	588.8	44	810	822	1.14395	17671541600	3864	115.496	930	46.71
13.92	14.1642	-0.364621	0.0976494	0.160496	0.0100932	-0.0493108	-0.0363433	0.106173	5.39	57841	835	685	3212.63	17301000	12059191000	590.6	55	809	820	1.14395	19892801000	3671	115.513	931	46.88
14	14.1331	-0.402343	0.185067	0.0506443	-0.129555	0.0532082	0.0501534	-0.142989	5.32	173732	835	685	3203.04	15466000	11876082600	601	42	810	830	1.14395	18783726200	3732	115.585	933	47.52
13.8	14.1048	-0.436894	0.264276	-0.0419882	-0.163129	-0.0665979	-0.0318036	-0.0377374	5.47	352829	842	685	3197.54	12022000	12228779200	586.8	40	813	859	1.14395	18690088000	3788	115.512	936	47.74
13.91	14.0826	-0.464998	0.334682	-0.1045	-0.0103084	0.0800371	-0.0459258	0.129255	5.35	586336	844	706	3218.16	20803000	12566954900	599	47	814	888	1.14395	19530361100	3819	115.488	939	48.42
13.9	14.0602	-0.494142	0.382092	-0.154464	0.176077	-0.098729	0.122516	-0.0489935	5.41	181046	838	687	3222.42	12230000	10551400500	598.2	48	814	900	1.14395	16012677300	3769	115.437	943	48.91
13.88	14.0324	-0.530717	0.394753	-0.2078	0.185395	0.124362	-0.120098	-0.0875367	5.43	179504	845	688	3176.46	10188000	17882160000	614	65	813	912	1.14395	26620527400	3844	115.307	945	48.42
13.65	13.996	-0.578424	0.368452	-0.259249	-0.00127974	-0.141032	0.0313423	0.140125	5.45	150363	849	689	3187.57	13237000	12462205600	613.6	52	813	932	1.14395	19062306000	3849	115.21	943	48.84
13.19	13.9527	-0.634763	0.311772	-0.274839	-0.173147	0.157172	0.118863	0.042762	5.38	421219	846	690	3230.98	15588000	18247778700	610.2	43	814	948	1.14395	27242072600	3859	115.235	942	49.7
12.88	13.9122	-0.687991	0.248201	-0.20351	-0.122403	-0.158628	-0.207025	-0.187426	5.29	66329	845	693	3244.86	15156000	14241003900	609.4	44	814	964	1.14395	23210839200	3853	115.086	942	49.3
13.45	13.8897	-0.721276	0.2047	-0.018858	0.0826516	0.119189	0.125223	0.00966218	5.08	367159	845	692	3237.98	25156000	11794122600	608.8	49	817	977	1.14395	20600325100	3882	114.604	943	48.06
13.48	13.8676	-0.75362	0.159917	0.203752	0.114902	-0.0615261	0.0342581	0.143563	5.13	682202	848	712	3250.6	10923000	13486872200	603.2	67	817	977	1.14395	23305639900	3880	114.737	942	48.6
13.22	13.8413	-0.790673	0.105721	0.383824	-0.0750852	0.00457146	-0.132993	-0.038932	5.15	196458	852	692	3243.69	16032000	12167205900	608	125	818	980	1.14395	20557387300	3888	114.803	944	50.2
13.32	13.8144	-0.828768	0.0463915	0.46413	-0.183013	0.0481037	0.120838	-0.0693277	5.24	409146	856	695	3247.67	9342000	13632521000	604.8	90	817	968	1.14395	21354200500	3857	114.921	944	50.97
13.31	13.7865	-0.868364	-0.018007	0.408791	0.00243015	-0.0916186	-0.0365965	0.0380799	5.13	416911	863	695	3249.78	28648000	14500290400	598.2	113	817	942	1.14395	22848594500	3912	114.719	944	51.49
13.11	13.7552	-0.91185	-0.0890325	0.219365	0.284491	0.123794	-0.037725	-0.00193699	5.17	305339	864	696	3253.24	15881000	11141139200	589	92	816	933	1.14395	18222688000	3904	114.821	944	52.52
13.01	13.7188	-0.960848	-0.165645	-0.0568144	0.274061	-0.135803	0.0599674	-0.00138604	5.22	496697	871	719	3273.03	7390000	14842903900	609.8	45	818	946	1.14395	24603944000	3916	114.929	946	52.65
12.28	13.6761	-1.01557	-0.242428	-0.335468	-0.10584	0.136084	-0.0236457	0.0753003	5.29	123534	869	703	3292.64	9764000	15254653900	595.4	32	816	965	1.17502	23719459400	3922	114.721	943	51.78
11.56	13.6332	-1.068	-0.301775	-0.511076	-0.441441	-0.114104	0.000936354	-0.0360999	5.42	201233	867	726	3285.06	18726000	17229338300	592.6	38	817	993	1.17502	26673062800	3916	114.803	943	52.36
11.26	13.6073	-1.09816	-0.313916	-0.494804	-0.285231	0.0618451	-0.029667	-0.125535	5.42	79044	878	707	3272.93	12770000	14615394400	588.4	85	817	1023	1.17502	23327700400	3889	114.868	942	52.01
12.23	13.5963	-1.10817	-0.283301	-0.303381	0.210594	-0.0209575	0.0154101	0.0278539	5.34	33050	878	708	3262.08	8084000	15747006000	592.6	65	817	1032	1.17502	27590634000	3911	114.769	943	52.42
12.29	13.5802	-1.12019	-0.244902	-0.0468422	0.448785	-0.00863649	0.037458	0.124997	5.26	989	880	711	3279.46	4694000	12423153000	589.4	73	816	1036	1.17502	23117337900	3823	115.136	943	52.37
12.41	13.5544	-1.13964	-0.212752	0.177131	0.169798	0.045221	-0.0530768	0.0123722	5.26	9124	882.148	752.124	3281.87	7877000	13724192800	591.4	41	837.996	1038	1.17502	25204353700	3813	115.301	885.192	52.14
12.43	13.533	-1.15096	-0.172087	0.326243	-0.253127	-0.0766541	0.031841	-0.0953321	5.36	922	904	738	3275.57	11327000	12467998900	599	74	816	1050	1.17502	23559790700	3863	115.964	943	52.7
12.4	13.5204	-1.14912	-0.120615	0.371315	-0.347985	0.0816818	-0.0152413	-0.0843827	5.36	458	908	740	3261.75	11562000	13008512800	605.4	84	817	1092	1.17502	24068462200	3973	116.314	944	51.9
12.56	13.5086	-1.14274	-0.0739693	0.293466	-0.079214	-0.0662807	-0.008959	0.061843	5.38	2841	910	744	3208.54	14636000	15038742100	600.4	61	818	1138	1.17502	26296299500	3983	116.109	947	52.1
12.83	13.4952	-1.13492	-0.0404607	0.1195	0.21404	0.0357529	0.0480994	0.175047	5.51	6538	908	744	3237.36	18615000	11530845100	584.6	51	820	1155	1.17502	19034679600	4013	116.035	947	50.73
12.45	13.4783	-1.12748	-0.0233076	-0.088372	0.232764	0.0119789	-0.0733762	-0.0557602	5.52	3278	909	746	3251.26	18592000	10644485700	588.8	93	823	1169	1.17502	18229799700	3951	116.066	948	50.8
12.23	13.4672	-1.11021	-0.00836137	-0.240459	0.0368755	-0.0657878	0.0701625	-0.252502	5.79	1582	912	749	3246.45	40538000	10413414100	587.2	85	828	1207	1.17502	17685205100	3906	116.021	947	50.27
12.3	13.4683	-1.07632	0.0139904	-0.278879	-0.13112	0.0985172	-0.047298	0.0646774	5.8	72805	938	751	3268.43	22164000	10865625100	599.2	42	829	1247	1.17502	20362255100	4003	116.06	949	51.03
12.39	13.4717	-1.03706	0.0294712	-0.219851	-0.164591	-0.116769	-0.035009	0.288471	5.81	244	933	752	3268.72	18259000	9656170500	602.2	53	830	1260	1.17502	19112248300	3985	115.915	951	56.7851
12.31	13.4712	-1.00017	0.0281825	-0.109427	-0.094677	0.121904	0.150847	-0.0944386	5.74	1151	940	751	3286.91	12867000	10031307300	600.2	82	832	1266	1.17502	18612248300	3974	115.971	955	51.66
12.51	13.4689	-0.963908	0.0149916	0.0109834	0.029699	-0.100665	-0.189411	-0.298019	5.77	105	940	753	3290.23	10890000	10029285600	595.8	96	832	1249	1.17502	18653799100	3967	115.971	956	51.87
12.7	13.4764	-0.916291	0.00788799	0.11563	0.159787	0.0442793	0.0803931	0.142299	5.94	1001	939	752	3287.7	59348000	10496157300	591.8	85	834	1222	1.17502	17983220800	3967	116.09	958	52.57
13.39	13.4778	-0.87511	-0.0110062	0.145659	0.155426	0.0304089	0.0974249	0.251962	5.94	640	951	756	3271.51	14027000	8994737200	593.2	76	834	1200	1.17502	16346893700	3968	116.049	959	52.04
12.71	13.4731	-0.840679	-0.0370711	0.0996207	0.0154325	-0.0900479	-0.185609	-0.146851	6.08	307	949	759	3331.52	9557000	12994090000	616.8	63	832	1209	1.17502	20583948200	3964	116.021	959	52.41
12.61	13.475	-0.79954	-0.0474426	0.0285709	-0.117569	0.120774	0.128553	-0.183216	6.09	1063	946	760	3362.65	3324000	18557632500	612.2	67	833	1209	1.17502	25746143800	3985	115.995	960	51.89
12.63	13.4789	-0.756269	-0.0423968	-0.0348076	-0.16047	-0.1249	-0.00380684	0.100768	6.03	14	956	762	3365.23	10874000	12822707000	611	77	836	1203	1.17502	21950453500	4027	116.037	958	52
12.74	13.4904	-0.705656	-0.0144196	-0.0551507	-0.0867001	0.097732	-0.0865783	0.138651	6.02	3058	956	765	3363.63	14216000	14135285700	621.4	30	839	1181	1.17502	24686331200	3996	116.282	959	50.86
12.76	13.5039	-0.654152	0.0264735	-0.0362727	0.0343825	-0.0546535	0.0660481	-0.0678054	5.93	522	954	767	3360.81	9723000	13294493500	619.8	36	845	1184	1.17502	23441978100	3990	117.017	960	52.38
12.97	13.5167	-0.605641	0.0707317	0.00214529	0.125975	0.00685554	0.0251318	-0.116667	5.82	5938	960	774	3367.12	21423000	15864551100	627.8	45	847	1183	1.18959	28249758400	4002	117.017	961	52.75
12.76	13.5301	-0.559664	0.113155	0.0381446	0.142318	0.0359433	-0.0772192	0.0346672	5.91	703	971	781	3379.58	8292000	14956632000	633	45	851	1187	1.18959	26742784900	4062	117.965	963	52.34
12.93	13.5403	-0.520864	0.142737	0.0448109	0.0547545	-0.0648325	0.0202475	0.108293	6.49	116207	971	788	3384.32	27000000	12496415500	637.8	68	860	1215	1.18959	21655294600	4059	117.588	964	53.38
12.94	13.5451	-0.492043	0.152203	0.0120731	-0.0953308	0.0784314	0.109762	0.00742523	6.69	411	961	789	3385.39	41628000	13139872300	633	38	861	1250	1.18959	22909078500	4054	117.733	967	54.2
12.87	13.5408	-0.476923	0.137519	-0.0473075	-0.18367	-0.0570733	-0.163052	-0.100428	6.89	94952	961	791	3365.5	18547000	12388418100	635.8	106	867	1296	1.18959	22111868500	4035	117.731	967	54.49
12.88	13.5468	-0.453916	0.127185	-0.0714058	-0.0703806	0.00502695	0.0752721	-0.0105744	7.06	101042	960	794	3365.24	18452000	10603650400	641	100	867	1332	1.18959	19840518400	4053	118.314	967	53.78
13.17	13.559	-0.426949	0.117819	-0.0508362	0.118803	0.0463211	0.065167	0.0513834	6.87	84083	947	794	3376.42	36910000	12388399700	649.8	51	873	1355	1.18959	21901101900	3994	117.31	968	53.84
13.01	13.5708	-0.403429	0.0992665	-0.0051401	0.159018	-0.085871	-0.158276	0.00930451	6.86	81533	951	794	3379.49	18873000	14419024200	658.8	80	877	1344	1.18959	27291031900	3989	117.368	968	54.27
13.2	13.5841	-0.381641	0.0723543	0.0475382	0.0174955	0.105213	0.143806	0.00614415	7.09	102978	954	798	3384.15	18136000	9541078500	652.4	109	878	1337	1.18959	19455071500	3987	117.375	969	55.16
13.1	13.5949	-0.365849	0.0320512	0.0784619	-0.140923	-0.0988275	-0.0376532	-0.0374856	7.09	64280	952	800	3371.43	38087000	11535858300	658.4	108	888	1361	1.18959	22130648700	3973	117.291	970	55.47
13.08	13.6084	-0.350529	-0.0137949	0.0803883	-0.119817	0.069502	-0.0760062	-0.0381221	6.94	77278	944.254	964.654	3353.62	28937000	12242700600	651.4	115	1280.39	1385	1.18959	21976581600	3979	117.368	1040.03	55.62
13.1	13.6222	-0.338427	-0.0668988	0.0434992	0.0416042	-0.0323689	0.105478	0.0621852	6.72	123	947	802	3362.86	16101000	11793440500	645	102	892	1398	1.18959	19031967600	3968	117.009	975	55.48
13.48	13.6224	-0.344235	-0.140601	-0.039841	0.131256	0.00756844	-0.0379691	0.0556477	7.02	204	947	805	3356.84	50068000	11243298700	660.8	73	896	1415	1.18959	19112969100	3919	116.647	982	55.14
13.01	13.6238	-0.351173	-0.206941	-0.108837	0.0980643	0.017873	-0.00794355	-0.0359395	6.9	473	951	806	3366	13437000	10112954200	659.6	54	902	1449	1.18959	19219666100	3924	116.64	983	56.29
13.08	13.6312	-0.352622	-0.24885	-0.118134	-0.003253	-0.0516333	-0.0365454	-0.0889245	6.55	672	952	807	3357.81	23205000	11109819200	634.8	82	902	1470	1.18959	19744869500	3867	116.798	981	56.43
13.05	13.6498	-0.342718	-0.255153	-0.0547814	-0.0980239	0.0752429	0.0909416	-0.00272986	6.64	6	945.675	960.126	3352.53	16229000	10061980200	628	94	1280.39	1502	1.18959	17923400700	3866	116.541	1043.64	56.86
13.3	13.6644	-0.33763	-0.245012	0.0309035	-0.162064	-0.0935327	-0.0778942	0.0992601	7.27	1095	946	810	3341.55	69451000	10394897600	632.2	64	914	1503	1.18959	16962129300	3862	116.335	984	59.02
13.25	13.6812	-0.330631	-0.212964	0.108809	-0.103135	0.114771	-0.0181529	0.0608622	6.97	5175	952	815	3343.58	52396000	8186940700	633.6	58	917	1476	1.18959	13262859500	3918	116.438	984	58.44
13.25	13.6947	-0.32739	-0.168507	0.137425	0.0765837	-0.142	0.136645	-0.142843	6.92	407	949	816	3345.27	21613000	8565581100	640.8	34	919	1429	1.18959	14308694500	3884	116.717	985	57.9
13.5	13.7122	-0.319981	-0.106677	0.110884	0.253233	0.178074	-0.171642	-0.090723	6.96	111372	946	818	3339.64	39240000	9354406900	643	45	921	1391	1.18959	14944430000	3864	116.135	984	57.41
13.81	13.7276	-0.314583	-0.0402736	0.0250981	0.210318	-0.229026	0.0563678	0.18652	7.06	405	952	817	3348.94	18249000	9330602800	644.2	58	922	1356	1.18959	14486244300	3874	116.327	984	57.54
13.51	13.735	-0.317155	0.0181917	-0.0990297	-0.0827849	0.298745	0.151545	0.107446	6.95	31	963	821	3374.38	12422000	13553585100	619.2	90	926	1411	1.17876	19173605700	3895	117.109	986	55.79
12.18	13.7366	-0.324054	0.0716371	-0.200858	-0.332646	-0.35554	-0.253121	-0.201836	7.39	18002	962	822	3382.99	33298000	11253258600	610.2	45	927	1418	1.17876	17942384100	3901	117.539	986	56.61
13.4	13.7609	-0.303502	0.1554	-0.189	-0.210539	0.373705	0.141254	-0.0912579	7.38	11900	960	821	3388.28	27786000	10441815100	609.6	32	928	1433	1.17876	18147670400	3892	117.411	986	56.94
13.71	13.7893	-0.275168	0.238524	-0.0936981	0.107212	-0.378993	0.0428065	0.123499	7.41	65192	954	823	3386.1	24191000	9434092100	611.8	34	930	1458	1.17876	16180938000	3899	117.054	985	56.25
14.61	13.8211	-0.240495	0.306894	0.0381745	0.26929	0.371418	-0.148134	0.0995511	7.32	1143	957	824	3390.52	23995000	9014206800	623.8	38	933	1485	1.17876	13995476400	3912	117.082	985	57.17
13.93	13.8431	-0.214273	0.333383	0.132567	0.11773	-0.34596	0.1126	-0.059201	7.36	88	956	821	3378.47	24894000	12135503300	635.2	32	934	1523	1.17876	17433062000	3935	117.053	988	57.82
14.3	13.8664	-0.184729	0.326753	0.170346	-0.101982	0.316621	0.0340494	-0.0949178	7.42	517	957	820	3372.04	16700000	8224122700	629.4	37	937	1552	1.17876	12538172500	3910	116.726	988	57.88
13.94	13.8896	-0.152799	0.285771	0.140712	-0.136913	-0.288483	-0.158335	-0.00717749	7.81	106	948	818	3381.79	31599000	10096984100	628.8	40	940	1566	1.17876	15722879100	3901	116.801	990	58.15
14.35	13.9198	-0.111344	0.220234	0.0637323	-0.0018017	0.253224	0.130571	0.115452	7.65	1071	943	814	3370.17	21700000	10652725200	618.4	42	941	1582	1.17876	15847649500	3888	116.617	992	57.23
13.73	13.9395	-0.0790148	0.112954	-0.0576917	0.0490579	-0.209271	0.0272218	0.0354093	7.57	8	942	811	3378.65	22555000	7298018000	634.8	73	940	1578	1.17876	12717285100	3903	116.831	992	57.75
13.69	13.961	-0.0423056	-0.010609	-0.156836	-0.014074	0.174742	-0.141119	-0.102521	7.44	28	941	810	3380.7	11040000	8148498000	631	134	943	1586	1.17876	13084628900	3878	116.747	993	57.37
13.69	13.9905	0.00561016	-0.1299	-0.181402	-0.045004	-0.160933	0.0874396	-0.0709288	7.47	6481	949	807	3388.25	21004000	9305815400	621.8	88	947	1588	1.17876	13989751100	3890	116.735	993	58.33
13.82	14.0283	0.0648491	-0.235218	-0.124137	0.0244741	0.146071	0.0576784	0.0711012	7.4	7603	947	805	3396.9	29066000	8820545800	619.4	87	948	1573	1.17876	12313122200	3869	116.681	995	58.44
13.62	14.0582	0.117265	-0.339665	-0.0347255	0.0742989	-0.122085	-0.157394	0.0912206	7.2	35072	947	805	3407.57	27933000	12989546500	620.4	93	948	1555	1.17876	18376862500	3880	116.681	996	59.3
13.84	14.0902	0.172951	-0.422629	0.0661714	0.0414751	0.0939327	0.135162	-0.012526	7.17	3011	938	804	3416.81	50579000	12667284600	622.8	112	946	1546	1.17876	17025717300	3832	116.963	996	60.44
13.76	14.1175	0.224332	-0.483501	0.134981	-0.062644	-0.060548	-0.00684998	-0.147603	7.14	35157	931	804	3390.34	27438000	15738760300	624.8	69	944	1534	1.17876	20834928600	3841	116.902	1000	60.9
13.96	14.1494	0.281209	-0.502971	0.162876	-0.100992	0.0256984	-0.118367	-0.00302912	7.37	5141	932	805	3393.34	21510000	10917877900	611.8	98	945	1522	1.17876	15349820600	3848	117.035	1001	61.37
14.02	14.1832	0.340379	-0.480143	0.136204	-0.0250194	0.00052044	0.126841	0.198493	7.51	10796	943	803	3395.91	20499000	13041738000	611	111	945	1496	1.16471	18056612700	3842	117.288	1002	60.49
14.27	14.2162	0.398348	-0.419012	0.0559358	0.0785222	-0.0196517	-0.0217816	-0.0133348	7.66	49190	939	802	3383.31	19297000	12610057900	616	118	944	1482	1.16471	16686426700	3876	117.447	1004	60.62
14.25	14.2443	0.450412	-0.326994	-0.0566979	0.097074	0.0424518	-0.0880076	-0.242578	7.88	9537	939	804	3371.74	17179000	12940443900	612.2	173	945	1476	1.16471	17271479000	3881	117.159	1004	62.07
14.39	14.2804	0.509988	-0.19307	-0.143189	0.0361392	-0.0718131	0.112427	0.0713375	7.92	17478	938	807	3388.17	14804000	12208115900	626	104	949	1473	1.16471	15463646800	3856	117.128	1009	64.27
14.7	14.3159	0.567293	-0.0378213	-0.187087	-0.0755244	0.0935522	-0.0640145	0.23613	7.75	127164	939	811	3413.57	19833000	15211666300	630	142	961	1477	1.16471	19057174600	3887	117.157	1014	63.69
14.72	14.3478	0.61833	0.122209	-0.178233	-0.138003	-0.0961397	0.00189819	-0.12694	7.72	59966	932.513	976.041	3415.46	15740000	15082771900	636	190	1286.44	1486	1.16471	18543647000	3877	117.07	1055.06	63.49
15.05	14.3829	0.670187	0.28336	-0.104982	-0.0524607	0.0817777	0.0440933	-0.194417	7.55	45785	932	823	3427.79	39771000	12105633500	638	122	964	1481	1.16471	15865042600	3887	117.019	1016	63.93
15.94	14.4214	0.721871	0.430868	0.00920042	0.103748	-0.0662528	-0.0843145	0.15076	7.4	22051	933	826	3432.67	26476000	14181716500	641.6	102	967	1464	1.16471	18927650300	3884	116.904	1016	63.52
16.19	14.4505	0.759184	0.534977	0.108261	0.143208	0.058145	0.103507	0.131906	7.35	54574	933	827	3447.84	13741000	15144630900	637	77	970	1445	1.16471	20538905400	3865	116.937	1018	63.16
16.2	14.4752	0.78668	0.592477	0.171183	0.0436845	-0.0445113	-0.0457398	-0.118444	7.39	53446	933	824	3429.55	27574000	14323693600	649.2	89	971	1405	1.16471	19647267400	3869	116.884	1020	62.21
15.99	14.4974	0.806582	0.602808	0.189387	-0.0761062	0.027355	-0.0719858	-0.0746986	7.69	15995	920	828	3402.52	19634000	12063569600	638.8	133	971	1374	1.16471	16879207600	3870	116.63	1022	61.87
16.01	14.5164	0.818234	0.565992	0.162799	-0.103323	-0.00550154	0.174335	0.0679414	7.5	240247	919	828	3399.25	20913000	12138441400	630.4	117	971	1361	1.16471	15668433200	3869	116.65	1022	61.36
16.02	14.533	0.822953	0.488546	0.105888	-0.026858	-0.0129608	-0.162312	0.0516835	7.48	12769	916	831	3382.91	18274000	19178411900	633.6	108	971	1371	1.16471	24945815300	3875	116.466	1023	62.72
15.95	14.5527	0.826739	0.38494	0.0429141	0.0663089	0.0220753	0.0149704	-0.00584567	7.44	9991	919	833	3392.4	23989000	13744725800	643.6	77	972	1385	1.16471	17652468300	4010	116.47	1025	62.22
15.7	14.5667	0.820624	0.253651	-0.0261783	0.0613488	-0.0221042	0.168125	-0.0743438	7.39	6188	918	837	3410.5	12843000	18035082100	638	90	969	1396	1.16471	19687180300	3988	116.494	1024	62.57
15.1	14.58	0.810423	0.112436	-0.0809256	-0.000948368	0.025894	-0.22692	-0.0221966	7.37	27944	921	843	3430.46	38031000	18647700300	638.2	83	969	1413	1.16471	21356709300	3985	116.588	1024	63.32
15.36	14.5976	0.801925	-0.0208245	-0.106482	-0.0254166	-0.0435997	0.0952058	0.113425	7.66	1832	919	844	3351.92	41487000	17814722800	643.8	89	970	1445	1.16471	21526539300	3986	116.589	1024	63.55
15.27	14.6107	0.786168	-0.147534	-0.118693	-0.0178051	0.0723609	0.120146	0.0103328	7.77	8045	917	845	3353.82	23316000	13085804000	648.4	102	972	1458	1.16471	15956966300	3991	116.25	1022	63.86
14.93	14.622	0.76659	-0.255121	-0.114626	-3.02294e-05	-0.0957331	-0.22363	-0.128591	7.7	14086	917	851	3322.23	19073000	14345526800	659.4	123	970	1477	1.16471	16643917000	3984	116.097	1017	63.84
15.14	14.6411	0.753868	-0.324857	-0.081986	0.0137765	0.0999693	0.121634	0.015853	7.59	8198	908	850	3333.66	25006000	10205809500	659.8	135	970	1506	1.16471	13824779900	3986	116.247	1017	63.61
14.98	14.6573	0.73693	-0.367865	-0.0458097	-0.0192299	-0.0898129	0.0761095	0.1021	7.7	7934	904	851	3337.86	40592000	12455364200	658.6	156	969	1536	1.16471	18380593200	3956	116.255	1016	63.11
14.88	14.6737	0.719217	-0.381198	-0.00873719	-0.0420845	0.0742039	-0.177368	-0.0164865	7.53	6565	898	851	3317.19	18675000	10798334500	666.6	58	971	1578	1.16471	15659585100	3886	116.238	1016	63.57
14.88	14.6916	0.702261	-0.366059	0.0281993	0.00108624	-0.0595774	0.0889497	-0.077838	7.68	33299	900	854	3317.62	25547000	9738691300	669.6	74	972	1626	1.18503	13919830000	3862	116.08	1019	63.73
15.33	14.7086	0.683594	-0.330859	0.058179	0.0664246	0.0455829	0.0969924	-0.00253913	7.55	8792	908	856	3309.62	27402000	10264721900	675.2	230	972	1662	1.18503	14805328800	3852	116.095	1021	62.45
15.26	14.7211	0.659648	-0.285639	0.0761223	0.0661622	-0.0263484	-0.190909	0.0689851	7.43	15068	906	861	3303.68	25276000	15408707600	674.4	212	972	1666	1.18503	20827886200	3840	116.148	1024	62.86
15.17	14.7369	0.639065	-0.225879	0.0957109	-0.00311623	0.00420764	0.0970946	0.0439778	7.27	3998	889	868	3293.96	28499000	10928620500	672.6	182	974	1670	1.18503	15160445200	3800	116.273	1025	61.22
15.19	14.7497	0.61531	-0.164827	0.104404	-0.0942569	0.0135819	0.101738	-0.0979947	7.35	6557	889	871	3272.05	22422000	9025404500	667.8	125	975	1679	1.18503	13210590000	3756	116.422	1025	62.2
15.16	14.7615	0.590954	-0.104052	0.100647	-0.0981181	-0.0149559	-0.215067	-0.0617868	7.14	9826	885	870	3289.99	29226000	8928286100	683.4	114	977	1702	1.18503	13320931400	3728	116.603	1023	63.4
15.33	14.7793	0.57379	-0.0381259	0.0886377	0.0223558	-0.00725738	0.126892	0.145691	7.2	4644	889	872	3322.2	44211000	9714894600	683.4	95	979	1727	1.18503	13196598400	3744	116.508	1022	64.69
15.49	14.7952	0.555287	0.0185407	0.0454478	0.122443	0.0404924	0.0783252	0.0308372	7.14	37316	890	870	3280.81	69177000	8433871800	685.4	90	980	1743	1.18503	12460482700	3733	116.462	1022	63.34
15.24	14.8038	0.529976	0.057366	-0.0355581	0.0846729	-0.0628766	-0.205199	-0.175785	7.07	36179	892	872	3303.04	82422000	7754613100	686	95	982	1730	1.18503	11199864700	3725	116.576	1022	62.44
15.21	14.8201	0.514083	0.0978284	-0.113492	-0.0187868	0.0687783	0.154472	0.0459579	7.09	19470	896	874	3292.44	65388000	8076886200	689.4	60	985	1668	1.18503	12054423500	3799	116.335	1021	63.31
15.19	14.8358	0.499066	0.130139	-0.179803	-0.108796	-0.0691655	-8.36068e-05	0.14489	7.18	12026	895	878	3266.14	50429000	8904438900	691	77	986	1619	1.18503	13094061800	3781	116.33	1022	63.23
15.05	14.8497	0.483438	0.152779	-0.215743	-0.107213	0.0731105	-0.114692	-0.108492	7.39	5756	904	881	3267.92	36322000	7785337500	695.6	108	987	1588	1.18503	12070038900	3800	116.402	1021	63.41
15.19	14.8686	0.474663	0.17565	-0.192768	0.00589245	-0.0819037	0.112686	-0.0788645	7.5	35839	906	881	3296.54	12800000	7752898500	637.8	120	987	1547	1.18503	11514013400	3806	116.407	1021	63.8
15.32	14.8908	0.470576	0.195687	-0.113843	0.113119	0.080923	-0.0440448	0.124407	7.77	21772	906	883	3287.61	20673000	9060450300	636.6	113	988	1476	1.18503	13774511800	3800	116.839	1021	64.56
15.38	14.9061	0.459904	0.198773	-0.0102891	0.0887391	-0.0618384	-0.0119694	-0.00370974	7.98	10797	906	884	3300.06	17776000	9683608900	631	135	989	1430	1.18503	14212792700	3797	116.733	1021	64.9
15.45	14.9255	0.453961	0.198585	0.112461	-0.00603293	0.032502	0.0386882	-0.0774127	8.15	21862	908	896	3297.06	8394000	7347368400	629.6	112	990	1366	1.18503	12404732600	3797	116.892	1026	65.25
15.6	14.9469	0.450412	0.192434	0.220935	-0.0793694	-0.0088473	-0.0669902	0.0482488	9.73758	7203	914	894	3280.46	29653536	9192696200	627.6	98	991	1320.43	1.18503	14689363500	3841	117.129	1026	70.6494
15.62	14.9641	0.441841	0.170868	0.272424	-0.0885427	-0.00240459	0.0957237	0.0020519	8.15	15183	908	894	3306.12	2.24906e+07	9111879000	631.6	113	990	1446.11	1.18503	14243450100	3844	117.239	1026	67.02
15.63	14.9794	0.430316	0.137141	0.252935	-0.0208484	0.00740318	-0.075308	-0.0443228	8.13	18009	911	892	3275.78	4553000	10515357700	611.8	143	987	1371.79	1.18503	16267489000	3858	116.966	1026	66.44
15.52	14.9943	0.417152	0.0946923	0.166517	0.0722552	-0.0099964	-0.0182149	0.0737865	8.17	13551	913	896	3296.38	5977000	11854288600	608.4	165	986	1399.43	1.18503	17537167000	3891	117.06	1027	66.72
15.68	15.0011	0.394071	0.037005	0.0237975	0.0990284	0.0169461	0.143371	0.0056641	8.14	11760	920	895	3307.17	7051000	9048668300	605.4	192	987	1399.43	1.18503	14158683600	3883	117.358	1044	66.87
15.23	15.005	0.366685	-0.0236039	-0.124779	0.0566878	-0.0154122	-0.180035	-0.10532	7.78	631	920	893	3348.33	10354000	14693543500	612.8	172	990	1230	1.19407	20227886000	3902	117.331	1044	66.57
15.29	15.0144	0.344547	-0.0694946	-0.220542	-0.00887531	0.00240618	0.0741087	0.0581659	7.8	2905	925	893	3369.11	9648000	15185221800	613.2	113	990	1262	1.19407	21383614900	3897	117.24	1046	67.84
15.02	15.0263	0.324483	-0.101207	-0.245088	-0.0909724	0.0050029	0.090628	0.0839814	7.74	1090	922	893	3385.71	11348000	13454379400	624	53	989	1341	1.19407	20695528800	3885	117.352	1048	68.07
14.7	15.0288	0.293561	-0.132202	-0.215287	-0.154409	0.00597829	-0.192134	-0.127931	7.75	8144	926	895	3391.75	6255000	14900987200	628.2	105	987	1371	1.19407	21306068100	3890	117.558	1049	67.62
15.01	15.0352	0.266188	-0.143493	-0.121673	-0.0633196	-0.026507	0.184934	0.00596061	7.62	63244	925	898	3409.48	16446000	17387766600	632.6	93	983	1385	1.19407	23616510600	3891	117.572	1042	67.78
15.29	15.0413	0.238252	-0.139152	0.00312885	0.13861	0.0423897	-0.0941173	0.146151	7.75	68	932	899	3413.9	10313000	13903429400	630.6	82	985	1395	1.19407	19148855100	3896	117.161	1048	68.82
15.42	15.047	0.209556	-0.121119	0.121646	0.249133	-0.0450432	-0.0318649	-0.105708	7.86	1009	933	900	3421.83	10872000	15112166600	637.4	88	980	1366	1.19407	20909499700	3873	117.13	1048	69.2
15.3	15.0516	0.179404	-0.0929135	0.199758	0.110268	0.0307008	0.143922	-0.127334	7.79	713	935	902	3425.34	27903000	12157853900	636	83	981	1303	1.19407	17381213300	3885	117.323	1049	69.26
15.33	15.0552	0.147982	-0.0579276	0.217524	-0.185029	0.00283902	-0.19616	0.203442	7.83	153	933	905	3428.94	9828000	11135479400	632	105	981	1279	1.19407	17406340400	3890	117.541	1049	69.87
15.19	15.055	0.112516	-0.0229326	0.170625	-0.340907	-0.0507861	0.161167	0.0761479	7.77	6	933	907	3410.49	11119000	17090789700	629.8	123	979	1264	1.19407	23200928300	3926	117.48	1043	70.26
14.76	15.0541	0.076821	0.0139536	0.0845514	-0.139368	0.116548	-0.0246821	-0.272108	8.15	3182	926	908	3444.67	20559000	21431103200	635.6	155	978	1164	1.19407	26104503000	3876	117.583	1041	69.38
15.14	15.0622	0.0517543	0.0622041	0.00179413	0.271929	-0.20022	-0.160735	0.00633633	8.72	1090	926	893	3501.36	19089000	17464319500	655.6	122	976	1129	1.19407	21748753400	3838	118.068	1045	69.03
16.55	15.0706	0.0276097	0.104095	-0.075309	0.421109	0.272448	0.248435	0.272393	8.98	3356	927	891	3546.5	22951000	20186758500	656.8	152	973	1157	1.19407	23870590400	3847	118.132	1045	69.96
14.99	15.0655	-0.0105016	0.117105	-0.153093	0.084084	-0.301454	-0.148606	-0.0904962	9.42	31	928	890	3559.47	38240000	21981888900	665	65	973	1200	1.19407	25295449600	3836	117.939	1045	70.53
14.99	15.065	-0.0427322	0.123858	-0.181995	-0.348487	0.290729	-0.039536	-0.187037	9.21	800	936	888	3548.31	28969000	19537495000	668.4	52	973	1217	1.19407	24341342200	3916	118.44	1046	70.42
14.57	15.0658	-0.0718997	0.121945	-0.155829	-0.408347	-0.251808	0.152327	0.11991	9.06	11683	933	886	3558.13	23126000	17722723700	673	57	974	1219	1.19407	22269829500	3889	118.503	1045	70.52
14.93	15.0712	-0.0946195	0.115177	-0.0807096	-0.0248726	0.187645	-0.121353	0.090922	8.97	22937	943	882	3523	13182000	19110035400	678.8	107	974	1214	1.19407	23602696500	3875	118.677	1043	69.46
15.44	15.0762	-0.116113	0.096951	0.00920476	0.37677	-0.113206	-0.0109004	-0.133082	8.86	710	940	881	3488.01	17323000	13903473000	666.8	99	971	1191	1.19407	18636997500	3823	118.559	1042	69.02
15.14	15.0756	-0.142232	0.0610452	0.0770005	0.359246	0.0438569	0.119675	0.00591933	9.25	73998	932	879	3480.83	21871000	14521016400	664.4	88	968	1152	1.19407	20725340300	3832	119.149	1045	69.05
14.85	15.0718	-0.170035	0.0147949	0.112432	-0.0305207	0.0229018	-0.0843183	0.138123	9.24	54563	933	878	3446.98	20157000	19000293400	666	108	968	1114	1.2402	26050470700	3830	119.268	1046	69.65
14.64	15.0709	-0.192343	-0.0274321	0.125313	-0.347979	-0.0798162	-0.0612362	-0.0902559	9.05	12	930	874	3487.5	21709000	16134779900	664.2	93	967	1082	1.2402	21767375400	3729	119.58	1043	67.62
14.9	15.0788	-0.202494	-0.053497	0.126085	-0.270788	0.11105	0.16039	-0.125589	8.78	13	929	867	3370.65	18525000	21491045000	657.4	107	965	1095	1.2402	28055547700	3767	119.981	1043	66.86
14.93	15.0856	-0.21142	-0.075157	0.09524	0.0449507	-0.126721	-0.12461	0.133765	8.97	14504	929	866	3309.26	17382000	20312749300	653.6	120	966	1097	1.2402	26093971400	3731	120.382	1043	65.51
14.99	15.088	-0.222923	-0.0962238	0.0306769	0.248624	0.141611	-0.0187368	0.110556	9.1	14504	920	865	3262.05	19492000	15926998500	646.4	118	967	1106	1.2402	20126249900	3674	119.784	1040	64.81
15.02	15.093	-0.2295	-0.106315	-0.0412554	0.192494	-0.157649	0.172277	-0.153561	9.21	9	918	862	3129.85	16235000	20634982800	648.4	128	966	1125	1.2402	25638917600	3687	120.123	1039	64.8049
14.4	15.0996	-0.232022	-0.105532	-0.103012	-0.0115846	0.172872	-0.222465	-0.10222	9.46	502	916	859	3154.13	18795000	11618263700	634.4	76	965	1123	1.2402	15331083100	3690	119.515	1039	64.3577
14.72	15.1115	-0.226884	-0.0909968	-0.136606	-0.15017	-0.193719	0.107477	0.170538	9.79	159	929	857	3289.02	51881000	9945874600	651.2	74	965	1185	1.2402	14579036800	3696	118.977	1046	67.31
14.99	15.1179	-0.226153	-0.0795156	-0.153054	-0.156016	0.214492	0.0947753	0.0665941	10.08	11	928	849	3259.41	21031000	10934359300	636.6	54	971	1192	1.2402	15104353600	3684	119.317	1051	65.78
14.07	15.1206	-0.227872	-0.0698732	-0.141482	-0.0500141	-0.213835	-0.214915	-0.152152	9.97	34	927	847	3273.75	19069000	11019985200	632.8	74	968	1196	1.22215	15909832000	3675	119.206	1050	63.83
14.99	15.1308	-0.220012	-0.04795	-0.0799748	0.0990718	0.181707	0.166493	-0.0218608	10.12	518	922	841	3254.53	13598000	9616500000	632.4	78	972	1207	1.22215	15086106300	3683	118.782	1047	64.37
14.98	15.1417	-0.210114	-0.0242365	0.00888366	0.152281	-0.127843	-0.0197051	0.0872656	10.34	1414	920	836	3256.93	17243000	8795254800	624.2	37	969	1210	1.22215	14483598800	3697	118.881	1047	65.54
15.09	15.1546	-0.197122	-0.000396364	0.102028	0.0693406	0.0574239	-0.102858	0.00494678	10.45	4	917	832	3289.64	13902000	13876244400	621.6	49	969	1212	1.22215	19535804600	3688	118.793	1048	65.79
15.46	15.1632	-0.188373	0.0126924	0.162975	-0.0815672	0.0208456	0.115329	-0.0284523	11.1	219481	909	828	3307.17	22769000	11370180800	613.4	77	962	1201	1.22215	16842450900	3687	118.916	1044	65.49
14.95	15.1681	-0.18316	0.0160556	0.178518	-0.147373	-0.0849254	-0.0161078	0.00883762	11.06	818	913	829	3326.7	26148000	14090673900	607.6	101	962	1192	1.22215	20653243600	3687	118.932	1042	64.95
14.98	15.1794	-0.170668	0.0243824	0.163055	-0.0447923	0.124707	-0.0823506	-0.0152281	11.18	152	912	835	3291.38	50026000	9901340900	610	73	963	1169	1.22215	15749108500	3693	119.042	1040	64.89
15.19	15.1962	-0.151671	0.0374151	0.116953	0.0965043	-0.14768	0.0551627	-0.030439	12.82	2376	899	832	3280.95	52398000	9760948800	587.4	83	950	1117	1.22215	16839827700	3638	119.109	1035	69.47
15.51	15.2157	-0.130106	0.0486648	0.0361723	0.0980152	0.144045	0.065776	0.0451529	12.31	4	906	833	3263.48	41119000	8909525900	586.6	103	948	1117	1.22215	15043297700	3682	118.858	1035	68.91
14.95	15.2271	-0.118069	0.0427672	-0.0828285	-0.0447784	-0.108616	-0.150852	0.0330735	12.58	4738	899	832	3152.76	26786000	18008044900	574.2	99	948	1122	1.22215	27553201300	3692	118.858	1035	70.45
15.24	15.2412	-0.104117	0.0347279	-0.191504	-0.103201	0.0595068	0.120471	-0.0364878	12.96	743	894	830	3133.72	38657000	11513912800	584.4	78	944	1126	1.22215	18636635000	3684	119.429	1036	70.12
14.94	15.2613	-0.0848428	0.0306145	-0.250771	0.0151968	-0.0193606	0.0113086	-0.0504566	13.65	1504	899	829	3166.65	48353000	11370071100	580.8	90	942	1117	1.22215	18907338300	3696	119.601	1036	70.11
15.17	15.282	-0.0663426	0.0234962	-0.250189	0.127571	-0.00861429	-0.172828	0.00914247	12.96	64258	898	827	3122.29	54018000	10149490800	575.4	100	944	1080	1.22215	16350048800	3656	119.461	1036	69.53
15.11	15.2997	-0.0532432	0.00843742	-0.191284	0.0495855	0.0226446	0.246944	0.0820795	13.26	35	896	828	3160.53	27833000	11662906600	577.2	109	943	1055	1.22215	17031238400	3602	119.768	1036	70.27
14.89	15.3173	-0.0422302	-0.00829349	-0.0757056	-0.130872	-0.011921	-0.139186	0.0242526	11.2396	4004	897	827	3168.9	29653536	9751227000	579.6	120	938	1155.05	1.22215	15464659600	3618	119.889	1036	69.2529
15.25	15.3453	-0.0222566	-0.0113319	0.0882395	-0.15825	-0.0291358	-0.10651	-0.121221	13.26	1631	900	826	3163.18	2.68816e+07	11124266600	571.6	92	937	1145.38	1.23055	17772777700	3631	119.746	1035	67.64
15.6	15.3823	0.00442929	-0.00488787	0.247559	0.0118685	0.0718981	0.283042	-0.0858466	13.27	2229	905	825	3136.63	20164000	9513736900	564.2	85	927	1016	1.23055	15221667400	3650	119.656	1035	68.12
15.6	15.4126	0.0196514	-0.0141157	0.320584	0.153657	-0.107895	-0.258145	0.154421	13.02	12955	902	824	3131.11	21713000	8873060900	563.6	119	928	977	1.23055	14697668200	3639	119.044	1034	68.02
15.76	15.4395	0.0261535	-0.0374211	0.282978	0.120116	0.141705	0.0652934	0.169469	13.3	31297	897	819	3138.29	22539000	8410546200	561.8	95	930	952	1.23055	13960862100	3636	119.57	1032	68.65
15.7	15.4567	0.0168364	-0.0798667	0.140624	-0.037424	-0.158807	0.171253	-0.216297	13.34	3630	901	821	3190.32	24741000	10617372200	558.6	108	927	953	1.23055	16820135900	3640	119.929	1033	71.04
15.07	15.4789	0.00799834	-0.115532	-0.0306141	-0.0976751	0.167264	-0.264661	-0.192315	13.39	26	903	820	3208.08	38702000	11193302100	556.8	107	930	979	1.23055	17586719700	3655	119.99	1033	72.06
15.5	15.5097	0.00367297	-0.133679	-0.167156	-0.0195976	-0.186066	0.12686	0.274394	13.55	99236	896	820	3180.16	22183000	8269949000	555.8	83	930	993	1.23055	14823131300	3663	119.985	1032	72.02
15.74	15.5378	-0.00833331	-0.145969	-0.248394	0.0218569	0.206852	0.102249	0.158618	13.9	4016	896	820	3159.05	34522000	7154420300	556.4	35	931	1014	1.23055	12755231000	3635	120.048	1032	72.58
14.72	15.5621	-0.0293576	-0.150951	-0.255321	-0.0331761	-0.20915	-0.199719	-0.308193	13.95	8	897	823	3110.65	29295000	9921777000	570	206	932	1025	1.23055	15441569500	3656	120.044	1033	71.42
15.45	15.5985	-0.0420633	-0.125998	-0.166512	-0.0439907	0.18121	0.0899302	-0.093454	13.7	7435	902	822	3066.8	18037000	9061079000	585.8	139	932	1052	1.23055	14722284600	3666	119.872	1034	71.58
15.47	15.6358	-0.0588011	-0.0873732	-0.0362184	0.0222175	-0.140472	0.0716982	0.27501	13.85	3936	902	825	3091.4	13642000	10667670600	591.8	112	932	1124	1.23055	15929050300	3680	119.918	1033	73.48
15.99	15.67	-0.0842917	-0.0450455	0.0782314	0.0914529	0.0973506	-0.107417	0.0437903	13.42	12305	914	830	3117.38	59950000	9905406000	591.6	98	932	1201	1.23055	16005680500	3764	119.962	1034	73.78
15.49	15.7002	-0.119297	-0.0030342	0.14016	0.0758426	-0.0471284	-0.00296352	-0.213227	13.01	5789	912	833	3071.54	32071000	9928292500	587.6	88	932	1281	1.23055	15514709100	3750	120.06	1041	74.06
15.54	15.7339	-0.155482	0.0458391	0.149225	-0.0181905	-0.0067677	0.142622	-0.00464694	12.85	103011	913	832	3068.01	21524000	9035629100	603.6	23	930	1306	1.23055	13168634000	3735	120.107	1043	74.71
15.58	15.7658	-0.197905	0.0929595	0.107526	-0.119921	0.0588393	-0.160474	0.130988	13.18	3017	907	835	3128.93	22781000	11421952500	604.8	62	930	1330	1.23055	16227480600	3682	120.378	1044	73.86
15.57	15.8074	-0.233624	0.149712	0.055718	-0.102241	-0.104003	0.012187	0.0150717	13.21	2583	905	835	3117.97	29979000	7817261200	593.6	61	932	1376	1.23055	12731105300	3676	120.314	1029	74
15.66	15.8548	-0.266655	0.204892	0.0062686	0.00936185	0.116733	0.163682	-0.0950541	13.44	13347	900	835	3075.03	41702000	8715064100	593.8	69	932	1375	1.23055	13397273600	3670	120.222	1029	74.74
15.53	15.8993	-0.306472	0.239532	-0.0436938	0.0889267	-0.0898435	-0.215038	-0.0596868	13.51	26038	901	835	3082.23	18459000	8953172600	597.6	96	921	1361	1.23055	13122564300	3658	120.26	1025	74.64
16	15.9507	-0.342411	0.259869	-0.070507	0.0960356	0.0292043	0.100961	0.107944	13.02	6011	896	843	3081.18	31160000	8330103500	596.6	82	928	1346	1.21013	13418456600	3729	120.263	1026	73.36
15.96	16.0057	-0.378326	0.255549	-0.0811585	0.0183954	0.0387413	0.0695168	0.0720113	12.92	49232	897	845	3100.86	19952000	9396111800	594.4	93	927	1376	1.21013	13998562000	3743	120.395	1026	73.63
15.8	16.0536	-0.425604	0.209868	-0.0960747	-0.0948943	-0.0917542	-0.166012	-0.141665	12.98	1204	895	844	3091.03	14318000	7155428800	602.4	68	930	1384	1.21013	11871126500	3746	120.359	1024	74.87
15.65	16.1071	-0.470371	0.140539	-0.0921925	-0.100075	0.125112	0.1548	-0.0343128	13.58	9590	901	846	3136.64	20307000	8728619500	613.2	59	930	1290.74	1.21013	13894818600	3754	120.355	1045	76.17
15.6	16.1628	-0.515865	0.0483647	-0.0712242	0.000588772	-0.143421	-0.0861804	0.144073	13.56	10038	902	849	3161.5	17435000	9421515700	607.2	52	932	1432	1.21013	14692706100	3757	120.412	1023	74.85
15.55	16.2217	-0.560704	-0.0588462	-0.0337692	0.0931241	0.143553	0.00770094	-0.00830293	13.96	14111	900	853	3159.15	39101000	6671296600	600.2	118	933	1465	1.21013	12263726800	3749	120.525	1023	77.21
15.58	16.2814	-0.607025	-0.175059	0.0117586	0.0745767	-0.126816	0.0559666	-0.139963	14.57	6011	900	855	3174.41	26214000	7066780900	611.8	73	934	1453	1.21013	13300075600	3764	120.594	1025	77.47
15.64	16.3484	-0.647557	-0.282045	0.0663981	-0.0178393	0.0938061	-0.102878	0.0561017	14.6	10864	902	859	3163.26	17100000	7335660400	620.2	60	936	1472	1.21013	13065974900	3782	119.768	1026	77.12
15.56	16.4219	-0.683131	-0.372049	0.112196	-0.0926034	-0.0623099	0.107205	0.0997386	14.6	10805	901	862	3174.03	26079000	8197599900	629.8	68	938	1476	1.21013	12932735300	3777	120.589	1026	78.23
15.56	16.4983	-0.717615	-0.442648	0.124326	-0.0876782	0.0349749	-0.071007	-0.106969	14.29	22003	905	870	3192.12	28946000	7604955500	632.6	54	940	1468	1.21013	12454905100	3738	120.527	1026	78.43
15.35	16.5819	-0.746785	-0.483688	0.0963992	-0.0017217	-0.0212528	-0.00365072	-0.0431237	15.15	23144	905	877	3169.57	38638000	7191364600	638.4	70	941	1403	1.21013	13052496800	3716	120.606	1028	79.28
15.59	16.6655	-0.778682	-0.501449	0.0171791	0.0697337	0.0147169	0.0749295	0.114955	15.27	15610	906	880	3154.28	32522000	5903012300	634.8	82	942	1305	1.21013	11399556700	3714	120.644	1030	79.3
15.47	16.7495	-0.813346	-0.493759	-0.0931038	0.0731459	-0.00742107	-0.100185	-0.00674954	15.22	17366	905	887	3193.3	15787000	7261395600	630.4	57	943	1273	1.21013	13651691800	3729	120.668	1027	78.51
15.5	16.8373	-0.847129	-0.454637	-0.192181	0.0289988	-0.00520457	0.0705869	-0.0998338	15.53	8428	909	894	3213.84	10738000	9264173700	619.6	39	945	1239	1.21013	16445941300	3712	120.693	1029	79.22
15.49	16.9307	-0.878079	-0.382428	-0.240415	-0.0276177	0.0184731	-0.0159382	0.0410625	15.92	10727	910	895	3214.35	29958000	7536877800	610.2	67	945	1199	1.21013	14429268400	3730	120.626	1031	79.57
15.55	17.0274	-0.909059	-0.284034	-0.219814	-0.0787709	-0.0394618	-0.0480065	0.0589202	15.98	36262	908	900	3168.96	27529000	8372231900	585.4	105	944	1162	1.21013	15780764800	3741	120.557	1033	79.8
16.1	17.1292	-0.938301	-0.163321	-0.127566	-0.0870592	0.0672228	0.0946382	-0.0626749	16.26	33432	911	901	3154.65	35488000	6834502200	591.8	73	944	1109	1.21013	12408580000	3736	120.463	1035	78.79
16.1	17.2393	-0.962956	-0.0255521	0.0151548	-0.0264649	-0.110986	-0.11129	-0.0220366	15.97	29444	914	904	3141.3	20548000	7083638600	589.8	65	943	1077	1.21013	12861084300	3750	120.418	1031	76.44
16.82	17.3534	-0.988782	0.110918	0.153378	0.0549025	0.155547	0.0539425	0.0421767	16.28	32452	914	902	3135.08	9769000	7152113200	611.8	106	947	1199.6	1.21013	12875591800	3728	120.411	1034	75.3
16.97	17.4633	-1.02549	0.222969	0.226739	0.0840611	-0.193433	0.0608963	-0.0178501	16.27	223965	919	898	3120.46	27863000	8155266200	623.6	117	943	1057	1.21013	13571780000	3725	120.343	1035	75.39
17.39	17.569	-1.07378	0.301586	0.212925	0.0556816	0.227959	-0.147354	0.0121362	15.81	34268	918	895	3041.44	36179000	8791328500	623.8	72	944	1042	1.21013	15511512600	3725	120.113	1036	77.5
17	17.6704	-1.13366	0.343862	0.125628	0.00586911	-0.246546	0.148179	0.0534871	14.88	13576	922	895	3095.47	30530000	9266689400	624	58	944	1090	1.21013	14047553200	3756	120.099	1037	77.59
16.75	17.7735	-1.19836	0.359009	0.0135979	-0.0284849	0.247351	-0.0407432	-0.0652009	15.26	202011	923	897	3075.14	28145000	7782181300	636.2	106	943	1156	1.16634	12987219900	3739	119.99	1039	76.79
16.94	17.8791	-1.26629	0.352522	-0.0768227	-0.0546089	-0.230867	-0.121815	-0.0754384	16.1	756	923	895	3091.19	28215000	7662434100	632.8	86	943	1193	1.16634	11459390200	3734	119.977	1041	75.29
16.88	17.9908	-1.3333	0.332761	-0.112291	-0.0714186	0.187662	0.217941	0.120172	15.74	20364	923	896	3114.21	43437000	7868736000	632.8	79	942	1249	1.16634	11873559200	3730	120.206	1041	75.38
16.57	18.0993	-1.40897	0.292003	-0.102999	-0.0634694	-0.120992	-0.17672	0.0559936	15.9	13154	932	893	3115.18	26656000	7311723700	629.8	130	944	1340	1.16634	12019613500	3744	120.157	1029	75.36
16.61	18.2134	-1.48364	0.245308	-0.0514398	0.0331426	0.0396377	0.0242553	-0.151685	15.97	14351	933	891	3109.5	36364000	8025614700	637.6	120	942	1395	1.16634	12778497000	3760	119.997	1028	77.32
16.76	18.328	-1.56239	0.189802	0.00432862	0.14413	0.0368495	0.127447	-0.0488452	15.79	18285	929	892	3067.15	15835000	8333733500	639	43	941	1391	1.16634	13468822000	3753	119.897	1029	76.46
16.57	18.4396	-1.64872	0.123619	0.0282382	0.130354	-0.0953163	-0.184561	0.182043	15.46	23382	932	899	3052.78	24986000	6870983400	629.8	111	938	1387	1.16634	10856378600	3797	119.998	1030	76.46
16.5	18.5444	-1.746	0.0466881	0.00483261	-0.03476	0.136515	0.13629	0.0435481	15.12	133246	929	901	3079.8	24623000	7320624400	649.2	117	937	1390	1.16634	11327509600	3799	120.069	1029	75.88
16.48	18.6487	-1.84607	-0.0254853	-0.0381567	-0.178208	-0.144082	-0.00270954	-0.186975	15.28	59065	926	901	3049.8	23377000	6637797000	646.2	92	935	1404	1.16634	11960788600	3792	120.393	1029	76.74
16.5	18.7635	-1.9356	-0.072623	-0.0560471	-0.128336	0.107003	-0.139995	-0.0323564	14.88	9424	926	901	3044.16	26214000	6847132200	643	124	935	1433	1.16634	11546948700	3857	120.295	1030	75.94
16.7	18.8831	-2.01996	-0.101582	-0.0450785	0.0367167	-0.0482994	0.164508	0.148827	14.5	153091	922	902	3021.9	28105000	8548889300	660.4	147	933	1445	1.16634	14453257100	3867	120.685	1030	73.44
16.8	18.9994	-2.10732	-0.126183	-0.0205649	0.124052	-0.0208945	-0.0577813	0.019882	14.21	33279	915	904	2907.82	31665000	16070654200	644.2	52	930	1419	1.16634	23055006700	3733	119.988	1031	75.08
16.7	19.1102	-2.19935	-0.152268	0.00836176	0.07448	0.0973427	-0.0773272	-0.096084	14.47	10432	908	903	2915.73	45611000	8671809800	649.6	40	927	1373	1.16634	14430142000	3726	119.988	1029	74.74
16.74	19.2175	-2.29275	-0.177773	0.0417339	-0.00490104	-0.160843	0.146339	-0.00853222	14.78	10779	909	899	2875.81	31337000	9390855200	643	110	924	1347	1.16634	15437833200	3723	119.666	1029	73.05
16.71	19.3234	-2.38376	-0.198627	0.0790223	-0.0173288	0.200789	-0.0994925	0.0513398	15.09	133201	903	896	2889.76	23164000	7511786400	642	42	922	1341	1.16634	12614312900	3755	119.21	1029	75.55
16.8	19.4255	-2.47301	-0.214904	0.110284	0.00147061	-0.20374	-0.0182573	0.0172558	14.99	148593	905	894	2859.34	22019000	7987707800	642	65	917	1333	1.16634	12191768700	3747	118.573	1029	74.73
16.85	19.5303	-2.55158	-0.215098	0.135865	-0.0141026	0.167136	0.122499	0.00295439	14.99	36427	900	892	2844.51	19185000	8498526900	632.6	52	916	1323	1.16634	12591846800	3754	118.023	1029	76.31
16.85	19.6333	-2.62245	-0.202239	0.135873	-0.0775983	-0.0962049	-0.146675	-0.0620572	15.21	80481	904	889	2813.18	28056000	8149181700	632.6	55	914	1309	1.16634	12942083300	3752	117.417	1030	77.62
16.85	19.7416	-2.67597	-0.165762	0.110231	-0.0735342	0.0034563	0.085055	-0.0246461	14.96	40075	911	888	2786.9	19244000	7591805100	643.6	49	915	1329	1.16634	11835790700	3741	117.492	1031	77.85
17	19.8579	-2.7078	-0.104677	0.0526041	0.0405514	0.0809543	-3.04566e-05	0.0980472	14.95	91938	910	890	2847.42	14100000	7725703100	647.4	61	911	1385	1.16634	12567168500	3745	117.253	1032	79.44
17.05	19.9677	-2.73226	-0.0428022	-0.060544	0.126486	-0.145213	-0.0806084	-0.00133514	15.03	20515	909	893	2775.56	19326000	8435144900	637.2	52	910	1422	1.15641	13703503400	3743	116.792	1032	77.3
17.29	20.0764	-2.74235	0.0217877	-0.196041	0.097339	0.194422	0.16021	-0.0929791	15.06	133098	907	894	2786.89	15195000	9527869300	637	57	909	1476	1.15641	14249846600	3742	116.423	1033	77.76
16.83	20.1878	-2.73201	0.0914563	-0.300853	-0.0230403	-0.223853	-0.192659	0.0373724	15.48	34036	902	897	2759.13	16695000	7515799700	642.2	57	908	1567	1.15641	12326218100	3753	117.158	1035	78.24
17.45	20.3099	-2.6915	0.171014	-0.321731	-0.127911	0.219562	0.110107	0.0692072	15.64	120051	891	897	2733.88	19695000	8158798100	633.2	33	908	1612	1.15641	12922611200	3748	116.796	1034	77.39
17.68	20.4328	-2.63029	0.240688	-0.256125	-0.153219	-0.191327	0.0580319	-0.102246	15.66	29901	889	899	2747.23	32147000	8609757900	627.2	33	907	1622	1.15641	13629438000	3748	116.518	1037	77.11
18.15	20.566	-2.53783	0.303214	-0.101518	-0.0437496	0.144762	-0.216264	-0.0101322	15.96	58675	893	894	2815.11	23115000	7660154500	629.4	42	905	1609	1.15641	12154930900	3755	116.76	1037	78.07
18.74	20.7048	-2.41901	0.342738	0.0923253	0.109715	-0.106992	0.227109	0.114088	16.01	49263	888	896	2827.63	22936000	6954882300	626.2	91	905	1555	1.15641	11706274800	3745	116.842	1043	78.86
19.19	20.8435	-2.28046	0.342527	0.257058	0.16246	0.0892481	-0.0698356	-0.0682273	16.28	42677	874	896	2777.77	21245000	7204095000	633.6	57	904	1586	1.15641	12682114900	3737	116.19	1049	73.4
19.24	20.9884	-2.11604	0.304882	0.350434	0.0797351	-0.0965924	-0.144115	-0.0837655	16.05	25510	877	895	2837.66	15898000	9635356400	633.8	43	905	1632	1.15641	14698020000	3728	116.479	1047	74.45
20.22	21.1369	-1.92916	0.224699	0.336444	-0.0836035	0.117534	0.240923	0.116768	16.02	46668	877	892	2831.18	8668000	7295589700	618.6	54	905	1666	1.15641	11768934800	3729	116.256	1048	75.33
19.32	21.2866	-1.72328	0.101554	0.21113	-0.19375	-0.143668	-0.145815	0.0322459	15.89	1020	875	889	2814.04	10962000	6828199900	619.8	77	902	1695	1.15641	10776715100	3722	116.171	1048	71.84
19.32	21.4462	-1.49049	-0.0470715	0.0199087	-0.126622	0.160868	-0.0661922	-0.142448	16.04	48903	866	886	2798.13	15769000	6198307600	618.6	92	901	1721	1.15641	10540922000	3713	116.194	1048	72.16
20	21.6095	-1.23912	-0.219948	-0.195703	0.0491238	-0.176554	0.197902	-0.00756308	16.37	45377	865	884	2787.26	17058000	6653033000	611.8	79	902	1688	1.15641	12096116500	3665	116.194	1048	72.9
20.13	21.7712	-0.977063	-0.41219	-0.384042	0.168442	0.185647	-0.14416	0.152653	16.82	26660	875	881	2772.55	24036000	6847771600	617.6	62	901	1657	1.15641	11448649300	3670	115.252	1047	72.58
20.06	21.928	-0.709592	-0.610264	-0.486634	0.141473	-0.172428	-0.0254534	-0.00647178	17.03	36078	871	880	2829.27	14719000	10198472700	619.6	101	902	1689	1.15641	14590768800	3673	114.903	1046	73.07
20.46	22.0911	-0.426369	-0.778431	-0.440074	0.0301452	0.136333	0.171662	-0.135297	17.35	69686	874	881	2859.54	20314000	11903662700	612.8	56	900	1718	1.15641	17338279700	3687	114.353	1050	73.06
20.79	22.2622	-0.127267	-0.893931	-0.240744	-0.0966118	-0.0906112	-0.191966	-0.0063506	17.06	70194	875	879	2905.56	22152000	15691243500	614.2	112	901	1774	1.15641	22957830700	3681	114.076	1051	73.44
21.85	22.4424	0.186339	-0.941163	0.0566257	-0.185893	0.0260104	0.0481661	0.103355	17.3	259554	880	880	2903.65	26445000	9675850100	611.4	63	900	1772	1.15641	16780020700	3698	114.518	1052	73.93
22.93	22.6267	0.505924	-0.91949	0.347536	-0.183889	0.042345	0.135537	0.00353588	17.25	66471	878	879	2882.23	16212000	9034964100	605	70	897	1708	1.15641	16842820200	3701	114.518	1052	74.54
23	22.8103	0.822852	-0.834334	0.523999	-0.0379034	-0.109834	-0.215722	-0.0857734	17.06	178546	879	879	2873.59	16196000	7017810400	602.2	57	901	1676	1.15641	14637161000	3686	113.917	1053	74.29
24.4	22.9898	1.12998	-0.693438	0.517519	0.205657	0.174529	0.131134	-0.00338572	17	115827	880	878	2869.05	11807000	8211699500	592.4	109	901	1703	1.15641	15165224900	3688	113.668	1057	74.97
24.56	23.1642	1.42315	-0.503878	0.327298	0.352492	-0.222887	0.0694685	0.0860078	17.36	55236	877	881	2876.4	23580000	6798081700	586.8	70	903	1747	1.15641	11893111700	3698	113.54	1062	74.25
25.38	23.3347	1.70111	-0.271919	0.0210912	0.20432	0.254997	-0.225048	0.0182853	17.74	108565	879	881	2824.53	17368000	9034861700	581.2	127	904	1760	1.17067	14951434800	3694	114.237	1065	72.39
25.09	23.4993	1.95961	-0.00975745	-0.295036	-0.197656	-0.260416	0.215912	-0.0865916	17.59	81505	872	882	2768.02	8204000	10130872700	573.4	117	904	1756	1.17067	17417900300	3687	113.835	1065	73.45
25.03	23.666	2.20524	0.280318	-0.495268	-0.486884	0.244003	-0.0234414	-0.0111126	17.63	102222	871	886	2740.44	15241000	7079691000	585	70	905	1773	1.17067	12700636300	3679	113.483	1071	73.21
25.65	23.8385	2.44003	0.585924	-0.502967	-0.332321	-0.217957	-0.229846	0.0773633	17.53	114037	871	891	2705.16	9399000	7797508300	598	99	908	1773	1.17067	12975305800	3692	113.782	1086	73.75
27.5	24.0138	2.65836	0.879791	-0.325635	0.174089	0.174452	0.32273	-0.0206093	17.47	414692	872	903	2779.37	17592000	9178391600	615.6	132	909	1732	1.17067	14957974300	3692	113.89	1085	74.65
28.15	24.1817	2.84635	1.12231	-0.0484859	0.550532	-0.117229	-0.16139	-0.0776122	17.36	168079	875	915	2744.07	27240000	7928486500	617	92	912	1704	1.17067	14768871500	3682	113.891	1086	72.28
29	24.3372	2.99609	1.28392	0.222743	0.41522	0.0659762	-0.132224	0.0730226	17.56	87248	879	922	2794.38	14251000	9195757200	617	133	914	1694	1.17067	15166033300	3683	114.155	1085	72.07
29.7	24.4762	3.10188	1.34553	0.398798	-0.120639	-0.00781692	0.36702	0.0927981	17.85	224738	877	926	2795.31	14923000	6896729900	613	117	922	1691	1.17067	12153223200	3678	114.178	1088	72.81
28.82	24.5992	3.16433	1.30609	0.44336	-0.527035	-0.0271037	-0.31962	-0.0861091	17.95	189658	874	931	2785.87	12813000	7619153200	628	41	923	1709	1.17067	12753224100	3676	114.03	1092	72.61
29.3	24.7216	3.20075	1.19328	0.390647	-0.370042	0.049172	0.0297789	-0.0542494	18.12	123568	870	933	2780.96	15688000	6065144600	617.4	48	927	1725	1.17067	10957107700	3638	113.9	1091	72.46
29.3	24.8464	3.21547	1.02285	0.276723	0.164025	-0.073354	0.271614	0.0709186	18.05	109782	866	934	2723.26	14233000	6817405500	606.8	63	925	1727	1.17067	11616178700	3616	113.751	1095	70.76
29.31	24.964	3.19904	0.795386	0.12087	0.479643	0.104197	-0.369215	-9.6128e-05	17.95	99677	850	935	2705.19	17195000	7654736600	600.8	48	916	1720	1.17067	12027787800	3529	113.713	1102	71.43
29.35	25.0784	3.15677	0.531014	-0.0360543	0.279786	-0.132631	0.218829	-0.0118827	18.1	92465	852	935	2668.97	21075000	6739541300	601.6	38	913	1723	1.17067	11244529400	3538	113.894	1111	71.83
28.64	25.1866	3.08673	0.243294	-0.169087	-0.184256	0.158802	0.0649535	0.0331051	18.45	53416	856	934	2698.47	30442000	7090422800	597.2	44	914	1727	1.17067	11078416400	3552	114.27	1116	72.21
27.35	25.2901	2.99235	-0.0471489	-0.254926	-0.399343	-0.169262	-0.27044	-0.0424577	18.45	82925	859	937	2733.83	36115000	7520558300	602.4	75	915	1736	1.17067	11358683900	3553	114.035	1119	72.63
27.66	25.3947	2.88177	-0.315073	-0.276297	-0.157149	0.161029	0.274552	-0.032712	19.78	73819	863	939	2714.61	24630000	5078705700	615.6	79	916	1735	1.17067	9366464000	3542	114.035	1119	74.78
27.55	25.495	2.75116	-0.552608	-0.24855	0.21539	-0.137337	-0.113417	0.0819475	20.36	105932	864	943	2724.62	45529000	6111233400	616.2	88	915	1709	1.17067	9844647000	3522	113.657	1125	74.73
27.58	25.5874	2.59902	-0.751613	-0.188511	0.296285	0.111696	-0.0681318	0.0285015	20.65	151770	868	945	2729.43	31822000	6376589700	623.8	109	913	1697	1.17067	10051626900	3530	113.588	1132	75.82
27.31	25.6771	2.43372	-0.893898	-0.0947975	0.0584916	-0.0759981	0.178349	-0.0925787	21.28	263191	871	947	2780.9	12095000	9427008200	612.8	48	913	1697	1.17067	13276257800	3543	114.314	1136	76.21
26.7	25.7725	2.26688	-0.961806	0.0344169	-0.177221	0.027219	-0.184962	-0.014177	20.65	333539	871	954	2777.98	27597000	7544536300	617.2	75	913	1684	1.17067	11874936700	3553	114.215	1141	75.95
27.18	25.8662	2.09342	-0.963748	0.16461	-0.183976	0.022324	0.0910456	0.0712202	21.02	197159	874	958	2769.29	24728000	6702040400	619.8	65	913	1661	1.17067	10015692900	3526	114.081	1145	77.14
26.85	25.9591	1.91671	-0.902922	0.269132	-0.00431241	-0.0568523	0.0568907	0.0205119	21.13	166834	875	960	2737.74	25880000	6838529000	624.8	75	913	1614	1.17067	10606094300	3527	113.909	1151	77.77
27.78	26.0613	1.74997	-0.775462	0.334999	0.142841	0.0636773	-0.17612	-0.0455252	21.06	92183	876	963	2725.25	20418000	7620563000	615.4	43	914	1579	1.17067	10975874200	3515	113.87	1148	77.42
27.39	26.1659	1.58759	-0.605317	0.321577	0.0717005	-0.0562825	0.163511	-0.0779535	20.21	302273	874	966	2720.73	34855000	6642985500	605.4	65	914	1557	1.16704	10221301100	3483	114.389	1156	78.15
27.3	26.2679	1.42574	-0.41747	0.205889	-0.112301	0.0400779	-0.0249721	0.0357007	20.14	105186	874	970	2750.58	37782000	6708880700	615	121	917	1513	1.16704	10901030700	3448	114.46	1150	78.17
27.35	26.365	1.26326	-0.232026	0.00299139	-0.138722	-0.0118347	-0.12507	0.155499	20.34	10122	866	974	2704.34	25240000	6430188800	614	125	918	1477	1.16704	10500226900	3396	114.454	1150	77.27
27.48	26.4616	1.10683	-0.0566061	-0.227235	0.0752666	-0.0193609	0.183291	-0.0404527	21.44	28847	866	978	2691.59	26189000	6230028800	622.8	53	918	1484	1.16704	9901783300	3410	114.291	1153	76.5
27.2	26.5529	0.95311	0.0936753	-0.420242	0.259584	0.0495961	-0.110728	-0.24036	23.19	60948	869	984	2702.3	38069000	6394740800	626.4	40	920	1490	1.16704	10752329300	3409	114.14	1154	76.83
27.17	26.6469	0.812811	0.224619	-0.494553	0.151649	-0.0637481	-0.019755	0.105471	25.19	35043	869	991	2669.48	54688000	6381705100	636.8	96	922	1482	1.16704	10355917000	3407	114.06	1152	77.37
27.73	26.7474	0.691837	0.338965	-0.408734	-0.19366	0.0443171	0.100703	0.300139	24.13	13183	867	996	2664.8	48279000	5849130500	625.8	88	920	1439	1.16704	9986594600	3423	113.949	1151	79.06
27.08	26.8512	0.58825	0.430943	-0.184949	-0.414864	0.00631584	-0.103471	-0.221191	22.92	4124	863	1000	2656.11	42803000	5462789900	629.2	77	921	1411	1.16704	9002675800	3408	113.873	1151	79.74
27.43	26.968	0.512928	0.509834	0.122903	-0.193264	-0.0908597	0.0535793	-0.323282	18.87	26115	869	1002	2686.58	78635000	6729032700	623.6	68	922	1382	1.16704	10733501400	3422	114.035	1150	78.18
29.75	27.0953	0.462692	0.56556	0.402266	0.277809	0.170038	-0.0485635	0.304321	19.94	12589	870	1002	2681.64	65933000	6013064000	631.2	99	923	1366	1.16704	10000500800	3429	113.688	1147	78.09
28.88	27.2078	0.409321	0.558843	0.510831	0.452209	-0.22893	0.0621463	0.278588	20.9	4317	865	1002	2651.79	35883000	5225954700	625.4	63	922	1357	1.16704	8823888800	3408	113.655	1147	78.05
28.9	27.3079	0.354738	0.493801	0.416396	0.160542	0.291177	0.0341834	-0.316275	20.19	2813	867	1011	2699.95	36590000	7042503500	627.2	45	923	1356	1.16704	11576799300	3416	113.536	1145	79.03
27.48	27.4089	0.313888	0.398915	0.187026	-0.243416	-0.337875	-0.195046	-0.185445	21.43	53	873	1011	2730.85	38377000	8917066600	632.2	51	924	1373	1.16704	14155031800	3418	113.648	1130	79.4
28.48	27.5226	0.299648	0.301355	-0.0709241	-0.350875	0.343069	0.26098	0.293161	21.98	2560	879	1011	2729.24	42147000	6456105700	640	41	925	1396	1.16704	11138746300	3458	113.559	1129	78.7
27.3	27.6362	0.297895	0.193741	-0.28989	-0.155994	-0.314834	-0.156215	0.0540318	22.08	6	882	1011	2797.48	46219000	10841600500	636	43	926	1413	1.16704	15801664200	3495	113.559	1120	78.8
28	27.7543	0.311868	0.086733	-0.400331	0.109098	0.254853	-0.088046	-0.223701	21.19	1818	882	1006	2781.14	71152000	6905469300	632	68	926	1450	1.16704	11198317900	3473	113.096	1118	81.87
28.34	27.8664	0.328828	-0.0281898	-0.39099	0.207675	-0.172655	0.311439	0.0280544	20.18	12690	881	1008	2806.81	82441000	9317334300	634	42	928	1503	1.16704	13956770600	3504	113.085	1116	81.34
28.04	27.9752	0.350204	-0.142127	-0.266469	0.152682	0.0913661	-0.322406	0.154713	20.77	11452	878	1009	2791.77	49233000	6976524100	634	42	931	1524	1.16704	12399769600	3505	113.145	1116	81.72
28.2	28.0862	0.380296	-0.242702	-0.0608104	0.0616821	-0.0271991	0.0822603	-0.0751742	21.16	23492	877	1010	2821.35	44748000	8437775600	637	81	933	1540	1.16704	13429045600	3470	113.329	1117	82.72
28.3	28.1827	0.399333	-0.346508	0.135681	-0.0668561	-0.0142768	0.23599	-0.103993	21.89	2606	879	1014	2716.51	41402000	9788898900	650.4	128	943	1530	1.16454	14950138800	3519	113.436	1118	83.91
28.3	28.2619	0.403456	-0.447456	0.270529	-0.179364	0.0677552	-0.342114	0.157189	20.75	8877	886	1014	2721.01	56801000	6672327400	663	90	945	1503	1.16454	11677189900	3516	113.35	1120	85
28.58	28.3417	0.4119	-0.508635	0.353063	-0.131929	-0.123951	0.182697	0.0880891	19.43	14058	888	1017	2725.84	87850000	6449282800	666.8	67	949	1493	1.16454	11348573600	3515	113.286	1121	83.09
28.58	28.4243	0.426889	-0.515693	0.37982	0.0584557	0.173929	0.0873644	-0.253872	19.85	815	883	1021	2583.46	74291000	12094134200	660	63	950	1515	1.16454	19715070200	3508	113.012	1120	80.26
28.29	28.5143	0.452481	-0.460449	0.346003	0.206416	-0.23122	-0.273405	-0.060063	20.35	1	889	1021	2606.91	57443000	9861115100	666.2	85	952	1579	1.16454	17008163500	3539	112.896	1114	80.43
29.98	28.5851	0.458841	-0.380514	0.205706	0.100796	0.292564	0.224121	0.302965	18.57	69862	890	1021	2568.1	58607000	6960502300	660	57	952	1584	1.16454	11857619700	3568	112.813	1113	80.78
28.32	28.643	0.452019	-0.271157	-0.000988735	-0.0974565	-0.310051	0.0813584	0.0905843	19.28	1803	886	1021	2546.33	80040000	6888772100	662.2	57	953	1578	1.16454	11941914400	3562	112.843	1105	81.41
28.54	28.7025	0.448208	-0.115223	-0.191287	-0.106597	0.279181	-0.370217	-0.327699	19.26	8700	883	1017	2561.61	57491000	7683713800	664.4	65	950	1554	1.16454	12995399700	3561	112.794	1103	80.05
28.88	28.7675	0.451689	0.084241	-0.30947	0.0494628	-0.211296	0.33723	-0.137504	19.73	19876	881	1015	2486.42	66227000	7377196800	656.6	65	949	1565	1.16454	12542851300	3529	112.856	1102	79.29
29.41	28.8278	0.450901	0.298241	-0.350455	0.0880117	0.101975	0.0263661	0.348487	19.7	18589	877	1016	2550.47	31679000	9883968800	644.6	57	949	1576	1.16454	14732355800	3562	113.16	1095	79.78
29.34	28.8735	0.434881	0.496724	-0.324706	-0.0782089	0.0608367	-0.420663	0.194727	19.09	1855	879	1012	2654.88	37582000	14586204500	641	53	948	1579	1.16454	21188844900	3560	112.861	1093	79.83
29.35	28.9217	0.422379	0.686309	-0.208278	-0.15359	-0.246297	0.544537	-0.343019	19.23	1363	880	1010	2594.83	36029000	12101324100	642	97	947	1577	1.16454	17834354300	3568	113.026	1089	76.44
30.01	28.9747	0.416094	0.853433	-0.0241743	0.0290575	0.413511	-0.284345	-0.284092	19.61	4828	881	1005	2603.3	38009000	11090974400	644.6	89	956	1546	1.16454	16006040700	3595	113.123	1089	76.17
30.38	29.0265	0.408934	0.970891	0.165598	0.247056	-0.540991	-0.227816	0.359126	19.08	13085	879	1005	2603.8	43640000	10695181700	638.2	68	954	1516	1.16454	16203297900	3608	113.049	1087	76.89
32.09	29.0697	0.392088	1.01113	0.293203	0.169099	0.605431	0.640278	0.369538	18.28	25	879	1002	2598.85	30798000	10129935400	632	62	953	1519	1.16454	15893611900	3584	113.234	1085	77.62
28.88	29.0863	0.346838	0.945185	0.309855	-0.179017	-0.554305	-0.5933	-0.395568	16.68	458	879	997	2542.1	59146000	9183978900	639	98	954	1522	1.16454	13424192300	3579	112.993	1077	77.34
30.54	29.1207	0.321949	0.833766	0.300097	-0.282082	0.403048	0.144394	-0.339379	16.02	1036	874	996	2568.05	83532000	11607010100	639.8	108	954	1513	1.16454	16668230900	3545	113.074	1076	75.91
30.92	29.1609	0.30486	0.667196	0.254899	-0.0374151	-0.216746	0.308842	0.340831	16.36	254	870	988	2602.78	53810000	11120745500	632.2	104	952	1490	1.16454	18055034800	3526	112.993	1077	75.47
29.97	29.1905	0.277529	0.42955	0.145675	0.214067	0.0327933	-0.469037	0.306086	15.62	86825	869	983	2606.24	40305000	13265337900	630.4	74	948	1470	1.13442	20090393200	3552	113.156	1075	72.89
29.9	29.2032	0.233026	0.126666	-0.0198417	0.187938	0.142409	0.333582	-0.24592	17.08	180	871	979	2676.48	43036000	15346610400	627.8	67	944	1457	1.13442	22502692100	3593	113.666	1067	72.83
28.58	29.2032	0.177298	-0.209641	-0.186669	-0.01248	-0.258078	-0.0269514	-0.264401	17.23	67884	873	977	2665.43	31172000	10970668300	627.8	83	941	1428	1.13442	19376010000	3595	113.381	1065	73.17
28.7	29.2053	0.128439	-0.526654	-0.274426	-0.0873134	0.305584	-0.204074	0.189964	17.57	50151	872	980	2659.36	39092000	8386913800	629	29	942	1395	1.13442	16366947900	3593	113.424	1064	72.13
28.74	29.2186	0.0981787	-0.781054	-0.241648	0.0098913	-0.291251	0.218874	0.243827	18.62	10429	869	979	2641.34	41827000	9161552800	619.8	29	936	1304	1.13442	17320198600	3575	113.103	1060	72.07
28.11	29.2468	0.0911607	-0.947366	-0.110718	0.0347938	0.194181	-0.120476	-0.176621	19.56	6157	869	976	2635.63	70623000	7641454000	623.4	46	931	1231	1.13442	15963548700	3572	113.074	1063	70.65
27.79	29.272	0.0881046	-1.03894	0.0216378	-0.174058	-0.0424118	0.0112161	-0.299371	19.5	7083	872	974	2598.87	45227000	8428276200	627.4	69	929	1147	1.13442	15244630700	3549	113.269	1059	70.18
28.25	29.2926	0.0868374	-1.05478	0.0901663	-0.312309	-0.118445	0.0666158	0.219294	20.5	1510	869	969	2630.52	38891000	8806239100	617	95	918	1125	1.13442	17503130800	3509	113.406	1052	70.12
28.69	29.326	0.105644	-0.975729	0.0906704	-0.00909676	0.250427	-0.100143	0.377806	20.14	1115	866	959	2654.88	57589000	12649346400	603.2	79	910	1064	1.13442	24928244700	3499	113.586	1046	65.47
28.93	29.3552	0.125772	-0.834384	-0.00156242	0.470332	-0.345911	0.0602932	-0.36345	19.74	16851	865	948	2632.24	30952000	11380865900	622.8	60	906	1009	1.13442	23844935100	3489	113.476	1044	66.12
29.39	29.3786	0.144253	-0.649767	-0.147633	0.53269	0.402733	0.0358746	-0.398352	19	253	866	939	2668.17	50156000	9855881000	613.6	64	900	1020	1.13442	20784872100	3512	113.459	1044	66.62
29.21	29.3908	0.155178	-0.443588	-0.275991	-0.0415804	-0.400257	-0.0971184	0.551664	19.11	4723	868	923	2679.11	38422000	12687683500	618.4	69	895	1031	1.13442	24219884900	3528	113.209	1045	66.76
29.25	29.4002	0.167888	-0.21731	-0.287482	-0.691591	0.353432	0.102046	0.402785	18.93	282	871	916	2703.51	32762000	11595659500	608	75	895	1023	1.13442	23166282700	3539	113.014	1040	66.79
28.2	29.4213	0.198763	0.0362821	-0.114639	-0.643402	-0.269419	-0.0431778	-0.744122	19.46	16	869	916	2645.85	50128000	10936115400	612	72	894	1003	1.13442	21589130900	3541	112.937	1039	62.53
29.75	29.4693	0.263414	0.316691	0.218175	0.14533	0.120424	-0.0928721	-0.387598	20.49	10028	864	912	2651.51	40128000	8411972600	618.4	98	891	1008	1.13442	18259644700	3535	113.231	1035	63.48
32.71	29.5176	0.330196	0.559068	0.528919	0.768872	0.0364671	0.12643	0.837464	20.92	1	863	908	2645.43	38150000	6509829100	618.2	113	886	1018	1.13442	14930906300	3555	113.302	1034	62.6
31.88	29.5276	0.355136	0.688722	0.615843	0.491742	-0.143274	0.0207983	0.339183	20.21	3477	862	905	2579.48	69897000	8463825500	611	89	883	1093	1.13442	19147454900	3537	113.193	1030	58.8
30.17	29.5178	0.357558	0.724814	0.463724	-0.242312	0.251957	-0.0950389	-0.781051	19.83	379	856	892	2575.81	31799000	5937914000	597	139	879	1217	1.13442	13431454000	3524	113.382	1025	60.48
29.77	29.5213	0.374472	0.721404	0.17792	-0.511718	-0.358534	0.00306681	-0.254175	19.6	4322	852	876	2574.68	26171000	5540783200	602.8	128	875	1339	1.13442	12365843600	3502	113.422	1020	60.21
31.71	29.5312	0.398881	0.68109	-0.162481	-0.169248	0.416833	0.0996339	0.637845	19.29	4101	849	866	2601.74	36165000	7488195500	602.8	140	871	1330	1.13442	14596347300	3495	113.448	1014	58.76
29.9	29.526	0.40778	0.588115	-0.48643	0.185731	-0.404485	-0.0720497	0.20298	20.02	1018	852	863	2567.44	39858000	8049846600	595.2	148	869	1281	1.13442	15716873800	3533	113.101	1014	59.51
29.58	29.5234	0.42032	0.480979	-0.659308	0.176767	0.343841	-0.0368273	-0.424075	20.5	4903	852	860	2588.19	21257000	7092104400	593.6	252	866	1231	1.13442	13932902100	3531	113.204	1007	58.71
29.44	29.5343	0.449066	0.389999	-0.600227	-0.0327995	-0.261351	0.0997726	-0.250211	20.63	7	865	830	2654.8	30536000	12148715700	598.8	67	856	1203	1.1389	20747895500	3529	113.958	1005	61.69
29.89	29.5604	0.494861	0.322986	-0.332029	-0.0972996	0.142181	-0.089984	0.190468	20.73	3	861	832	2665.96	34598000	7941503900	598.4	90	849	1237	1.1389	16794055800	3539	113.958	1009	62.08
30.83	29.5863	0.538916	0.255674	0.0170475	0.0161216	-0.019044	-0.0244061	0.338382	19.67	7	858	839	2649.81	45563000	7615305200	561.4	59	833	1296	1.1389	15450205600	3533	114.61	1008	61.56
30.83	29.5898	0.555195	0.15334	0.289251	0.0676761	-0.0791657	0.166544	-0.0113293	19.99	6650	859	841	2605.18	67513000	7632877100	566.8	28	831	1339	1.1389	14166165000	3534	114.271	1009	60.06
30.67	29.5634	0.535477	0.0115187	0.407737	-0.00718757	0.196284	-0.12303	-0.424077	20.29	233	858	845	2605.89	30624000	5336192400	574.4	33	828	1372	1.1389	10907499300	3539	114.271	1008	61.67
29.8	29.5487	0.525874	-0.102325	0.442492	0.0258102	-0.300772	-0.0389241	-0.00937806	20.86	361	857	841	2584.58	47496000	6343727300	576.8	75	825	1385	1.1389	11319966900	3582	113.932	1009	59.97
31.2	29.5475	0.529244	-0.176135	0.418156	0.11758	0.333076	0.0968756	0.465371	20.16	7	857	842	2594.09	53550000	5322387700	565.6	75	824	1364	1.1389	10130436400	3574	114.122	1009	60.2
29.98	29.5342	0.518219	-0.241458	0.309442	0.00733912	-0.286402	-0.0154357	-0.0599765	21.47	396	856	841	2602.15	75838000	5330991400	566.2	170	821	1353	1.1389	10351830100	3571	114.498	1009	60.15
29.49	29.5122	0.49687	-0.291849	0.152736	-0.21574	0.199691	-0.0413299	-0.431578	22.32	312	856	841	2634.05	88819000	9044275500	566.6	170	819	1365	1.1389	15073811500	3587	114.509	1009	61.45
29.69	29.5117	0.498159	-0.288099	0.026431	-0.19513	-0.0988062	-0.0181335	0.162322	23.37	339	855	842	2593.74	60148000	8430125000	566	142	818	1401	1.1389	14594248800	3572	114.294	1012	60.28
29.98	29.5132	0.500936	-0.262527	-0.0986172	0.053948	-0.0405653	0.0650276	0.271481	24.26	207	857	833	2597.97	51745000	6649700700	562.6	132	815	1406	1.1389	11736325000	3564	114.32	1051	59.61
29.79	29.501	0.487348	-0.247203	-0.254756	0.247215	0.222527	0.00417363	-0.220259	24.03	411	857	829	2576.65	36696000	6382031900	559.6	120	814	1395	1.1389	11703337000	3571	114.125	1051	55.26
28.95	29.4794	0.46198	-0.24236	-0.411745	0.212087	-0.403585	-0.107834	-0.0355238	24.32	647	854	828	2549.56	22449000	5552229900	563	89	813	1378	1.1389	10766179700	3583	114.027	1049	57.24
29.98	29.4556	0.433215	-0.239027	-0.509098	0.00322239	0.560673	0.140965	0.217231	24.17	3458	855	820	2536.27	24076000	6974946300	560.4	70	810	1318	1.1389	12056649600	3569	113.953	1048	54.35
28.06	29.4219	0.394672	-0.241139	-0.500625	-0.196569	-0.654816	-0.0296012	-0.192364	24.6	3826	858	812	2516.25	10790000	7675810100	561	82	805	1279	1.1389	11567120000	3591	113.953	1046	53.82
29.97	29.4102	0.381736	-0.203301	-0.306748	-0.168713	0.664475	-0.140161	-0.0829061	24.84	50	856	806	2527.01	6667000	5729961500	565	125	804	1271	1.1389	9733985200	3592	113.717	1043	50.47
29.69	29.4042	0.377521	-0.146594	0.0138368	-0.0453737	-0.62105	0.145786	0.282216	26.6636	669	853	797	2504.82	30693490	7868942500	555.4	104	795	1271	1.1389	14067056000	3593	114.025	1041	65.7857
30.68	29.4028	0.380024	-0.0801669	0.365913	0.0198454	0.531126	0.0478157	-0.101743	24.84	5	853	788	2498.29	2.8699e+07	5564703200	553.2	83	791	1220.88	1.1389	10879962900	3616	114.221	1037	54.47
29.12	29.3969	0.379268	-0.0220004	0.627293	0.0301734	-0.403265	-0.272003	-0.313383	24.67	86	856	787	2483.09	11970000	8054178500	559.8	34	788	1200.77	1.1389	13540684300	3638	114.421	1035	52.16
31.28	29.3997	0.388469	0.0376702	0.726746	0.109758	0.251676	0.306294	0.326535	24.64	374	854	787	2493.9	11226000	7105377900	561.6	58	783	1243.33	1.1389	11924525000	3700	114.33	1033	52.2
31.02	29.3982	0.393083	0.0765603	0.597754	0.169013	-0.106059	-0.0896667	0.227761	25	10109	851	797	2465.29	34371000	6866302100	563.4	80	778	1282	1.14339	10993201300	3711	114.389	964	54.91
29.44	29.3888	0.38834	0.0865019	0.257512	0.0615761	-0.00157594	-0.230414	-0.516897	23.04	143	848	799	2464.36	44409000	7086710300	561	95	775	1267	1.14339	12439749700	3762	114.256	961	55.95
29.98	29.3746	0.377666	0.0748157	-0.188992	-0.168108	0.0705259	0.439958	-0.0409206	23.5	8	848	804	2514.87	31317000	10331897200	563.4	122	775	1260	1.14339	16887766700	3779	114.139	963	57.06
28.98	29.3556	0.361551	0.0497841	-0.597372	-0.285885	-0.0926524	-0.35499	0.663856	22.07	922	851	813	2533.09	46000000	10116435900	569.4	153	773	1247	1.14339	17730501000	3778	114.108	962	57.33
29.09	29.3414	0.35168	0.0357645	-0.810935	-0.0851205	0.0855088	0.0160108	-0.172299	22.66	327	850	817	2526.46	21001000	8617058500	564.8	117	777	1262	1.14339	15809918100	3744	114.111	961	58.72
28.86	29.3537	0.371161	0.0657058	-0.727124	0.288254	-0.0926975	0.333457	-0.765076	21.86	716	852	819	2544.34	36947000	10736435000	561.4	54	780	1238	1.14339	19188793000	3743	114.348	961	61.44
29.73	29.3667	0.391605	0.103232	-0.423047	0.325715	0.0961842	-0.531165	0.326022	21.94	34	851	818	2535.1	36401000	8527175600	561	49	779	1189	1.14339	15987432600	3751	114.864	962	61.68
31.11	29.3796	0.409741	0.136455	-0.0165973	-0.0777351	-0.0957076	0.455497	0.83908	22.59	5	848	821	2553.83	21556000	7178642400	561	92	781	1169	1.14339	14944410000	3732	115.452	962	60.48
29.35	29.373	0.404073	0.135853	0.334346	-0.47591	0.111065	-0.0936797	-0.516856	22.4	567	847	815	2535.77	32518000	6612170200	577.2	109	779	1147	1.14339	14482546400	3714	115.406	962	58.99
29.3	29.3747	0.403986	0.136563	0.576118	-0.264985	-0.117774	-0.320942	-0.781728	22.47	333	846	807	2570.34	35476000	8877296200	575	143	782	1096	1.14339	16026553000	3715	115.541	962	60.64
32.02	29.3873	0.411916	0.141305	0.653254	0.370204	0.0758609	0.497764	0.664973	23.23	316	848	806	2570.42	41567000	8021434100	582.2	76	779	1055	1.14339	14930153900	3710	115.599	962	61.32
31.04	29.3864	0.400665	0.115067	0.512345	0.598342	0.0139072	-0.373806	0.632929	23.49	34634	848	805	2559.64	43552000	8017487100	583.8	130	780	1077	1.14339	16246813400	3706	115.456	961	61.18
29.3	29.3713	0.369399	0.0599328	0.213282	0.0917326	-0.103634	0.123294	-0.713298	24.68	193	852	804	2596.01	34378000	10396383400	591.6	133	781	1112	1.14339	19076723700	3711	115.473	961	62.7
29.3	29.3711	0.350226	0.0217316	-0.0865325	-0.539438	0.18102	0.134617	-0.423562	24.28	507	854	805	2610.51	20293000	9391502200	587.8	195	780	1092	1.14339	16342511500	3661	115.322	966	62.74
28.98	29.3832	0.340584	0.00185144	-0.296035	-0.590076	-0.268147	-0.379566	0.641037	25.01	295	851	802	2579.7	23247000	7299052800	576	144	780	1036	1.14339	15253777300	3644	115.161	967	61.5
30.74	29.3987	0.329677	-0.0148653	-0.389568	-0.0170014	0.340449	0.49104	0.205977	24.53	25	853	801	2581	26855000	5987047800	576.6	108	778	982	1.14339	13142679800	3668	115.437	967	61.14
28.51	29.4003	0.29816	-0.053312	-0.392909	0.555471	-0.373337	-0.355901	-0.51327	25.01	744	852	799	2591.69	23247000	7293463600	569	109	777	939	1.14339	15404204600	3651	115.373	970	61.09
30.34	29.4037	0.262089	-0.0933882	-0.302534	0.581449	0.37209	0.0127578	0.0106117	23.76	1228	851	797	2601.72	21046000	8396772900	574	175	777	905	1.14339	15939402600	3652	115.814	970	61.64
29.49	29.3905	0.202757	-0.151221	-0.17422	0.0197572	-0.331312	0.383952	0.302635	22.6	5401	855	798	2596.98	34141000	8262243100	573.8	170	777	852	1.14339	14698176500	3720	115.898	969	59.93
28.65	29.3883	0.150858	-0.181532	0.00750245	-0.493347	0.285085	-0.551574	-0.0610377	23.23	2002	851	797	2594.25	28865000	7765833400	571.6	118	775	797	1.14339	15558111200	3733	115.907	970	61.32
28.99	29.415	0.126267	-0.15709	0.2214	-0.471995	-0.295411	0.303731	-0.123423	22.9	159	853	797	2575.58	28155000	6374651700	571.2	60	775	721	1.14339	12050257100	3746	116.215	970	61.65
29.6	29.4309	0.0854545	-0.134795	0.333245	-0.129818	0.343051	0.127663	-0.0896383	22.15	14	856	798	2584.57	26900000	8624783900	586.2	74	775	668	1.14339	15430386900	3743	113.991	970	61.89
29.19	29.4441	0.0365907	-0.110556	0.317437	0.233313	-0.377065	-0.351714	0.0829578	21.84	191	859	799	2618.23	26836000	8201964100	589	74	777	645	1.14854	13198685000	3749	115.659	970	62.75
30.99	29.4716	-0.00255482	-0.0681019	0.207876	0.425965	0.354919	0.214058	0.277741	22.26	1	857	797	2653.9	37704000	9881843400	581.2	97	775	595	1.14854	15489885800	3727	115.635	970	61.51
28.8	29.4849	-0.0629096	-0.049441	0.00120068	0.287279	-0.266621	0.0606385	-0.192143	20.58	22	851	798	2671.89	41094000	12223246200	579.6	55	774	598	1.14854	18410117900	3736	115.842	973	62.42
28.8	29.5007	-0.126591	-0.0360282	-0.202282	-0.032737	0.136759	-0.110267	-0.361361	20.83	823	847	799	2721.07	67916000	16382833200	585	79	776	608	1.14854	24379401000	3728	116.002	973	63.61
28.55	29.5229	-0.188777	-0.0219287	-0.317978	-0.323277	0.0100097	-0.147614	0.33695	19.67	2617	848	801	2719.7	44275000	15112729000	586.6	42	777	628	1.14854	19703734900	3698	116.076	973	64.57
28.97	29.547	-0.254477	-0.0142053	-0.31222	-0.426614	-0.170458	0.395983	0.367739	20.3	5100	847	804	2682.39	29680000	14366860300	588.2	59	776	639	1.14854	19600426500	3707	115.983	970	66.25
28.74	29.5629	-0.333658	-0.0230888	-0.197349	-0.232325	0.346944	-0.25434	-0.493077	19.89	578	852	811	2754.36	28746000	18288608900	583.8	65	778	643	1.14854	26043600700	3742	115.983	972	66.5
28.71	29.6083	-0.385795	0.00101218	0.042112	0.274897	-0.525734	-0.27508	-0.26668	20.09	72	853	812	2755.65	24681000	17908378500	584	88	778	635	1.14854	28804627100	3734	115.996	972	66.45
31.47	29.6667	-0.429852	0.0296267	0.276235	0.593145	0.614624	0.667412	0.495205	20.36	2442	857	813	2761.22	23459000	14739031100	588	124	780	622	1.14854	24597252700	3759	116.517	972	67.1
28.4	29.6884	-0.520265	-0.00797539	0.325787	0.261892	-0.558139	-0.501105	0.116709	18.7	126	858	814	2751.8	53785000	18014328700	585.6	105	779	630	1.14854	29864996900	3736	116.669	972	67.07
28.65	29.7145	-0.612914	-0.0551094	0.234344	-0.295713	0.405579	-0.0543	-0.277306	18.84	143	858	814	2804.23	38189000	18723797400	583	62	779	634	1.14854	30148141100	3720	116.614	975	67.12
28.44	29.7459	-0.705338	-0.0985043	0.0514655	-0.511392	-0.210367	0.523999	-0.0883724	19.14	1943	864	820	2961.28	44105000	34255712200	590.8	104	785	637	1.14854	52865859000	3735	116.893	974	64.76
28.04	29.7803	-0.799001	-0.131226	-0.149874	-0.222562	0.0116682	-0.54802	0.0365322	19.56	511	861	819	2941.52	37739000	35803869800	593	156	786	649	1.14854	56555796700	3714	116.894	973	65.21
28.83	29.8346	-0.875208	-0.126072	-0.268845	0.253599	0.140432	0.125555	0.167288	21.17	678	862	819	2953.82	49356000	28623600700	602.6	50	787	651	1.14854	47497645300	3708	116.915	972	66.39
28.89	29.8913	-0.952969	-0.1065	-0.295155	0.374769	-0.247888	0.323433	0.0908735	21.59	147	862	822	2940.95	36713000	18481022000	604.4	57	790	658	1.14854	35020660200	3674	116.987	972	66.03
28.5	29.9451	-1.03851	-0.0836692	-0.235151	0.069126	0.311246	-0.404683	-0.299781	22.18	5202	863	826	2994.01	30075000	20471100400	620	52	791	664	1.13723	34578620000	3657	116.897	972	65.07
28.26	30.0072	-1.12002	-0.0469039	-0.0942599	-0.223108	-0.323152	0.0984697	-0.137181	23.03	1975	866	830	3027.58	26429000	32349012600	615.4	72	795	669	1.13723	52564943600	3574	117.106	975	65.67
29.9	30.0817	-1.19369	0.00170787	0.0795787	-0.184919	0.258251	0.24334	0.430536	22.83	3072	864	832	3054.25	21353000	23085316600	611.2	55	797	663	1.13723	42414252900	3548	117.127	977	65.86
28.76	30.1411	-1.28986	0.0182345	0.179452	0.00124292	-0.128974	-0.311897	0.0769972	22.04	35	867	834	3102.1	27966000	31807737100	615.6	68	796	664	1.13723	55500636500	3573	117.144	979	65.99
28.79	30.1906	-1.40256	0.00800176	0.188464	0.114763	-0.00220582	0.120919	-0.47752	23.17	25	866	834	3106.42	27429000	32984654800	613.2	63	795	657	1.13723	58381706500	3558	117.156	983	66.3
29.31	30.2574	-1.5019	0.00922814	0.161895	0.126398	0.0977478	0.145208	0.0464404	22.91	13	862	835	2969.86	28374000	31799007700	603.4	84	795	649	1.13723	57785547300	3578	117.171	984	65.74
28.55	30.323	-1.60681	0.000940908	0.0923337	0.013064	-0.161966	-0.317504	0.412366	22.18	71	862	832	3026.99	24852000	23091286500	592.8	102	793	645	1.13723	42621302900	3602	117.079	978	66.58
28.87	30.3904	-1.71405	-0.0126136	0.00876118	-0.10198	0.196999	0.288568	-0.132191	22.22	39	861	829	3060.31	35455000	27492638200	593.8	101	793	647	1.13723	51117315800	3614	117.085	978	66.67
27.81	30.4601	-1.82245	-0.0278868	-0.0597605	-0.103909	-0.203957	-0.0723854	-0.325404	22.17	228	866	827	3026.95	28913000	23368224800	589.2	93	791	654	1.13723	45321462500	3617	117.093	976	67.55
28.79	30.537	-1.92609	-0.0362842	-0.0890387	-0.00102214	0.179717	-0.202962	0.184964	22.63	2626	865	823	2990.68	25777000	19081723700	592.6	67	792	677	1.13723	37314179800	3589	116.864	976	67.23
28.79	30.6177	-2.02843	-0.0417316	-0.0868751	0.0720334	-0.140337	0.341171	0.206568	22.36	639	862	824	3021.75	24393000	17517454400	595.6	97	790	730	1.13723	34120613900	3596	116.953	976	67.16
28.5	30.7001	-2.13132	-0.0472616	-0.0715764	0.0389294	0.0945228	-0.24804	-0.204827	21.71	162	862	816	3096.42	27301000	21692806000	592.8	69	787	721	1.13723	39779717900	3597	116.793	975	67.54
28.52	30.7889	-2.22979	-0.0483464	-0.0545092	-0.0292894	-0.0554022	-0.0155221	-0.0856044	21.01	267	863	814	3090.97	25081000	18172711000	591	70	786	712	1.13723	35090886000	3610	116.661	972	67.61
28.61	30.8784	-2.32987	-0.0542774	-0.0590985	-0.0525356	0.0205313	0.250788	0.159945	21.53	1025	865	813	3090.64	63457000	17563209000	596.4	60	785	709	1.13723	35855750500	3602	116.677	970	68.5
28.6	30.9664	-2.43397	-0.0695989	-0.0887328	-0.00883877	0.0108616	-0.291776	-0.0130449	20.83	4159	868	813	3101.45	39737000	19631031000	597.8	69	784	695	1.13723	41425118200	3649	116.869	970	67.86
28.7	31.0518	-2.54303	-0.0951139	-0.125364	0.0467076	-0.0358495	0.126349	-0.0761061	20.56	2157	865	812	3104.15	30044000	17135699300	597.6	44	784	690	1.13723	36484834600	3641	117.066	969	67.03
28.39	31.1307	-2.66037	-0.131476	-0.140635	0.047192	0.0612734	0.121302	0.0859133	20.83	689	863	809	3043.03	38053000	19858632900	594.6	54	789	689	1.13723	38027876200	3635	116.748	968	67.21
28.45	31.206	-2.78154	-0.166746	-0.0940895	0.0108181	-0.0752256	-0.249366	-0.00790315	21.44	2184	864	808	2997.1	36922000	17304657900	597.6	74	790	683	1.13723	35349802100	3631	116.707	968	67.97
28.56	31.2912	-2.89015	-0.173893	0.0490635	0.00512895	0.0797553	0.182744	-0.103916	21.75	23	865	809	3022.72	38897000	13875845400	593.2	73	790	690	1.13723	29139035700	3615	116.796	968	67.83
28.46	31.3949	-2.97643	-0.140098	0.259822	-0.00647946	-0.112207	-0.0390142	0.0570966	22.16	166	865	811	2994.94	23569000	13327212900	594.2	79	791	692	1.13723	28810642500	3589	116.724	968	67.82
28.46	31.4837	-3.07582	-0.111798	0.402576	-0.135655	0.163586	-0.109984	0.0224058	21.44	2738	864	812	3090.76	21554000	21563910300	593.6	85	792	689	1.13723	37508299100	3526	117.645	964	68.39
28.99	31.5632	-3.18182	-0.0841255	0.418703	-0.176505	-0.187828	0.258689	-0.00323259	21.82	8867	860	811	3170.36	19064000	27138270400	608.8	84	795	685	1.12285	46612469300	3546	117.127	964	69.01
28.55	31.6511	-3.27381	-0.0326357	0.314435	0.075359	0.173696	-0.307765	0.0831047	21.93	123	859	817	3176.82	21323000	22600034100	605.2	69	793	674	1.12285	44706898100	3549	117.092	962	69.37
28.51	31.7456	-3.35265	0.0373105	0.0971984	0.36798	-0.141934	0.132561	-0.14155	23.09	6779	858	817	3216.3	26981000	23191736800	614.8	70	790	672	1.12285	43054863500	3567	117.205	961	69.31
28.64	31.8258	-3.43967	0.0935004	-0.21582	0.254729	0.0999479	0.203395	-0.167945	24.37	68	863	819	3246.57	37867000	26041093900	614.4	82	790	699	1.12285	46911766900	3570	117.049	962	69.4
28.07	31.9013	-3.52315	0.145496	-0.51292	-0.2039	-0.0214765	-0.426033	0.391692	24.25	359	863	818	3244.81	26660000	26750557600	619	76	789	714	1.12285	50451840300	3578	117.174	966	71.1
27.61	31.9856	-3.58658	0.209909	-0.664383	-0.492366	-0.0983148	0.342598	0.180942	25.46	1020	858	821	3239.66	36507000	18295680800	616.6	41	790	725	1.12285	36416999700	3591	117.095	965	70.61
27.54	32.0738	-3.63342	0.276196	-0.612178	-0.270668	0.234493	-0.0156317	-0.706213	26.05	16	858	823	3241.93	56619000	19468761300	618.4	40	791	734	1.12285	38013440800	3586	116.994	965	71.73
28.5	32.1685	-3.66022	0.3384	-0.355908	0.271952	-0.372872	-0.332111	-0.0827186	27.24	117	856	823	3189.96	40295000	16904964100	619	51	791	728	1.12285	35303187900	3576	116.973	966	70.83
31.33	32.2639	-3.67341	0.37559	0.0188027	0.542739	0.469898	0.419643	0.970737	26.5	1	850	824	3188.63	25175000	13586211800	623	71	793	726	1.12285	28978899600	3540	117.082	966	71.55
28.58	32.3189	-3.71588	0.329702	0.34769	0.185161	-0.472651	-0.164793	-0.137098	26.73	3020	852	821	3177.79	21731000	18264557100	619.2	95	791	738	1.12285	34880978500	3519	117.08	967	71.18
28.58	32.375	-3.74083	0.261128	0.622209	-0.27269	0.432433	-0.100103	-1.00919	26.92	8	849	819	3253.6	26020000	20204196600	621.6	60	791	749	1.12285	35791875200	3531	117.072	967	71.72
29.48	32.4477	-3.7285	0.202277	0.805836	-0.318739	-0.398193	0.102368	0.360034	27.38	14	848	816	3263.12	20958000	18036711700	620.2	80	788	767	1.12285	35754179600	3531	117.383	963	71.62
30.96	32.5123	-3.70381	0.127123	0.794886	-0.087958	0.35889	0.0342684	0.897564	26.81	30	845	814	3250.2	18395000	14656212300	587.8	71	789	790	1.12285	32553994200	3522	117.323	961	71.97
28.5	32.5492	-3.68542	0.0205852	0.546209	0.0763073	-0.27497	-0.00970465	-0.518154	23.5331	6	845	811	3270.8	29346338	15079491000	588.2	75	788	893.615	1.12285	31519800400	3529	117.354	959	66.1983
28.73	32.594	-3.63176	-0.0547563	0.178294	0.174062	0.18037	-0.168629	-0.632273	26.81	38	847	813	3215.04	2.91344e+07	18935374500	596.8	79	785	877.516	1.12285	35321738700	3547	117.26	956	74.04
29.64	32.6527	-3.53268	-0.0766453	-0.206603	0.216455	-0.121903	0.261479	0.549873	27.45	146	845	816	3198.59	25810000	15561165000	600.2	60	783	821	1.12285	32836120700	3524	117.124	956	74.51
28.93	32.7059	-3.40613	-0.0643529	-0.552403	0.0923703	0.104218	-0.120717	0.317753	27.33	618	841	818	3201.61	28948000	14549869500	604.4	134	783	850	1.12285	27487216400	3500	117.423	956	74.57
28.38	32.7719	-3.22946	0.00660445	-0.751742	-0.127052	-0.102753	-0.160806	-0.414378	27.21	111	843	818	3123.83	25073000	15972207100	603.2	75	783	869	1.12285	32587912900	3526	117.355	954	74.35
29.7	32.8793	-2.97005	0.162087	-0.728879	-0.276127	0.0600223	0.324394	-0.0902984	25.78	67	843	821	3086.4	30720000	14200806800	607	52	784	889	1.12285	28087385400	3547	117.378	952	72.15
29.9	33.0085	-2.64871	0.349468	-0.557451	-0.319334	-0.0128671	-0.3198	0.0672867	26.3	1664	844	817	3062.5	16534000	15387092700	607.4	33	779	913	1.12285	29211488600	3541	117.341	952	72.04
30.49	33.1772	-2.24943	0.546518	-0.307174	-0.146439	-0.0670174	0.114989	-0.0264008	26.2	390	845	815	3078.34	14531000	11623337600	616.2	74	776	1011	1.12285	22230251776	3534	117.159	952	72.8
32.88	33.3693	-1.79457	0.678676	-0.113851	0.144293	0.116602	0.0842763	0.2031	25.25	667	839	815	2906.46	6264000	19747288200	610.8	64	766	1021.93	1.11845	32697226900	3532	116.666	949	71.24
32.88	33.5603	-1.31712	0.661841	-0.0840396	0.316486	-0.137885	-0.208063	-0.0358613	26.32	692	840	817	2926.39	21043000	13284765400	605	54	765	936	1.11845	25328176900	3597	116.68	945	69.88
32.98	33.7443	-0.830092	0.455336	-0.194457	0.262601	0.150931	0.276981	-0.420512	26.82	730	838	820	2893.76	22327000	11286735500	599.2	95	758	940	1.11845	23153051900	3607	116.471	945	70.37
32.99	33.935	-0.325204	0.0688474	-0.306949	0.0448406	-0.161205	-0.264371	0.221924	26.42	170	833	819	2850.95	21589000	10103739400	598.4	92	758	974	1.11845	20004113300	3600	115.867	944	70.39
33.95	34.1077	0.164935	-0.5096	-0.319094	-0.268622	0.162186	0.097002	0.531874	25.54	158	836	823	2939.21	32100000	14800384700	600.8	120	758	1013	1.11845	28230680800	3591	115.836	944	70.62
32.59	34.2513	0.623577	-1.24163	-0.130056	-0.413913	-0.102782	0.267729	-0.401549	24.95	1390	834	821	2903.71	22363000	10339186000	607.2	112	756	1026	1.11845	21202988200	3593	114.917	942	70.23
32.99	34.3985	1.08277	-2.00135	0.352694	-0.0818181	0.0188398	-0.536469	-0.465517	25.81	329	833	819	2883.61	21579000	10231346000	603	110	751	1043	1.11845	20834535300	3628	114.722	935	71.24
35.84	34.563	1.55347	-2.67771	1.03608	0.453108	0.0295088	0.387577	0.527283	25.89	274	836	820	2938.68	20323000	11016176900	600.6	45	747	1032	1.11845	23051970100	3611	114.994	929	71.77
35.82	34.6966	1.98032	-3.23812	1.59834	0.485022	-0.0232564	0.113235	0.270291	25.49	877	839	819	2955.71	20726000	11625827400	601.8	65	744	1032	1.11845	24838570100	3621	114.806	925	72.62
34.67	34.8281	2.3913	-3.55421	1.82112	0.00401803	0.0156912	-0.493868	-0.454793	24.92	907	837	820	2882.3	26129000	12845324500	597.4	65	742	1040	1.11845	26630164300	3577	114.474	920	72.21
35.45	34.9712	2.79903	-3.5309	1.53851	-0.462871	-0.038995	0.412917	-0.106092	25.12	1541	834	820	2870.6	16472000	10896347700	599.2	78	740	1041	1.11845	20947244200	3556	114.55	915	71.97
35.63	35.1247	3.19933	-3.127	0.693437	-0.469066	0.0802305	0.0163706	0.275872	25.32	539	832	822	2905.97	20131000	11102292000	595.4	78	734	1049	1.11845	21138702200	3560	114.626	913	72.18
35.71	35.2815	3.58087	-2.34926	-0.592796	-0.0515851	-0.148785	-0.429096	-0.0141022	26.3	311	835	824	2891.7	27286000	9834612800	592.4	97	734	1059	1.11845	20002690500	3558	114.784	909	70.99
36.94	35.4421	3.93985	-1.23654	-2.00268	0.373396	0.233286	0.458701	-0.0709058	25.99	8265	834	823	2852.52	27159000	9989778100	594	137	733	1068	1.11845	19734030900	3572	114.637	907	67.76
36.88	35.5914	4.25632	0.117161	-3.12338	0.408128	-0.31852	-0.0667697	0.0387786	25.4	131	836	820	2852.99	21878000	8093404800	589.6	81	734	1066	1.11845	16720549000	3584	114.637	903	68.69
38.66	35.747	4.54549	1.62907	-3.50078	0.11783	0.409228	-0.385649	-0.088206	25.51	2875	840	815	2892.38	4477000	10883087100	585.4	79	732	1149.35	1.11845	19672090200	3583	114.609	899	70.11
40.88	35.9155	4.81053	3.17615	-2.87255	-0.218914	-0.523205	0.463381	-0.0289039	25.4	1159	843	811	2909.91	23255000	11788624000	585.8	82	733	1082	1.11845	22331055700	3576	114.394	894	70.11
44.9	36.0726	5.02026	4.57684	-1.32094	-0.426114	0.625055	-0.133663	0.163114	25.45	9975	838	810	2914.7	15614000	9335544100	581	65	733	1107	1.11845	19895882100	3559	114.58	893	69.45
46.9	36.1941	5.14498	5.65741	0.789266	-0.343091	-0.642324	-0.253514	0.0277291	25.22	2198	839	809	2905.81	12903000	9420256100	579.6	49	733	1097	1.11845	20575878900	3555	114.753	893	66.87
51.59	36.3202	5.22468	6.34771	2.98212	0.162899	0.578664	0.434614	-0.116097	24.39	6240	840	805	2898.7	22923000	8922226700	570	113	732	1096	1.11845	19523058000	3576	114.698	890	64.49
52.43	36.4182	5.22197	6.51573	4.57576	0.616914	-0.451711	-0.346804	-0.125497	23.67	19340	838	798	2890.08	28682000	10072318000	574.8	102	734	1103	1.11365	21594355400	3584	114.577	886	61.28
53.85	36.4735	5.11904	6.09285	5.01574	0.517048	0.315623	0.130531	0.154955	24.49	12436	836	796	2862.28	35699000	8709709400	578.2	108	734	1122	1.11365	18846354100	3617	114.244	880	61.97
50.72	36.4433	4.87198	5.04225	4.02981	-0.110347	-0.104571	0.18617	0.308608	24.18	9426	839	789	2861.42	28523000	8864202000	576.8	76	735	1141	1.11365	18156104700	3631	114.214	876	60.63
45.65	36.3585	4.5212	3.49703	1.89979	-0.474077	-0.0359387	-0.234391	0.00677787	23.91	1832	839	788	2827.8	32198000	8553440300	582	80	733	1138	1.11365	17706441100	3639	114.207	873	61.67
41.09	36.2582	4.12075	1.66322	-0.71704	-0.0965876	0.119158	0.100059	-0.406655	25.13	1320	843	788	2852.13	12241000	9237506100	587	101	729	1125	1.11365	16658591800	3629	114.55	870	62.29
36.98	36.17	3.71295	-0.242415	-3.05155	0.479868	-0.144679	0.00986212	-0.121043	24.91	866	845	788	2925.72	31897000	14348280600	593.8	121	730	1105	1.11365	26052579600	3599	114.08	868	62.29
33.78	36.0965	3.31207	-2.03752	-4.48168	0.348264	0.0826686	-0.0232994	0.501076	24.75	451	845	788	2909.38	20717000	11917885300	593.6	91	730	1080	1.11365	24025577500	3640	113.661	868	59.97
30.55	36.0379	2.92851	-3.56277	-4.66671	-0.485939	0.0454953	-0.0516411	0.158342	24.9	3127	846	787	2910.74	26947000	9633171800	589.2	95	730	1062	1.11365	21295779100	3633	113.779	862	61.31
28.65	36.0225	2.6015	-4.65802	-3.58353	-0.934347	-0.240508	0.0737286	-0.635048	24.99	2015	847	785	2881.97	18022000	10181700400	589.2	141	731	1085	1.11365	21543579600	3678	113.79	862	62.01
31.19	36.0624	2.34892	-5.24135	-1.60733	-0.290482	0.376891	-0.0926354	-0.286939	24.96	6534	843	780	2887.62	15665000	7297667800	591.2	38	728	1093	1.11365	15396496000	3636	114.042	862	60.94
34.31	36.1138	2.12527	-5.36348	0.557974	0.736572	-0.471458	-0.051477	0.651745	25.05	5472	840	778	2890.16	27998000	7069226600	597.6	48	729	1135	1.11365	14770532000	3647	114.076	865	62.14
37.74	36.1568	1.90882	-5.09162	2.24705	0.962905	0.503234	0.299288	0.398702	24.89	10989	843	775	2917.8	29882000	12559571500	596.4	43	730	1179	1.11365	23075697300	3651	114.297	867	61.82
34.79	36.1601	1.66805	-4.52528	3.02277	0.100584	-0.401168	-0.361167	-0.684962	25.03	7256	838	775	2987.12	19869000	16887207300	600.8	54	730	1194	1.11365	29101153700	3713	114.566	872	64.45
36.54	36.1841	1.47121	-3.65916	2.92786	-0.738365	0.203471	0.207208	-0.327126	25.24	781	841	776	3001.98	23186000	15363515500	604.6	26	731	1239	1.11365	28697383500	3711	114.122	874	65.2
36.99	36.2281	1.32143	-2.58127	2.17121	-0.688401	0.00935387	0.00741848	0.629645	26.31	739	839	780	3008.15	39665000	10008462100	606.4	137	734	1258	1.11365	21049389400	3720	113.758	878	64.86
36.96	36.2908	1.21817	-1.40149	1.08043	0.0217731	-0.2273	-0.227028	0.212295	26.37	480	844	781	2982.07	48978000	12407591200	605.4	128	734	1280	1.11365	24369924400	3742	113.612	878	65.05
37.62	36.3537	1.14091	-0.255855	-0.0329693	0.482211	0.397304	0.330408	-0.61356	27.35	87	843	780	2976.28	29565000	8182028300	595.6	132	737	1317	1.11365	17444953300	3698	113.71	883	66.49
36.73	36.4071	1.07831	0.743706	-0.916314	0.279083	-0.471619	-0.24514	-0.103256	26.85	470	841	782	2996.79	29865000	10531635800	596.8	102	737	1340	1.11365	19539704900	3691	113.835	887	66.55
38.48	36.4623	1.042	1.53711	-1.40751	-0.106682	0.439846	0.0414731	0.626442	26.24	543	840	782	2978.88	24944000	8476613900	603.8	54	738	1354	1.11365	18143152300	3691	113.888	888	66.55
37.76	36.5058	1.01662	2.06154	-1.52409	-0.143733	-0.306205	0.150353	-0.0326187	26.87	1123	836	779	3044.9	21064000	15837034000	598.8	97	738	1381	1.13707	25084043300	3653	114.537	896	65.06
38.23	36.5374	1.00219	2.30607	-1.35684	0.140208	0.116977	-0.195217	-0.565229	26.68	996	830	781	3043.94	22887000	13186349600	599.8	160	737	1446	1.13707	21452062400	3669	114.178	912	62.4
39.42	36.565	1.0077	2.30355	-1.01725	0.245586	0.104974	0.126671	0.184704	26.47	506	833	780	3015.26	20723000	11199260300	589	132	740	1549	1.13707	21229617300	3716	114.11	911	63.82
39.01	36.5892	1.03506	2.10636	-0.608573	-0.100407	-0.308276	-0.0158346	0.486146	25.97	369	832	782	3005.25	22664000	9934225600	585.4	59	745	1700	1.13707	19441513300	3690	114.242	910	63.3
39.1	36.6476	1.12545	1.82722	-0.145677	-0.459893	0.443063	-0.052955	-0.277481	26.34	2513	828	782	3011.06	21091000	7400652700	589.8	69	743	1740	1.13707	15675542900	3691	114.191	916	64.23
38.55	36.7329	1.26961	1.51751	0.295632	-0.370871	-0.541078	-0.0428596	-0.508399	26.77	10875	827	782	2933.36	20177000	10953908600	586.4	80	744	1725	1.13707	21154126800	3665	114.406	910	64.11
40.85	36.8497	1.46743	1.22467	0.65097	0.145011	0.547319	0.124522	0.30475	26.52	9797	822	782	2928.23	20725000	7484273200	583	44	745	1759	1.13707	14511060400	3660	114.564	907	64.16
40.65	36.9578	1.66934	0.92475	0.805607	0.480882	-0.48357	-0.106935	0.429081	28.15	1733	820	782	2915.3	48753000	7283394800	581.8	90	750	1777	1.13707	13548353800	3657	114.602	907	67.01
40.81	37.0566	1.86761	0.635416	0.759411	0.303374	0.389918	0.0104201	-0.264274	28.26	34538	825	786	2917.76	38126000	7531196500	583.2	92	750	1816	1.13707	14369252200	3690	114.432	908	66.52
39.53	37.1395	2.04916	0.365219	0.564784	-0.156896	-0.272012	0.127875	-0.349577	28.76	22930	822	787	2930.55	27210000	7546596700	582	39	753	1865	1.13707	13779475900	3667	114.336	901	66.72
39.74	37.2087	2.2112	0.129964	0.317247	-0.376545	0.169256	-0.178917	0.242983	29.02	1341	824	787	2942.19	32837000	10120522200	581	86	754	1928	1.13707	16764339700	3693	114.28	903	66.48
39.67	37.2652	2.35019	-0.0607572	0.103477	-0.140922	-0.084385	0.110939	0.324774	28.44	48211	825	786	2937.62	27330000	8073095200	584	85	755	2011	1.13707	13181175100	3731	114.39	902	64.35
39.43	37.3051	2.4576	-0.210366	-0.03786	0.229493	0.0335951	0.0446251	-0.211834	28.43	7787	830	783	2931.69	24428000	9518388500	576.6	53	755	2064	1.13707	14963161600	3784	114.495	897	63.66
39.16	37.3087	2.50913	-0.34328	-0.127671	0.289681	0.0143596	-0.147265	-0.299128	27.74	755	837	781	2901.18	23473000	8749644500	579.6	45	754	2130	1.13707	14988882800	3866	114.349	897	61.93
39.29	37.289	2.51729	-0.438909	-0.151583	0.0780614	-0.0140639	0.210549	0.289037	28.85	3943	845	780	2924.2	27319000	8808614900	586	51	754	2170	1.13707	14946955300	3976	114.219	896	62.47
39.25	37.2471	2.48347	-0.48832	-0.122278	-0.0906149	-0.0103757	-0.166592	0.306394	28.95	21913	838	782	2886.97	27681000	9210137700	586.2	65	755	2191	1.13707	18067496000	3951	114.33	893	63.26
38.65	37.1932	2.41995	-0.472789	-0.049618	-0.0327938	0.0727754	0.0465904	-0.331364	29.77	18397	835	784	2899.94	25083000	7131334600	593	49	753	2165	1.13707	12931050800	3951	114.503	886	63.83
38.9	37.1297	2.3316	-0.387159	0.0386282	0.077452	-0.149432	0.125195	-0.28489	29.15	472	833	784	2923.28	20604000	9094068400	593.2	67	752	2014	1.13707	15524576200	3980	114.697	883	63.18
39.26	37.0729	2.2374	-0.219063	0.126604	0.012807	0.222464	-0.261663	0.397167	28.98	27693	834	790	2937.36	30772000	9374041700	592.4	57	753	1947	1.13707	14568438500	3977	114.763	882	63.39
38.9	37.0107	2.12604	-0.00223917	0.153653	-0.227674	-0.288221	0.236497	0.204445	28.25	17050	834	789	2944.54	24376000	8325930000	591	57	752	1937	1.13707	13934338800	3966	114.812	885	63.46
38.91	36.9469	2.00269	0.241047	0.10199	-0.282732	0.345069	-0.0142628	-0.431576	28.38	12370	834	786	2941.01	26430000	8481437000	591.4	56	754	1922	1.13707	12799184600	3963	114.725	881	63.71
38.7	36.884	1.87101	0.482692	-0.0160051	0.0667977	-0.386021	-0.276223	-0.11515	27.87	11623	838	786	2952.34	30340000	9412395500	587.4	51	756	1899	1.13707	14831646200	3977	114.851	879	64.72
40.66	36.8169	1.72602	0.681784	-0.174322	0.489287	0.391557	0.399796	0.42393	27.95	26	836	788	2932.51	27885000	8215115500	587.8	74	755	1868	1.13707	14105234800	3971	114.837	884	65.17
38.6	36.7248	1.54648	0.783882	-0.340157	0.425088	-0.33094	-0.210175	0.0332089	29.42	5174	833	788	2908.77	20521000	8411418000	583.4	73	755	1812	1.11566	14238981300	3869	115.033	884	60.5
38.07	36.6229	1.35108	0.794495	-0.401032	-0.117104	0.239047	-0.115828	-0.305801	29.23	28468	834	789	2867.84	20358000	10833589700	580.6	51	757	1788	1.11566	18488844300	3913	114.082	883	61.89
38.08	36.5217	1.15432	0.726537	-0.274036	-0.581866	-0.122402	0.348083	0.0285097	28.67	1943	839	791	2821.5	14641000	10132598100	577	105	756	1774	1.11566	16741942300	4067	112.67	880	59.81
37.52	36.4288	0.967375	0.595255	0.0429968	-0.461724	-0.0188856	-0.343204	0.161436	28.38	3427	844	790	2777.56	17764000	12983387100	578	108	752	1734	1.11566	23112372700	4040	112.487	879	58.94
38	36.3434	0.791431	0.407691	0.449026	0.135088	0.158679	0.0891675	-0.0664708	28.25	5301	847	790	2768.68	21473000	8423871600	578.4	82	751	1712	1.11566	15771675200	4124	112.422	876	56.23
37.98	36.2642	0.625778	0.17078	0.779732	0.586637	-0.299068	0.211749	-0.0403908	28.51	42303	855	789	2794.55	21593000	8845770700	577.6	83	751	1720	1.11566	14953956400	4209	112.239	876	57.38
37.84	36.1704	0.448805	-0.128137	0.848613	0.391326	0.426634	-0.359983	0.0241938	28.1	22535	858	790	2774.75	22302000	8529558000	574.4	69	751	1748	1.11566	14824029300	4191	112.164	874	58.53
36.25	36.0583	0.257801	-0.468934	0.586639	-0.197278	-0.491091	0.316131	-0.00677641	26.68	103612	852	793	2814.99	32188000	8208305600	578.4	95	752	1774	1.11566	13156343300	4168	112.032	873	58.57
35.27	35.9438	0.0725007	-0.794955	0.0826602	-0.471914	0.497577	-0.0705349	0.106472	27.08	124371	859	790	2797.26	25296000	7650030200	573.2	124	746	1864	1.11566	13091650500	4309	112.017	873	61.3
33.29	35.829	-0.102037	-1.06439	-0.500411	-0.170699	-0.447726	-0.253198	-0.00177231	26.89	57631	855	800	2808.91	28224000	9120259000	579	113	749	1950	1.11566	14401464100	4170	112.881	873	59.48
33.53	35.7206	-0.255606	-1.23388	-0.956421	0.290562	0.346459	0.456814	-0.235897	25.97	11984	854	801	2815.8	34168000	8859883200	580.6	103	750	2047	1.11566	15277215200	4230	112.794	874	58.23
32.61	35.624	-0.380253	-1.27247	-1.11672	0.336391	-0.217191	-0.403966	0.0472372	25.97	528	858	799	2823.82	28307000	8831916900	583.8	104	750	2088	1.11566	14858234400	4231	112.648	873	58.64
33.51	35.546	-0.467831	-1.16452	-0.911082	-0.0861744	0.0516568	0.0566166	0.322025	26.55	276330	854	800	2883.1	19897000	13932701300	582.8	133	746	2067	1.11566	21454666800	4194	112.636	872	59.74
33.55	35.4738	-0.532361	-0.937326	-0.423346	-0.480013	0.111478	0.351324	-0.193071	26.24	4325	856	801	2880	21556000	10860208800	585	171	743	2059	1.11566	18967720600	4183	112.453	872	60.03
33.55	35.412	-0.570313	-0.611363	0.193434	-0.3069	-0.251669	-0.542104	-0.363811	26.01	4325	857	801	2880.33	23050000	8229988000	583.2	125	743	2061	1.11566	15901966500	4196	112.295	873	60.3
36.48	35.3581	-0.586838	-0.22933	0.72837	0.283882	0.3193	0.329812	0.322058	25.65	38898	858	800	2883.44	28740000	8580779200	587	104	745	2118	1.11566	14920621500	4207	111.926	871	59.92
36.33	35.2715	-0.627783	0.114847	0.948716	0.553575	-0.287999	0.14196	0.31745	25.08	22754	856	799	2897.43	28283000	8795458300	585.8	133	749	2168	1.11566	15915682600	4208	112.057	871	59.34
35.17	35.166	-0.679476	0.407697	0.832416	0.246108	0.224076	-0.413484	-0.309205	25.82	100851	862	795	2863.57	12878000	9385926900	586.6	65	750	1981.23	1.11566	16989536300	4392	110.944	869	58.7
35.17	35.0621	-0.718957	0.658436	0.496726	-0.246371	-0.141886	0.299953	-0.223196	25.4	100851	867	786	2902.19	26455000	12473147800	590.2	55	752	2213	1.11566	20814179400	4422	110.944	864	59.51
34.94	34.9589	-0.746232	0.853957	0.0866266	-0.442194	0.0514485	0.0341457	0.243037	26	5377	872	784	2893.76	54842000	8875081200	581	47	751	2267	1.11566	18309790300	4546	110.707	863	60.49
34.57	34.8607	-0.756833	0.989239	-0.248195	-0.210479	0.0261188	-0.273948	0.156714	26.45	38386	874	786	2890.92	44484000	8408338700	579	121	752	2277	1.11566	17861308200	4640	111.043	863	61.08
34.57	34.7638	-0.755207	1.05226	-0.42102	0.147854	-0.0842064	0.199632	-0.180956	26.31	17485	874	786	2886.24	24543000	9669515000	583.4	98	750	2378	1.11566	19395995100	4561	111.243	862	60.43
34.93	34.6664	-0.744448	1.03647	-0.417766	0.28525	0.108677	0.0955673	-0.132106	25.18	71121	883	783	2924.11	30580000	11028934900	584.6	100	752	2442	1.10979	20278680700	4561	111.059	860	58.66
34.78	34.5552	-0.7395	0.928725	-0.302419	0.139877	-0.0831232	-0.306439	0.112827	25.22	16213	891	779	2930.15	49665000	9771463100	584.2	74	754	2501	1.10979	18900121600	4609	111.087	858	58.26
34.89	34.4448	-0.725606	0.758819	-0.127327	-0.0181735	0.0238645	0.239332	0.192914	25.52	13480	894	781	2957.41	40456000	12662861500	590.2	91	753	2518	1.10979	22549590700	4807	111.186	857	60.7
34.29	34.3215	-0.717633	0.527982	0.0101108	-0.0711635	0.0511517	0.0545508	-0.0977353	25.53	56123	896	784	2985.86	34362000	18165623100	592.2	124	758	2499	1.10979	30543870600	4829	111.082	857	60.95
33.31	34.1831	-0.717194	0.260143	0.0677779	-0.0579523	-0.0878426	-0.281871	-0.220797	25.08	30286	895	788	2999.6	29098000	12188237600	593.6	95	760	2462	1.10979	21682603500	4570	111.316	863	61.54
33.89	34.0609	-0.68976	0.0249911	0.0992533	-0.0128398	0.0713513	0.268388	0.165711	25.01	4702	890	788	3024.74	36018000	14680975400	592	152	764	2422	1.10979	24337775200	4469	111.178	863	62.59
33.5	33.9432	-0.647238	-0.168858	0.10255	-0.0545245	-0.0294466	-0.0965891	0.151406	26.72	15521	890	789	3021.2	53987000	13088938600	590.4	148	764	2393	1.10979	24001294700	4425	111.502	871	62.38
32.65	33.8308	-0.589343	-0.307385	0.0936346	-0.109594	-0.0248681	-0.0760121	-0.220157	26.27	19994	891	790	3008.81	56069000	13159487500	591	157	766	2366	1.10979	22983736200	4485	111.432	870	60.81
32.99	33.7315	-0.508713	-0.377275	0.0924426	-0.0219265	0.0626261	0.122044	-0.074413	26.43	23801	893	789	3031.24	31026000	11024127300	581.6	157	767	2312	1.10979	19696870100	4460	111.799	870	60.38
32.98	33.6311	-0.422382	-0.403492	0.0705566	0.139261	-0.0870385	-0.0952654	0.199824	27.02	965	891	796	3030.75	22819000	11025980500	582.6	50	770	2311	1.10979	22187895900	4401	111.996	875	69.02
32.95	33.5275	-0.335121	-0.402402	0.0172452	0.189701	0.0979328	0.0905168	0.0140299	26.2	11908	881	804	2978.12	27352000	11369431700	584.8	47	777	2283	1.10979	22333806100	4389	111.762	878	64.55
32.37	33.4094	-0.260355	-0.399836	-0.0715982	0.0283188	-0.0784996	-0.110124	-0.15158	25.44	27320	879	812	2985.66	29909000	8205615200	583.8	49	783	2266	1.10979	16804669900	4415	111.762	876	63.6
32.65	33.2911	-0.183918	-0.386343	-0.141088	-0.159376	0.0452967	0.125613	0.0811952	25.94	4317	878	810	2999.28	27261000	8598423800	582	110	790	2192	1.10979	16269061500	4378	111.629	874	64.4
32.08	33.166	-0.113019	-0.374382	-0.164358	-0.182328	-0.00551486	-0.0584128	0.0636097	26.51	80206	878	808	3006.45	30837000	10345595500	576.4	68	816	2131	1.10979	18214530200	4413	111.731	876	64.28
32.6	33.0491	-0.032188	-0.34839	-0.100496	0.0122504	-0.0252288	-0.09814	-0.116409	25.78	24	881	806	2977.08	21713000	9403622500	573	96	818	2108	1.10979	16813945000	4529	111.41	884	64.77
32.88	32.937	0.0542416	-0.316652	0.0266781	0.187012	0.01393	0.226513	-0.00158663	25.52	37	882	806	2985.34	21643000	8778323000	572.2	101	810	2116	1.10979	16390276100	4583	111.643	884	63.1
32.97	32.8157	0.129959	-0.300985	0.147752	0.108354	0.0521479	-0.223401	0.105649	25.19	40	879	807	2955.43	25591000	8952083500	576.2	103	809	2053	1.10979	16854313500	4578	111.421	878	62.39
32.95	32.6948	0.204539	-0.287991	0.232069	-0.0886924	-0.153594	0.0979267	-0.00739025	25.62	3247	877	807	2929.09	21151000	10269830100	573.6	105	810	1963	1.10979	18893254100	4445	111.515	878	62.74
32.85	32.5787	0.282118	-0.268076	0.251631	-0.146869	0.265325	0.0754732	-0.10053	25.29	872	873	809	2932.17	24525000	7400394700	568	97	809	1857	1.10979	13290577700	4330	111.727	877	61.91
32.61	32.4603	0.35434	-0.245788	0.179026	-0.0205424	-0.369518	-0.218599	-0.00651715	24.72	2916	872	809	2905.19	24623000	6593131300	570.2	130	808	1823	1.10979	11664681100	4275	111.597	876	60.78
33.42	32.3448	0.425867	-0.210083	0.0343827	0.128668	0.447785	0.264216	0.116541	22.53	5338	872	800	2913.57	32714000	7665786000	567.2	38	803	1801	1.09627	12553581200	4297	111.442	876	58.24
32.13	32.2239	0.487745	-0.164702	-0.15022	0.101734	-0.478286	-0.175067	0.00841671	22.65	9335	875	804	2924.86	38825000	7585451200	566.8	51	801	1873	1.09627	13042414400	4429	111.423	876	58.32
32.43	32.1199	0.563129	-0.0775325	-0.283	-0.0332492	0.448378	-0.00740958	-0.104264	23.26	25050	874	804	2947.71	35437000	7922269400	567	58	800	1969	1.09627	13423975200	4374	111.524	881	59.1
32.12	32.0225	0.64009	0.0366516	-0.339163	-0.155938	-0.383749	0.14575	-0.0793769	24.44	1002	873	804	2973.66	44881000	9341257700	565.6	38	799	1924	1.09627	16120374600	4355	111.78	879	60.51
32.95	31.9332	0.718359	0.169822	-0.307392	-0.139779	0.286141	-0.185991	0.107261	24.15	537	871	804	3007.88	19511000	12239361100	561.8	54	797	1916	1.09627	20861480200	4313	112.22	880	59.35
32.78	31.8424	0.785525	0.296445	-0.216542	-0.00204545	-0.173662	0.120568	0.128417	25.71	1466	869	802	2991.05	32919000	8527394900	559	61	794	1898	1.09627	15537690400	4325	112.016	882	58.74
32.98	31.7475	0.837062	0.400242	-0.0937976	0.149205	0.0684029	0.00696367	-0.123825	26.3	464	869	800	2978.71	34066000	8322970700	557	33	792	1897	1.09627	14988549600	4254	111.627	879	59.42
32.98	31.6558	0.879211	0.480241	0.0499917	0.204334	0.0250073	-0.101427	-0.14936	26.06	10097	868	792	2977.33	36317000	6486374500	558.4	54	788	1861	1.09627	12252761400	4291	111.614	879	59.91
33.22	31.5732	0.916861	0.533869	0.194354	0.0851106	-0.116755	0.093688	0.13885	25.87	50509	868	792	2938.14	23784000	8232114000	558.8	80	789	1855	1.09627	14999067800	4302	111.365	878	59.42
32.98	31.4828	0.929996	0.529964	0.278884	-0.187252	0.196211	-0.04085	0.125953	25.92	117432	866	789	2939.62	14917000	7418291800	558.8	95	783	1846	1.09627	13247510700	4342	111.275	877	58.96
32.3	31.3836	0.916023	0.463414	0.285817	-0.338356	-0.238877	0.041939	-0.119363	25.65	13894	865	785	2954.38	26763000	6891856600	558.8	59	776	1806	1.09627	11748204800	4310	111.191	874	59.7
32.45	31.281	0.880216	0.346724	0.235454	-0.119726	0.253108	-0.0671898	-0.078766	24.75	7770	866	780	2941.62	29276000	7019862500	556.8	55	777	1779	1.09627	12381288100	4321	111.346	874	61.17
32.45	31.1834	0.830959	0.200098	0.160527	0.317659	-0.250255	0.0348879	0.0872848	25.44	12517	868	781	2940.92	23980000	7133457500	555.4	64	776	1785	1.09627	12654029000	4309	111.42	875	61.67
32.2	31.0698	0.745406	0.0101107	0.0479656	0.456665	0.232252	0.064527	0.00770856	24.96	12246	869	781	2954.93	26388000	7745362000	560	44	774	1801	1.09627	13686070600	4418	111.468	875	62.02
31.04	30.9391	0.623271	-0.20311	-0.0705171	0.10966	-0.164241	-0.113275	0.0285013	25.11	8427	872	778	2980.05	20452000	9740602000	562.4	54	773	1803	1.09627	17373148100	4426	111.694	874	61.57
30.5	30.8101	0.486888	-0.386273	-0.12355	-0.335109	0.0676309	0.100142	0.0892425	25.44	28096	872	778	2954.18	34289000	8225707500	556.2	78	772	1802	1.09627	16611005800	4346	111.631	874	61.59
30.07	30.6984	0.355274	-0.494109	-0.0769488	-0.412988	0.0259672	-0.055497	-0.195218	25.99	8454	872	775	2939.32	26849000	7787292300	556.6	99	770	1782	1.09627	15879811000	4366	111.636	872	60.61
30.06	30.5983	0.223419	-0.522106	0.015693	-0.119441	-0.133498	-0.0585789	-0.194329	25.6	11452	871	773	2929.06	34289000	8671453900	543.6	106	770	1731	1.09627	16157148300	4366	111.73	872	60.23
30.95	30.4964	0.076868	-0.489343	0.0596371	0.185253	0.232904	0.164147	0.364368	25.28	1523	871	771	2958.2	23160000	10068961200	542	107	765	1697	1.11545	15990737300	4400	111.856	873	61.69
30.06	30.3797	-0.0979518	-0.419166	-0.0102108	0.248642	-0.292563	-0.155081	0.251144	25.62	4962	872	767	2975.49	27098000	10419385500	545	102	760	1675	1.11545	16724836400	4398	111.814	872	62.13
29.6	30.2592	-0.287756	-0.304685	-0.158658	0.172793	0.321521	0.0570943	-0.509821	25.5	13592	870	768	2991.56	23101000	11291188000	546	84	757	1656	1.11545	17989159300	4373	112.339	872	62.96
28.69	30.1351	-0.48995	-0.153356	-0.313914	0.0860487	-0.313358	0.0726901	-0.24965	24.78	2270	866	768	2978.6	26432000	9731295200	543.6	72	756	1533	1.11545	16526354700	4249	112.339	870	61.74
29.64	30.0182	-0.690451	0.0360402	-0.374504	-0.0245787	0.266107	-0.155715	0.685632	24.93	16183	865	768	2978.71	18519000	8725489800	544.2	73	755	1428	1.11545	13695267800	4271	112.702	870	62.29
28.99	29.8968	-0.899346	0.232239	-0.298793	-0.247614	-0.192427	0.122065	0.155441	24.83	31423	862	767	2964.18	23133000	9710694800	552.6	90	750	1378	1.11545	14974210700	4114	112.883	869	62.51
28.16	29.7828	-1.10103	0.432421	-0.0579193	-0.380153	0.117987	0.0339202	-0.816888	24.92	12278	858	764	2909.97	19159000	9415562100	549.8	101	754	1345	1.11545	15791610500	4091	112.736	867	62.18
28.87	29.6964	-1.27205	0.638826	0.312975	-0.150868	-0.0865216	-0.226208	-0.0267299	24.11	8187	853	762	2914.82	51228000	7654306900	550.6	64	754	1354	1.11545	12972915400	4097	112.812	865	62.06
30.79	29.618	-1.43356	0.793388	0.637036	0.264311	0.057724	0.196143	0.808648	24.38	59182	851	760	2905.24	30011000	7674907800	557	54	752	1365	1.11545	12976584100	4150	112.687	865	62.37
29.86	29.512	-1.62387	0.821409	0.713708	0.434649	-0.00927019	0.0882983	-0.132653	23.95	49462	850	759	2909.87	46250000	8700844600	556	74	754	1364	1.11545	12914544800	4152	112.578	865	62.28
28.1	29.3886	-1.8307	0.725999	0.51102	0.263489	-0.00572718	-0.29866	-0.647006	23.84	26676	848	759	2891.34	44964000	8373091700	554	94	754	1357	1.11545	13551946300	4118	112.644	863	63.3
28.59	29.2676	-2.02951	0.543012	0.125911	-0.0506591	-0.00850118	0.232134	0.298348	23.38	13195	847	760	2909.2	33605000	7664599300	551.4	60	754	1338	1.11545	12443317700	4116	112.517	864	62.44
27.52	29.1472	-2.2188	0.291254	-0.312138	-0.322345	0.0364143	0.0577396	0.416523	23.43	98720	847	761	2933.99	39397000	8216102500	552.6	73	752	1304	1.11545	13541760400	4185	112.328	857	60.91
25.06	29.0293	-2.39304	0.00174587	-0.648036	-0.393054	-0.0581153	-0.315981	-0.376644	24.02	256957	848	760	2911.05	36581000	7681533300	552.4	80	751	1260	1.11545	13735753000	4170	112.166	856	62.4
25.76	28.9378	-2.5238	-0.265954	-0.734485	-0.160378	0.0415065	0.298139	-0.163515	23.93	104928	844	761	2903.64	22677000	6913053800	555.6	101	744	1255	1.11545	12345860700	4163	112.161	853	63.97
25.57	28.8525	-2.63111	-0.513903	-0.584523	0.172918	-0.0163113	-0.0732631	0.267318	24.57	96399	846	764	2885.29	28357000	9104263900	554.4	106	743	1284	1.11545	15862336500	4161	112.213	851	63.39
25.3	28.7775	-2.71005	-0.719718	-0.260955	0.381241	-0.0100086	-0.162725	-0.0397422	24.43	118393	847	766	2906.17	17799000	10606628900	555.6	27	743	1351	1.11545	17858742900	4111	112.426	848	63.65
25.3	28.7116	-2.76211	-0.872719	0.110375	0.295477	0.00939525	0.207336	-0.112673	24.38	139871	844	762	2907.06	26822000	11151353700	551.8	40	742	1426	1.11545	17000466300	4129	112.389	847	64.27
25.15	28.6358	-2.80794	-0.988604	0.370127	-0.0837862	0.022041	-0.074282	0.144956	25.11	114176	844	764	2903.19	30591000	7643730500	546	34	743	1440	1.11545	13386220500	4148	112.648	852	64.06
24.95	28.5515	-2.84538	-1.0544	0.450044	-0.413461	-0.0505974	-0.0287368	-0.0231039	25.01	339625	843	767	2889.69	20809000	6523011900	546.2	89	744	1467	1.11545	11952246800	4134	112.567	850	63.87
24.74	28.4852	-2.8449	-1.02556	0.394139	-0.313557	0.0681404	0.0103189	-0.149064	25.22	185071	841	766	2871.98	37629000	7414433100	553.8	55	744	1528	1.11545	12261296800	4135	112.67	849	62.43
25.16	28.4373	-2.80579	-0.901498	0.241835	0.0872565	-0.1122	0.00617911	0.0900645	24.33	99584	839	765	2875.81	36732000	7741217300	554	84	740	1568	1.10111	12875580600	4127	112.421	847	60.92
25.21	28.3883	-2.75009	-0.719468	0.0166541	0.314656	0.167656	0.0304086	0.0623857	24	83097	838	768	2884.7	41068000	7361124000	551.6	105	737	1606	1.10111	12377874200	4128	112.158	846	60.82
25.02	28.3402	-2.67709	-0.493956	-0.20611	0.188783	-0.21161	-0.0856667	-0.0982572	24.74	434921	839	770	2878.12	43876000	7968338500	552	107	737	1599	1.10111	12554365300	4249	111.765	846	63
25.17	28.3016	-2.57882	-0.233245	-0.343943	-0.0671247	0.222052	0.0890481	0.0326949	24.69	136132	840	774	2899.47	52930000	8905119300	553.6	79	739	1575	1.10111	14316309600	4174	112.085	843	63.39
25.21	28.2593	-2.47089	0.0246271	-0.377653	-0.198969	-0.198302	-0.0303761	0.0334594	24.94	63864	840	775	2912.01	40392000	7864888700	552.8	133	739	1558	1.10111	13412887800	4148	112.139	836	64.39
25.3	28.2211	-2.34645	0.269077	-0.290375	-0.103515	0.148992	-0.0417174	-0.0763648	25.13	167573	840	777	2914.48	36257000	9535380600	544.6	108	735	1551	1.10111	16079652700	4080	112.153	836	64.25
26.33	28.1854	-2.20893	0.479665	-0.116937	0.0499791	-0.0920675	0.0628572	0.0317712	24.94	81090	841	775	2917.32	50668000	8626292800	539	115	735	1528	1.10111	17012399800	4082	112.191	836	64.34
27.14	28.1441	-2.06867	0.631605	0.0730617	0.0695351	0.0402818	-0.0276928	0.0854123	24.48	130143	842	775	2924.42	44224000	9976548000	535.6	103	736	1460	1.10111	16554108700	4083	112.159	836	63.72
27.22	28.1027	-1.92124	0.724183	0.231784	0.0111153	0.00970672	0.00143771	-0.0730075	25.07	18451	846	774	2915.7	62198000	8470833000	535	90	736	1388	1.10111	15176080400	4128	111.924	837	64.2
27.29	28.0673	-1.76125	0.763588	0.325439	0.0210751	-0.0585805	-0.0196359	-0.076456	24.02	41718	844	773	2967.68	50344000	14857134900	536.4	137	737	1355	1.10111	21197858500	4103	112.456	841	65.22
27.3	28.0358	-1.59286	0.747252	0.321463	0.0704927	0.0865113	0.0281043	0.0828264	24.86	13744	843	778	2984.39	34002000	14848667000	544	74	735	1315	1.10111	21186211900	4151	112.242	842	65.34
27.33	27.9913	-1.43572	0.659248	0.196987	0.00794035	-0.0805851	0.0130642	0.0491539	25.94	38169	844	779	3022.42	22713000	20116293700	542	69	734	1281	1.10111	29303225400	4155	112.282	842	66.1
27.18	27.9482	-1.27575	0.530299	0.0192628	-0.10441	0.0604619	-0.0439261	-0.0257985	26.46	6798	844	779	3017.04	19170000	15135176400	544.8	85	734	1221	1.10111	24408969100	4159	112.334	843	66.17
26.8	27.9069	-1.11298	0.37888	-0.144679	-0.123309	-0.040178	0.0162362	-0.0509984	26.73	174811	846	779	3017.07	13774000	11790055800	547	53	733	1151	1.10111	20862426400	4143	112.147	837	66.54
27.09	27.8772	-0.938191	0.232655	-0.229539	0.0144268	0.0198935	0.0461561	-0.0357603	26.55	20500	848	780	3004.94	20267000	12126766200	551.6	64	733	1123	1.10111	21507575500	4168	112.104	837	66.14
27	27.8492	-0.763598	0.0901713	-0.235189	0.138846	-0.0249979	-0.117214	0.0342795	26.42	26536	849	776	2962.75	14118000	12281624600	554.2	60	737	1103	1.10111	20571661700	4230	112.172	834	66.39
27.11	27.8174	-0.597271	-0.0483616	-0.185497	0.0905579	0.0670511	0.127435	0.0984399	25.96	78238	848	774	2982.68	6487000	9598904500	554	102	739	1090	1.10111	16303025000	4333	112.229	835	67.2
27	27.78	-0.442517	-0.176993	-0.106921	-0.0659976	-0.135969	-0.0149505	-0.0226736	35.4089	75426	852	776	2981.88	29346338	9493889000	552.2	54	739	1227.07	1.10111	17565402800	4371	112.499	837	61.635
26.71	27.7438	-0.293247	-0.279693	-0.0137279	-0.121981	0.227863	-0.158528	-0.150791	25.96	43200	851	776	3007.35	2.21318e+07	10886064000	550	100	738	1169.67	1.10111	18244042600	4426	112.334	838	67.92
26.98	27.7055	-0.153828	-0.354986	0.0674271	-0.0166074	-0.333383	0.252912	0.0251459	26.58	54937	851	778	3005.04	7547000	15092641100	552.6	95	738	1245.06	1.10111	24710277900	4395	112.185	834	68.16
27.86	27.6648	-0.0257486	-0.401484	0.119554	0.109292	0.435958	-0.166825	0.205552	24.96	143655	851	782	3040.02	14662000	15597148800	557.2	119	736	1282.16	1.10111	24806653000	4400	112.091	834	68.47
26.66	27.6108	0.0792802	-0.429535	0.129455	0.0909	-0.498187	-0.0530207	-0.0387299	24.51	146899	851	785	3050.12	8600000	12326425800	556.8	97	736	1180.79	1.10111	21742902200	4446	112.299	834	66
27.96	27.5722	0.192016	-0.401535	0.153572	0.0063008	0.504767	0.292117	-0.206818	24.26	3005	849	786	3085.2	15542000	18211677200	556.6	105	733	976	1.10111	29247020800	4377	112.37	834	66.25
26.93	27.528	0.290254	-0.346314	0.161752	-0.102287	-0.465897	-0.428081	-0.0131842	24.88	116	850	786	3083.79	12504000	14282624400	552.2	130	732	907	1.10111	26149666700	4452	112.335	834	68.6
28.8	27.4981	0.39446	-0.248835	0.168616	-0.106636	0.385353	0.346955	0.263489	24.13	12904	853	794	3083.41	19344000	17530995300	552.8	55	732	844	1.10111	31257584200	4515	112.328	836	68.91
27.03	27.4557	0.475254	-0.155174	0.112792	-0.0559157	-0.287684	-0.0704893	-0.0190158	24.45	14188	851	798	3104.8	20773000	13948903100	553.8	47	730	791	1.10111	27658311100	4439	112.8	839	68.27
28.13	27.4114	0.543639	-0.0634514	0.00714564	0.0575457	0.21426	-0.240352	-0.26535	23.97	5120	856	803	3066.89	24685000	16758585000	558.2	54	731	773	1.10111	29787255300	4530	112.917	841	65.44
27.88	27.3634	0.598193	0.017355	-0.126742	0.168363	-0.183486	0.426856	0.0606248	24.58	24035	855	804	3094.88	30666000	13688632400	556.6	42	733	772	1.10111	24343564900	4350	113.251	841	65.37
27.84	27.3127	0.640312	0.0833804	-0.248492	0.161673	0.208025	-0.385699	0.264839	24.12	2938	852	799	3092.29	25372000	11303171900	557.4	42	734	774	1.10111	21044246200	4339	113.353	843	64.98
27.46	27.261	0.673171	0.136102	-0.309064	-0.00104119	-0.277784	0.142513	-0.088314	24.06	11743	852	796	3115.57	22290000	11969198200	554.2	68	735	765	1.10111	21062100400	4352	113.794	844	64.2
27.85	27.215	0.704849	0.183719	-0.268919	-0.203906	0.372026	0.179047	-0.262746	23.77	46136	847	796	3106.82	26299000	12932078300	556.8	142	735	763	1.10111	22997376900	4271	114.007	845	64.49
27.44	27.1732	0.734932	0.224726	-0.131781	-0.261482	-0.469725	-0.422798	0.107004	24.43	7575	847	795	3090.04	49364000	10463313600	550.6	120	734	768	1.10111	20231302300	4306	113.991	845	64
29.29	27.149	0.777876	0.271475	0.0766267	-0.0722354	0.52173	0.430782	0.249789	24.77	26929	852	796	3074.08	32012000	10026764200	550.4	82	734	768	1.10111	20337547500	4317	113.935	844	64.62
27.49	27.1124	0.801492	0.280373	0.238827	0.160979	-0.509433	-0.217728	-0.192847	25.36	8146	852	796	3075.5	31321000	9872568200	551	62	734	754	1.10111	19030429900	4335	114.386	844	64.85
28.77	27.0883	0.831948	0.277288	0.329531	0.296947	0.430642	-0.0671766	-0.150633	25.08	10965	852	798	3095.79	26003000	12240914700	550.4	120	735	729	1.10111	21049334100	4331	114.552	844	65.2
28.4	27.0483	0.83905	0.225507	0.27548	0.15353	-0.29878	0.247092	0.188418	24.85	4519	849	799	3052.14	23404000	13052750700	546	120	735	689	1.10111	23483073900	4370	113.938	844	64.59
27.51	27.006	0.837804	0.146334	0.119053	-0.119628	0.157595	-0.211696	0.124796	24.94	14514	848	799	3060.75	32180000	12675876300	546.8	108	736	623	1.10111	22385286500	4286	113.958	844	63.21
27.34	26.9639	0.832361	0.0542825	-0.0686364	-0.265878	-0.0293022	0.0511576	-0.167356	24.63	2061	847	799	2976.53	31026000	16035760300	546.2	107	736	576	1.10111	27276323400	4288	113.434	844	62.04
27.51	26.9303	0.832919	-0.0291083	-0.203087	-0.160999	-0.0748154	0.0640899	-0.116157	23.11	0	819	767	2890.49	19229000	14840696900	567.2	60	723	411	1.10924	29492978400	4310	113.468	836	53.27
27.51	26.9031	0.837941	-0.0983613	-0.24229	0.0586774	0.130272	-0.0725452	0.122276	23.25	0	821	766	2901.67	26261000	14344167400	570.2	40	722	418	1.10924	26916833500	4317	113.67	827	54.01
27.51	26.881	0.846394	-0.151162	-0.185799	0.177342	-0.139576	0.00504	0.109784	23.83	0	822	764	2926.9	29410000	12671032100	565.8	39	720	421	1.10924	24873342900	4255	113.631	827	55.79
27.51	26.8616	0.855661	-0.189504	-0.0714914	0.116434	0.102151	0.0269674	-0.0897493	24.35	0	821	760	2906.07	29600000	14500184300	562.4	35	719	421	1.10924	27480484400	4283	113.601	826	56.34
27.51	26.8424	0.862659	-0.217859	0.042488	-0.0267546	-0.0326749	0.0264599	-0.130687	24.24	0	823	762	2917.01	25891000	14323980300	560.8	43	720	425	1.10924	25065062700	4293	113.675	826	57.32
27.51	26.8188	0.862674	-0.242007	0.103996	-0.104582	-0.0433313	-0.103725	0.0755957	25	0	824	762	2983.62	23308000	18277896900	553.4	44	720	434	1.10924	31319800700	4332	113.706	826	57.67
27.51	26.8012	0.866989	-0.248895	0.107428	-0.0517771	0.1042	0.109794	0.181602	25.09	0	826	759	2984.97	28996000	16323622000	552	52	720	450	1.10924	31166591300	4339	113.463	827	57.75
27.51	26.7746	0.859932	-0.256529	0.0387031	0.0053785	-0.134052	-0.0127962	-0.112223	25.66	0	831	760	2975.4	26971000	16904644100	552	43	722	465	1.10924	31514115100	4442	113.711	827	59.12
27.51	26.7563	0.860564	-0.241298	-0.0382988	0.0375515	0.136961	-0.0979545	-0.177395	25.59	0	831	765	3030.15	32710000	21223262400	553.6	58	721	480	1.10924	34573288100	4457	113.707	827	59.31
27.51	26.749	0.872295	-0.199975	-0.0800733	0.0331084	-0.134691	0.0984857	0.123752	25.56	0	832	769	3039.67	34488000	21721360400	552	69	720	497	1.10924	36455727600	4512	113.518	825	58.5
27.51	26.7448	0.885766	-0.149213	-0.0837529	-0.0212456	0.115618	-0.014226	0.128782	24.53	0	832	767	3031.23	30738000	21286930300	554.8	58	721	506	1.10924	37043004400	4546	113.645	823	56.3
27.51	26.7367	0.893039	-0.104553	-0.0604366	-0.0719887	-0.0743087	-0.063154	-0.122946	24.14	0	830	768	3013.05	23689000	24416783100	548.6	100	720	508	1.10924	44162276200	4449	113.695	822	54.95
27.51	26.7315	0.900483	-0.0630715	-0.0103401	-0.0285655	0.0159044	0.0723778	-0.064778	24.22	0	828	763	2987.93	37311000	26109406100	545.4	62	717	517	1.10924	46904955200	4402	113.618	822	53.43
27.51	26.7226	0.90065	-0.0362451	0.0388996	0.0642718	0.0492049	-0.0244158	0.0861205	23.56	0	826	761	2991.33	33736000	18129098100	545.2	46	716	529	1.10924	35052365800	4387	113.509	821	52.18
27.51	26.7094	0.892565	-0.0251844	0.0704891	0.103379	-0.102424	-0.0146922	0.031322	23.57	0	819	752	2880.3	28943000	23027509300	542.2	20	717	535	1.10924	40121691400	4164	113.622	818	50.52
27.51	26.6955	0.880021	-0.0220738	0.083102	0.0417096	0.138019	0.0174957	-0.0230655	23.49	0	812	748	2970.93	28166000	21931355900	544.2	38	713	539	1.09981	36733336900	4095	113.719	815	51.9
27.51	26.6777	0.859994	-0.0249147	0.0733524	-0.0754317	-0.148356	0.00262902	-0.0266131	23.33	0	817	749	2992.9	31977000	21936977700	543	33	706	549	1.09981	41010804700	4071	113.285	813	51.86
27.51	26.6625	0.839694	-0.0185542	0.0583778	-0.115188	0.137398	0.00479855	-0.0227725	23.8	0	816	749	3011.67	39352000	18242473000	542	50	705	562	1.09981	35333827800	4155	113.825	813	51.13
27.51	26.6542	0.82408	0.00786602	0.0483292	-0.0305538	-0.117244	-0.0613787	0.0334308	23.77	0	816	747	3071.68	22590000	23182311500	544.6	70	705	599	1.09981	44542580600	4146	113.738	812	49.99
27.51	26.6502	0.809838	0.0509269	0.0303445	0.0674339	0.079194	0.0911978	0.036772	23.39	0	819	743	3034.51	23535000	17247571700	546.2	58	705	617	1.09981	36206153300	4177	113.305	813	45.27
27.51	26.6385	0.783649	0.0925392	-0.02256	0.0531163	-0.0268964	-0.0422674	-0.0670093	23.25	0	809	730	2943.29	45390000	20810203500	541.2	62	701	616	1.09981	41456073600	4000	112.595	805	34.36
27.51	26.6197	0.745858	0.131595	-0.0986493	-0.0113514	-0.0145024	-0.0440364	-0.00583052	24.07	0	812	727	2996.76	44997000	19741640200	544.2	51	694	627	1.09981	39329664800	4086	113.204	803	37.22
27.51	26.6018	0.705717	0.178788	-0.155224	0.00800836	0.0430388	0.123511	0.121212	23.89	0	814	719	2968.52	38345000	16165611100	540.4	60	691	631	1.09981	35247097000	4090	113.431	801	35.79
27.51	26.5891	0.668122	0.2374	-0.159551	0.0782392	-0.0635926	-0.148506	-0.0559326	22.49	0	804	718	2923.49	50330000	15706045800	540	67	689	633	1.09981	30777845700	3996	113.14	796	33.22
27.51	26.5733	0.624438	0.291576	-0.115941	0.0297211	0.0687142	0.0672834	-0.181863	21.89	0	790	710	2887.43	37513000	18829672200	541.6	78	684	631	1.09981	36645043600	3791	113.851	793	33.85
27.51	26.5538	0.574084	0.334304	-0.0316666	-0.132904	-0.0465316	0.106841	0.158277	19.41	0	789	695	2789.25	72811000	18596826000	538.6	68	682	623	1.09981	35187866500	3561	114.032	784	30.05
27.51	26.5368	0.524453	0.368788	0.0854243	-0.186105	0.00195624	-0.246885	0.229613	18.25	0	773	683	2779.64	106558000	16624612900	537.4	75	680	612	1.09981	30614967700	3211	114.456	783	28.73
27.51	26.5283	0.482143	0.395692	0.208089	0.000935695	0.0472119	0.21108	-0.297115	15.24	0	765	675	2728.76	120989000	15503754700	535.8	63	675	629	1.09981	29115985200	3003	115.118	777	24.88
27.51	26.5189	0.436728	0.393701	0.273116	0.228554	-0.103503	-0.0139803	-0.268451	16.31	0	729	661	2702.13	76680000	18080740700	529.8	74	670	630	1.09981	30230274700	2937	115.177	775	28.47
27.51	26.5055	0.384328	0.350206	0.239639	0.21869	0.16381	-0.210549	0.464742	16.04	0	740	659	2745.62	50935000	13960300000	527	80	663	625	1.09981	25201950700	3132	115.315	767	26.98
27.34	26.4763	0.312485	0.24862	0.0941923	-0.0603835	-0.207885	0.312693	0.259384	15.45	740	731	658	2660.17	68361000	13710879000	516.2	80	655	617	1.09981	24982025000	3121	115.368	753	27.03
25.79	26.4402	0.231829	0.108585	-0.0946023	-0.265022	0.257563	-0.155373	-0.58438	16.7	124	745	657	2722.44	52500000	14310302100	523	54	651	603	1.09981	25702193000	3335	115.35	740	27.15
25.51	26.4143	0.162409	-0.0337154	-0.225226	-0.116955	-0.313868	-0.164544	-0.184711	17.41	451	748	656	2781.59	44556000	15349595800	521	43	647	582	1.09981	27314446600	3538	114.859	739	27.39
27.38	26.3944	0.100649	-0.171513	-0.257545	0.171368	0.345996	0.356996	0.645252	17.22	13248	753	656	2764.91	36178000	11231066500	521.8	40	644	569	1.09981	23408402200	3514	114.384	737	26.34
25.59	26.3679	0.0337403	-0.31017	-0.203677	0.202449	-0.340127	-0.250313	0.0691535	16.26	149	757	653	2772.2	37261000	12406099500	515.6	28	641	556	1.09981	24076406600	3564	113.664	734	24.93
25.5	26.3435	-0.028271	-0.426723	-0.0713471	-0.0364928	0.303373	-0.0562029	-0.64687	16.93	230	753	640	2747.21	37216000	12687667300	501.6	34	635	548	1.09981	23970660400	3364	113.394	721	22.76
25.96	26.3297	-0.0751537	-0.499211	0.10468	-0.21782	-0.245372	0.308073	0.0453538	17.56	1230	759	634	2750.3	33484000	11145302500	499.6	36	621	626	1.09981	21859867400	3433	113.611	715	22.74
25.89	26.329	-0.104751	-0.522104	0.252302	-0.125011	0.143267	-0.342144	0.585841	16.96	251	757	631	2734.52	25317000	11935262000	492.6	44	614	624	1.10214	21725342700	3402	113.634	711	24.74
25.89	26.3181	-0.142482	-0.527863	0.266185	0.0734949	-0.0102201	0.102575	-0.193781	17.95	241	752	631	2780.64	45478000	11516820900	507.4	55	609	624	1.10214	21786460000	3491	113.605	710	29.74
25.71	26.2955	-0.190525	-0.520087	0.131047	0.169061	-0.110636	0.29215	-0.440344	17.86	321	760	638	2763.99	23654000	9982508300	498.8	63	605	616	1.10214	20083740400	3553	114.18	710	34.11
25.41	26.2761	-0.231941	-0.476502	-0.0732716	0.133145	0.213437	-0.510754	0.346396	20.41	555	770	637	2820.76	45604000	14277803000	500.2	87	604	596	1.10214	27019818600	3764	114.371	712	31.87
25.95	26.2635	-0.261957	-0.391216	-0.25464	0.0113966	-0.301093	0.313732	0.233574	21.04	565	765	638	2815.37	36625000	11138951300	495.2	83	598	607	1.10214	24351530500	3690	114.254	713	32.84
25.12	26.2543	-0.284293	-0.273097	-0.343159	-0.136089	0.357793	0.182867	-0.458055	20.98	2201	767	639	2825.9	23863000	10048503200	494.8	100	599	635	1.10214	23818484300	3700	114.204	714	31.48
24.49	26.2471	-0.300107	-0.131069	-0.298586	-0.208328	-0.376011	-0.605192	0.0061172	25.0142	433	770	640	2796.63	29452444	10244495600	499.4	65	613	827.564	1.10214	23345476800	3727	114.156	717	42.1294
26.6	26.2512	-0.299745	0.035565	-0.116252	-0.107425	0.34562	0.592854	0.495645	20.98	293	774	642	2783.05	2.75253e+07	7905334300	488	72	626	688.723	1.10214	17712455400	3705	113.814	715	31.74
25.97	26.2596	-0.291625	0.202493	0.127367	0.0901869	-0.286403	-0.132467	-0.302757	19.73	216	780	651	2827.28	27330000	11063758500	479.8	74	633	679	1.10214	20269656900	3778	113.534	714	29.6
26.5	26.2729	-0.2765	0.352316	0.336281	0.222513	0.205905	-0.467714	-0.441989	19.17	427	781	652	2811.17	40550000	10846198400	494	76	638	706	1.10214	20562114600	3708	113.563	714	27.69
27.76	26.2841	-0.263706	0.458096	0.409697	0.147102	-0.128301	0.749413	0.566566	20.85	205	776	650	2819.93	46796000	9594796500	493	83	640	726	1.10214	20300377300	3778	113.769	710	27.82
26.49	26.2703	-0.278807	0.481028	0.280422	-0.0967526	0.0893114	-0.462355	0.299401	21.61	776	781	648	2838.49	39613000	13200430100	498.6	75	638	751	1.10214	24573675000	3681	113.798	708	28.08
25.85	26.2561	-0.295025	0.456304	0.0419065	-0.174631	-0.0549127	-0.122277	-0.682587	21.29	100346	783	640	2852.55	27250000	10001311500	499.8	57	637	757	1.10214	21184707800	3677	113.66	708	25.57
26.89	26.2589	-0.293063	0.415499	-0.181692	0.0034654	-0.0076381	0.542412	-0.126429	19.77	868	778	637	2827.01	42700000	10292188800	496.2	47	633	728	1.10214	23323587000	3698	113.756	698	19.33
26.24	26.2583	-0.295052	0.339716	-0.339455	0.108531	0.0825473	-0.57205	0.672305	20.57	3468	772	631	2843.98	55697000	8589946400	489.4	70	632	694	1.10214	21732000000	3549	113.952	699	20.37
25.93	26.2537	-0.302079	0.236799	-0.376263	-0.0148832	-0.146901	0.280194	-0.0125072	20.94	349	782	630	2838.5	26703000	9550845000	492.6	70	622	672	1.10214	24877903700	3699	113.978	701	21.33
25.56	26.2569	-0.301447	0.13382	-0.256844	-0.143184	0.194612	0.115645	-0.604033	20.66	17178	783	628	2808.53	27011000	9484413500	493.4	67	621	665	1.10214	23518507600	3713	114.072	698	21.44
25.58	26.2717	-0.289589	0.0443997	-0.0201547	-0.0523766	-0.242578	-0.414651	0.0941754	20.2	8873	793	627	2815.49	23289000	9546273500	487.8	83	620	661	1.10214	21013098100	3674	113.582	687	19.99
27.58	26.2853	-0.281619	-0.044556	0.218413	0.140629	0.273953	0.448845	0.47644	20.14	6001	788	624	2810.02	32724000	12209347600	488.2	96	620	655	1.10214	25387274500	3600	113.466	685	20.46
25.77	26.2867	-0.290518	-0.143646	0.347793	0.171278	-0.268426	-0.212338	-0.121617	20.12	40831	792	619	2822.44	28326000	9585459000	492.2	110	620	643	1.10214	20206180700	3664	113.391	685	22.54
25.93	26.2844	-0.307505	-0.23451	0.335304	0.00675368	0.241235	-0.0948244	-0.304359	19.5	79565	792	618	2860.08	34310000	13291712500	499.8	67	621	635	1.10214	24245527800	3696	113.593	687	25.27
25.5	26.2799	-0.330528	-0.305102	0.196347	-0.164129	-0.193963	0.2899	0.0948257	18.93	46676	794	621	2878.14	35469000	13985567500	500.8	51	622	534	1.08747	24982661600	3672	113.411	691	29.72
25.95	26.2818	-0.349874	-0.336482	0.000503206	-0.135718	0.13237	-0.292772	0.164861	19.47	9404	798	626	2871.52	22051000	10551464600	500.8	51	626	514	1.08747	22673695700	3682	113.464	692	29.46
25.38	26.2913	-0.36437	-0.325131	-0.181168	0.0403995	-0.080737	0.126884	-0.0419102	19.28	73756	802	628	2895.34	15094000	11694334100	506.4	40	629	581.664	1.08747	22682207500	3814	113.383	692	30.97
25.49	26.2983	-0.38511	-0.287547	-0.305369	0.125089	0.0414231	0.0625776	-0.084675	18.99	62286	805	627	2894.8	23900000	12267380300	509.8	82	636	474	1.08747	22512041000	3818	113.395	690	29.63
25.38	26.3033	-0.411964	-0.229208	-0.331383	0.0411007	-0.0077137	-0.144848	-0.0243076	18.45	93201	806	626	2891.56	40200000	9825055400	518.6	86	638	433	1.08747	19708298500	3795	113.437	690	29.98
25.48	26.3129	-0.437982	-0.148811	-0.23933	-0.0624359	-0.0214039	0.117062	0.0480899	18.59	62095	797	624	2898.05	30460000	8819066900	520	102	638	398	1.08747	18506131000	3821	113.327	693	29.19
25.6	26.3258	-0.464742	-0.0579068	-0.0632328	-0.0580696	0.0346736	-0.0779517	0.0845494	18.76	62121	797	619	2870.34	22199000	8853000400	526.4	75	639	393	1.08747	19777620200	3831	113.46	689	31.13
25.73	26.3321	-0.503499	0.0194174	0.120279	0.00889325	-0.0329048	0.0723168	-0.0565368	19.09	106129	802	620	2868.46	30372000	9261838200	522.4	73	638	407	1.08747	18898359200	4005	113.337	696	32.5
26.07	26.3298	-0.556185	0.0735182	0.251357	0.0492477	0.0378403	-0.0379212	-0.117062	20.26	64447	810	617	2875.42	32957000	11280176200	531.6	69	640	427	1.08747	22602288200	4248	113.186	698	34.81
25.78	26.3317	-0.608506	0.11812	0.315136	0.0525014	-0.0480501	-0.0495005	0.118048	19.9	64355	817	620	2898.58	35376000	9401529100	539.8	121	642	453	1.08747	19722240500	4190	112.85	702	34.65
26.29	26.3369	-0.661046	0.149996	0.293076	0.00579202	0.0482565	0.138171	0.102081	21.19	23671	820	624	2883.74	35925000	10079115000	546.8	69	642	477	1.08747	21051998500	4329	112.855	709	35.75
25.78	26.3321	-0.7273	0.152081	0.172531	-0.076521	-0.0308698	-0.164217	-0.196753	21.12	30402	822	625	2867.92	15817000	9486103300	536.2	51	643	494	1.08747	20353203800	4214	112.837	712	36.06
25.69	26.3293	-0.793949	0.142369	0.0101314	-0.0687578	0.0105017	0.118585	-0.0149637	21.33	64265	809	625	2813.77	28776000	10337836000	534.8	100	644	498	1.08747	20906371200	4150	112.508	712	35.13
25.23	26.3244	-0.864048	0.121815	-0.14679	0.032018	-0.000371921	-0.0182603	0.235353	21.54	70952	814	625	2817.97	9242000	7903332600	536.4	51	644	637.455	1.08747	17288555700	4167	112.613	712	35.53
25.05	26.3188	-0.935003	0.0985232	-0.247629	0.118576	0.013479	-0.0965599	-0.0806099	21.53	65271	815	625	2846.55	35226000	7744807600	529.6	90	644	506	1.08747	17456236900	4288	112.391	712	36.17
25.29	26.3167	-1.00102	0.0843706	-0.256447	0.0867086	-0.0547152	0.181212	-0.237133	21.26	61487	815	626	2836.8	28657000	8371183100	522.2	115	646	502	1.08747	19814934300	4225	111.87	716	34.74
25.29	26.3198	-1.05914	0.085311	-0.175098	-0.0591244	0.114691	-0.199977	0.167409	21.19	67231	814	627	2846.22	28067000	9306405400	528.4	83	647	489	1.08747	20754601900	4291	111.867	716	35.29
25.29	26.3255	-1.11132	0.0981093	-0.0444452	-0.18572	-0.192539	0.107477	0.197374	21.33	67701	816	628	2852.35	18442000	9381383200	528	60	649	504	1.08747	20679280400	4306	111.619	711	35.33
25.2	26.3332	-1.1576	0.11897	0.0817206	-0.13986	0.276973	0.0755285	-0.25028	20.9	2595	824	629	2915.43	11980000	13645665200	527.4	100	659	520	1.10733	26019605000	4515	111.53	710	38.32
25.07	26.3453	-1.19485	0.145918	0.15944	0.0765214	-0.355803	-0.254462	-0.129973	22	3702	825	630	2921.4	34116000	14430306000	528.2	60	660	546	1.10733	25610804900	4481	111.642	711	39.57
26.74	26.3646	-1.22009	0.173628	0.160822	0.248135	0.398454	0.284392	0.29761	22.01	4142	823	631	2923.37	28463000	13659748300	523	88	663	592	1.10733	25566398000	4388	111.467	713	39.79
24.73	26.3686	-1.25697	0.165907	0.0546631	0.13545	-0.385122	-0.123925	0.0177501	22.14	42283	821	631	2919.25	23539000	10427773700	517.6	67	663	632	1.10733	22660587300	4299	111.362	713	39.99
25.19	26.3786	-1.28228	0.145908	-0.0782393	-0.102687	0.33249	-0.0871775	-0.237748	23.17	12332	820	633	2930.8	30491000	10244394200	534	76	670	679	1.10733	21736067300	4325	111.372	715	42.3
25.1	26.3922	-1.29751	0.110371	-0.176388	-0.223509	-0.264066	0.184797	0.0448839	22.65	8243	820	637	2937.77	32938000	13792581300	544.2	93	670	698	1.10733	23112436000	4311	111.55	717	40.8
25.19	26.4113	-1.30027	0.0603047	-0.191121	-0.122559	0.187046	-0.137183	0.14831	22.42	16442	826	640	2956.11	24368000	11530447900	544	51	674	714	1.10733	20904858500	4297	111.534	719	41.18
25	26.4324	-1.29432	-0.00940825	-0.116474	0.0705749	-0.119334	0.00993851	-0.0898115	22.85	8784	826	641	2943.75	31091000	11226572800	546.2	45	677	764	1.10733	20792596900	4333	111.173	725	41.73
25.07	26.4516	-1.2836	-0.101622	0.0176296	0.162638	0.071601	0.0810928	-0.051495	22.21	13429	828	641	2920.9	22781000	12730894100	549.8	57	678	839	1.10733	23372294700	4364	111.173	725	38.55
25.01	26.4716	-1.26543	-0.207615	0.167141	0.105207	-0.0447577	-0.0642774	0.112139	21.93	68987	821	638	2919.74	26254000	13416664900	544.8	49	678	923	1.10733	23600864200	4297	111.463	727	38.73
24.9	26.492	-1.23969	-0.318266	0.276179	-0.0150761	0.0382685	-0.0208987	-0.051664	22.1	65589	819	636	2890.03	20986000	13129786000	538	63	676	973	1.10733	24320504600	4191	111.622	725	39.72
24.88	26.5206	-1.19799	-0.413562	0.307856	-0.0837892	-0.0514512	0.0713466	-0.0930439	22.72	21160	822	638	2931.75	39367000	11105153900	538	53	675	1054	1.10733	22331306500	4221	111.477	726	40.96
24.88	26.5499	-1.14877	-0.494321	0.221931	-0.108366	0.0605262	-0.0513399	0.11359	22.69	73773	824	639	2935.87	36496000	10560579900	541.2	49	674	1246	1.10733	23465439100	4259	111.54	726	40.71
24.75	26.573	-1.09953	-0.559607	0.0220456	-0.0964271	-0.0401065	-0.00893424	0.0564526	24.4	76888	826	640	2939.32	51681000	13814876100	544.6	41	675	1527	1.10733	25869137700	4261	111.663	726	41.51
24.76	26.6056	-1.03354	-0.579495	-0.208511	0.0209828	-0.0168771	0.0744974	-0.128218	24.09	132109	827	642	2967.63	31432000	15294699000	546	60	674	1555	1.10733	26431396100	4287	111.8	724	42.19
24.87	26.6419	-0.957085	-0.554475	-0.402571	0.159818	0.0947733	-0.127888	-0.0543997	25.35	46717	831	643	2970.62	38435000	12922951000	542	35	672	1617	1.10733	22521220800	4322	111.692	713	42.63
25.26	26.6831	-0.869655	-0.482011	-0.491956	0.171298	-0.187948	0.120841	0.139825	25.33	110721	831	643	2979.55	42263000	12171246500	542.4	95	671	1705	1.10733	21320073200	4356	111.446	712	40.31
25.1	26.7275	-0.773876	-0.367432	-0.44078	-0.00764245	0.279329	-0.0386871	0.0390633	26.55	54488	832	642	2961.52	41445000	13086585400	543	37	671	1794	1.10733	22062272900	4335	111.677	708	41.71
25.11	26.7761	-0.669624	-0.216734	-0.250639	-0.229229	-0.356167	-0.0916502	-0.153189	26.91	30264	835	643	2984.67	44479000	12593352100	553.2	92	670	1799	1.10733	21495721400	4346	111.93	710	41.15
26.39	26.8354	-0.551555	-0.0345681	0.0368709	-0.253292	0.392794	0.182107	-0.0288448	27.65	69245	840	643	3025.98	50690000	16999045600	560.8	90	669	1803	1.12451	27331314000	4436	111.937	709	42.03
26.49	26.8933	-0.434345	0.146817	0.315897	-0.0427571	-0.389525	-0.189546	0.128104	27.31	94590	838	644	3090.57	42388000	25293936800	561.2	43	668	1823	1.12451	39112799600	4357	111.778	702	43.14
28	26.9528	-0.317234	0.311922	0.499441	0.239151	0.34514	0.0991216	0.0380466	27.85	63831	840	645	3152.81	32819000	29048553900	564.2	77	668	1894	1.12451	45879385100	4376	111.888	702	42.8
27.9	26.9977	-0.219378	0.425242	0.50634	0.307063	-0.258151	0.0558331	-0.125392	29.64	70199	840	647	3332.88	38647000	40582102500	557.8	35	671	1956	1.12451	64387890600	4379	112.187	702	43.1
27.69	27.0357	-0.133665	0.489208	0.354561	0.115853	0.163379	-0.152979	0.00657443	29.32	176068	843	648	3345.34	37626000	40600855300	559.8	47	669	1949	1.12451	65784015900	4388	112.567	694	43.08
27.57	27.0706	-0.0563399	0.509445	0.112422	-0.160165	-0.0736636	0.146561	0.129036	29.25	93567	844	647	3403.44	47202000	34807484700	559	35	667	1849	1.12451	58708168500	4429	112.591	693	43.29
27.42	27.1018	0.0119479	0.490847	-0.133011	-0.295485	0.00664185	-0.0554369	-0.0507094	28.54	93924	853	650	3450.59	22026000	35104689300	556.6	100	667	1810	1.12451	62000182300	4536	112.761	694	42.35
27.1	27.1374	0.0800644	0.452106	-0.288957	-0.170176	0.0304865	-0.042922	-0.105168	28.96	77023	858	651	3383.32	33633000	31694965100	557	88	665	1810	1.12451	55612001100	4450	112.716	694	43.24
27.81	27.1754	0.145446	0.398123	-0.319385	0.0887186	-0.0470949	0.0683466	0.0641379	29.27	34229	872	652	3443.29	42935000	32164544600	561	49	664	1792	1.12451	55800687500	4580	112.619	692	42.72
27.69	27.2124	0.204028	0.330756	-0.240254	0.250163	0.0470196	-0.030818	0.0694617	29.56	75945	869	653	3414.62	32738000	29724198500	562.6	72	662	1742	1.12451	54321149200	4575	112.476	691	42.9
27.71	27.2466	0.253339	0.25322	-0.102037	0.191441	-0.0356611	-0.004282	-0.0639776	28.75	76133	869	650	3361.3	38836000	27238900600	559.2	28	661	1696	1.12451	49203054200	4611	112.507	691	43.79
27.71	27.2741	0.289029	0.166935	0.0301745	-0.0178747	0.0285313	-0.00159516	-0.0295543	26.52	76344	861	652	3210.1	81804000	28465713300	558.8	38	660	1699	1.12451	49061312300	4594	112.52	691	43.37
27.7	27.2976	0.314291	0.0826876	0.11496	-0.181567	-0.0258435	0.0525539	0.0716595	27.74	123226	858	653	3214.13	35034000	20737556300	555	65	660	1710	1.12451	35965241300	4544	112.538	688	43.14
27.71	27.3152	0.327981	0.00653317	0.133429	-0.173345	0.0416759	-0.0750075	-0.000824876	26.09	97686	855	653	3314.15	29404000	24606891400	550.4	120	658	1678	1.12451	41855530600	4599	112.554	688	43.28
27.78	27.3395	0.344493	-0.0392033	0.115684	-0.00391203	-0.0769527	0.027395	-0.0458926	26.54	89996	862	654	3320.89	40174000	20041565900	552.6	53	658	1594	1.12451	35925202900	4851	112.411	687	44.32
27.78	27.3669	0.360701	-0.0576395	0.076806	0.136766	0.115191	0.0479987	-0.00962663	26.55	112066	877	654	3333.16	39802000	22419921100	546.6	61	660	1473	1.12451	39333533500	5123	111.993	689	44.29
27.8	27.3965	0.376148	-0.0540313	0.0347782	0.11667	-0.150131	-0.0959676	0.0166283	27.25	125935	875	654	3325.11	26947000	23431456900	555	74	661	1388	1.12451	40704249900	5400	111.888	689	43.31
27.85	27.4296	0.392232	-0.0352586	0.00385371	-0.0128851	0.168619	0.0696412	0.0271393	26.29	98535	880	655	3196.77	24422000	24390520300	557.8	87	661	1317	1.12451	42705402600	5346	111.49	685	43.34
27.84	27.4583	0.400471	-0.021826	-0.0243802	-0.115354	-0.166299	0.00864232	-0.0117655	24.93	107484	889	652	3205.23	34650000	17142055100	550.2	35	662	1293	1.12451	29931902100	5718	111.266	684	43.41
27.8	27.4845	0.403244	-0.0203302	-0.0446011	-0.0763352	0.150796	-0.0622511	-0.0275842	25.67	110112	905	652	3227.96	29418000	16276849800	556.8	51	663	1264	1.12451	28937786100	5778	111.213	685	43.22
27.88	27.5098	0.402572	-0.0352701	-0.0528697	0.0540755	-0.123918	0.0518501	0.014152	26.13	99254	901	652	3294.55	27428000	18669530500	555.2	100	664	1317	1.12451	32492406200	5750	111.004	685	43.75
27.88	27.5304	0.394908	-0.0746604	-0.0548713	0.113154	0.0901574	0.00336178	0.0248476	25.49	98775	908	652	3286.82	26409000	16696756600	553.8	48	665	1384	1.12451	34070412100	5569	110.996	686	42.94
27.8	27.5455	0.38053	-0.137217	-0.047868	0.0399544	-0.0416754	-0.0310843	0.000482139	26.22	113604	904	651	3310.01	27072000	18483902600	550.6	76	663	1350	1.12451	35375897900	5723	110.958	686	43.3
27.8	27.5623	0.368553	-0.206371	-0.0150506	-0.0534973	-0.0119479	0.01682	-0.00444897	26.06	112667	906	650	3367.97	17068000	21477623900	554.8	50	666	1385	1.18661	40746086700	5720	111.63	684	44.15
27.8	27.588	0.367762	-0.264638	0.0479482	-0.0591079	0.0550097	0.00448534	-0.0294415	26.77	93226	910	649	3371.69	20402000	23997498500	549	105	670	1463	1.18661	44232855100	5729	111.471	685	44.43
27.85	27.6173	0.373247	-0.312202	0.107774	-0.0226547	-0.095498	-0.0271539	-0.0393819	26.71	67400	917	649	3377.56	16606000	19670054800	551.6	70	671	1475	1.18661	38582302700	6172	111.728	685	45.17
27.8	27.6482	0.382953	-0.347163	0.129821	-0.0181267	0.130099	0.029554	0.0681201	26.33	89567	927	648	3386.46	24022000	22785440600	556.4	41	672	1500	1.18661	41530251000	6472	111.648	683	45.09
27.8	27.6789	0.395082	-0.367328	0.0925533	-0.0316147	-0.15727	-0.00632042	0.0685283	26.36	64730	942	649	3354.04	15135000	21351821600	549.8	37	672	1501	1.18661	40392963300	6594	111.484	685	44.4
27.84	27.7098	0.410346	-0.367539	0.00136254	0.0107308	0.177856	-0.0233428	-0.116618	26.66	98026	928	647	3379.25	25707000	20378883200	549.4	47	673	1506	1.18661	38137963000	6635	111.671	685	44.99
27.77	27.7443	0.432549	-0.339884	-0.11133	0.106629	-0.192378	0.0364499	-0.0772219	26.14	103983	932	648	3340.29	17539000	20554651100	559	60	673	1510	1.18661	40045270600	6535	111.902	685	44.5
27.87	27.781	0.460154	-0.285287	-0.210009	0.121619	0.191255	-0.0355695	0.158174	25.92	147084	905	649	3319.27	19641000	20288723900	564.8	40	675	1540	1.18661	37832895900	6173	112.134	681	45.43
27.85	27.8138	0.486383	-0.212582	-0.264851	-0.031656	-0.168648	0.0207448	0.0655187	25.38	124446	912	648	3320.73	37784000	15255009200	572.8	47	676	1577	1.18661	32429127800	6024	111.952	681	44.96
27.85	27.8511	0.520556	-0.112687	-0.231808	-0.198003	0.13073	0.0234254	-0.176265	25.42	136868	921	647	3360.1	17918000	14729292100	568	43	676	1595	1.18661	30599837600	6116	111.905	683	44.8
27.8	27.8974	0.56708	0.0145503	-0.103013	-0.17435	-0.0936614	-0.0936323	-0.0621416	26.26	132897	918	646	3438.8	31654000	26800155600	569	64	677	1598	1.18661	43459826000	6222	111.906	683	45.37
28.99	27.9505	0.622615	0.154561	0.0775438	0.0332728	0.0451518	0.104979	0.164291	26.51	73929	932	646	3451.09	24567000	18913985400	570	93	680	1586	1.18661	38072927500	6459	111.804	683	45.46
29.45	27.9964	0.670757	0.274783	0.225147	0.198709	0.00975805	-0.0331701	0.0375432	26.2	83344	934	648	3408.13	20937000	19244294800	562.6	59	679	1568	1.18661	40572221400	6257	111.883	683	45.37
29.35	28.0346	0.709683	0.36255	0.289396	0.175906	-0.0482042	-0.0558357	-0.118099	25.88	92503	929	649	3363.9	32558000	15836863900	568	56	680	1518	1.18661	33560098200	6113	112.269	683	44.9
29.59	28.0696	0.743669	0.417341	0.261758	0.0176983	0.0715763	0.115747	-0.00489291	25.62	72177	929	648	3380.68	15972000	14265786400	563.8	55	681	1481	1.18661	28748834000	6088	112.302	683	44.35
29.2	28.1006	0.771686	0.436353	0.157996	-0.130521	-0.0746518	-0.10635	0.0673093	27.45	105179	920	647	3385.64	29384000	15114351200	556.2	71	681	1491	1.18661	26622784100	5791	112.396	682	45.13
29.18	28.1312	0.797707	0.425825	0.0235161	-0.151266	0.062468	0.0388578	0.00495515	28.59	95631	920	647	3373.58	35685000	14170135100	556	60	683	1518	1.18661	27711342100	5857	112.495	684	45.86
29.1	28.1603	0.82028	0.387834	-0.0981752	-0.0582173	-0.0415268	0.0437222	-0.0242499	28.6	140432	922	648	3329.74	21350000	15130518000	558.6	81	683	1509	1.18661	29445103600	5833	112.778	684	45.64
29.01	28.1888	0.840399	0.329159	-0.168722	0.0650257	0.0235196	-0.0898444	-0.0159787	28.35	92823	925	647	3350.11	28919000	11904285000	568.6	120	684	1504	1.18661	23709935300	6058	112.841	685	45.09
29	28.2238	0.865487	0.264081	-0.164132	0.138648	-0.022405	0.0760664	-0.0112705	29.5	96314	926	648	3403.81	30504000	15939976500	574.2	124	690	1488	1.18661	27132554900	6099	112.815	684	45.05
29	28.2544	0.883113	0.18231	-0.11745	0.0820335	0.0339213	-0.0446859	0.00761449	28.64	79272	932	647	3395.68	17030000	20256702900	574.6	108	691	1488	1.18661	32347389000	6215	112.914	685	45.28
29	28.2778	0.88958	0.0845014	-0.0609456	-0.0501845	-0.0458099	0.0364973	0.063888	27.72	53966	938	647	3410.61	32710000	13839540200	573.8	96	692	1471	1.19013	24699924900	6375	113.084	686	45.58
28.95	28.2918	0.882789	-0.0233853	-0.0154826	-0.117592	0.0687108	-0.0122168	0.00489866	28.21	81130	933	651	3404.8	31869000	15798952400	577	101	694	1445	1.19013	26154631900	6223	113.445	687	44.43
28.8	28.3069	0.874438	-0.117273	0.0306119	-0.0297197	-0.0901141	-0.0327877	-0.090222	28.72	99311	934	651	3384.98	26484000	14567120100	575	113	698	1395	1.19013	25534627900	5975	113.459	687	44.07
28.94	28.3248	0.866869	-0.185952	0.07738	0.0961524	0.0943544	0.073381	-0.0189019	27.34	149673	921	651	3355.37	27761000	12003279600	577.4	82	699	1362	1.19013	22163655000	5931	113.366	686	42.66
28.96	28.3404	0.854796	-0.231023	0.109841	0.0798274	-0.0777839	-0.0901915	0.107938	27.04	178939	927	653	3292.59	27786000	14860779100	580.6	112	703	1349	1.19013	26061656700	5948	113.649	687	42.01
28.99	28.354	0.83892	-0.249745	0.122927	-0.0599329	0.0434475	0.0693354	0.036036	26.78	116084	925	656	3316.42	35492000	13919922700	585.2	150	708	1328	1.19013	27106627800	5998	113.718	690	39.78
29.09	28.3648	0.818447	-0.243098	0.113647	-0.133993	0.0100035	0.000541508	-0.131657	27.19	129669	916	656	3254.63	38609000	16227710700	584.6	116	710	1296	1.19013	35150974700	5880	113.74	688	40.79
28.76	28.379	0.800698	-0.205041	0.0930206	-0.0113185	-0.0751806	-0.0858258	-0.0315129	28.4	83546	917	657	3234.82	39168000	15065287800	593	51	713	1269	1.19013	31247280400	5970	113.611	686	40.06
29.28	28.3962	0.78505	-0.143102	0.0563631	0.159706	0.130398	0.113657	0.138127	28.24	54874	911	659	3260.35	22048000	11530242400	584.8	72	713	1267	1.19013	22169883000	5910	113.724	687	39.83
29.12	28.4031	0.757277	-0.0829671	-0.0173506	0.123971	-0.160438	-0.0612725	0.00755704	30.44	63099	918	660	3278.81	47681000	10723517900	590	45	717	1282	1.19013	21392413700	5888	113.858	686	39.61
29	28.408	0.726492	-0.02158	-0.0997222	-0.0771666	0.174136	-0.00418088	-0.0980369	29.76	82476	922	660	3295.68	50191000	10191592500	597.8	35	720	1289	1.19013	19768440000	5973	114.352	686	40.53
28.51	28.4082	0.690541	0.0329165	-0.167091	-0.201413	-0.171338	0.0340432	0.000766246	29.96	43749	922	661	3283.92	40472000	10875364100	601	43	722	1281	1.19013	20044336400	5939	114.582	686	42.22
28.98	28.4071	0.653844	0.081496	-0.186575	-0.0699615	0.162041	-0.0139881	0.0729023	28.41	57223	917	664	3270.43	40599000	10598363100	594.2	49	726	1294	1.19013	20293197200	5805	114.638	687	43.3
29	28.4104	0.623581	0.129209	-0.134793	0.190474	-0.152269	-0.01205	0.00782218	27.97	118911	921	666	3338.09	28159000	16042647500	597.2	83	727	1296	1.19013	25626078800	5887	114.498	686	43.15
29	28.4165	0.598219	0.169602	-0.0281246	0.243114	0.132472	-0.0225753	-0.077882	26.38	132692	922	662	3316.94	52844000	12453582700	599.6	38	730	1314	1.19013	21650309300	5764	114.41	688	41.44
29.09	28.4168	0.568997	0.188232	0.0871826	-0.0347896	-0.0981513	0.0997898	-0.0256151	27.83	57514	909	659	3274.3	51264000	11967294700	596.8	38	731	1364	1.19013	21401506500	5238	114.542	687	41.72
29.19	28.4203	0.545997	0.195098	0.18823	-0.314813	0.0586695	-0.111248	0.12305	26.48	120060	909	658	3279.71	44254000	9582652800	603.2	48	733	1426	1.19013	16917806800	4984	114.762	687	41.77
29.23	28.4284	0.531008	0.191284	0.242017	-0.242007	-0.0291668	-0.0176002	0.0133323	26.77	151423	890	659	3223.18	37201000	11259368300	605.8	75	734	1605	1.19013	20673601100	4757	114.467	687	41.94
29.3	28.4351	0.517409	0.167611	0.213202	0.126726	0.00805528	0.2008	-0.19174	26.15	246890	888	659	3219.42	29617000	9301515500	612.4	102	733	1667	1.19013	16482241900	4987	114.53	687	41.92
29.41	28.4374	0.502037	0.121298	0.0995039	0.391586	0.013657	-0.261477	0.0357896	27.69	57009	890	659	3217.53	34370000	8504838900	621.8	92	737	1654	1.19013	15598278300	4875	114.673	686	42.43
29.6	28.4419	0.491894	0.0639801	-0.0565293	0.250119	-0.037799	0.10853	0.264841	26.76	42154	899	659	3224.36	27823000	8599385800	629	54	738	1658	1.19013	15134987000	5026	114.479	685	41.03
28.89	28.4368	0.474759	-0.0124881	-0.218503	-0.199839	0.0684666	0.175183	-0.129923	26.91	315918	901	659	3218.05	38628000	8908120000	614.4	88	737	1725	1.19013	15350445700	5076	114.523	686	40.95
27.37	28.4382	0.468601	-0.0780799	-0.300173	-0.441232	-0.08712	-0.342089	-0.261	25.71	2131	904	665	3272.08	30349000	11133751200	614.4	78	738	1892	1.17386	18832564800	5111	115.676	690	42.85
28.98	28.4574	0.485723	-0.111976	-0.253739	-0.191178	0.0610013	0.202431	0.206831	25.87	3950	909	671	3358.47	27167000	15578455800	626.4	65	745	1807	1.17386	25962240800	5374	115.226	699	41.72
28.92	28.4761	0.505376	-0.138861	-0.131665	0.218933	-0.0116857	0.105288	0.156549	25.21	9867	908	674	3359.75	36544000	11651633800	609.8	70	750	1732	1.17386	20492610300	5312	115.142	704	42.45
28.99	28.486	0.517605	-0.17146	0.00509007	0.344853	-0.033497	-0.299746	-0.237069	25.75	5236	902	675	3340.78	28997000	11190692300	607.4	59	754	1637	1.17386	19865938200	5149	115.387	708	43.32
29.3	28.5011	0.536616	-0.191915	0.132387	0.136704	0.0689278	0.239102	-0.00238511	24.96	502	903	675	3332.18	47243000	10996496200	602.6	34	757	1561	1.17386	19103128200	5123	115.579	713	43.16
28.8	28.5121	0.551729	-0.211358	0.19928	-0.167257	-0.0977024	-0.0084175	0.184855	24.89	22692	904	675	3336.36	27908000	11671610200	577.8	36	759	1477	1.17386	19429542100	5133	116.122	722	42.93
28.9	28.5193	0.562619	-0.228001	0.192117	-0.258544	0.129751	-0.175482	-0.115178	24.98	13598	904	674	3312.67	31499000	12924636100	584.2	73	761	1409	1.17386	21230354000	5239	116.146	727	42.62
29.1	28.5294	0.576036	-0.230364	0.134445	-0.0719424	-0.162741	0.179651	-0.0744483	24.41	12617	903	675	3328.1	38626000	9804815600	576.4	80	764	1350	1.17386	16508476200	5192	116.289	733	43.16
29.12	28.5383	0.587184	-0.221512	0.04675	0.14008	0.184758	-0.0498274	0.172959	23.57	13504	913	675	3325.02	54656000	10380570300	573.2	49	767	1346	1.17386	17763211500	5286	116.32	733	41.73
28.97	28.5412	0.590455	-0.205109	-0.043397	0.150731	-0.178277	-0.0615881	-0.0498752	24.18	9021	912	676	3312.5	36434000	10135089100	573.8	83	770	1401	1.17386	16594998700	5278	115.995	732	42.46
29	28.5548	0.603444	-0.158057	-0.0801191	0.032337	0.139752	0.0717742	-0.155946	25.49	23374	911	676	3278	42652000	10682518400	573.2	96	772	1415	1.17386	17420898200	5205	115.964	733	41.77
29	28.5714	0.617206	-0.092481	-0.0722608	-0.0840959	-0.0938259	-0.045803	0.120129	23.85	115910	907	674	3251.12	28622000	10834327500	577.6	104	784	1402	1.17386	16773179500	5096	115.646	732	40.46
28.99	28.581	0.619795	-0.0271811	-0.0546206	-0.117338	0.0524383	0.0478122	0.100121	24.06	40687	909	674	3254.32	31785000	9265630400	582.2	82	785	1413	1.17386	14911556600	5198	115.367	731	41.2
28.92	28.5839	0.610689	0.0342761	-0.0426475	-0.0408397	-0.00533508	-0.0532538	-0.140311	23.03	69719	912	673	3269.24	48735000	10846340200	582.6	79	787	1384	1.17386	17318196500	5202	115.481	731	39.12
29.4	28.5884	0.598503	0.100546	-0.029575	0.0908829	-0.0416157	0.0320957	-0.016235	23.66	8752	906	672	3272.73	37621000	11711725000	589.2	77	790	1297	1.17386	18470358900	4958	115.768	731	37.65
29.65	28.5887	0.577162	0.162909	-0.0240303	0.134719	0.0817403	0.0272306	0.118131	23.7	62194	906	672	3224.53	33097000	13980230300	595.2	75	799	1283	1.17386	23018880300	4921	116.221	728	37.46
29.41	28.5894	0.551562	0.225304	-0.0134231	0.0498915	-0.102105	-0.0867498	-0.0410988	23.67	547	907	673	3225.12	41603000	14286769300	608.6	67	803	1284	1.16705	22677913700	5086	116.531	727	38.97
29.55	28.5953	0.526664	0.290546	0.0133888	-0.0829687	0.0910464	0.0941814	-0.079073	24.38	15344	911	674	3271.07	47013000	13605540800	600.8	66	806	1263	1.16705	21529786400	5136	116.36	728	39.71
29.39	28.5991	0.494369	0.343831	0.0400754	-0.162192	-0.0547676	-0.049311	0.0579713	25.11	23969	911	678	3277.44	44043000	11466180600	602.4	75	799	1224	1.16705	18851412800	5062	116.06	728	41.23
29.22	28.6007	0.454374	0.379435	0.0596765	-0.0974661	0.007291	-0.0120851	0.0481463	25.98	8518	912	681	3320.13	38743000	13924459400	605.2	92	795	1194	1.16705	22680146200	5168	116.742	726	40.93
29.68	28.6037	0.410365	0.397015	0.0717193	0.0835316	0.0401467	0.0608408	-0.0571406	25.42	1101	913	681	3312.16	47045000	15363903400	602.4	93	796	1196	1.16705	23486413200	5335	116.602	730	39.45
29.56	28.6019	0.355417	0.384678	0.0617392	0.203015	-0.0785118	-0.0861391	-0.031481	26.55	8015	925	683	3373.73	48794000	19713198400	592.8	101	799	1207	1.16705	31021977100	5369	117.145	728	42.4
29.39	28.5959	0.290543	0.342257	0.0335984	0.137293	0.109155	0.0943979	0.0682208	26.23	23419	918	687	3360.15	31756000	17626721400	600.2	102	801	1200	1.16705	27870111300	5068	116.84	726	43.61
28.73	28.5859	0.216487	0.273069	7.48543e-05	-0.0609013	-0.118958	-0.0574927	0.0273453	26.13	61887	919	692	3342.2	39526000	16447051500	607	88	806	1141	1.16705	27120465300	5107	116.727	727	43.8
29	28.5831	0.146146	0.19637	-0.00975554	-0.193016	0.103531	-0.0233097	-0.0634302	25.92	188315	919	696	3338.68	35915000	11811461900	601.6	102	817	1124	1.16705	21650130900	5079	116.633	727	43.53
28.69	28.5822	0.0742341	0.109034	-0.00667427	-0.165573	-0.0791999	0.0861151	-0.0609775	26.28	78000	924	696	3310.1	28260000	13369307900	613.4	95	822	1115	1.16705	22789836400	5089	116.889	729	42.78
28.5	28.577	-0.0059559	0.0058954	-0.0119949	-0.0176577	0.0550384	-0.0929814	0.064593	27.39	207462	934	695	3346.97	39582000	14877098000	617.6	89	830	1111	1.16705	27959376100	5228	117.184	729	43.82
28.46	28.5688	-0.0923472	-0.105595	-0.0281588	0.156015	-0.0276085	0.0599958	0.117304	26.64	37828	930	695	3339.89	41770000	15148746400	623	63	841	1112	1.16705	28363247900	5157	117.436	730	43.75
28.4	28.5583	-0.183325	-0.216397	-0.0488201	0.231962	0.00279223	-0.00424905	-0.0821129	27.19	76192	933	698	3347.3	44276000	16421661600	611	40	848	1115	1.16705	28753125900	5101	117.453	731	44.34
27.99	28.5482	-0.275113	-0.313973	-0.0586756	0.131441	0.0204214	-0.0455855	-0.162589	26.35	97541	933	699	3363.09	41378000	13368137800	607.6	50	854	1134	1.16705	25326299200	5023	117.069	731	44.2
27.99	28.5421	-0.362739	-0.385482	-0.0438573	-0.104934	-0.0457842	0.0683524	0.119579	26.74	61558	938	699	3377.73	43330000	12940034100	602.4	55	859	1148	1.16705	26127121900	5050	117.151	733	44.96
27.52	28.5348	-0.450895	-0.431505	-0.0129944	-0.312428	0.0691601	-0.0710157	0.183132	27.25	109369	946	698	3414.49	60048000	20591518700	605.8	33	865	1169	1.16705	37387204700	5065	117.117	733	46.06
27.26	28.5313	-0.533139	-0.441477	0.0342725	-0.26125	-0.0835214	0.0642653	-0.156621	27.63	189598	950	699	3402.82	41749000	15663791100	614.4	38	863	1178	1.16705	30099414400	4899	116.984	733	47.86
27.79	28.5378	-0.602222	-0.407518	0.0893524	0.0709866	0.074511	-0.0477678	-0.203653	27.62	72081	949	705	3362.33	62617000	17034052700	625.8	37	858	1197	1.16705	32211020700	4895	116.788	734	48.61
28.04	28.5494	-0.663386	-0.342271	0.114606	0.372469	-0.0585614	-0.0324072	0.168299	28.1	118629	950	708	3369.73	54737000	13720233800	636.8	50	858	1219	1.16705	25588682200	4938	116.828	733	47.8
28.12	28.5528	-0.73128	-0.272256	0.0677677	0.301625	0.0401054	0.147205	0.206265	28.13	58037	955	710	3408.31	46648000	16295292200	649.2	95	855	1230	1.16705	28064989400	4910	116.62	735	48.18
27.49	28.547	-0.806325	-0.204137	-0.0376278	-0.0759912	0.00233156	-0.169213	-0.147229	29.13	58562	964	707	3391.76	62078000	26263895000	659.8	75	852	1227	1.16705	38498996800	4686	116.569	741	47.59
27.02	28.5501	-0.868035	-0.116766	-0.1282	-0.339857	-0.0610492	0.0676807	-0.179257	28.86	97753	966	708	3451.94	81971000	20406563800	675.2	95	850	1211	1.19666	31618898000	4838	116.806	740	47.42
27.69	28.5645	-0.91292	-0.0111939	-0.161033	-0.254882	0.10595	0.0685305	0.0855006	29.55	234806	970	712	3449.38	72562000	19543547600	699.2	68	850	1201	1.19666	31281111400	5019	116.653	740	48.25
27.7	28.5866	-0.944894	0.0984402	-0.132062	0.0274127	-0.139677	-0.173359	0.1458	29	124296	967	714	3442.14	61150000	17786574800	682.6	107	848	1189	1.19666	29845993000	5062	116.448	739	48.71
27.77	28.6147	-0.966599	0.196883	-0.0630988	0.204766	0.143592	0.166383	-0.0355218	30.11	76690	966	719	3444.58	61018000	14434716700	696.6	87	846	1197	1.19666	25627670500	5104	116.635	741	49.25
27.85	28.6351	-0.993739	0.254865	-0.00585614	0.137426	-0.11333	-0.0562375	-0.160533	29.62	306971	966	726	3416.6	42387000	13989621700	693.6	64	848	1162	1.19666	25452250800	5052	116.698	741	48.79
27.78	28.6522	-1.02193	0.272521	0.0292276	0.00936209	0.0691661	-0.0534171	0.0325326	29.57	545667	971	731	3410.18	77043000	12307302900	702.8	109	853	1121	1.19666	22690732800	5189	116.728	742	48.84
27.65	28.6736	-1.04325	0.259674	0.0517368	-0.00201278	-0.0225362	0.0993001	0.197273	29.7	386466	973	734	3371.96	78603000	13891696500	727.8	118	854	1122	1.19666	26074742400	5082	116.501	743	48.86
27.57	28.6929	-1.06459	0.211899	0.0556649	0.0103221	-0.0251661	-0.0979335	-0.0694733	30.9	33502	972	735	3373.28	83401000	12591427000	752.6	105	856	1161	1.19666	24730830400	4979	116.619	745	50.25
27.7	28.7088	-1.0874	0.135053	0.0491811	-0.0828254	0.0770397	0.0916764	-0.217308	30.52	127157	982	739	3347.19	57889000	15935769700	744.6	140	854	1211	1.19666	29861715800	5013	116.549	747	52.0416
27.75	28.7278	-1.10446	0.0491141	0.0558009	-0.188874	-0.123587	-0.0666894	0.137824	30.81	234989	979	735	3369.12	44358000	12080155200	730.2	41	853	1235	1.19666	23980792600	5009	116.495	757	50.29
27.75	28.7563	-1.10879	-0.0264144	0.0853951	-0.110251	0.146341	-0.018842	0.208819	32.02	312265	976	744	3367.23	29003000	11834263300	668.6	62	847	1273	1.19666	22566740200	5093	116.494	759	50.76
27.83	28.786	-1.10983	-0.0941963	0.105158	0.135698	-0.152591	0.122263	-0.246769	31.63	22585	981	752	3366.98	28877000	10677896800	670.8	75	855	1296	1.19666	22081397600	5246	116.218	760	51.08
27.83	28.8166	-1.10865	-0.149296	0.0895133	0.31173	0.144755	-0.172068	-0.164149	31.81	22585	983	759	3404.87	28845000	13338547900	689.8	82	854	1301	1.19666	27546363100	5374	116.118	762	51.5
27.78	28.8431	-1.11138	-0.193762	0.0182815	0.17651	-0.127431	0.110152	0.342408	30.95	49276	990	763	3394.9	18682000	12804961800	707.4	88	856	1325	1.19666	28099264100	5414	115.997	766	52.26
27.27	28.858	-1.12614	-0.231205	-0.103356	-0.193925	0.119474	0.064105	0.100072	30.76	40836	989	769	3420.57	23530000	14081178200	710.8	130	859	1323	1.19666	28375979400	5718	116.17	767	50.91
26.24	28.8744	-1.13825	-0.236657	-0.207421	-0.379036	-0.105398	-0.202578	-0.371479	31.77	62767	967	774	3382.32	9263000	14029281900	678.8	120	858	1362	1.19666	29952352700	5342	116.47	768	51.2
27.48	28.9061	-1.13216	-0.188143	-0.227821	-0.136632	0.0652698	0.171036	-0.0324026	32.04	52867	976	774	3363.11	4057000	11441866700	668.4	129	858	1366	1.19666	27504445000	5430	116.516	768	51.29
27.84	28.9413	-1.12086	-0.105824	-0.173425	0.238346	-0.0214989	-0.0295595	0.321947	34.3899	243365	980	775	3396.56	29714384	12100697900	688.4	152	855	1460.03	1.19666	29454689500	5423	116.519	771	60.7729
27.89	28.975	-1.11039	-0.00744658	-0.0720155	0.322839	-0.0160607	-0.103278	-0.020896	33.29	21038	988	774	3397.29	9427000	13691440700	689.8	188	849	1542.15	1.19666	31618154200	5582	116.17	773	50.86
28.15	29.0076	-1.10094	0.0948084	0.0451684	0.0499531	0.0458847	0.145375	-0.250782	32.87	44717	981	775	3379.04	10903000	14119866200	667	79	848	1411.56	1.19666	31176918500	5502	116.22	773	51.09
28.28	29.0405	-1.09151	0.189846	0.14604	-0.250753	-0.0641621	-0.0859834	0.0510164	32.05	78072	974	777	3414.45	12029000	14862644800	670.8	43	844	1411.56	1.19666	29102354300	5568	116.13	775	51.34
27.99	29.0737	-1.08239	0.265538	0.202154	-0.246972	0.0675968	-0.0164961	0.175383	32.57	4256	976	780	3473.07	5616000	17160250900	674	50	840	1411.56	1.19666	33567392600	5659	115.841	776	51.8
28.36	29.1039	-1.07761	0.306733	0.192617	0.0262911	-0.058881	0.078393	-0.0609686	33.56	5	979	783	3502.96	21412000	21171138200	671.4	150	836	1374	1.2299	38079080000	5773	116.946	782	51.09
28.35	29.1218	-1.08722	0.296082	0.112352	0.239911	0.0516131	-0.0553057	-0.0990707	32.84	164	987	793	3528.68	21038000	22493115900	689.2	216	833	1418	1.2299	40799593400	5803	117.079	783	53.6
28.34	29.1342	-1.10325	0.244982	0.010017	0.199923	-0.0284469	0.0247163	0.0905455	33.51	250	992	802	3550.88	19625000	19377344400	684.2	119	831	1425	1.2299	37023092600	5786	116.964	788	54.3
28.32	29.1483	-1.11679	0.171569	-0.0574045	-0.00951573	-0.0107986	-0.0310998	0.0310066	34.64	7643	994	806	3576.2	24602000	21987208000	707.4	67	827	1448	1.2299	40534822600	5750	117.122	792	54.38
28.2	29.1609	-1.1299	0.0831031	-0.068031	-0.183273	0.0584163	0.0462173	-0.112355	34.8	3401	996	814	3570.11	23176000	20432495600	704.4	58	826	1606	1.2299	34555789600	5678	117.274	805	55.99
27.8	29.1701	-1.14329	-0.00993832	-0.024391	-0.174402	-0.10123	-0.0103946	0.0499759	34.42	1179	973	818	3531.5	16495000	23183598300	716.4	73	812	1761	1.2299	36247915400	5188	117.402	805	55.66
27.98	29.1851	-1.14538	-0.0819274	0.0642462	0.00506618	0.137838	-0.0694152	0.129859	34.54	5	967	823	3608.34	29052000	22422018600	719.4	79	809	1849	1.2299	32340615300	5313	117.632	804	56.58
27.98	29.2148	-1.12574	-0.113062	0.159989	0.164319	-0.184566	0.110551	-0.158765	33.54	5041	971	830	3598.65	30822000	26156988600	706.4	99	815	1856	1.2299	38812779100	5314	117.418	807	56.06
27.99	29.2425	-1.10144	-0.122422	0.175176	0.0946808	0.222805	-0.0994245	-0.167096	33.42	350	968	840	3565.9	25518000	24368338000	702.2	105	823	1792	1.2299	34766681900	5260	117.494	807	56.42
28.46	29.2726	-1.0675	-0.106354	0.0833137	-0.0862561	-0.22946	0.0572417	0.314855	31.64	337	979	843	3566.38	34942000	23863743500	727.2	111	828	1754	1.2299	32461274400	5291	117.394	814	55.1
28.84	29.3157	-1.01197	-0.055996	-0.0867016	-0.123197	0.183865	0.000582572	0.154812	31.53	5	972	844	3596.22	24332000	20705186900	717.2	80	837	1740	1.2299	30165256500	5265	117.375	815	54.75
27.83	29.366	-0.941087	0.0107526	-0.296919	-0.00281006	-0.0998033	-0.103014	-0.523158	32.99	3572	975	842	3566.38	30024000	21104342500	681.6	83	841	1766	1.2299	32343954100	5291	117.332	815	55.9
28.18	29.4311	-0.847731	0.0869226	-0.469195	0.0989534	-0.0261765	0.198344	-0.0749048	32.82	205	976	845	3583.09	22854000	17091326000	673	102	843	1828	1.2299	27227166100	5350	117.48	816	56.08
28.86	29.4998	-0.745696	0.13771	-0.557671	-0.00196643	0.154342	-0.248436	0.663239	34.02	13226	983	843	3621.26	23662000	20995019700	667.4	120	844	1837	1.2299	32746699500	5432	117.495	816	56.1
28.09	29.551	-0.65925	0.120383	-0.538958	-0.193246	-0.246155	0.179105	-0.0686328	34.15	302	981	837	3606.75	20009000	19930002000	650.8	117	849	1810	1.2299	32446308400	5339	117.27	818	55.41
28.48	29.6073	-0.564884	0.0590023	-0.337016	-0.0910865	0.310166	0.105029	-0.684349	33.08	5	988	828	3624.24	26097000	19704701900	651.2	112	849	1765	1.2299	32734107000	5327	117.332	826	55.88
28.86	29.6717	-0.460087	-0.0401431	0.037226	0.262647	-0.364701	-0.505924	0.197788	33.28	5	986	823	3569.43	28322000	17190459000	650.4	159	850	1659	1.2299	27813988400	5293	117.594	825	55.91
31.66	29.7272	-0.36416	-0.192324	0.469462	0.365197	0.399933	0.676125	0.631951	33.21	5	981	818	3573.34	25871000	16019084100	656.4	135	851	1540	1.2299	26410716100	5295	117.614	825	55.81
28.96	29.7623	-0.289489	-0.393184	0.828242	-0.0151447	-0.372716	-0.304557	-0.270984	33.88	30	975	817	3505.18	22377000	17048558500	650.2	87	850	1470	1.2299	27086246100	5243	117.888	826	55.53
28.93	29.8183	-0.190735	-0.560876	1.06971	-0.403337	0.296498	-0.414887	-0.471206	32.88	150116	976	817	3483.07	30509000	18217878400	632.2	103	853	1452	1.2299	29366266400	5479	118.257	827	55.88
30.99	29.8962	-0.0666708	-0.66923	1.08671	-0.375674	-0.236248	0.884765	0.203065	32.81	5	983	817	3505.28	29408000	16631370600	632	75	856	1444	1.21164	27756790100	5939	118.135	829	56.35
29.94	29.9796	0.0635094	-0.726321	0.773722	-0.00182859	0.190676	-0.735341	0.273901	34.93	8347	982	814	3533.68	39764000	16521056500	611.8	78	857	1380	1.21164	26454063000	5879	118.37	831	57.46
29.7	30.0693	0.198057	-0.726713	0.140603	0.341096	-0.175475	0.0136824	-0.0688477	37.38	561	978	816	3517.31	54677000	18805431700	608.4	100	861	1327	1.21164	29735171600	5590	118.418	831	58.46
29.66	30.1342	0.301478	-0.706977	-0.726173	0.295635	0.192733	0.772106	-0.179776	37.22	202	975	815	3501.86	40599000	18057565400	613.2	100	865	1327	1.21164	29883485400	5517	118.522	833	58.84
27.22	30.1727	0.372707	-0.656061	-1.55759	0.0358348	-0.160381	-0.927735	0.0136493	38.15	115	976	813	3496.33	34736000	18969959800	609.4	74	867	1333	1.21164	29014617400	5467	118.376	835	59.34
28.99	30.2494	0.482995	-0.476175	-1.9418	0.000840182	0.0708389	0.367954	0.253206	38.56	5	982	811	3532.45	30802000	16403377500	610.2	82	873	1317	1.21164	24979961900	5583	118.482	844	60.56
29.44	30.3642	0.632623	-0.171525	-1.70204	-0.00378428	-0.011568	0.318876	-0.142693	38.21	1749	986	809	3603.49	40419000	16488726000	619.4	64	875	1306	1.21164	25382176000	5636	118.395	844	61.09
29.35	30.501	0.801605	0.205048	-0.910309	-0.328728	-0.0435009	-0.675475	-0.41515	39.28	154	988	809	3655.09	43016000	17016978600	630.4	83	875	1303	1.21164	25794082400	5607	118.292	844	61.47
32.28	30.6529	0.977371	0.593968	0.180815	-0.699296	0.0629173	0.482489	0.289906	38.28	5	1006	815	3675.36	36071000	21884868600	602	72	888	1770	1.21164	34030906500	5599	118.04	849	63.93
34.21	30.7958	1.12863	0.909324	1.19273	-0.453303	-0.0522951	0.000212004	0.485423	37.37	6	1018	821	3696.17	32067000	21447578000	603.8	56	904	1698	1.21164	36105980400	5542	117.833	864	62.91
34.92	30.9213	1.24157	1.09426	1.80352	0.575044	0.0428482	-0.310354	-0.439011	37.92	2195	1047	814	3642.44	37523000	28212438200	601.8	83	967	1709	1.21164	48882147800	5744	117.776	882	65.24
36.56	31.0261	1.30948	1.11871	1.84308	1.47194	-0.0157561	0.280931	-0.457643	38.61	3254	1055	816	3636.36	29755000	23380772700	605	89	994	1727	1.21164	39887317400	5859	117.588	890	65.37
36.54	31.1128	1.33384	0.983337	1.34034	1.03879	0.00156259	-0.00640343	0.649671	39.09	515	1050	821	3564.08	25579000	22542861000	610.2	55	1021	1709	1.21164	36215895200	5753	117.657	909	67.04
32.99	31.1679	1.30104	0.694562	0.478458	-0.723011	0.0254348	-0.159247	0.405253	38.2	14	1070	821	3585.05	25662000	23073602800	619.6	26	1030	1700	1.21164	36623229900	5811	117.59	919	66.88
30	31.2237	1.24896	0.341162	-0.379811	-2.06935	-0.004851	0.131965	-0.731244	37.23	18296	1052	820	3509.08	34734000	21226454300	608.8	30	1032	1675	1.21164	33328006700	5552	117.902	933	66.13
29.99	31.3308	1.23438	0.0372392	-0.891295	-1.34017	-0.126266	-0.0206736	-0.330066	37.07	452	1040	817	3551.4	25966000	17746352300	631.4	29	1036	1651	1.21592	31548752600	5573	118.185	941	63.69
32.84	31.4544	1.21959	-0.230473	-1.02556	0.840831	0.280937	-0.205106	0.587186	38.29	210	1031	813	3508.59	46322000	19651111500	639.8	40	1039	1673	1.21592	33983048600	5414	118.304	940	62.7
34.27	31.5687	1.17429	-0.478993	-0.900395	2.25375	-0.426755	0.364093	0.271216	37.41	2801	1039	813	3576.9	29551000	19470905400	645.6	58	1039	1763	1.21592	34765684600	5517	118.098	941	64.07
32.69	31.6541	1.07584	-0.715422	-0.681172	1.40106	0.560998	-0.233291	-0.40516	38.1	772	1029	814	3503.49	37122000	21277521100	654.8	54	1035	1779	1.21592	39361612000	5381	118.187	941	66.74
30	31.7093	0.925067	-0.910198	-0.461585	-0.845071	-0.584264	-0.0626724	-0.173989	38.96	1350	1007	824	3501.99	33052000	20262795600	630.8	49	1030	1829	1.21592	35640922300	5187	118.655	939	69.36
30.83	31.8004	0.796295	-0.948324	-0.177136	-2.09493	0.476736	0.387503	0.335215	39.07	7	1022	834	3421.41	26934000	23023163500	651	92	1038	1853	1.21592	38704795400	5316	118.007	940	68.24
29.97	31.9102	0.673606	-0.840227	0.108662	-1.26745	-0.309515	-0.657935	-0.0464575	40.58	1809	1015	837	3359.29	45133000	23071100400	648	58	1045	1901	1.21592	40765253900	5293	118.157	940	67.52
33.42	32.0429	0.560943	-0.599055	0.348209	0.632555	0.0829872	0.60247	-0.253546	41.85	110	1019	845	3436.83	58491000	18960076600	640.8	53	1045	1970	1.21592	32211204400	5455	118.218	940	69.63
34.96	32.1642	0.420382	-0.303539	0.450035	1.64954	0.151739	-0.154569	0.15381	42.77	1136	1023	846	3453.08	33175000	20102058900	645.8	64	1047	1960	1.21592	35802703500	5344	118.147	941	69.22
33.65	32.2756	0.253051	0.00835034	0.425738	1.03103	-0.319014	-0.454049	0.199218	42.29	1164	1028	839	3419.95	52165000	20415308400	633.4	78	1041	1983	1.21592	36781329300	5400	118.15	941	68.88
34.07	32.3855	0.0681397	0.309641	0.339738	-0.325512	0.382554	0.882064	-0.20741	41.47	1713	1027	838	3446.73	65478000	16139005400	643.4	64	1039	2017	1.21592	31666874700	5430	118.24	939	68.39
30.66	32.481	-0.146495	0.552424	0.235427	-1.10288	-0.307	-0.816478	-0.137041	42.86	535	1021	827	3445.55	56028000	14916237600	676.2	101	1034	2105	1.21592	28005981800	5412	118.22	939	68
33.35	32.594	-0.355513	0.749214	0.200349	-0.75588	0.0935275	0.245787	0.304369	42.28	551	1030	826	3463.07	54183000	14290151800	671.4	48	1034	2215	1.21592	28440389100	5558	117.962	938	63.28
33.66	32.6867	-0.59809	0.830396	0.166694	0.00224238	0.205315	0.465028	-0.0602554	41.84	2074	1025	823	3404.66	40513000	16417484900	671.8	33	1030	2281	1.21592	30916171600	5446	118.061	936	64.53
32	32.7686	-0.861903	0.800101	0.122596	0.490602	-0.480752	-0.803001	-0.243006	42.72	3073	1031	819	3443.44	28358000	16740263200	676.4	72	1019	2319	1.21592	31255908400	5311	118.086	932	64.62
35.08	32.8701	-1.1122	0.700378	0.0795466	0.609996	0.644662	0.576743	0.273359	41.32	100	1028	818	3411.51	58254000	15801396700	680.8	79	1016	2271	1.21592	32638940900	5331	118.254	931	60.79
31.91	32.943	-1.39839	0.48183	-0.0731733	0.377187	-0.661083	-0.0686285	-0.0106337	41.49	427	1018	815	3367.06	39821000	15938598200	692.2	74	1013	2194	1.21592	31739869700	5237	118.332	927	64.41
30.92	33.0065	-1.69733	0.19287	-0.293402	0.0136222	0.561011	-0.239255	-0.28197	40.26	1209	1014	812	3363.59	54203000	13294518900	695.8	72	1013	2172	1.21592	27067609700	5213	118.29	945	61.95
30.12	33.0494	-2.01622	-0.139444	-0.520542	-0.388857	-0.344431	0.210682	0.288262	44.33	28	1020	839	3426.62	26239000	11123992400	761.2	95	1026	2385	1.17219	25857967200	5401	117.751	940	66.77
29.46	33.0902	-2.32974	-0.442822	-0.617732	-0.607228	0.0689701	0.00440898	0.262917	44.81	171	1023	846	3472.94	33194000	13654170000	782.2	76	1041	2472	1.17219	28530008200	5392	117.831	942	66.57
28.85	33.1468	-2.61226	-0.646252	-0.474829	-0.380257	0.21781	-0.0783716	-0.550629	47	1284	1021	851	3465.11	42702000	12116764500	750.2	42	1042	2750	1.17219	25111451000	5505	117.88	939	65.4
29.64	33.2471	-2.82993	-0.687577	-0.0719969	0.24874	-0.520412	-0.185448	-0.197743	46.86	29	1023	851	3474.17	37242000	12205699100	745.4	47	1043	2788	1.17219	24936043300	5431	117.88	941	66.11
32.34	33.3607	-3.01492	-0.610856	0.390223	0.650369	0.715236	0.388749	0.6191	52.1	1051	1079	901	3427.99	42692000	17082058500	892	51	1077	3240	1.21222	37417088400	5732	118.744	945	68.32
30.17	33.4184	-3.24103	-0.521975	0.628274	0.335722	-0.71495	-0.172435	0.0519151	52.91	1589	1068	904	3441.85	49485000	15152649700	900.2	38	1081	3254	1.21222	35093411200	5642	118.71	944	68.55
29.96	33.4687	-3.45352	-0.369397	0.643852	-0.154857	0.594351	-0.221399	-0.394838	55.17	98	1070	918	3462.75	62727000	12661908600	943.8	62	1082	3139	1.21222	31144454700	5675	118.473	946	69.32
29.88	33.5249	-3.63327	-0.143429	0.48172	-0.286695	-0.404445	0.419315	0.00966561	54.35	175	1064	921	3429.54	50417000	13227940600	883	53	1084	3077	1.21222	31932532700	5588	118.703	939	67.05
29.99	33.5782	-3.7852	0.128087	0.201423	-0.135409	0.183425	-0.245671	0.118677	56.15	968	1068	942	3517.62	45802000	15388963400	833.2	56	1072	2856	1.21222	32213596900	5743	118.683	937	69.46
30.34	33.6475	-3.88569	0.443057	-0.0744511	-0.0210095	0.0277972	-0.151921	0.0655446	51.65	8076	1057	947	3486.56	50648000	12476848500	713	77	1057	2869	1.21222	28382628500	5786	118.454	937	66.44
30.37	33.7259	-3.93907	0.758908	-0.282026	-0.102844	-0.222324	0.387813	0.0655645	53.24	8369	1056	941	3581.34	48293000	18299683900	731.8	76	1050	2809	1.21222	34124112700	5794	118.828	950	68.65
30.15	33.8154	-3.9417	1.03721	-0.386403	-0.128754	0.367414	-0.256113	-0.239152	51.76	3172	1057	936	3608.85	35695000	14846285500	744.4	37	1044	2688	1.21222	30955148600	5743	119.553	949	69.46
30.06	33.9171	-3.89174	1.23778	-0.394427	0.131951	-0.457359	-0.151267	-0.203758	50.95	10711	1078	936	3600.78	35771000	16460580600	751	44	1041	2596	1.21222	34920883000	5725	119.819	952	69.63
33.04	34.0348	-3.78658	1.32321	-0.346808	0.433996	0.448591	0.433918	0.432342	51.62	22840	1080	937	3615.48	6552000	14460326900	775.2	95	1033	2591.53	1.21222	33152377000	5788	119.85	946	69.32
30.83	34.1186	-3.68079	1.20132	-0.359235	0.227708	-0.336736	-0.344125	0.194361	50.17	3530	1075	942	3584.21	38977000	14196887800	835.4	58	1026	2472	1.21881	35423303100	5770	119.326	948	71.31
30.78	34.1854	-3.556	0.893464	-0.375881	-0.306389	0.216621	0.0692513	-0.482897	49.9	13432	1053	944	3591.84	38578000	14473208700	790	75	1030	2438	1.21881	33089303800	5630	119.301	948	71.89
30.6	34.2754	-3.36753	0.476994	-0.264725	-0.490818	-0.131832	0.181217	-0.0943856	53.69	10234	1063	937	3610.86	29831000	13899196700	803.4	53	1037	2669	1.21881	31817480800	5682	119.338	943	72.52
30.56	34.372	-3.13284	-0.0331761	-0.0246419	-0.153941	0.0623291	-0.35476	0.397068	52.58	5728	1066	935	3589.75	27968000	18080717300	827.2	95	1038	2857	1.21881	36055497000	5821	119.253	943	72.69
32.06	34.4701	-2.85827	-0.599758	0.303213	0.32487	-0.00553787	0.400971	0.02271	51.3	2256	1064	935	3556.56	43950000	14288005800	861.4	51	1041	3025	1.21881	34916856600	5701	119.292	943	73.99
31.29	34.587	-2.52661	-1.14981	0.660277	0.466185	-0.0448077	-0.269768	-0.277101	54.98	11441	1054	951	3566.65	37254000	12668562500	856.8	118	1044	3175	1.21881	33544075400	5422	118.929	946	75.56
31.92	34.7185	-2.14494	-1.63959	0.909269	0.0853895	0.0533448	-0.0919198	-0.0652522	55.4	7484	1055	961	3606.37	36764000	13319378300	790.2	81	1048	3324	1.21881	32127497400	5459	119.165	950	74.68
32.13	34.8528	-1.73031	-2.04242	0.899836	-0.461385	-0.0336851	0.494793	0.132541	55.53	17104	1055	961	3573.18	29397000	12516299700	780	124	1048	3418	1.21881	30607117800	5426	119.312	950	74.76
30.6	34.9778	-1.29973	-2.33444	0.556588	-0.566966	0.00468827	-0.648489	0.171247	57.77	4138	1069	969	3534.32	33587000	13121158900	831	40	1062	3224	1.1898	28809483700	5548	119.47	959	77.16
32.43	35.1039	-0.84635	-2.46813	-0.0453055	-0.00239567	0.0323241	0.403841	0.00574952	53.92	36883	1079	969	3530.26	65098000	14065522000	820.6	79	1066	3179	1.1898	31407021100	5565	119.434	965	74.53
32.09	35.2178	-0.387613	-2.43144	-0.754464	0.665895	-0.0614545	0.15299	-0.346613	52.76	409	1081	961	3566.52	31375000	16648220900	882.8	55	1076	3228	1.1898	36241671100	5507	119.594	962	76.49
32.44	35.3453	0.10088	-2.17538	-1.30006	0.72883	0.0887336	-0.656966	-0.0138297	52.89	3220	1082	961	3564.59	36122000	18107710300	873	70	1080	3073	1.1898	36325916400	5511	119.618	964	73.47
33.55	35.4815	0.609925	-1.70948	-1.49048	-0.0366813	-0.146823	0.700219	0.48186	51.13	582	1087	962	3536.79	43775000	12930004400	918.4	87	1099	3053	1.1898	29378059400	5265	119.716	967	69.35
33.48	35.6141	1.12217	-1.07312	-1.24571	-0.946288	0.241655	-0.226307	-0.0615109	52.06	1357	1086	965	3562.66	34615000	16797646900	911.6	82	1101	3058	1.1898	33897874800	5284	120.001	968	72.23
34.48	35.7706	1.66244	-0.273323	-0.557752	-0.925771	-0.360535	-0.409188	-0.553804	50.72	521	1085	967	3574.73	40544000	18555686400	908.8	110	1101	3103	1.1898	38106705400	5308	119.93	972	73.79
40.16	35.9628	2.23599	0.635585	0.388529	0.114548	0.413871	0.643537	0.0747927	53.26	87414	1120	985	3397.36	26882000	18234977600	927.2	128	1106	3292	1.1898	38144095600	5404	119.529	985	76.33
42.28	36.1347	2.77367	1.49268	1.1935	0.997634	-0.410751	-0.405628	0.480241	54.36	6166	1121	990	3464.29	32694000	22719491800	865.2	108	1119	3282	1.18868	43292787100	5386	119.575	985	72.89
44.7	36.2711	3.25009	2.19175	1.56536	0.819493	0.399388	0.0234637	0.0102158	57.34	5490	1115	998	3529.93	25613000	16705190200	882.4	31	1116	3375	1.18868	34511299200	5077	119.653	1007	70.63
44.16	36.3567	3.64347	2.6556	1.39214	-0.124593	-0.318549	0.293775	-0.345253	56.19	21494	1134	1010	3524.74	24373000	16822373300	766.8	30	1117	3503	1.18868	38107459300	5087	119.869	1006	71.31
43.65	36.4216	3.9838	2.89747	0.834912	-0.691247	0.23488	-0.278479	0.0184442	58.09	3491	1138	1015	3517.34	24805000	16195337300	762	43	1124	3566	1.18868	39109972100	5112	119.733	1005	69.51
43.74	36.4797	4.28597	2.93607	0.15433	-0.359299	-0.157634	0.037888	0.254969	57.17	1683	1148	1011	3446.98	30879000	18757347200	770.8	82	1127	3657	1.18868	42288580400	5138	119.808	1007	69.03
43.95	36.5379	4.55692	2.79368	-0.397699	0.267374	0.0934291	0.137857	-0.022337	57.07	4350	1148	1021	3485.29	32255000	19747437800	776.8	97	1129	3833	1.18868	38920375600	5128	119.975	1008	68.23
43	36.587	4.78656	2.48269	-0.676329	0.330986	-0.0486166	-0.0751486	-0.193774	53.44	7665	1142	1024	3465.55	58451000	20171171900	777.6	86	1130	3976	1.18868	38238303100	5032	120.052	1005	66.45
42.99	36.6349	4.98327	2.04614	-0.633182	-0.128831	0.0427498	-0.112647	0.0350292	55.29	50000	1150	1031	3477.13	34638000	16757909300	850.2	48	1132	4147	1.18868	38472744000	5019	120.054	1000	68.75
42.76	36.6949	5.16057	1.53621	-0.342959	-0.349536	-0.0918545	0.174973	0.135468	56.49	3437	1177	1062	3540.38	22630000	18944801600	880.2	60	1134	4193	1.18868	45004701900	5098	120.007	1000	72.25
42.81	36.7468	5.29547	0.959169	-0.0249212	0.00688691	0.164183	-0.0409045	-0.101579	56.81	12793	1181	1069	3501.66	20240000	19761738700	860.4	39	1132	4195	1.18868	50290314700	5070	119.905	998	71.07
42.48	36.7668	5.36178	0.3198	0.111765	0.473404	-0.20616	-0.155443	-0.0417465	58.94	2174	1182	1070	3522.16	38677000	18331021100	855.6	33	1133	4235	1.18868	45534590600	5099	120.029	999	72.7
42.91	36.7618	5.36823	-0.327685	0.0220213	0.444526	0.245726	0.317729	0.246005	60.69	7271	1193	1076	3528.15	22569000	21963575700	864	62	1129	3808.49	1.18868	51278571600	5138	119.984	996	73.41
40.26	36.7364	5.32472	-0.920448	-0.198949	-0.112309	-0.22721	-0.227305	-0.0212965	60.7	2085	1203	1077	3543.94	27213000	23511865800	872	70	1131	4132	1.18868	52420505600	5172	119.877	995	72.99
40.05	36.7454	5.29507	-1.33849	-0.308937	-0.523334	0.144771	-0.0671241	-0.282221	60.05	6998	1205	1078	3567.1	46452000	32672108000	874.8	129	1137	4013	1.17972	66727630500	5111	119.879	992	71.59
39.99	36.7927	5.28728	-1.5527	-0.200808	-0.416698	-0.0844591	0.22555	-0.0373615	61.46	17733	1211	1086	3597.04	24485000	26785801300	906	84	1138	4001	1.17972	57268403900	5166	119.802	990	73.03
40.78	36.8569	5.2787	-1.60129	0.0705555	-0.038965	0.0204651	-0.199301	0.213894	61.26	1858	1214	1107	3581.73	27484000	26809189600	896	91	1135	3944	1.17972	61453235300	5137	119.705	991	72.61
41.51	36.9293	5.25878	-1.52882	0.379359	0.229732	0.0299413	0.0423342	0.0924109	62.39	2897	1233	1146	3675.19	43050000	26461531500	977	106	1144	3618	1.17972	58643619300	5196	119.969	995	72.6
41.51	37.0027	5.21822	-1.3886	0.571917	0.262648	-0.0678696	0.0882028	-0.190747	62.69	2897	1242	1160	3693.13	37465000	25653021700	990.4	120	1146	3643	1.17972	60481033000	5107	119.998	994	71.45
41.56	37.0648	5.14256	-1.2409	0.524213	0.16927	0.0959296	-0.0934387	-0.165242	60.86	1036	1259	1185	3703.11	35898000	28830435200	945.2	175	1147	3864	1.17972	63520043300	5171	120.161	991	72.92
41.52	37.1084	5.02438	-1.12784	0.219745	0.0775956	-0.0830468	0.0482128	0.248159	61.01	1944	1270	1212	3715.37	39285000	24991529800	988	80	1154	4163	1.17972	55748401900	5041	120.218	988	73.51
40.77	37.1473	4.88017	-1.04792	-0.213868	-0.000364195	0.0529625	0.013248	0.294175	59.8	2270	1272	1220	3662.6	56555000	24559040200	994	90	1164	4221	1.17972	56495238600	5060	120.215	988	73.6
39.98	37.1907	4.72239	-0.990587	-0.593423	-0.151484	-0.012635	-0.0356102	-0.349999	59.8	5655	1279	1245	3656.22	55132000	18798473000	1029.6	112	1175	4233	1.17972	47497000100	5057	120.34	991	75.46
39.99	37.2499	4.56551	-0.93482	-0.750043	-0.320262	-0.0434573	-0.00524996	-0.406888	59.26	6776	1307	1266	3607.09	51741000	21675209900	1053.2	136	1189	4215	1.17972	54674147400	5011	120.283	991	75.67
40.67	37.3282	4.41445	-0.867423	-0.61322	-0.294205	0.0812981	0.0183782	0.465658	59.43	9916	1352	1269	3613.97	39586000	20195812700	1057.8	130	1196	4275	1.17972	51685021000	4871	120.244	990	75.34
40.79	37.4233	4.26644	-0.785174	-0.240734	0.0284059	-0.124679	-0.0160269	0.425009	60.54	5639	1432	1288	3628.49	41391000	19122037600	1141.8	90	1225	4560	1.17972	47229605300	4882	120.272	989	76.19
41.4	37.5112	4.09462	-0.711418	0.189418	0.400874	0.161746	-0.0251031	-0.662797	60.48	7765	1509	1296	3642.22	48919000	22815106400	1237.8	107	1227	4651	1.17972	53499548600	4850	120.414	983	77.25
41.77	37.5968	3.9041	-0.625938	0.530302	0.498687	-0.161889	0.117492	-0.332088	62.88	1118	1516	1310	3613.07	43234000	20769329000	1188	83	1238	4644	1.17972	50730477200	4854	120.274	987	78.09
42.4	37.6905	3.70605	-0.497398	0.682515	0.161447	0.113393	-0.171605	0.872182	64.31	1842	1519	1315	3582.83	48171000	21596703000	1253.8	71	1253	4717	1.17972	51080279500	4849	120.477	993	79.53
41	37.7842	3.49242	-0.319669	0.584322	-0.434461	-0.0268928	0.0681381	0.133903	61.86	10840	1503	1329	3602.22	57264000	17689088000	1328.8	111	1251	4962	1.17972	44416880700	4764	120.658	998	79.09
40.01	37.8923	3.27903	-0.0632837	0.292689	-0.717931	-0.0748933	0.197641	-1.00474	62.81	15616	1503	1340	3536.29	44606000	18817136600	1308.8	59	1252	5197	1.17972	45251115100	4752	120.592	1000	78.64
40.5	38.0383	3.09022	0.296583	-0.0738176	-0.323326	0.124047	-0.490016	0.0728814	61.66	3702	1496	1342	3568.17	57120000	14611389600	1393.6	92	1262	5167	1.17972	39562962600	4615	120.985	1007	78.52
42.9	38.2011	2.89977	0.704355	-0.462929	0.356542	-0.155116	0.419338	0.954222	59.1	10457	1509	1464	3591.71	27816000	16351162400	1408.2	39	1324	5488	1.16025	39436115900	4826	121.295	1067	83.65
41.5	38.3361	2.65421	1.05699	-0.858573	0.596353	0.127107	0.0298324	-0.372996	58.96	14818	1426	1522	3609.86	26494000	14186149000	1305.6	100	1384	4257	1.16025	32119681600	5001	121.865	1101	85.99
40.13	38.3566	2.26161	1.22881	-1.21073	0.248488	0.138361	-0.392579	-0.699772	59.96	6760	1393	1470	3562.31	30590000	14711159300	1144.6	74	1368	3808	1.16025	35062094000	4914	121.829	1101	84.58
42.5	38.4744	1.95232	1.49408	-0.979301	0.286005	-0.549736	0.7055	1.11913	58.63	10263	1361	1427	3518.42	26524000	15664947200	1051.8	95	1355	3630	1.16025	37817166600	4925	121.673	1098	84.32
41.48	38.6318	1.66675	1.76634	-0.254391	0.169014	0.799564	-1.22861	-0.287687	58.77	4911	1364	1378	3547.34	33577000	15988735300	973	100	1333	3519	1.16025	35880937700	4861	121.541	1094	84.38
41.1	38.7681	1.33552	1.92028	0.615581	-0.749798	-0.771753	1.40335	-1.70504	56.99	7944	1361	1336	3544.48	35912000	17158397400	917.6	75	1312	3428	1.16799	38225132500	4870	121.874	1093	84.71
42.77	38.875	0.946743	1.90851	1.30835	-1.55025	0.460435	-0.466299	1.65128	59.53	9059	1350	1317	3505.63	61038000	18543768800	891.8	94	1308	3187	1.16799	41756317300	4905	121.878	1090	84.72
42.77	38.9538	0.501821	1.71908	1.5871	-0.719975	0.175713	-1.39304	1.89875	59.89	2816	1317	1300	3498.54	31648000	14276382000	978	93	1292	2892	1.16799	30660766900	4817	122.037	1088	81.99
42.27	39.0133	0.0126086	1.37399	1.37531	1.60255	-1.05087	3.04248	-3.06748	60.7	16600	1273	1268	3498.63	42584000	13739826400	916.2	37	1249	2718	1.16799	29818372200	4983	122.197	1079	83.43
41	39.0692	-0.501393	0.917936	0.759144	3.01588	2.06707	-2.95954	-1.57114	60.48	17210	1278	1255	3507	40906000	11837552600	870.4	54	1244	2805	1.16799	28731598900	4998	122.022	1077	84.78
41.69	39.0976	-1.06224	0.357315	-0.108022	1.26724	-3.09197	0.562401	4.44487	63.23	14630	1249	1240	3492.46	45433000	13511817900	883.8	62	1242	2861	1.16799	30703070800	5005	122.115	1077	82.64
41.75	39.0457	-1.71981	-0.31638	-1.01043	-2.5817	4.04104	3.00518	0.786121	63.77	13824	1253	1223	3532.79	31325000	16048486300	905.4	75	1230	2844	1.16799	32208795700	5151	122.475	1074	82.87
14.75	38.9723	-2.39578	-0.9248	-1.47124	-4.16516	-4.53317	-4.86962	-5.25994	63.34	12448	1269	1212	3539.1	28446000	13266296900	864	74	1226	2807	1.16799	30868335400	5201	122.821	1070	82.17
41.45	39.1769	-2.76205	-1.03022	-0.902872	-0.806269	4.16187	3.09334	0.439659	67.65	41977	1275	1195	3521.79	43094000	12725440600	817.8	82	1208	2591	1.16799	31039990900	5130	123.176	1063	82.43
40	39.308	-3.19681	-1.10664	-0.186727	3.17528	-3.2428	0.5669	4.51606	67.26	12849	1277	1177	3537.37	40713000	10845922300	825	156	1204	2430	1.16799	27673567100	5153	123.388	1060	80.28
36.18	39.3394	-3.73492	-1.24182	0.210956	3.48127	2.21635	-3.01616	-1.01105	69.2	67417	1273	1147	3520.71	42415000	11448056500	823.2	133	1194	2454	1.16799	31242692700	5125	123.24	1057	81.24
32.59	39.3383	-4.29853	-1.34542	0.251312	0.382885	-1.15618	3.02317	-3.23366	69.47	41182	1282	1145	3560.37	35849000	12719831200	852.4	98	1190	2552	1.16799	31798997600	5087	123.321	1056	78.89
30.73	39.3559	-4.82392	-1.33301	0.0806263	-2.49469	0.200479	-1.21241	1.1655	70.04	99994	1287	1128	3582.08	46091000	13809283600	862.2	63	1173	2645	1.16799	33000938500	5067	123.623	1056	79.7
31.71	39.4037	-5.2904	-1.18128	-0.118232	-2.44142	0.498369	-0.774431	1.94574	69.3	100192	1297	1124	3589.09	48258000	15430441100	871.2	67	1166	2715	1.16799	36001159300	4920	123.661	1053	82.31
32.26	39.5009	-5.6735	-0.887141	-0.177881	-0.193979	-0.940273	1.4881	-0.964402	73.05	88789	1294	1119	3592.7	55226000	13715067300	921	80	1165	2654	1.16799	33677524600	4932	123.872	1053	82.25
33.19	39.5971	-6.0258	-0.557221	-0.118901	1.40879	1.05333	-1.00896	-0.997072	74.6	112826	1299	1111	3584.18	47419000	11598403100	912.6	104	1160	2678	1.16799	30645151800	4941	124.05	1052	82.22
34.47	39.674	-6.366	-0.259732	0.0286467	1.07569	-0.811823	0.363274	0.450938	72.91	413060	1294	1098	3564.09	50940000	12036897400	840.8	104	1158	2767	1.16799	30100006600	4942	123.8	1051	72.72
34.19	39.7896	-6.62961	0.0456148	0.316012	0.144449	0.312472	-0.212904	0.452239	74.35	166043	1264	1081	3562.7	48959000	13362686200	810.2	78	1151	2881	1.16799	33361833100	4895	123.927	1044	73.44
34.19	39.9603	-6.80206	0.328962	0.614024	-0.0996161	0.162542	0.177954	0.0570684	75.51	224606	1263	1074	3563.89	53160000	12963059600	840.4	37	1140	3018	1.16799	34918793800	4792	123.901	1040	70.57
33.1	39.9917	-7.09233	0.309931	0.476496	-0.228751	-0.410539	0.205037	-0.405694	76.96	229624	1261	1059	3576.89	61315000	12308678900	842.8	62	1137	3047	1.12962	32987351700	4790	123.893	1038	68.87
32.56	40.0325	-7.33867	0.19093	0.17548	-0.303115	0.559256	-0.518056	0.0569683	80.01	140855	1238	1052	3573.84	80664000	14808852100	679.2	80	1125	3115	1.12962	35404152400	4710	123.794	1022	69.67
32.3	40.1106	-7.50383	0.0570005	-0.0954014	-0.370504	-0.694759	0.3624	0.279011	78.4	119269	1233	1050	3607.43	40998000	14405962600	708.8	99	1117	3171	1.12962	37755104800	4712	124.056	1022	69.88
32.48	40.224	-7.58769	-0.0616452	-0.257149	-0.324852	0.755816	0.0715899	-0.313769	81.42	94237	1224	1047	3589.31	50099000	17361568300	676	104	1108	3235	1.12962	41867674300	4737	124.056	1018	73.08
31.21	40.3497	-7.61521	-0.172263	-0.333896	0.0119427	-0.767539	-0.47835	-0.159789	80.45	407166	1228	1042	3673.04	109474000	22056877600	675.8	156	1098	3343	1.12962	43191815700	4678	124.324	1019	74.42
34.33	40.4876	-7.58964	-0.263818	-0.364742	0.55254	0.705844	0.500406	0.497241	83.97	337244	1215	1032	3666.35	103765000	19369515400	676.8	144	1108	3272	1.12962	41998880100	4600	124.038	1016	75.15
31.96	40.5912	-7.56321	-0.381183	-0.447724	0.722934	-0.560713	-0.107118	-0.074893	82.33	161513	1216	1033	3681.08	64572000	21180159600	727.2	147	1102	3272	1.12962	42409200900	4708	124.152	1017	74.39
32.1	40.6769	-7.51923	-0.479966	-0.520644	0.264996	0.407161	-0.284628	-0.466555	79.71	109764	1219	1033	3661.53	87230000	15910779000	712	67	1103	2932	1.12962	36217193400	4727	124.263	1016	73.7
32.5	40.7589	-7.44124	-0.50988	-0.474763	-0.504869	-0.253886	0.386757	0.369735	80.7	1541585	1213	1031	3647.63	108590000	15052975200	713.2	79	1104	2665	1.12962	37747766700	4661	124.262	1016	73.88
32.5	40.8456	-7.31887	-0.434785	-0.234055	-0.917098	0.109221	-0.175934	0.330839	85.02	111636	1211	1026	3675.02	105093000	14405386700	722.4	79	1103	2498	1.12962	38132950700	4742	124.061	1016	75.02
32.44	40.9442	-7.14348	-0.233453	0.203173	-0.512413	0.0169659	-0.127952	-0.628957	73.48	78554	1229	1025	3632.36	105228000	14900539900	740.6	57	1102	2379	1.12962	40848783700	4803	123.799	1015	73.52
35.68	41.0781	-6.89142	0.110527	0.752273	0.440086	-0.167067	0.207914	-0.142923	79.62	253703	1228	1023	3593.6	54820000	16967569000	709.8	103	1108	2371	1.12962	42385141000	4790	124.111	1015	71.52
38.52	41.2021	-6.61454	0.50185	1.13801	0.941288	0.29551	-0.119535	0.683027	76.37	84106	1227	1011	3622.62	43081000	13325674000	699.6	135	1108	2229	1.12962	39482517700	4816	124.22	1015	75.29
37	41.2931	-6.3409	0.865488	1.1509	0.49453	-0.341736	0.0797086	-0.0224065	74.04	30857	1240	1011	3643.34	27736000	13955540600	702.6	118	1109	2219	1.12962	38292573400	4873	123.935	1016	76.85
36.78	41.3694	-6.05172	1.18957	0.783514	-0.320488	0.353706	-0.0500511	-0.552352	76.55	8956	1234	1004	3615.97	4916000	12410095200	689.2	67	1103	2217	1.12962	32923529300	4838	123.868	1010	78.6
36.78	41.4539	-5.72202	1.47383	0.168119	-0.654156	-0.345603	-0.0143643	0.179238	78.86	11769	1231	1000	3630.11	5620000	13045775700	674	85	1106	2217	1.12962	31620224200	4878	123.903	1011	78.94
37.88	41.5396	-5.35922	1.67985	-0.528911	-0.35312	0.315614	0.102363	0.334777	79.77	9769	1234	991	3619.19	10266000	12161717800	678.2	100	1103	2217	1.12962	30783929100	4783	123.872	1014	79.32
37	41.6373	-4.95251	1.79183	-1.08974	0.136014	-0.274449	-0.17032	-0.251598	80.22	15215	1237	992	3639.78	5044000	12131373700	672.2	95	1102	2217	1.12962	32968193200	4880	123.934	1015	77.78
38	41.7493	-4.50109	1.78542	-1.34969	0.319311	0.205578	0.120232	-0.137466	84.55	2270	1234	997	3632.33	24177000	15153477600	713.8	159	1096	2285	1.13238	40502776900	4774	124.061	1014	80
38.7	41.8666	-4.01763	1.62569	-1.25281	0.142077	-0.132968	0.0139366	0.202795	87.24	11323	1245	1005	3595.18	33064000	17881610000	702.6	49	1100	2289	1.13238	42390202800	4773	124.142	1019	80.8
39	41.9878	-3.50724	1.29795	-0.831425	-0.0469585	0.0653924	-0.151998	-0.0415737	86.4	22049	1245	1014	3586.08	19954000	15766582600	697.2	34	1100	2296	1.13238	37154054300	4694	124.153	1019	81.99
39.59	42.1056	-2.98219	0.794297	-0.213999	-0.0395544	-0.0247109	0.181229	-0.11281	85.09	10434	1250	1033	3579.54	25227000	18713941300	713.2	59	1102	2289	1.13238	43630696100	4613	124.134	1021	81.75
40.48	42.1907	-2.47721	0.102618	0.40324	0.00529997	0.0424569	-0.0585724	0.181322	79.8	27582	1251	1037	3593.52	39446000	15621169600	700	98	1100	2277	1.13238	35622261000	4627	124.004	1025	80.87
40.15	42.2521	-1.9836	-0.708277	0.916783	0.00446124	-0.0520824	-0.0159731	0.103199	81.03	12009	1258	1060	3567.44	26984000	14692800400	683	160	1101	2151	1.13238	35976186300	4697	123.859	1028	83.72
40.5	42.3289	-1.45831	-1.50666	1.31052	0.0510724	0.0582191	0.0314882	-0.218639	79.75	10677	1275	1069	3597.43	29052000	14320020400	692.8	142	1101	2027	1.13238	34313295600	4740	123.879	1029	84.67
40.98	42.4435	-0.877143	-2.18254	1.53261	0.0916252	-0.102524	-0.100603	-0.137917	80.3	17847	1282	1073	3555.26	28665000	14251965300	689	120	1107	1873	1.13238	36936836500	4787	123.393	1031	84.47
41.16	42.5965	-0.242596	-2.675	1.46684	-0.0664067	0.116325	0.117719	0.147506	81.82	1949	1277	1071	3521.26	32211000	14686312600	692.4	108	1106	1764	1.13238	37693702400	4796	123.626	1032	86.06
40.73	42.7659	0.415467	-2.97839	0.978867	-0.407859	-0.140127	-0.134054	0.0734282	80.32	12580	1272	1064	3541.67	16995000	11529569100	714.8	162	1117	1731	1.13238	31288673300	4760	123.845	1037	86.48
40.47	42.9122	1.04713	-3.12578	0.0224647	-0.526577	0.172101	0.0930319	-0.115261	82.38	22551	1278	1067	3569.91	52290000	15087080200	749.4	226	1121	1644	1.13238	37714643500	4763	123.921	1040	87.51
40.6	43.0234	1.63508	-3.11216	-1.20249	0.0428614	-0.131293	0.149354	0.0865155	81.82	11874	1284	1073	3558.18	40166000	13392736000	774.8	192	1121	1570	1.13238	33323526900	4913	124.171	1042	88.44
41.27	43.1534	2.23444	-2.84936	-2.236	1.06165	0.0388591	-0.369595	0.186393	83.72	25311	1302	1092	3524.11	31476000	11446388000	739.6	60	1116	1391	1.13238	28026834200	4985	124.544	1042	86.27
42.16	43.3035	2.8441	-2.33476	-2.70875	1.24337	0.0369396	0.236137	-0.370575	87.15	10753	1285	1096	3433.06	30607000	13366758600	778	93	1115	1343	1.13238	32735381300	4926	124.856	1042	88.2
42.58	43.4543	3.43953	-1.61827	-2.43174	-0.154017	-0.0841851	0.200948	-0.227187	88.36	11157	1289	1104	3455.67	31900000	10707084200	788	59	1115	1296	1.13238	27512282800	4903	124.907	1043	89.96
43.77	43.6275	4.03966	-0.718091	-1.36973	-1.8944	0.0955493	-0.568873	0.727263	89.46	25636	1286	1110	3394.25	27818000	12126380400	808	46	1116	1302	1.13238	28060653400	4777	124.707	1045	89.34
47.44	43.8388	4.65562	0.316181	0.242521	-1.92991	-0.119926	0.434147	0.0748963	88.9	32930	1291	1119	3361.44	23065000	12648011200	756.2	58	1118	1381	1.13238	29085525700	4703	125.093	1046	90.03
52.18	44.0759	5.26549	1.37172	1.9024	0.167956	0.0984432	0.080091	-1.19229	96.33	43209	1301	1133	3429.58	37548000	14484972000	822.6	35	1137	1422	1.11427	32048521100	4737	124.083	1052	92.69
57.4	44.3057	5.82246	2.29417	3.00904	2.40082	-0.060079	-0.639658	0.152914	96.55	30868	1305	1135	3452.63	43520000	15583070800	876.8	36	1157	1503	1.11427	36609386500	4766	123.999	1056	90.78
61.48	44.4682	6.25171	2.9099	3.08864	2.29385	0.0459455	0.810168	1.59615	90.45	67762	1306	1131	3479.95	44932000	14833554700	836.6	48	1162	1711	1.11427	35024993600	4820	124.017	1057	91.55
55.33	44.5266	6.50989	3.13094	2.09237	-0.189862	0.099	-0.155574	-0.322363	90.44	28251	1325	1110	3485.91	36855000	15157666600	843.6	53	1170	1940	1.11427	35566626700	4836	124.034	1059	91.41
50.1	44.5759	6.70249	3.10214	0.579089	-2.2707	-0.238054	-0.637391	-1.58009	92.53	26051	1327	1109	3462.95	33770000	15597458400	822.6	69	1168	1977	1.11427	36135609000	4750	124.268	1059	94.44
53	44.6891	6.91181	2.96198	-0.794061	-1.81322	0.249328	0.771873	0.489404	91.37	13999	1330	1109	3428.88	28550000	14367389400	819.2	65	1165	1984	1.11427	31527444800	4905	124.41	1062	96.48
54.01	44.8096	7.07773	2.67072	-1.71504	0.210215	-0.209707	-0.321132	1.23951	90.75	28393	1328	1108	3446.09	34757000	11502560000	775	90	1166	1968	1.11427	27555932200	4918	124.505	1062	93.28
53.32	44.9112	7.16971	2.22176	-2.03958	1.52185	0.162362	-0.237595	-0.556216	89.42	12461	1328	1094	3465.83	37545000	10725895500	780.6	107	1168	1896	1.11427	27499391300	4824	124.626	1066	94.81
52.77	45.0084	7.20266	1.67148	-1.75599	1.15655	-0.0999166	0.505641	-0.829441	86.01	6598	1330	1087	3468.04	37630000	11001464300	770.6	40	1161	1886	1.11427	29726268200	4835	124.582	1062	92.97
53	45.0899	7.16471	1.04986	-1.0627	-0.0392388	0.0326356	-0.363045	0.471346	89.08	13320	1339	1076	3490.76	25159000	10455022800	812	33	1159	1964	1.11427	29514996300	4915	124.636	1059	93.54
52.69	45.1547	7.0561	0.402861	-0.230302	-0.692276	0.0585751	0.0528465	0.526493	89.31	6037	1338	1080	3490.61	22399000	11251651200	841.2	80	1154	2045	1.11427	30154174000	4876	124.478	1055	95.39
51.76	45.2016	6.878	-0.222346	0.484321	-0.465335	-0.150999	0.165998	-0.24509	89.41	4218	1345	1099	3457.15	31847000	12331723700	810	87	1148	2148	1.11427	32627948400	4976	124.85	1057	96.84
51.64	45.219	6.62273	-0.790306	0.90804	-0.0749988	0.270033	-0.131673	-0.295091	94.72	2202	1344	1104	3489.15	34700000	12295291600	831	77	1143	2244	1.11427	32560489500	4962	125.084	1057	96.84
51.76	45.2354	6.32783	-1.21567	1.06655	0.0145108	-0.356079	0.0612266	0.0595492	86.68	5459	1344	1090	3429.96	61554000	18440305800	811	98	1141	2187	1.11427	48835490100	5119	125.72	1061	99.08
51.48	45.3005	6.05277	-1.40734	1.08608	0.0458208	0.345993	-0.159721	0.161418	81.89	14478	1348	1117	3462.31	39430000	13540697800	771.4	106	1145	2040	1.11427	34583838800	4962	126.453	1066	100.99
50.5	45.3849	5.7689	-1.41371	0.945703	0.169845	-0.32148	0.18448	-0.0415339	68.59	16130	1351	1127	3488.83	92531000	12313922000	815	89	1145	2069	1.11763	32600166200	4981	126.013	1064	104.97
50.54	45.4426	5.42821	-1.33107	0.589339	0.238755	0.304758	0.00292754	-0.12241	68.34	11256	1362	1139	3484.19	102955000	11329832500	857.8	93	1148	2137	1.11763	32936768400	5065	126.482	1068	112.93
49.11	45.4769	5.03681	-1.19441	0.0913652	0.153966	-0.243808	-0.232527	0.133026	67.18	31508	1375	1166	3481.11	57305000	13828587700	846	99	1152	2104	1.11763	41259428900	5094	126.304	1074	110.46
49.3	45.5001	4.61317	-1.01936	-0.408629	-0.0588514	0.158343	0.357198	0.131314	64.91	11774	1377	1168	3447.65	44319000	12726680600	852.2	84	1160	2148	1.11763	39352658100	5062	126.529	1072	118.11
47.4	45.5129	4.16456	-0.829944	-0.782179	-0.264937	-0.036845	-0.230584	-0.209061	58.08	19663	1415	1208	3372.86	64053000	16219770600	919	49	1174	2235	1.11763	39358899900	5159	127.022	1080	123.21
47.29	45.5405	3.72445	-0.616367	-0.904386	-0.240838	-0.110696	-0.0872008	-0.0741632	68.29	3320	1436	1218	3293.53	52043000	16786327700	901.4	62	1189	2352	1.11763	41592676600	5317	127.245	1080	127.98
48.22	45.5765	3.29165	-0.409827	-0.781291	-0.0241044	0.233548	0.325682	0.200383	72.95	12818	1481	1238	3256.39	56014000	19423290000	852	59	1197	2558	1.11763	46628556900	5371	127.143	1085	111.14
47.2	45.6059	2.85528	-0.249668	-0.502714	0.178411	-0.306754	-0.312046	-0.00864589	76.15	7319	1401	1251	3296.09	40843000	14526638300	841	87	1208	2704	1.11763	37833637600	5109	126.729	1080	109.33
47.9	45.6419	2.43431	-0.13076	-0.143485	0.261362	0.327953	0.0971891	-0.121553	76.5	11247	1398	1241	3309.75	30797000	15239992100	818	87	1214	2718	1.11763	38406712700	5145	127.036	1080	112.67
47.6	45.6852	2.03456	-0.0548201	0.199094	0.159139	-0.308833	0.124868	0.0412707	78	12492	1388	1225	3223.53	24188000	13018723600	810	110	1208	2727	1.11763	33796868700	5087	126.746	1082	106.9
47.61	45.7399	1.66464	-0.0143365	0.447641	-0.0946674	0.245634	-0.216831	0.0176819	77.17	8806	1381	1225	3063.97	38661000	20252469900	802	139	1204	2689	1.11763	46503716400	4973	126.292	1075	99.91
47.49	45.8052	1.32725	-0.00400065	0.549961	-0.343366	-0.163655	0.131209	-0.0625822	77.9	11536	1379	1223	3170.71	28440000	19602198200	815	75	1190	2591	1.11763	44466718900	5016	126.862	1074	98.02
47.32	45.8822	1.02611	-0.0139542	0.497323	-0.355729	0.0653505	0.0110772	0.0713529	79.66	13512	1380	1218	3215.04	38598000	17940734400	816.6	42	1185	2588	1.11763	42081345800	5098	126.369	1071	106.64
47.31	45.972	0.763981	-0.0337053	0.318565	-0.0427663	0.019285	-0.102595	0.0244676	78.64	14633	1385	1219	3251.07	23454000	14945830500	829	36	1182	2605	1.11763	37303561100	5123	126.01	1075	107.93
46.94	46.0725	0.539185	-0.0578084	0.0630898	0.368435	-0.0918336	0.0652531	-0.180416	78.12	14879	1388	1225	3253.69	20678000	12703636000	834	27	1185	2589	1.11763	35422848800	5081	126.193	1072	115.62
46.91	46.1806	0.348124	-0.0838236	-0.209644	0.477399	0.128459	0.0192064	0.0276407	80.4	9166	1378	1239	3259.86	37933000	12638247000	855	31	1189	2546	1.11763	36119615800	5168	126.45	1071	115.48
46.28	46.2827	0.175313	-0.122308	-0.452017	0.0959881	-0.124798	-0.0559575	0.25149	76.37	5638	1378	1247	3271.03	44493000	11708907800	878.6	37	1190	2575	1.11763	34987537000	5082	126.141	1075	121.6
45.57	46.3808	0.0224459	-0.159651	-0.589878	-0.42498	0.10176	0.0364153	-0.072122	78.03	29650	1411	1248	3250.26	23731000	10891827200	870	37	1195	2567	1.11763	32900665400	5127	126.377	1074	119.03
44.99	46.4901	-0.0946794	-0.164003	-0.550479	-0.522863	-0.068756	0.019676	-0.286492	78.4	8412	1420	1236	3212.24	27780000	10880804600	865.6	35	1196	2544	1.11763	34002000600	5237	126.422	1073	120.65
45.75	46.6133	-0.174533	-0.12567	-0.33799	-0.0910925	0.00806989	-0.0979529	0.0917696	80.63	5020	1389	1211	3214.5	36341000	11844902100	847.4	68	1198	2484	1.11763	34499487300	5152	126.809	1072	112.48
46.99	46.7401	-0.230889	-0.0613072	-0.0395124	0.39471	0.0523134	0.0900457	0.267884	81.54	7252	1388	1208	3203.94	27556000	10026697200	840.6	57	1199	2417	1.11763	31627364900	5118	126.612	1069	110.23
46.71	46.8521	-0.286844	-0.00163642	0.223156	0.426892	-0.0916822	0.0284292	-0.123626	78.12	9082	1379	1206	3266.6	44779000	13834602400	814	70	1196	2369	1.11763	36675367700	5061	126.312	1066	113.45
46.88	46.9558	-0.338129	0.057431	0.393307	0.0680415	0.128091	-0.120494	-0.185348	76.32	8175	1378	1207	3252.2	44825000	13402918500	805	69	1193	2358	1.11763	39843993400	5011	126.496	1067	107.91
46.91	47.0549	-0.382893	0.119284	0.450663	-0.254579	-0.157507	0.0962818	0.147392	78.35	6671	1377	1207	3282.72	19245000	13380305300	809.2	50	1194	2357	1.11602	37821046000	5038	126.497	1066	104.39
47	47.1415	-0.431714	0.173025	0.393261	-0.26843	0.184093	0.0350096	0.0963383	77.02	10646	1373	1206	3283.43	22192000	15906219500	806.4	75	1193	2128	1.11602	42964277900	4980	126.974	1066	101.07
47.07	47.216	-0.485691	0.220984	0.265827	-0.0366099	-0.182701	-0.126047	-0.103814	79.78	8652	1366	1207	3236.7	27951000	13488035300	802	94	1193	2061	1.11602	40262666000	4961	127.108	1071	100.58
47.17	47.2868	-0.536846	0.27734	0.138168	0.182038	0.157935	0.101888	0.0057948	79.93	8919	1358	1207	3251.85	18792000	14284379300	803.2	83	1185	2055	1.11602	41382679900	5030	127.258	1069	102.78
47.29	47.349	-0.591197	0.338455	0.0437756	0.179755	-0.108323	0.0177565	0.0182818	77.79	22129	1347	1212	3167.13	20331000	14819707100	805	105	1181	2031	1.11602	42416018500	5083	127.277	1068	98.48
47.32	47.4075	-0.644526	0.41046	0.00178894	0.0299975	0.0503412	-0.109324	-0.0501729	78.84	6116	1346	1204	3213.33	20232000	14428568400	808.4	83	1176	2035	1.11602	41832192300	5179	127.524	1063	104.64
47.17	47.4638	-0.695912	0.492119	-0.00504784	-0.08162	0.00452236	0.0838737	0.0858072	77.26	12186	1358	1206	3186.82	18777000	12509748900	805	45	1174	2068	1.11602	39115692500	5208	127.717	1062	108.78
47.03	47.5092	-0.755801	0.565451	-0.0278719	-0.0911839	-0.0427049	0.037089	0.0461532	79.78	7977	1365	1207	3225.64	23220000	12479131600	813	42	1169	2137	1.11602	37124234400	5251	127.16	1062	111.7
47.03	47.5471	-0.820946	0.627728	-0.0871178	-0.0274018	0.0770806	-0.108297	-0.155849	78.6902	7977	1370	1217	3211.24	29463222	12476226300	820	41	1164	2137	1.11602	40784208200	5235	127.639	1062	94.8172
47.08	47.5839	-0.884842	0.679098	-0.174095	0.0384682	-0.105273	0.0542503	0.00230074	79.78	9203	1376	1217	3195.52	29905478	11750461000	816	64	1163	2137	1.11602	34736512300	5275	127.895	1064	113.16
47.09	47.6105	-0.95763	0.698351	-0.280047	0.0352261	0.122954	0.0695149	0.193208	79.98	1097	1393	1221	3194.03	27278000	11021747100	829	81	1164	2115	1.11602	33994410400	5258	127.816	1066	107.25
47	47.6185	-1.04794	0.669104	-0.364102	0.0108279	-0.0990259	-0.104907	-0.0363626	87.6	6238	1381	1228	3151.05	35944000	11733165800	812.4	62	1164	2142	1.11602	36204703700	5147	127.193	1059	106.8
47.09	47.633	-1.12801	0.621966	-0.32254	0.0892724	0.0490697	0.0435754	-0.15019	86.19	11657	1379	1245	3079.81	18637000	13278382800	825.8	67	1166	2239	1.11602	39193469400	5174	126.16	1059	108.33
46.95	47.6517	-1.19945	0.551783	-0.134049	0.127278	-0.0086991	0.00837163	0.00975823	88.68	11915	1381	1249	3086.92	28233000	12210181100	822	56	1172	2307	1.11602	34200056300	5098	126.072	1059	106.65
46.99	47.6585	-1.27942	0.433897	0.141666	-0.0595153	-0.00509587	-0.00448182	0.0908233	83.13	14555	1358	1247	2928.51	28692000	16836450200	815	36	1172	2356	1.11602	43360610800	4985	125.212	1056	102.32
46.99	47.6601	-1.36026	0.277754	0.443745	-0.281941	0.00918995	0.0150899	0.0934158	82.4	10492	1347	1246	2886.43	29629000	15757761100	815	64	1170	2404	1.11602	40161515400	4971	125.446	1056	104.99
46.88	47.6688	-1.42785	0.103985	0.695695	-0.203424	-0.0106042	-0.0734305	-0.0598063	80.71	11261	1349	1242	2958.28	30369000	17273404600	815.4	65	1166	2425	1.11602	42306019100	4941	125.758	1046	105.32
46.87	47.6752	-1.49226	-0.0949778	0.779132	0.148221	-0.00379023	0.10682	-0.257019	82.37	128919	1351	1244	2975.48	24319000	15305658600	825	36	1164	2403	1.11602	37537177500	4905	125.427	1048	107.59
46.65	47.6708	-1.56259	-0.32315	0.615229	0.399214	0.0429117	-0.0447393	0.094804	84.12	19679	1354	1241	3047.06	19188000	17945837700	823.6	48	1165	2404	1.11602	42393279400	4954	125.393	1052	109.34
46.39	47.6492	-1.64513	-0.574086	0.212673	0.248877	-0.0830625	-0.0684438	0.448913	88.58	106668	1347	1244	3067.76	37705000	15417071600	856	96	1173	2644	1.05068	38307287500	4920	124.737	1061	110.9
44.81	47.6122	-1.73572	-0.820073	-0.310184	-0.157598	0.146506	0.197021	-0.153561	91.19	12468	1333	1245	3001.56	38402000	12300555100	848	110	1178	2718	1.05068	34326421800	4821	124.128	1062	112.39
43.01	47.5795	-1.80972	-1.00362	-0.747645	-0.356289	-0.205125	-0.190146	-0.568144	86.66	21829	1323	1233	3004.14	45803000	9293669400	837	59	1182	2831	1.05068	29206155600	4824	123.719	1061	105.94
44.16	47.5802	-1.83368	-1.06431	-0.912469	-0.145474	0.210011	-0.0306945	0.252563	86.96	20779	1304	1227	3035.84	27846000	13641691800	818.2	48	1187	2939	1.05068	37066098000	4801	123.552	1057	102.46
44.31	47.5866	-1.83673	-1.03156	-0.807707	0.0834292	-0.201485	0.220535	0.528587	88.47	9038	1299	1223	3058.7	36749000	16563225600	829.2	60	1185	3052	1.05068	42399191200	4739	123.477	1062	107.51
43.95	47.5877	-1.83126	-0.925823	-0.500168	0.0598278	0.20102	-0.178582	-0.350853	87.89	8156	1298	1213	3054.99	34979000	11337606600	831.2	54	1190	3117	1.05068	34444047700	4718	122.878	1066	107.45
44.19	47.5998	-1.80014	-0.737272	-0.0647472	-0.00969239	-0.20635	-0.0447562	-0.420334	88.11	1539	1288	1215	3084.28	18082000	10996835700	843.4	58	1194	3104	1.05068	33173785200	4629	122.95	1069	111.55
46.54	47.6267	-1.74039	-0.481699	0.366528	0.0761581	0.182199	0.192843	0.374683	89.19	26870	1289	1206	3073.75	19220000	11242529400	841.4	82	1196	3085	1.05068	33810849200	4662	122.671	1071	114.24
46.87	47.6398	-1.68435	-0.223177	0.617466	0.148366	-0.131869	-0.145577	0.251134	91.34	14608	1288	1208	3093.7	30330000	10966145400	841.2	92	1198	3095	1.05068	33035653700	4750	123.086	1071	111.93
46.79	47.6397	-1.63305	0.0142428	0.6297	0.0456486	0.0924768	0.0077298	-0.285165	84.28	14802	1278	1211	3085.98	40440000	10807423300	842	80	1197	3189	1.05068	31503792300	4707	123.025	1072	109.11
46.84	47.6344	-1.57756	0.22653	0.453742	-0.150097	-0.0551111	0.115102	-0.0730336	82.85	57470	1280	1197	3096.96	40981000	11629342000	826	52	1197	3289	1.05068	33660074900	4707	122.47	1072	112.04
46.88	47.6352	-1.50564	0.418196	0.203199	-0.203599	0.0220057	-0.12646	0.150821	80.06	5334	1285	1187	3146.57	26276000	14706917300	830	64	1197	3344	1.05068	37233663600	4818	123.749	1072	112.55
46.9	47.6471	-1.41189	0.586428	-0.0144941	-0.0326354	-0.0105818	0.00704917	-0.071049	77.83	922	1285	1190	3146.86	23570000	13047781000	852	91	1199	3369	1.05068	35337632500	4791	123.705	1071	113.42
47	47.6662	-1.30201	0.713662	-0.148902	0.162089	-0.000853581	0.0969003	-0.0122655	81.06	15881	1281	1192	3070.93	24460000	14555433600	852	100	1200	3253	1.05068	41631215800	4764	122.958	1078	113.56
47.28	47.6729	-1.19877	0.764787	-0.219473	0.134162	0.0182787	-0.0886653	0.130439	81.12	8771	1268	1186	3107.46	19536000	10773401500	858.2	93	1200	3127	1.05068	34225922700	4782	122.991	1079	114.03
47.2	47.6717	-1.0983	0.74481	-0.229112	-0.0247885	-0.0147884	0.0272668	-0.0920944	84.48	12427	1255	1183	3123.11	34475000	12626368900	856.4	91	1201	2933	1.05068	37030551800	4772	121.873	1078	117.4
47.18	47.677	-0.985971	0.679034	-0.179267	-0.068641	-0.0122896	0.0259012	-0.121457	83.92	15848	1261	1175	3130.24	17590000	11276933700	870.6	73	1201	2681	1.05068	35946386600	4836	122.514	1079	119.43
47.18	47.6798	-0.872094	0.565938	-0.121682	-0.00118803	0.0446367	-0.0639947	0.155196	83.69	1084	1275	1176	3149.06	13594000	11115224100	852.6	81	1203	2571	1.05068	34936228500	4795	123.217	1077	121.67
47.14	47.6727	-0.765465	0.40924	-0.0957995	0.0232036	-0.0585354	0.0945393	0.0980073	83.74	1667	1271	1178	3186.43	15260000	13541551300	880	102	1205	2566	1.05068	37452326500	4716	123.34	1078	122.84
47.02	47.6655	-0.655786	0.239707	-0.0841831	-0.0211418	0.0592248	-0.0674179	-0.170475	85.8	6938	1258	1183	3182.16	17566000	11485087900	856	44	1205	2633	1.07717	36566443200	4673	122.956	1081	116.29
47.1	47.6652	-0.535525	0.0848187	-0.056926	-0.0467151	-0.0520265	-0.0318728	-0.0731017	86.06	4259	1263	1183	3195.46	10623000	11389363800	879	49	1206	2406.42	1.07717	36177063200	4743	123.426	1082	117.61
47.28	47.6688	-0.408711	-0.046398	-0.0057647	-0.0100269	0.022633	0.121986	0.150411	81.17	3209	1266	1191	3236.37	19749000	16787101100	870	139	1211	2560	1.07717	42202783500	4824	123.853	1085	119.51
47.2	47.6701	-0.282935	-0.153839	0.0618681	0.0436043	0.0302703	-0.131869	0.0459657	81.07	2620	1262	1189	3241.76	25180000	14299288100	873.2	157	1214	2514	1.07717	40220322000	4777	124.009	1089	120.57
47.1	47.6728	-0.155124	-0.228374	0.144074	0.0612034	-0.0992191	0.0534411	-0.110431	79.61	6635	1263	1186	3263.79	37128000	15737405700	880.4	148	1219	2410	1.07717	43418327000	4811	123.757	1097	123.58
47.48	47.6759	-0.0274095	-0.270845	0.219397	0.0105807	0.172022	0.0579301	-0.0434167	80.84	15747	1264	1189	3238.95	23909000	16844915400	882	103	1222	2342	1.07717	42272837200	4778	123.779	1111	123.07
47.44	47.678	0.0977775	-0.2861	0.258375	-0.0661363	-0.236224	-0.128102	0.0725052	81.69	789	1256	1226	3284.83	19139000	18479621400	867	100	1222	2320	1.07717	43986573000	4705	124.018	1114	122.01
47.95	47.6815	0.22199	-0.277278	0.23934	-0.0803103	0.279378	0.113421	0.0610752	81.35	18686	1243	1228	3255.55	22389000	16847562200	858.8	90	1219	2260	1.07717	43857831200	4738	123.751	1115	122.27
47.49	47.6785	0.335796	-0.261795	0.139436	-0.0160087	-0.291398	-0.0314442	-0.0552369	83.93	3250	1232	1232	3288.91	21141000	17138590400	848.4	83	1218	2284	1.07717	45038818700	4663	123.831	1112	121.17
48	47.6734	0.443442	-0.24022	-0.0180416	0.0910533	0.278438	-0.0406531	-0.0622455	86.01	4789	1233	1248	3305.41	21866000	25704659000	845	110	1211	2387	1.07717	55058413100	4647	124.16	1111	118.51
47.89	47.6653	0.54369	-0.217735	-0.192735	0.134337	-0.239466	0.0624311	0.0454095	82.79	18200	1251	1249	3285.38	20480000	18407441600	845.2	100	1206	2462	1.07717	43322086800	4724	124.291	1109	119.81
47.93	47.6584	0.640939	-0.191601	-0.325215	0.0532942	0.180999	-0.0349579	0.0803185	82.18	45294	1242	1252	3316.79	17095000	15864909800	866	91	1202	2578	1.07717	39530070000	4778	124.142	1103	113.12
47.89	47.6521	0.734868	-0.163494	-0.37005	-0.10396	-0.111007	-0.00422357	-0.0486113	83.78	19060	1240	1237	3315.43	19608000	16566638200	833	58	1195	2596	1.07717	41346041000	4715	124.42	1098	114.13
47.89	47.6515	0.830973	-0.127754	-0.298261	-0.182611	0.0372345	0.0193309	-0.0955935	84.51	24555	1245	1218	3306.72	17583000	16466761500	844	44	1190	2484	1.07717	39445689100	4669	124.168	1093	114.65
48.63	47.6635	0.936235	-0.0785846	-0.118949	-0.0880582	0.0173622	-0.02243	0.0457035	81.66	11849	1234	1214	3267.2	26209000	15856585400	844.2	39	1185	2349	1.07717	37552978200	4649	124.192	1094	111.74
48.87	47.6795	1.04052	-0.0331186	0.094036	0.070955	-0.0632618	-0.00876357	0.0693746	83.9	9340	1210	1209	3320.15	23149000	17088236000	855.8	47	1181	2354	1.07717	40061421100	4649	124.335	1091	110.05
49.49	47.6966	1.13914	-0.00234303	0.261309	0.145194	0.100757	0.0492676	-0.0406726	83.2	6499	1192	1201	3349.75	19828000	16897219900	843	35	1174	2331	1.07717	39081973400	4525	124.331	1077	113.12
49.35	47.7144	1.23049	0.00885203	0.325922	0.0889339	-0.130939	-0.0555942	-0.044394	84.82	7096	1177	1199	3379.19	26647000	17738567600	844.4	44	1169	2295	1.07717	41411773800	4633	124.155	1069	115.09
49.47	47.7312	1.31143	-0.00294693	0.266441	-0.0293296	0.15584	0.00775963	0.0264539	87.12	27371	1176	1200	3409.21	22412000	17475648900	840.4	55	1165	2204	1.07717	41205651600	4607	124.189	1071	117.98
49.3	47.7498	1.38416	-0.0313956	0.112821	-0.0976062	-0.174081	0.0726805	0.0357667	88.07	3233	1173	1202	3361.52	25526000	18727668800	859.8	71	1164	2186	1.07717	44057355900	4527	124.479	1066	116.26
48.88	47.7707	1.44828	-0.07098	-0.0775722	-0.081343	0.179489	-0.130236	-0.0173265	85.3	2098	1132.87	1303.33	3387.64	22050000	14477959900	866.6	81	1298.32	2214	1.04425	35048929900	4351	124.479	1082.15	111.63
49.09	47.7895	1.49797	-0.120677	-0.243082	-0.0260695	-0.170758	0.100311	-0.0410636	84.29	480	1145	1199	3405.43	17495000	14634565100	869	46	1145	2159	1.04425	35773791900	4327	124.551	1062	113.5
49.09	47.8117	1.53829	-0.165266	-0.316007	0.0424699	0.151146	0.0312216	0.0243571	82.99	8223	1149	1199	3404.03	18281000	15496241500	869.4	22	1141	2098	1.04425	41169967200	4382	124.934	1060	102.77
49.13	47.8364	1.56752	-0.197868	-0.271393	0.0856733	-0.131286	-0.19705	0.0320693	82.94	10418	1119	1187	3355.35	18276000	14980023500	845.4	48	1136	2043	1.04425	38463004700	4229	125.639	1059	100.69
49.35	47.8601	1.58049	-0.217661	-0.132731	0.0606809	0.109775	0.253982	-0.0440541	84.64	10056	1113	1179	3364.4	18175000	13266090600	866.6	111	1132	2073	1.04425	33440020200	4242	125.82	1054	104.65
48.93	47.8743	1.56726	-0.229721	0.040304	-0.0280911	-0.0795147	-0.111691	-0.0157028	82.51	2363	1125	1168	3356.08	18888000	12319573900	859.6	44	1130	2067	1.04425	32292107200	4233	126.087	1051	107.02
49.29	47.8846	1.53355	-0.220118	0.202726	-0.0778682	0.0541235	-0.13737	0.0934877	84.07	1518	1122	1161	3313.58	14760000	13444857800	859.6	47	1099	2081	1.04425	34266919300	4232	126.012	1051	107.1
49.3	47.8868	1.47512	-0.186911	0.303436	-0.0398087	-0.0321081	0.319039	-0.0150081	85.37	2714	1134	1154	3281.47	22376000	13018783800	844	47	1085	2013	1.04425	33460053900	4209	126.181	1048	99.49
49.2	47.8858	1.39813	-0.117604	0.326584	0.0604293	0.0289578	-0.262631	-0.106909	83.59	8682	1123	1149	3284.29	18223000	13111317900	857	50	1071	2002	1.04425	33184566900	4194	126.172	1038	99.57
49.5	47.8892	1.312	-1.96564e-05	0.281503	0.120662	-0.0489709	-0.0156709	0.062705	83.7	10599	1105	1146	3281.74	20034000	14525092600	840	74	1050	2010	1.04425	35592643200	4199	126.1	1024	99.1
49.49	47.8941	1.2144	0.156805	0.172123	0.034157	0.0792247	0.298643	0.0802902	85.09	3267	1086	1145	3228.06	17924000	15021445300	835.2	71	1046	2150	1.04425	38015637100	4021	125.535	1021	101.16
48.87	47.8976	1.10316	0.337609	0.0155151	-0.134356	-0.107601	-0.358594	-0.105209	84.66	8145	1096	1134	3278.1	15242000	12260119200	875.4	129	1040	2162	1.04425	34834602200	4151	125.324	1016	106.27
49.2	47.9101	0.990222	0.537857	-0.142045	-0.173166	0.120471	0.137295	-0.0285456	83.37	84459	1103	1130	3279.43	29890000	10380573000	855.2	50	1033	2145	1.04425	31565191800	4131	124.836	1017	107.35
49.18	47.9184	0.861556	0.716874	-0.292717	-0.0427187	-0.129112	0.168961	0.082876	78.58	2946	1103	1132	3304.72	46543000	9449014400	833.8	32	1031	2113	1.04425	30151512300	4144	124.729	1013	106.92
49.15	47.9089	0.703487	0.835499	-0.418186	0.139297	0.156939	-0.297644	-0.00040797	77.85	1472	1109	1128	3272	45337000	11715634400	841.8	67	1028	2118	1.04425	33235870700	4123	124.37	1011	103.86
49	47.9017	0.53921	0.904429	-0.436067	0.267385	-0.180084	0.215211	0.0265061	76.03	9101	1111	1113	3269.97	41228000	10384062400	852	48	1026	2146	1.04425	30069006600	4182	124.276	1010	103.2
48.99	47.8981	0.372153	0.914649	-0.316558	0.175509	0.171014	-0.0500363	-0.0367047	76.08	17294	1114	1101	3250.39	27828000	8363666400	850	70	1018	2146	1.04425	27124574400	4147	124.469	1010	105.15
48.47	47.8879	0.193294	0.845718	-0.0908831	-0.153973	-0.117279	-0.0746259	-0.145298	76.39	21414	1120	1098	3277.44	26843000	8582327400	850	97	1010	2061	1.04425	25946867600	4152	124.327	1010	104.4
48.45	47.88	0.0140014	0.70757	0.202773	-0.404558	0.025357	0.137015	0.154786	75.85	5263	1111	1095	3275.76	18305000	7890494000	842	102	999	2007	1.04425	24913148500	4165	124.611	1011	106.62
48.44	47.8725	-0.165745	0.503034	0.481347	-0.276494	0.09135	-0.17198	0.210467	78.68	7697	1127	1097	3282.58	22232000	10753193000	870	47	996	1945	1.04425	28805505600	4318	124.703	1011	107.14
48	47.8675	-0.341642	0.245326	0.658701	0.180985	-0.218824	0.186176	-0.304763	78.27	4118	1134	1083	3253.24	24358000	11417928600	859	66	995	1895	1.04425	30733104700	4462	124.54	1012	110.01
48	47.8674	-0.509834	-0.048656	0.664665	0.528311	0.331606	-0.145626	-0.23389	80.28	2569	1145	1081	3259.96	14399000	10774902900	842.6	149	989	1872	1.01931	29220480500	4443	124.073	1012	100.03
47.88	47.8598	-0.682112	-0.376516	0.45128	0.336212	-0.417627	-0.0161199	0.449257	81.66	10281	1132	1079	3186.27	27095000	14222442500	856	117	990	1817	1.01931	39417616800	4461	123.995	1013	100.54
46.89	47.8357	-0.866199	-0.723814	0.0517117	-0.255388	0.487227	0.292805	0.233447	83.9	18595	1126	1077	3189.04	24480000	8953264400	860	97	981	1603	1.01931	26089894300	4423	124.552	1008	94.12
43.52	47.8091	-1.0435	-1.03611	-0.385474	-0.573833	-0.496792	-0.439962	-0.53032	84.48	19277	1135	1072	3227.03	18072000	10257100400	845	50	978	1560	1.01931	27468372900	4470	124.359	1002	94.92
45.08	47.8188	-1.16926	-1.2311	-0.663389	-0.206741	0.407107	0.261836	-0.187916	83.53	16020	1129	1071	3236.93	16015000	9020813800	864.6	59	966	1566	1.01931	25426805000	4396	124.546	1002	96.65
44.89	47.8351	-1.27391	-1.32933	-0.755866	0.312512	-0.276312	0.0698802	0.458508	85.65	19067	1132	1072	3247.43	17328000	8413695900	860	74	963	1564	1.01931	25960546700	4517	124.48	1002	96.31
44.51	47.8497	-1.36655	-1.33742	-0.669073	0.364066	0.139787	-0.317966	0.171161	85.63	12574	1141	1079	3230.02	16609000	8556583900	859.8	113	960	1592	1.01931	25758359200	4488	124.529	1002	97.4
44.52	47.8677	-1.44101	-1.24879	-0.426562	-0.014745	-0.0169447	0.351396	-0.367203	87.27	11984	1154	1080	3281.67	21864000	12138505100	858.4	50	960	1556	1.01931	30060537600	4501	124.013	997	99.6
44.51	47.8937	-1.49215	-1.06436	-0.0872224	-0.28949	-0.0783855	-0.187045	-0.200464	88.58	3707	1162	1081	3276.89	22694000	10680829500	850.2	55	959	1477	1.01931	29993292800	4488	124.234	999	98.15
45.92	47.9372	-1.50995	-0.788948	0.269445	-0.130253	0.112695	-0.0775307	0.282579	90.48	1433	1152	1089	3276.09	17289000	10589849500	860	61	956	1404	1.01931	28710677300	4532	124.132	1002	95.1
46.99	47.9792	-1.51659	-0.47456	0.511525	0.144047	-0.105064	0.231834	0.197888	91.77	16402	1155	1095	3277.88	28285000	9390613900	860	123	952	1387	1.01931	30359227400	4455	124.088	1002	92.34
46.42	48.0068	-1.52713	-0.165901	0.560353	0.1274	0.0852003	-0.171254	-0.196574	95.4	5464	1160	1096	3292.53	27171000	11286465900	858.8	95	949	1394	1.01931	32612475900	4441	124.297	1003	93.65
47.07	48.0313	-1.52981	0.130121	0.449247	-0.0836214	-0.0420607	0.0365455	-0.16879	95.72	1634	1167	1107	3277.54	26051000	10105265000	850	67	947	1320	1.01931	30169477800	4336	124.205	996	96.59
47.12	48.0675	-1.50917	0.414662	0.264413	-0.118158	-0.0222126	0.0231003	0.120704	91.83	1502	1172	1103	3277.79	26604000	11244272000	826	48	945	1279	1.01931	31453786900	4257	124.305	994	96.48
47.59	48.1121	-1.46974	0.664049	0.0644238	0.0746176	0.0661147	-0.028017	0.120725	88.94	7031	1169	1105	3276.22	25382000	10315351200	830	75	943	1271	1.01931	31656635600	4270	124.401	995	100.22
47.8	48.1408	-1.43936	0.829523	-0.138176	0.163445	-0.0728447	0.0276423	-0.0744176	88.86	7688	1164	1115	3215.2	21957000	11906967900	870	56	944	1213	1.01931	36614057700	4310	123.929	994	101.22
47.44	48.1566	-1.41578	0.908406	-0.287719	0.0137036	0.0710975	-0.00693867	-0.0270308	88.95	5329	1155	1123	3246.25	18966000	11132074500	880	117	944	1123	1.01931	33619616500	4334	123.847	995	99.34
47.44	48.1737	-1.38337	0.925038	-0.321059	-0.152215	-0.0519792	0.0159432	0.0457631	89.94	23764	1158	1126	3236.22	16712000	9900049300	831.4	70	945	1082	1.01931	30992755400	4318	123.801	995	100.99
47.45	48.2006	-1.33314	0.899964	-0.227084	-0.104959	0.00398879	-0.0696416	-0.0655877	86.24	1651	1144	1126	3240.73	16975000	9435443200	822.2	26	946	1304.85	1.01931	29701509700	4234	123.466	992	105.09
47.5	48.2336	-1.27003	0.835772	-0.066731	0.0699141	0.0471513	0.070546	-0.0293775	80.34	534	1137	1138	3227.22	35947000	9330166200	820.6	42	949	1017	1.01931	29431891400	4247	123.235	992	99.31
47.76	48.2524	-1.21712	0.714181	0.0537779	0.104194	-0.08943	0.0153335	0.122669	79.61	273	1135	1141	3202.14	27470000	13244976500	820.6	43	952	965	1.01931	34440882900	4202	123.607	994	96.49
47.85	48.2617	-1.17015	0.554351	0.0972759	-0.00196502	0.146185	-0.0859088	0.0514821	80.33	6371	1114	1141	3184.98	35301000	9738707100	820.6	57	951	1002	1.00461	27466054100	4120	123.629	994	92.36
47.68	48.2726	-1.11687	0.388855	0.0825988	-0.0418242	-0.208189	0.0908795	-0.15523	77.45	4793	1098	1139	3186.48	30899000	8678927800	986.4	73	954	1086	1.00461	25045691100	4160	123.902	994	93.02
47.69	48.2899	-1.0524	0.238532	0.0414262	0.042924	0.254738	-0.044462	-0.0803408	74.05	9931	1109	1139	3199.91	39015000	9376710900	986.4	111	955	1133	1.00461	28067563300	4191	123.545	999	95.74
47.19	48.302	-0.98944	0.0985827	-0.0117636	0.0692785	-0.281692	-0.036009	0.173607	69.57	4928	1123	1146	3243.45	49507000	11350626500	1030	148	956	1114	1.00461	31886968900	4230	123.328	1002	92.83
47.67	48.3109	-0.926402	-0.0224056	-0.0402861	-0.0499434	0.293828	0.121201	0.12501	68.71	9645	1124	1150	3246.29	36198000	10767805900	1070	117	959	1133	1.00461	30101446600	4185	123.641	1002	88
46.77	48.3157	-0.864247	-0.120448	-0.0190547	-0.17061	-0.280462	-0.140508	-0.202138	66.93	13147	1128	1147	3235.59	34310000	10088604900	1084.8	142	960	1178	1.00461	28168035800	4253	123.521	1003	89.15
47.68	48.3315	-0.786917	-0.176104	0.0730165	-0.0730357	0.235224	0.0655373	-0.146367	65.72	14000	1146	1147	3262.05	24859000	11842711400	1084.8	103	960	1213	1.00461	28382766500	4326	123.448	1003	92.84
47.68	48.3456	-0.708872	-0.212055	0.175416	0.141594	-0.180015	0.0277885	0.193576	69.36	1561	1157	1148	3263.8	26838000	11178973700	1084.8	90	963	1408	1.00461	27618982300	4466	123.056	1004	93.17
47.69	48.3503	-0.639326	-0.247874	0.220902	0.212875	0.13303	-0.0719907	0.176888	72.14	1428	1147	1146	3237.54	23555000	9079368100	1018.8	70	968	1595	1.00461	25519336500	4402	123.409	1000	94.1
47.58	48.3416	-0.582726	-0.29384	0.173726	0.0506688	-0.0801138	0.0906904	-0.169377	71.45	6100	1155	1145	3199.92	29555000	12395119600	1055.4	85	970	1612	1.00461	32520612100	4399	123.265	1001	90.84
47.51	48.3314	-0.52547	-0.334323	0.0624959	-0.138034	0.0396089	-0.0644785	-0.174758	72.87	3775	1146	1146	3126.4	20912000	13719365500	1055.4	94	971	1553	1.00461	31647589300	4362	122.805	1002	91.35
47.49	48.3249	-0.461101	-0.360304	-0.0692505	-0.149536	-0.0213685	-0.00259145	0.150978	70.71	2739	1152	1151	3115.6	22242000	9771957500	1055.4	140	971	1553	1.00461	24911366200	4405	122.73	1000	92
47.95	48.3219	-0.389258	-0.371387	-0.182867	-0.014858	0.0169949	0.0609146	0.165807	70.74	4655	1159	1150	3122.41	19777000	8482413400	1014	57	971	1729	1.00461	21994253400	4426	122.673	998	90.62
47.58	48.3176	-0.314854	-0.37381	-0.252469	0.0816431	-0.0224879	-0.0811328	-0.146484	69.4	6069	1159	1149	3117.18	19805000	8645839100	1045.4	48	973	1746	1.00461	23297249600	4443	122.536	998	89.83
47.66	48.3176	-0.231668	-0.360486	-0.248715	0.0624022	0.0330315	0.0627804	-0.154458	70.05	1026	1160	1151	3108.91	14869000	8094691900	1045.4	65	977	1720	1.00461	22114068900	4474	122.16	998	90.46
47.6	48.3203	-0.141266	-0.333535	-0.174086	-0.0122809	-0.0490092	-0.0300373	0.130556	65.41	5149	1158	1146	3088.37	27129000	9434246200	1043.8	67	981	1816	1.00461	24305771900	4542	122.15	998	86.15
47.67	48.3279	-0.0417033	-0.292188	-0.0498082	-0.0368027	0.0583498	-0.0146036	0.146892	69.97	2024	1149	1147	3051.23	23985000	10452603100	1030	108	981	1813	1.00461	26269862800	4364	122.273	994	84.06
47.99	48.3327	0.0583417	-0.248076	0.0746736	-0.0112228	-0.0565937	0.05477	-0.132821	67.78	6466	1147	1150	3093.86	19325000	8886016000	1014	145	982	1807	1.00461	23273530300	4355	121.946	992	86.27
48.5	48.341	0.165093	-0.194574	0.172809	0.0213492	0.0441618	-0.0636732	-0.127186	64.97	23656	1141	1153	3045.07	30077000	8659221300	1000	58	983	1799	1.00461	23009865000	4281	121.191	992	89.32
48.8	48.3498	0.27497	-0.135801	0.215114	0.00256509	-0.0251195	0.0257544	0.122077	65.52	5963	1152	1161	3041.2	26954000	8565414200	973.2	157	984	1757	1.00461	23003041600	4385	121.447	991	88.49
48.87	48.3635	0.392127	-0.0672886	0.198172	-0.0371216	-0.000326529	0.0377093	0.119058	66.52	3437	1156	1159	3024.39	18942000	7855996600	901	142	987	1760	1.00461	20411533600	4424	122.093	987	87.96
48.85	48.3798	0.513276	0.00593176	0.12416	-0.0414635	0.0225677	-0.0949251	-0.127881	66.56	2999	1161	1173	2974.15	22209000	10264759500	831	43	1014	1961	0.984422	24340482800	4544	122.127	993	96.19
49.4	48.3998	0.638399	0.0813599	0.013424	0.0104688	-0.041699	0.0955349	-0.120042	66.12	4388	1172	1167	2979.79	25663000	8394462500	895.2	64	1012	1904	0.984422	20863595000	4524	121.981	995	94.29
49.39	48.4195	0.762033	0.14961	-0.110894	0.0575427	0.0513292	-0.0320068	0.127685	66.5	10514	1163	1172	3025.51	29483000	10808931900	833.8	78	1010	1873	0.984422	24801355700	4490	122.43	991	92.45
49.44	48.4376	0.881488	0.205045	-0.21571	0.0410783	-0.046592	-0.0594853	0.128152	68.62	13457	1169	1173	3016.36	40706000	9901891500	858.8	82	1006	1818	0.984422	24968328100	4436	121.925	992	94.57
49.44	48.4532	0.994734	0.244578	-0.267523	-0.0226477	0.0309179	0.12738	-0.128342	67.8	13177	1174	1174	3071.99	17764000	11624229300	888.4	95	1005	1838	0.984422	27730406100	4447	121.731	991	91.63
49.6	48.4689	1.10387	0.271748	-0.238517	-0.0536395	-0.00153727	-0.114199	-0.129459	67.29	19604	1168	1173	3084.94	21956000	10419201900	888.4	79	1002	1843	0.984422	26260861800	4369	121.847	991	91.62
50.18	48.4912	1.21488	0.294728	-0.120778	-0.0109569	-0.0435385	0.014194	0.13718	67.55	20455	1160	1172	3080.96	29859000	8834690700	888.4	71	1000	1875	0.984422	24563475700	4421	121.529	988	90.03
50.43	48.5155	1.32154	0.305417	0.0430953	0.0251721	0.0855593	0.0866836	0.102015	67.08	6008	1167	1177	3044.38	30859000	8157484400	858.8	74	998	1871	0.984422	23089531000	4388	121.144	986	92.41
50.33	48.5333	1.41346	0.290814	0.187989	-0.00882543	-0.110223	-0.114332	-0.148654	66.66	16418	1166	1180	3035.05	25164000	9029089500	840.6	78	993	1837	0.984422	24473614500	4370	121.129	985	92.38
50.47	48.5504	1.49573	0.258416	0.278278	-0.0322049	0.120008	0.0771819	-0.0450652	68.52	7046	1166	1182	3038.93	14381000	9875003800	840.6	97	988	1819	0.984422	24525412200	4384	121.135	986	93.5
50.88	48.5656	1.56637	0.209401	0.286963	0.0180377	-0.113921	-0.0156452	0.142235	72.11	11418	1167	1185	2977.56	28894000	13005686400	840.6	75	982	1797	0.984422	29808535600	4542	120.454	986	93.26
50.6	48.5796	1.62542	0.148115	0.213361	0.0917399	0.0941935	-0.0303155	-0.00462837	76.88	11082	1164	1182	2976.28	43261000	11095388200	840.6	65	973	1755	0.984422	25555416000	4575	119.678	985	93.52
50.51	48.5906	1.67053	0.0773518	0.0787775	0.0732164	-0.0590288	0.0547472	-0.118064	75.55	4889	1164	1180	2999.5	28608000	12130154800	840.6	41	971	1706	0.984422	26868949200	4617	120.423	984	95.69
50.58	48.605	1.70829	0.010727	-0.0661841	-0.0465351	0.0137104	-0.0574555	0.0581216	79.95	22617	1162	1180	2982.9	34117000	11799867500	840.6	39	966	1612	0.984422	26560825400	4564	119.637	982	96.96
49.93	48.6207	1.73613	-0.0501586	-0.184349	-0.162759	0.0277381	0.0299527	0.0608659	80.93	8450	1152	1180	2915.93	23535000	11877216200	840.6	38	962	1534	0.984422	29253130800	4575	119.737	975	95.77
50.19	48.6367	1.75233	-0.104162	-0.248419	-0.131606	-0.0555248	0.01797	-0.094072	79.68	11959	1139	1174	2893.48	15410000	13846565500	899	76	957	1463	0.984422	30199420300	4527	119.24	968	94.83
50.2	48.6601	1.76393	-0.141931	-0.238041	0.0662822	0.0571026	-0.0647061	0.011026	76.57	6221	1140	1169	2969.2	24485000	14928669800	899	79	954	1377	0.999094	31980957800	4634	119.474	962	94.65
50.2	48.6785	1.7564	-0.181818	-0.186107	0.20906	-0.0416762	0.0521958	0.0662194	76.54	7660	1147	1163	3003.37	26061000	14159291900	899	75	952	1321	0.999094	32507824800	4634	119.422	961	96.16
50.36	48.6861	1.72301	-0.231828	-0.118833	0.133694	0.030717	0.0412759	-0.0553898	76.13	3654	1145	1162	2997.81	45630000	11056603500	899	85	952	1290	0.999094	25934856700	4573	119.699	961	94.67
49.93	48.6884	1.66932	-0.281431	-0.0350022	-0.0628805	-0.0166425	-0.113809	0.0167985	76.21	8035	1147	1159	3070.8	35958000	14973494900	899	78	951	1323	0.999094	32980674000	4624	120.454	962	98.57
50.29	48.6874	1.59832	-0.320881	0.0661028	-0.171099	0.00507732	0.086314	0.0788622	77.35	4192	1156	1155	3077.82	26021000	12982637100	899	89	946	1337	0.999094	32056709700	4741	119.984	961	97.92
49.97	48.6816	1.50896	-0.344722	0.174262	-0.097635	0.00538403	0.0425171	-0.107561	75.94	7554	1160	1152	3064.49	35332000	9901645100	899	80	945	1356	0.999094	25652200700	4795	119.213	959	95.36
49.99	48.6745	1.406	-0.341334	0.278442	0.0696286	-0.00806018	-0.164377	-0.055988	72.63	1972	1168	1147	3048.17	64031000	8943452500	899	89	943	1393	0.999094	23563732400	4939	119	958	92.65
50.15	48.663	1.28712	-0.309434	0.347362	0.144279	-0.0010534	0.159276	0.18782	72.92	10129	1170	1145	3036.13	37862000	10350930200	899	86	944	1390	0.999094	27037179800	4919	119.393	957	93.67
49.84	48.6403	1.14658	-0.253177	0.345964	0.0582477	0.0350296	0.00695927	0.0106782	75.7	2544	1187	1143	3087.29	25398000	18968558600	899	67	944	1355	0.999094	40960453400	4996	119.501	958	95.99
49	48.6151	0.995999	-0.156567	0.280098	-0.0383041	-0.0724031	-0.180288	-0.209912	75.1	22812	1180	1145	3083.4	30941000	16966504800	899	39	943	1325	0.999094	36178821600	4873	119.74	956	93.14
49.46	48.6029	0.854233	-0.000129096	0.173963	-0.0231455	0.0940973	0.200205	0.0526533	76.53	5730	1188	1143	3134.08	34650000	15151565000	899	59	940	1300	0.999094	33147057700	4956	119.571	956	93.86
49.4	48.5925	0.711111	0.192399	0.00962589	-0.0160885	-0.113064	-0.0782876	0.157133	73.3	8764	1190	1140	3119.98	51105000	12061096400	899	58	941	1288	0.999094	30342984400	4916	118.855	956	92.86
49.46	48.5876	0.57175	0.407715	-0.196259	-0.0848266	0.131973	-0.0789837	-0.0934484	72.29	5410	1183	1139	3115.43	32735000	10594063200	899	58	940	1228	0.999094	28702840700	4909	118.239	954	89.78
49.08	48.5898	0.438341	0.623359	-0.411942	-0.139921	-0.16713	0.135451	-0.111903	72.36	5356	1185	1138	3097.24	31953000	11507877700	899	73	941	1189	0.999094	29995427600	4857	118.474	953	87.62
48.97	48.5833	0.294325	0.792103	-0.611996	-0.066295	0.214847	-0.0826258	0.085255	74.49	6441	1171	1135	3085.04	25339000	9586696600	899	44	942	1177	0.999094	25604554900	4802	118.469	948	87.45
48.92	48.5698	0.142283	0.893204	-0.719876	0.169732	-0.248813	0.0285996	0.112249	73.75	5085	1171	1133	3088.94	26331000	14448633400	899	33	938	1149	0.999094	32756592700	4834	118.832	946	88.36
49.32	48.551	-0.0146793	0.913954	-0.657507	0.35367	0.26267	-0.0225676	-0.0605047	75.72	4670	1173	1131	3096.91	30200000	14452791100	899	45	939	1184	0.999094	32615544900	4859	118.288	946	85.41
48.82	48.5214	-0.180531	0.842446	-0.390028	0.204585	-0.234863	0.0516757	-0.116195	78.12	2458	1177	1129	3089.31	21862000	10107344700	899	52	939	1242	0.999094	26748292800	4964	117.544	945	85.34
48.97	48.4962	-0.33631	0.703477	0.0887532	-0.201418	0.175607	-0.00438391	0.0885009	78.71	6176	1176	1133	3101.69	19103000	14292971100	899	59	940	1324	0.999094	31143197900	4955	117.26	943	83.63
48.46	48.4883	-0.466147	0.522745	0.69099	-0.488661	-0.109652	-0.164619	0.0993896	78.68	1262	1167	1119	3078.55	31478000	12782574800	899	25	940	1347	0.999094	30581128400	4938	116.727	942	83.19
49.42	48.4903	-0.577443	0.297409	1.21167	-0.377133	0.0111626	0.268422	-0.187667	81.25	7404	1178	1114	3149.75	24630000	17870139200	899	43	936	1327	0.999094	39144974800	4932	117.382	941	83.03
48.85	48.4822	-0.69188	0.009954	1.41343	0.0720627	0.115284	-0.16846	-0.0869922	84.69	5215	1179	1113	3151.34	52561000	15751140000	988.8	38	934	1355	0.999094	37271832100	4922	117.934	941	85.43
48.68	48.4666	-0.80702	-0.320976	1.17651	0.542864	-0.240394	-0.0873459	0.332436	85.22	7262	1191	1112	3165.47	42149000	16996458500	988.6	26	933	1338	1.03288	38701305600	5104	118.261	939	86.88
48.3	48.4311	-0.935243	-0.684604	0.503575	0.597525	0.356774	0.33644	0.0291467	87.67	12673	1192	1114	3156.14	41999000	11678635000	988.6	45	932	1324	1.03288	30781248400	5221	118.193	938	85.57
45.01	48.37	-1.08015	-1.0481	-0.425661	0.132331	-0.399605	-0.314601	-0.399592	87.31	49076	1211	1120	3211.81	56057000	20174722100	988.6	48	930	1323	1.03288	44739843700	5236	119.685	934	82.68
44.82	48.32	-1.19849	-1.31697	-1.2556	-0.419964	0.373884	0.0594616	0.159989	87.69	57883	1204	1120	3212.53	62912000	15510832300	988.6	68	929	1340	1.03288	37359029600	5104	119.715	932	79.35
43.25	48.28	-1.28738	-1.45073	-1.70477	-0.644191	-0.308475	0.185631	0.354748	88.07	172581	1204	1118	3199.62	43112000	14300135600	988.6	69	929	1373	1.03288	35411307800	5095	120.272	930	77.17
43.1	48.266	-1.32732	-1.40626	-1.59467	-0.360251	0.201649	-0.251968	-0.357851	88.67	238543	1208	1114	3197.35	48157000	11519998600	988.6	74	926	1385	1.03288	32096929400	5159	120.099	928	76.15
44.6	48.283	-1.31249	-1.17956	-0.957793	0.187204	-0.119661	0.0501605	-0.321598	87.84	279561	1208	1111	3206.95	35122000	15377495400	988.6	84	923	1386	1.03288	37334320900	5255	120.083	929	76.1
47.29	48.3129	-1.26471	-0.82426	-0.0504954	0.502263	0.0395625	0.152185	0.444914	88.64	194904	1209	1112	3176.33	43036000	10099410000	988.6	90	926	1357	1.03288	28582120000	5320	119.806	931	80.68
47.96	48.3291	-1.21547	-0.419434	0.776508	0.338575	0.0336455	-0.147049	0.228597	86.61	213140	1207	1114	3176.53	57288000	9852800600	988.6	73	928	1401	1.03288	26562356900	5403	119.762	930	82.7
47.71	48.3328	-1.16588	-0.00887181	1.26899	-0.0318547	-0.057145	-0.0032385	-0.443041	85.5	130977	1200	1115	3168.65	54131000	8886472500	988.6	84	929	1528	1.03288	24302333300	5285	119.639	930	81.21
48.44	48.3348	-1.10538	0.38188	1.32268	-0.227428	0.0316178	0.153229	-0.0972467	83.82	226530	1195	1111	3167.86	36598000	9317856700	1022.8	108	930	1560	1.03288	25977179500	5208	119.746	931	79.04
48.5	48.3269	-1.04325	0.709404	0.95794	-0.206321	0.043328	-0.154557	0.397235	84.11	108909	1195	1099	3107.11	22667000	10691907500	1022.8	70	930	1548	1.03288	27851354100	5224	119.528	931	79.82
[truncated: 341 more rows]
