# Supplementary material for: Forecasting regional carbon prices in china with a hybrid model based on quadratic decomposition and comprehensive feature screening
Source: PLoS One. 2025 Jun 30;20(6):e0326926. doi: 10.1371/journal.pone.0326926 (PMC12208498; doi:10.1371/journal.pone.0326926)
Supplement: S1 Data — (ZIP) [file pone.0326926.s001.zip › supplementary information/supplementary information/Original Data and Data Description/HB Data/HB-ICEEMDNA-SDAE-CPO-VMD .xlsx]

## Sheet: Sheet1
data	IMF_1	IMF_2	IMF_3	IMF_4	IMF_5	IMF_6	IMF_7	IMF_8
26.62	24.9391	1.21256	0.87348	0.787497	-0.297827	-0.0612721	-0.385236	-0.530461
29.25	24.9405	1.20211	0.825701	0.572643	0.218965	0.143589	0.859555	0.598663
27	24.9023	1.13802	0.683352	0.147133	0.454536	-0.128839	-0.693184	0.411865
26	24.8581	1.05825	0.507114	-0.291901	0.111744	0.0593186	0.15175	-0.476981
24.89	24.8211	0.980765	0.339756	-0.567189	-0.405443	0.0463881	0.3384	-0.344411
24.51	24.809	0.926848	0.219929	-0.575088	-0.471982	-0.195989	-0.527113	0.316647
26.1	24.8113	0.885599	0.134593	-0.374098	-0.044354	0.321209	0.324917	0.253956
25.7	24.8009	0.827324	0.0397432	-0.126978	0.356717	-0.393854	0.0187211	-0.188868
25.7	24.7796	0.753679	-0.0703395	0.0523203	0.367072	0.421419	-0.165919	-0.16619
25.2	24.748	0.666808	-0.194285	0.109754	0.0773322	-0.373166	0.0884919	0.0794793
25.4	24.7331	0.596952	-0.296176	0.0917538	-0.148617	0.240741	0.0382838	0.167176
24.85	24.7091	0.517827	-0.407959	0.00188238	-0.244877	-0.0587463	-0.0723097	-0.0579636
24.6	24.6825	0.437404	-0.519253	-0.0787859	-0.205519	-0.117905	0.00934935	-0.138495
24.55	24.6688	0.373388	-0.60554	-0.059882	-0.029327	0.245194	0.0725506	0.0472573
24.5	24.6526	0.310058	-0.683084	0.0513039	0.157396	-0.317145	-0.124377	0.05605
25	24.6346	0.248275	-0.747569	0.221013	0.258221	0.33528	0.112543	0.0113619
24.5	24.6059	0.179789	-0.801286	0.371686	0.186106	-0.295796	-0.0235458	0.00382843
24.45	24.5823	0.123403	-0.809462	0.463301	-8.1994e-05	0.241773	-0.0438431	-0.0261061
24.36	24.6101	0.128712	-0.709552	0.486437	-0.18975	-0.255501	-0.00290381	-0.0713691
24.1	24.6051	0.104192	-0.616862	0.236825	-0.505336	0.300297	-0.0586647	-0.169421
23.96	24.5835	0.0660261	-0.516396	-0.230065	-0.448985	-0.272418	0.417773	0.380722
24	24.5723	0.044397	-0.367697	-0.71968	0.30654	0.147212	-0.742754	0.335327
23.76	24.5767	0.0454131	-0.164759	-1.04539	1.0795	0.0499641	0.50114	-0.83312
23.71	24.579	0.0496895	0.0608233	-1.09574	0.784807	-0.319316	0.361619	-0.392235
24.17	24.584	0.0614107	0.301301	-0.802962	-0.578926	0.648307	-1.27906	1.36193
23.9	24.5925	0.0811325	0.543744	-0.206579	-1.6505	-1.00594	1.45098	0.258778
24.3	24.6184	0.122829	0.787395	0.560928	-1.05729	1.34178	-0.507993	-1.89224
25	24.6798	0.203058	1.02636	1.27845	0.867288	-1.64924	-1.1244	0.0329908
36	24.7387	0.274319	1.16667	1.59726	2.0147	1.79229	2.1419	2.18851
24.21	24.6744	0.204336	1.03493	1.20361	0.892742	-1.59806	-1.52733	-0.465839
24.24	24.6238	0.141679	0.82948	0.466471	-0.938885	1.21457	-0.0715884	-1.85526
24.65	24.6	0.105251	0.611595	-0.300042	-1.54839	-0.797668	1.3382	0.679346
24	24.5834	0.0752663	0.384913	-0.879059	-0.637915	0.391934	-1.52111	1.35823
24.3	24.5694	0.0470075	0.165847	-1.12115	0.608171	-0.0507782	0.71472	-0.721284
24.1	24.5613	0.0237781	-0.0243554	-0.988822	0.983735	-0.19371	0.336242	-0.902328
24	24.5564	0.00231792	-0.177633	-0.575851	0.409535	0.316756	-0.896488	0.595857
24.23	24.5575	-0.0155015	-0.287578	-0.0543804	-0.284639	-0.32877	0.724182	0.518782
24.01	24.549	-0.0476715	-0.37693	0.359693	-0.479436	0.242122	-0.182491	-0.372216
24	24.5113	-0.115795	-0.472327	0.514609	-0.268097	-0.063578	-0.179009	-0.231051
24.5	24.4499	-0.211274	-0.554238	0.437116	0.0258417	-0.0905153	0.266827	0.17787
23.98	24.4372	-0.25426	-0.520408	0.338267	0.296514	0.145607	-0.206382	0.132795
23.9	24.4238	-0.296351	-0.43841	0.221951	0.231758	-0.145658	0.0293066	-0.177638
23.95	24.4088	-0.339434	-0.328278	0.127305	-0.0641906	0.114759	0.155527	-0.0253947
23.8	24.3911	-0.384703	-0.208239	0.0720916	-0.238913	-0.0573517	-0.211968	0.168945
23.8	24.3789	-0.423629	-0.0857739	0.0530272	-0.110312	-0.0210876	0.105747	-0.072907
23.8	24.3551	-0.474649	0.0017208	0.00639102	0.0962126	0.1033	0.0541077	-0.160325
23.7	24.317	-0.539853	0.0432628	-0.0936575	0.147927	-0.143577	-0.0965707	0.213475
24	24.282	-0.599239	0.0630117	-0.207022	0.0790999	0.140276	0.0391466	0.162246
23	24.25	-0.650942	0.0679063	-0.301416	-0.00760854	-0.100665	-0.00172672	-0.383403
23	24.2303	-0.683712	0.0759341	-0.331086	-0.0511987	0.0238421	0.0478994	-0.106964
23.25	24.2183	-0.702225	0.0837437	-0.290018	-0.109712	0.0544171	-0.16967	0.499502
23	24.2016	-0.719801	0.0768159	-0.19996	-0.178847	-0.115038	0.211365	-0.0151401
23	24.1895	-0.726121	0.0704902	-0.0542745	-0.0807749	0.156452	-0.0205097	-0.549029
23.45	24.196	-0.706511	0.083615	0.141053	0.205923	-0.190814	-0.34735	0.15096
25.16	24.203	-0.681946	0.0871369	0.299951	0.325658	0.17769	0.528705	0.47828
23.48	24.1809	-0.685021	0.0413598	0.334695	0.0422828	-0.0742343	-0.246807	-0.265041
23	24.1697	-0.672414	0.00457725	0.313481	-0.259463	-0.0794044	-0.277409	-0.238705
24.4	24.172	-0.641169	-0.0128712	0.256378	-0.262585	0.215639	0.568047	0.236371
22.88	24.1675	-0.613268	-0.0346098	0.13993	-0.042139	-0.304407	-0.389887	-0.0392636
23.8	24.1757	-0.568942	-0.0367252	0.00579422	0.198517	0.3283	-0.0925401	-0.0604594
24.3	24.1761	-0.531114	-0.0470127	-0.161611	0.193558	-0.298728	0.440281	0.188304
23.48	24.1684	-0.500794	-0.0659804	-0.329211	0.00793036	0.248832	-0.328551	-0.136987
23.19	24.169	-0.460366	-0.0691513	-0.421576	-0.0854831	-0.18654	-0.10669	-0.220231
23.91	24.1811	-0.407101	-0.0532768	-0.404825	-0.0447627	0.0929627	0.403096	0.31046
23.3	24.1769	-0.371791	-0.0569475	-0.319647	-0.0682984	0.0229866	-0.27937	0.135912
23.5	24.1729	-0.337085	-0.0582279	-0.144911	-0.0936507	-0.109978	-0.0947946	-0.377079
24.3	24.188	-0.283041	-0.0322635	0.118736	0.0188616	0.121567	0.339648	-0.0275955
25	24.1971	-0.237645	-0.0156298	0.362412	0.136912	-0.0692742	-0.281286	0.323003
24.5	24.2008	-0.201718	-0.0127086	0.513521	0.135319	-0.0182516	0.0210513	-0.0252774
24.5	24.2008	-0.173969	-0.0216299	0.530211	0.00512206	0.124982	0.217072	-0.240035
24.05	24.1901	-0.161872	-0.0469797	0.398871	-0.142405	-0.217259	-0.236203	0.052443
24.5	24.1878	-0.144626	-0.0573738	0.187033	-0.116962	0.285606	0.0751675	0.205518
23.65	24.1934	-0.122575	-0.048896	-0.0547521	0.0283871	-0.342837	0.0594028	-0.108273
23.83	24.1941	-0.109863	-0.0377214	-0.296363	0.0862203	0.379518	-0.063191	-0.192711
23.65	24.1947	-0.101745	-0.0182705	-0.478091	0.0271534	-0.376609	0.00259444	0.191721
23.8	24.1965	-0.0969836	0.0102462	-0.554407	-0.0330203	0.320577	-0.00192714	0.152689
23.25	24.19	-0.105656	0.0347366	-0.515256	-0.0184723	-0.204653	0.0970404	-0.278197
23.79	24.186	-0.115673	0.0690771	-0.340047	0.0692041	0.0494055	-0.160035	-0.0427652
24	24.1881	-0.122885	0.11596	-0.0554338	0.0848078	0.112613	0.0498743	0.316721
24	24.1848	-0.138957	0.157518	0.256201	-0.0666147	-0.257177	0.196498	-0.104211
23.92	24.1964	-0.142216	0.213207	0.542729	-0.185802	0.366104	-0.362227	-0.274971
25	24.2108	-0.145955	0.257816	0.69618	-0.132561	-0.455734	0.200435	0.175701
25.4	24.2174	-0.162658	0.265447	0.636411	0.0631265	0.525278	0.23596	0.196425
23.3	24.2075	-0.201617	0.220929	0.360152	0.24327	-0.543115	-0.574369	-0.186385
25	24.2042	-0.237522	0.156411	-0.0154948	0.27794	0.513359	0.514943	-0.059073
23.06	24.1861	-0.291733	0.053952	-0.40267	0.0243641	-0.446305	-0.053967	0.105285
23.08	24.1704	-0.344386	-0.0516282	-0.649857	-0.294969	0.380822	-0.458214	0.0203844
23.05	24.1683	-0.381686	-0.13176	-0.658868	-0.355136	-0.351043	0.626978	-0.0157794
23	24.1733	-0.409755	-0.187266	-0.44798	-0.103624	0.343773	-0.367468	-0.0782356
23	24.1822	-0.432027	-0.220505	-0.107834	0.237721	-0.357169	-0.130476	-0.0642141
24.9	24.1964	-0.447483	-0.232715	0.23491	0.366266	0.367899	0.505203	0.158157
22.99	24.1943	-0.479256	-0.253809	0.431158	0.136149	-0.353435	-0.514401	0.0908696
23.88	24.191	-0.511047	-0.264274	0.451042	-0.178878	0.325109	0.231877	-0.186278
23.2	24.1844	-0.543582	-0.261501	0.314333	-0.280564	-0.275614	0.12559	-0.10493
23.6	24.1913	-0.557876	-0.222209	0.115171	-0.0990832	0.193916	-0.345561	0.239347
23.5	24.1955	-0.570845	-0.168999	-0.0910334	0.0908744	-0.0964312	0.303081	0.0451546
23	24.2044	-0.574436	-0.0979352	-0.224544	0.127519	-0.00191531	-0.0642359	-0.258788
23.5	24.2164	-0.570231	-0.0176164	-0.251275	0.0526503	0.0823947	-0.185884	0.0083964
23.9	24.2291	-0.561106	0.0598744	-0.18403	-0.0067841	-0.141662	0.260791	0.252357
23.48	24.2365	-0.553792	0.118834	-0.0728495	-0.0132489	0.179529	-0.127033	-0.062282
23.5	24.2381	-0.548877	0.15422	0.0331122	-0.013117	-0.184432	-0.0673573	-0.214744
23.95	24.2403	-0.538683	0.174715	0.107692	-0.0313265	0.165544	0.173747	0.128923
23.98	24.2448	-0.520983	0.184151	0.132504	-0.0503564	-0.136856	-0.137232	0.151442
24.49	24.2496	-0.49752	0.182346	0.102828	-0.0261259	0.108668	0.0108438	-0.182902
23.99	24.2621	-0.460255	0.18025	0.0447764	0.058735	-0.0944416	0.0926406	-0.0680149
23.95	24.2747	-0.417444	0.168328	-0.0314246	0.0952031	0.0878941	-0.122481	0.178815
24	24.2843	-0.372971	0.142353	-0.103789	0.0166714	-0.0822731	0.0852943	-0.00845337
23.97	24.2961	-0.321411	0.1107	-0.135984	-0.0901813	0.0795273	-0.00707047	-0.132413
24.05	24.3109	-0.262033	0.076355	-0.112468	-0.106496	-0.0845902	-0.0764482	0.0582768
24.1	24.3273	-0.19707	0.0379372	-0.0441256	-0.0139585	0.0910968	0.11333	0.0588419
24.29	24.3426	-0.129938	-0.00725318	0.0398898	0.0914645	-0.0944708	-0.0830004	-0.0845254
24.25	24.3592	-0.0591914	-0.0558725	0.110606	0.107105	0.0888414	0.00429497	0.0259761
24.3	24.3659	0.00295956	-0.118819	0.127668	0.00340427	-0.0667275	0.0739346	0.0703129
24.35	24.3725	0.0666356	-0.177684	0.104573	-0.0760076	0.0444333	-0.071265	-0.0632176
24.5	24.3845	0.13769	-0.218334	0.0631268	-0.0429678	-0.0342122	-0.014127	-0.0439174
24.5	24.3984	0.212171	-0.241009	0.0107331	0.0173536	0.0286354	0.0798819	0.0650059
24.5	24.4068	0.281358	-0.252935	-0.0504552	0.000927388	-0.0223462	-0.049134	0.0112079
24.55	24.4182	0.354133	-0.240708	-0.0893816	-0.0282988	0.0232453	-0.0378919	-0.0262027
24.55	24.4358	0.433453	-0.200247	-0.0921748	0.00736501	-0.0442595	0.0774017	-0.00644221
24.7	24.4521	0.510355	-0.145242	-0.0770253	0.057443	0.0777493	-0.0376423	-0.0423063
24.65	24.4651	0.581796	-0.0836217	-0.057126	0.0437419	-0.110954	-0.0353289	0.0378334
25.09	24.4773	0.649815	-0.0169618	-0.0338359	-0.0295834	0.139597	0.0801763	0.113912
25	24.4871	0.712242	0.0486456	-0.00991543	-0.0848526	-0.155196	-0.0543856	-0.0990127
25.14	24.4995	0.774226	0.115904	0.0241932	-0.0384936	0.155518	-0.0166588	-0.153629
25.79	24.5172	0.837888	0.182704	0.0671059	0.0648644	-0.148143	0.0601972	0.168508
25.8	24.5311	0.892525	0.230601	0.0911846	0.0792031	0.126269	-0.0556011	0.144458
25.7	24.5368	0.932858	0.249983	0.0833987	-0.0140704	-0.0734309	0.034896	-0.224794
25.91	24.5464	0.971611	0.256034	0.0682138	-0.0618559	-0.0024083	0.00468324	-0.0810154
25.87	24.5593	1.00771	0.247974	0.0479252	-0.0131559	0.079196	-0.0749339	0.240281
25.65	24.564	1.02842	0.211674	0.00557061	0.0304124	-0.143881	0.128235	-0.00585041
25.9	24.565	1.03821	0.156501	-0.0420149	0.0237075	0.203445	-0.0769127	-0.195919
25.8	24.5668	1.04231	0.0953218	-0.0716933	0.000745104	-0.252704	-0.0692177	0.0883502
25.99	24.5685	1.03986	0.0334864	-0.076295	-0.00763443	0.281019	0.197117	0.114048
25	24.5643	1.02484	-0.0296607	-0.062707	-0.00544021	-0.276465	-0.18481	-0.143067
25.4	24.566	1.01017	-0.0731261	-0.0171731	0.0183434	0.239899	0.0280095	0.0116688
25.3	24.5648	0.986983	-0.103877	0.0321412	0.00327508	-0.185793	0.145861	0.122559
25.2	24.5604	0.954977	-0.120726	0.067261	-0.0388798	0.133398	-0.191943	-0.11863
25.1	24.5602	0.922639	-0.113407	0.0885586	-0.0280914	-0.0911816	0.0865133	-0.0461071
25.3	24.5609	0.886859	-0.0887575	0.0815442	0.0259602	0.0530945	0.0576853	0.176057
25.1	24.5552	0.839811	-0.0610896	0.0342869	0.0476106	-0.0138738	-0.119354	-0.0578836
25.22	24.5493	0.7887	-0.0266302	-0.0271504	0.0280859	-0.0168687	0.0862229	-0.169721
25.3	24.5452	0.736577	0.0133987	-0.0756863	-0.00985376	0.0340641	-0.01768	0.161224
25.3	24.5414	0.682169	0.0514627	-0.0966769	-0.0454255	-0.0422189	-0.0295199	0.116546
25.1	24.5357	0.623795	0.0799133	-0.0851106	-0.0521182	0.0484045	0.0375879	-0.248446
25.2	24.5347	0.568866	0.102301	-0.0356444	-0.00404295	-0.0590017	-0.0240842	-0.0243519
25	24.5293	0.507987	0.103204	0.0200899	0.0411981	0.0707516	0.00185967	0.284519
24.8	24.5201	0.44231	0.0823722	0.0647095	0.0544493	-0.0707456	0.0300573	-0.0625698
24.8	24.5139	0.379928	0.0510417	0.0967854	0.0449634	0.058651	-0.0441164	-0.278856
24.9	24.5085	0.319037	0.00971515	0.102561	-0.00577019	-0.0443147	0.00855463	0.131206
24.9	24.4985	0.254569	-0.0435241	0.0713846	-0.0831054	0.0367486	0.0593604	0.253427
24.6	24.4911	0.194849	-0.0929151	0.0242305	-0.0893404	-0.0330077	-0.0847587	-0.171818
24.6	24.4883	0.14303	-0.128897	-0.0213342	0.00652201	0.0261639	0.0178327	-0.229399
24.8	24.491	0.0999885	-0.147504	-0.0575309	0.106822	-0.0259419	0.084551	0.190371
24.41	24.4891	0.0548429	-0.160642	-0.0970323	0.076874	0.0294429	-0.143176	0.185037
24.15	24.4834	0.00881645	-0.165481	-0.128287	-0.0410842	-0.0212541	0.117654	-0.175489
24.2	24.481	-0.030003	-0.150382	-0.124638	-0.0877782	0.000927444	0.00284943	-0.133396
24.05	24.4862	-0.0567177	-0.110109	-0.075058	-0.0160304	0.0207435	-0.166811	0.13418
24.45	24.4941	-0.0769565	-0.0559082	-0.00226847	0.0456768	-0.0531095	0.234558	0.073275
24.3	24.4982	-0.0980942	-0.00293664	0.0602892	-0.000572291	0.0971722	-0.128538	-0.0825809
24.5	24.5029	-0.115908	0.0482299	0.102173	-0.0591157	-0.140736	-0.0829737	-0.0142115
25.2	24.5106	-0.127953	0.0951782	0.117142	-0.0123675	0.16902	0.24416	0.0065274
24.23	24.5141	-0.142474	0.12353	0.0917949	0.0882718	-0.174104	-0.239375	-0.0286837
25	24.5187	-0.154466	0.13606	0.0427861	0.113183	0.154595	0.0752132	0.102132
24.5	24.5122	-0.176898	0.117934	-0.0272969	-0.0226985	-0.106822	0.134696	0.0184223
24.35	24.5054	-0.197905	0.0880939	-0.0710256	-0.148433	0.0556913	-0.210551	-0.162456
24.35	24.51	-0.204373	0.0683984	-0.050899	-0.086043	-0.02212	0.098236	0.0210288
24.5	24.5206	-0.202529	0.0538052	0.00805091	0.0673398	-0.0103916	0.0493998	0.1595
24.4	24.5219	-0.209494	0.0247956	0.0465885	0.0967501	0.0452154	-0.0964977	-0.083604
24.35	24.5221	-0.216989	-0.00598462	0.0525685	0.0143482	-0.0635772	0.0564661	-0.0922782
24.44	24.5248	-0.221013	-0.0296269	0.025457	-0.0402432	0.0567939	-0.00889173	0.127241
24.35	24.5272	-0.225001	-0.0475121	-0.0325573	-0.0141243	-0.029513	0.00255237	-0.00620001
24.35	24.5266	-0.231787	-0.0606703	-0.10231	0.0267324	-0.00708755	-0.0209219	-0.131584
24.32	24.5308	-0.233333	-0.0583017	-0.141814	0.0159	0.0433759	0.0198839	0.119117
24.1	24.5293	-0.240777	-0.053058	-0.141857	-0.061382	-0.0739893	0.0157206	0.0745662
24.2	24.5339	-0.241431	-0.0304164	-0.0731135	-0.0667149	0.103244	-0.0434278	-0.183096
24.2	24.5474	-0.232616	0.00972556	0.0515767	0.0362174	-0.14674	0.00747752	-0.0153337
24.98	24.5617	-0.224027	0.0483941	0.171287	0.098703	0.188437	0.0422018	0.188799
24.15	24.5639	-0.23032	0.0616118	0.218729	0.0128166	-0.209014	-0.0387542	-0.0467279
24.38	24.5658	-0.239213	0.0613924	0.193061	-0.0797282	0.218521	0.0101611	-0.124742
24.15	24.566	-0.251909	0.0473281	0.103173	-0.0478268	-0.219437	0.00362032	0.0814441
24.5	24.568	-0.2645	0.0260531	-0.0158601	0.0739339	0.212351	0.0118066	0.0539246
24.28	24.5678	-0.280898	-0.00359704	-0.130056	0.108665	-0.197869	-0.0355819	-0.0977927
24.2	24.5709	-0.294916	-0.0301513	-0.193849	-0.00578513	0.179391	0.0372399	0.0333727
24.06	24.5791	-0.304377	-0.0472461	-0.185235	-0.14799	-0.164079	-0.0061712	0.0754716
24.17	24.5949	-0.306604	-0.0505662	-0.110599	-0.143306	0.142475	-0.058338	-0.128246
24.1	24.6156	-0.305344	-0.0464498	-0.0111885	0.0174081	-0.124106	0.0900784	-0.0432198
24.6	24.6341	-0.309163	-0.0487043	0.0572036	0.159384	0.103142	-0.0588741	0.19628
24.25	24.6446	-0.324828	-0.0667858	0.0620275	0.137177	-0.0633105	-0.00864267	-0.00194136
24.25	24.6578	-0.34103	-0.0855902	0.0285327	0.00895825	0.00988826	0.0930971	-0.217771
24.13	24.6737	-0.357704	-0.102308	-0.0159116	-0.1089	0.0466344	-0.156367	0.0421938
24.19	24.6912	-0.376321	-0.116969	-0.0451992	-0.139918	-0.106727	0.131777	0.218147
24.24	24.7057	-0.402432	-0.134244	-0.0462933	-0.0789225	0.166873	-0.00489397	-0.0911975
24.08	24.7188	-0.434325	-0.149207	-0.00807703	0.0493709	-0.215862	-0.149689	-0.194158
24.8	24.7323	-0.470308	-0.156641	0.0622481	0.165429	0.244752	0.223725	0.135618
24.07	24.7372	-0.520053	-0.164627	0.125721	0.14857	-0.247482	-0.155503	0.14803
24.15	24.7341	-0.582582	-0.166946	0.159687	0.00252605	0.23981	-0.000123157	-0.137618
24	24.7255	-0.654036	-0.152162	0.157112	-0.142143	-0.21514	0.168346	-0.0815602
24.14	24.7155	-0.72811	-0.1066	0.125228	-0.148534	0.181973	-0.240081	0.134994
24.13	24.7092	-0.797837	-0.0194388	0.0768436	-0.0114608	-0.145687	0.163323	0.0230133
24.08	24.7095	-0.858326	0.111256	0.0192833	0.127328	0.101339	0.0111209	-0.126074
24.08	24.7162	-0.908976	0.274557	-0.0506635	0.11766	-0.0621261	-0.197646	0.00856582
24.49	24.7269	-0.951915	0.449542	-0.138042	-0.0339719	0.0235952	0.26949	0.0906659
24.2	24.7394	-0.989455	0.610757	-0.237289	-0.161615	0.0079249	-0.17776	-0.038194
24.2	24.7465	-1.02906	0.726446	-0.332167	-0.120589	-0.0298646	-0.0333247	-0.0539412
24.09	24.748	-1.07046	0.778224	-0.377464	0.0763776	0.0548094	0.258314	0.0759058
24.1	24.7469	-1.10949	0.759328	-0.320395	0.240719	-0.0773946	-0.33549	0.026163
24.12	24.749	-1.13864	0.673744	-0.129822	0.180558	0.09956	0.194386	-0.0949184
24.08	24.7582	-1.15248	0.528246	0.171521	-0.0955533	-0.130814	0.0839116	-0.00160877
24.1	24.7719	-1.15353	0.324135	0.494578	-0.349577	0.158256	-0.348588	0.0794942
24.14	24.7832	-1.14903	0.0627134	0.717311	-0.301267	-0.177902	0.416333	-0.029949
24.14	24.7972	-1.13331	-0.232833	0.752649	0.0957293	0.191912	-0.198344	-0.036544
24.16	24.8159	-1.1042	-0.538817	0.556774	0.482818	-0.208209	-0.205974	0.0367121
24.16	24.8274	-1.07487	-0.846999	0.134066	0.395095	0.21848	0.511656	-0.0372044
21.44	24.8215	-1.05531	-1.13916	-0.416319	-0.14327	-0.186999	-0.439064	0.0168022
21.44	24.8265	-1.01388	-1.34403	-0.872565	-0.52138	0.125588	0.0523567	0.173396
21.44	24.8454	-0.945341	-1.42688	-1.06726	-0.345867	-0.064119	0.333478	-0.163363
21.44	24.8911	-0.83621	-1.35851	-0.911931	0.172067	-0.0127626	-0.477233	-0.295984
23.58	24.9548	-0.697659	-1.15752	-0.476223	0.410653	0.0518726	0.226514	0.275559
24.21	25.0122	-0.558892	-0.878615	0.0521098	0.0867854	-0.0519511	0.194236	0.321584
23.34	25.0615	-0.424637	-0.551596	0.507451	-0.317857	0.0409978	-0.395923	-0.360927
25	25.1222	-0.276058	-0.180175	0.794928	-0.204623	-0.0283455	0.230538	-0.283182
26.9	25.179	-0.132115	0.183991	0.821494	0.239263	-0.00273819	0.0881458	0.384007
27	25.2178	-0.0101515	0.493529	0.580899	0.371948	0.0719929	-0.237661	0.253822
26	25.2495	0.100438	0.744207	0.199078	0.00413145	-0.141787	0.156514	-0.331386
26	25.2924	0.218831	0.948802	-0.150047	-0.400451	0.190609	0.0350479	-0.231473
26	25.3407	0.337823	1.09066	-0.365564	-0.358205	-0.226692	-0.181114	0.230619
26.8	25.3936	0.454176	1.15836	-0.412614	0.106006	0.232051	0.140807	0.233148
26.8	25.4285	0.54186	1.11937	-0.351304	0.447747	-0.198223	0.0409728	-0.167049
26.8	25.4496	0.603905	0.986423	-0.225001	0.323183	0.162912	-0.132933	-0.201271
26.7	25.4685	0.653217	0.794507	-0.0643222	-0.0889029	-0.12297	0.0577224	0.147806
26.9	25.4876	0.692433	0.5699	0.0849707	-0.372831	0.0749621	0.0907844	0.174327
26.3	25.4987	0.713389	0.326865	0.174665	-0.295274	-0.0158001	-0.149756	-0.133741
26.79	25.5125	0.727823	0.102145	0.209985	0.0596024	-0.0422657	0.0600038	-0.128234
26.78	25.527	0.734465	-0.087148	0.195878	0.33016	0.0838308	0.0954002	0.0908494
26.3	25.5412	0.732458	-0.230399	0.146635	0.259651	-0.102603	-0.180039	0.0970194
26	25.5546	0.721661	-0.323013	0.0811582	-0.0564611	0.0948955	0.10948	-0.0391057
25.85	25.5607	0.695451	-0.374057	0.0080747	-0.299383	-0.0593591	0.071088	-0.095922
25.64	25.5604	0.655998	-0.385505	-0.0504199	-0.216959	0.0190145	-0.189828	0.0178285
26.41	25.5659	0.617394	-0.349232	-0.0641685	0.112064	0.0138633	0.143489	0.129033
26.1	25.5645	0.567298	-0.292698	-0.0591775	0.291929	-0.0397691	0.010333	-0.0468263
25.9	25.5567	0.507792	-0.227282	-0.0461862	0.140328	0.0742311	-0.112436	-0.128428
25.55	25.5531	0.452226	-0.149633	-0.0170924	-0.126594	-0.111919	0.0966366	0.108208
25.58	25.5558	0.404455	-0.068548	0.0164187	-0.222204	0.134914	-0.0229449	0.0872774
25.49	25.5602	0.361065	-0.00173959	0.029385	-0.094601	-0.141047	-0.0334512	-0.178167
26	25.5734	0.330507	0.0481202	0.0193958	0.0932443	0.12167	0.0265822	-0.0192864
25.99	25.5869	0.30423	0.0607882	-0.0298172	0.122324	-0.0883655	-0.00736238	0.195407
25.55	25.6013	0.283176	0.031758	-0.103291	0.00934811	0.0506583	0.030902	-0.0496183
25.65	25.6166	0.267767	-0.0376264	-0.169902	-0.0654797	-0.016434	-0.0883861	-0.190821
25.65	25.6323	0.257891	-0.140839	-0.195551	-0.0113147	-0.0108964	0.106109	0.11476
25.6	25.6421	0.247266	-0.272225	-0.161842	0.0636926	0.0321457	-0.0224681	0.165712
25.5	25.6551	0.246636	-0.400014	-0.0422429	0.054368	-0.0308251	-0.106681	-0.139075
25.63	25.6865	0.272868	-0.485209	0.160018	-0.0369095	-0.0155206	0.165569	-0.141272
25.6	25.7233	0.311497	-0.531446	0.350626	-0.162929	0.0791458	-0.147145	0.086344
25.6	25.7643	0.359991	-0.533906	0.439067	-0.165796	-0.148863	0.0552098	0.134707
26.48	25.8032	0.410086	-0.497819	0.356874	0.0203583	0.206497	0.0663055	-0.0446722
25.49	25.8378	0.458216	-0.425188	0.10413	0.258603	-0.228925	-0.150019	-0.139623
26.35	25.8709	0.506212	-0.313507	-0.242149	0.299769	0.208416	0.164543	0.0236163
25.5	25.8975	0.548313	-0.171185	-0.567701	0.0249359	-0.134521	-0.096854	0.160223
26	25.9277	0.595154	0.0103843	-0.726841	-0.321394	0.0201026	-0.00483817	0.0203016
25.88	25.969	0.654284	0.230927	-0.627858	-0.383634	0.109269	0.0813989	-0.215074
26.35	26.0235	0.726513	0.473736	-0.282667	-0.080266	-0.256612	-0.143949	-0.0810543
28.74	26.0819	0.799034	0.698005	0.180533	0.278535	0.379301	0.129988	0.246023
28.69	26.1162	0.839065	0.840426	0.56448	0.325566	-0.440945	-0.0268295	0.110421
29.1	26.14	0.859836	0.902062	0.771357	0.130724	0.468083	-0.0344935	-0.199841
28	26.1587	0.866818	0.885858	0.757407	-0.0674504	-0.455076	0.0302091	-0.133518
28.48	26.1748	0.862438	0.797409	0.537533	-0.162091	0.401771	-0.0103097	0.16831
27.2	26.1767	0.834879	0.633092	0.167754	-0.197296	-0.299673	0.0406709	0.173974
27.2	26.1823	0.803819	0.433084	-0.210256	-0.117154	0.171991	-0.0716194	-0.10508
26.88	26.1903	0.768868	0.216629	-0.488486	0.0765493	-0.0464676	0.023556	-0.26747
26.68	26.204	0.733503	0.00488757	-0.599386	0.263381	-0.0690703	0.0876963	0.0663581
26.45	26.2086	0.68194	-0.205697	-0.557479	0.226755	0.157001	-0.192101	0.357689
26.19	26.1995	0.609342	-0.405154	-0.398181	-0.0424857	-0.184561	0.213995	-0.0377768
25.55	26.1851	0.52678	-0.561989	-0.148061	-0.266051	0.172614	-0.0415803	-0.411872
26	26.1927	0.464824	-0.627074	0.170793	-0.188584	-0.142517	-0.258972	0.0541967
26.98	26.2042	0.404714	-0.622027	0.435583	0.01283	0.0634605	0.38386	0.374905
26.5	26.2035	0.328772	-0.576277	0.536518	0.0923617	0.0705299	-0.169694	-0.0766773
26.1	26.1984	0.245774	-0.488875	0.462979	0.0947467	-0.219777	-0.208074	-0.280177
27.14	26.201	0.169487	-0.355991	0.267077	0.135445	0.347749	0.437758	0.0737974
25.6	26.1907	0.0787579	-0.217811	-0.0121948	0.104767	-0.431728	-0.340064	0.154162
25.5	26.182	-0.0105887	-0.0710379	-0.261651	-0.0457072	0.471791	0.0133254	0.027872
25.35	26.1634	-0.10893	0.0597154	-0.412336	-0.253788	-0.461453	0.292753	-0.0871
25.75	26.1509	-0.198032	0.185494	-0.392243	-0.250283	0.41371	-0.335557	-0.117682
25.5	26.1473	-0.273393	0.301549	-0.211695	0.0427309	-0.354323	0.0793538	0.0376203
27.5	26.1471	-0.341121	0.388033	0.0374718	0.336847	0.273597	0.214222	0.184945
26.25	26.1259	-0.427007	0.405717	0.217032	0.271665	-0.165927	-0.280304	-0.0373107
25.8	26.0942	-0.518602	0.370843	0.283961	-0.0512643	0.0796014	0.139174	-0.171973
25.8	26.0686	-0.596028	0.316671	0.258491	-0.256949	-0.0266133	0.077156	0.0736798
25.8	26.0461	-0.660345	0.252374	0.160454	-0.192345	-0.00417356	-0.228019	0.11364
25.7	26.0245	-0.712345	0.18659	0.0286725	0.00752838	0.0200064	0.217945	-0.0965874
25.4	26.015	-0.739167	0.14181	-0.075786	0.14542	-0.0346914	-0.0642614	-0.0423775
25.3	26.014	-0.743742	0.116926	-0.133916	0.107675	0.0373763	-0.155707	0.0555986
25.4	26.0233	-0.725026	0.109095	-0.14847	-0.0251068	-0.0461755	0.273994	-0.0352592
25.2	26.0327	-0.695036	0.0959531	-0.157131	-0.120123	0.0552193	-0.220015	-0.0204036
25.49	26.0353	-0.66263	0.0589073	-0.18561	-0.0921646	-0.0598994	0.0298769	0.101392
25.45	26.0296	-0.629859	-0.00749464	-0.221722	0.0420071	0.0788455	0.206828	-0.00972452
25.2	26.0267	-0.585184	-0.0874671	-0.212824	0.174957	-0.107525	-0.321875	-0.125927
25.2	26.0272	-0.528375	-0.176342	-0.129677	0.140175	0.131896	0.203859	0.0323353
25.2	26.0217	-0.47004	-0.280379	0.0168635	-0.0873996	-0.146404	0.0757824	0.127371
25.19	26.0182	-0.402025	-0.379946	0.217979	-0.251886	0.163036	-0.292318	-0.0216546
25.09	26.0308	-0.310077	-0.448508	0.438351	-0.133539	-0.200646	0.264647	-0.141316
25.78	26.0416	-0.215151	-0.5051	0.561726	0.102935	0.232554	-0.0708739	-0.0577137
25.78	26.0401	-0.130726	-0.559903	0.500557	0.199241	-0.231719	-0.104437	0.199384
26.5	26.0284	-0.0556297	-0.601139	0.252589	0.114412	0.207605	0.178607	0.163412
24.5	26.0061	0.00945773	-0.614812	-0.113077	-0.011399	-0.139734	-0.121633	-0.276224
25	25.9908	0.0839396	-0.563391	-0.451573	-0.033523	0.0359903	0.0335919	-0.203175
25.43	25.9822	0.167376	-0.43919	-0.652469	-0.0401063	0.0752703	-0.0266193	0.345765
25.2	25.9772	0.256055	-0.247941	-0.656331	-0.133937	-0.18543	0.0613012	0.198464
25.28	25.9781	0.351323	0.00210785	-0.458331	-0.197999	0.278604	-0.0349093	-0.429672
25.99	25.9928	0.459756	0.299176	-0.11386	-0.0441447	-0.3594	-0.12031	-0.18293
28.4	26.0033	0.559607	0.589161	0.231343	0.21788	0.394821	0.256983	0.458862
28	25.9891	0.626486	0.81575	0.440486	0.310746	-0.341811	-0.180733	0.176145
28.45	25.9766	0.687915	0.991473	0.51134	0.175736	0.22576	-0.0451219	-0.397741
28.03	25.958	0.734868	1.09124	0.440358	-0.147254	-0.0780647	0.224282	-0.233193
27.9	25.9271	0.760904	1.09913	0.268303	-0.408825	-0.0553734	-0.189943	0.388234
27.89	25.902	0.785461	1.03753	0.0951556	-0.285555	0.157416	0.00262336	0.353491
27.55	25.8751	0.800679	0.901337	-0.0358606	0.144046	-0.227162	0.132	-0.480424
27.29	25.8456	0.805645	0.697663	-0.105642	0.479296	0.265035	-0.0821853	-0.448569
27.6	25.8137	0.800551	0.440077	-0.124232	0.367135	-0.269405	-0.0867175	0.636705
27.5	25.7722	0.778003	0.138008	-0.130509	-0.137934	0.247021	0.187049	0.496057
24.5	25.719	0.737044	-0.185237	-0.145828	-0.536548	-0.179473	-0.0494511	-0.803124
24.99	25.6757	0.702397	-0.472906	-0.138311	-0.353956	0.0827853	-0.214403	-0.443655
26.93	25.6476	0.680746	-0.695818	-0.107732	0.215229	-0.00717384	0.300808	0.932184
25.98	25.6029	0.638323	-0.880338	-0.114539	0.48273	-0.0379175	-0.108127	0.281421
24.5	25.5515	0.586762	-1.00008	-0.123875	0.234216	0.090637	-0.156001	-0.947065
25	25.5202	0.556238	-1.01093	-0.0631905	-0.159861	-0.169554	0.265224	-0.0887307
25.9	25.4913	0.528677	-0.937145	0.0410612	-0.362293	0.243217	-0.203783	0.831929
24.74	25.4664	0.505504	-0.79013	0.162011	-0.247582	-0.297192	0.0530095	-0.0544181
25.3	25.4399	0.480418	-0.595381	0.251137	0.0292409	0.317068	0.0742413	-0.700819
25.5	25.4156	0.45748	-0.369432	0.278013	0.252241	-0.290803	-0.116414	0.15765
27	25.3916	0.43428	-0.137749	0.218409	0.273723	0.20698	0.0855535	0.546025
26	25.3583	0.400214	0.0661888	0.0643862	0.0843899	-0.0627454	-0.0443501	-0.214325
25.5	25.3191	0.359448	0.232627	-0.132077	-0.144508	-0.111487	0.0652855	-0.350687
25.45	25.2813	0.320593	0.363469	-0.291118	-0.233134	0.295979	-0.0968587	0.220545
25.45	25.2447	0.284506	0.456158	-0.352658	-0.146601	-0.468418	0.040478	0.160621
26.69	25.2179	0.260699	0.520296	-0.280861	0.0376059	0.595906	0.118067	-0.1632
25.1	25.19	0.237784	0.542584	-0.116105	0.158567	-0.666693	-0.299902	-0.0358447
27.49	25.1695	0.224179	0.533916	0.0922594	0.162096	0.664327	0.335236	0.0692061
25.65	25.1354	0.197196	0.472171	0.241432	0.0291176	-0.584186	-0.131455	-0.0817634
25.8	25.1059	0.176025	0.388436	0.310061	-0.0849576	0.450851	-0.193324	0.128557
25.6	25.0683	0.147648	0.279152	0.26493	-0.130528	-0.292101	0.406659	0.0962968
25	25.0283	0.118713	0.165736	0.139973	-0.075457	0.152813	-0.312427	-0.303364
25	25.0049	0.110245	0.0853176	0.0123176	0.0648754	-0.0659149	-0.0404355	-0.0233573
25.45	24.9859	0.108793	0.026573	-0.103526	0.108372	0.0100555	0.328782	0.382303
24.5	24.9542	0.0953118	-0.0323763	-0.20911	-0.00903478	0.0335127	-0.309704	-0.0932112
24.5	24.9309	0.0923758	-0.0644212	-0.245593	-0.0665086	-0.0561597	0.0576624	-0.361075
25.25	24.9159	0.0992131	-0.0736595	-0.208617	0.00581454	0.0361314	0.151069	0.167032
24.7	24.895	0.0996192	-0.0872447	-0.14188	0.0457002	0.0140165	-0.165135	0.28105
24.6	24.862	0.0859648	-0.119943	-0.0742696	-0.0265233	-0.0581183	0.0542989	-0.187488
24.6	24.8323	0.0747554	-0.154083	0.011353	-0.0644838	0.0867928	0.0576112	-0.155667
25	24.793	0.0523124	-0.204691	0.091064	-0.00168645	-0.093835	-0.0839459	0.136366
24.9	24.7523	0.0276556	-0.256837	0.174888	0.129069	0.0937175	0.0574091	0.0958359
24.7	24.7174	0.00925916	-0.294443	0.263891	0.161241	-0.0968149	-0.0383876	-0.0623108
24.8	24.6768	-0.0147657	-0.325994	0.314723	-0.0379825	0.0990944	0.0263219	-0.102346
24.2	24.638	-0.0359192	-0.33506	0.313507	-0.263287	-0.081124	0.0324641	0.0277699
24.5	24.6196	-0.0339326	-0.294263	0.263622	-0.207004	0.0200461	-0.142118	0.131615
24.4	24.6051	-0.0278101	-0.230941	0.10897	0.0533022	0.0442084	0.140443	-0.101189
24.4	24.5668	-0.0483883	-0.187923	-0.184708	0.220269	-0.0783459	0.0363752	-0.154571
24	24.5243	-0.0747631	-0.140708	-0.505205	0.231716	0.111438	-0.190627	0.295342
23.85	24.4814	-0.101682	-0.0794053	-0.723975	0.109849	-0.150893	0.157191	0.114195
23.35	24.4413	-0.124679	0.00349116	-0.731418	-0.0931501	0.200413	0.0586847	-0.48841
23.2	24.4168	-0.129257	0.123227	-0.468994	-0.265244	-0.268108	-0.279333	0.00191653
25.1	24.406	-0.118292	0.265943	-0.00426901	-0.311864	0.313053	0.233505	0.591441
24.45	24.3868	-0.116374	0.387218	0.486155	-0.163926	-0.323474	0.0770658	-0.206737
24.99	24.3791	-0.103949	0.494193	0.867545	0.234026	0.302069	-0.368251	-0.584899
26.96	24.3689	-0.0977474	0.551304	0.977992	0.539248	-0.278512	0.304652	0.359595
26.5	24.3296	-0.128214	0.511884	0.721463	0.337812	0.279458	0.127988	0.524855
23.5	24.2613	-0.194017	0.384184	0.191151	-0.216151	-0.239731	-0.468598	-0.383344
23.4	24.2087	-0.245117	0.247014	-0.347548	-0.49876	0.166058	0.418844	-0.363254
23.3	24.1634	-0.287948	0.112954	-0.715202	-0.301994	-0.0983445	-0.0511072	0.275986
23.25	24.1313	-0.315589	0.00361021	-0.794649	0.11472	0.0386668	-0.360587	0.233152
23.15	24.1051	-0.335869	-0.0828014	-0.598856	0.319903	-0.0162446	0.467446	-0.170153
23.18	24.0721	-0.362811	-0.159871	-0.244029	0.174422	0.0374377	-0.191515	-0.178781
23.11	24.0374	-0.390956	-0.217994	0.141623	-0.0387	-0.0780461	-0.20404	0.0930758
24.8	24.015	-0.405602	-0.239832	0.441409	-0.0704337	0.106163	0.379533	0.165461
23.15	23.9724	-0.441447	-0.268711	0.511191	-0.0717126	-0.110775	-0.242067	-0.0787781
23.58	23.925	-0.481457	-0.284229	0.373833	-0.0929236	0.125808	0.0176551	-0.0745204
23.2	23.8875	-0.508221	-0.26315	0.135822	-0.0520001	-0.156842	0.0933396	0.0601366
23.2	23.8669	-0.513644	-0.200026	-0.0900283	0.0674759	0.170392	-0.0998391	-0.0528728
23.15	23.8429	-0.519847	-0.13108	-0.253804	0.116223	-0.171628	0.0560911	-0.0572482
23.19	23.8219	-0.520767	-0.0611263	-0.299452	0.0524053	0.165466	-0.029429	0.204946
23.15	23.7943	-0.526669	-0.0113015	-0.233965	-0.0710003	-0.149821	0.0410031	-0.0102817
23.05	23.7741	-0.522823	0.0290743	-0.0708643	-0.0987997	0.130991	-0.0280921	-0.308073
23.2	23.7564	-0.514933	0.0484177	0.112432	-0.0290909	-0.127485	-0.0793608	0.0891052
24.18	23.7321	-0.513574	0.0311671	0.222747	0.0277134	0.139935	0.215306	0.370931
23.1	23.6928	-0.527287	-0.0276625	0.209333	0.0394639	-0.136595	-0.202141	-0.163208
23.25	23.669	-0.522942	-0.0782112	0.130346	0.105282	0.115222	0.0137274	-0.352928
23.16	23.6454	-0.516515	-0.12862	-0.0018746	0.0969697	-0.103492	0.179849	0.163889
23.13	23.6201	-0.510073	-0.172492	-0.142058	-0.0629238	0.114672	-0.217502	0.347894
22.55	23.5946	-0.501851	-0.197534	-0.230985	-0.228405	-0.142465	0.0879453	-0.148048
22.3	23.5823	-0.477253	-0.179387	-0.212441	-0.164961	0.172602	0.0920397	-0.357103
22.55	23.576	-0.444555	-0.126724	-0.106121	0.0882943	-0.216151	-0.216631	0.0947605
23.79	23.5762	-0.404745	-0.0471234	0.0372501	0.267436	0.253391	0.18257	0.379035
23.15	23.5604	-0.383348	0.0211075	0.124221	0.135936	-0.269071	-0.0165387	-0.0802047
23.1	23.5409	-0.367634	0.0872536	0.144688	-0.11959	0.283578	-0.106053	-0.352985
23.01	23.523	-0.351618	0.155521	0.113632	-0.194542	-0.294655	0.0997639	0.0755331
23.9	23.5149	-0.327161	0.229569	0.0607913	-0.037424	0.281094	-0.026709	0.324981
23.05	23.4923	-0.320408	0.271896	-0.0258964	0.0816701	-0.238476	-0.0362706	-0.10838
23.1	23.4704	-0.315315	0.297521	-0.0870943	0.0757709	0.191387	0.0848332	-0.23229
23.13	23.4511	-0.309415	0.30846	-0.0892366	0.0175877	-0.15395	-0.110622	0.107052
23.73	23.4378	-0.299125	0.306568	-0.0284181	-0.00236966	0.120855	0.0768061	0.13184
23.2	23.4187	-0.297374	0.274498	0.0484107	-0.0158979	-0.0956437	0.00551112	-0.0950236
23.11	23.3966	-0.301345	0.215788	0.108453	-0.0412747	0.0883955	-0.0793357	-0.019221
23.11	23.3694	-0.312828	0.132836	0.12299	-0.0519944	-0.0906976	0.113001	0.0537245
23.05	23.346	-0.321918	0.0439369	0.0959054	0.00957389	0.0994857	-0.0801825	-0.0585427
23.01	23.3229	-0.331672	-0.0475415	0.0273061	0.0880336	-0.116614	-0.0194821	-0.00144998
23.05	23.2961	-0.346064	-0.139796	-0.0698499	0.0786633	0.136371	0.124727	0.110127
22.18	23.2639	-0.366153	-0.225666	-0.160755	-0.0209696	-0.135712	-0.136759	-0.0510315
22.5	23.2437	-0.372328	-0.274428	-0.181517	-0.0805239	0.102609	0.0436164	-0.117804
22.95	23.2264	-0.373632	-0.293528	-0.135218	-0.0791569	-0.0532699	0.0482231	0.0584823
22.96	23.212	-0.370318	-0.285051	-0.0415523	-0.0360449	-0.00918724	-0.0688764	0.119077
23.2	23.1965	-0.366491	-0.257571	0.0597146	0.0222255	0.079556	0.022063	-0.071572
22.95	23.1862	-0.355794	-0.209364	0.14021	0.0872813	-0.152608	0.0307412	-0.112052
23	23.1735	-0.346186	-0.156806	0.159516	0.0921032	0.214161	-0.0447075	0.0639766
22.81	23.1607	-0.335687	-0.104389	0.113293	0.0164302	-0.247412	0.0214322	0.125031
22.55	23.1515	-0.320422	-0.0536118	0.023568	-0.0891013	0.238437	0.00831139	-0.0623148
22.6	23.1332	-0.314133	-0.025291	-0.0951925	-0.156255	-0.185361	-0.0304314	-0.16732
22.41	23.1105	-0.311297	-0.012808	-0.184565	-0.0637815	0.115738	0.0733329	0.123023
22.6	23.0986	-0.295243	0.00644836	-0.178738	0.16727	-0.0475935	-0.105818	0.213535
22.79	23.0912	-0.272506	0.025913	-0.0853747	0.255235	-0.0283653	0.0369396	-0.255696
22.81	23.0821	-0.250118	0.0369083	0.0483917	0.0262004	0.105554	0.117498	-0.231361
22.86	23.0733	-0.226559	0.041964	0.171417	-0.299198	-0.171553	-0.23204	0.419761
23.07	23.0645	-0.202516	0.0416498	0.231592	-0.336042	0.213249	0.177647	0.188343
22.24	23.0478	-0.18672	0.0285636	0.189798	0.015677	-0.216565	0.0536104	-0.586733
23.08	23.0351	-0.166452	0.0219353	0.0749776	0.448694	0.186781	-0.285793	-0.0515308
24.4	23.0185	-0.150398	0.0151155	-0.0864155	0.442629	-0.142355	0.297397	0.693148
22.6	22.9845	-0.152476	-0.00317568	-0.250746	-0.0918358	0.115919	-0.0222124	-0.117568
21	22.9591	-0.143562	0.00959165	-0.302187	-0.545482	-0.0910222	-0.282644	-0.672638
23.08	22.9585	-0.105461	0.0767564	-0.187971	-0.407937	0.0259826	0.297085	0.247649
23.7	22.9551	-0.0690073	0.15261	-0.000535363	0.090557	0.0496878	-0.0615155	0.513895
23	22.9409	-0.0437356	0.213417	0.167585	0.434415	-0.102443	-0.169305	-0.302002
23.7	22.924	-0.0218354	0.258938	0.263285	0.36881	0.131744	0.217197	-0.307299
22.89	22.8973	-0.010706	0.274128	0.245077	0.0108244	-0.129415	-0.06864	0.28242
22.9	22.8657	-0.00450619	0.263598	0.135772	-0.278511	0.113603	-0.0921086	0.155784
22.8	22.8366	0.00550018	0.238443	-0.00388004	-0.277591	-0.0919738	0.110787	-0.198782
22.8	22.8055	0.0153303	0.195784	-0.123632	-0.0863157	0.0669879	0.00448659	-0.0616193
22.82	22.7775	0.0315082	0.146207	-0.169954	0.110848	-0.0355771	-0.103943	0.100554
22.81	22.767	0.0693642	0.108692	-0.113412	0.208579	-0.0172111	0.0466616	0.00458864
22.81	22.7551	0.107729	0.0544151	-0.0252796	0.113533	0.0558576	0.0726771	-0.066692
22.64	22.7201	0.122508	-0.0460742	0.0126765	-0.0901345	-0.0401644	-0.0894655	0.0433435
22.8	22.6868	0.140681	-0.153603	0.024628	-0.11627	-0.0059614	0.030485	0.120869
22.5	22.6549	0.162811	-0.256457	0.017574	0.0246259	0.0580878	0.00986554	-0.134631
22.31	22.6233	0.188287	-0.345187	0.00288467	0.0947955	-0.100464	0.0112164	-0.154855
22.51	22.5961	0.221747	-0.40542	0.00055013	-0.0204304	0.116593	-0.0573795	0.247883
22.4	22.5692	0.258971	-0.435688	0.0105812	-0.173944	-0.102497	0.0389052	0.132175
22.2	22.5467	0.30392	-0.427984	0.0350322	-0.112398	0.054884	0.0717927	-0.358164
22.46	22.5278	0.355162	-0.384567	0.0577642	0.146767	0.0141281	-0.209126	-0.0864689
23.4	22.5049	0.403565	-0.320725	0.047579	0.282041	-0.10356	0.21791	0.442257
23	22.4613	0.430771	-0.261199	-0.0196465	0.0716743	0.225223	-0.00600089	0.0189028
21.4	22.4182	0.460297	-0.17655	-0.0753045	-0.208957	-0.331048	-0.239306	-0.422431
23.5	22.3968	0.515718	-0.0399477	-0.0565729	-0.217734	0.371132	0.284601	0.0367959
23	22.3759	0.573332	0.110566	-0.00833055	-0.0438601	-0.360533	-0.143138	0.294713
23.5	22.3492	0.625139	0.251324	0.0285342	0.0894013	0.310741	-0.053948	-0.0383286
23.41	22.3151	0.668535	0.367321	0.0315071	0.104812	-0.218268	0.190416	-0.153705
23.44	22.2745	0.704042	0.451127	0.00343261	0.0885168	0.104401	-0.183424	0.00797918
23.46	22.234	0.738698	0.506319	-0.0271382	0.0994985	0.0212469	0.0755776	0.0507847
23.6	22.19	0.768722	0.525836	-0.0443923	0.0361735	-0.148633	0.0327085	0.0521384
23.4	22.1393	0.790647	0.505654	-0.0366848	-0.151678	0.272468	-0.06982	0.0308417
22.82	22.0841	0.807325	0.453681	0.0100409	-0.278054	-0.366023	0.073127	-0.119511
23.36	22.0416	0.83768	0.397752	0.111115	-0.103684	0.410963	-0.0814631	-0.0672578
23.32	22.0001	0.86873	0.32488	0.203239	0.225819	-0.427096	0.0420007	0.14276
23.45	21.9454	0.884206	0.217354	0.21217	0.345421	0.426318	0.057184	0.0827282
22.71	21.8748	0.881503	0.0795671	0.120429	0.12491	-0.382142	-0.115693	-0.125529
22.68	21.8032	0.877654	-0.0554368	-0.0164342	-0.182713	0.311165	0.114582	-0.0507968
21.96	21.732	0.87576	-0.17038	-0.142365	-0.289037	-0.225093	-0.0602076	0.094726
22.06	21.6688	0.884815	-0.245228	-0.201684	-0.124918	0.127601	-0.0294596	0.0292972
22.2	21.6092	0.900644	-0.281428	-0.185577	0.0991934	-0.0413363	0.0895434	-0.0904257
22.25	21.551	0.92069	-0.284312	-0.113043	0.172973	-0.0264839	-0.0962005	-0.0227812
22.29	21.4919	0.942235	-0.262975	-0.0208564	0.08722	0.0694588	0.0541569	0.0846832
22.2	21.4292	0.962057	-0.228841	0.0520178	-0.0208094	-0.0828782	0.0122439	0.0210883
22.32	21.3635	0.980775	-0.188521	0.0862267	-0.046995	0.0763171	-0.0572735	-0.067615
22.12	21.2965	1.00035	-0.146078	0.0833325	-0.0255688	-0.0549726	0.0671315	-0.018759
22.05	21.2281	1.02088	-0.106249	0.0581985	-0.0374453	0.0315714	-0.0433013	0.0567607
21.68	21.1654	1.05009	-0.064117	0.0407515	-0.0606419	-0.0187707	0.00489606	0.0283021
21.98	21.1031	1.0822	-0.0302771	0.0334206	-0.0346604	0.0170531	0.0121266	-0.0746758
22	21.0464	1.12233	-0.00230123	0.0411997	0.0724821	-0.031534	-0.00661801	-0.0288687
22.05	20.9885	1.16218	0.00747467	0.0391459	0.140433	0.0532918	-0.0157925	0.0721209
22.07	20.9262	1.19741	-0.00606748	0.00953933	0.0590737	-0.0713607	0.0316491	0.0357477
22.1	20.8594	1.22745	-0.0388176	-0.0444462	-0.108946	0.0895874	-0.000409522	-0.0563388
22.05	20.7948	1.25949	-0.073827	-0.0940134	-0.168158	-0.0985569	-0.0510288	-0.0299873
22.05	20.7391	1.29991	-0.0952548	-0.112471	-0.0379531	0.0817923	0.0588372	0.0314508
21.92	20.6836	1.33864	-0.109273	-0.108828	0.116532	-0.0484841	-0.0273562	-0.00269802
21.73	20.626	1.37172	-0.116284	-0.0894174	0.124752	0.00627319	-0.0148231	0.00680827
21.9	20.5663	1.39802	-0.113239	-0.0555169	0.00134522	0.0437127	0.0474977	0.0308185
21.53	20.5057	1.41781	-0.0962096	-0.00724082	-0.0968835	-0.0956836	-0.0523789	-0.0522682
22.07	20.4401	1.42568	-0.0688713	0.0453158	-0.0706106	0.146591	0.0286973	-0.0437614
21.95	20.3723	1.42402	-0.0267248	0.101427	0.0412986	-0.1839	0.0229456	0.120884
21.95	20.2992	1.40896	0.0264692	0.148906	0.0956839	0.203755	-0.0710809	0.0327017
21.76	20.2242	1.38401	0.0943886	0.183781	0.0390283	-0.192801	0.0939153	-0.172301
21.77	20.152	1.35387	0.179707	0.199435	-0.0521551	0.145038	-0.0663238	0.00235068
21.77	20.0778	1.31321	0.269451	0.170297	-0.091242	-0.0693824	-0.0282099	0.195914
21.75	19.9944	1.25394	0.346244	0.0780833	-0.0436725	-0.015831	0.151523	-0.043634
21.63	19.9109	1.18618	0.415043	-0.046619	0.07841	0.112359	-0.181568	-0.17285
21.55	19.8308	1.11398	0.473209	-0.168552	0.149806	-0.218434	0.052563	0.0733129
21.3	19.7503	1.03315	0.506232	-0.265217	0.0462417	0.314395	0.146633	0.119996
20.01	19.6568	0.930242	0.490545	-0.325758	-0.165147	-0.37694	-0.255092	-0.089375
21	19.5607	0.817074	0.437434	-0.301629	-0.197815	0.414414	0.210116	-0.0137822
20.09	19.4628	0.69577	0.351412	-0.174759	0.0383916	-0.423853	-0.0284909	0.0708589
20.9	19.3708	0.575715	0.246863	0.0465091	0.298227	0.401766	-0.184675	-0.0811429
20.01	19.2798	0.452207	0.121428	0.292965	0.220651	-0.363408	0.269822	-0.047328
20	19.1786	0.313615	-0.0340298	0.467425	-0.190665	0.31856	-0.165907	0.156983
18.25	19.0686	0.162513	-0.206516	0.514245	-0.447101	-0.247734	-0.0172502	0.0373376
18.99	18.9614	0.0133107	-0.365279	0.432134	-0.150289	0.155134	0.16831	-0.202466
18.49	18.8553	-0.134469	-0.497893	0.231484	0.412733	-0.0541309	-0.226093	-0.0319518
18.4	18.7454	-0.284589	-0.598503	-0.0513877	0.559812	-0.0499182	0.166922	0.241699
17.14	18.6245	-0.443006	-0.664015	-0.350652	0.0357465	0.167191	-0.00403181	0.0266667
15.66	18.5118	-0.586461	-0.657906	-0.544437	-0.575007	-0.277215	-0.140714	-0.232233
16.6	18.4184	-0.701394	-0.563075	-0.5588	-0.573031	0.340262	0.145773	-0.0549158
16.63	18.334	-0.798114	-0.40351	-0.419873	0.0266265	-0.374989	-0.0853412	0.167079
18	18.2454	-0.891633	-0.217523	-0.20851	0.562592	0.374715	0.0211312	0.0786005
17.6	18.1409	-0.994291	-0.0398143	-0.00431702	0.492029	-0.316426	0.0437571	-0.0947178
17.25	18.0407	-1.08346	0.140285	0.186272	-0.00722048	0.223875	-0.054461	-0.060672
17.28	17.948	-1.15449	0.313094	0.341997	-0.418698	-0.129652	-0.00375501	-0.00271091
17.43	17.8591	-1.21114	0.457458	0.429809	-0.423035	0.0399548	0.0441846	0.0503189
17.18	17.7673	-1.26086	0.549814	0.421114	-0.106745	0.0308082	-0.0153079	0.0910727
17.24	17.6701	-1.30608	0.578611	0.316812	0.241325	-0.0612976	-0.0464285	-0.0619497
17.15	17.577	-1.33633	0.554499	0.157637	0.402103	0.0496532	0.0876317	-0.152644
16.97	17.484	-1.35576	0.475816	-0.0295899	0.26458	-0.00981696	-0.0782352	0.0777217
16.31	17.3853	-1.37029	0.344133	-0.216644	-0.0925754	-0.0403882	0.0154582	0.212366
15.78	17.2853	-1.37487	0.180146	-0.355597	-0.393713	0.0962663	0.0887141	-0.0948963
14.66	17.1876	-1.36463	0.0088363	-0.405027	-0.373672	-0.140797	-0.159722	-0.261503
15.73	17.1086	-1.32182	-0.131321	-0.332882	-0.00537471	0.146122	0.118373	0.135357
15.64	17.0318	-1.26447	-0.249713	-0.196369	0.346999	-0.130596	-0.0259996	0.230556
15.5	16.9565	-1.19446	-0.340776	-0.0448564	0.37179	0.105661	-0.045427	-0.162969
15.39	16.887	-1.10837	-0.395017	0.0869998	0.0737343	-0.0820684	0.0688563	-0.190381
15.33	16.8188	-1.01198	-0.417032	0.166452	-0.286076	0.0597033	-0.0765529	0.163224
15.5	16.756	-0.902184	-0.403845	0.194355	-0.38628	-0.0398018	0.0918625	0.164687
15.58	16.7029	-0.775446	-0.355048	0.18695	-0.141151	0.0146599	-0.100915	-0.166561
16.28	16.6641	-0.629261	-0.276597	0.157662	0.214151	-0.00389157	0.024432	-0.172417
16.61	16.6285	-0.478213	-0.19862	0.0891466	0.324775	-0.0084444	0.102285	0.130552
16.5	16.5918	-0.330497	-0.143316	-0.0209481	0.113228	0.027288	-0.196814	0.196505
15.79	16.548	-0.195168	-0.128171	-0.156985	-0.173255	-0.0479947	0.183141	-0.100693
15.83	16.5004	-0.0709554	-0.150322	-0.269393	-0.226076	0.0852919	-0.0143279	-0.210456
16	16.4591	0.0511673	-0.191018	-0.297559	-0.0158599	-0.140505	-0.214512	0.0988488
16.49	16.4202	0.164812	-0.247172	-0.231178	0.153306	0.191276	0.302732	0.197725
16.07	16.368	0.251155	-0.326355	-0.105114	0.060436	-0.216655	-0.148358	-0.108786
16.02	16.3206	0.328043	-0.38834	0.0812542	-0.0801345	0.22572	-0.11448	-0.127756
16.42	16.2735	0.389577	-0.420809	0.272487	-0.0529001	-0.23517	0.255851	0.0666257
16.58	16.2187	0.425592	-0.419715	0.396106	0.0883969	0.25205	-0.170214	0.0663762
16.51	16.1541	0.433591	-0.373137	0.411302	0.13786	-0.256783	-0.0260908	0.0295828
16.56	16.0917	0.426426	-0.254792	0.330777	0.0173819	0.252194	0.176137	-0.0100996
16.07	16.0306	0.403776	-0.0618254	0.172714	-0.164216	-0.240551	-0.178445	-0.161036
16.67	15.9809	0.376686	0.209908	-0.0169847	-0.186349	0.212337	0.0419881	0.00486456
16.6	15.9338	0.335432	0.527128	-0.220625	-0.0262263	-0.186296	0.0783747	0.253957
16.61	15.8794	0.268662	0.84527	-0.416807	0.15092	0.168174	-0.0836266	-0.0511942
16.7	15.8165	0.175555	1.13044	-0.552452	0.20057	-0.137356	0.0276825	-0.303751
16.81	15.758	0.0704911	1.36689	-0.553936	0.109989	0.0905062	0.0154984	0.149597
16.6	15.6902	-0.0599597	1.50805	-0.415166	-0.0937812	-0.0322935	-0.0208105	0.294035
16.73	15.6165	-0.210558	1.536	-0.138456	-0.233061	-0.0124191	0.0365951	-0.214179
16.73	15.5493	-0.366093	1.45352	0.244843	-0.142768	0.0368396	-0.0647103	-0.244881
16.82	15.483	-0.530845	1.24727	0.625181	0.078151	-0.0577474	0.0409073	0.227585
16.84	15.4028	-0.718877	0.902801	0.862558	0.198139	0.0892069	0.0508729	0.187863
15.98	15.3141	-0.921655	0.447592	0.884128	0.159699	-0.108396	-0.103685	-0.170783
14.98	15.2251	-1.12662	-0.0723754	0.681943	0.0447118	0.119555	0.0717076	-0.130626
13.48	15.1391	-1.32644	-0.609628	0.298033	-0.0796799	-0.127036	0.021688	0.0935419
12.13	15.0581	-1.5151	-1.11552	-0.180035	-0.178254	0.128452	-0.110469	0.102351
10.92	14.9859	-1.68492	-1.54136	-0.635224	-0.190093	-0.132358	0.113246	-0.0175917
10.81	14.9245	-1.83058	-1.84758	-0.955085	-0.0591876	0.128849	-0.0348403	-0.127279
10.07	14.8814	-1.94157	-1.99958	-1.05171	0.169081	-0.132517	-0.0870861	-0.0664128
10.59	14.8573	-2.01591	-1.98847	-0.908054	0.274678	0.109717	0.115301	0.136912
10.48	14.8322	-2.0748	-1.84708	-0.596006	0.0601995	-0.071324	-0.0563106	0.0870966
10.38	14.8095	-2.11394	-1.58628	-0.175713	-0.265816	0.0381975	0.00274988	-0.126364
11.33	14.807	-2.11381	-1.20601	0.299991	-0.307136	-0.0265953	-0.0027072	-0.0960502
12.46	14.8284	-2.071	-0.737168	0.729688	-0.0227955	-0.00279548	-0.0360958	0.0573805
13.71	14.8504	-2.01295	-0.256393	0.962874	0.208886	0.0271487	0.0731803	0.0476405
14.34	14.8646	-1.95117	0.180449	0.92237	0.160753	-0.0246232	-0.0465991	0.0446107
14.2	14.8755	-1.88231	0.545243	0.634712	-0.00509951	0.00399613	-0.0158407	-0.000134021
14.06	14.8858	-1.80439	0.820245	0.195863	-0.0434838	0.0385136	0.0769584	-0.151725
13.92	14.907	-1.70655	1.00747	-0.253822	0.0453914	-0.108444	-0.0966661	-0.00159569
13.78	14.9194	-1.61121	1.07876	-0.628668	-0.00652942	0.184047	0.0160177	0.21221
13.64	14.9218	-1.52051	1.04267	-0.833957	-0.188116	-0.21862	0.167522	0.0222681
13.5	14.9388	-1.40853	0.952157	-0.778539	-0.164756	0.199971	-0.278022	-0.232712
14.18	14.9735	-1.27275	0.833149	-0.489185	0.124096	-0.159509	0.109451	-0.0947879
14.78	15.0104	-1.13263	0.681155	-0.10242	0.310155	0.0794845	0.224528	0.218371
14.63	15.0333	-1.00796	0.491379	0.227945	0.10392	0.0493799	-0.439481	0.173508
14.8	15.0508	-0.891103	0.295238	0.431099	-0.248174	-0.19011	0.365791	-0.178209
14.34	15.0713	-0.773795	0.124795	0.494881	-0.298626	0.320882	-0.00310171	-0.256929
14.2	15.0972	-0.654364	-0.00145589	0.441615	0.0315281	-0.426591	-0.434498	0.166536
16.6	15.1326	-0.530254	-0.0743052	0.314183	0.340138	0.468386	0.602022	0.328517
14.09	15.1466	-0.436055	-0.134781	0.114938	0.183863	-0.426309	-0.348583	-0.235663
14.23	15.1657	-0.344231	-0.152675	-0.0524897	-0.184761	0.333803	-0.107976	-0.284808
14.58	15.1901	-0.255134	-0.134802	-0.145801	-0.308137	-0.233324	0.419712	0.267686
14.81	15.2072	-0.183376	-0.11098	-0.183712	-0.0688856	0.144421	-0.418297	0.202408
14.99	15.2144	-0.132482	-0.0975803	-0.187151	0.256273	-0.0657823	0.192529	-0.248987
15.09	15.2117	-0.101917	-0.101907	-0.170456	0.309199	0.0207452	0.0898375	-0.104486
14.94	15.2055	-0.0836994	-0.117443	-0.12907	0.0464499	-0.00026621	-0.239118	0.235502
14.79	15.2039	-0.0675518	-0.132319	-0.0545221	-0.245851	-0.00120137	0.214456	0.0256135
14.64	15.2082	-0.0505908	-0.143274	0.0417423	-0.284574	-0.0174888	-0.114913	-0.216344
15.08	15.2221	-0.0282244	-0.147008	0.137128	-0.0593735	0.0337379	0.0185646	0.0244202
15.44	15.2352	-0.010836	-0.158461	0.184331	0.168841	-0.0423404	0.0288879	0.155281
15.44	15.2567	0.0115054	-0.168454	0.175657	0.215693	0.0339366	-0.0550326	-0.0378316
15.14	15.2741	0.0258034	-0.19315	0.0905949	0.0571781	-0.0123377	0.0821456	-0.126079
14.99	15.2947	0.0400918	-0.221598	-0.03546	-0.106679	-0.0117938	-0.0917594	0.0654541
14.85	15.3171	0.053712	-0.25048	-0.161188	-0.133579	0.0268403	0.0477238	0.0834023
14.87	15.3418	0.067602	-0.273525	-0.241389	-0.04958	-0.0270761	0.0507453	-0.0816702
14.72	15.3754	0.0895991	-0.27628	-0.235673	0.0387098	0.00517492	-0.153304	-0.0340758
15.1	15.4159	0.117527	-0.258594	-0.149737	0.0415555	0.0215098	0.151618	0.050361
15.28	15.4596	0.147173	-0.225181	-0.0213815	-0.0087503	-0.0501659	-0.0262174	-0.0180827
15.6	15.5103	0.182048	-0.173754	0.106927	-0.0109969	0.0679662	-0.152096	-0.00262323
15.7	15.5586	0.211309	-0.12035	0.174192	0.0221856	-0.0771233	0.231385	0.0252869
15.63	15.6022	0.232114	-0.0705238	0.157071	0.0325851	0.0878361	-0.112691	-0.0330145
15.85	15.6497	0.25372	-0.0134444	0.0848321	0.0109289	-0.0942408	-0.117305	0.00864409
16	15.7041	0.279197	0.0533457	-0.00452514	-0.0342776	0.0806237	0.258252	0.0403148
15.85	15.7584	0.300812	0.117622	-0.0867265	-0.0806369	-0.0491819	-0.198457	-0.0710998
16.21	15.8183	0.323921	0.181492	-0.126009	-0.0540512	0.0015928	-0.0182487	-0.0151995
16.6	15.8802	0.343891	0.234273	-0.118844	0.0347162	0.0460425	0.208503	0.104906
16.69	15.9363	0.35134	0.259913	-0.0853986	0.0940467	-0.0842557	-0.226499	-0.0344731
16.7	15.9855	0.344821	0.255338	-0.0377171	0.0761875	0.120457	0.0860296	-0.0992506
16.68	16.0303	0.327012	0.2267	0.0202346	0.00949906	-0.144137	0.110216	0.105037
16.69	16.0708	0.298984	0.181865	0.0834208	-0.0495816	0.160447	-0.207294	0.0828063
16.67	16.1186	0.273788	0.143677	0.158469	-0.0505609	-0.167157	0.147797	-0.154606
16.79	16.1728	0.25096	0.115975	0.217449	-0.0389058	0.143533	-0.0190488	-0.0820984
16.62	16.2237	0.220014	0.0871975	0.212066	-0.0580892	-0.0906784	-0.091051	0.181863
16.68	16.2721	0.181795	0.0584231	0.12837	-0.030897	0.0205617	0.141735	0.0914905
16.51	16.3179	0.13672	0.0305255	-0.0188097	0.0904204	0.0613402	-0.121152	-0.211837
16.35	16.3627	0.0867157	0.00579444	-0.186634	0.198943	-0.14345	0.0544285	-0.0868082
16.4	16.4023	0.0280628	-0.0204517	-0.326075	0.114563	0.215386	0.0258591	0.244506
15.78	16.4333	-0.041845	-0.0500097	-0.384106	-0.144674	-0.251807	-0.075077	0.0898772
15.71	16.4687	-0.107198	-0.0616308	-0.300065	-0.287858	0.25313	0.111013	-0.249462
15.55	16.516	-0.15883	-0.0448157	-0.0732047	-0.125125	-0.233361	-0.148202	-0.1104
16.99	16.5728	-0.199108	-0.00996571	0.216099	0.168267	0.168384	0.0964394	0.219964
16.82	16.6116	-0.257854	-0.00241215	0.419799	0.233715	-0.0604629	0.0470398	0.100636
16.65	16.6388	-0.327557	-0.0177089	0.477206	0.0758815	-0.0381246	-0.138367	-0.115438
16.48	16.6695	-0.390331	-0.0331827	0.397829	-0.0535494	0.110501	0.126133	-0.0924451
16.32	16.6995	-0.449071	-0.0498678	0.203155	-0.068814	-0.151245	-0.0532507	-0.014882
16.16	16.7334	-0.497411	-0.0588164	-0.0423913	-0.0526677	0.154371	-0.0152056	0.143557
16	16.7647	-0.541298	-0.0660228	-0.277983	-0.0996004	-0.12492	0.0329686	0.107908
15.84	16.798	-0.574332	-0.0627934	-0.427911	-0.102067	0.0793819	-0.00217053	-0.218652
15.68	16.8445	-0.583739	-0.0348859	-0.436039	0.064173	-0.0414375	-0.0277693	-0.174707
16.49	16.8974	-0.576822	0.00304389	-0.325216	0.239281	-0.00204701	-0.0390899	0.274858
16.33	16.9399	-0.572312	0.0205754	-0.169473	0.153016	0.0439414	0.151919	0.194934
16.17	16.9659	-0.576312	0.00834034	-0.0171631	-0.140799	-0.0408795	-0.130968	-0.299854
16.49	17.0091	-0.551535	0.0133867	0.161155	-0.246357	-0.00474139	-0.0290835	-0.132766
16.93	17.0638	-0.503902	0.0285437	0.319506	-0.0831358	0.0438974	0.140993	0.231161
16.76	17.1122	-0.453184	0.0263394	0.384741	0.0980393	-0.0632945	-0.115947	0.0544338
17.14	17.1592	-0.394925	0.0103479	0.344448	0.135593	0.0682662	0.0150473	-0.101085
16.97	17.2061	-0.328238	-0.0167675	0.213476	0.0597943	-0.0575687	0.0592567	-0.0249867
17.05	17.2545	-0.251763	-0.0501144	0.0311406	-0.00784274	0.0319175	-0.0473979	-0.0361128
16.88	17.3061	-0.164689	-0.0851805	-0.154023	-0.0295934	-0.00171071	-0.0296589	0.0428992
16.72	17.349	-0.0807513	-0.133629	-0.313562	-0.0746231	-0.0287625	0.0706681	0.147542
16.55	17.382	-0.00163437	-0.188932	-0.400707	-0.104939	0.0780701	0.02147	-0.0726509
16.55	17.4207	0.0898918	-0.218576	-0.35346	0.00791717	-0.130561	-0.15098	-0.202775
17.69	17.4809	0.210104	-0.1962	-0.160877	0.193784	0.146907	0.134093	0.102592
17.96	17.5341	0.326678	-0.160901	0.0623083	0.133404	-0.144704	0.00360214	0.155775
17.88	17.5772	0.434568	-0.121156	0.232952	-0.151026	0.156318	-0.108496	-0.0798308
18	17.6229	0.546573	-0.0621746	0.322375	-0.277583	-0.179369	0.114485	-0.0744657
18.55	17.6715	0.661876	0.0127568	0.310563	-0.0509748	0.201312	-0.0545031	0.00693164
19.2	17.7185	0.774139	0.0909673	0.19917	0.279757	-0.218666	-0.0154416	0.00991011
19.2	17.7619	0.879822	0.161964	0.0238868	0.30918	0.2268	0.0509839	0.0928019
18.82	17.7914	0.966803	0.207601	-0.166289	-0.0462518	-0.206989	-0.0343653	0.0210332
18.63	17.8204	1.04918	0.244661	-0.276135	-0.354939	0.176322	0.0435561	-0.151239
18.44	17.8593	1.1378	0.286508	-0.245825	-0.23508	-0.149477	-0.103257	-0.0294584
19.81	17.9021	1.22513	0.320323	-0.10381	0.146039	0.106403	0.102611	0.166852
19.61	17.9309	1.29048	0.317126	0.0595318	0.310364	-0.0379837	0.0189371	0.0109012
19.41	17.9532	1.34113	0.285395	0.191353	0.123063	-0.0297689	-0.157091	-0.123931
19.61	17.9715	1.37965	0.232669	0.251041	-0.149633	0.0918364	0.198268	0.00685623
19.61	17.9868	1.40729	0.16676	0.222698	-0.192992	-0.136996	-0.0812618	0.0838444
19.61	18.003	1.42829	0.0994804	0.123982	0.00224057	0.160413	-0.125433	-0.00197894
19.61	18.0145	1.43673	0.0298119	-0.0195813	0.143894	-0.164006	0.259348	-0.0636283
19.61	18.0173	1.429	-0.0396865	-0.160957	0.0575513	0.165754	-0.181867	0.00544398
19.61	18.0272	1.42275	-0.0814368	-0.222458	-0.0787771	-0.163207	-0.0466465	0.0840728
19.61	18.0451	1.41928	-0.0919308	-0.183326	-0.077434	0.134804	0.21595	-0.052083
18.75	18.0581	1.40466	-0.0912775	-0.0864154	0.0169813	-0.0850405	-0.20803	-0.127601
19.4	18.067	1.37937	-0.0840679	0.0269729	0.0742045	0.0306159	0.0632685	0.141375
19.68	18.0712	1.34323	-0.0750351	0.115209	0.028628	0.0237985	0.101668	0.152084
19.06	18.0691	1.29501	-0.0686828	0.150596	-0.0460668	-0.0602804	-0.156809	-0.233372
19.84	18.072	1.24771	-0.0520129	0.145832	-0.0216972	0.0762322	0.0947745	-0.120114
19.44	18.0766	1.19837	-0.0324125	0.101111	0.047708	-0.0854591	-0.0173721	0.292925
19.41	18.0726	1.1365	-0.0264826	0.016657	0.0257428	0.0966451	-0.00657393	0.0557845
18.6	18.0663	1.06944	-0.0268917	-0.0661824	-0.0524662	-0.0961922	0.0212587	-0.299998
18.91	18.0655	1.00662	-0.0223472	-0.104249	-0.0578356	0.0781558	-0.0722082	0.0174937
18.52	18.0642	0.942246	-0.0207984	-0.0971793	0.0152123	-0.0554271	0.119932	0.258155
18.94	18.0541	0.868012	-0.0322007	-0.064146	0.0711141	0.0436932	-0.0939854	-0.0744904
18.79	18.0484	0.798899	-0.0367073	0.0020386	0.0749443	-0.036243	0.00182865	-0.161395
18.87	18.0465	0.735131	-0.0325955	0.0747655	-2.66486e-05	0.0158558	0.0851932	0.0720276
18.7	18.0401	0.668207	-0.0299017	0.110396	-0.115114	0.0226582	-0.118963	0.053513
18.5	18.0365	0.606579	-0.0186493	0.102802	-0.124056	-0.07296	0.101455	-0.00461084
18.5	18.033	0.547618	-0.0025435	0.0470927	0.0064707	0.122631	-0.0584888	0.0109053
18.49	18.0283	0.490371	0.0158191	-0.0411836	0.155536	-0.160427	0.00230562	-0.08864
18.29	18.0261	0.439147	0.039658	-0.124889	0.166315	0.179048	0.0695435	-0.0304621
18.29	18.0249	0.392241	0.0639825	-0.175257	-0.00920395	-0.179919	-0.149543	0.180762
18.5	18.0205	0.345128	0.0800554	-0.176722	-0.218002	0.162663	0.181564	0.00799746
17.63	18.013	0.298113	0.086534	-0.118553	-0.217	-0.117341	-0.0903538	-0.255017
18.68	18.0159	0.265606	0.0988165	0.00791803	0.0542339	0.0401898	-0.106707	0.0596424
18.95	18.0137	0.230293	0.0930188	0.136921	0.274621	0.0413913	0.245416	0.254828
18	17.9935	0.178101	0.0522769	0.208017	0.183249	-0.0857228	-0.173961	-0.112168
18.33	17.975	0.130813	0.0083548	0.23684	-0.0591618	0.100599	-0.0219887	-0.165964
18.03	17.9598	0.0911734	-0.0275847	0.224239	-0.195287	-0.0951363	0.163842	0.119317
17.9	17.953	0.0644531	-0.0451538	0.172861	-0.133448	0.0607168	-0.159888	0.0611446
18.15	17.9373	0.0321036	-0.0645318	0.0565973	-0.0221713	-0.00883387	0.0131079	-0.12742
17.95	17.9174	-0.000997728	-0.0777499	-0.0952162	0.0665675	-0.0289154	0.182779	0.0837898
17.29	17.8987	-0.0285459	-0.0740505	-0.231542	0.142102	0.0399616	-0.252857	0.101604
17.44	17.8854	-0.0459202	-0.0472761	-0.306305	0.166015	-0.0218142	0.100813	-0.229884
17.63	17.875	-0.0561247	-0.0043683	-0.303197	0.0390758	-0.0392193	0.163321	-0.0443973
17.58	17.8578	-0.069877	0.0363285	-0.236762	-0.217	0.142673	-0.335584	0.347293
17.52	17.8366	-0.0843116	0.0738585	-0.111748	-0.329689	-0.261891	0.289406	-0.0254951
17.89	17.822	-0.0880391	0.118176	0.0661639	-0.0765843	0.378018	-0.0237423	-0.431354
17.83	17.8176	-0.0774562	0.167378	0.256369	0.340953	-0.488533	-0.320884	0.105069
19.97	17.8131	-0.0653244	0.196264	0.376701	0.423042	0.553621	0.458402	0.447772
17.63	17.781	-0.081778	0.163728	0.346231	-0.0139929	-0.526191	-0.229222	-0.199025
17.68	17.7545	-0.0911616	0.115502	0.233853	-0.416462	0.431754	-0.141896	-0.321059
17.65	17.7334	-0.0931386	0.0594288	0.0840124	-0.331148	-0.306069	0.325886	0.215169
17.44	17.7131	-0.0926281	-0.00456089	-0.0691839	0.111706	0.16353	-0.213102	0.170476
17.48	17.6931	-0.0907028	-0.0716801	-0.192275	0.400708	-0.0211429	-0.0531224	-0.177598
17.48	17.6711	-0.0901896	-0.138689	-0.265618	0.218539	-0.106226	0.216968	-0.0449282
17.21	17.6451	-0.0934488	-0.200581	-0.279593	-0.202849	0.214171	-0.127905	0.105563
16.8	17.6258	-0.0889515	-0.235942	-0.217629	-0.347478	-0.290391	-0.103005	-0.0263793
17.72	17.6178	-0.0725172	-0.236766	-0.0989062	-0.0760581	0.303588	0.201239	-0.0398195
17.4	17.5945	-0.0738948	-0.23908	-0.00514	0.205914	-0.256562	-0.0691805	0.0141528
18	17.5625	-0.0863781	-0.233476	0.056904	0.21783	0.196583	-0.112917	0.0521548
17.34	17.5385	-0.0919352	-0.195471	0.11854	0.0446526	-0.146634	0.162068	0.0284997
17.26	17.5146	-0.0989756	-0.13548	0.169683	-0.122407	0.10759	-0.0573586	-0.128362
17.29	17.4917	-0.107052	-0.0574162	0.204973	-0.145196	-0.0851785	-0.0931074	-0.0418952
17.32	17.4646	-0.122355	0.0250592	0.205737	-0.0623792	0.0793897	0.140014	0.206241
18	17.4267	-0.152086	0.0978004	0.158205	0.0284317	-0.0751024	-0.0188051	0.0366821
17.3	17.3878	-0.185287	0.17048	0.088042	0.116438	0.0830384	-0.132845	-0.246338
17.35	17.3544	-0.214414	0.248384	0.0172482	0.164087	-0.109119	0.145791	-0.0179135
17.31	17.3191	-0.247407	0.315634	-0.0630179	0.0637573	0.136406	-0.00757623	0.25367
17	17.2707	-0.295853	0.353129	-0.16024	-0.160289	-0.138996	-0.147978	0.0019053
16.86	17.2258	-0.341172	0.38053	-0.223933	-0.243333	0.123085	0.212622	-0.207481
16.7	17.1836	-0.383044	0.396547	-0.232511	-0.0656245	-0.0990558	-0.142998	-0.023401
16.99	17.1484	-0.416654	0.402489	-0.177195	0.208017	0.0612732	-0.0378369	0.16455
16.93	17.1075	-0.455512	0.376913	-0.0933395	0.252586	-0.0218594	0.195542	0.0293993
16.54	17.0551	-0.505521	0.310606	-0.00566366	0.0120844	0.00720266	-0.190213	-0.109105
16.95	17.0049	-0.550902	0.225326	0.100304	-0.204779	-0.00892034	0.0579761	-0.00696784
16.6	16.9613	-0.586011	0.131984	0.215251	-0.16626	0.00989802	0.068957	0.0330782
16.55	16.9155	-0.619727	0.0232609	0.29417	0.0213696	-0.0124952	-0.121031	-0.0184081
16.55	16.8644	-0.655215	-0.100055	0.302963	0.12917	0.0220311	0.104707	0.0602426
16.03	16.809	-0.690298	-0.227519	0.234623	0.0853548	-0.0260718	-0.0419915	0.0292569
16	16.7551	-0.717667	-0.340651	0.110826	0.00644659	0.0243555	-0.0152063	-0.143865
15.89	16.7074	-0.731417	-0.423825	-0.0369384	-0.0121345	-0.0218563	0.0363241	-0.0135405
15.3	16.6626	-0.734752	-0.475974	-0.188487	-0.027469	0.00434687	-0.0590099	0.198593
14.81	16.6078	-0.740958	-0.509665	-0.331585	-0.105389	0.0359881	0.093128	-0.0368947
14.59	16.5535	-0.73804	-0.506613	-0.406077	-0.107671	-0.0761284	-0.0634771	-0.189215
15.25	16.5146	-0.709262	-0.445818	-0.358566	0.064194	0.091433	-0.0609937	0.0883333
15.34	16.477	-0.669777	-0.35085	-0.220006	0.203471	-0.0983261	0.154987	0.0987596
15.52	16.4367	-0.624385	-0.236701	-0.0327772	0.113227	0.108569	-0.108281	-0.102733
15.54	16.4015	-0.564909	-0.103531	0.169569	-0.124156	-0.122765	-0.0523223	0.0164155
15.9	16.37	-0.493481	0.0348161	0.332834	-0.263529	0.129171	0.178115	0.0544315
16.08	16.3402	-0.413153	0.162626	0.408329	-0.137379	-0.125339	-0.153925	-0.122526
16.77	16.317	-0.319948	0.272588	0.376768	0.157532	0.101321	-0.0204606	0.0321916
16.96	16.2847	-0.232183	0.333083	0.216153	0.286731	-0.0644139	0.185699	0.162956
16.54	16.2379	-0.156714	0.333577	-0.0325002	0.11994	0.0479322	-0.152142	-0.100186
16.29	16.1959	-0.0726965	0.305137	-0.252478	-0.108931	-0.0432663	-0.0293833	-0.117377
16.12	16.1618	0.0229722	0.260437	-0.365137	-0.192912	0.0274645	0.155625	0.124915
15.84	16.1237	0.116763	0.192284	-0.357841	-0.141358	-0.000781463	-0.117133	0.0286323
16.21	16.087	0.213645	0.116956	-0.23173	-0.0117488	-0.0259734	-0.0251474	-0.0925592
16.2	16.0575	0.318987	0.0509503	-0.0265514	0.123976	0.0389929	0.119918	0.043232
16.29	16.0251	0.420775	-0.0122376	0.166403	0.161003	-0.0439633	-0.0963394	0.00099249
16.5	15.9896	0.517398	-0.0678863	0.278413	0.0830203	0.0524837	-0.000960281	-0.0655294
16.48	15.9529	0.61005	-0.108392	0.278601	-0.0492741	-0.0663582	0.0832253	0.11138
16.23	15.91	0.692583	-0.135724	0.169158	-0.156253	0.0909657	-0.0793993	0.0434131
16.34	15.8674	0.771747	-0.137337	0.0115797	-0.132471	-0.112958	0.0217567	-0.190176
16.33	15.8357	0.858414	-0.0996032	-0.114895	0.0258313	0.115852	0.0190609	0.00905627
16.37	15.8051	0.940974	-0.0416776	-0.183576	0.140544	-0.112703	-0.0461501	0.206638
16.4	15.7708	1.01302	0.0197768	-0.186753	0.0970246	0.110059	0.0665377	-0.0710388
16.48	15.7331	1.07379	0.075264	-0.128867	-0.0278892	-0.100886	-0.0576103	-0.188012
16.85	15.6974	1.12821	0.122636	-0.0260402	-0.0821364	0.0838373	0.0140196	0.138664
16.91	15.6547	1.16584	0.142895	0.0706041	-0.0500132	-0.0621218	0.0381323	0.13134
16.91	15.6043	1.18539	0.131693	0.129815	0.0137672	0.0543145	-0.0465524	-0.165595
16.84	15.5529	1.19425	0.0998691	0.150885	0.0646728	-0.0563643	0.0275516	-0.0407347
16.92	15.4998	1.19201	0.0518232	0.134752	0.0608781	0.0637648	-0.0150763	0.156589
16.7	15.4428	1.1768	-0.00773379	0.0900581	0.0049787	-0.0672465	0.0248785	-0.0426002
16.71	15.3876	1.15508	-0.0629645	0.0424587	-0.0429082	0.0651489	-0.0236382	-0.10557
16.63	15.3323	1.12576	-0.10739	0.00221899	-0.0553144	-0.0591859	-0.0248855	0.0971538
16.28	15.2762	1.08837	-0.135473	-0.0278212	-0.0336192	0.0489888	0.100845	0.0347805
16.11	15.2198	1.0444	-0.14086	-0.0469314	0.0142769	-0.0293113	-0.128486	-0.119889
16.09	15.1712	1.00304	-0.111646	-0.0498548	0.0692896	-0.00689892	0.0506647	0.0475951
15.78	15.12	0.953455	-0.0642037	-0.0652986	0.0477055	0.0470701	0.0775602	0.0781758
15.81	15.0659	0.895752	-0.00422763	-0.096207	-0.0325499	-0.0717615	-0.144175	-0.098495
15.85	15.0191	0.841344	0.0741469	-0.116675	-0.0659696	0.0695729	0.0965265	-0.00269116
15.94	14.9681	0.778359	0.14696	-0.130742	-0.04593	-0.0470956	0.00339079	0.0871504
15.46	14.9163	0.710936	0.209093	-0.115777	0.0178821	0.0210454	-0.0521767	-0.0458798
15.65	14.8692	0.645515	0.25923	-0.0511694	0.079987	-0.00420053	0.02057	-0.0530452
15.64	14.8219	0.57727	0.282962	0.0481498	0.0580188	-0.00492924	0.0158845	0.0589623
15.65	14.7705	0.502342	0.269613	0.153443	-0.040075	0.0101885	0.0172532	0.0180599
15.6	14.721	0.428029	0.225978	0.245356	-0.0907628	-0.00498108	-0.0896487	-0.0386324
15.4	14.6758	0.357242	0.156545	0.293506	-0.0340572	-0.0209205	0.101753	-0.00126402
15.33	14.6263	0.281247	0.0545251	0.25615	0.0445825	0.0639598	-0.0117079	-0.00859101
14.71	14.5747	0.203105	-0.0685451	0.133885	0.0726141	-0.105857	-0.111467	0.0270422
14.36	14.5283	0.131267	-0.191836	-0.037634	0.0434315	0.131812	0.165363	0.0545412
13.9	14.477	0.055873	-0.314778	-0.22908	-0.0342413	-0.135609	-0.105097	-0.0954887
13.99	14.4329	-0.0095606	-0.409038	-0.366833	-0.064572	0.120792	-0.0178305	-0.046381
13.68	14.3943	-0.0659599	-0.465515	-0.409061	-0.0364618	-0.104197	0.0970683	0.140555
13.44	14.3611	-0.113505	-0.479029	-0.341744	-0.000552575	0.0852209	-0.0971139	0.00515948
13.58	14.3335	-0.151978	-0.448404	-0.181664	0.00894927	-0.0731534	0.0343721	-0.183957
13.67	14.3125	-0.18113	-0.377709	0.0254264	0.00179519	0.0594007	0.015244	0.0364885
14.07	14.2892	-0.211468	-0.287599	0.205357	-0.00955917	-0.049575	-0.0302443	0.193914
13.95	14.2601	-0.247748	-0.192606	0.30538	0.00406831	0.0526982	0.0363819	-0.0738501
14	14.2255	-0.289644	-0.0985657	0.313127	0.05111	-0.054845	-0.0310003	-0.170063
14	14.1961	-0.325878	0.00299659	0.259726	0.0879562	0.0520275	0.0261195	0.124866
13.92	14.1642	-0.364621	0.0976494	0.160496	0.0100932	-0.0493108	-0.0363433	0.106173
14	14.1331	-0.402343	0.185067	0.0506443	-0.129555	0.0532082	0.0501534	-0.142989
13.8	14.1048	-0.436894	0.264276	-0.0419882	-0.163129	-0.0665979	-0.0318036	-0.0377374
13.91	14.0826	-0.464998	0.334682	-0.1045	-0.0103084	0.0800371	-0.0459258	0.129255
13.9	14.0602	-0.494142	0.382092	-0.154464	0.176077	-0.098729	0.122516	-0.0489935
13.88	14.0324	-0.530717	0.394753	-0.2078	0.185395	0.124362	-0.120098	-0.0875367
13.65	13.996	-0.578424	0.368452	-0.259249	-0.00127974	-0.141032	0.0313423	0.140125
13.19	13.9527	-0.634763	0.311772	-0.274839	-0.173147	0.157172	0.118863	0.042762
12.88	13.9122	-0.687991	0.248201	-0.20351	-0.122403	-0.158628	-0.207025	-0.187426
13.45	13.8897	-0.721276	0.2047	-0.018858	0.0826516	0.119189	0.125223	0.00966218
13.48	13.8676	-0.75362	0.159917	0.203752	0.114902	-0.0615261	0.0342581	0.143563
13.22	13.8413	-0.790673	0.105721	0.383824	-0.0750852	0.00457146	-0.132993	-0.038932
13.32	13.8144	-0.828768	0.0463915	0.46413	-0.183013	0.0481037	0.120838	-0.0693277
13.31	13.7865	-0.868364	-0.018007	0.408791	0.00243015	-0.0916186	-0.0365965	0.0380799
13.11	13.7552	-0.91185	-0.0890325	0.219365	0.284491	0.123794	-0.037725	-0.00193699
13.01	13.7188	-0.960848	-0.165645	-0.0568144	0.274061	-0.135803	0.0599674	-0.00138604
12.28	13.6761	-1.01557	-0.242428	-0.335468	-0.10584	0.136084	-0.0236457	0.0753003
11.56	13.6332	-1.068	-0.301775	-0.511076	-0.441441	-0.114104	0.000936354	-0.0360999
11.26	13.6073	-1.09816	-0.313916	-0.494804	-0.285231	0.0618451	-0.029667	-0.125535
12.23	13.5963	-1.10817	-0.283301	-0.303381	0.210594	-0.0209575	0.0154101	0.0278539
12.29	13.5802	-1.12019	-0.244902	-0.0468422	0.448785	-0.00863649	0.037458	0.124997
12.41	13.5544	-1.13964	-0.212752	0.177131	0.169798	0.045221	-0.0530768	0.0123722
12.43	13.533	-1.15096	-0.172087	0.326243	-0.253127	-0.0766541	0.031841	-0.0953321
12.4	13.5204	-1.14912	-0.120615	0.371315	-0.347985	0.0816818	-0.0152413	-0.0843827
12.56	13.5086	-1.14274	-0.0739693	0.293466	-0.079214	-0.0662807	-0.008959	0.061843
12.83	13.4952	-1.13492	-0.0404607	0.1195	0.21404	0.0357529	0.0480994	0.175047
12.45	13.4783	-1.12748	-0.0233076	-0.088372	0.232764	0.0119789	-0.0733762	-0.0557602
12.23	13.4672	-1.11021	-0.00836137	-0.240459	0.0368755	-0.0657878	0.0701625	-0.252502
12.3	13.4683	-1.07632	0.0139904	-0.278879	-0.13112	0.0985172	-0.047298	0.0646774
12.39	13.4717	-1.03706	0.0294712	-0.219851	-0.164591	-0.116769	-0.035009	0.288471
12.31	13.4712	-1.00017	0.0281825	-0.109427	-0.094677	0.121904	0.150847	-0.0944386
12.51	13.4689	-0.963908	0.0149916	0.0109834	0.029699	-0.100665	-0.189411	-0.298019
12.7	13.4764	-0.916291	0.00788799	0.11563	0.159787	0.0442793	0.0803931	0.142299
13.39	13.4778	-0.87511	-0.0110062	0.145659	0.155426	0.0304089	0.0974249	0.251962
12.71	13.4731	-0.840679	-0.0370711	0.0996207	0.0154325	-0.0900479	-0.185609	-0.146851
12.61	13.475	-0.79954	-0.0474426	0.0285709	-0.117569	0.120774	0.128553	-0.183216
12.63	13.4789	-0.756269	-0.0423968	-0.0348076	-0.16047	-0.1249	-0.00380684	0.100768
12.74	13.4904	-0.705656	-0.0144196	-0.0551507	-0.0867001	0.097732	-0.0865783	0.138651
12.76	13.5039	-0.654152	0.0264735	-0.0362727	0.0343825	-0.0546535	0.0660481	-0.0678054
12.97	13.5167	-0.605641	0.0707317	0.00214529	0.125975	0.00685554	0.0251318	-0.116667
12.76	13.5301	-0.559664	0.113155	0.0381446	0.142318	0.0359433	-0.0772192	0.0346672
12.93	13.5403	-0.520864	0.142737	0.0448109	0.0547545	-0.0648325	0.0202475	0.108293
12.94	13.5451	-0.492043	0.152203	0.0120731	-0.0953308	0.0784314	0.109762	0.00742523
12.87	13.5408	-0.476923	0.137519	-0.0473075	-0.18367	-0.0570733	-0.163052	-0.100428
12.88	13.5468	-0.453916	0.127185	-0.0714058	-0.0703806	0.00502695	0.0752721	-0.0105744
13.17	13.559	-0.426949	0.117819	-0.0508362	0.118803	0.0463211	0.065167	0.0513834
13.01	13.5708	-0.403429	0.0992665	-0.0051401	0.159018	-0.085871	-0.158276	0.00930451
13.2	13.5841	-0.381641	0.0723543	0.0475382	0.0174955	0.105213	0.143806	0.00614415
13.1	13.5949	-0.365849	0.0320512	0.0784619	-0.140923	-0.0988275	-0.0376532	-0.0374856
13.08	13.6084	-0.350529	-0.0137949	0.0803883	-0.119817	0.069502	-0.0760062	-0.0381221
13.1	13.6222	-0.338427	-0.0668988	0.0434992	0.0416042	-0.0323689	0.105478	0.0621852
13.48	13.6224	-0.344235	-0.140601	-0.039841	0.131256	0.00756844	-0.0379691	0.0556477
13.01	13.6238	-0.351173	-0.206941	-0.108837	0.0980643	0.017873	-0.00794355	-0.0359395
13.08	13.6312	-0.352622	-0.24885	-0.118134	-0.003253	-0.0516333	-0.0365454	-0.0889245
13.05	13.6498	-0.342718	-0.255153	-0.0547814	-0.0980239	0.0752429	0.0909416	-0.00272986
13.3	13.6644	-0.33763	-0.245012	0.0309035	-0.162064	-0.0935327	-0.0778942	0.0992601
13.25	13.6812	-0.330631	-0.212964	0.108809	-0.103135	0.114771	-0.0181529	0.0608622
13.25	13.6947	-0.32739	-0.168507	0.137425	0.0765837	-0.142	0.136645	-0.142843
13.5	13.7122	-0.319981	-0.106677	0.110884	0.253233	0.178074	-0.171642	-0.090723
13.81	13.7276	-0.314583	-0.0402736	0.0250981	0.210318	-0.229026	0.0563678	0.18652
13.51	13.735	-0.317155	0.0181917	-0.0990297	-0.0827849	0.298745	0.151545	0.107446
12.18	13.7366	-0.324054	0.0716371	-0.200858	-0.332646	-0.35554	-0.253121	-0.201836
13.4	13.7609	-0.303502	0.1554	-0.189	-0.210539	0.373705	0.141254	-0.0912579
13.71	13.7893	-0.275168	0.238524	-0.0936981	0.107212	-0.378993	0.0428065	0.123499
14.61	13.8211	-0.240495	0.306894	0.0381745	0.26929	0.371418	-0.148134	0.0995511
13.93	13.8431	-0.214273	0.333383	0.132567	0.11773	-0.34596	0.1126	-0.059201
14.3	13.8664	-0.184729	0.326753	0.170346	-0.101982	0.316621	0.0340494	-0.0949178
13.94	13.8896	-0.152799	0.285771	0.140712	-0.136913	-0.288483	-0.158335	-0.00717749
14.35	13.9198	-0.111344	0.220234	0.0637323	-0.0018017	0.253224	0.130571	0.115452
13.73	13.9395	-0.0790148	0.112954	-0.0576917	0.0490579	-0.209271	0.0272218	0.0354093
13.69	13.961	-0.0423056	-0.010609	-0.156836	-0.014074	0.174742	-0.141119	-0.102521
13.69	13.9905	0.00561016	-0.1299	-0.181402	-0.045004	-0.160933	0.0874396	-0.0709288
13.82	14.0283	0.0648491	-0.235218	-0.124137	0.0244741	0.146071	0.0576784	0.0711012
13.62	14.0582	0.117265	-0.339665	-0.0347255	0.0742989	-0.122085	-0.157394	0.0912206
13.84	14.0902	0.172951	-0.422629	0.0661714	0.0414751	0.0939327	0.135162	-0.012526
13.76	14.1175	0.224332	-0.483501	0.134981	-0.062644	-0.060548	-0.00684998	-0.147603
13.96	14.1494	0.281209	-0.502971	0.162876	-0.100992	0.0256984	-0.118367	-0.00302912
14.02	14.1832	0.340379	-0.480143	0.136204	-0.0250194	0.00052044	0.126841	0.198493
14.27	14.2162	0.398348	-0.419012	0.0559358	0.0785222	-0.0196517	-0.0217816	-0.0133348
14.25	14.2443	0.450412	-0.326994	-0.0566979	0.097074	0.0424518	-0.0880076	-0.242578
14.39	14.2804	0.509988	-0.19307	-0.143189	0.0361392	-0.0718131	0.112427	0.0713375
14.7	14.3159	0.567293	-0.0378213	-0.187087	-0.0755244	0.0935522	-0.0640145	0.23613
14.72	14.3478	0.61833	0.122209	-0.178233	-0.138003	-0.0961397	0.00189819	-0.12694
15.05	14.3829	0.670187	0.28336	-0.104982	-0.0524607	0.0817777	0.0440933	-0.194417
15.94	14.4214	0.721871	0.430868	0.00920042	0.103748	-0.0662528	-0.0843145	0.15076
16.19	14.4505	0.759184	0.534977	0.108261	0.143208	0.058145	0.103507	0.131906
16.2	14.4752	0.78668	0.592477	0.171183	0.0436845	-0.0445113	-0.0457398	-0.118444
15.99	14.4974	0.806582	0.602808	0.189387	-0.0761062	0.027355	-0.0719858	-0.0746986
16.01	14.5164	0.818234	0.565992	0.162799	-0.103323	-0.00550154	0.174335	0.0679414
16.02	14.533	0.822953	0.488546	0.105888	-0.026858	-0.0129608	-0.162312	0.0516835
15.95	14.5527	0.826739	0.38494	0.0429141	0.0663089	0.0220753	0.0149704	-0.00584567
15.7	14.5667	0.820624	0.253651	-0.0261783	0.0613488	-0.0221042	0.168125	-0.0743438
15.1	14.58	0.810423	0.112436	-0.0809256	-0.000948368	0.025894	-0.22692	-0.0221966
15.36	14.5976	0.801925	-0.0208245	-0.106482	-0.0254166	-0.0435997	0.0952058	0.113425
15.27	14.6107	0.786168	-0.147534	-0.118693	-0.0178051	0.0723609	0.120146	0.0103328
14.93	14.622	0.76659	-0.255121	-0.114626	-3.02294e-05	-0.0957331	-0.22363	-0.128591
15.14	14.6411	0.753868	-0.324857	-0.081986	0.0137765	0.0999693	0.121634	0.015853
14.98	14.6573	0.73693	-0.367865	-0.0458097	-0.0192299	-0.0898129	0.0761095	0.1021
14.88	14.6737	0.719217	-0.381198	-0.00873719	-0.0420845	0.0742039	-0.177368	-0.0164865
14.88	14.6916	0.702261	-0.366059	0.0281993	0.00108624	-0.0595774	0.0889497	-0.077838
15.33	14.7086	0.683594	-0.330859	0.058179	0.0664246	0.0455829	0.0969924	-0.00253913
15.26	14.7211	0.659648	-0.285639	0.0761223	0.0661622	-0.0263484	-0.190909	0.0689851
15.17	14.7369	0.639065	-0.225879	0.0957109	-0.00311623	0.00420764	0.0970946	0.0439778
15.19	14.7497	0.61531	-0.164827	0.104404	-0.0942569	0.0135819	0.101738	-0.0979947
15.16	14.7615	0.590954	-0.104052	0.100647	-0.0981181	-0.0149559	-0.215067	-0.0617868
15.33	14.7793	0.57379	-0.0381259	0.0886377	0.0223558	-0.00725738	0.126892	0.145691
15.49	14.7952	0.555287	0.0185407	0.0454478	0.122443	0.0404924	0.0783252	0.0308372
15.24	14.8038	0.529976	0.057366	-0.0355581	0.0846729	-0.0628766	-0.205199	-0.175785
15.21	14.8201	0.514083	0.0978284	-0.113492	-0.0187868	0.0687783	0.154472	0.0459579
15.19	14.8358	0.499066	0.130139	-0.179803	-0.108796	-0.0691655	-8.36068e-05	0.14489
15.05	14.8497	0.483438	0.152779	-0.215743	-0.107213	0.0731105	-0.114692	-0.108492
15.19	14.8686	0.474663	0.17565	-0.192768	0.00589245	-0.0819037	0.112686	-0.0788645
15.32	14.8908	0.470576	0.195687	-0.113843	0.113119	0.080923	-0.0440448	0.124407
15.38	14.9061	0.459904	0.198773	-0.0102891	0.0887391	-0.0618384	-0.0119694	-0.00370974
15.45	14.9255	0.453961	0.198585	0.112461	-0.00603293	0.032502	0.0386882	-0.0774127
15.6	14.9469	0.450412	0.192434	0.220935	-0.0793694	-0.0088473	-0.0669902	0.0482488
15.62	14.9641	0.441841	0.170868	0.272424	-0.0885427	-0.00240459	0.0957237	0.0020519
15.63	14.9794	0.430316	0.137141	0.252935	-0.0208484	0.00740318	-0.075308	-0.0443228
15.52	14.9943	0.417152	0.0946923	0.166517	0.0722552	-0.0099964	-0.0182149	0.0737865
15.68	15.0011	0.394071	0.037005	0.0237975	0.0990284	0.0169461	0.143371	0.0056641
15.23	15.005	0.366685	-0.0236039	-0.124779	0.0566878	-0.0154122	-0.180035	-0.10532
15.29	15.0144	0.344547	-0.0694946	-0.220542	-0.00887531	0.00240618	0.0741087	0.0581659
15.02	15.0263	0.324483	-0.101207	-0.245088	-0.0909724	0.0050029	0.090628	0.0839814
14.7	15.0288	0.293561	-0.132202	-0.215287	-0.154409	0.00597829	-0.192134	-0.127931
15.01	15.0352	0.266188	-0.143493	-0.121673	-0.0633196	-0.026507	0.184934	0.00596061
15.29	15.0413	0.238252	-0.139152	0.00312885	0.13861	0.0423897	-0.0941173	0.146151
15.42	15.047	0.209556	-0.121119	0.121646	0.249133	-0.0450432	-0.0318649	-0.105708
15.3	15.0516	0.179404	-0.0929135	0.199758	0.110268	0.0307008	0.143922	-0.127334
15.33	15.0552	0.147982	-0.0579276	0.217524	-0.185029	0.00283902	-0.19616	0.203442
15.19	15.055	0.112516	-0.0229326	0.170625	-0.340907	-0.0507861	0.161167	0.0761479
14.76	15.0541	0.076821	0.0139536	0.0845514	-0.139368	0.116548	-0.0246821	-0.272108
15.14	15.0622	0.0517543	0.0622041	0.00179413	0.271929	-0.20022	-0.160735	0.00633633
16.55	15.0706	0.0276097	0.104095	-0.075309	0.421109	0.272448	0.248435	0.272393
14.99	15.0655	-0.0105016	0.117105	-0.153093	0.084084	-0.301454	-0.148606	-0.0904962
14.99	15.065	-0.0427322	0.123858	-0.181995	-0.348487	0.290729	-0.039536	-0.187037
14.57	15.0658	-0.0718997	0.121945	-0.155829	-0.408347	-0.251808	0.152327	0.11991
14.93	15.0712	-0.0946195	0.115177	-0.0807096	-0.0248726	0.187645	-0.121353	0.090922
15.44	15.0762	-0.116113	0.096951	0.00920476	0.37677	-0.113206	-0.0109004	-0.133082
15.14	15.0756	-0.142232	0.0610452	0.0770005	0.359246	0.0438569	0.119675	0.00591933
14.85	15.0718	-0.170035	0.0147949	0.112432	-0.0305207	0.0229018	-0.0843183	0.138123
14.64	15.0709	-0.192343	-0.0274321	0.125313	-0.347979	-0.0798162	-0.0612362	-0.0902559
14.9	15.0788	-0.202494	-0.053497	0.126085	-0.270788	0.11105	0.16039	-0.125589
14.93	15.0856	-0.21142	-0.075157	0.09524	0.0449507	-0.126721	-0.12461	0.133765
14.99	15.088	-0.222923	-0.0962238	0.0306769	0.248624	0.141611	-0.0187368	0.110556
15.02	15.093	-0.2295	-0.106315	-0.0412554	0.192494	-0.157649	0.172277	-0.153561
14.4	15.0996	-0.232022	-0.105532	-0.103012	-0.0115846	0.172872	-0.222465	-0.10222
14.72	15.1115	-0.226884	-0.0909968	-0.136606	-0.15017	-0.193719	0.107477	0.170538
14.99	15.1179	-0.226153	-0.0795156	-0.153054	-0.156016	0.214492	0.0947753	0.0665941
14.07	15.1206	-0.227872	-0.0698732	-0.141482	-0.0500141	-0.213835	-0.214915	-0.152152
14.99	15.1308	-0.220012	-0.04795	-0.0799748	0.0990718	0.181707	0.166493	-0.0218608
14.98	15.1417	-0.210114	-0.0242365	0.00888366	0.152281	-0.127843	-0.0197051	0.0872656
15.09	15.1546	-0.197122	-0.000396364	0.102028	0.0693406	0.0574239	-0.102858	0.00494678
15.46	15.1632	-0.188373	0.0126924	0.162975	-0.0815672	0.0208456	0.115329	-0.0284523
14.95	15.1681	-0.18316	0.0160556	0.178518	-0.147373	-0.0849254	-0.0161078	0.00883762
14.98	15.1794	-0.170668	0.0243824	0.163055	-0.0447923	0.124707	-0.0823506	-0.0152281
15.19	15.1962	-0.151671	0.0374151	0.116953	0.0965043	-0.14768	0.0551627	-0.030439
15.51	15.2157	-0.130106	0.0486648	0.0361723	0.0980152	0.144045	0.065776	0.0451529
14.95	15.2271	-0.118069	0.0427672	-0.0828285	-0.0447784	-0.108616	-0.150852	0.0330735
15.24	15.2412	-0.104117	0.0347279	-0.191504	-0.103201	0.0595068	0.120471	-0.0364878
14.94	15.2613	-0.0848428	0.0306145	-0.250771	0.0151968	-0.0193606	0.0113086	-0.0504566
15.17	15.282	-0.0663426	0.0234962	-0.250189	0.127571	-0.00861429	-0.172828	0.00914247
15.11	15.2997	-0.0532432	0.00843742	-0.191284	0.0495855	0.0226446	0.246944	0.0820795
14.89	15.3173	-0.0422302	-0.00829349	-0.0757056	-0.130872	-0.011921	-0.139186	0.0242526
15.25	15.3453	-0.0222566	-0.0113319	0.0882395	-0.15825	-0.0291358	-0.10651	-0.121221
15.6	15.3823	0.00442929	-0.00488787	0.247559	0.0118685	0.0718981	0.283042	-0.0858466
15.6	15.4126	0.0196514	-0.0141157	0.320584	0.153657	-0.107895	-0.258145	0.154421
15.76	15.4395	0.0261535	-0.0374211	0.282978	0.120116	0.141705	0.0652934	0.169469
15.7	15.4567	0.0168364	-0.0798667	0.140624	-0.037424	-0.158807	0.171253	-0.216297
15.07	15.4789	0.00799834	-0.115532	-0.0306141	-0.0976751	0.167264	-0.264661	-0.192315
15.5	15.5097	0.00367297	-0.133679	-0.167156	-0.0195976	-0.186066	0.12686	0.274394
15.74	15.5378	-0.00833331	-0.145969	-0.248394	0.0218569	0.206852	0.102249	0.158618
14.72	15.5621	-0.0293576	-0.150951	-0.255321	-0.0331761	-0.20915	-0.199719	-0.308193
15.45	15.5985	-0.0420633	-0.125998	-0.166512	-0.0439907	0.18121	0.0899302	-0.093454
15.47	15.6358	-0.0588011	-0.0873732	-0.0362184	0.0222175	-0.140472	0.0716982	0.27501
15.99	15.67	-0.0842917	-0.0450455	0.0782314	0.0914529	0.0973506	-0.107417	0.0437903
15.49	15.7002	-0.119297	-0.0030342	0.14016	0.0758426	-0.0471284	-0.00296352	-0.213227
15.54	15.7339	-0.155482	0.0458391	0.149225	-0.0181905	-0.0067677	0.142622	-0.00464694
15.58	15.7658	-0.197905	0.0929595	0.107526	-0.119921	0.0588393	-0.160474	0.130988
15.57	15.8074	-0.233624	0.149712	0.055718	-0.102241	-0.104003	0.012187	0.0150717
15.66	15.8548	-0.266655	0.204892	0.0062686	0.00936185	0.116733	0.163682	-0.0950541
15.53	15.8993	-0.306472	0.239532	-0.0436938	0.0889267	-0.0898435	-0.215038	-0.0596868
16	15.9507	-0.342411	0.259869	-0.070507	0.0960356	0.0292043	0.100961	0.107944
15.96	16.0057	-0.378326	0.255549	-0.0811585	0.0183954	0.0387413	0.0695168	0.0720113
15.8	16.0536	-0.425604	0.209868	-0.0960747	-0.0948943	-0.0917542	-0.166012	-0.141665
15.65	16.1071	-0.470371	0.140539	-0.0921925	-0.100075	0.125112	0.1548	-0.0343128
15.6	16.1628	-0.515865	0.0483647	-0.0712242	0.000588772	-0.143421	-0.0861804	0.144073
15.55	16.2217	-0.560704	-0.0588462	-0.0337692	0.0931241	0.143553	0.00770094	-0.00830293
15.58	16.2814	-0.607025	-0.175059	0.0117586	0.0745767	-0.126816	0.0559666	-0.139963
15.64	16.3484	-0.647557	-0.282045	0.0663981	-0.0178393	0.0938061	-0.102878	0.0561017
15.56	16.4219	-0.683131	-0.372049	0.112196	-0.0926034	-0.0623099	0.107205	0.0997386
15.56	16.4983	-0.717615	-0.442648	0.124326	-0.0876782	0.0349749	-0.071007	-0.106969
15.35	16.5819	-0.746785	-0.483688	0.0963992	-0.0017217	-0.0212528	-0.00365072	-0.0431237
15.59	16.6655	-0.778682	-0.501449	0.0171791	0.0697337	0.0147169	0.0749295	0.114955
15.47	16.7495	-0.813346	-0.493759	-0.0931038	0.0731459	-0.00742107	-0.100185	-0.00674954
15.5	16.8373	-0.847129	-0.454637	-0.192181	0.0289988	-0.00520457	0.0705869	-0.0998338
15.49	16.9307	-0.878079	-0.382428	-0.240415	-0.0276177	0.0184731	-0.0159382	0.0410625
15.55	17.0274	-0.909059	-0.284034	-0.219814	-0.0787709	-0.0394618	-0.0480065	0.0589202
16.1	17.1292	-0.938301	-0.163321	-0.127566	-0.0870592	0.0672228	0.0946382	-0.0626749
16.1	17.2393	-0.962956	-0.0255521	0.0151548	-0.0264649	-0.110986	-0.11129	-0.0220366
16.82	17.3534	-0.988782	0.110918	0.153378	0.0549025	0.155547	0.0539425	0.0421767
16.97	17.4633	-1.02549	0.222969	0.226739	0.0840611	-0.193433	0.0608963	-0.0178501
17.39	17.569	-1.07378	0.301586	0.212925	0.0556816	0.227959	-0.147354	0.0121362
17	17.6704	-1.13366	0.343862	0.125628	0.00586911	-0.246546	0.148179	0.0534871
16.75	17.7735	-1.19836	0.359009	0.0135979	-0.0284849	0.247351	-0.0407432	-0.0652009
16.94	17.8791	-1.26629	0.352522	-0.0768227	-0.0546089	-0.230867	-0.121815	-0.0754384
16.88	17.9908	-1.3333	0.332761	-0.112291	-0.0714186	0.187662	0.217941	0.120172
16.57	18.0993	-1.40897	0.292003	-0.102999	-0.0634694	-0.120992	-0.17672	0.0559936
16.61	18.2134	-1.48364	0.245308	-0.0514398	0.0331426	0.0396377	0.0242553	-0.151685
16.76	18.328	-1.56239	0.189802	0.00432862	0.14413	0.0368495	0.127447	-0.0488452
16.57	18.4396	-1.64872	0.123619	0.0282382	0.130354	-0.0953163	-0.184561	0.182043
16.5	18.5444	-1.746	0.0466881	0.00483261	-0.03476	0.136515	0.13629	0.0435481
16.48	18.6487	-1.84607	-0.0254853	-0.0381567	-0.178208	-0.144082	-0.00270954	-0.186975
16.5	18.7635	-1.9356	-0.072623	-0.0560471	-0.128336	0.107003	-0.139995	-0.0323564
16.7	18.8831	-2.01996	-0.101582	-0.0450785	0.0367167	-0.0482994	0.164508	0.148827
16.8	18.9994	-2.10732	-0.126183	-0.0205649	0.124052	-0.0208945	-0.0577813	0.019882
16.7	19.1102	-2.19935	-0.152268	0.00836176	0.07448	0.0973427	-0.0773272	-0.096084
16.74	19.2175	-2.29275	-0.177773	0.0417339	-0.00490104	-0.160843	0.146339	-0.00853222
16.71	19.3234	-2.38376	-0.198627	0.0790223	-0.0173288	0.200789	-0.0994925	0.0513398
16.8	19.4255	-2.47301	-0.214904	0.110284	0.00147061	-0.20374	-0.0182573	0.0172558
16.85	19.5303	-2.55158	-0.215098	0.135865	-0.0141026	0.167136	0.122499	0.00295439
16.85	19.6333	-2.62245	-0.202239	0.135873	-0.0775983	-0.0962049	-0.146675	-0.0620572
16.85	19.7416	-2.67597	-0.165762	0.110231	-0.0735342	0.0034563	0.085055	-0.0246461
17	19.8579	-2.7078	-0.104677	0.0526041	0.0405514	0.0809543	-3.04566e-05	0.0980472
17.05	19.9677	-2.73226	-0.0428022	-0.060544	0.126486	-0.145213	-0.0806084	-0.00133514
17.29	20.0764	-2.74235	0.0217877	-0.196041	0.097339	0.194422	0.16021	-0.0929791
16.83	20.1878	-2.73201	0.0914563	-0.300853	-0.0230403	-0.223853	-0.192659	0.0373724
17.45	20.3099	-2.6915	0.171014	-0.321731	-0.127911	0.219562	0.110107	0.0692072
17.68	20.4328	-2.63029	0.240688	-0.256125	-0.153219	-0.191327	0.0580319	-0.102246
18.15	20.566	-2.53783	0.303214	-0.101518	-0.0437496	0.144762	-0.216264	-0.0101322
18.74	20.7048	-2.41901	0.342738	0.0923253	0.109715	-0.106992	0.227109	0.114088
19.19	20.8435	-2.28046	0.342527	0.257058	0.16246	0.0892481	-0.0698356	-0.0682273
19.24	20.9884	-2.11604	0.304882	0.350434	0.0797351	-0.0965924	-0.144115	-0.0837655
20.22	21.1369	-1.92916	0.224699	0.336444	-0.0836035	0.117534	0.240923	0.116768
19.32	21.2866	-1.72328	0.101554	0.21113	-0.19375	-0.143668	-0.145815	0.0322459
19.32	21.4462	-1.49049	-0.0470715	0.0199087	-0.126622	0.160868	-0.0661922	-0.142448
20	21.6095	-1.23912	-0.219948	-0.195703	0.0491238	-0.176554	0.197902	-0.00756308
20.13	21.7712	-0.977063	-0.41219	-0.384042	0.168442	0.185647	-0.14416	0.152653
20.06	21.928	-0.709592	-0.610264	-0.486634	0.141473	-0.172428	-0.0254534	-0.00647178
20.46	22.0911	-0.426369	-0.778431	-0.440074	0.0301452	0.136333	0.171662	-0.135297
20.79	22.2622	-0.127267	-0.893931	-0.240744	-0.0966118	-0.0906112	-0.191966	-0.0063506
21.85	22.4424	0.186339	-0.941163	0.0566257	-0.185893	0.0260104	0.0481661	0.103355
22.93	22.6267	0.505924	-0.91949	0.347536	-0.183889	0.042345	0.135537	0.00353588
23	22.8103	0.822852	-0.834334	0.523999	-0.0379034	-0.109834	-0.215722	-0.0857734
24.4	22.9898	1.12998	-0.693438	0.517519	0.205657	0.174529	0.131134	-0.00338572
24.56	23.1642	1.42315	-0.503878	0.327298	0.352492	-0.222887	0.0694685	0.0860078
25.38	23.3347	1.70111	-0.271919	0.0210912	0.20432	0.254997	-0.225048	0.0182853
25.09	23.4993	1.95961	-0.00975745	-0.295036	-0.197656	-0.260416	0.215912	-0.0865916
25.03	23.666	2.20524	0.280318	-0.495268	-0.486884	0.244003	-0.0234414	-0.0111126
25.65	23.8385	2.44003	0.585924	-0.502967	-0.332321	-0.217957	-0.229846	0.0773633
27.5	24.0138	2.65836	0.879791	-0.325635	0.174089	0.174452	0.32273	-0.0206093
28.15	24.1817	2.84635	1.12231	-0.0484859	0.550532	-0.117229	-0.16139	-0.0776122
29	24.3372	2.99609	1.28392	0.222743	0.41522	0.0659762	-0.132224	0.0730226
29.7	24.4762	3.10188	1.34553	0.398798	-0.120639	-0.00781692	0.36702	0.0927981
28.82	24.5992	3.16433	1.30609	0.44336	-0.527035	-0.0271037	-0.31962	-0.0861091
29.3	24.7216	3.20075	1.19328	0.390647	-0.370042	0.049172	0.0297789	-0.0542494
29.3	24.8464	3.21547	1.02285	0.276723	0.164025	-0.073354	0.271614	0.0709186
29.31	24.964	3.19904	0.795386	0.12087	0.479643	0.104197	-0.369215	-9.6128e-05
29.35	25.0784	3.15677	0.531014	-0.0360543	0.279786	-0.132631	0.218829	-0.0118827
28.64	25.1866	3.08673	0.243294	-0.169087	-0.184256	0.158802	0.0649535	0.0331051
27.35	25.2901	2.99235	-0.0471489	-0.254926	-0.399343	-0.169262	-0.27044	-0.0424577
27.66	25.3947	2.88177	-0.315073	-0.276297	-0.157149	0.161029	0.274552	-0.032712
27.55	25.495	2.75116	-0.552608	-0.24855	0.21539	-0.137337	-0.113417	0.0819475
27.58	25.5874	2.59902	-0.751613	-0.188511	0.296285	0.111696	-0.0681318	0.0285015
27.31	25.6771	2.43372	-0.893898	-0.0947975	0.0584916	-0.0759981	0.178349	-0.0925787
26.7	25.7725	2.26688	-0.961806	0.0344169	-0.177221	0.027219	-0.184962	-0.014177
27.18	25.8662	2.09342	-0.963748	0.16461	-0.183976	0.022324	0.0910456	0.0712202
26.85	25.9591	1.91671	-0.902922	0.269132	-0.00431241	-0.0568523	0.0568907	0.0205119
27.78	26.0613	1.74997	-0.775462	0.334999	0.142841	0.0636773	-0.17612	-0.0455252
27.39	26.1659	1.58759	-0.605317	0.321577	0.0717005	-0.0562825	0.163511	-0.0779535
27.3	26.2679	1.42574	-0.41747	0.205889	-0.112301	0.0400779	-0.0249721	0.0357007
27.35	26.365	1.26326	-0.232026	0.00299139	-0.138722	-0.0118347	-0.12507	0.155499
27.48	26.4616	1.10683	-0.0566061	-0.227235	0.0752666	-0.0193609	0.183291	-0.0404527
27.2	26.5529	0.95311	0.0936753	-0.420242	0.259584	0.0495961	-0.110728	-0.24036
27.17	26.6469	0.812811	0.224619	-0.494553	0.151649	-0.0637481	-0.019755	0.105471
27.73	26.7474	0.691837	0.338965	-0.408734	-0.19366	0.0443171	0.100703	0.300139
27.08	26.8512	0.58825	0.430943	-0.184949	-0.414864	0.00631584	-0.103471	-0.221191
27.43	26.968	0.512928	0.509834	0.122903	-0.193264	-0.0908597	0.0535793	-0.323282
29.75	27.0953	0.462692	0.56556	0.402266	0.277809	0.170038	-0.0485635	0.304321
28.88	27.2078	0.409321	0.558843	0.510831	0.452209	-0.22893	0.0621463	0.278588
28.9	27.3079	0.354738	0.493801	0.416396	0.160542	0.291177	0.0341834	-0.316275
27.48	27.4089	0.313888	0.398915	0.187026	-0.243416	-0.337875	-0.195046	-0.185445
28.48	27.5226	0.299648	0.301355	-0.0709241	-0.350875	0.343069	0.26098	0.293161
27.3	27.6362	0.297895	0.193741	-0.28989	-0.155994	-0.314834	-0.156215	0.0540318
28	27.7543	0.311868	0.086733	-0.400331	0.109098	0.254853	-0.088046	-0.223701
28.34	27.8664	0.328828	-0.0281898	-0.39099	0.207675	-0.172655	0.311439	0.0280544
28.04	27.9752	0.350204	-0.142127	-0.266469	0.152682	0.0913661	-0.322406	0.154713
28.2	28.0862	0.380296	-0.242702	-0.0608104	0.0616821	-0.0271991	0.0822603	-0.0751742
28.3	28.1827	0.399333	-0.346508	0.135681	-0.0668561	-0.0142768	0.23599	-0.103993
28.3	28.2619	0.403456	-0.447456	0.270529	-0.179364	0.0677552	-0.342114	0.157189
28.58	28.3417	0.4119	-0.508635	0.353063	-0.131929	-0.123951	0.182697	0.0880891
28.58	28.4243	0.426889	-0.515693	0.37982	0.0584557	0.173929	0.0873644	-0.253872
28.29	28.5143	0.452481	-0.460449	0.346003	0.206416	-0.23122	-0.273405	-0.060063
29.98	28.5851	0.458841	-0.380514	0.205706	0.100796	0.292564	0.224121	0.302965
28.32	28.643	0.452019	-0.271157	-0.000988735	-0.0974565	-0.310051	0.0813584	0.0905843
28.54	28.7025	0.448208	-0.115223	-0.191287	-0.106597	0.279181	-0.370217	-0.327699
28.88	28.7675	0.451689	0.084241	-0.30947	0.0494628	-0.211296	0.33723	-0.137504
29.41	28.8278	0.450901	0.298241	-0.350455	0.0880117	0.101975	0.0263661	0.348487
29.34	28.8735	0.434881	0.496724	-0.324706	-0.0782089	0.0608367	-0.420663	0.194727
29.35	28.9217	0.422379	0.686309	-0.208278	-0.15359	-0.246297	0.544537	-0.343019
30.01	28.9747	0.416094	0.853433	-0.0241743	0.0290575	0.413511	-0.284345	-0.284092
30.38	29.0265	0.408934	0.970891	0.165598	0.247056	-0.540991	-0.227816	0.359126
32.09	29.0697	0.392088	1.01113	0.293203	0.169099	0.605431	0.640278	0.369538
28.88	29.0863	0.346838	0.945185	0.309855	-0.179017	-0.554305	-0.5933	-0.395568
30.54	29.1207	0.321949	0.833766	0.300097	-0.282082	0.403048	0.144394	-0.339379
30.92	29.1609	0.30486	0.667196	0.254899	-0.0374151	-0.216746	0.308842	0.340831
29.97	29.1905	0.277529	0.42955	0.145675	0.214067	0.0327933	-0.469037	0.306086
29.9	29.2032	0.233026	0.126666	-0.0198417	0.187938	0.142409	0.333582	-0.24592
28.58	29.2032	0.177298	-0.209641	-0.186669	-0.01248	-0.258078	-0.0269514	-0.264401
28.7	29.2053	0.128439	-0.526654	-0.274426	-0.0873134	0.305584	-0.204074	0.189964
28.74	29.2186	0.0981787	-0.781054	-0.241648	0.0098913	-0.291251	0.218874	0.243827
28.11	29.2468	0.0911607	-0.947366	-0.110718	0.0347938	0.194181	-0.120476	-0.176621
27.79	29.272	0.0881046	-1.03894	0.0216378	-0.174058	-0.0424118	0.0112161	-0.299371
28.25	29.2926	0.0868374	-1.05478	0.0901663	-0.312309	-0.118445	0.0666158	0.219294
28.69	29.326	0.105644	-0.975729	0.0906704	-0.00909676	0.250427	-0.100143	0.377806
28.93	29.3552	0.125772	-0.834384	-0.00156242	0.470332	-0.345911	0.0602932	-0.36345
29.39	29.3786	0.144253	-0.649767	-0.147633	0.53269	0.402733	0.0358746	-0.398352
29.21	29.3908	0.155178	-0.443588	-0.275991	-0.0415804	-0.400257	-0.0971184	0.551664
29.25	29.4002	0.167888	-0.21731	-0.287482	-0.691591	0.353432	0.102046	0.402785
28.2	29.4213	0.198763	0.0362821	-0.114639	-0.643402	-0.269419	-0.0431778	-0.744122
29.75	29.4693	0.263414	0.316691	0.218175	0.14533	0.120424	-0.0928721	-0.387598
32.71	29.5176	0.330196	0.559068	0.528919	0.768872	0.0364671	0.12643	0.837464
31.88	29.5276	0.355136	0.688722	0.615843	0.491742	-0.143274	0.0207983	0.339183
30.17	29.5178	0.357558	0.724814	0.463724	-0.242312	0.251957	-0.0950389	-0.781051
29.77	29.5213	0.374472	0.721404	0.17792	-0.511718	-0.358534	0.00306681	-0.254175
31.71	29.5312	0.398881	0.68109	-0.162481	-0.169248	0.416833	0.0996339	0.637845
29.9	29.526	0.40778	0.588115	-0.48643	0.185731	-0.404485	-0.0720497	0.20298
29.58	29.5234	0.42032	0.480979	-0.659308	0.176767	0.343841	-0.0368273	-0.424075
29.44	29.5343	0.449066	0.389999	-0.600227	-0.0327995	-0.261351	0.0997726	-0.250211
29.89	29.5604	0.494861	0.322986	-0.332029	-0.0972996	0.142181	-0.089984	0.190468
30.83	29.5863	0.538916	0.255674	0.0170475	0.0161216	-0.019044	-0.0244061	0.338382
30.83	29.5898	0.555195	0.15334	0.289251	0.0676761	-0.0791657	0.166544	-0.0113293
30.67	29.5634	0.535477	0.0115187	0.407737	-0.00718757	0.196284	-0.12303	-0.424077
29.8	29.5487	0.525874	-0.102325	0.442492	0.0258102	-0.300772	-0.0389241	-0.00937806
31.2	29.5475	0.529244	-0.176135	0.418156	0.11758	0.333076	0.0968756	0.465371
29.98	29.5342	0.518219	-0.241458	0.309442	0.00733912	-0.286402	-0.0154357	-0.0599765
29.49	29.5122	0.49687	-0.291849	0.152736	-0.21574	0.199691	-0.0413299	-0.431578
29.69	29.5117	0.498159	-0.288099	0.026431	-0.19513	-0.0988062	-0.0181335	0.162322
29.98	29.5132	0.500936	-0.262527	-0.0986172	0.053948	-0.0405653	0.0650276	0.271481
29.79	29.501	0.487348	-0.247203	-0.254756	0.247215	0.222527	0.00417363	-0.220259
28.95	29.4794	0.46198	-0.24236	-0.411745	0.212087	-0.403585	-0.107834	-0.0355238
29.98	29.4556	0.433215	-0.239027	-0.509098	0.00322239	0.560673	0.140965	0.217231
28.06	29.4219	0.394672	-0.241139	-0.500625	-0.196569	-0.654816	-0.0296012	-0.192364
29.97	29.4102	0.381736	-0.203301	-0.306748	-0.168713	0.664475	-0.140161	-0.0829061
29.69	29.4042	0.377521	-0.146594	0.0138368	-0.0453737	-0.62105	0.145786	0.282216
30.68	29.4028	0.380024	-0.0801669	0.365913	0.0198454	0.531126	0.0478157	-0.101743
29.12	29.3969	0.379268	-0.0220004	0.627293	0.0301734	-0.403265	-0.272003	-0.313383
31.28	29.3997	0.388469	0.0376702	0.726746	0.109758	0.251676	0.306294	0.326535
31.02	29.3982	0.393083	0.0765603	0.597754	0.169013	-0.106059	-0.0896667	0.227761
29.44	29.3888	0.38834	0.0865019	0.257512	0.0615761	-0.00157594	-0.230414	-0.516897
29.98	29.3746	0.377666	0.0748157	-0.188992	-0.168108	0.0705259	0.439958	-0.0409206
28.98	29.3556	0.361551	0.0497841	-0.597372	-0.285885	-0.0926524	-0.35499	0.663856
29.09	29.3414	0.35168	0.0357645	-0.810935	-0.0851205	0.0855088	0.0160108	-0.172299
28.86	29.3537	0.371161	0.0657058	-0.727124	0.288254	-0.0926975	0.333457	-0.765076
29.73	29.3667	0.391605	0.103232	-0.423047	0.325715	0.0961842	-0.531165	0.326022
31.11	29.3796	0.409741	0.136455	-0.0165973	-0.0777351	-0.0957076	0.455497	0.83908
29.35	29.373	0.404073	0.135853	0.334346	-0.47591	0.111065	-0.0936797	-0.516856
29.3	29.3747	0.403986	0.136563	0.576118	-0.264985	-0.117774	-0.320942	-0.781728
32.02	29.3873	0.411916	0.141305	0.653254	0.370204	0.0758609	0.497764	0.664973
31.04	29.3864	0.400665	0.115067	0.512345	0.598342	0.0139072	-0.373806	0.632929
29.3	29.3713	0.369399	0.0599328	0.213282	0.0917326	-0.103634	0.123294	-0.713298
29.3	29.3711	0.350226	0.0217316	-0.0865325	-0.539438	0.18102	0.134617	-0.423562
28.98	29.3832	0.340584	0.00185144	-0.296035	-0.590076	-0.268147	-0.379566	0.641037
30.74	29.3987	0.329677	-0.0148653	-0.389568	-0.0170014	0.340449	0.49104	0.205977
28.51	29.4003	0.29816	-0.053312	-0.392909	0.555471	-0.373337	-0.355901	-0.51327
30.34	29.4037	0.262089	-0.0933882	-0.302534	0.581449	0.37209	0.0127578	0.0106117
29.49	29.3905	0.202757	-0.151221	-0.17422	0.0197572	-0.331312	0.383952	0.302635
28.65	29.3883	0.150858	-0.181532	0.00750245	-0.493347	0.285085	-0.551574	-0.0610377
28.99	29.415	0.126267	-0.15709	0.2214	-0.471995	-0.295411	0.303731	-0.123423
29.6	29.4309	0.0854545	-0.134795	0.333245	-0.129818	0.343051	0.127663	-0.0896383
29.19	29.4441	0.0365907	-0.110556	0.317437	0.233313	-0.377065	-0.351714	0.0829578
30.99	29.4716	-0.00255482	-0.0681019	0.207876	0.425965	0.354919	0.214058	0.277741
28.8	29.4849	-0.0629096	-0.049441	0.00120068	0.287279	-0.266621	0.0606385	-0.192143
28.8	29.5007	-0.126591	-0.0360282	-0.202282	-0.032737	0.136759	-0.110267	-0.361361
28.55	29.5229	-0.188777	-0.0219287	-0.317978	-0.323277	0.0100097	-0.147614	0.33695
28.97	29.547	-0.254477	-0.0142053	-0.31222	-0.426614	-0.170458	0.395983	0.367739
28.74	29.5629	-0.333658	-0.0230888	-0.197349	-0.232325	0.346944	-0.25434	-0.493077
28.71	29.6083	-0.385795	0.00101218	0.042112	0.274897	-0.525734	-0.27508	-0.26668
31.47	29.6667	-0.429852	0.0296267	0.276235	0.593145	0.614624	0.667412	0.495205
28.4	29.6884	-0.520265	-0.00797539	0.325787	0.261892	-0.558139	-0.501105	0.116709
28.65	29.7145	-0.612914	-0.0551094	0.234344	-0.295713	0.405579	-0.0543	-0.277306
28.44	29.7459	-0.705338	-0.0985043	0.0514655	-0.511392	-0.210367	0.523999	-0.0883724
28.04	29.7803	-0.799001	-0.131226	-0.149874	-0.222562	0.0116682	-0.54802	0.0365322
28.83	29.8346	-0.875208	-0.126072	-0.268845	0.253599	0.140432	0.125555	0.167288
28.89	29.8913	-0.952969	-0.1065	-0.295155	0.374769	-0.247888	0.323433	0.0908735
28.5	29.9451	-1.03851	-0.0836692	-0.235151	0.069126	0.311246	-0.404683	-0.299781
28.26	30.0072	-1.12002	-0.0469039	-0.0942599	-0.223108	-0.323152	0.0984697	-0.137181
29.9	30.0817	-1.19369	0.00170787	0.0795787	-0.184919	0.258251	0.24334	0.430536
28.76	30.1411	-1.28986	0.0182345	0.179452	0.00124292	-0.128974	-0.311897	0.0769972
28.79	30.1906	-1.40256	0.00800176	0.188464	0.114763	-0.00220582	0.120919	-0.47752
29.31	30.2574	-1.5019	0.00922814	0.161895	0.126398	0.0977478	0.145208	0.0464404
28.55	30.323	-1.60681	0.000940908	0.0923337	0.013064	-0.161966	-0.317504	0.412366
28.87	30.3904	-1.71405	-0.0126136	0.00876118	-0.10198	0.196999	0.288568	-0.132191
27.81	30.4601	-1.82245	-0.0278868	-0.0597605	-0.103909	-0.203957	-0.0723854	-0.325404
28.79	30.537	-1.92609	-0.0362842	-0.0890387	-0.00102214	0.179717	-0.202962	0.184964
28.79	30.6177	-2.02843	-0.0417316	-0.0868751	0.0720334	-0.140337	0.341171	0.206568
28.5	30.7001	-2.13132	-0.0472616	-0.0715764	0.0389294	0.0945228	-0.24804	-0.204827
28.52	30.7889	-2.22979	-0.0483464	-0.0545092	-0.0292894	-0.0554022	-0.0155221	-0.0856044
28.61	30.8784	-2.32987	-0.0542774	-0.0590985	-0.0525356	0.0205313	0.250788	0.159945
28.6	30.9664	-2.43397	-0.0695989	-0.0887328	-0.00883877	0.0108616	-0.291776	-0.0130449
28.7	31.0518	-2.54303	-0.0951139	-0.125364	0.0467076	-0.0358495	0.126349	-0.0761061
28.39	31.1307	-2.66037	-0.131476	-0.140635	0.047192	0.0612734	0.121302	0.0859133
28.45	31.206	-2.78154	-0.166746	-0.0940895	0.0108181	-0.0752256	-0.249366	-0.00790315
28.56	31.2912	-2.89015	-0.173893	0.0490635	0.00512895	0.0797553	0.182744	-0.103916
28.46	31.3949	-2.97643	-0.140098	0.259822	-0.00647946	-0.112207	-0.0390142	0.0570966
28.46	31.4837	-3.07582	-0.111798	0.402576	-0.135655	0.163586	-0.109984	0.0224058
28.99	31.5632	-3.18182	-0.0841255	0.418703	-0.176505	-0.187828	0.258689	-0.00323259
28.55	31.6511	-3.27381	-0.0326357	0.314435	0.075359	0.173696	-0.307765	0.0831047
28.51	31.7456	-3.35265	0.0373105	0.0971984	0.36798	-0.141934	0.132561	-0.14155
28.64	31.8258	-3.43967	0.0935004	-0.21582	0.254729	0.0999479	0.203395	-0.167945
28.07	31.9013	-3.52315	0.145496	-0.51292	-0.2039	-0.0214765	-0.426033	0.391692
27.61	31.9856	-3.58658	0.209909	-0.664383	-0.492366	-0.0983148	0.342598	0.180942
27.54	32.0738	-3.63342	0.276196	-0.612178	-0.270668	0.234493	-0.0156317	-0.706213
28.5	32.1685	-3.66022	0.3384	-0.355908	0.271952	-0.372872	-0.332111	-0.0827186
31.33	32.2639	-3.67341	0.37559	0.0188027	0.542739	0.469898	0.419643	0.970737
28.58	32.3189	-3.71588	0.329702	0.34769	0.185161	-0.472651	-0.164793	-0.137098
28.58	32.375	-3.74083	0.261128	0.622209	-0.27269	0.432433	-0.100103	-1.00919
29.48	32.4477	-3.7285	0.202277	0.805836	-0.318739	-0.398193	0.102368	0.360034
30.96	32.5123	-3.70381	0.127123	0.794886	-0.087958	0.35889	0.0342684	0.897564
28.5	32.5492	-3.68542	0.0205852	0.546209	0.0763073	-0.27497	-0.00970465	-0.518154
28.73	32.594	-3.63176	-0.0547563	0.178294	0.174062	0.18037	-0.168629	-0.632273
29.64	32.6527	-3.53268	-0.0766453	-0.206603	0.216455	-0.121903	0.261479	0.549873
28.93	32.7059	-3.40613	-0.0643529	-0.552403	0.0923703	0.104218	-0.120717	0.317753
28.38	32.7719	-3.22946	0.00660445	-0.751742	-0.127052	-0.102753	-0.160806	-0.414378
29.7	32.8793	-2.97005	0.162087	-0.728879	-0.276127	0.0600223	0.324394	-0.0902984
29.9	33.0085	-2.64871	0.349468	-0.557451	-0.319334	-0.0128671	-0.3198	0.0672867
30.49	33.1772	-2.24943	0.546518	-0.307174	-0.146439	-0.0670174	0.114989	-0.0264008
32.88	33.3693	-1.79457	0.678676	-0.113851	0.144293	0.116602	0.0842763	0.2031
32.88	33.5603	-1.31712	0.661841	-0.0840396	0.316486	-0.137885	-0.208063	-0.0358613
32.98	33.7443	-0.830092	0.455336	-0.194457	0.262601	0.150931	0.276981	-0.420512
32.99	33.935	-0.325204	0.0688474	-0.306949	0.0448406	-0.161205	-0.264371	0.221924
33.95	34.1077	0.164935	-0.5096	-0.319094	-0.268622	0.162186	0.097002	0.531874
32.59	34.2513	0.623577	-1.24163	-0.130056	-0.413913	-0.102782	0.267729	-0.401549
32.99	34.3985	1.08277	-2.00135	0.352694	-0.0818181	0.0188398	-0.536469	-0.465517
35.84	34.563	1.55347	-2.67771	1.03608	0.453108	0.0295088	0.387577	0.527283
35.82	34.6966	1.98032	-3.23812	1.59834	0.485022	-0.0232564	0.113235	0.270291
34.67	34.8281	2.3913	-3.55421	1.82112	0.00401803	0.0156912	-0.493868	-0.454793
35.45	34.9712	2.79903	-3.5309	1.53851	-0.462871	-0.038995	0.412917	-0.106092
35.63	35.1247	3.19933	-3.127	0.693437	-0.469066	0.0802305	0.0163706	0.275872
35.71	35.2815	3.58087	-2.34926	-0.592796	-0.0515851	-0.148785	-0.429096	-0.0141022
36.94	35.4421	3.93985	-1.23654	-2.00268	0.373396	0.233286	0.458701	-0.0709058
36.88	35.5914	4.25632	0.117161	-3.12338	0.408128	-0.31852	-0.0667697	0.0387786
38.66	35.747	4.54549	1.62907	-3.50078	0.11783	0.409228	-0.385649	-0.088206
40.88	35.9155	4.81053	3.17615	-2.87255	-0.218914	-0.523205	0.463381	-0.0289039
44.9	36.0726	5.02026	4.57684	-1.32094	-0.426114	0.625055	-0.133663	0.163114
46.9	36.1941	5.14498	5.65741	0.789266	-0.343091	-0.642324	-0.253514	0.0277291
51.59	36.3202	5.22468	6.34771	2.98212	0.162899	0.578664	0.434614	-0.116097
52.43	36.4182	5.22197	6.51573	4.57576	0.616914	-0.451711	-0.346804	-0.125497
53.85	36.4735	5.11904	6.09285	5.01574	0.517048	0.315623	0.130531	0.154955
50.72	36.4433	4.87198	5.04225	4.02981	-0.110347	-0.104571	0.18617	0.308608
45.65	36.3585	4.5212	3.49703	1.89979	-0.474077	-0.0359387	-0.234391	0.00677787
41.09	36.2582	4.12075	1.66322	-0.71704	-0.0965876	0.119158	0.100059	-0.406655
36.98	36.17	3.71295	-0.242415	-3.05155	0.479868	-0.144679	0.00986212	-0.121043
33.78	36.0965	3.31207	-2.03752	-4.48168	0.348264	0.0826686	-0.0232994	0.501076
30.55	36.0379	2.92851	-3.56277	-4.66671	-0.485939	0.0454953	-0.0516411	0.158342
28.65	36.0225	2.6015	-4.65802	-3.58353	-0.934347	-0.240508	0.0737286	-0.635048
31.19	36.0624	2.34892	-5.24135	-1.60733	-0.290482	0.376891	-0.0926354	-0.286939
34.31	36.1138	2.12527	-5.36348	0.557974	0.736572	-0.471458	-0.051477	0.651745
37.74	36.1568	1.90882	-5.09162	2.24705	0.962905	0.503234	0.299288	0.398702
34.79	36.1601	1.66805	-4.52528	3.02277	0.100584	-0.401168	-0.361167	-0.684962
36.54	36.1841	1.47121	-3.65916	2.92786	-0.738365	0.203471	0.207208	-0.327126
36.99	36.2281	1.32143	-2.58127	2.17121	-0.688401	0.00935387	0.00741848	0.629645
36.96	36.2908	1.21817	-1.40149	1.08043	0.0217731	-0.2273	-0.227028	0.212295
37.62	36.3537	1.14091	-0.255855	-0.0329693	0.482211	0.397304	0.330408	-0.61356
36.73	36.4071	1.07831	0.743706	-0.916314	0.279083	-0.471619	-0.24514	-0.103256
38.48	36.4623	1.042	1.53711	-1.40751	-0.106682	0.439846	0.0414731	0.626442
37.76	36.5058	1.01662	2.06154	-1.52409	-0.143733	-0.306205	0.150353	-0.0326187
38.23	36.5374	1.00219	2.30607	-1.35684	0.140208	0.116977	-0.195217	-0.565229
39.42	36.565	1.0077	2.30355	-1.01725	0.245586	0.104974	0.126671	0.184704
39.01	36.5892	1.03506	2.10636	-0.608573	-0.100407	-0.308276	-0.0158346	0.486146
39.1	36.6476	1.12545	1.82722	-0.145677	-0.459893	0.443063	-0.052955	-0.277481
38.55	36.7329	1.26961	1.51751	0.295632	-0.370871	-0.541078	-0.0428596	-0.508399
40.85	36.8497	1.46743	1.22467	0.65097	0.145011	0.547319	0.124522	0.30475
40.65	36.9578	1.66934	0.92475	0.805607	0.480882	-0.48357	-0.106935	0.429081
40.81	37.0566	1.86761	0.635416	0.759411	0.303374	0.389918	0.0104201	-0.264274
39.53	37.1395	2.04916	0.365219	0.564784	-0.156896	-0.272012	0.127875	-0.349577
39.74	37.2087	2.2112	0.129964	0.317247	-0.376545	0.169256	-0.178917	0.242983
39.67	37.2652	2.35019	-0.0607572	0.103477	-0.140922	-0.084385	0.110939	0.324774
39.43	37.3051	2.4576	-0.210366	-0.03786	0.229493	0.0335951	0.0446251	-0.211834
39.16	37.3087	2.50913	-0.34328	-0.127671	0.289681	0.0143596	-0.147265	-0.299128
39.29	37.289	2.51729	-0.438909	-0.151583	0.0780614	-0.0140639	0.210549	0.289037
39.25	37.2471	2.48347	-0.48832	-0.122278	-0.0906149	-0.0103757	-0.166592	0.306394
38.65	37.1932	2.41995	-0.472789	-0.049618	-0.0327938	0.0727754	0.0465904	-0.331364
38.9	37.1297	2.3316	-0.387159	0.0386282	0.077452	-0.149432	0.125195	-0.28489
39.26	37.0729	2.2374	-0.219063	0.126604	0.012807	0.222464	-0.261663	0.397167
38.9	37.0107	2.12604	-0.00223917	0.153653	-0.227674	-0.288221	0.236497	0.204445
38.91	36.9469	2.00269	0.241047	0.10199	-0.282732	0.345069	-0.0142628	-0.431576
38.7	36.884	1.87101	0.482692	-0.0160051	0.0667977	-0.386021	-0.276223	-0.11515
40.66	36.8169	1.72602	0.681784	-0.174322	0.489287	0.391557	0.399796	0.42393
38.6	36.7248	1.54648	0.783882	-0.340157	0.425088	-0.33094	-0.210175	0.0332089
38.07	36.6229	1.35108	0.794495	-0.401032	-0.117104	0.239047	-0.115828	-0.305801
38.08	36.5217	1.15432	0.726537	-0.274036	-0.581866	-0.122402	0.348083	0.0285097
37.52	36.4288	0.967375	0.595255	0.0429968	-0.461724	-0.0188856	-0.343204	0.161436
38	36.3434	0.791431	0.407691	0.449026	0.135088	0.158679	0.0891675	-0.0664708
37.98	36.2642	0.625778	0.17078	0.779732	0.586637	-0.299068	0.211749	-0.0403908
37.84	36.1704	0.448805	-0.128137	0.848613	0.391326	0.426634	-0.359983	0.0241938
36.25	36.0583	0.257801	-0.468934	0.586639	-0.197278	-0.491091	0.316131	-0.00677641
35.27	35.9438	0.0725007	-0.794955	0.0826602	-0.471914	0.497577	-0.0705349	0.106472
33.29	35.829	-0.102037	-1.06439	-0.500411	-0.170699	-0.447726	-0.253198	-0.00177231
33.53	35.7206	-0.255606	-1.23388	-0.956421	0.290562	0.346459	0.456814	-0.235897
32.61	35.624	-0.380253	-1.27247	-1.11672	0.336391	-0.217191	-0.403966	0.0472372
33.51	35.546	-0.467831	-1.16452	-0.911082	-0.0861744	0.0516568	0.0566166	0.322025
33.55	35.4738	-0.532361	-0.937326	-0.423346	-0.480013	0.111478	0.351324	-0.193071
33.55	35.412	-0.570313	-0.611363	0.193434	-0.3069	-0.251669	-0.542104	-0.363811
36.48	35.3581	-0.586838	-0.22933	0.72837	0.283882	0.3193	0.329812	0.322058
36.33	35.2715	-0.627783	0.114847	0.948716	0.553575	-0.287999	0.14196	0.31745
35.17	35.166	-0.679476	0.407697	0.832416	0.246108	0.224076	-0.413484	-0.309205
35.17	35.0621	-0.718957	0.658436	0.496726	-0.246371	-0.141886	0.299953	-0.223196
34.94	34.9589	-0.746232	0.853957	0.0866266	-0.442194	0.0514485	0.0341457	0.243037
34.57	34.8607	-0.756833	0.989239	-0.248195	-0.210479	0.0261188	-0.273948	0.156714
34.57	34.7638	-0.755207	1.05226	-0.42102	0.147854	-0.0842064	0.199632	-0.180956
34.93	34.6664	-0.744448	1.03647	-0.417766	0.28525	0.108677	0.0955673	-0.132106
34.78	34.5552	-0.7395	0.928725	-0.302419	0.139877	-0.0831232	-0.306439	0.112827
34.89	34.4448	-0.725606	0.758819	-0.127327	-0.0181735	0.0238645	0.239332	0.192914
34.29	34.3215	-0.717633	0.527982	0.0101108	-0.0711635	0.0511517	0.0545508	-0.0977353
33.31	34.1831	-0.717194	0.260143	0.0677779	-0.0579523	-0.0878426	-0.281871	-0.220797
33.89	34.0609	-0.68976	0.0249911	0.0992533	-0.0128398	0.0713513	0.268388	0.165711
33.5	33.9432	-0.647238	-0.168858	0.10255	-0.0545245	-0.0294466	-0.0965891	0.151406
32.65	33.8308	-0.589343	-0.307385	0.0936346	-0.109594	-0.0248681	-0.0760121	-0.220157
32.99	33.7315	-0.508713	-0.377275	0.0924426	-0.0219265	0.0626261	0.122044	-0.074413
32.98	33.6311	-0.422382	-0.403492	0.0705566	0.139261	-0.0870385	-0.0952654	0.199824
32.95	33.5275	-0.335121	-0.402402	0.0172452	0.189701	0.0979328	0.0905168	0.0140299
32.37	33.4094	-0.260355	-0.399836	-0.0715982	0.0283188	-0.0784996	-0.110124	-0.15158
32.65	33.2911	-0.183918	-0.386343	-0.141088	-0.159376	0.0452967	0.125613	0.0811952
32.08	33.166	-0.113019	-0.374382	-0.164358	-0.182328	-0.00551486	-0.0584128	0.0636097
32.6	33.0491	-0.032188	-0.34839	-0.100496	0.0122504	-0.0252288	-0.09814	-0.116409
32.88	32.937	0.0542416	-0.316652	0.0266781	0.187012	0.01393	0.226513	-0.00158663
32.97	32.8157	0.129959	-0.300985	0.147752	0.108354	0.0521479	-0.223401	0.105649
32.95	32.6948	0.204539	-0.287991	0.232069	-0.0886924	-0.153594	0.0979267	-0.00739025
32.85	32.5787	0.282118	-0.268076	0.251631	-0.146869	0.265325	0.0754732	-0.10053
32.61	32.4603	0.35434	-0.245788	0.179026	-0.0205424	-0.369518	-0.218599	-0.00651715
33.42	32.3448	0.425867	-0.210083	0.0343827	0.128668	0.447785	0.264216	0.116541
32.13	32.2239	0.487745	-0.164702	-0.15022	0.101734	-0.478286	-0.175067	0.00841671
32.43	32.1199	0.563129	-0.0775325	-0.283	-0.0332492	0.448378	-0.00740958	-0.104264
32.12	32.0225	0.64009	0.0366516	-0.339163	-0.155938	-0.383749	0.14575	-0.0793769
32.95	31.9332	0.718359	0.169822	-0.307392	-0.139779	0.286141	-0.185991	0.107261
32.78	31.8424	0.785525	0.296445	-0.216542	-0.00204545	-0.173662	0.120568	0.128417
32.98	31.7475	0.837062	0.400242	-0.0937976	0.149205	0.0684029	0.00696367	-0.123825
32.98	31.6558	0.879211	0.480241	0.0499917	0.204334	0.0250073	-0.101427	-0.14936
33.22	31.5732	0.916861	0.533869	0.194354	0.0851106	-0.116755	0.093688	0.13885
32.98	31.4828	0.929996	0.529964	0.278884	-0.187252	0.196211	-0.04085	0.125953
32.3	31.3836	0.916023	0.463414	0.285817	-0.338356	-0.238877	0.041939	-0.119363
32.45	31.281	0.880216	0.346724	0.235454	-0.119726	0.253108	-0.0671898	-0.078766
32.45	31.1834	0.830959	0.200098	0.160527	0.317659	-0.250255	0.0348879	0.0872848
32.2	31.0698	0.745406	0.0101107	0.0479656	0.456665	0.232252	0.064527	0.00770856
31.04	30.9391	0.623271	-0.20311	-0.0705171	0.10966	-0.164241	-0.113275	0.0285013
30.5	30.8101	0.486888	-0.386273	-0.12355	-0.335109	0.0676309	0.100142	0.0892425
30.07	30.6984	0.355274	-0.494109	-0.0769488	-0.412988	0.0259672	-0.055497	-0.195218
30.06	30.5983	0.223419	-0.522106	0.015693	-0.119441	-0.133498	-0.0585789	-0.194329
30.95	30.4964	0.076868	-0.489343	0.0596371	0.185253	0.232904	0.164147	0.364368
30.06	30.3797	-0.0979518	-0.419166	-0.0102108	0.248642	-0.292563	-0.155081	0.251144
29.6	30.2592	-0.287756	-0.304685	-0.158658	0.172793	0.321521	0.0570943	-0.509821
28.69	30.1351	-0.48995	-0.153356	-0.313914	0.0860487	-0.313358	0.0726901	-0.24965
29.64	30.0182	-0.690451	0.0360402	-0.374504	-0.0245787	0.266107	-0.155715	0.685632
28.99	29.8968	-0.899346	0.232239	-0.298793	-0.247614	-0.192427	0.122065	0.155441
28.16	29.7828	-1.10103	0.432421	-0.0579193	-0.380153	0.117987	0.0339202	-0.816888
28.87	29.6964	-1.27205	0.638826	0.312975	-0.150868	-0.0865216	-0.226208	-0.0267299
30.79	29.618	-1.43356	0.793388	0.637036	0.264311	0.057724	0.196143	0.808648
29.86	29.512	-1.62387	0.821409	0.713708	0.434649	-0.00927019	0.0882983	-0.132653
28.1	29.3886	-1.8307	0.725999	0.51102	0.263489	-0.00572718	-0.29866	-0.647006
28.59	29.2676	-2.02951	0.543012	0.125911	-0.0506591	-0.00850118	0.232134	0.298348
27.52	29.1472	-2.2188	0.291254	-0.312138	-0.322345	0.0364143	0.0577396	0.416523
25.06	29.0293	-2.39304	0.00174587	-0.648036	-0.393054	-0.0581153	-0.315981	-0.376644
25.76	28.9378	-2.5238	-0.265954	-0.734485	-0.160378	0.0415065	0.298139	-0.163515
25.57	28.8525	-2.63111	-0.513903	-0.584523	0.172918	-0.0163113	-0.0732631	0.267318
25.3	28.7775	-2.71005	-0.719718	-0.260955	0.381241	-0.0100086	-0.162725	-0.0397422
25.3	28.7116	-2.76211	-0.872719	0.110375	0.295477	0.00939525	0.207336	-0.112673
25.15	28.6358	-2.80794	-0.988604	0.370127	-0.0837862	0.022041	-0.074282	0.144956
24.95	28.5515	-2.84538	-1.0544	0.450044	-0.413461	-0.0505974	-0.0287368	-0.0231039
24.74	28.4852	-2.8449	-1.02556	0.394139	-0.313557	0.0681404	0.0103189	-0.149064
25.16	28.4373	-2.80579	-0.901498	0.241835	0.0872565	-0.1122	0.00617911	0.0900645
25.21	28.3883	-2.75009	-0.719468	0.0166541	0.314656	0.167656	0.0304086	0.0623857
25.02	28.3402	-2.67709	-0.493956	-0.20611	0.188783	-0.21161	-0.0856667	-0.0982572
25.17	28.3016	-2.57882	-0.233245	-0.343943	-0.0671247	0.222052	0.0890481	0.0326949
25.21	28.2593	-2.47089	0.0246271	-0.377653	-0.198969	-0.198302	-0.0303761	0.0334594
25.3	28.2211	-2.34645	0.269077	-0.290375	-0.103515	0.148992	-0.0417174	-0.0763648
26.33	28.1854	-2.20893	0.479665	-0.116937	0.0499791	-0.0920675	0.0628572	0.0317712
27.14	28.1441	-2.06867	0.631605	0.0730617	0.0695351	0.0402818	-0.0276928	0.0854123
27.22	28.1027	-1.92124	0.724183	0.231784	0.0111153	0.00970672	0.00143771	-0.0730075
27.29	28.0673	-1.76125	0.763588	0.325439	0.0210751	-0.0585805	-0.0196359	-0.076456
27.3	28.0358	-1.59286	0.747252	0.321463	0.0704927	0.0865113	0.0281043	0.0828264
27.33	27.9913	-1.43572	0.659248	0.196987	0.00794035	-0.0805851	0.0130642	0.0491539
27.18	27.9482	-1.27575	0.530299	0.0192628	-0.10441	0.0604619	-0.0439261	-0.0257985
26.8	27.9069	-1.11298	0.37888	-0.144679	-0.123309	-0.040178	0.0162362	-0.0509984
27.09	27.8772	-0.938191	0.232655	-0.229539	0.0144268	0.0198935	0.0461561	-0.0357603
27	27.8492	-0.763598	0.0901713	-0.235189	0.138846	-0.0249979	-0.117214	0.0342795
27.11	27.8174	-0.597271	-0.0483616	-0.185497	0.0905579	0.0670511	0.127435	0.0984399
27	27.78	-0.442517	-0.176993	-0.106921	-0.0659976	-0.135969	-0.0149505	-0.0226736
26.71	27.7438	-0.293247	-0.279693	-0.0137279	-0.121981	0.227863	-0.158528	-0.150791
26.98	27.7055	-0.153828	-0.354986	0.0674271	-0.0166074	-0.333383	0.252912	0.0251459
27.86	27.6648	-0.0257486	-0.401484	0.119554	0.109292	0.435958	-0.166825	0.205552
26.66	27.6108	0.0792802	-0.429535	0.129455	0.0909	-0.498187	-0.0530207	-0.0387299
27.96	27.5722	0.192016	-0.401535	0.153572	0.0063008	0.504767	0.292117	-0.206818
26.93	27.528	0.290254	-0.346314	0.161752	-0.102287	-0.465897	-0.428081	-0.0131842
28.8	27.4981	0.39446	-0.248835	0.168616	-0.106636	0.385353	0.346955	0.263489
27.03	27.4557	0.475254	-0.155174	0.112792	-0.0559157	-0.287684	-0.0704893	-0.0190158
28.13	27.4114	0.543639	-0.0634514	0.00714564	0.0575457	0.21426	-0.240352	-0.26535
27.88	27.3634	0.598193	0.017355	-0.126742	0.168363	-0.183486	0.426856	0.0606248
27.84	27.3127	0.640312	0.0833804	-0.248492	0.161673	0.208025	-0.385699	0.264839
27.46	27.261	0.673171	0.136102	-0.309064	-0.00104119	-0.277784	0.142513	-0.088314
27.85	27.215	0.704849	0.183719	-0.268919	-0.203906	0.372026	0.179047	-0.262746
27.44	27.1732	0.734932	0.224726	-0.131781	-0.261482	-0.469725	-0.422798	0.107004
29.29	27.149	0.777876	0.271475	0.0766267	-0.0722354	0.52173	0.430782	0.249789
27.49	27.1124	0.801492	0.280373	0.238827	0.160979	-0.509433	-0.217728	-0.192847
28.77	27.0883	0.831948	0.277288	0.329531	0.296947	0.430642	-0.0671766	-0.150633
28.4	27.0483	0.83905	0.225507	0.27548	0.15353	-0.29878	0.247092	0.188418
27.51	27.006	0.837804	0.146334	0.119053	-0.119628	0.157595	-0.211696	0.124796
27.34	26.9639	0.832361	0.0542825	-0.0686364	-0.265878	-0.0293022	0.0511576	-0.167356
27.51	26.9303	0.832919	-0.0291083	-0.203087	-0.160999	-0.0748154	0.0640899	-0.116157
27.51	26.9031	0.837941	-0.0983613	-0.24229	0.0586774	0.130272	-0.0725452	0.122276
27.51	26.881	0.846394	-0.151162	-0.185799	0.177342	-0.139576	0.00504	0.109784
27.51	26.8616	0.855661	-0.189504	-0.0714914	0.116434	0.102151	0.0269674	-0.0897493
27.51	26.8424	0.862659	-0.217859	0.042488	-0.0267546	-0.0326749	0.0264599	-0.130687
27.51	26.8188	0.862674	-0.242007	0.103996	-0.104582	-0.0433313	-0.103725	0.0755957
27.51	26.8012	0.866989	-0.248895	0.107428	-0.0517771	0.1042	0.109794	0.181602
27.51	26.7746	0.859932	-0.256529	0.0387031	0.0053785	-0.134052	-0.0127962	-0.112223
27.51	26.7563	0.860564	-0.241298	-0.0382988	0.0375515	0.136961	-0.0979545	-0.177395
27.51	26.749	0.872295	-0.199975	-0.0800733	0.0331084	-0.134691	0.0984857	0.123752
27.51	26.7448	0.885766	-0.149213	-0.0837529	-0.0212456	0.115618	-0.014226	0.128782
27.51	26.7367	0.893039	-0.104553	-0.0604366	-0.0719887	-0.0743087	-0.063154	-0.122946
27.51	26.7315	0.900483	-0.0630715	-0.0103401	-0.0285655	0.0159044	0.0723778	-0.064778
27.51	26.7226	0.90065	-0.0362451	0.0388996	0.0642718	0.0492049	-0.0244158	0.0861205
27.51	26.7094	0.892565	-0.0251844	0.0704891	0.103379	-0.102424	-0.0146922	0.031322
27.51	26.6955	0.880021	-0.0220738	0.083102	0.0417096	0.138019	0.0174957	-0.0230655
27.51	26.6777	0.859994	-0.0249147	0.0733524	-0.0754317	-0.148356	0.00262902	-0.0266131
27.51	26.6625	0.839694	-0.0185542	0.0583778	-0.115188	0.137398	0.00479855	-0.0227725
27.51	26.6542	0.82408	0.00786602	0.0483292	-0.0305538	-0.117244	-0.0613787	0.0334308
27.51	26.6502	0.809838	0.0509269	0.0303445	0.0674339	0.079194	0.0911978	0.036772
27.51	26.6385	0.783649	0.0925392	-0.02256	0.0531163	-0.0268964	-0.0422674	-0.0670093
27.51	26.6197	0.745858	0.131595	-0.0986493	-0.0113514	-0.0145024	-0.0440364	-0.00583052
27.51	26.6018	0.705717	0.178788	-0.155224	0.00800836	0.0430388	0.123511	0.121212
27.51	26.5891	0.668122	0.2374	-0.159551	0.0782392	-0.0635926	-0.148506	-0.0559326
27.51	26.5733	0.624438	0.291576	-0.115941	0.0297211	0.0687142	0.0672834	-0.181863
27.51	26.5538	0.574084	0.334304	-0.0316666	-0.132904	-0.0465316	0.106841	0.158277
27.51	26.5368	0.524453	0.368788	0.0854243	-0.186105	0.00195624	-0.246885	0.229613
27.51	26.5283	0.482143	0.395692	0.208089	0.000935695	0.0472119	0.21108	-0.297115
27.51	26.5189	0.436728	0.393701	0.273116	0.228554	-0.103503	-0.0139803	-0.268451
27.51	26.5055	0.384328	0.350206	0.239639	0.21869	0.16381	-0.210549	0.464742
27.34	26.4763	0.312485	0.24862	0.0941923	-0.0603835	-0.207885	0.312693	0.259384
25.79	26.4402	0.231829	0.108585	-0.0946023	-0.265022	0.257563	-0.155373	-0.58438
25.51	26.4143	0.162409	-0.0337154	-0.225226	-0.116955	-0.313868	-0.164544	-0.184711
27.38	26.3944	0.100649	-0.171513	-0.257545	0.171368	0.345996	0.356996	0.645252
25.59	26.3679	0.0337403	-0.31017	-0.203677	0.202449	-0.340127	-0.250313	0.0691535
25.5	26.3435	-0.028271	-0.426723	-0.0713471	-0.0364928	0.303373	-0.0562029	-0.64687
25.96	26.3297	-0.0751537	-0.499211	0.10468	-0.21782	-0.245372	0.308073	0.0453538
25.89	26.329	-0.104751	-0.522104	0.252302	-0.125011	0.143267	-0.342144	0.585841
25.89	26.3181	-0.142482	-0.527863	0.266185	0.0734949	-0.0102201	0.102575	-0.193781
25.71	26.2955	-0.190525	-0.520087	0.131047	0.169061	-0.110636	0.29215	-0.440344
25.41	26.2761	-0.231941	-0.476502	-0.0732716	0.133145	0.213437	-0.510754	0.346396
25.95	26.2635	-0.261957	-0.391216	-0.25464	0.0113966	-0.301093	0.313732	0.233574
25.12	26.2543	-0.284293	-0.273097	-0.343159	-0.136089	0.357793	0.182867	-0.458055
24.49	26.2471	-0.300107	-0.131069	-0.298586	-0.208328	-0.376011	-0.605192	0.0061172
26.6	26.2512	-0.299745	0.035565	-0.116252	-0.107425	0.34562	0.592854	0.495645
25.97	26.2596	-0.291625	0.202493	0.127367	0.0901869	-0.286403	-0.132467	-0.302757
26.5	26.2729	-0.2765	0.352316	0.336281	0.222513	0.205905	-0.467714	-0.441989
27.76	26.2841	-0.263706	0.458096	0.409697	0.147102	-0.128301	0.749413	0.566566
26.49	26.2703	-0.278807	0.481028	0.280422	-0.0967526	0.0893114	-0.462355	0.299401
25.85	26.2561	-0.295025	0.456304	0.0419065	-0.174631	-0.0549127	-0.122277	-0.682587
26.89	26.2589	-0.293063	0.415499	-0.181692	0.0034654	-0.0076381	0.542412	-0.126429
26.24	26.2583	-0.295052	0.339716	-0.339455	0.108531	0.0825473	-0.57205	0.672305
25.93	26.2537	-0.302079	0.236799	-0.376263	-0.0148832	-0.146901	0.280194	-0.0125072
25.56	26.2569	-0.301447	0.13382	-0.256844	-0.143184	0.194612	0.115645	-0.604033
25.58	26.2717	-0.289589	0.0443997	-0.0201547	-0.0523766	-0.242578	-0.414651	0.0941754
27.58	26.2853	-0.281619	-0.044556	0.218413	0.140629	0.273953	0.448845	0.47644
25.77	26.2867	-0.290518	-0.143646	0.347793	0.171278	-0.268426	-0.212338	-0.121617
25.93	26.2844	-0.307505	-0.23451	0.335304	0.00675368	0.241235	-0.0948244	-0.304359
25.5	26.2799	-0.330528	-0.305102	0.196347	-0.164129	-0.193963	0.2899	0.0948257
25.95	26.2818	-0.349874	-0.336482	0.000503206	-0.135718	0.13237	-0.292772	0.164861
25.38	26.2913	-0.36437	-0.325131	-0.181168	0.0403995	-0.080737	0.126884	-0.0419102
25.49	26.2983	-0.38511	-0.287547	-0.305369	0.125089	0.0414231	0.0625776	-0.084675
25.38	26.3033	-0.411964	-0.229208	-0.331383	0.0411007	-0.0077137	-0.144848	-0.0243076
25.48	26.3129	-0.437982	-0.148811	-0.23933	-0.0624359	-0.0214039	0.117062	0.0480899
25.6	26.3258	-0.464742	-0.0579068	-0.0632328	-0.0580696	0.0346736	-0.0779517	0.0845494
25.73	26.3321	-0.503499	0.0194174	0.120279	0.00889325	-0.0329048	0.0723168	-0.0565368
26.07	26.3298	-0.556185	0.0735182	0.251357	0.0492477	0.0378403	-0.0379212	-0.117062
25.78	26.3317	-0.608506	0.11812	0.315136	0.0525014	-0.0480501	-0.0495005	0.118048
26.29	26.3369	-0.661046	0.149996	0.293076	0.00579202	0.0482565	0.138171	0.102081
25.78	26.3321	-0.7273	0.152081	0.172531	-0.076521	-0.0308698	-0.164217	-0.196753
25.69	26.3293	-0.793949	0.142369	0.0101314	-0.0687578	0.0105017	0.118585	-0.0149637
25.23	26.3244	-0.864048	0.121815	-0.14679	0.032018	-0.000371921	-0.0182603	0.235353
25.05	26.3188	-0.935003	0.0985232	-0.247629	0.118576	0.013479	-0.0965599	-0.0806099
25.29	26.3167	-1.00102	0.0843706	-0.256447	0.0867086	-0.0547152	0.181212	-0.237133
25.29	26.3198	-1.05914	0.085311	-0.175098	-0.0591244	0.114691	-0.199977	0.167409
25.29	26.3255	-1.11132	0.0981093	-0.0444452	-0.18572	-0.192539	0.107477	0.197374
25.2	26.3332	-1.1576	0.11897	0.0817206	-0.13986	0.276973	0.0755285	-0.25028
25.07	26.3453	-1.19485	0.145918	0.15944	0.0765214	-0.355803	-0.254462	-0.129973
26.74	26.3646	-1.22009	0.173628	0.160822	0.248135	0.398454	0.284392	0.29761
24.73	26.3686	-1.25697	0.165907	0.0546631	0.13545	-0.385122	-0.123925	0.0177501
25.19	26.3786	-1.28228	0.145908	-0.0782393	-0.102687	0.33249	-0.0871775	-0.237748
25.1	26.3922	-1.29751	0.110371	-0.176388	-0.223509	-0.264066	0.184797	0.0448839
25.19	26.4113	-1.30027	0.0603047	-0.191121	-0.122559	0.187046	-0.137183	0.14831
25	26.4324	-1.29432	-0.00940825	-0.116474	0.0705749	-0.119334	0.00993851	-0.0898115
25.07	26.4516	-1.2836	-0.101622	0.0176296	0.162638	0.071601	0.0810928	-0.051495
25.01	26.4716	-1.26543	-0.207615	0.167141	0.105207	-0.0447577	-0.0642774	0.112139
24.9	26.492	-1.23969	-0.318266	0.276179	-0.0150761	0.0382685	-0.0208987	-0.051664
24.88	26.5206	-1.19799	-0.413562	0.307856	-0.0837892	-0.0514512	0.0713466	-0.0930439
24.88	26.5499	-1.14877	-0.494321	0.221931	-0.108366	0.0605262	-0.0513399	0.11359
24.75	26.573	-1.09953	-0.559607	0.0220456	-0.0964271	-0.0401065	-0.00893424	0.0564526
24.76	26.6056	-1.03354	-0.579495	-0.208511	0.0209828	-0.0168771	0.0744974	-0.128218
24.87	26.6419	-0.957085	-0.554475	-0.402571	0.159818	0.0947733	-0.127888	-0.0543997
25.26	26.6831	-0.869655	-0.482011	-0.491956	0.171298	-0.187948	0.120841	0.139825
25.1	26.7275	-0.773876	-0.367432	-0.44078	-0.00764245	0.279329	-0.0386871	0.0390633
25.11	26.7761	-0.669624	-0.216734	-0.250639	-0.229229	-0.356167	-0.0916502	-0.153189
26.39	26.8354	-0.551555	-0.0345681	0.0368709	-0.253292	0.392794	0.182107	-0.0288448
26.49	26.8933	-0.434345	0.146817	0.315897	-0.0427571	-0.389525	-0.189546	0.128104
28	26.9528	-0.317234	0.311922	0.499441	0.239151	0.34514	0.0991216	0.0380466
27.9	26.9977	-0.219378	0.425242	0.50634	0.307063	-0.258151	0.0558331	-0.125392
27.69	27.0357	-0.133665	0.489208	0.354561	0.115853	0.163379	-0.152979	0.00657443
27.57	27.0706	-0.0563399	0.509445	0.112422	-0.160165	-0.0736636	0.146561	0.129036
27.42	27.1018	0.0119479	0.490847	-0.133011	-0.295485	0.00664185	-0.0554369	-0.0507094
27.1	27.1374	0.0800644	0.452106	-0.288957	-0.170176	0.0304865	-0.042922	-0.105168
27.81	27.1754	0.145446	0.398123	-0.319385	0.0887186	-0.0470949	0.0683466	0.0641379
27.69	27.2124	0.204028	0.330756	-0.240254	0.250163	0.0470196	-0.030818	0.0694617
27.71	27.2466	0.253339	0.25322	-0.102037	0.191441	-0.0356611	-0.004282	-0.0639776
27.71	27.2741	0.289029	0.166935	0.0301745	-0.0178747	0.0285313	-0.00159516	-0.0295543
27.7	27.2976	0.314291	0.0826876	0.11496	-0.181567	-0.0258435	0.0525539	0.0716595
27.71	27.3152	0.327981	0.00653317	0.133429	-0.173345	0.0416759	-0.0750075	-0.000824876
27.78	27.3395	0.344493	-0.0392033	0.115684	-0.00391203	-0.0769527	0.027395	-0.0458926
27.78	27.3669	0.360701	-0.0576395	0.076806	0.136766	0.115191	0.0479987	-0.00962663
27.8	27.3965	0.376148	-0.0540313	0.0347782	0.11667	-0.150131	-0.0959676	0.0166283
27.85	27.4296	0.392232	-0.0352586	0.00385371	-0.0128851	0.168619	0.0696412	0.0271393
27.84	27.4583	0.400471	-0.021826	-0.0243802	-0.115354	-0.166299	0.00864232	-0.0117655
27.8	27.4845	0.403244	-0.0203302	-0.0446011	-0.0763352	0.150796	-0.0622511	-0.0275842
27.88	27.5098	0.402572	-0.0352701	-0.0528697	0.0540755	-0.123918	0.0518501	0.014152
27.88	27.5304	0.394908	-0.0746604	-0.0548713	0.113154	0.0901574	0.00336178	0.0248476
27.8	27.5455	0.38053	-0.137217	-0.047868	0.0399544	-0.0416754	-0.0310843	0.000482139
27.8	27.5623	0.368553	-0.206371	-0.0150506	-0.0534973	-0.0119479	0.01682	-0.00444897
27.8	27.588	0.367762	-0.264638	0.0479482	-0.0591079	0.0550097	0.00448534	-0.0294415
27.85	27.6173	0.373247	-0.312202	0.107774	-0.0226547	-0.095498	-0.0271539	-0.0393819
27.8	27.6482	0.382953	-0.347163	0.129821	-0.0181267	0.130099	0.029554	0.0681201
27.8	27.6789	0.395082	-0.367328	0.0925533	-0.0316147	-0.15727	-0.00632042	0.0685283
27.84	27.7098	0.410346	-0.367539	0.00136254	0.0107308	0.177856	-0.0233428	-0.116618
27.77	27.7443	0.432549	-0.339884	-0.11133	0.106629	-0.192378	0.0364499	-0.0772219
27.87	27.781	0.460154	-0.285287	-0.210009	0.121619	0.191255	-0.0355695	0.158174
27.85	27.8138	0.486383	-0.212582	-0.264851	-0.031656	-0.168648	0.0207448	0.0655187
27.85	27.8511	0.520556	-0.112687	-0.231808	-0.198003	0.13073	0.0234254	-0.176265
27.8	27.8974	0.56708	0.0145503	-0.103013	-0.17435	-0.0936614	-0.0936323	-0.0621416
28.99	27.9505	0.622615	0.154561	0.0775438	0.0332728	0.0451518	0.104979	0.164291
29.45	27.9964	0.670757	0.274783	0.225147	0.198709	0.00975805	-0.0331701	0.0375432
29.35	28.0346	0.709683	0.36255	0.289396	0.175906	-0.0482042	-0.0558357	-0.118099
29.59	28.0696	0.743669	0.417341	0.261758	0.0176983	0.0715763	0.115747	-0.00489291
29.2	28.1006	0.771686	0.436353	0.157996	-0.130521	-0.0746518	-0.10635	0.0673093
29.18	28.1312	0.797707	0.425825	0.0235161	-0.151266	0.062468	0.0388578	0.00495515
29.1	28.1603	0.82028	0.387834	-0.0981752	-0.0582173	-0.0415268	0.0437222	-0.0242499
29.01	28.1888	0.840399	0.329159	-0.168722	0.0650257	0.0235196	-0.0898444	-0.0159787
29	28.2238	0.865487	0.264081	-0.164132	0.138648	-0.022405	0.0760664	-0.0112705
29	28.2544	0.883113	0.18231	-0.11745	0.0820335	0.0339213	-0.0446859	0.00761449
29	28.2778	0.88958	0.0845014	-0.0609456	-0.0501845	-0.0458099	0.0364973	0.063888
28.95	28.2918	0.882789	-0.0233853	-0.0154826	-0.117592	0.0687108	-0.0122168	0.00489866
28.8	28.3069	0.874438	-0.117273	0.0306119	-0.0297197	-0.0901141	-0.0327877	-0.090222
28.94	28.3248	0.866869	-0.185952	0.07738	0.0961524	0.0943544	0.073381	-0.0189019
28.96	28.3404	0.854796	-0.231023	0.109841	0.0798274	-0.0777839	-0.0901915	0.107938
28.99	28.354	0.83892	-0.249745	0.122927	-0.0599329	0.0434475	0.0693354	0.036036
29.09	28.3648	0.818447	-0.243098	0.113647	-0.133993	0.0100035	0.000541508	-0.131657
28.76	28.379	0.800698	-0.205041	0.0930206	-0.0113185	-0.0751806	-0.0858258	-0.0315129
29.28	28.3962	0.78505	-0.143102	0.0563631	0.159706	0.130398	0.113657	0.138127
29.12	28.4031	0.757277	-0.0829671	-0.0173506	0.123971	-0.160438	-0.0612725	0.00755704
29	28.408	0.726492	-0.02158	-0.0997222	-0.0771666	0.174136	-0.00418088	-0.0980369
28.51	28.4082	0.690541	0.0329165	-0.167091	-0.201413	-0.171338	0.0340432	0.000766246
28.98	28.4071	0.653844	0.081496	-0.186575	-0.0699615	0.162041	-0.0139881	0.0729023
29	28.4104	0.623581	0.129209	-0.134793	0.190474	-0.152269	-0.01205	0.00782218
29	28.4165	0.598219	0.169602	-0.0281246	0.243114	0.132472	-0.0225753	-0.077882
29.09	28.4168	0.568997	0.188232	0.0871826	-0.0347896	-0.0981513	0.0997898	-0.0256151
29.19	28.4203	0.545997	0.195098	0.18823	-0.314813	0.0586695	-0.111248	0.12305
29.23	28.4284	0.531008	0.191284	0.242017	-0.242007	-0.0291668	-0.0176002	0.0133323
29.3	28.4351	0.517409	0.167611	0.213202	0.126726	0.00805528	0.2008	-0.19174
29.41	28.4374	0.502037	0.121298	0.0995039	0.391586	0.013657	-0.261477	0.0357896
29.6	28.4419	0.491894	0.0639801	-0.0565293	0.250119	-0.037799	0.10853	0.264841
28.89	28.4368	0.474759	-0.0124881	-0.218503	-0.199839	0.0684666	0.175183	-0.129923
27.37	28.4382	0.468601	-0.0780799	-0.300173	-0.441232	-0.08712	-0.342089	-0.261
28.98	28.4574	0.485723	-0.111976	-0.253739	-0.191178	0.0610013	0.202431	0.206831
28.92	28.4761	0.505376	-0.138861	-0.131665	0.218933	-0.0116857	0.105288	0.156549
28.99	28.486	0.517605	-0.17146	0.00509007	0.344853	-0.033497	-0.299746	-0.237069
29.3	28.5011	0.536616	-0.191915	0.132387	0.136704	0.0689278	0.239102	-0.00238511
28.8	28.5121	0.551729	-0.211358	0.19928	-0.167257	-0.0977024	-0.0084175	0.184855
28.9	28.5193	0.562619	-0.228001	0.192117	-0.258544	0.129751	-0.175482	-0.115178
29.1	28.5294	0.576036	-0.230364	0.134445	-0.0719424	-0.162741	0.179651	-0.0744483
29.12	28.5383	0.587184	-0.221512	0.04675	0.14008	0.184758	-0.0498274	0.172959
28.97	28.5412	0.590455	-0.205109	-0.043397	0.150731	-0.178277	-0.0615881	-0.0498752
29	28.5548	0.603444	-0.158057	-0.0801191	0.032337	0.139752	0.0717742	-0.155946
29	28.5714	0.617206	-0.092481	-0.0722608	-0.0840959	-0.0938259	-0.045803	0.120129
28.99	28.581	0.619795	-0.0271811	-0.0546206	-0.117338	0.0524383	0.0478122	0.100121
28.92	28.5839	0.610689	0.0342761	-0.0426475	-0.0408397	-0.00533508	-0.0532538	-0.140311
29.4	28.5884	0.598503	0.100546	-0.029575	0.0908829	-0.0416157	0.0320957	-0.016235
29.65	28.5887	0.577162	0.162909	-0.0240303	0.134719	0.0817403	0.0272306	0.118131
29.41	28.5894	0.551562	0.225304	-0.0134231	0.0498915	-0.102105	-0.0867498	-0.0410988
29.55	28.5953	0.526664	0.290546	0.0133888	-0.0829687	0.0910464	0.0941814	-0.079073
29.39	28.5991	0.494369	0.343831	0.0400754	-0.162192	-0.0547676	-0.049311	0.0579713
29.22	28.6007	0.454374	0.379435	0.0596765	-0.0974661	0.007291	-0.0120851	0.0481463
29.68	28.6037	0.410365	0.397015	0.0717193	0.0835316	0.0401467	0.0608408	-0.0571406
29.56	28.6019	0.355417	0.384678	0.0617392	0.203015	-0.0785118	-0.0861391	-0.031481
29.39	28.5959	0.290543	0.342257	0.0335984	0.137293	0.109155	0.0943979	0.0682208
28.73	28.5859	0.216487	0.273069	7.48543e-05	-0.0609013	-0.118958	-0.0574927	0.0273453
29	28.5831	0.146146	0.19637	-0.00975554	-0.193016	0.103531	-0.0233097	-0.0634302
28.69	28.5822	0.0742341	0.109034	-0.00667427	-0.165573	-0.0791999	0.0861151	-0.0609775
28.5	28.577	-0.0059559	0.0058954	-0.0119949	-0.0176577	0.0550384	-0.0929814	0.064593
28.46	28.5688	-0.0923472	-0.105595	-0.0281588	0.156015	-0.0276085	0.0599958	0.117304
28.4	28.5583	-0.183325	-0.216397	-0.0488201	0.231962	0.00279223	-0.00424905	-0.0821129
27.99	28.5482	-0.275113	-0.313973	-0.0586756	0.131441	0.0204214	-0.0455855	-0.162589
27.99	28.5421	-0.362739	-0.385482	-0.0438573	-0.104934	-0.0457842	0.0683524	0.119579
27.52	28.5348	-0.450895	-0.431505	-0.0129944	-0.312428	0.0691601	-0.0710157	0.183132
27.26	28.5313	-0.533139	-0.441477	0.0342725	-0.26125	-0.0835214	0.0642653	-0.156621
27.79	28.5378	-0.602222	-0.407518	0.0893524	0.0709866	0.074511	-0.0477678	-0.203653
28.04	28.5494	-0.663386	-0.342271	0.114606	0.372469	-0.0585614	-0.0324072	0.168299
28.12	28.5528	-0.73128	-0.272256	0.0677677	0.301625	0.0401054	0.147205	0.206265
27.49	28.547	-0.806325	-0.204137	-0.0376278	-0.0759912	0.00233156	-0.169213	-0.147229
27.02	28.5501	-0.868035	-0.116766	-0.1282	-0.339857	-0.0610492	0.0676807	-0.179257
27.69	28.5645	-0.91292	-0.0111939	-0.161033	-0.254882	0.10595	0.0685305	0.0855006
27.7	28.5866	-0.944894	0.0984402	-0.132062	0.0274127	-0.139677	-0.173359	0.1458
27.77	28.6147	-0.966599	0.196883	-0.0630988	0.204766	0.143592	0.166383	-0.0355218
27.85	28.6351	-0.993739	0.254865	-0.00585614	0.137426	-0.11333	-0.0562375	-0.160533
27.78	28.6522	-1.02193	0.272521	0.0292276	0.00936209	0.0691661	-0.0534171	0.0325326
27.65	28.6736	-1.04325	0.259674	0.0517368	-0.00201278	-0.0225362	0.0993001	0.197273
27.57	28.6929	-1.06459	0.211899	0.0556649	0.0103221	-0.0251661	-0.0979335	-0.0694733
27.7	28.7088	-1.0874	0.135053	0.0491811	-0.0828254	0.0770397	0.0916764	-0.217308
27.75	28.7278	-1.10446	0.0491141	0.0558009	-0.188874	-0.123587	-0.0666894	0.137824
27.75	28.7563	-1.10879	-0.0264144	0.0853951	-0.110251	0.146341	-0.018842	0.208819
27.83	28.786	-1.10983	-0.0941963	0.105158	0.135698	-0.152591	0.122263	-0.246769
27.83	28.8166	-1.10865	-0.149296	0.0895133	0.31173	0.144755	-0.172068	-0.164149
27.78	28.8431	-1.11138	-0.193762	0.0182815	0.17651	-0.127431	0.110152	0.342408
27.27	28.858	-1.12614	-0.231205	-0.103356	-0.193925	0.119474	0.064105	0.100072
26.24	28.8744	-1.13825	-0.236657	-0.207421	-0.379036	-0.105398	-0.202578	-0.371479
27.48	28.9061	-1.13216	-0.188143	-0.227821	-0.136632	0.0652698	0.171036	-0.0324026
27.84	28.9413	-1.12086	-0.105824	-0.173425	0.238346	-0.0214989	-0.0295595	0.321947
27.89	28.975	-1.11039	-0.00744658	-0.0720155	0.322839	-0.0160607	-0.103278	-0.020896
28.15	29.0076	-1.10094	0.0948084	0.0451684	0.0499531	0.0458847	0.145375	-0.250782
28.28	29.0405	-1.09151	0.189846	0.14604	-0.250753	-0.0641621	-0.0859834	0.0510164
27.99	29.0737	-1.08239	0.265538	0.202154	-0.246972	0.0675968	-0.0164961	0.175383
28.36	29.1039	-1.07761	0.306733	0.192617	0.0262911	-0.058881	0.078393	-0.0609686
28.35	29.1218	-1.08722	0.296082	0.112352	0.239911	0.0516131	-0.0553057	-0.0990707
28.34	29.1342	-1.10325	0.244982	0.010017	0.199923	-0.0284469	0.0247163	0.0905455
28.32	29.1483	-1.11679	0.171569	-0.0574045	-0.00951573	-0.0107986	-0.0310998	0.0310066
28.2	29.1609	-1.1299	0.0831031	-0.068031	-0.183273	0.0584163	0.0462173	-0.112355
27.8	29.1701	-1.14329	-0.00993832	-0.024391	-0.174402	-0.10123	-0.0103946	0.0499759
27.98	29.1851	-1.14538	-0.0819274	0.0642462	0.00506618	0.137838	-0.0694152	0.129859
27.98	29.2148	-1.12574	-0.113062	0.159989	0.164319	-0.184566	0.110551	-0.158765
27.99	29.2425	-1.10144	-0.122422	0.175176	0.0946808	0.222805	-0.0994245	-0.167096
28.46	29.2726	-1.0675	-0.106354	0.0833137	-0.0862561	-0.22946	0.0572417	0.314855
28.84	29.3157	-1.01197	-0.055996	-0.0867016	-0.123197	0.183865	0.000582572	0.154812
27.83	29.366	-0.941087	0.0107526	-0.296919	-0.00281006	-0.0998033	-0.103014	-0.523158
28.18	29.4311	-0.847731	0.0869226	-0.469195	0.0989534	-0.0261765	0.198344	-0.0749048
28.86	29.4998	-0.745696	0.13771	-0.557671	-0.00196643	0.154342	-0.248436	0.663239
28.09	29.551	-0.65925	0.120383	-0.538958	-0.193246	-0.246155	0.179105	-0.0686328
28.48	29.6073	-0.564884	0.0590023	-0.337016	-0.0910865	0.310166	0.105029	-0.684349
28.86	29.6717	-0.460087	-0.0401431	0.037226	0.262647	-0.364701	-0.505924	0.197788
31.66	29.7272	-0.36416	-0.192324	0.469462	0.365197	0.399933	0.676125	0.631951
28.96	29.7623	-0.289489	-0.393184	0.828242	-0.0151447	-0.372716	-0.304557	-0.270984
28.93	29.8183	-0.190735	-0.560876	1.06971	-0.403337	0.296498	-0.414887	-0.471206
30.99	29.8962	-0.0666708	-0.66923	1.08671	-0.375674	-0.236248	0.884765	0.203065
29.94	29.9796	0.0635094	-0.726321	0.773722	-0.00182859	0.190676	-0.735341	0.273901
29.7	30.0693	0.198057	-0.726713	0.140603	0.341096	-0.175475	0.0136824	-0.0688477
29.66	30.1342	0.301478	-0.706977	-0.726173	0.295635	0.192733	0.772106	-0.179776
27.22	30.1727	0.372707	-0.656061	-1.55759	0.0358348	-0.160381	-0.927735	0.0136493
28.99	30.2494	0.482995	-0.476175	-1.9418	0.000840182	0.0708389	0.367954	0.253206
29.44	30.3642	0.632623	-0.171525	-1.70204	-0.00378428	-0.011568	0.318876	-0.142693
29.35	30.501	0.801605	0.205048	-0.910309	-0.328728	-0.0435009	-0.675475	-0.41515
32.28	30.6529	0.977371	0.593968	0.180815	-0.699296	0.0629173	0.482489	0.289906
34.21	30.7958	1.12863	0.909324	1.19273	-0.453303	-0.0522951	0.000212004	0.485423
34.92	30.9213	1.24157	1.09426	1.80352	0.575044	0.0428482	-0.310354	-0.439011
36.56	31.0261	1.30948	1.11871	1.84308	1.47194	-0.0157561	0.280931	-0.457643
36.54	31.1128	1.33384	0.983337	1.34034	1.03879	0.00156259	-0.00640343	0.649671
32.99	31.1679	1.30104	0.694562	0.478458	-0.723011	0.0254348	-0.159247	0.405253
30	31.2237	1.24896	0.341162	-0.379811	-2.06935	-0.004851	0.131965	-0.731244
29.99	31.3308	1.23438	0.0372392	-0.891295	-1.34017	-0.126266	-0.0206736	-0.330066
32.84	31.4544	1.21959	-0.230473	-1.02556	0.840831	0.280937	-0.205106	0.587186
34.27	31.5687	1.17429	-0.478993	-0.900395	2.25375	-0.426755	0.364093	0.271216
32.69	31.6541	1.07584	-0.715422	-0.681172	1.40106	0.560998	-0.233291	-0.40516
30	31.7093	0.925067	-0.910198	-0.461585	-0.845071	-0.584264	-0.0626724	-0.173989
30.83	31.8004	0.796295	-0.948324	-0.177136	-2.09493	0.476736	0.387503	0.335215
29.97	31.9102	0.673606	-0.840227	0.108662	-1.26745	-0.309515	-0.657935	-0.0464575
33.42	32.0429	0.560943	-0.599055	0.348209	0.632555	0.0829872	0.60247	-0.253546
34.96	32.1642	0.420382	-0.303539	0.450035	1.64954	0.151739	-0.154569	0.15381
33.65	32.2756	0.253051	0.00835034	0.425738	1.03103	-0.319014	-0.454049	0.199218
34.07	32.3855	0.0681397	0.309641	0.339738	-0.325512	0.382554	0.882064	-0.20741
30.66	32.481	-0.146495	0.552424	0.235427	-1.10288	-0.307	-0.816478	-0.137041
33.35	32.594	-0.355513	0.749214	0.200349	-0.75588	0.0935275	0.245787	0.304369
33.66	32.6867	-0.59809	0.830396	0.166694	0.00224238	0.205315	0.465028	-0.0602554
32	32.7686	-0.861903	0.800101	0.122596	0.490602	-0.480752	-0.803001	-0.243006
35.08	32.8701	-1.1122	0.700378	0.0795466	0.609996	0.644662	0.576743	0.273359
31.91	32.943	-1.39839	0.48183	-0.0731733	0.377187	-0.661083	-0.0686285	-0.0106337
30.92	33.0065	-1.69733	0.19287	-0.293402	0.0136222	0.561011	-0.239255	-0.28197
30.12	33.0494	-2.01622	-0.139444	-0.520542	-0.388857	-0.344431	0.210682	0.288262
29.46	33.0902	-2.32974	-0.442822	-0.617732	-0.607228	0.0689701	0.00440898	0.262917
28.85	33.1468	-2.61226	-0.646252	-0.474829	-0.380257	0.21781	-0.0783716	-0.550629
29.64	33.2471	-2.82993	-0.687577	-0.0719969	0.24874	-0.520412	-0.185448	-0.197743
32.34	33.3607	-3.01492	-0.610856	0.390223	0.650369	0.715236	0.388749	0.6191
30.17	33.4184	-3.24103	-0.521975	0.628274	0.335722	-0.71495	-0.172435	0.0519151
29.96	33.4687	-3.45352	-0.369397	0.643852	-0.154857	0.594351	-0.221399	-0.394838
29.88	33.5249	-3.63327	-0.143429	0.48172	-0.286695	-0.404445	0.419315	0.00966561
29.99	33.5782	-3.7852	0.128087	0.201423	-0.135409	0.183425	-0.245671	0.118677
30.34	33.6475	-3.88569	0.443057	-0.0744511	-0.0210095	0.0277972	-0.151921	0.0655446
30.37	33.7259	-3.93907	0.758908	-0.282026	-0.102844	-0.222324	0.387813	0.0655645
30.15	33.8154	-3.9417	1.03721	-0.386403	-0.128754	0.367414	-0.256113	-0.239152
30.06	33.9171	-3.89174	1.23778	-0.394427	0.131951	-0.457359	-0.151267	-0.203758
33.04	34.0348	-3.78658	1.32321	-0.346808	0.433996	0.448591	0.433918	0.432342
30.83	34.1186	-3.68079	1.20132	-0.359235	0.227708	-0.336736	-0.344125	0.194361
30.78	34.1854	-3.556	0.893464	-0.375881	-0.306389	0.216621	0.0692513	-0.482897
30.6	34.2754	-3.36753	0.476994	-0.264725	-0.490818	-0.131832	0.181217	-0.0943856
30.56	34.372	-3.13284	-0.0331761	-0.0246419	-0.153941	0.0623291	-0.35476	0.397068
32.06	34.4701	-2.85827	-0.599758	0.303213	0.32487	-0.00553787	0.400971	0.02271
31.29	34.587	-2.52661	-1.14981	0.660277	0.466185	-0.0448077	-0.269768	-0.277101
31.92	34.7185	-2.14494	-1.63959	0.909269	0.0853895	0.0533448	-0.0919198	-0.0652522
32.13	34.8528	-1.73031	-2.04242	0.899836	-0.461385	-0.0336851	0.494793	0.132541
30.6	34.9778	-1.29973	-2.33444	0.556588	-0.566966	0.00468827	-0.648489	0.171247
32.43	35.1039	-0.84635	-2.46813	-0.0453055	-0.00239567	0.0323241	0.403841	0.00574952
32.09	35.2178	-0.387613	-2.43144	-0.754464	0.665895	-0.0614545	0.15299	-0.346613
32.44	35.3453	0.10088	-2.17538	-1.30006	0.72883	0.0887336	-0.656966	-0.0138297
33.55	35.4815	0.609925	-1.70948	-1.49048	-0.0366813	-0.146823	0.700219	0.48186
33.48	35.6141	1.12217	-1.07312	-1.24571	-0.946288	0.241655	-0.226307	-0.0615109
34.48	35.7706	1.66244	-0.273323	-0.557752	-0.925771	-0.360535	-0.409188	-0.553804
40.16	35.9628	2.23599	0.635585	0.388529	0.114548	0.413871	0.643537	0.0747927
42.28	36.1347	2.77367	1.49268	1.1935	0.997634	-0.410751	-0.405628	0.480241
44.7	36.2711	3.25009	2.19175	1.56536	0.819493	0.399388	0.0234637	0.0102158
44.16	36.3567	3.64347	2.6556	1.39214	-0.124593	-0.318549	0.293775	-0.345253
43.65	36.4216	3.9838	2.89747	0.834912	-0.691247	0.23488	-0.278479	0.0184442
43.74	36.4797	4.28597	2.93607	0.15433	-0.359299	-0.157634	0.037888	0.254969
43.95	36.5379	4.55692	2.79368	-0.397699	0.267374	0.0934291	0.137857	-0.022337
43	36.587	4.78656	2.48269	-0.676329	0.330986	-0.0486166	-0.0751486	-0.193774
42.99	36.6349	4.98327	2.04614	-0.633182	-0.128831	0.0427498	-0.112647	0.0350292
42.76	36.6949	5.16057	1.53621	-0.342959	-0.349536	-0.0918545	0.174973	0.135468
42.81	36.7468	5.29547	0.959169	-0.0249212	0.00688691	0.164183	-0.0409045	-0.101579
42.48	36.7668	5.36178	0.3198	0.111765	0.473404	-0.20616	-0.155443	-0.0417465
42.91	36.7618	5.36823	-0.327685	0.0220213	0.444526	0.245726	0.317729	0.246005
40.26	36.7364	5.32472	-0.920448	-0.198949	-0.112309	-0.22721	-0.227305	-0.0212965
40.05	36.7454	5.29507	-1.33849	-0.308937	-0.523334	0.144771	-0.0671241	-0.282221
39.99	36.7927	5.28728	-1.5527	-0.200808	-0.416698	-0.0844591	0.22555	-0.0373615
40.78	36.8569	5.2787	-1.60129	0.0705555	-0.038965	0.0204651	-0.199301	0.213894
41.51	36.9293	5.25878	-1.52882	0.379359	0.229732	0.0299413	0.0423342	0.0924109
41.51	37.0027	5.21822	-1.3886	0.571917	0.262648	-0.0678696	0.0882028	-0.190747
41.56	37.0648	5.14256	-1.2409	0.524213	0.16927	0.0959296	-0.0934387	-0.165242
41.52	37.1084	5.02438	-1.12784	0.219745	0.0775956	-0.0830468	0.0482128	0.248159
40.77	37.1473	4.88017	-1.04792	-0.213868	-0.000364195	0.0529625	0.013248	0.294175
39.98	37.1907	4.72239	-0.990587	-0.593423	-0.151484	-0.012635	-0.0356102	-0.349999
39.99	37.2499	4.56551	-0.93482	-0.750043	-0.320262	-0.0434573	-0.00524996	-0.406888
40.67	37.3282	4.41445	-0.867423	-0.61322	-0.294205	0.0812981	0.0183782	0.465658
40.79	37.4233	4.26644	-0.785174	-0.240734	0.0284059	-0.124679	-0.0160269	0.425009
41.4	37.5112	4.09462	-0.711418	0.189418	0.400874	0.161746	-0.0251031	-0.662797
41.77	37.5968	3.9041	-0.625938	0.530302	0.498687	-0.161889	0.117492	-0.332088
42.4	37.6905	3.70605	-0.497398	0.682515	0.161447	0.113393	-0.171605	0.872182
41	37.7842	3.49242	-0.319669	0.584322	-0.434461	-0.0268928	0.0681381	0.133903
40.01	37.8923	3.27903	-0.0632837	0.292689	-0.717931	-0.0748933	0.197641	-1.00474
40.5	38.0383	3.09022	0.296583	-0.0738176	-0.323326	0.124047	-0.490016	0.0728814
42.9	38.2011	2.89977	0.704355	-0.462929	0.356542	-0.155116	0.419338	0.954222
41.5	38.3361	2.65421	1.05699	-0.858573	0.596353	0.127107	0.0298324	-0.372996
40.13	38.3566	2.26161	1.22881	-1.21073	0.248488	0.138361	-0.392579	-0.699772
42.5	38.4744	1.95232	1.49408	-0.979301	0.286005	-0.549736	0.7055	1.11913
41.48	38.6318	1.66675	1.76634	-0.254391	0.169014	0.799564	-1.22861	-0.287687
41.1	38.7681	1.33552	1.92028	0.615581	-0.749798	-0.771753	1.40335	-1.70504
42.77	38.875	0.946743	1.90851	1.30835	-1.55025	0.460435	-0.466299	1.65128
42.77	38.9538	0.501821	1.71908	1.5871	-0.719975	0.175713	-1.39304	1.89875
42.27	39.0133	0.0126086	1.37399	1.37531	1.60255	-1.05087	3.04248	-3.06748
41	39.0692	-0.501393	0.917936	0.759144	3.01588	2.06707	-2.95954	-1.57114
41.69	39.0976	-1.06224	0.357315	-0.108022	1.26724	-3.09197	0.562401	4.44487
41.75	39.0457	-1.71981	-0.31638	-1.01043	-2.5817	4.04104	3.00518	0.786121
14.75	38.9723	-2.39578	-0.9248	-1.47124	-4.16516	-4.53317	-4.86962	-5.25994
41.45	39.1769	-2.76205	-1.03022	-0.902872	-0.806269	4.16187	3.09334	0.439659
40	39.308	-3.19681	-1.10664	-0.186727	3.17528	-3.2428	0.5669	4.51606
36.18	39.3394	-3.73492	-1.24182	0.210956	3.48127	2.21635	-3.01616	-1.01105
32.59	39.3383	-4.29853	-1.34542	0.251312	0.382885	-1.15618	3.02317	-3.23366
30.73	39.3559	-4.82392	-1.33301	0.0806263	-2.49469	0.200479	-1.21241	1.1655
31.71	39.4037	-5.2904	-1.18128	-0.118232	-2.44142	0.498369	-0.774431	1.94574
32.26	39.5009	-5.6735	-0.887141	-0.177881	-0.193979	-0.940273	1.4881	-0.964402
33.19	39.5971	-6.0258	-0.557221	-0.118901	1.40879	1.05333	-1.00896	-0.997072
34.47	39.674	-6.366	-0.259732	0.0286467	1.07569	-0.811823	0.363274	0.450938
34.19	39.7896	-6.62961	0.0456148	0.316012	0.144449	0.312472	-0.212904	0.452239
34.19	39.9603	-6.80206	0.328962	0.614024	-0.0996161	0.162542	0.177954	0.0570684
33.1	39.9917	-7.09233	0.309931	0.476496	-0.228751	-0.410539	0.205037	-0.405694
32.56	40.0325	-7.33867	0.19093	0.17548	-0.303115	0.559256	-0.518056	0.0569683
32.3	40.1106	-7.50383	0.0570005	-0.0954014	-0.370504	-0.694759	0.3624	0.279011
32.48	40.224	-7.58769	-0.0616452	-0.257149	-0.324852	0.755816	0.0715899	-0.313769
31.21	40.3497	-7.61521	-0.172263	-0.333896	0.0119427	-0.767539	-0.47835	-0.159789
34.33	40.4876	-7.58964	-0.263818	-0.364742	0.55254	0.705844	0.500406	0.497241
31.96	40.5912	-7.56321	-0.381183	-0.447724	0.722934	-0.560713	-0.107118	-0.074893
32.1	40.6769	-7.51923	-0.479966	-0.520644	0.264996	0.407161	-0.284628	-0.466555
32.5	40.7589	-7.44124	-0.50988	-0.474763	-0.504869	-0.253886	0.386757	0.369735
32.5	40.8456	-7.31887	-0.434785	-0.234055	-0.917098	0.109221	-0.175934	0.330839
32.44	40.9442	-7.14348	-0.233453	0.203173	-0.512413	0.0169659	-0.127952	-0.628957
35.68	41.0781	-6.89142	0.110527	0.752273	0.440086	-0.167067	0.207914	-0.142923
38.52	41.2021	-6.61454	0.50185	1.13801	0.941288	0.29551	-0.119535	0.683027
37	41.2931	-6.3409	0.865488	1.1509	0.49453	-0.341736	0.0797086	-0.0224065
36.78	41.3694	-6.05172	1.18957	0.783514	-0.320488	0.353706	-0.0500511	-0.552352
36.78	41.4539	-5.72202	1.47383	0.168119	-0.654156	-0.345603	-0.0143643	0.179238
37.88	41.5396	-5.35922	1.67985	-0.528911	-0.35312	0.315614	0.102363	0.334777
37	41.6373	-4.95251	1.79183	-1.08974	0.136014	-0.274449	-0.17032	-0.251598
38	41.7493	-4.50109	1.78542	-1.34969	0.319311	0.205578	0.120232	-0.137466
38.7	41.8666	-4.01763	1.62569	-1.25281	0.142077	-0.132968	0.0139366	0.202795
39	41.9878	-3.50724	1.29795	-0.831425	-0.0469585	0.0653924	-0.151998	-0.0415737
39.59	42.1056	-2.98219	0.794297	-0.213999	-0.0395544	-0.0247109	0.181229	-0.11281
40.48	42.1907	-2.47721	0.102618	0.40324	0.00529997	0.0424569	-0.0585724	0.181322
40.15	42.2521	-1.9836	-0.708277	0.916783	0.00446124	-0.0520824	-0.0159731	0.103199
40.5	42.3289	-1.45831	-1.50666	1.31052	0.0510724	0.0582191	0.0314882	-0.218639
40.98	42.4435	-0.877143	-2.18254	1.53261	0.0916252	-0.102524	-0.100603	-0.137917
41.16	42.5965	-0.242596	-2.675	1.46684	-0.0664067	0.116325	0.117719	0.147506
40.73	42.7659	0.415467	-2.97839	0.978867	-0.407859	-0.140127	-0.134054	0.0734282
40.47	42.9122	1.04713	-3.12578	0.0224647	-0.526577	0.172101	0.0930319	-0.115261
40.6	43.0234	1.63508	-3.11216	-1.20249	0.0428614	-0.131293	0.149354	0.0865155
41.27	43.1534	2.23444	-2.84936	-2.236	1.06165	0.0388591	-0.369595	0.186393
42.16	43.3035	2.8441	-2.33476	-2.70875	1.24337	0.0369396	0.236137	-0.370575
42.58	43.4543	3.43953	-1.61827	-2.43174	-0.154017	-0.0841851	0.200948	-0.227187
43.77	43.6275	4.03966	-0.718091	-1.36973	-1.8944	0.0955493	-0.568873	0.727263
47.44	43.8388	4.65562	0.316181	0.242521	-1.92991	-0.119926	0.434147	0.0748963
52.18	44.0759	5.26549	1.37172	1.9024	0.167956	0.0984432	0.080091	-1.19229
57.4	44.3057	5.82246	2.29417	3.00904	2.40082	-0.060079	-0.639658	0.152914
61.48	44.4682	6.25171	2.9099	3.08864	2.29385	0.0459455	0.810168	1.59615
55.33	44.5266	6.50989	3.13094	2.09237	-0.189862	0.099	-0.155574	-0.322363
50.1	44.5759	6.70249	3.10214	0.579089	-2.2707	-0.238054	-0.637391	-1.58009
53	44.6891	6.91181	2.96198	-0.794061	-1.81322	0.249328	0.771873	0.489404
54.01	44.8096	7.07773	2.67072	-1.71504	0.210215	-0.209707	-0.321132	1.23951
53.32	44.9112	7.16971	2.22176	-2.03958	1.52185	0.162362	-0.237595	-0.556216
52.77	45.0084	7.20266	1.67148	-1.75599	1.15655	-0.0999166	0.505641	-0.829441
53	45.0899	7.16471	1.04986	-1.0627	-0.0392388	0.0326356	-0.363045	0.471346
52.69	45.1547	7.0561	0.402861	-0.230302	-0.692276	0.0585751	0.0528465	0.526493
51.76	45.2016	6.878	-0.222346	0.484321	-0.465335	-0.150999	0.165998	-0.24509
51.64	45.219	6.62273	-0.790306	0.90804	-0.0749988	0.270033	-0.131673	-0.295091
51.76	45.2354	6.32783	-1.21567	1.06655	0.0145108	-0.356079	0.0612266	0.0595492
51.48	45.3005	6.05277	-1.40734	1.08608	0.0458208	0.345993	-0.159721	0.161418
50.5	45.3849	5.7689	-1.41371	0.945703	0.169845	-0.32148	0.18448	-0.0415339
50.54	45.4426	5.42821	-1.33107	0.589339	0.238755	0.304758	0.00292754	-0.12241
49.11	45.4769	5.03681	-1.19441	0.0913652	0.153966	-0.243808	-0.232527	0.133026
49.3	45.5001	4.61317	-1.01936	-0.408629	-0.0588514	0.158343	0.357198	0.131314
47.4	45.5129	4.16456	-0.829944	-0.782179	-0.264937	-0.036845	-0.230584	-0.209061
47.29	45.5405	3.72445	-0.616367	-0.904386	-0.240838	-0.110696	-0.0872008	-0.0741632
48.22	45.5765	3.29165	-0.409827	-0.781291	-0.0241044	0.233548	0.325682	0.200383
47.2	45.6059	2.85528	-0.249668	-0.502714	0.178411	-0.306754	-0.312046	-0.00864589
47.9	45.6419	2.43431	-0.13076	-0.143485	0.261362	0.327953	0.0971891	-0.121553
47.6	45.6852	2.03456	-0.0548201	0.199094	0.159139	-0.308833	0.124868	0.0412707
47.61	45.7399	1.66464	-0.0143365	0.447641	-0.0946674	0.245634	-0.216831	0.0176819
47.49	45.8052	1.32725	-0.00400065	0.549961	-0.343366	-0.163655	0.131209	-0.0625822
47.32	45.8822	1.02611	-0.0139542	0.497323	-0.355729	0.0653505	0.0110772	0.0713529
47.31	45.972	0.763981	-0.0337053	0.318565	-0.0427663	0.019285	-0.102595	0.0244676
46.94	46.0725	0.539185	-0.0578084	0.0630898	0.368435	-0.0918336	0.0652531	-0.180416
46.91	46.1806	0.348124	-0.0838236	-0.209644	0.477399	0.128459	0.0192064	0.0276407
46.28	46.2827	0.175313	-0.122308	-0.452017	0.0959881	-0.124798	-0.0559575	0.25149
45.57	46.3808	0.0224459	-0.159651	-0.589878	-0.42498	0.10176	0.0364153	-0.072122
44.99	46.4901	-0.0946794	-0.164003	-0.550479	-0.522863	-0.068756	0.019676	-0.286492
45.75	46.6133	-0.174533	-0.12567	-0.33799	-0.0910925	0.00806989	-0.0979529	0.0917696
46.99	46.7401	-0.230889	-0.0613072	-0.0395124	0.39471	0.0523134	0.0900457	0.267884
46.71	46.8521	-0.286844	-0.00163642	0.223156	0.426892	-0.0916822	0.0284292	-0.123626
46.88	46.9558	-0.338129	0.057431	0.393307	0.0680415	0.128091	-0.120494	-0.185348
46.91	47.0549	-0.382893	0.119284	0.450663	-0.254579	-0.157507	0.0962818	0.147392
47	47.1415	-0.431714	0.173025	0.393261	-0.26843	0.184093	0.0350096	0.0963383
47.07	47.216	-0.485691	0.220984	0.265827	-0.0366099	-0.182701	-0.126047	-0.103814
47.17	47.2868	-0.536846	0.27734	0.138168	0.182038	0.157935	0.101888	0.0057948
47.29	47.349	-0.591197	0.338455	0.0437756	0.179755	-0.108323	0.0177565	0.0182818
47.32	47.4075	-0.644526	0.41046	0.00178894	0.0299975	0.0503412	-0.109324	-0.0501729
47.17	47.4638	-0.695912	0.492119	-0.00504784	-0.08162	0.00452236	0.0838737	0.0858072
47.03	47.5092	-0.755801	0.565451	-0.0278719	-0.0911839	-0.0427049	0.037089	0.0461532
47.03	47.5471	-0.820946	0.627728	-0.0871178	-0.0274018	0.0770806	-0.108297	-0.155849
47.08	47.5839	-0.884842	0.679098	-0.174095	0.0384682	-0.105273	0.0542503	0.00230074
47.09	47.6105	-0.95763	0.698351	-0.280047	0.0352261	0.122954	0.0695149	0.193208
47	47.6185	-1.04794	0.669104	-0.364102	0.0108279	-0.0990259	-0.104907	-0.0363626
47.09	47.633	-1.12801	0.621966	-0.32254	0.0892724	0.0490697	0.0435754	-0.15019
46.95	47.6517	-1.19945	0.551783	-0.134049	0.127278	-0.0086991	0.00837163	0.00975823
46.99	47.6585	-1.27942	0.433897	0.141666	-0.0595153	-0.00509587	-0.00448182	0.0908233
46.99	47.6601	-1.36026	0.277754	0.443745	-0.281941	0.00918995	0.0150899	0.0934158
46.88	47.6688	-1.42785	0.103985	0.695695	-0.203424	-0.0106042	-0.0734305	-0.0598063
46.87	47.6752	-1.49226	-0.0949778	0.779132	0.148221	-0.00379023	0.10682	-0.257019
46.65	47.6708	-1.56259	-0.32315	0.615229	0.399214	0.0429117	-0.0447393	0.094804
46.39	47.6492	-1.64513	-0.574086	0.212673	0.248877	-0.0830625	-0.0684438	0.448913
44.81	47.6122	-1.73572	-0.820073	-0.310184	-0.157598	0.146506	0.197021	-0.153561
43.01	47.5795	-1.80972	-1.00362	-0.747645	-0.356289	-0.205125	-0.190146	-0.568144
44.16	47.5802	-1.83368	-1.06431	-0.912469	-0.145474	0.210011	-0.0306945	0.252563
44.31	47.5866	-1.83673	-1.03156	-0.807707	0.0834292	-0.201485	0.220535	0.528587
43.95	47.5877	-1.83126	-0.925823	-0.500168	0.0598278	0.20102	-0.178582	-0.350853
44.19	47.5998	-1.80014	-0.737272	-0.0647472	-0.00969239	-0.20635	-0.0447562	-0.420334
46.54	47.6267	-1.74039	-0.481699	0.366528	0.0761581	0.182199	0.192843	0.374683
46.87	47.6398	-1.68435	-0.223177	0.617466	0.148366	-0.131869	-0.145577	0.251134
46.79	47.6397	-1.63305	0.0142428	0.6297	0.0456486	0.0924768	0.0077298	-0.285165
46.84	47.6344	-1.57756	0.22653	0.453742	-0.150097	-0.0551111	0.115102	-0.0730336
46.88	47.6352	-1.50564	0.418196	0.203199	-0.203599	0.0220057	-0.12646	0.150821
46.9	47.6471	-1.41189	0.586428	-0.0144941	-0.0326354	-0.0105818	0.00704917	-0.071049
47	47.6662	-1.30201	0.713662	-0.148902	0.162089	-0.000853581	0.0969003	-0.0122655
47.28	47.6729	-1.19877	0.764787	-0.219473	0.134162	0.0182787	-0.0886653	0.130439
47.2	47.6717	-1.0983	0.74481	-0.229112	-0.0247885	-0.0147884	0.0272668	-0.0920944
47.18	47.677	-0.985971	0.679034	-0.179267	-0.068641	-0.0122896	0.0259012	-0.121457
47.18	47.6798	-0.872094	0.565938	-0.121682	-0.00118803	0.0446367	-0.0639947	0.155196
47.14	47.6727	-0.765465	0.40924	-0.0957995	0.0232036	-0.0585354	0.0945393	0.0980073
47.02	47.6655	-0.655786	0.239707	-0.0841831	-0.0211418	0.0592248	-0.0674179	-0.170475
47.1	47.6652	-0.535525	0.0848187	-0.056926	-0.0467151	-0.0520265	-0.0318728	-0.0731017
47.28	47.6688	-0.408711	-0.046398	-0.0057647	-0.0100269	0.022633	0.121986	0.150411
47.2	47.6701	-0.282935	-0.153839	0.0618681	0.0436043	0.0302703	-0.131869	0.0459657
47.1	47.6728	-0.155124	-0.228374	0.144074	0.0612034	-0.0992191	0.0534411	-0.110431
47.48	47.6759	-0.0274095	-0.270845	0.219397	0.0105807	0.172022	0.0579301	-0.0434167
47.44	47.678	0.0977775	-0.2861	0.258375	-0.0661363	-0.236224	-0.128102	0.0725052
47.95	47.6815	0.22199	-0.277278	0.23934	-0.0803103	0.279378	0.113421	0.0610752
47.49	47.6785	0.335796	-0.261795	0.139436	-0.0160087	-0.291398	-0.0314442	-0.0552369
48	47.6734	0.443442	-0.24022	-0.0180416	0.0910533	0.278438	-0.0406531	-0.0622455
47.89	47.6653	0.54369	-0.217735	-0.192735	0.134337	-0.239466	0.0624311	0.0454095
47.93	47.6584	0.640939	-0.191601	-0.325215	0.0532942	0.180999	-0.0349579	0.0803185
47.89	47.6521	0.734868	-0.163494	-0.37005	-0.10396	-0.111007	-0.00422357	-0.0486113
47.89	47.6515	0.830973	-0.127754	-0.298261	-0.182611	0.0372345	0.0193309	-0.0955935
48.63	47.6635	0.936235	-0.0785846	-0.118949	-0.0880582	0.0173622	-0.02243	0.0457035
48.87	47.6795	1.04052	-0.0331186	0.094036	0.070955	-0.0632618	-0.00876357	0.0693746
49.49	47.6966	1.13914	-0.00234303	0.261309	0.145194	0.100757	0.0492676	-0.0406726
49.35	47.7144	1.23049	0.00885203	0.325922	0.0889339	-0.130939	-0.0555942	-0.044394
49.47	47.7312	1.31143	-0.00294693	0.266441	-0.0293296	0.15584	0.00775963	0.0264539
49.3	47.7498	1.38416	-0.0313956	0.112821	-0.0976062	-0.174081	0.0726805	0.0357667
48.88	47.7707	1.44828	-0.07098	-0.0775722	-0.081343	0.179489	-0.130236	-0.0173265
49.09	47.7895	1.49797	-0.120677	-0.243082	-0.0260695	-0.170758	0.100311	-0.0410636
49.09	47.8117	1.53829	-0.165266	-0.316007	0.0424699	0.151146	0.0312216	0.0243571
49.13	47.8364	1.56752	-0.197868	-0.271393	0.0856733	-0.131286	-0.19705	0.0320693
49.35	47.8601	1.58049	-0.217661	-0.132731	0.0606809	0.109775	0.253982	-0.0440541
48.93	47.8743	1.56726	-0.229721	0.040304	-0.0280911	-0.0795147	-0.111691	-0.0157028
49.29	47.8846	1.53355	-0.220118	0.202726	-0.0778682	0.0541235	-0.13737	0.0934877
49.3	47.8868	1.47512	-0.186911	0.303436	-0.0398087	-0.0321081	0.319039	-0.0150081
49.2	47.8858	1.39813	-0.117604	0.326584	0.0604293	0.0289578	-0.262631	-0.106909
49.5	47.8892	1.312	-1.96564e-05	0.281503	0.120662	-0.0489709	-0.0156709	0.062705
49.49	47.8941	1.2144	0.156805	0.172123	0.034157	0.0792247	0.298643	0.0802902
48.87	47.8976	1.10316	0.337609	0.0155151	-0.134356	-0.107601	-0.358594	-0.105209
49.2	47.9101	0.990222	0.537857	-0.142045	-0.173166	0.120471	0.137295	-0.0285456
49.18	47.9184	0.861556	0.716874	-0.292717	-0.0427187	-0.129112	0.168961	0.082876
49.15	47.9089	0.703487	0.835499	-0.418186	0.139297	0.156939	-0.297644	-0.00040797
49	47.9017	0.53921	0.904429	-0.436067	0.267385	-0.180084	0.215211	0.0265061
48.99	47.8981	0.372153	0.914649	-0.316558	0.175509	0.171014	-0.0500363	-0.0367047
48.47	47.8879	0.193294	0.845718	-0.0908831	-0.153973	-0.117279	-0.0746259	-0.145298
48.45	47.88	0.0140014	0.70757	0.202773	-0.404558	0.025357	0.137015	0.154786
48.44	47.8725	-0.165745	0.503034	0.481347	-0.276494	0.09135	-0.17198	0.210467
48	47.8675	-0.341642	0.245326	0.658701	0.180985	-0.218824	0.186176	-0.304763
48	47.8674	-0.509834	-0.048656	0.664665	0.528311	0.331606	-0.145626	-0.23389
47.88	47.8598	-0.682112	-0.376516	0.45128	0.336212	-0.417627	-0.0161199	0.449257
46.89	47.8357	-0.866199	-0.723814	0.0517117	-0.255388	0.487227	0.292805	0.233447
43.52	47.8091	-1.0435	-1.03611	-0.385474	-0.573833	-0.496792	-0.439962	-0.53032
45.08	47.8188	-1.16926	-1.2311	-0.663389	-0.206741	0.407107	0.261836	-0.187916
44.89	47.8351	-1.27391	-1.32933	-0.755866	0.312512	-0.276312	0.0698802	0.458508
44.51	47.8497	-1.36655	-1.33742	-0.669073	0.364066	0.139787	-0.317966	0.171161
44.52	47.8677	-1.44101	-1.24879	-0.426562	-0.014745	-0.0169447	0.351396	-0.367203
44.51	47.8937	-1.49215	-1.06436	-0.0872224	-0.28949	-0.0783855	-0.187045	-0.200464
45.92	47.9372	-1.50995	-0.788948	0.269445	-0.130253	0.112695	-0.0775307	0.282579
46.99	47.9792	-1.51659	-0.47456	0.511525	0.144047	-0.105064	0.231834	0.197888
46.42	48.0068	-1.52713	-0.165901	0.560353	0.1274	0.0852003	-0.171254	-0.196574
47.07	48.0313	-1.52981	0.130121	0.449247	-0.0836214	-0.0420607	0.0365455	-0.16879
47.12	48.0675	-1.50917	0.414662	0.264413	-0.118158	-0.0222126	0.0231003	0.120704
47.59	48.1121	-1.46974	0.664049	0.0644238	0.0746176	0.0661147	-0.028017	0.120725
47.8	48.1408	-1.43936	0.829523	-0.138176	0.163445	-0.0728447	0.0276423	-0.0744176
47.44	48.1566	-1.41578	0.908406	-0.287719	0.0137036	0.0710975	-0.00693867	-0.0270308
47.44	48.1737	-1.38337	0.925038	-0.321059	-0.152215	-0.0519792	0.0159432	0.0457631
47.45	48.2006	-1.33314	0.899964	-0.227084	-0.104959	0.00398879	-0.0696416	-0.0655877
47.5	48.2336	-1.27003	0.835772	-0.066731	0.0699141	0.0471513	0.070546	-0.0293775
47.76	48.2524	-1.21712	0.714181	0.0537779	0.104194	-0.08943	0.0153335	0.122669
47.85	48.2617	-1.17015	0.554351	0.0972759	-0.00196502	0.146185	-0.0859088	0.0514821
47.68	48.2726	-1.11687	0.388855	0.0825988	-0.0418242	-0.208189	0.0908795	-0.15523
47.69	48.2899	-1.0524	0.238532	0.0414262	0.042924	0.254738	-0.044462	-0.0803408
47.19	48.302	-0.98944	0.0985827	-0.0117636	0.0692785	-0.281692	-0.036009	0.173607
47.67	48.3109	-0.926402	-0.0224056	-0.0402861	-0.0499434	0.293828	0.121201	0.12501
46.77	48.3157	-0.864247	-0.120448	-0.0190547	-0.17061	-0.280462	-0.140508	-0.202138
47.68	48.3315	-0.786917	-0.176104	0.0730165	-0.0730357	0.235224	0.0655373	-0.146367
47.68	48.3456	-0.708872	-0.212055	0.175416	0.141594	-0.180015	0.0277885	0.193576
47.69	48.3503	-0.639326	-0.247874	0.220902	0.212875	0.13303	-0.0719907	0.176888
47.58	48.3416	-0.582726	-0.29384	0.173726	0.0506688	-0.0801138	0.0906904	-0.169377
47.51	48.3314	-0.52547	-0.334323	0.0624959	-0.138034	0.0396089	-0.0644785	-0.174758
47.49	48.3249	-0.461101	-0.360304	-0.0692505	-0.149536	-0.0213685	-0.00259145	0.150978
47.95	48.3219	-0.389258	-0.371387	-0.182867	-0.014858	0.0169949	0.0609146	0.165807
47.58	48.3176	-0.314854	-0.37381	-0.252469	0.0816431	-0.0224879	-0.0811328	-0.146484
47.66	48.3176	-0.231668	-0.360486	-0.248715	0.0624022	0.0330315	0.0627804	-0.154458
47.6	48.3203	-0.141266	-0.333535	-0.174086	-0.0122809	-0.0490092	-0.0300373	0.130556
47.67	48.3279	-0.0417033	-0.292188	-0.0498082	-0.0368027	0.0583498	-0.0146036	0.146892
47.99	48.3327	0.0583417	-0.248076	0.0746736	-0.0112228	-0.0565937	0.05477	-0.132821
48.5	48.341	0.165093	-0.194574	0.172809	0.0213492	0.0441618	-0.0636732	-0.127186
48.8	48.3498	0.27497	-0.135801	0.215114	0.00256509	-0.0251195	0.0257544	0.122077
48.87	48.3635	0.392127	-0.0672886	0.198172	-0.0371216	-0.000326529	0.0377093	0.119058
48.85	48.3798	0.513276	0.00593176	0.12416	-0.0414635	0.0225677	-0.0949251	-0.127881
49.4	48.3998	0.638399	0.0813599	0.013424	0.0104688	-0.041699	0.0955349	-0.120042
49.39	48.4195	0.762033	0.14961	-0.110894	0.0575427	0.0513292	-0.0320068	0.127685
49.44	48.4376	0.881488	0.205045	-0.21571	0.0410783	-0.046592	-0.0594853	0.128152
49.44	48.4532	0.994734	0.244578	-0.267523	-0.0226477	0.0309179	0.12738	-0.128342
49.6	48.4689	1.10387	0.271748	-0.238517	-0.0536395	-0.00153727	-0.114199	-0.129459
50.18	48.4912	1.21488	0.294728	-0.120778	-0.0109569	-0.0435385	0.014194	0.13718
50.43	48.5155	1.32154	0.305417	0.0430953	0.0251721	0.0855593	0.0866836	0.102015
50.33	48.5333	1.41346	0.290814	0.187989	-0.00882543	-0.110223	-0.114332	-0.148654
50.47	48.5504	1.49573	0.258416	0.278278	-0.0322049	0.120008	0.0771819	-0.0450652
50.88	48.5656	1.56637	0.209401	0.286963	0.0180377	-0.113921	-0.0156452	0.142235
50.6	48.5796	1.62542	0.148115	0.213361	0.0917399	0.0941935	-0.0303155	-0.00462837
50.51	48.5906	1.67053	0.0773518	0.0787775	0.0732164	-0.0590288	0.0547472	-0.118064
50.58	48.605	1.70829	0.010727	-0.0661841	-0.0465351	0.0137104	-0.0574555	0.0581216
49.93	48.6207	1.73613	-0.0501586	-0.184349	-0.162759	0.0277381	0.0299527	0.0608659
50.19	48.6367	1.75233	-0.104162	-0.248419	-0.131606	-0.0555248	0.01797	-0.094072
50.2	48.6601	1.76393	-0.141931	-0.238041	0.0662822	0.0571026	-0.0647061	0.011026
50.2	48.6785	1.7564	-0.181818	-0.186107	0.20906	-0.0416762	0.0521958	0.0662194
50.36	48.6861	1.72301	-0.231828	-0.118833	0.133694	0.030717	0.0412759	-0.0553898
49.93	48.6884	1.66932	-0.281431	-0.0350022	-0.0628805	-0.0166425	-0.113809	0.0167985
50.29	48.6874	1.59832	-0.320881	0.0661028	-0.171099	0.00507732	0.086314	0.0788622
49.97	48.6816	1.50896	-0.344722	0.174262	-0.097635	0.00538403	0.0425171	-0.107561
49.99	48.6745	1.406	-0.341334	0.278442	0.0696286	-0.00806018	-0.164377	-0.055988
50.15	48.663	1.28712	-0.309434	0.347362	0.144279	-0.0010534	0.159276	0.18782
49.84	48.6403	1.14658	-0.253177	0.345964	0.0582477	0.0350296	0.00695927	0.0106782
49	48.6151	0.995999	-0.156567	0.280098	-0.0383041	-0.0724031	-0.180288	-0.209912
49.46	48.6029	0.854233	-0.000129096	0.173963	-0.0231455	0.0940973	0.200205	0.0526533
49.4	48.5925	0.711111	0.192399	0.00962589	-0.0160885	-0.113064	-0.0782876	0.157133
49.46	48.5876	0.57175	0.407715	-0.196259	-0.0848266	0.131973	-0.0789837	-0.0934484
49.08	48.5898	0.438341	0.623359	-0.411942	-0.139921	-0.16713	0.135451	-0.111903
48.97	48.5833	0.294325	0.792103	-0.611996	-0.066295	0.214847	-0.0826258	0.085255
48.92	48.5698	0.142283	0.893204	-0.719876	0.169732	-0.248813	0.0285996	0.112249
49.32	48.551	-0.0146793	0.913954	-0.657507	0.35367	0.26267	-0.0225676	-0.0605047
48.82	48.5214	-0.180531	0.842446	-0.390028	0.204585	-0.234863	0.0516757	-0.116195
48.97	48.4962	-0.33631	0.703477	0.0887532	-0.201418	0.175607	-0.00438391	0.0885009
48.46	48.4883	-0.466147	0.522745	0.69099	-0.488661	-0.109652	-0.164619	0.0993896
49.42	48.4903	-0.577443	0.297409	1.21167	-0.377133	0.0111626	0.268422	-0.187667
48.85	48.4822	-0.69188	0.009954	1.41343	0.0720627	0.115284	-0.16846	-0.0869922
48.68	48.4666	-0.80702	-0.320976	1.17651	0.542864	-0.240394	-0.0873459	0.332436
48.3	48.4311	-0.935243	-0.684604	0.503575	0.597525	0.356774	0.33644	0.0291467
45.01	48.37	-1.08015	-1.0481	-0.425661	0.132331	-0.399605	-0.314601	-0.399592
44.82	48.32	-1.19849	-1.31697	-1.2556	-0.419964	0.373884	0.0594616	0.159989
43.25	48.28	-1.28738	-1.45073	-1.70477	-0.644191	-0.308475	0.185631	0.354748
43.1	48.266	-1.32732	-1.40626	-1.59467	-0.360251	0.201649	-0.251968	-0.357851
44.6	48.283	-1.31249	-1.17956	-0.957793	0.187204	-0.119661	0.0501605	-0.321598
47.29	48.3129	-1.26471	-0.82426	-0.0504954	0.502263	0.0395625	0.152185	0.444914
47.96	48.3291	-1.21547	-0.419434	0.776508	0.338575	0.0336455	-0.147049	0.228597
47.71	48.3328	-1.16588	-0.00887181	1.26899	-0.0318547	-0.057145	-0.0032385	-0.443041
48.44	48.3348	-1.10538	0.38188	1.32268	-0.227428	0.0316178	0.153229	-0.0972467
48.5	48.3269	-1.04325	0.709404	0.95794	-0.206321	0.043328	-0.154557	0.397235
[truncated: 341 more rows]
