# Supplementary material for: Forecasting regional carbon prices in china with a hybrid model based on quadratic decomposition and comprehensive feature screening
Source: PLoS One. 2025 Jun 30;20(6):e0326926. doi: 10.1371/journal.pone.0326926 (PMC12208498; doi:10.1371/journal.pone.0326926)
Supplement: S1 Data — (ZIP) [file pone.0326926.s001.zip › supplementary information/supplementary information/Original Data and Data Description/HB Data/HBactual_vs_predicted.xlsx]

## Sheet: Sheet1
True Value	Predicted Value
43.25	43.5991
43.1	43.2498
44.6	44.6735
47.29	47.0833
47.96	47.8259
47.71	47.8886
48.44	48.7515
48.5	48.7758
48.24	48.2726
48.39	47.8762
47.78	47.6157
48.84	48.9674
48.15	48.0475
48.14	48.0092
48.19	48.1935
48.41	48.4346
48.38	48.0548
48.12	47.9316
48.09	48.0268
47.99	47.5259
48.16	48.0266
48.29	48.4326
47.27	47.2228
47.96	47.4832
47.96	47.8559
48.03	47.8695
52.72	52.5479
50.78	50.2978
50.78	51.1149
50.2	50.1265
50.34	50.3634
50	49.7284
49.97	49.5222
48.79	48.4694
48.41	48.2317
48	48.1298
47.84	47.6497
47.84	48.1697
47.69	47.5822
47.54	48.079
47.97	47.4421
47.97	47.792
47.87	48.1192
47.01	46.5481
47.5	47.365
47.54	47.5446
47.5	47.5987
47.36	47.2468
47.4	47.5627
47.46	47.5095
46.99	46.8956
47.25	47.355
47.2	47.1156
47.2	47.4465
47	47.0409
47.18	47.1102
46.88	46.8745
47.82	47.7698
47.2	47.3192
47.04	46.7778
46.9	46.8364
46.79	46.9455
46.49	46.3315
46	46.0183
46.99	46.9647
46.5	46.2829
47.1	47.2347
46.99	46.9349
47.52	47.5287
47.25	46.9887
47.76	47.8921
47.17	47.1083
47.42	47.5628
47	47.1366
47	46.9925
46.98	46.6281
47.09	47.2282
47.18	47.1416
47.29	47.4549
47.35	47.4517
48.44	47.8209
46.99	47.0648
47	46.8375
46.99	46.8995
47	47.0744
47	46.9639
46.99	47.0569
46.95	46.7318
46.97	47.1022
46.45	46.5094
46.94	46.8304
47.76	47.801
46.98	46.8887
47.19	47.147
46.93	46.7679
46.54	46.3948
47	46.6797
46.88	46.9565
46.95	46.8632
46.97	46.9807
46.85	46.918
46.93	46.618
46.82	46.5705
46.82	46.8147
47.4	47.2929
46.02	46.3083
46.8	46.5117
46.81	46.8682
46.66	46.3446
46.95	46.8806
46.66	46.8062
46.49	46.2838
46.05	45.9295
46.2	46.0549
46.68	46.5791
46.95	47.0262
46.5	46.2269
46.58	46.4147
49.09	48.9559
48	47.4265
47.27	47.1889
46.85	46.9137
46.8	46.7707
46.98	47.0419
46.97	47.253
46.82	46.2642
46.82	46.8408
46.79	46.7093
46.82	46.363
46.8	46.5063
46	46.5434
46.6	46.3481
46.8	46.9005
46.75	47.0636
46.35	46.6244
46.59	46.4113
46.7	46.394
46.82	46.9813
47.5	47.146
46.64	46.4737
46.43	46.6126
46.58	47.1403
47.99	47.7034
46.87	46.5596
46.7	46.6682
47.64	47.6578
46.49	46.8807
46.25	46.2891
46.2	45.7869
45.99	46.0167
46	46.1734
45.98	46.0827
45.01	45.0406
45.05	45.0996
45.27	45.4485
44.01	44.0444
44.39	44.2574
45	44.8759
43.51	43.6017
43.24	43.4676
43.3	43.4432
43.1	43.1041
42.14	42.1444
42.88	42.8076
44.48	44.4112
42.71	43.1823
43.6	43.5821
44.32	44.3743
44.49	45.1898
44.84	44.7555
44.29	44.1109
43.98	44.1583
42.5	42.977
44.57	44.5176
44.84	44.8556
44.55	44.3453
44.55	44.4776
45.66	45.6405
44.81	44.9647
45.04	44.99
47.5	47.6078
43.42	43.2847
44.23	44.2488
44.13	44.3657
45	45.7106
47.1	47.2236
44.02	43.7674
44.33	44.6656
44.77	45.2604
44.48	45.0637
44.3	44.3827
44.25	44.4824
44.76	44.9026
44.36	44.7434
43.71	43.2934
41.6	41.4688
41.62	42.0997
41.93	41.9147
42.77	42.9481
42.99	43.4015
41.21	41.5503
42.78	43.088
44.04	44.1655
43.83	43.4596
42.77	42.9295
42.84	42.6364
41.99	42.3463
42.29	42.2436
42.17	41.8298
42.1	42.2435
41.57	41.7282
40.55	40.3964
38.73	38.9429
38.4	38.8036
41.77	41.9173
43.41	43.2465
40.81	40.5375
40.25	40.2717
38.66	38.9441
39.08	39.0252
41.36	41.5111
40.01	40.3743
39.9	40.1699
40.67	40.7254
40.71	41.0767
38.31	38.5943
38.49	38.8761
40.88	41.2321
41.03	41.2132
40.6	40.5638
40.92	40.8996
41.37	41.9084
40.6	40.686
40.56	40.3179
40.91	40.6853
40.8	40.717
40.99	41.077
38.07	37.8247
40.82	41.0373
40.57	41.0949
40.55	40.5872
40.48	40.7012
40.17	40.7176
40.03	39.8994
39.87	39.8881
40.84	40.4953
40.02	40.0174
40.65	41.217
40.88	40.7342
40.95	40.6602
40.93	40.8757
40.68	41.1026
40.8	40.7878
41.09	40.6975
40.97	41.0395
40.19	40.4277
40.74	40.475
40.63	41.0131
40.63	40.4064
40.83	40.3311
40.78	41.0069
40.96	41.1697
40.87	40.7183
40.9	40.9254
41	41.587
40.99	40.8368
41.02	40.6803
40.92	41.1321
40.96	41.3188
40.83	40.7622
40.99	41.1573
40.99	41.0546
41.19	41.5748
40.95	41.0322
41.26	41.2963
41.02	41.5338
41.01	41.0583
41.16	41.1952
41.39	41.0262
41.34	41.8949
41.43	41.3933
41.84	41.9428
41.81	41.7328
41.34	41.1502
43.92	43.9057
41.72	41.9082
41.92	42.2664
42.1	42.5622
42.63	42.3322
43.22	43.0376
42.27	42.4935
45.29	45.1591
42.39	42.6123
41.33	41.5466
40.3	40.3733
41.63	41.7931
41.64	41.4391
40.64	40.7593
40.69	40.7757
41.16	41.1467
41.7	41.8143
41.01	41.3581
41.01	40.9281
41.64	41.5887
40.69	40.6872
41.1	41.2891
41.1	41.2173
41.3	41.5715
40.09	40.0101
41.3	41.4052
40.81	40.9822
39.79	39.8159
40.14	39.8761
40.06	40.2993
40.36	40.7592
40.54	40.4893
40.69	40.4713
40.69	40.9364
40.72	40.649
40.72	40.4367
40.87	41.006
40.99	40.5806
40.66	40.6705
40.94	41.2445
40.95	40.8028
41.25	41.08
41.01	41.0381
41.24	41.4257
43	43.0034
41.73	41.7465
41.53	41.0512
41.51	41.833
42.03	42.1263
41.41	41.2412
42.46	42.5639
42.46	42.6404
42.68	42.6043
42.52	42.3785
42.85	42.9702
42.29	42.4571
43.03	43.2998
42.35	42.3229
42.89	42.8481
42.63	42.6838
42.29	42.7255
42.33	41.7974
42.33	42.6114
42.15	42.1383
42.16	42.0806
