# Supplementary material for: Forecasting regional carbon prices in china with a hybrid model based on quadratic decomposition and comprehensive feature screening
Source: PLoS One. 2025 Jun 30;20(6):e0326926. doi: 10.1371/journal.pone.0326926 (PMC12208498; doi:10.1371/journal.pone.0326926)
Supplement: S1 Data — (ZIP) [file pone.0326926.s001.zip › supplementary information/supplementary information/Original Data and Data Description/HB Data/HBEA Closing Price.xlsx]

## Sheet: Sheet1
time	data
2014-04-04	26.62
2014-04-08	29.25
2014-04-09	27
2014-04-10	26
2014-04-11	24.89
2014-04-14	24.51
2014-04-15	26.1
2014-04-16	25.7
2014-04-17	25.7
2014-04-18	25.2
2014-04-21	25.4
2014-04-22	24.85
2014-04-23	24.6
2014-04-24	24.55
2014-04-25	24.5
2014-04-28	25
2014-04-29	24.5
2014-04-30	24.45
2014-05-05	24.36
2014-05-06	24.1
2014-05-07	23.96
2014-05-08	24
2014-05-09	23.76
2014-05-12	23.71
2014-05-13	24.17
2014-05-14	23.9
2014-05-15	24.3
2014-05-16	25
2014-05-19	36
2014-05-20	24.21
2014-05-21	24.24
2014-05-22	24.65
2014-05-23	24
2014-05-26	24.3
2014-05-27	24.1
2014-05-28	24
2014-05-29	24.23
2014-05-30	24.01
2014-06-03	24
2014-06-04	24.5
2014-06-05	23.98
2014-06-06	23.9
2014-06-09	23.95
2014-06-10	23.8
2014-06-11	23.8
2014-06-12	23.8
2014-06-13	23.7
2014-06-16	24
2014-06-17	23
2014-06-18	23
2014-06-19	23.25
2014-06-20	23
2014-06-23	23
2014-06-24	23.45
2014-06-25	25.16
2014-06-26	23.48
2014-06-27	23
2014-06-30	24.4
2014-07-01	22.88
2014-07-02	23.8
2014-07-03	24.3
2014-07-04	23.48
2014-07-07	23.19
2014-07-08	23.91
2014-07-09	23.3
2014-07-10	23.5
2014-07-11	24.3
2014-07-14	25
2014-07-15	24.5
2014-07-16	24.5
2014-07-17	24.05
2014-07-18	24.5
2014-07-21	23.65
2014-07-22	23.83
2014-07-23	23.65
2014-07-24	23.8
2014-07-25	23.25
2014-07-28	23.79
2014-07-29	24
2014-07-30	24
2014-07-31	23.92
2014-08-01	25
2014-08-04	25.4
2014-08-05	23.3
2014-08-06	25
2014-08-07	23.06
2014-08-08	23.08
2014-08-11	23.05
2014-08-12	23
2014-08-13	23
2014-08-14	24.9
2014-08-15	22.99
2014-08-18	23.88
2014-08-19	23.2
2014-08-20	23.6
2014-08-21	23.5
2014-08-22	23
2014-08-25	23.5
2014-08-26	23.9
2014-08-27	23.48
2014-08-28	23.5
2014-08-29	23.95
2014-09-01	23.98
2014-09-02	24.49
2014-09-03	23.99
2014-09-04	23.95
2014-09-05	24
2014-09-09	23.97
2014-09-10	24.05
2014-09-11	24.1
2014-09-12	24.29
2014-09-15	24.25
2014-09-16	24.3
2014-09-17	24.35
2014-09-18	24.5
2014-09-19	24.5
2014-09-22	24.5
2014-09-23	24.55
2014-09-24	24.55
2014-09-25	24.7
2014-09-26	24.65
2014-09-29	25.09
2014-09-30	25
2014-10-08	25.14
2014-10-09	25.79
2014-10-10	25.8
2014-10-13	25.7
2014-10-14	25.91
2014-10-15	25.87
2014-10-16	25.65
2014-10-17	25.9
2014-10-20	25.8
2014-10-21	25.99
2014-10-22	25
2014-10-23	25.4
2014-10-24	25.3
2014-10-27	25.2
2014-10-28	25.1
2014-10-29	25.3
2014-10-30	25.1
2014-10-31	25.22
2014-11-04	25.3
2014-11-05	25.3
2014-11-06	25.1
2014-11-07	25.2
2014-11-10	25
2014-11-11	24.8
2014-11-12	24.8
2014-11-13	24.9
2014-11-14	24.9
2014-11-17	24.6
2014-11-18	24.6
2014-11-19	24.8
2014-11-20	24.41
2014-11-21	24.15
2014-11-24	24.2
2014-11-25	24.05
2014-11-26	24.45
2014-11-27	24.3
2014-11-28	24.5
2014-12-01	25.2
2014-12-02	24.23
2014-12-03	25
2014-12-04	24.5
2014-12-05	24.35
2014-12-08	24.35
2014-12-09	24.5
2014-12-10	24.4
2014-12-11	24.35
2014-12-12	24.44
2014-12-15	24.35
2014-12-16	24.35
2014-12-17	24.32
2014-12-18	24.1
2014-12-19	24.2
2014-12-22	24.2
2014-12-23	24.98
2014-12-24	24.15
2014-12-25	24.38
2014-12-26	24.15
2014-12-29	24.5
2014-12-30	24.28
2014-12-31	24.2
2015-01-05	24.06
2015-01-06	24.17
2015-01-07	24.1
2015-01-08	24.6
2015-01-09	24.25
2015-01-12	24.25
2015-01-13	24.13
2015-01-14	24.19
2015-01-15	24.24
2015-01-16	24.08
2015-01-19	24.8
2015-01-20	24.07
2015-01-21	24.15
2015-01-22	24
2015-01-23	24.14
2015-01-26	24.13
2015-01-27	24.08
2015-01-28	24.08
2015-01-30	24.49
2015-02-02	24.2
2015-02-03	24.2
2015-02-04	24.09
2015-02-05	24.1
2015-02-06	24.12
2015-02-09	24.08
2015-02-10	24.1
2015-02-11	24.14
2015-02-12	24.14
2015-02-13	24.16
2015-02-16	24.16
2015-02-17	21.44
2015-02-25	21.44
2015-02-26	21.44
2015-02-27	21.44
2015-03-02	23.58
2015-03-03	24.21
2015-03-04	23.34
2015-03-05	25
2015-03-06	26.9
2015-03-09	27
2015-03-10	26
2015-03-11	26
2015-03-12	26
2015-03-13	26.8
2015-03-16	26.8
2015-03-17	26.8
2015-03-18	26.7
2015-03-19	26.9
2015-03-20	26.3
2015-03-23	26.79
2015-03-24	26.78
2015-03-25	26.3
2015-03-26	26
2015-03-27	25.85
2015-03-30	25.64
2015-03-31	26.41
2015-04-01	26.1
2015-04-02	25.9
2015-04-03	25.55
2015-04-07	25.58
2015-04-08	25.49
2015-04-09	26
2015-04-10	25.99
2015-04-13	25.55
2015-04-14	25.65
2015-04-15	25.65
2015-04-16	25.6
2015-04-17	25.5
2015-04-20	25.63
2015-04-21	25.6
2015-04-22	25.6
2015-04-23	26.48
2015-04-24	25.49
2015-04-27	26.35
2015-04-28	25.5
2015-04-29	26
2015-04-30	25.88
2015-05-04	26.35
2015-05-05	28.74
2015-05-06	28.69
2015-05-07	29.1
2015-05-08	28
2015-05-11	28.48
2015-05-12	27.2
2015-05-13	27.2
2015-05-14	26.88
2015-05-15	26.68
2015-05-18	26.45
2015-05-19	26.19
2015-05-20	25.55
2015-05-21	26
2015-05-22	26.98
2015-05-25	26.5
2015-05-26	26.1
2015-05-27	27.14
2015-05-28	25.6
2015-05-29	25.5
2015-06-01	25.35
2015-06-02	25.75
2015-06-03	25.5
2015-06-04	27.5
2015-06-05	26.25
2015-06-08	25.8
2015-06-09	25.8
2015-06-10	25.8
2015-06-11	25.7
2015-06-12	25.4
2015-06-15	25.3
2015-06-16	25.4
2015-06-17	25.2
2015-06-18	25.49
2015-06-19	25.45
2015-06-23	25.2
2015-06-24	25.2
2015-06-25	25.2
2015-06-26	25.19
2015-06-29	25.09
2015-06-30	25.78
2015-07-01	25.78
2015-07-02	26.5
2015-07-03	24.5
2015-07-06	25
2015-07-07	25.43
2015-07-08	25.2
2015-07-09	25.28
2015-07-10	25.99
2015-07-13	28.4
2015-07-14	28
2015-07-15	28.45
2015-07-16	28.03
2015-07-17	27.9
2015-07-20	27.89
2015-07-21	27.55
2015-07-22	27.29
2015-07-23	27.6
2015-07-24	27.5
2015-07-27	24.5
2015-07-28	24.99
2015-07-29	26.93
2015-07-30	25.98
2015-07-31	24.5
2015-08-03	25
2015-08-04	25.9
2015-08-05	24.74
2015-08-06	25.3
2015-08-07	25.5
2015-08-10	27
2015-08-11	26
2015-08-12	25.5
2015-08-13	25.45
2015-08-14	25.45
2015-08-17	26.69
2015-08-18	25.1
2015-08-19	27.49
2015-08-20	25.65
2015-08-21	25.8
2015-08-24	25.6
2015-08-25	25
2015-08-26	25
2015-08-27	25.45
2015-08-28	24.5
2015-08-31	24.5
2015-09-01	25.25
2015-09-02	24.7
2015-09-07	24.6
2015-09-08	24.6
2015-09-09	25
2015-09-10	24.9
2015-09-11	24.7
2015-09-14	24.8
2015-09-15	24.2
2015-09-16	24.5
2015-09-17	24.4
2015-09-18	24.4
2015-09-21	24
2015-09-22	23.85
2015-09-23	23.35
2015-09-24	23.2
2015-09-25	25.1
2015-09-28	24.45
2015-09-29	24.99
2015-09-30	26.96
2015-10-08	26.5
2015-10-09	23.5
2015-10-12	23.4
2015-10-13	23.3
2015-10-14	23.25
2015-10-15	23.15
2015-10-16	23.18
2015-10-19	23.11
2015-10-20	24.8
2015-10-21	23.15
2015-10-22	23.58
2015-10-23	23.2
2015-10-26	23.2
2015-10-27	23.15
2015-10-28	23.19
2015-10-29	23.15
2015-10-30	23.05
2015-11-02	23.2
2015-11-03	24.18
2015-11-04	23.1
2015-11-05	23.25
2015-11-06	23.16
2015-11-09	23.13
2015-11-10	22.55
2015-11-11	22.3
2015-11-12	22.55
2015-11-13	23.79
2015-11-16	23.15
2015-11-17	23.1
2015-11-18	23.01
2015-11-19	23.9
2015-11-20	23.05
2015-11-23	23.1
2015-11-24	23.13
2015-11-25	23.73
2015-11-26	23.2
2015-11-27	23.11
2015-11-30	23.11
2015-12-01	23.05
2015-12-02	23.01
2015-12-03	23.05
2015-12-04	22.18
2015-12-07	22.5
2015-12-08	22.95
2015-12-09	22.96
2015-12-10	23.2
2015-12-14	22.95
2015-12-15	23
2015-12-16	22.81
2015-12-17	22.55
2015-12-18	22.6
2015-12-21	22.41
2015-12-22	22.6
2015-12-23	22.79
2015-12-24	22.81
2015-12-25	22.86
2015-12-28	23.07
2015-12-29	22.24
2015-12-30	23.08
2015-12-31	24.4
2016-01-04	22.6
2016-01-05	21
2016-01-06	23.08
2016-01-07	23.7
2016-01-08	23
2016-01-11	23.7
2016-01-12	22.89
2016-01-13	22.9
2016-01-14	22.8
2016-01-15	22.8
2016-01-18	22.82
2016-01-19	22.81
2016-01-20	22.81
2016-01-21	22.64
2016-01-22	22.8
2016-01-25	22.5
2016-01-26	22.31
2016-01-27	22.51
2016-01-28	22.4
2016-01-29	22.2
2016-02-01	22.46
2016-02-02	23.4
2016-02-03	23
2016-02-04	21.4
2016-02-05	23.5
2016-02-15	23
2016-02-16	23.5
2016-02-17	23.41
2016-02-18	23.44
2016-02-19	23.46
2016-02-22	23.6
2016-02-23	23.4
2016-02-24	22.82
2016-02-25	23.36
2016-02-26	23.32
2016-02-29	23.45
2016-03-01	22.71
2016-03-02	22.68
2016-03-03	21.96
2016-03-04	22.06
2016-03-07	22.2
2016-03-08	22.25
2016-03-09	22.29
2016-03-10	22.2
2016-03-11	22.32
2016-03-14	22.12
2016-03-15	22.05
2016-03-16	21.68
2016-03-17	21.98
2016-03-18	22
2016-03-21	22.05
2016-03-22	22.07
2016-03-23	22.1
2016-03-24	22.05
2016-03-25	22.05
2016-03-28	21.92
2016-03-29	21.73
2016-03-30	21.9
2016-03-31	21.53
2016-04-01	22.07
2016-04-05	21.95
2016-04-06	21.95
2016-04-07	21.76
2016-04-08	21.77
2016-04-11	21.77
2016-04-12	21.75
2016-04-13	21.63
2016-04-14	21.55
2016-04-15	21.3
2016-04-18	20.01
2016-04-19	21
2016-04-20	20.09
2016-04-21	20.9
2016-04-22	20.01
2016-04-25	20
2016-04-26	18.25
2016-04-27	18.99
2016-04-28	18.49
2016-04-29	18.4
2016-05-03	17.14
2016-05-04	15.66
2016-05-05	16.6
2016-05-06	16.63
2016-05-09	18
2016-05-10	17.6
2016-05-11	17.25
2016-05-12	17.28
2016-05-13	17.43
2016-05-16	17.18
2016-05-17	17.24
2016-05-18	17.15
2016-05-19	16.97
2016-05-20	16.31
2016-05-23	15.78
2016-05-24	14.66
2016-05-25	15.73
2016-05-26	15.64
2016-05-27	15.5
2016-05-30	15.39
2016-05-31	15.33
2016-06-01	15.5
2016-06-02	15.58
2016-06-03	16.28
2016-06-06	16.61
2016-06-07	16.5
2016-06-08	15.79
2016-06-13	15.83
2016-06-14	16
2016-06-15	16.49
2016-06-16	16.07
2016-06-17	16.02
2016-06-20	16.42
2016-06-21	16.58
2016-06-22	16.51
2016-06-23	16.56
2016-06-24	16.07
2016-06-27	16.67
2016-06-28	16.6
2016-06-29	16.61
2016-06-30	16.7
2016-07-01	16.81
2016-07-04	16.6
2016-07-05	16.73
2016-07-06	16.73
2016-07-07	16.82
2016-07-08	16.84
2016-07-11	15.98
2016-07-12	14.98
2016-07-13	13.48
2016-07-14	12.13
2016-07-15	10.92
2016-07-18	10.81
2016-07-19	10.07
2016-07-20	10.59
2016-07-21	10.48
2016-07-22	10.38
2016-07-25	11.33
2016-07-26	12.46
2016-07-27	13.71
2016-07-28	14.34
2016-07-29	14.2
2016-08-01	14.06
2016-08-02	13.92
2016-08-03	13.78
2016-08-04	13.64
2016-08-05	13.5
2016-08-08	14.18
2016-08-09	14.78
2016-08-10	14.63
2016-08-11	14.8
2016-08-12	14.34
2016-08-15	14.2
2016-08-16	16.6
2016-08-17	14.09
2016-08-18	14.23
2016-08-19	14.58
2016-08-22	14.81
2016-08-23	14.99
2016-08-24	15.09
2016-08-25	14.94
2016-08-26	14.79
2016-08-29	14.64
2016-08-30	15.08
2016-08-31	15.44
2016-09-01	15.44
2016-09-02	15.14
2016-09-05	14.99
2016-09-06	14.85
2016-09-07	14.87
2016-09-08	14.72
2016-09-09	15.1
2016-09-12	15.28
2016-09-13	15.6
2016-09-14	15.7
2016-09-19	15.63
2016-09-20	15.85
2016-09-21	16
2016-09-22	15.85
2016-09-23	16.21
2016-09-26	16.6
2016-09-27	16.69
2016-09-28	16.7
2016-09-29	16.68
2016-09-30	16.69
2016-10-10	16.67
2016-10-11	16.79
2016-10-12	16.62
2016-10-13	16.68
2016-10-14	16.51
2016-10-17	16.35
2016-10-18	16.4
2016-10-24	15.78
2016-10-25	15.71
2016-10-26	15.55
2016-10-27	16.99
2016-10-28	16.82
2016-10-31	16.65
2016-11-01	16.48
2016-11-02	16.32
2016-11-03	16.16
2016-11-04	16
2016-11-07	15.84
2016-11-08	15.68
2016-11-09	16.49
2016-11-10	16.33
2016-11-11	16.17
2016-11-14	16.49
2016-11-15	16.93
2016-11-16	16.76
2016-11-17	17.14
2016-11-18	16.97
2016-11-21	17.05
2016-11-22	16.88
2016-11-23	16.72
2016-11-24	16.55
2016-11-25	16.55
2016-11-28	17.69
2016-11-29	17.96
2016-11-30	17.88
2016-12-01	18
2016-12-02	18.55
2016-12-05	19.2
2016-12-06	19.2
2016-12-07	18.82
2016-12-08	18.63
2016-12-09	18.44
2016-12-12	19.81
2016-12-13	19.61
2016-12-14	19.41
2016-12-15	19.61
2016-12-16	19.61
2016-12-19	19.61
2016-12-20	19.61
2016-12-21	19.61
2016-12-22	19.61
2016-12-23	19.61
2016-12-26	18.75
2016-12-27	19.4
2016-12-28	19.68
2016-12-29	19.06
2016-12-30	19.84
2017-01-03	19.44
2017-01-04	19.41
2017-01-05	18.6
2017-01-06	18.91
2017-01-09	18.52
2017-01-10	18.94
2017-01-11	18.79
2017-01-12	18.87
2017-01-13	18.7
2017-01-16	18.5
2017-01-17	18.5
2017-01-18	18.49
2017-01-19	18.29
2017-01-20	18.29
2017-01-23	18.5
2017-01-24	17.63
2017-01-25	18.68
2017-01-26	18.95
2017-02-03	18
2017-02-06	18.33
2017-02-07	18.03
2017-02-08	17.9
2017-02-09	18.15
2017-02-10	17.95
2017-02-13	17.29
2017-02-14	17.44
2017-02-15	17.63
2017-02-16	17.58
2017-02-17	17.52
2017-02-20	17.89
2017-02-21	17.83
2017-02-22	19.97
2017-02-23	17.63
2017-02-24	17.68
2017-02-27	17.65
2017-02-28	17.44
2017-03-01	17.48
2017-03-02	17.48
2017-03-03	17.21
2017-03-06	16.8
2017-03-07	17.72
2017-03-08	17.4
2017-03-09	18
2017-03-10	17.34
2017-03-13	17.26
2017-03-14	17.29
2017-03-15	17.32
2017-03-16	18
2017-03-17	17.3
2017-03-20	17.35
2017-03-21	17.31
2017-03-22	17
2017-03-23	16.86
2017-03-24	16.7
2017-03-27	16.99
2017-03-28	16.93
2017-03-29	16.54
2017-03-30	16.95
2017-03-31	16.6
2017-04-05	16.55
2017-04-06	16.55
2017-04-07	16.03
2017-04-10	16
2017-04-11	15.89
2017-04-12	15.3
2017-04-13	14.81
2017-04-14	14.59
2017-04-17	15.25
2017-04-18	15.34
2017-04-19	15.52
2017-04-20	15.54
2017-04-21	15.9
2017-04-24	16.08
2017-04-25	16.77
2017-04-26	16.96
2017-04-27	16.54
2017-04-28	16.29
2017-05-02	16.12
2017-05-03	15.84
2017-05-04	16.21
2017-05-05	16.2
2017-05-08	16.29
2017-05-09	16.5
2017-05-10	16.48
2017-05-11	16.23
2017-05-12	16.34
2017-05-15	16.33
2017-05-16	16.37
2017-05-17	16.4
2017-05-18	16.48
2017-05-19	16.85
2017-05-22	16.91
2017-05-23	16.91
2017-05-24	16.84
2017-05-25	16.92
2017-05-26	16.7
2017-05-31	16.71
2017-06-01	16.63
2017-06-02	16.28
2017-06-05	16.11
2017-06-06	16.09
2017-06-07	15.78
2017-06-08	15.81
2017-06-09	15.85
2017-06-12	15.94
2017-06-13	15.46
2017-06-14	15.65
2017-06-15	15.64
2017-06-16	15.65
2017-06-19	15.6
2017-06-20	15.4
2017-06-21	15.33
2017-06-22	14.71
2017-06-23	14.36
2017-06-26	13.9
2017-06-27	13.99
2017-06-28	13.68
2017-06-29	13.44
2017-06-30	13.58
2017-07-03	13.67
2017-07-04	14.07
2017-07-05	13.95
2017-07-06	14
2017-07-07	14
2017-07-10	13.92
2017-07-11	14
2017-07-12	13.8
2017-07-13	13.91
2017-07-14	13.9
2017-07-17	13.88
2017-07-18	13.65
2017-07-19	13.19
2017-07-20	12.88
2017-07-21	13.45
2017-07-24	13.48
2017-07-25	13.22
2017-07-26	13.32
2017-07-27	13.31
2017-07-28	13.11
2017-07-31	13.01
2017-08-01	12.28
2017-08-02	11.56
2017-08-03	11.26
2017-08-04	12.23
2017-08-07	12.29
2017-08-08	12.41
2017-08-09	12.43
2017-08-10	12.4
2017-08-11	12.56
2017-08-14	12.83
2017-08-15	12.45
2017-08-16	12.23
2017-08-17	12.3
2017-08-18	12.39
2017-08-21	12.31
2017-08-22	12.51
2017-08-23	12.7
2017-08-24	13.39
2017-08-25	12.71
2017-08-28	12.61
2017-08-29	12.63
2017-08-30	12.74
2017-08-31	12.76
2017-09-01	12.97
2017-09-04	12.76
2017-09-05	12.93
2017-09-06	12.94
2017-09-07	12.87
2017-09-08	12.88
2017-09-11	13.17
2017-09-12	13.01
2017-09-13	13.2
2017-09-14	13.1
2017-09-15	13.08
2017-09-18	13.1
2017-09-19	13.48
2017-09-20	13.01
2017-09-21	13.08
2017-09-22	13.05
2017-09-25	13.3
2017-09-26	13.25
2017-09-27	13.25
2017-09-28	13.5
2017-09-29	13.81
2017-10-09	13.51
2017-10-10	12.18
2017-10-11	13.4
2017-10-12	13.71
2017-10-13	14.61
2017-10-16	13.93
2017-10-17	14.3
2017-10-18	13.94
2017-10-19	14.35
2017-10-20	13.73
2017-10-23	13.69
2017-10-24	13.69
2017-10-25	13.82
2017-10-26	13.62
2017-10-27	13.84
2017-10-30	13.76
2017-10-31	13.96
2017-11-01	14.02
2017-11-02	14.27
2017-11-03	14.25
2017-11-06	14.39
2017-11-07	14.7
2017-11-08	14.72
2017-11-09	15.05
2017-11-10	15.94
2017-11-13	16.19
2017-11-14	16.2
2017-11-15	15.99
2017-11-16	16.01
2017-11-17	16.02
2017-11-20	15.95
2017-11-21	15.7
2017-11-22	15.1
2017-11-23	15.36
2017-11-24	15.27
2017-11-27	14.93
2017-11-28	15.14
2017-11-29	14.98
2017-11-30	14.88
2017-12-01	14.88
2017-12-04	15.33
2017-12-05	15.26
2017-12-06	15.17
2017-12-07	15.19
2017-12-08	15.16
2017-12-11	15.33
2017-12-12	15.49
2017-12-13	15.24
2017-12-14	15.21
2017-12-15	15.19
2017-12-18	15.05
2017-12-19	15.19
2017-12-20	15.32
2017-12-21	15.38
2017-12-22	15.45
2017-12-25	15.6
2017-12-26	15.62
2017-12-27	15.63
2017-12-28	15.52
2017-12-29	15.68
2018-01-02	15.23
2018-01-03	15.29
2018-01-04	15.02
2018-01-05	14.7
2018-01-08	15.01
2018-01-09	15.29
2018-01-10	15.42
2018-01-11	15.3
2018-01-12	15.33
2018-01-15	15.19
2018-01-17	14.76
2018-01-22	15.14
2018-01-23	16.55
2018-01-24	14.99
2018-01-25	14.99
2018-01-26	14.57
2018-01-29	14.93
2018-01-30	15.44
2018-01-31	15.14
2018-02-01	14.85
2018-02-05	14.64
2018-02-06	14.9
2018-02-07	14.93
2018-02-08	14.99
2018-02-09	15.02
2018-02-12	14.4
2018-02-23	14.72
2018-02-28	14.99
2018-03-01	14.07
2018-03-02	14.99
2018-03-05	14.98
2018-03-06	15.09
2018-03-09	15.46
2018-03-12	14.95
2018-03-14	14.98
2018-03-21	15.19
2018-03-22	15.51
2018-03-23	14.95
2018-03-26	15.24
2018-03-27	14.94
2018-03-28	15.17
2018-03-29	15.11
2018-03-30	14.89
2018-04-02	15.25
2018-04-03	15.6
2018-04-04	15.6
2018-04-09	15.76
2018-04-10	15.7
2018-04-11	15.07
2018-04-12	15.5
2018-04-13	15.74
2018-04-16	14.72
2018-04-17	15.45
2018-04-18	15.47
2018-04-19	15.99
2018-04-20	15.49
2018-04-23	15.54
2018-04-24	15.58
2018-04-25	15.57
2018-04-26	15.66
2018-04-27	15.53
2018-05-02	16
2018-05-03	15.96
2018-05-04	15.8
2018-05-07	15.65
2018-05-08	15.6
2018-05-09	15.55
2018-05-10	15.58
2018-05-11	15.64
2018-05-14	15.56
2018-05-15	15.56
2018-05-16	15.35
2018-05-17	15.59
2018-05-18	15.47
2018-05-21	15.5
2018-05-22	15.49
2018-05-23	15.55
2018-05-24	16.1
2018-05-25	16.1
2018-05-28	16.82
2018-05-29	16.97
2018-05-30	17.39
2018-05-31	17
2018-06-01	16.75
2018-06-04	16.94
2018-06-05	16.88
2018-06-06	16.57
2018-06-07	16.61
2018-06-08	16.76
2018-06-11	16.57
2018-06-12	16.5
2018-06-13	16.48
2018-06-14	16.5
2018-06-15	16.7
2018-06-19	16.8
2018-06-20	16.7
2018-06-21	16.74
2018-06-22	16.71
2018-06-25	16.8
2018-06-26	16.85
2018-06-27	16.85
2018-06-28	16.85
2018-06-29	17
2018-07-02	17.05
2018-07-03	17.29
2018-07-04	16.83
2018-07-05	17.45
2018-07-06	17.68
2018-07-09	18.15
2018-07-10	18.74
2018-07-11	19.19
2018-07-12	19.24
2018-07-13	20.22
2018-07-16	19.32
2018-07-17	19.32
2018-07-18	20
2018-07-19	20.13
2018-07-20	20.06
2018-07-23	20.46
2018-07-24	20.79
2018-07-25	21.85
2018-07-26	22.93
2018-07-27	23
2018-07-30	24.4
2018-07-31	24.56
2018-08-01	25.38
2018-08-02	25.09
2018-08-03	25.03
2018-08-06	25.65
2018-08-07	27.5
2018-08-08	28.15
2018-08-09	29
2018-08-10	29.7
2018-08-13	28.82
2018-08-14	29.3
2018-08-15	29.3
2018-08-16	29.31
2018-08-17	29.35
2018-08-20	28.64
2018-08-21	27.35
2018-08-22	27.66
2018-08-23	27.55
2018-08-24	27.58
2018-08-27	27.31
2018-08-28	26.7
2018-08-29	27.18
2018-08-30	26.85
2018-08-31	27.78
2018-09-03	27.39
2018-09-04	27.3
2018-09-05	27.35
2018-09-06	27.48
2018-09-07	27.2
2018-09-10	27.17
2018-09-11	27.73
2018-09-12	27.08
2018-09-13	27.43
2018-09-14	29.75
2018-09-17	28.88
2018-09-18	28.9
2018-09-19	27.48
2018-09-20	28.48
2018-09-21	27.3
2018-09-25	28
2018-09-26	28.34
2018-09-27	28.04
2018-09-28	28.2
2018-10-08	28.3
2018-10-09	28.3
2018-10-10	28.58
2018-10-11	28.58
2018-10-12	28.29
2018-10-15	29.98
2018-10-16	28.32
2018-10-17	28.54
2018-10-18	28.88
2018-10-19	29.41
2018-10-22	29.34
2018-10-23	29.35
2018-10-24	30.01
2018-10-25	30.38
2018-10-26	32.09
2018-10-29	28.88
2018-10-30	30.54
2018-10-31	30.92
2018-11-01	29.97
2018-11-02	29.9
2018-11-05	28.58
2018-11-06	28.7
2018-11-07	28.74
2018-11-08	28.11
2018-11-09	27.79
2018-11-12	28.25
2018-11-13	28.69
2018-11-14	28.93
2018-11-15	29.39
2018-11-16	29.21
2018-11-19	29.25
2018-11-20	28.2
2018-11-21	29.75
2018-11-22	32.71
2018-11-23	31.88
2018-11-26	30.17
2018-11-27	29.77
2018-11-28	31.71
2018-11-29	29.9
2018-11-30	29.58
2018-12-03	29.44
2018-12-04	29.89
2018-12-05	30.83
2018-12-06	30.83
2018-12-07	30.67
2018-12-10	29.8
2018-12-11	31.2
2018-12-12	29.98
2018-12-13	29.49
2018-12-14	29.69
2018-12-17	29.98
2018-12-18	29.79
2018-12-19	28.95
2018-12-20	29.98
2018-12-21	28.06
2018-12-24	29.97
2018-12-25	29.69
2018-12-26	30.68
2018-12-27	29.12
2018-12-28	31.28
2019-01-02	31.02
2019-01-03	29.44
2019-01-04	29.98
2019-01-07	28.98
2019-01-08	29.09
2019-01-09	28.86
2019-01-10	29.73
2019-01-11	31.11
2019-01-14	29.35
2019-01-15	29.3
2019-01-16	32.02
2019-01-17	31.04
2019-01-18	29.3
2019-01-21	29.3
2019-01-22	28.98
2019-01-23	30.74
2019-01-24	28.51
2019-01-25	30.34
2019-01-28	29.49
2019-01-29	28.65
2019-01-30	28.99
2019-01-31	29.6
2019-02-01	29.19
2019-02-11	30.99
2019-02-12	28.8
2019-02-13	28.8
2019-02-14	28.55
2019-02-15	28.97
2019-02-18	28.74
2019-02-19	28.71
2019-02-20	31.47
2019-02-21	28.4
2019-02-22	28.65
2019-02-25	28.44
2019-02-26	28.04
2019-02-27	28.83
2019-02-28	28.89
2019-03-01	28.5
2019-03-04	28.26
2019-03-05	29.9
2019-03-06	28.76
2019-03-07	28.79
2019-03-08	29.31
2019-03-11	28.55
2019-03-12	28.87
2019-03-13	27.81
2019-03-14	28.79
2019-03-15	28.79
2019-03-18	28.5
2019-03-19	28.52
2019-03-20	28.61
2019-03-21	28.6
2019-03-22	28.7
2019-03-25	28.39
2019-03-26	28.45
2019-03-27	28.56
2019-03-28	28.46
2019-03-29	28.46
2019-04-01	28.99
2019-04-02	28.55
2019-04-03	28.51
2019-04-04	28.64
2019-04-08	28.07
2019-04-09	27.61
2019-04-10	27.54
2019-04-11	28.5
2019-04-12	31.33
2019-04-15	28.58
2019-04-16	28.58
2019-04-17	29.48
2019-04-18	30.96
2019-04-19	28.5
2019-04-22	28.73
2019-04-23	29.64
2019-04-24	28.93
2019-04-25	28.38
2019-04-26	29.7
2019-04-29	29.9
2019-04-30	30.49
2019-05-06	32.88
2019-05-07	32.88
2019-05-08	32.98
2019-05-09	32.99
2019-05-10	33.95
2019-05-13	32.59
2019-05-14	32.99
2019-05-15	35.84
2019-05-16	35.82
2019-05-17	34.67
2019-05-20	35.45
2019-05-21	35.63
2019-05-22	35.71
2019-05-23	36.94
2019-05-24	36.88
2019-05-27	38.66
2019-05-28	40.88
2019-05-29	44.9
2019-05-30	46.9
2019-05-31	51.59
2019-06-03	52.43
2019-06-04	53.85
2019-06-05	50.72
2019-06-06	45.65
2019-06-10	41.09
2019-06-11	36.98
2019-06-12	33.78
2019-06-13	30.55
2019-06-14	28.65
2019-06-17	31.19
2019-06-18	34.31
2019-06-19	37.74
2019-06-20	34.79
2019-06-21	36.54
2019-06-24	36.99
2019-06-25	36.96
2019-06-26	37.62
2019-06-27	36.73
2019-06-28	38.48
2019-07-01	37.76
2019-07-02	38.23
2019-07-03	39.42
2019-07-04	39.01
2019-07-05	39.1
2019-07-08	38.55
2019-07-09	40.85
2019-07-10	40.65
2019-07-11	40.81
2019-07-12	39.53
2019-07-15	39.74
2019-07-16	39.67
2019-07-17	39.43
2019-07-18	39.16
2019-07-19	39.29
2019-07-22	39.25
2019-07-23	38.65
2019-07-24	38.9
2019-07-25	39.26
2019-07-26	38.9
2019-07-29	38.91
2019-07-30	38.7
2019-07-31	40.66
2019-08-01	38.6
2019-08-02	38.07
2019-08-05	38.08
2019-08-06	37.52
2019-08-07	38
2019-08-08	37.98
2019-08-09	37.84
2019-08-12	36.25
2019-08-13	35.27
2019-08-14	33.29
2019-08-15	33.53
2019-08-16	32.61
2019-08-19	33.51
2019-08-20	33.55
2019-08-21	33.55
2019-08-22	36.48
2019-08-23	36.33
2019-08-26	35.17
2019-08-27	35.17
2019-08-28	34.94
2019-08-29	34.57
2019-08-30	34.57
2019-09-02	34.93
2019-09-03	34.78
2019-09-04	34.89
2019-09-05	34.29
2019-09-06	33.31
2019-09-09	33.89
2019-09-10	33.5
2019-09-11	32.65
2019-09-12	32.99
2019-09-16	32.98
2019-09-17	32.95
2019-09-18	32.37
2019-09-19	32.65
2019-09-20	32.08
2019-09-23	32.6
2019-09-24	32.88
2019-09-25	32.97
2019-09-26	32.95
2019-09-27	32.85
2019-09-30	32.61
2019-10-08	33.42
2019-10-09	32.13
2019-10-10	32.43
2019-10-11	32.12
2019-10-14	32.95
2019-10-15	32.78
2019-10-16	32.98
2019-10-17	32.98
2019-10-18	33.22
2019-10-21	32.98
2019-10-22	32.3
2019-10-23	32.45
2019-10-24	32.45
2019-10-25	32.2
2019-10-28	31.04
2019-10-29	30.5
2019-10-30	30.07
2019-10-31	30.06
2019-11-01	30.95
2019-11-04	30.06
2019-11-05	29.6
2019-11-06	28.69
2019-11-07	29.64
2019-11-08	28.99
2019-11-11	28.16
2019-11-12	28.87
2019-11-13	30.79
2019-11-14	29.86
2019-11-15	28.1
2019-11-18	28.59
2019-11-19	27.52
2019-11-20	25.06
2019-11-21	25.76
2019-11-22	25.57
2019-11-25	25.3
2019-11-26	25.3
2019-11-27	25.15
2019-11-28	24.95
2019-11-29	24.74
2019-12-02	25.16
2019-12-03	25.21
2019-12-04	25.02
2019-12-05	25.17
2019-12-06	25.21
2019-12-09	25.3
2019-12-10	26.33
2019-12-11	27.14
2019-12-12	27.22
2019-12-13	27.29
2019-12-16	27.3
2019-12-17	27.33
2019-12-18	27.18
2019-12-19	26.8
2019-12-20	27.09
2019-12-23	27
2019-12-24	27.11
2019-12-25	27
2019-12-26	26.71
2019-12-27	26.98
2019-12-30	27.86
2019-12-31	26.66
2020-01-02	27.96
2020-01-03	26.93
2020-01-06	28.8
2020-01-07	27.03
2020-01-08	28.13
2020-01-09	27.88
2020-01-10	27.84
2020-01-13	27.46
2020-01-14	27.85
2020-01-15	27.44
2020-01-16	29.29
2020-01-17	27.49
2020-01-20	28.77
2020-01-21	28.4
2020-01-22	27.51
2020-01-23	27.34
2020-02-10	27.51
2020-02-11	27.51
2020-02-12	27.51
2020-02-13	27.51
2020-02-14	27.51
2020-02-17	27.51
2020-02-18	27.51
2020-02-19	27.51
2020-02-20	27.51
2020-02-21	27.51
2020-02-24	27.51
2020-02-25	27.51
2020-02-26	27.51
2020-02-27	27.51
2020-02-28	27.51
2020-03-02	27.51
2020-03-03	27.51
2020-03-04	27.51
2020-03-05	27.51
2020-03-06	27.51
2020-03-09	27.51
2020-03-10	27.51
2020-03-11	27.51
2020-03-12	27.51
2020-03-13	27.51
2020-03-16	27.51
2020-03-17	27.51
2020-03-18	27.51
2020-03-19	27.51
2020-03-20	27.51
2020-03-23	27.34
2020-03-24	25.79
2020-03-25	25.51
2020-03-26	27.38
2020-03-27	25.59
2020-03-30	25.5
2020-03-31	25.96
2020-04-01	25.89
2020-04-02	25.89
2020-04-03	25.71
2020-04-07	25.41
2020-04-08	25.95
2020-04-09	25.12
2020-04-10	24.49
2020-04-13	26.6
2020-04-14	25.97
2020-04-15	26.5
2020-04-16	27.76
2020-04-17	26.49
2020-04-20	25.85
2020-04-21	26.89
2020-04-22	26.24
2020-04-23	25.93
2020-04-24	25.56
2020-04-27	25.58
2020-04-28	27.58
2020-04-29	25.77
2020-04-30	25.93
2020-05-06	25.5
2020-05-07	25.95
2020-05-08	25.38
2020-05-11	25.49
2020-05-12	25.38
2020-05-13	25.48
2020-05-14	25.6
2020-05-15	25.73
2020-05-18	26.07
2020-05-19	25.78
2020-05-20	26.29
2020-05-21	25.78
2020-05-22	25.69
2020-05-25	25.23
2020-05-26	25.05
2020-05-27	25.29
2020-05-28	25.29
2020-05-29	25.29
2020-06-01	25.2
2020-06-02	25.07
2020-06-03	26.74
2020-06-04	24.73
2020-06-05	25.19
2020-06-08	25.1
2020-06-09	25.19
2020-06-10	25
2020-06-11	25.07
2020-06-12	25.01
2020-06-15	24.9
2020-06-16	24.88
2020-06-17	24.88
2020-06-18	24.75
2020-06-19	24.76
2020-06-23	24.87
2020-06-24	25.26
2020-06-29	25.1
2020-06-30	25.11
2020-07-01	26.39
2020-07-02	26.49
2020-07-03	28
2020-07-06	27.9
2020-07-07	27.69
2020-07-08	27.57
2020-07-09	27.42
2020-07-10	27.1
2020-07-13	27.81
2020-07-14	27.69
2020-07-15	27.71
2020-07-16	27.71
2020-07-17	27.7
2020-07-20	27.71
2020-07-21	27.78
2020-07-22	27.78
2020-07-23	27.8
2020-07-24	27.85
2020-07-27	27.84
2020-07-28	27.8
2020-07-29	27.88
2020-07-30	27.88
2020-07-31	27.8
2020-08-03	27.8
2020-08-04	27.8
2020-08-05	27.85
2020-08-06	27.8
2020-08-07	27.8
2020-08-10	27.84
2020-08-11	27.77
2020-08-12	27.87
2020-08-13	27.85
2020-08-14	27.85
2020-08-17	27.8
2020-08-18	28.99
2020-08-19	29.45
2020-08-20	29.35
2020-08-21	29.59
2020-08-24	29.2
2020-08-25	29.18
2020-08-26	29.1
2020-08-27	29.01
2020-08-28	29
2020-08-31	29
2020-09-01	29
2020-09-02	28.95
2020-09-03	28.8
2020-09-04	28.94
2020-09-07	28.96
2020-09-08	28.99
2020-09-09	29.09
2020-09-10	28.76
2020-09-11	29.28
2020-09-14	29.12
2020-09-15	29
2020-09-16	28.51
2020-09-17	28.98
2020-09-18	29
2020-09-21	29
2020-09-22	29.09
2020-09-23	29.19
2020-09-24	29.23
2020-09-25	29.3
2020-09-28	29.41
2020-09-29	29.6
2020-09-30	28.89
2020-10-09	27.37
2020-10-12	28.98
2020-10-13	28.92
2020-10-14	28.99
2020-10-15	29.3
2020-10-16	28.8
2020-10-19	28.9
2020-10-20	29.1
2020-10-21	29.12
2020-10-22	28.97
2020-10-23	29
2020-10-26	29
2020-10-27	28.99
2020-10-28	28.92
2020-10-29	29.4
2020-10-30	29.65
2020-11-02	29.41
2020-11-03	29.55
2020-11-04	29.39
2020-11-05	29.22
2020-11-06	29.68
2020-11-09	29.56
2020-11-10	29.39
2020-11-11	28.73
2020-11-12	29
2020-11-13	28.69
2020-11-16	28.5
2020-11-17	28.46
2020-11-18	28.4
2020-11-19	27.99
2020-11-20	27.99
2020-11-23	27.52
2020-11-24	27.26
2020-11-25	27.79
2020-11-26	28.04
2020-11-27	28.12
2020-11-30	27.49
2020-12-01	27.02
2020-12-02	27.69
2020-12-03	27.7
2020-12-04	27.77
2020-12-07	27.85
2020-12-08	27.78
2020-12-09	27.65
2020-12-10	27.57
2020-12-11	27.7
2020-12-14	27.75
2020-12-15	27.75
2020-12-16	27.83
2020-12-17	27.83
2020-12-18	27.78
2020-12-21	27.27
2020-12-23	26.24
2020-12-24	27.48
2020-12-25	27.84
2020-12-28	27.89
2020-12-29	28.15
2020-12-30	28.28
2020-12-31	27.99
2021-01-04	28.36
2021-01-05	28.35
2021-01-06	28.34
2021-01-07	28.32
2021-01-08	28.2
2021-01-11	27.8
2021-01-12	27.98
2021-01-13	27.98
2021-01-14	27.99
2021-01-15	28.46
2021-01-18	28.84
2021-01-19	27.83
2021-01-20	28.18
2021-01-21	28.86
2021-01-22	28.09
2021-01-25	28.48
2021-01-26	28.86
2021-01-27	31.66
2021-01-28	28.96
2021-01-29	28.93
2021-02-01	30.99
2021-02-02	29.94
2021-02-03	29.7
2021-02-04	29.66
2021-02-05	27.22
2021-02-08	28.99
2021-02-09	29.44
2021-02-10	29.35
2021-02-18	32.28
2021-02-19	34.21
2021-02-22	34.92
2021-02-23	36.56
2021-02-24	36.54
2021-02-25	32.99
2021-02-26	30
2021-03-01	29.99
2021-03-02	32.84
2021-03-03	34.27
2021-03-04	32.69
2021-03-05	30
2021-03-08	30.83
2021-03-09	29.97
2021-03-11	33.42
2021-03-12	34.96
2021-03-15	33.65
2021-03-16	34.07
2021-03-17	30.66
2021-03-18	33.35
2021-03-19	33.66
2021-03-22	32
2021-03-23	35.08
2021-03-24	31.91
2021-03-25	30.92
2021-04-16	30.12
2021-04-20	29.46
2021-04-22	28.85
2021-04-23	29.64
2021-05-10	32.34
2021-05-11	30.17
2021-05-12	29.96
2021-05-13	29.88
2021-05-17	29.99
2021-05-21	30.34
2021-05-25	30.37
2021-05-27	30.15
2021-05-28	30.06
2021-05-31	33.04
2021-06-03	30.83
2021-06-04	30.78
2021-06-10	30.6
2021-06-11	30.56
2021-06-15	32.06
2021-06-24	31.29
2021-06-28	31.92
2021-06-29	32.13
2021-07-05	30.6
2021-07-06	32.43
2021-07-13	32.09
2021-07-15	32.44
2021-07-20	33.55
2021-07-21	33.48
2021-07-22	34.48
2021-07-30	40.16
2021-08-02	42.28
2021-08-10	44.7
2021-08-12	44.16
2021-08-16	43.65
2021-08-17	43.74
2021-08-18	43.95
2021-08-19	43
2021-08-23	42.99
2021-08-25	42.76
2021-08-26	42.81
2021-08-27	42.48
2021-08-30	42.91
2021-08-31	40.26
2021-09-01	40.05
2021-09-02	39.99
2021-09-03	40.78
2021-09-08	41.51
2021-09-09	41.51
2021-09-10	41.56
2021-09-13	41.52
2021-09-14	40.77
2021-09-15	39.98
2021-09-16	39.99
2021-09-17	40.67
2021-09-22	40.79
2021-09-23	41.4
2021-09-24	41.77
2021-09-27	42.4
2021-09-28	41
2021-09-29	40.01
2021-09-30	40.5
2021-10-11	42.9
2021-10-25	41.5
2021-10-27	40.13
2021-10-28	42.5
2021-10-29	41.48
2021-11-01	41.1
2021-11-02	42.77
2021-11-03	42.77
2021-11-08	42.27
2021-11-09	41
2021-11-10	41.69
2021-11-11	41.75
2021-11-12	14.75
2021-11-16	41.45
2021-11-17	40
2021-11-18	36.18
2021-11-19	32.59
2021-11-22	30.73
2021-11-23	31.71
2021-11-24	32.26
2021-11-25	33.19
2021-11-26	34.47
2021-11-29	34.19
2021-11-30	34.19
2021-12-01	33.1
2021-12-02	32.56
2021-12-03	32.3
2021-12-06	32.48
2021-12-09	31.21
2021-12-10	34.33
2021-12-13	31.96
2021-12-14	32.1
2021-12-15	32.5
2021-12-16	32.5
2021-12-17	32.44
2021-12-20	35.68
2021-12-22	38.52
2021-12-23	37
2021-12-27	36.78
2021-12-28	36.78
2021-12-30	37.88
2021-12-31	37
2022-01-04	38
2022-01-05	38.7
2022-01-06	39
2022-01-07	39.59
2022-01-10	40.48
2022-01-11	40.15
2022-01-12	40.5
2022-01-13	40.98
2022-01-14	41.16
2022-01-17	40.73
2022-01-18	40.47
2022-01-19	40.6
2022-01-24	41.27
2022-01-25	42.16
2022-01-26	42.58
2022-01-27	43.77
2022-01-28	47.44
2022-02-07	52.18
2022-02-08	57.4
2022-02-09	61.48
2022-02-10	55.33
2022-02-11	50.1
2022-02-14	53
2022-02-15	54.01
2022-02-16	53.32
2022-02-17	52.77
2022-02-18	53
2022-02-21	52.69
2022-02-22	51.76
2022-02-23	51.64
2022-02-24	51.76
2022-02-28	51.48
2022-03-01	50.5
2022-03-02	50.54
2022-03-03	49.11
2022-03-04	49.3
2022-03-07	47.4
2022-03-08	47.29
2022-03-09	48.22
2022-03-10	47.2
2022-03-11	47.9
2022-03-14	47.6
2022-03-15	47.61
2022-03-16	47.49
2022-03-17	47.32
2022-03-18	47.31
2022-03-21	46.94
2022-03-22	46.91
2022-03-23	46.28
2022-03-24	45.57
2022-03-25	44.99
2022-03-28	45.75
2022-03-29	46.99
2022-03-30	46.71
2022-03-31	46.88
2022-04-01	46.91
2022-04-06	47
2022-04-07	47.07
2022-04-08	47.17
2022-04-11	47.29
2022-04-12	47.32
2022-04-13	47.17
2022-04-14	47.03
2022-04-15	47.03
2022-04-18	47.08
2022-04-19	47.09
2022-04-20	47
2022-04-21	47.09
2022-04-22	46.95
2022-04-25	46.99
2022-04-26	46.99
2022-04-27	46.88
2022-04-28	46.87
2022-04-29	46.65
2022-05-05	46.39
2022-05-06	44.81
2022-05-09	43.01
2022-05-10	44.16
2022-05-11	44.31
2022-05-12	43.95
2022-05-13	44.19
2022-05-16	46.54
2022-05-17	46.87
2022-05-18	46.79
2022-05-19	46.84
2022-05-20	46.88
2022-05-23	46.9
2022-05-24	47
2022-05-25	47.28
2022-05-26	47.2
2022-05-27	47.18
2022-05-30	47.18
2022-05-31	47.14
2022-06-01	47.02
2022-06-02	47.1
2022-06-06	47.28
2022-06-07	47.2
2022-06-08	47.1
2022-06-09	47.48
2022-06-10	47.44
2022-06-13	47.95
2022-06-14	47.49
2022-06-15	48
2022-06-16	47.89
2022-06-17	47.93
2022-06-20	47.89
2022-06-21	47.89
2022-06-22	48.63
2022-06-23	48.87
2022-06-24	49.49
2022-06-27	49.35
2022-06-28	49.47
2022-06-29	49.3
2022-07-01	48.88
2022-07-04	49.09
2022-07-05	49.09
2022-07-06	49.13
2022-07-07	49.35
2022-07-08	48.93
2022-07-11	49.29
2022-07-12	49.3
2022-07-13	49.2
2022-07-14	49.5
2022-07-15	49.49
2022-07-18	48.87
2022-07-19	49.2
2022-07-20	49.18
2022-07-21	49.15
2022-07-22	49
2022-07-25	48.99
2022-07-26	48.47
2022-07-27	48.45
2022-07-28	48.44
2022-07-29	48
2022-08-01	48
2022-08-02	47.88
2022-08-04	46.89
2022-08-05	43.52
2022-08-08	45.08
2022-08-09	44.89
2022-08-10	44.51
2022-08-11	44.52
2022-08-12	44.51
2022-08-15	45.92
2022-08-16	46.99
2022-08-17	46.42
2022-08-18	47.07
2022-08-22	47.12
2022-08-23	47.59
2022-08-24	47.8
2022-08-25	47.44
2022-08-26	47.44
2022-08-29	47.45
2022-08-30	47.5
2022-08-31	47.76
2022-09-01	47.85
2022-09-02	47.68
2022-09-05	47.69
2022-09-06	47.19
2022-09-07	47.67
2022-09-08	46.77
2022-09-09	47.68
2022-09-13	47.68
2022-09-14	47.69
2022-09-15	47.58
2022-09-16	47.51
2022-09-19	47.49
2022-09-20	47.95
2022-09-21	47.58
2022-09-22	47.66
2022-09-23	47.6
2022-09-26	47.67
2022-09-27	47.99
2022-09-28	48.5
2022-09-29	48.8
2022-09-30	48.87
2022-10-10	48.85
2022-10-11	49.4
2022-10-12	49.39
2022-10-13	49.44
2022-10-14	49.44
2022-10-17	49.6
2022-10-18	50.18
2022-10-19	50.43
2022-10-20	50.33
2022-10-21	50.47
2022-10-24	50.88
2022-10-25	50.6
2022-10-26	50.51
2022-10-27	50.58
2022-10-28	49.93
2022-10-31	50.19
2022-11-01	50.2
2022-11-02	50.2
2022-11-03	50.36
2022-11-04	49.93
2022-11-07	50.29
2022-11-08	49.97
2022-11-09	49.99
2022-11-10	50.15
2022-11-11	49.84
2022-11-14	49
2022-11-15	49.46
2022-11-16	49.4
2022-11-17	49.46
2022-11-18	49.08
2022-11-21	48.97
2022-11-22	48.92
2022-11-23	49.32
2022-11-24	48.82
2022-11-25	48.97
2022-11-28	48.46
2022-11-29	49.42
2022-11-30	48.85
2022-12-01	48.68
2022-12-02	48.3
2022-12-05	45.01
2022-12-06	44.82
2022-12-07	43.25
2022-12-08	43.1
2022-12-09	44.6
2022-12-13	47.29
2022-12-14	47.96
2022-12-15	47.71
2022-12-16	48.44
2022-12-19	48.5
[truncated: 341 more rows]
