# Supplementary material for: Forecasting regional carbon prices in china with a hybrid model based on quadratic decomposition and comprehensive feature screening
Source: PLoS One. 2025 Jun 30;20(6):e0326926. doi: 10.1371/journal.pone.0326926 (PMC12208498; doi:10.1371/journal.pone.0326926)
Supplement: S1 Data — (ZIP) [file pone.0326926.s001.zip › supplementary information/supplementary information/Original Data and Data Description/HB Data/HBLSTM.xlsx]

## Sheet: Sheet1
data
26.62
29.25
27
26
24.89
24.51
26.1
25.7
25.7
25.2
25.4
24.85
24.6
24.55
24.5
25
24.5
24.45
24.36
24.1
23.96
24
23.76
23.71
24.17
23.9
24.3
25
36
24.21
24.24
24.65
24
24.3
24.1
24
24.23
24.01
24
24.5
23.98
23.9
23.95
23.8
23.8
23.8
23.7
24
23
23
23.25
23
23
23.45
25.16
23.48
23
24.4
22.88
23.8
24.3
23.48
23.19
23.91
23.3
23.5
24.3
25
24.5
24.5
24.05
24.5
23.65
23.83
23.65
23.8
23.25
23.79
24
24
23.92
25
25.4
23.3
25
23.06
23.08
23.05
23
23
24.9
22.99
23.88
23.2
23.6
23.5
23
23.5
23.9
23.48
23.5
23.95
23.98
24.49
23.99
23.95
24
23.97
24.05
24.1
24.29
24.25
24.3
24.35
24.5
24.5
24.5
24.55
24.55
24.7
24.65
25.09
25
25.14
25.79
25.8
25.7
25.91
25.87
25.65
25.9
25.8
25.99
25
25.4
25.3
25.2
25.1
25.3
25.1
25.22
25.3
25.3
25.1
25.2
25
24.8
24.8
24.9
24.9
24.6
24.6
24.8
24.41
24.15
24.2
24.05
24.45
24.3
24.5
25.2
24.23
25
24.5
24.35
24.35
24.5
24.4
24.35
24.44
24.35
24.35
24.32
24.1
24.2
24.2
24.98
24.15
24.38
24.15
24.5
24.28
24.2
24.06
24.17
24.1
24.6
24.25
24.25
24.13
24.19
24.24
24.08
24.8
24.07
24.15
24
24.14
24.13
24.08
24.08
24.49
24.2
24.2
24.09
24.1
24.12
24.08
24.1
24.14
24.14
24.16
24.16
21.44
21.44
21.44
21.44
23.58
24.21
23.34
25
26.9
27
26
26
26
26.8
26.8
26.8
26.7
26.9
26.3
26.79
26.78
26.3
26
25.85
25.64
26.41
26.1
25.9
25.55
25.58
25.49
26
25.99
25.55
25.65
25.65
25.6
25.5
25.63
25.6
25.6
26.48
25.49
26.35
25.5
26
25.88
26.35
28.74
28.69
29.1
28
28.48
27.2
27.2
26.88
26.68
26.45
26.19
25.55
26
26.98
26.5
26.1
27.14
25.6
25.5
25.35
25.75
25.5
27.5
26.25
25.8
25.8
25.8
25.7
25.4
25.3
25.4
25.2
25.49
25.45
25.2
25.2
25.2
25.19
25.09
25.78
25.78
26.5
24.5
25
25.43
25.2
25.28
25.99
28.4
28
28.45
28.03
27.9
27.89
27.55
27.29
27.6
27.5
24.5
24.99
26.93
25.98
24.5
25
25.9
24.74
25.3
25.5
27
26
25.5
25.45
25.45
26.69
25.1
27.49
25.65
25.8
25.6
25
25
25.45
24.5
24.5
25.25
24.7
24.6
24.6
25
24.9
24.7
24.8
24.2
24.5
24.4
24.4
24
23.85
23.35
23.2
25.1
24.45
24.99
26.96
26.5
23.5
23.4
23.3
23.25
23.15
23.18
23.11
24.8
23.15
23.58
23.2
23.2
23.15
23.19
23.15
23.05
23.2
24.18
23.1
23.25
23.16
23.13
22.55
22.3
22.55
23.79
23.15
23.1
23.01
23.9
23.05
23.1
23.13
23.73
23.2
23.11
23.11
23.05
23.01
23.05
22.18
22.5
22.95
22.96
23.2
22.95
23
22.81
22.55
22.6
22.41
22.6
22.79
22.81
22.86
23.07
22.24
23.08
24.4
22.6
21
23.08
23.7
23
23.7
22.89
22.9
22.8
22.8
22.82
22.81
22.81
22.64
22.8
22.5
22.31
22.51
22.4
22.2
22.46
23.4
23
21.4
23.5
23
23.5
23.41
23.44
23.46
23.6
23.4
22.82
23.36
23.32
23.45
22.71
22.68
21.96
22.06
22.2
22.25
22.29
22.2
22.32
22.12
22.05
21.68
21.98
22
22.05
22.07
22.1
22.05
22.05
21.92
21.73
21.9
21.53
22.07
21.95
21.95
21.76
21.77
21.77
21.75
21.63
21.55
21.3
20.01
21
20.09
20.9
20.01
20
18.25
18.99
18.49
18.4
17.14
15.66
16.6
16.63
18
17.6
17.25
17.28
17.43
17.18
17.24
17.15
16.97
16.31
15.78
14.66
15.73
15.64
15.5
15.39
15.33
15.5
15.58
16.28
16.61
16.5
15.79
15.83
16
16.49
16.07
16.02
16.42
16.58
16.51
16.56
16.07
16.67
16.6
16.61
16.7
16.81
16.6
16.73
16.73
16.82
16.84
15.98
14.98
13.48
12.13
10.92
10.81
10.07
10.59
10.48
10.38
11.33
12.46
13.71
14.34
14.2
14.06
13.92
13.78
13.64
13.5
14.18
14.78
14.63
14.8
14.34
14.2
16.6
14.09
14.23
14.58
14.81
14.99
15.09
14.94
14.79
14.64
15.08
15.44
15.44
15.14
14.99
14.85
14.87
14.72
15.1
15.28
15.6
15.7
15.63
15.85
16
15.85
16.21
16.6
16.69
16.7
16.68
16.69
16.67
16.79
16.62
16.68
16.51
16.35
16.4
15.78
15.71
15.55
16.99
16.82
16.65
16.48
16.32
16.16
16
15.84
15.68
16.49
16.33
16.17
16.49
16.93
16.76
17.14
16.97
17.05
16.88
16.72
16.55
16.55
17.69
17.96
17.88
18
18.55
19.2
19.2
18.82
18.63
18.44
19.81
19.61
19.41
19.61
19.61
19.61
19.61
19.61
19.61
19.61
18.75
19.4
19.68
19.06
19.84
19.44
19.41
18.6
18.91
18.52
18.94
18.79
18.87
18.7
18.5
18.5
18.49
18.29
18.29
18.5
17.63
18.68
18.95
18
18.33
18.03
17.9
18.15
17.95
17.29
17.44
17.63
17.58
17.52
17.89
17.83
19.97
17.63
17.68
17.65
17.44
17.48
17.48
17.21
16.8
17.72
17.4
18
17.34
17.26
17.29
17.32
18
17.3
17.35
17.31
17
16.86
16.7
16.99
16.93
16.54
16.95
16.6
16.55
16.55
16.03
16
15.89
15.3
14.81
14.59
15.25
15.34
15.52
15.54
15.9
16.08
16.77
16.96
16.54
16.29
16.12
15.84
16.21
16.2
16.29
16.5
16.48
16.23
16.34
16.33
16.37
16.4
16.48
16.85
16.91
16.91
16.84
16.92
16.7
16.71
16.63
16.28
16.11
16.09
15.78
15.81
15.85
15.94
15.46
15.65
15.64
15.65
15.6
15.4
15.33
14.71
14.36
13.9
13.99
13.68
13.44
13.58
13.67
14.07
13.95
14
14
13.92
14
13.8
13.91
13.9
13.88
13.65
13.19
12.88
13.45
13.48
13.22
13.32
13.31
13.11
13.01
12.28
11.56
11.26
12.23
12.29
12.41
12.43
12.4
12.56
12.83
12.45
12.23
12.3
12.39
12.31
12.51
12.7
13.39
12.71
12.61
12.63
12.74
12.76
12.97
12.76
12.93
12.94
12.87
12.88
13.17
13.01
13.2
13.1
13.08
13.1
13.48
13.01
13.08
13.05
13.3
13.25
13.25
13.5
13.81
13.51
12.18
13.4
13.71
14.61
13.93
14.3
13.94
14.35
13.73
13.69
13.69
13.82
13.62
13.84
13.76
13.96
14.02
14.27
14.25
14.39
14.7
14.72
15.05
15.94
16.19
16.2
15.99
16.01
16.02
15.95
15.7
15.1
15.36
15.27
14.93
15.14
14.98
14.88
14.88
15.33
15.26
15.17
15.19
15.16
15.33
15.49
15.24
15.21
15.19
15.05
15.19
15.32
15.38
15.45
15.6
15.62
15.63
15.52
15.68
15.23
15.29
15.02
14.7
15.01
15.29
15.42
15.3
15.33
15.19
14.76
15.14
16.55
14.99
14.99
14.57
14.93
15.44
15.14
14.85
14.64
14.9
14.93
14.99
15.02
14.4
14.72
14.99
14.07
14.99
14.98
15.09
15.46
14.95
14.98
15.19
15.51
14.95
15.24
14.94
15.17
15.11
14.89
15.25
15.6
15.6
15.76
15.7
15.07
15.5
15.74
14.72
15.45
15.47
15.99
15.49
15.54
15.58
15.57
15.66
15.53
16
15.96
15.8
15.65
15.6
15.55
15.58
15.64
15.56
15.56
15.35
15.59
15.47
15.5
15.49
15.55
16.1
16.1
16.82
16.97
17.39
17
16.75
16.94
16.88
16.57
16.61
16.76
16.57
16.5
16.48
16.5
16.7
16.8
16.7
16.74
16.71
16.8
16.85
16.85
16.85
17
17.05
17.29
16.83
17.45
17.68
18.15
18.74
19.19
19.24
20.22
19.32
19.32
20
20.13
20.06
20.46
20.79
21.85
22.93
23
24.4
24.56
25.38
25.09
25.03
25.65
27.5
28.15
29
29.7
28.82
29.3
29.3
29.31
29.35
28.64
27.35
27.66
27.55
27.58
27.31
26.7
27.18
26.85
27.78
27.39
27.3
27.35
27.48
27.2
27.17
27.73
27.08
27.43
29.75
28.88
28.9
27.48
28.48
27.3
28
28.34
28.04
28.2
28.3
28.3
28.58
28.58
28.29
29.98
28.32
28.54
28.88
29.41
29.34
29.35
30.01
30.38
32.09
28.88
30.54
30.92
29.97
29.9
28.58
28.7
28.74
28.11
27.79
28.25
28.69
28.93
29.39
29.21
29.25
28.2
29.75
32.71
31.88
30.17
29.77
31.71
29.9
29.58
29.44
29.89
30.83
30.83
30.67
29.8
31.2
29.98
29.49
29.69
29.98
29.79
28.95
29.98
28.06
29.97
29.69
30.68
29.12
31.28
31.02
29.44
29.98
28.98
29.09
28.86
29.73
31.11
29.35
29.3
32.02
31.04
29.3
29.3
28.98
30.74
28.51
30.34
29.49
28.65
28.99
29.6
29.19
30.99
28.8
28.8
28.55
28.97
28.74
28.71
31.47
28.4
28.65
28.44
28.04
28.83
28.89
28.5
28.26
29.9
28.76
28.79
29.31
28.55
28.87
27.81
28.79
28.79
28.5
28.52
28.61
28.6
28.7
28.39
28.45
28.56
28.46
28.46
28.99
28.55
28.51
28.64
28.07
27.61
27.54
28.5
31.33
28.58
28.58
29.48
30.96
28.5
28.73
29.64
28.93
28.38
29.7
29.9
30.49
32.88
32.88
32.98
32.99
33.95
32.59
32.99
35.84
35.82
34.67
35.45
35.63
35.71
36.94
36.88
38.66
40.88
44.9
46.9
51.59
52.43
53.85
50.72
45.65
41.09
36.98
33.78
30.55
28.65
31.19
34.31
37.74
34.79
36.54
36.99
36.96
37.62
36.73
38.48
37.76
38.23
39.42
39.01
39.1
38.55
40.85
40.65
40.81
39.53
39.74
39.67
39.43
39.16
39.29
39.25
38.65
38.9
39.26
38.9
38.91
38.7
40.66
38.6
38.07
38.08
37.52
38
37.98
37.84
36.25
35.27
33.29
33.53
32.61
33.51
33.55
33.55
36.48
36.33
35.17
35.17
34.94
34.57
34.57
34.93
34.78
34.89
34.29
33.31
33.89
33.5
32.65
32.99
32.98
32.95
32.37
32.65
32.08
32.6
32.88
32.97
32.95
32.85
32.61
33.42
32.13
32.43
32.12
32.95
32.78
32.98
32.98
33.22
32.98
32.3
32.45
32.45
32.2
31.04
30.5
30.07
30.06
30.95
30.06
29.6
28.69
29.64
28.99
28.16
28.87
30.79
29.86
28.1
28.59
27.52
25.06
25.76
25.57
25.3
25.3
25.15
24.95
24.74
25.16
25.21
25.02
25.17
25.21
25.3
26.33
27.14
27.22
27.29
27.3
27.33
27.18
26.8
27.09
27
27.11
27
26.71
26.98
27.86
26.66
27.96
26.93
28.8
27.03
28.13
27.88
27.84
27.46
27.85
27.44
29.29
27.49
28.77
28.4
27.51
27.34
27.51
27.51
27.51
27.51
27.51
27.51
27.51
27.51
27.51
27.51
27.51
27.51
27.51
27.51
27.51
27.51
27.51
27.51
27.51
27.51
27.51
27.51
27.51
27.51
27.51
27.51
27.51
27.51
27.51
27.51
27.34
25.79
25.51
27.38
25.59
25.5
25.96
25.89
25.89
25.71
25.41
25.95
25.12
24.49
26.6
25.97
26.5
27.76
26.49
25.85
26.89
26.24
25.93
25.56
25.58
27.58
25.77
25.93
25.5
25.95
25.38
25.49
25.38
25.48
25.6
25.73
26.07
25.78
26.29
25.78
25.69
25.23
25.05
25.29
25.29
25.29
25.2
25.07
26.74
24.73
25.19
25.1
25.19
25
25.07
25.01
24.9
24.88
24.88
24.75
24.76
24.87
25.26
25.1
25.11
26.39
26.49
28
27.9
27.69
27.57
27.42
27.1
27.81
27.69
27.71
27.71
27.7
27.71
27.78
27.78
27.8
27.85
27.84
27.8
27.88
27.88
27.8
27.8
27.8
27.85
27.8
27.8
27.84
27.77
27.87
27.85
27.85
27.8
28.99
29.45
29.35
29.59
29.2
29.18
29.1
29.01
29
29
29
28.95
28.8
28.94
28.96
28.99
29.09
28.76
29.28
29.12
29
28.51
28.98
29
29
29.09
29.19
29.23
29.3
29.41
29.6
28.89
27.37
28.98
28.92
28.99
29.3
28.8
28.9
29.1
29.12
28.97
29
29
28.99
28.92
29.4
29.65
29.41
29.55
29.39
29.22
29.68
29.56
29.39
28.73
29
28.69
28.5
28.46
28.4
27.99
27.99
27.52
27.26
27.79
28.04
28.12
27.49
27.02
27.69
27.7
27.77
27.85
27.78
27.65
27.57
27.7
27.75
27.75
27.83
27.83
27.78
27.27
26.24
27.48
27.84
27.89
28.15
28.28
27.99
28.36
28.35
28.34
28.32
28.2
27.8
27.98
27.98
27.99
28.46
28.84
27.83
28.18
28.86
28.09
28.48
28.86
31.66
28.96
28.93
30.99
29.94
29.7
29.66
27.22
28.99
29.44
29.35
32.28
34.21
34.92
36.56
36.54
32.99
30
29.99
32.84
34.27
32.69
30
30.83
29.97
33.42
34.96
33.65
34.07
30.66
33.35
33.66
32
35.08
31.91
30.92
30.12
29.46
28.85
29.64
32.34
30.17
29.96
29.88
29.99
30.34
30.37
30.15
30.06
33.04
30.83
30.78
30.6
30.56
32.06
31.29
31.92
32.13
30.6
32.43
32.09
32.44
33.55
33.48
34.48
40.16
42.28
44.7
44.16
43.65
43.74
43.95
43
42.99
42.76
42.81
42.48
42.91
40.26
40.05
39.99
40.78
41.51
41.51
41.56
41.52
40.77
39.98
39.99
40.67
40.79
41.4
41.77
42.4
41
40.01
40.5
42.9
41.5
40.13
42.5
41.48
41.1
42.77
42.77
42.27
41
41.69
41.75
14.75
41.45
40
36.18
32.59
30.73
31.71
32.26
33.19
34.47
34.19
34.19
33.1
32.56
32.3
32.48
31.21
34.33
31.96
32.1
32.5
32.5
32.44
35.68
38.52
37
36.78
36.78
37.88
37
38
38.7
39
39.59
40.48
40.15
40.5
40.98
41.16
40.73
40.47
40.6
41.27
42.16
42.58
43.77
47.44
52.18
57.4
61.48
55.33
50.1
53
54.01
53.32
52.77
53
52.69
51.76
51.64
51.76
51.48
50.5
50.54
49.11
49.3
47.4
47.29
48.22
47.2
47.9
47.6
47.61
47.49
47.32
47.31
46.94
46.91
46.28
45.57
44.99
45.75
46.99
46.71
46.88
46.91
47
47.07
47.17
47.29
47.32
47.17
47.03
47.03
47.08
47.09
47
47.09
46.95
46.99
46.99
46.88
46.87
46.65
46.39
44.81
43.01
44.16
44.31
43.95
44.19
46.54
46.87
46.79
46.84
46.88
46.9
47
47.28
47.2
47.18
47.18
47.14
47.02
47.1
47.28
47.2
47.1
47.48
47.44
47.95
47.49
48
47.89
47.93
47.89
47.89
48.63
48.87
49.49
49.35
49.47
49.3
48.88
49.09
49.09
49.13
49.35
48.93
49.29
49.3
49.2
49.5
49.49
48.87
49.2
49.18
49.15
49
48.99
48.47
48.45
48.44
48
48
47.88
46.89
43.52
45.08
44.89
44.51
44.52
44.51
45.92
46.99
46.42
47.07
47.12
47.59
47.8
47.44
47.44
47.45
47.5
47.76
47.85
47.68
47.69
47.19
47.67
46.77
47.68
47.68
47.69
47.58
47.51
47.49
47.95
47.58
47.66
47.6
47.67
47.99
48.5
48.8
48.87
48.85
49.4
49.39
49.44
49.44
49.6
50.18
50.43
50.33
50.47
50.88
50.6
50.51
50.58
49.93
50.19
50.2
50.2
50.36
49.93
50.29
49.97
49.99
50.15
49.84
49
49.46
49.4
49.46
49.08
48.97
48.92
49.32
48.82
48.97
48.46
49.42
48.85
48.68
48.3
45.01
44.82
43.25
43.1
44.6
47.29
47.96
47.71
48.44
48.5
[truncated: 341 more rows]
