# Supplementary material for: Forecasting regional carbon prices in china with a hybrid model based on quadratic decomposition and comprehensive feature screening
Source: PLoS One. 2025 Jun 30;20(6):e0326926. doi: 10.1371/journal.pone.0326926 (PMC12208498; doi:10.1371/journal.pone.0326926)
Supplement: S1 Data — (ZIP) [file pone.0326926.s001.zip › supplementary information/supplementary information/Original Data and Data Description/HB Data/HBmodel_predictions.xlsx]

## Sheet: Sheet1
LSTM	Attention-LSTM	Optuna-Attention-LSTM	ICEEMDAN-Optuna-Attention-LSTM	ICEEMDAN-VMD-Optuna-Attention-LSTM	ICEEMDAN-SDAE-VMD-CPO-Optuna-Attention-LSTM	Lasso-ICEEMDAN-SDAE-VMD-CPO-Optuna-Attention-LSTM	Bayesian-Feature-ICEEMDAN-SDAE-VMD-CPO-Attention-LSTM	Feature-ICEEMDAN-SDAE-VMD-CPO-Optuna-Attention-LSTM
44.0482	44.3564	44.7372	43.0666	42.7438	43.2261	43.465	43.4754	43.5991
42.8777	42.562	42.9015	43.081	42.7228	43.0456	43.2086	43.2742	43.2498
42.3822	42.7637	43.0952	44.7808	44.5565	44.3766	44.5166	44.6419	44.6735
43.1876	44.204	44.5083	46.642	46.7664	46.8778	46.8104	47.0976	47.0833
45.323	47.0042	47.3326	46.8974	47.3393	47.3159	47.6147	47.6903	47.8259
46.7488	47.2675	47.6671	46.815	47.3748	47.3897	47.8298	47.986	47.8886
46.9337	46.9677	47.4434	47.3468	47.8906	48.2032	48.5806	48.8291	48.7515
47.1485	47.6073	48.0484	47.3846	47.8974	48.2974	48.7691	48.9071	48.7758
47.2398	47.2595	47.6449	46.9936	47.4619	48.0041	48.5594	48.6029	48.2726
47.1122	47.0253	47.3834	47.0568	47.4327	47.7683	48.1706	48.4082	47.8762
47.1371	47.2248	47.5525	47.2312	47.4937	47.3244	47.4118	47.8831	47.6157
46.8259	46.563	46.9039	47.8102	48.0785	48.5856	48.478	49.0426	48.9674
47.3078	48.0224	48.3519	47.4217	47.73	47.7095	47.6302	48.0724	48.0475
47.2112	46.9349	47.3004	47.2692	47.5669	47.7321	47.6703	48.1428	48.0092
47.0768	47.3249	47.71	47.1005	47.2896	47.6375	47.6915	48.1184	48.1935
47.0458	47.2059	47.5756	47.2555	47.3725	48.0839	48.128	48.4544	48.4346
47.1871	47.5115	47.8809	47.3555	47.4923	47.7791	47.8544	48.1207	48.0548
47.2526	47.4086	47.7777	47.2656	47.4133	47.6273	47.7657	47.9866	47.9316
47.1069	47.1659	47.5492	47.2542	47.3611	47.8446	47.7195	48.1268	48.0268
46.9963	47.1768	47.5551	47.1001	47.1587	47.2781	47.1853	47.5434	47.5259
46.9028	47.0421	47.4107	47.5158	47.5731	47.822	47.8264	48.084	48.0266
46.9789	47.2765	47.6453	47.6749	47.8208	48.1495	48.1896	48.4366	48.4326
47.1158	47.359	47.7217	47.1817	47.3805	46.8649	47.0274	47.2246	47.2228
46.5654	46.2597	46.6545	46.875	46.9838	47.1523	47.2816	47.4758	47.4832
46.6578	47.2634	47.6347	46.719	46.6021	47.3073	47.5429	47.7328	47.8559
46.802	46.9499	47.3047	47.7483	47.5859	47.3774	47.6239	47.7656	47.8695
46.9139	47.188	47.5627	50.8711	50.9837	52.2646	52.1728	52.538	52.5479
49.8052	52.8074	53.1059	50.6859	51.0983	49.8709	50.3019	50.255	50.2978
50.0909	48.601	49.0277	50.4024	51.019	50.7975	51.2403	51.3051	51.1149
49.694	50.0753	50.5614	49.3623	49.719	49.6726	49.8802	50.2305	50.1265
49.0438	48.5578	48.9705	49.1139	49.2496	50.0613	50.1956	50.4078	50.3634
48.8809	49.1785	49.5361	49.207	49.3065	49.4016	49.8491	49.8257	49.7284
48.7412	48.5739	48.9001	49.0234	49.1971	49.5011	49.8656	49.9767	49.5222
48.709	48.8607	49.1989	48.0867	48.2253	48.1567	48.5295	48.6498	48.4694
48.0099	47.5369	47.9176	47.3223	47.2824	47.8684	48.0454	48.3106	48.2317
47.4266	47.5568	47.9482	47.0807	46.8777	47.6825	47.7162	48.067	48.1298
46.998	47.0901	47.4777	47.1294	46.9541	47.2464	47.2829	47.5496	47.6497
46.7891	47.038	47.413	47.3211	47.217	47.7456	47.9397	48.1458	48.1697
46.7606	47.0522	47.4217	47.2677	47.2651	47.3446	47.6681	47.6646	47.5822
46.6907	46.9004	47.2875	47.2736	47.2842	47.8905	48.0793	48.153	48.079
46.5604	46.7735	47.168	46.969	47.0015	47.1056	47.4041	47.4882	47.4421
46.7518	47.235	47.6199	47.24	47.2695	47.5147	47.7921	47.9444	47.792
46.8706	47.0837	47.4688	47.1983	47.2872	47.7532	48.0572	48.2178	48.1192
46.8358	47.0018	47.3904	46.4729	46.5748	46.295	46.4237	46.7515	46.5481
46.2752	46.0536	46.4546	46.7626	46.7984	47.0151	47.0646	47.5218	47.365
46.2718	46.7593	47.1268	46.8562	46.8986	47.0138	47.1165	47.5329	47.5446
46.3946	46.5782	46.9289	46.8058	46.9218	47.1278	47.2475	47.6529	47.5987
46.4486	46.6563	47.0206	46.5504	46.7246	46.7308	46.9729	47.3101	47.2468
46.3704	46.4841	46.8612	46.6224	46.8039	47.1174	47.3391	47.6493	47.5627
46.3369	46.5639	46.9404	46.6365	46.8446	47.0715	47.3537	47.5287	47.5095
46.3658	46.5974	46.9707	46.437	46.6746	46.6357	46.767	47.0821	46.8956
46.1068	46.0829	46.4664	46.5191	46.7615	47.0152	47.2585	47.5278	47.355
46.12	46.4635	46.8339	46.2876	46.5214	46.6499	47.0048	47.196	47.1156
46.1408	46.2874	46.6458	46.5178	46.747	47.0415	47.3829	47.5606	47.4465
46.1564	46.371	46.7408	46.5005	46.7542	46.6756	46.8985	47.0983	47.0409
46.0378	46.1294	46.5077	46.4182	46.6467	46.8611	46.9198	47.2092	47.1102
46.0789	46.3781	46.7471	46.2771	46.4588	46.5407	46.6687	46.9209	46.8745
45.9415	45.9824	46.3544	46.6458	46.8199	47.4718	47.6389	47.8277	47.7698
46.4217	47.1115	47.466	46.4648	46.6685	46.9802	47.1565	47.3449	47.3192
46.3329	46.1546	46.5291	46.207	46.4228	46.4659	46.7376	46.8785	46.7778
46.1054	46.259	46.6477	46.2502	46.4165	46.5178	46.7203	46.92	46.8364
45.9056	45.999	46.3737	46.3305	46.4964	46.6569	46.76	46.9587	46.9455
45.7781	45.9386	46.3061	46.1086	46.2972	46.0986	46.2332	46.4111	46.3315
45.5728	45.6345	45.9981	46.0503	46.2329	45.7619	45.8259	46.162	46.0183
45.2002	45.1915	45.5644	46.2043	46.3642	46.6091	46.6972	47.0069	46.9647
45.6218	46.3349	46.6788	45.6639	45.7848	45.8958	46.0663	46.2872	46.2829
45.6276	45.5647	45.9314	46.1903	46.2938	46.909	46.9765	47.3307	47.2347
45.9149	46.464	46.844	46.4127	46.5776	46.5568	46.6947	46.9664	46.9349
45.9913	46.0692	46.4431	46.6679	46.8856	47.1712	47.5023	47.6122	47.5287
46.2921	46.7652	47.1396	46.5462	46.782	46.5778	46.9129	47.0447	46.9887
46.2737	46.2638	46.6378	46.8473	47.0655	47.5844	47.692	48.0145	47.8921
46.5132	46.9501	47.3212	46.5022	46.7171	46.6796	46.9572	47.1222	47.1083
46.2897	46.1021	46.4795	46.8196	47.0366	47.2994	47.4533	47.7216	47.5628
46.2815	46.6015	46.9708	46.68	46.9214	46.7563	46.8523	47.153	47.1366
46.0661	45.9958	46.3617	46.4657	46.6965	46.6866	46.6924	47.0642	46.9925
45.9598	46.1713	46.5356	46.0939	46.2385	46.2825	46.2163	46.6539	46.6281
45.9321	46.0966	46.4545	46.3904	46.4558	46.9019	46.9405	47.2375	47.2282
46.0063	46.2683	46.6269	46.6184	46.7165	46.8251	46.9559	47.0931	47.1416
46.1053	46.3427	46.7119	47.1117	47.2856	47.2566	47.3122	47.5466	47.4549
46.2103	46.4589	46.832	47.1371	47.4011	47.1419	47.161	47.4518	47.4517
46.2798	46.4947	46.8706	47.1008	47.4014	47.5703	47.6192	47.8866	47.8209
46.9462	47.6788	48.0373	46.3836	46.602	46.7293	46.904	47.1392	47.0648
46.421	45.8235	46.2232	46.0762	46.2063	46.5573	46.6259	46.9342	46.8375
46.0277	46.2843	46.6807	46.2381	46.2646	46.6602	46.6278	46.9294	46.8995
45.8936	46.0163	46.3714	46.3234	46.3703	46.8111	46.8262	47.069	47.0744
45.913	46.1438	46.4946	46.3729	46.5002	46.7503	46.7455	47.0272	46.9639
45.9578	46.1488	46.499	46.4151	46.5993	46.844	46.8303	47.1616	47.0569
45.9757	46.1684	46.5368	46.2259	46.4248	46.389	46.4604	46.7328	46.7318
45.9483	46.1324	46.5094	46.3134	46.4832	46.8049	46.8409	47.0976	47.1022
45.9374	46.1593	46.5363	46.1603	46.3105	46.1826	46.2899	46.4895	46.5094
45.6263	45.5952	45.9782	46.394	46.548	46.5401	46.6094	46.8293	46.8304
45.7502	46.2052	46.5681	46.8274	47.0168	47.5643	47.5998	47.7941	47.801
46.362	46.9259	47.2701	46.552	46.8252	46.6386	46.7596	46.9505	46.8887
46.2085	45.9855	46.3714	46.6522	46.964	46.8892	47.138	47.2348	47.147
46.1373	46.4505	46.838	46.1822	46.4336	46.4637	46.5529	46.7568	46.7679
45.9584	45.9695	46.3491	45.8617	46.0206	46.1072	46.1481	46.3845	46.3948
45.6484	45.6825	46.0599	46.1187	46.2411	46.4367	46.4347	46.69	46.6797
45.791	46.206	46.5569	46.2052	46.3505	46.7142	46.7104	46.969	46.9565
45.8576	45.9675	46.3237	46.1331	46.3269	46.5793	46.6001	46.8512	46.8632
45.9158	46.1563	46.5198	46.2157	46.4193	46.7648	46.6407	47.024	46.9807
45.9414	46.1337	46.5065	46.379	46.604	46.6674	46.5912	46.9142	46.918
45.8708	46.0148	46.3968	46.459	46.7249	46.4315	46.4456	46.6634	46.618
45.8725	46.1017	46.4737	46.4357	46.7074	46.5036	46.5739	46.845	46.5705
45.8206	45.9505	46.324	46.2057	46.4727	46.4451	46.5828	46.8457	46.8147
45.7941	45.9862	46.3537	46.0188	46.2374	46.9916	46.984	47.3295	47.2929
46.1349	46.5975	46.9521	45.6932	45.8623	46.068	46.0652	46.444	46.3083
45.5046	45.0298	45.4233	46.0795	46.2722	46.2857	46.2156	46.618	46.5117
45.5658	46.1978	46.5664	46.3096	46.5137	46.5271	46.4706	46.8347	46.8682
45.7117	45.8462	46.1952	45.8955	46.1288	46.0111	46.1057	46.3471	46.3446
45.7028	45.8649	46.2367	46.1134	46.346	46.6147	46.6634	46.9501	46.8806
45.8419	46.1573	46.5197	46.0788	46.3421	46.5811	46.5802	46.8603	46.8062
45.7418	45.7776	46.1582	45.6195	45.882	45.9673	46.1318	46.306	46.2838
45.5604	45.6908	46.0708	45.3576	45.5422	45.6693	45.8031	46.0396	45.9295
45.2177	45.2086	45.5842	45.6669	45.8232	45.7971	45.8417	46.1503	46.0549
45.1555	45.4515	45.8111	46.2074	46.4318	46.166	46.3356	46.5248	46.5791
45.4706	45.8815	46.2241	46.2892	46.583	46.76	46.9193	47.0509	47.0262
45.821	46.1396	46.4947	45.9195	46.2011	45.9344	46.1604	46.3106	46.2269
45.6844	45.6468	46.0329	46.5217	46.7624	46.0795	46.2117	46.4773	46.4147
45.5855	45.8224	46.2063	47.6979	48.0472	48.6725	48.5622	48.9096	48.9559
47.0473	48.5317	48.8591	47.0192	47.4563	47.0509	47.4061	47.4294	47.4265
47.1994	46.6387	47.0233	46.8149	47.2344	46.9002	47.2783	47.4495	47.1889
46.582	46.442	46.8667	46.541	46.8131	46.5599	46.7044	47.0338	46.9137
45.9526	45.8398	46.2264	46.4048	46.5712	46.4226	46.4968	46.7564	46.7707
45.7013	45.883	46.2334	46.5628	46.7412	46.7714	46.8783	47.053	47.0419
45.8077	46.0818	46.4136	46.5141	46.7636	47.1443	47.2465	47.4113	47.253
45.9227	46.1062	46.448	45.9245	46.185	46.0556	46.2517	46.3826	46.2642
45.8805	46.0039	46.3711	46	46.192	46.5876	46.6778	46.9708	46.8408
45.8299	46.0509	46.4309	45.8991	46.071	46.3959	46.4298	46.7275	46.7093
45.7847	46.0067	46.3969	45.8082	45.9947	46.0268	46.1747	46.3907	46.363
45.7838	46.0151	46.3864	45.8033	45.9787	46.1067	46.3726	46.5725	46.5063
45.7802	45.9612	46.3328	45.7728	45.9336	46.2511	46.5157	46.6841	46.5434
45.3059	45.1289	45.5131	45.6053	45.7698	46.0442	46.1817	46.3922	46.3481
45.4037	45.919	46.2804	46.0508	46.2168	46.5665	46.6401	46.9444	46.9005
45.6576	45.9221	46.2716	46.3655	46.6474	46.6906	46.8644	47.084	47.0636
45.7584	45.947	46.3153	46.2772	46.6335	46.3299	46.4955	46.7045	46.6244
45.5261	45.517	45.9024	45.8225	46.1478	46.1187	46.3059	46.4937	46.4113
45.5155	45.8363	46.2092	45.6489	45.8838	46.0551	46.258	46.4616	46.394
45.6148	45.844	46.2069	46.0916	46.3248	46.6066	46.7756	47.0233	46.9813
45.7472	45.9965	46.3631	46.0864	46.3988	46.7337	46.9574	47.1603	47.146
46.2059	46.7066	47.0603	45.7437	46.0277	46.1078	46.3374	46.5765	46.4737
45.9149	45.6315	46.0157	45.8598	46.1047	46.175	46.3717	46.7033	46.6126
45.5496	45.6709	46.0643	46.413	46.6992	46.711	46.7233	47.1331	47.1403
45.4848	45.7226	46.0837	46.6403	47.041	47.3607	47.3045	47.6695	47.7034
46.3635	47.2649	47.5925	46.0345	46.4125	46.2205	46.3991	46.7082	46.5596
46.1908	45.7441	46.1257	45.9853	46.2959	46.3728	46.5632	46.9275	46.6682
45.8405	45.9952	46.3951	46.5055	46.7975	47.2936	47.4013	47.7233	47.6578
46.2234	46.8208	47.1746	46.3228	46.648	46.4636	46.7012	46.915	46.8807
45.8114	45.4344	45.8169	45.8966	46.2474	45.9863	46.1251	46.4996	46.2891
45.3927	45.5307	45.9128	45.3901	45.6424	45.5378	45.5487	46.012	45.7869
45.2031	45.3423	45.6971	45.4083	45.5744	45.6548	45.8317	46.1403	46.0167
45.0599	45.1918	45.549	45.5973	45.8279	45.7692	45.9461	46.2405	46.1734
45.0307	45.2677	45.6271	45.4443	45.7607	45.7851	45.9002	46.2179	46.0827
45.0294	45.2523	45.6176	44.5424	44.824	44.6405	44.8688	45.1756	45.0406
44.4611	44.2587	44.6457	44.1843	44.3423	44.7453	44.9516	45.2485	45.0996
44.1695	44.4493	44.8289	44.0289	44.1324	45.1408	45.311	45.5214	45.4485
44.2347	44.5681	44.9243	43.5682	43.6717	43.7404	43.9442	44.1827	44.0444
43.5957	43.3059	43.6861	43.934	44.0736	44.0177	44.2164	44.4982	44.2574
43.4555	43.8789	44.2413	44.1079	44.3465	44.5391	44.7972	44.9599	44.8759
43.8378	44.3193	44.6607	43.3684	43.652	43.3519	43.5994	43.7736	43.6017
43.2174	42.8427	43.2303	43.0459	43.3004	43.1713	43.3465	43.6803	43.4676
42.648	42.7891	43.1767	42.7904	43.0149	43.0795	43.2654	43.5151	43.4432
42.4568	42.7005	43.059	42.3223	42.548	42.7392	43.0963	43.1538	43.1041
42.3431	42.5154	42.8689	42.0516	42.2449	41.8153	42.1937	42.3435	42.1444
41.7741	41.6414	42.0125	42.6191	42.844	42.4972	42.771	42.9903	42.8076
41.8928	42.4191	42.7757	43.22	43.5694	43.8951	44.2577	44.3532	44.4112
42.979	43.8755	44.2013	42.6818	43.1057	42.7424	43.2212	43.2651	43.1823
42.5583	42.0492	42.4422	43.2545	43.6849	43.284	43.6396	43.8378	43.5821
42.6318	43.1967	43.5931	43.8009	44.2671	43.8738	44.2772	44.3797	44.3743
43.132	43.5444	43.8945	43.9578	44.4923	44.7418	45.2929	45.2574	45.1898
43.5104	43.752	44.1154	43.8125	44.4207	44.4728	45.0608	45.0003	44.7555
43.8383	44.1023	44.4674	43.6436	44.221	43.8863	44.4749	44.4496	44.1109
43.6239	43.4778	43.8559	43.214	43.6787	43.696	44.3195	44.3242	44.1583
43.2609	43.2546	43.6306	42.7914	43.1034	42.6259	43.0721	43.1984	42.977
42.2451	41.8115	42.1948	43.7335	44.0555	44.0545	44.4051	44.6242	44.5176
42.9426	44.0386	44.3564	44.0378	44.4862	44.42	44.8008	44.9	44.8556
43.6861	43.9203	44.2248	43.6965	44.1876	43.9235	44.5235	44.5376	44.3453
43.8376	43.9036	44.2795	44.103	44.5148	44.0145	44.4866	44.6355	44.4776
43.767	43.897	44.2883	44.4337	44.7912	45.2821	45.6027	45.6914	45.6405
44.3262	44.9926	45.3575	44.1212	44.4467	44.33	45.0189	44.9736	44.9647
44.1489	43.903	44.2852	45.0696	45.485	44.6776	45.2769	45.3177	44.99
44.092	44.3591	44.7323	46.0803	46.6874	47.1587	47.6501	47.7463	47.6078
45.5372	46.8314	47.1362	43.8098	44.3191	42.8457	43.6122	43.448	43.2847
43.9491	42.3128	42.7435	43.5099	43.7029	44.0619	44.4571	44.6444	44.2488
43.3051	43.899	44.3034	43.566	43.5564	43.7973	44.0649	44.3433	44.3657
43.1397	43.1806	43.5065	44.8429	44.9886	45.3042	45.5947	45.7038	45.7106
43.7086	44.3683	44.6884	45.7046	46.2145	46.8042	47.266	47.225	47.2236
45.3139	46.475	46.7718	44.1496	44.6811	43.6305	44.2646	44.197	43.7674
44.282	43.078	43.5119	43.8592	44.1469	44.1457	44.7691	44.8414	44.6656
43.5917	43.9638	44.3917	43.7485	43.8159	44.5969	45.0999	45.1677	45.2604
43.6102	43.9294	44.2833	43.7623	43.845	44.6846	45.2019	45.1137	45.0637
43.5997	43.7343	44.0897	43.8777	44.0916	44.0941	44.9614	44.5871	44.3827
43.5078	43.5847	43.924	43.9832	44.2445	44.364	45.1795	44.8744	44.4824
43.4335	43.5816	43.9369	44.2131	44.5449	44.5087	45.2299	44.957	44.9026
43.6976	44.1215	44.4747	43.7399	44.0948	44.4443	44.9813	44.8238	44.7434
43.6232	43.656	44.0311	42.4695	42.7576	43.0406	43.6961	43.5231	43.2934
43.1572	43.1098	43.5047	41.3081	41.3594	41.0927	41.9302	41.6615	41.4688
41.6929	41.0864	41.486	41.2446	41.1014	41.7336	42.5157	42.329	42.0997
40.9641	41.2095	41.5696	41.6957	41.6245	41.4908	42.0892	41.9627	41.9147
40.9853	41.3594	41.6738	42.6645	42.8229	42.5202	43.0955	42.9855	42.9481
41.6381	42.2537	42.5686	42.5729	42.9448	42.8814	43.6551	43.4606	43.4015
42.1483	42.4633	42.8148	41.4972	41.8481	41.1842	41.9435	41.7468	41.5503
41.2943	40.8414	41.2589	42.1732	42.4225	42.7027	43.3131	43.2221	43.088
41.5801	42.412	42.7995	42.6062	42.9335	43.6685	44.3347	44.118	44.1655
42.5986	43.3049	43.6414	42.325	42.7459	43.0542	44.1279	43.6803	43.4596
43.0284	43.1048	43.4712	42.2125	42.6367	42.5522	43.9055	43.3759	42.9295
42.4728	42.1232	42.5223	41.9211	42.2713	42.2296	43.2148	42.9496	42.6364
42.101	42.2256	42.6084	41.7755	42.011	41.9363	42.6731	42.4403	42.3463
41.4947	41.3137	41.6796	41.685	41.9257	42.0541	42.6592	42.5148	42.2436
41.4062	41.7076	42.0507	41.4208	41.7281	41.5408	42.3643	42.0999	41.8298
41.4091	41.5236	41.8546	41.5085	41.8927	41.8969	42.7767	42.5241	42.2435
41.4024	41.5508	41.8933	40.9772	41.4168	41.3853	42.2344	41.9973	41.7282
41.0986	41.0901	41.4627	39.7872	40.1034	40.1195	40.9454	40.6642	40.3964
40.3393	40.1911	40.581	38.5823	38.5758	38.5664	39.4041	39.1279	38.9429
38.9329	38.5634	38.9568	38.99	38.8142	38.3764	39.0951	38.9439	38.8036
38.0632	38.1745	38.5299	41.575	41.7193	41.8467	42.1584	42.0019	41.9173
39.6845	41.1843	41.4719	42.2418	42.9269	43.0451	43.3698	43.239	43.2465
41.7796	42.7155	43.0117	40.736	41.5595	40.2235	40.8139	40.8396	40.5375
41.2377	40.4309	40.8609	39.7627	40.2549	40.0183	40.5423	40.6224	40.2717
40.1844	40.0431	40.5028	38.3194	38.3612	38.4919	38.7901	38.9443	38.9441
38.7204	38.3351	38.7529	39.1059	38.9654	38.7088	38.916	39.0985	39.0252
38.2908	38.6012	38.9469	41.0448	41.2613	41.1497	41.5796	41.616	41.5111
39.6046	40.5999	40.8705	40.49	41.0904	40.1198	40.8256	40.604	40.3743
39.7512	39.4403	39.765	40.0589	40.6622	39.9215	40.5398	40.5039	40.1699
39.5568	39.615	39.9991	39.8285	40.2938	40.2962	40.5967	40.7455	40.7254
39.7999	40.2151	40.5995	39.3019	39.6447	40.5234	40.997	40.9502	41.0767
39.9803	40.1951	40.5752	37.974	38.1716	38.183	38.9898	38.7638	38.5943
38.7098	38.0795	38.4817	38.9447	38.9858	38.6879	39.4246	39.3052	38.8761
38.0337	38.1589	38.5284	40.4851	40.74	40.7923	41.4435	41.1928	41.2321
39.1732	40.1483	40.4506	40.4198	40.9108	40.9042	41.5332	41.2057	41.2132
40.0981	40.3552	40.68	40.3335	40.8958	40.347	40.9883	40.834	40.5638
40.2175	40.1927	40.5796	40.7138	41.2442	40.5749	41.0909	41.0219	40.8996
40.2642	40.4338	40.8279	40.5991	41.051	41.3762	41.9312	41.8064	41.9084
40.4949	40.7632	41.1422	39.7208	40.0658	40.41	41.0985	40.7489	40.686
40.1847	40.0328	40.4147	39.9139	40.1495	40.4144	41.1189	40.7162	40.3179
39.9471	40.0171	40.3823	40.537	40.8362	40.3519	41.146	40.8338	40.6853
40.0605	40.2575	40.5915	40.7235	41.139	40.3932	41.1081	40.8087	40.717
40.1245	40.2057	40.5506	40.2462	40.6574	40.7886	41.3861	41.2294	41.077
40.2577	40.4657	40.8246	38.2437	38.4104	37.578	38.0385	37.9615	37.8247
38.6894	37.9193	38.3234	39.6833	39.5973	40.6112	41.1526	41.1037	41.0373
39.2735	40.361	40.7056	40.1875	40.3915	40.6016	41.2389	40.8718	41.0949
39.7486	39.8505	40.1756	40.6339	41.0785	40.5488	41.2342	40.8223	40.5872
39.9583	40.135	40.4998	40.5835	41.1228	40.4719	41.2815	40.8689	40.7012
39.9403	40.0026	40.376	39.8938	40.328	40.4417	41.185	40.84	40.7176
39.6998	39.7172	40.1023	39.4821	39.7586	39.5797	40.3514	39.9747	39.8994
39.4737	39.565	39.9409	39.7279	39.9239	39.7434	40.448	40.1223	39.8881
39.295	39.3801	39.7404	40.1469	40.4012	40.2687	40.9684	40.6606	40.4953
39.782	40.2633	40.6009	39.8994	40.1874	39.6778	40.5187	40.1225	40.0174
39.6475	39.482	39.8349	40.1974	40.4739	40.8585	41.551	41.3762	41.217
39.8465	40.2014	40.5711	40.1981	40.5458	40.3429	40.8415	40.7343	40.7342
40.0939	40.2985	40.6584	40.4496	40.827	40.3248	40.9603	40.7628	40.6602
40.2483	40.4106	40.7777	40.5331	40.9487	40.4376	41.2323	41.0053	40.8757
40.2786	40.3786	40.7464	40.2373	40.6269	40.7755	41.5608	41.2724	41.1026
40.123	40.1395	40.5067	39.9416	40.2751	40.4201	41.2958	40.8913	40.7878
40.0935	40.2443	40.6058	40.1075	40.412	40.443	41.3062	40.8802	40.6975
40.2694	40.4944	40.845	40.3338	40.6731	40.7026	41.694	41.176	41.0395
40.3163	40.4036	40.7619	40.0215	40.3917	40.0977	40.9762	40.5695	40.4277
39.8756	39.7189	40.091	40.0249	40.3466	40.2326	40.9777	40.6401	40.475
39.9172	40.2389	40.5982	40.091	40.399	40.6501	41.6394	41.082	41.0131
39.954	40.0687	40.4187	39.7768	40.1109	40.1524	41.081	40.555	40.4064
39.9812	40.1359	40.4932	40.1194	40.445	40.0528	40.8803	40.5663	40.3311
40.1019	40.3054	40.6645	40.6468	41.0389	40.6248	41.5983	41.1702	41.0069
40.1365	40.2558	40.6198	40.6109	41.0736	40.7947	41.7166	41.2829	41.1697
40.2353	40.4386	40.8027	40.1678	40.5962	40.3304	41.1918	40.8911	40.7183
40.2319	40.3341	40.6994	40.2561	40.603	40.5372	41.4073	41.1608	40.9254
40.2274	40.3672	40.7308	40.4868	40.846	41.145	41.9527	41.7085	41.587
40.281	40.4359	40.7968	40.1817	40.5687	40.5179	41.143	40.9847	40.8368
40.31	40.4391	40.7977	40.4071	40.7656	40.4125	41.1079	40.9363	40.6803
40.3334	40.4717	40.8316	40.6252	41.0033	40.7062	41.4766	41.285	41.1321
40.2866	40.3802	40.7403	40.5657	40.9698	40.8215	41.5197	41.4015	41.3188
40.2776	40.4241	40.7856	40.5155	40.919	40.4841	41.1384	40.9447	40.7622
40.2065	40.2961	40.6561	40.8055	41.2078	40.8345	41.5539	41.3346	41.1573
40.2598	40.4568	40.816	40.7242	41.1498	40.6557	41.425	41.158	41.0546
40.3025	40.4423	40.7978	40.7272	41.1293	41.242	42.015	41.7552	41.5748
40.4342	40.6457	41.006	40.3804	40.7598	40.776	41.4564	41.2265	41.0322
40.3657	40.4128	40.779	40.5172	40.8666	40.9722	41.6724	41.4958	41.2963
40.4762	40.7237	41.0872	40.6497	41.0328	41.0575	41.8624	41.6591	41.5338
40.4137	40.4597	40.8224	40.5732	40.9756	40.8088	41.5067	41.2844	41.0583
40.3541	40.4854	40.8516	40.5026	40.8595	40.7731	41.6036	41.3266	41.1952
40.4142	40.6002	40.9573	40.6849	41.0299	40.6649	41.5629	41.1912	41.0262
40.591	40.8157	41.17	41.3842	41.8162	41.4765	42.4345	42.0499	41.8949
40.6576	40.7742	41.1374	41.1445	41.6691	40.9266	41.8108	41.4724	41.3933
40.7147	40.8778	41.2434	40.9898	41.4424	41.6201	42.4408	42.1421	41.9428
40.9647	41.2484	41.6084	40.5073	40.8696	41.2706	42.1107	41.8792	41.7328
41.0802	41.1991	41.5586	40.8516	41.1603	40.8144	41.4421	41.4008	41.1502
40.8367	40.7875	41.1615	42.3777	42.8647	43.3264	44.0469	44.0486	43.9057
42.1464	43.3503	43.6804	41.6981	42.2819	41.3667	42.291	42.0327	41.9082
41.6784	40.9367	41.3176	41.5957	42.0799	41.8947	42.7084	42.6135	42.2664
41.3037	41.4984	41.8974	41.4873	41.8658	41.9711	42.6418	42.6594	42.5622
41.2451	41.3851	41.7387	41.5129	41.8596	41.9664	42.6232	42.4652	42.3322
41.5941	41.968	42.3071	42.0708	42.4557	42.6081	43.4503	43.2445	43.0376
42.1609	42.5297	42.8639	42.1953	42.6514	42.2061	42.9704	42.8342	42.4935
41.8818	41.6309	42.007	43.4366	44.0679	44.6257	45.175	45.2177	45.1591
43.3579	44.8453	45.1884	42.3607	43.0299	42.1104	42.949	42.6642	42.6123
42.5472	41.4656	41.8707	41.3932	41.8607	41.3484	42.2223	41.9745	41.5466
41.2418	41.0173	41.4528	40.374	40.5525	39.9523	40.7371	40.5013	40.3733
40.0292	39.7615	40.1261	40.8058	40.8978	41.4769	42.1104	41.9167	41.7931
40.3311	41.0388	41.3411	40.772	41.0436	41.082	41.9257	41.48	41.4391
40.7636	40.9862	41.2877	40.4562	40.7711	40.6368	41.4118	41.0826	40.7593
40.4284	40.2812	40.6448	40.3945	40.678	40.364	41.093	40.8874	40.7757
40.1683	40.3652	40.7457	40.7554	41.0564	40.6465	41.2169	41.1082	41.1467
40.3135	40.6982	41.0672	40.9434	41.3351	41.3507	41.8334	41.8273	41.8143
40.7527	41.2025	41.569	40.766	41.2048	41.0053	41.7625	41.5236	41.3581
40.589	40.4936	40.8668	40.5246	40.9338	40.6696	41.5489	41.1963	40.9281
40.4161	40.5353	40.9102	40.8828	41.2872	41.1902	42.1671	41.7901	41.5887
40.686	41.043	41.3979	40.5131	40.9309	40.3999	41.18	40.8887	40.6872
40.339	40.1599	40.5324	40.5659	40.9563	40.8861	41.5942	41.4943	41.2891
40.3265	40.6119	40.9749	40.3213	40.7206	40.7599	41.4949	41.3012	41.2173
40.3745	40.4963	40.846	40.3684	40.7943	41.2514	42.0555	41.785	41.5715
40.5282	40.7556	41.1084	39.8471	40.2919	39.6996	40.5099	40.2095	40.0101
39.9275	39.6507	40.0276	40.4805	40.9257	41.0514	41.7165	41.6131	41.4052
40.2294	40.8176	41.1748	39.949	40.4561	40.4461	41.2362	40.9777	40.9822
40.2278	40.2016	40.554	39.3089	39.7225	39.5486	40.3682	40.0934	39.8159
39.6189	39.429	39.8084	39.3533	39.6735	39.5368	40.2743	40.1073	39.8761
39.4502	39.7003	40.0625	39.7102	40.0502	39.9012	40.563	40.3893	40.2993
39.4083	39.5447	39.8925	39.8778	40.3296	40.3752	41.034	40.8031	40.7592
39.5981	39.8816	40.2308	40.042	40.5652	40.2484	40.8756	40.6607	40.4893
39.8206	40.0388	40.3952	40.272	40.8373	40.1953	40.81	40.6577	40.4713
39.9992	40.1983	40.5659	40.4526	41.0464	40.5125	41.3184	41.0219	40.9364
40.0555	40.1835	40.5534	40.1049	40.6636	40.3479	41.129	40.7975	40.649
40.0668	40.2111	40.5854	39.9108	40.3773	40.1226	40.934	40.5946	40.4367
40.0563	40.1758	40.5425	40.1856	40.6206	40.6664	41.4886	41.1665	41.006
40.1338	40.2983	40.6563	40.0567	40.5286	40.2044	41.05	40.7277	40.5806
40.2521	40.4134	40.7678	40.2328	40.6734	40.3888	41.1388	40.8901	40.6705
40.1223	40.1243	40.4857	40.3551	40.8321	40.7964	41.5255	41.3203	41.2445
40.1839	40.4064	40.7662	40.3668	40.8645	40.3622	41.0939	40.8657	40.8028
40.2469	40.3812	40.7375	40.508	40.9913	40.7029	41.5594	41.2113	41.08
40.446	40.6917	41.0481	40.455	40.8984	40.6852	41.5145	41.2156	41.0381
40.415	40.453	40.8158	41.0116	41.4677	41.0583	41.7854	41.5535	41.4257
40.4909	40.7004	41.0633	41.6978	42.283	42.5847	43.3041	43.0473	43.0034
41.5389	42.3696	42.707	40.9397	41.533	41.4218	42.2933	41.9248	41.7465
41.4061	41.0358	41.4122	40.7873	41.2479	40.7804	41.6124	41.3761	41.0512
41.0319	41.0581	41.4517	41.3172	41.7148	41.3927	42.1759	41.9639	41.833
40.804	40.8776	41.242	41.1943	41.6291	41.715	42.4665	42.1776	42.1263
41.0414	41.3865	41.7286	40.9245	41.3134	40.9273	41.7118	41.4176	41.2412
40.8822	40.786	41.1371	41.6896	42.0955	42.2284	42.9364	42.8052	42.5639
41.3573	41.8998	42.2452	42.0136	42.5271	42.1899	42.8468	42.6798	42.6404
41.653	41.7707	42.1223	42.1329	42.6838	42.2135	42.8716	42.7321	42.6043
41.8675	42.1044	42.4772	42.0311	42.5324	41.9834	42.6399	42.5442	42.3785
41.8332	41.896	42.2755	42.123	42.5484	42.544	43.2504	43.0985	42.9702
41.9568	42.2119	42.5776	41.7933	42.1499	41.9991	42.8523	42.539	42.4571
41.7128	41.6111	41.9774	42.2619	42.619	43.0499	43.8414	43.535	43.2998
41.9807	42.4131	42.7649	42.1936	42.5988	42.0583	42.8354	42.4646	42.3229
41.7887	41.6456	42.0021	42.4676	42.8887	42.5322	43.2871	43.0142	42.8481
41.9496	42.317	42.6699	42.2025	42.6119	42.3325	43.076	42.7736	42.6838
41.9228	41.9534	42.3113	41.8909	42.2425	42.4073	43.2718	42.842	42.7255
41.6888	41.7227	42.0938	41.465	41.7492	41.4911	42.1819	41.9083	41.7974
41.5791	41.7468	42.1092	41.8449	42.0875	42.321	42.9598	42.7979	42.6114
41.5591	41.7258	42.0834	41.754	42.0528	41.7434	42.4486	42.1748	42.1383
41.4701	41.5754	41.9342	42.0029	42.3211	41.785	42.5123	42.2182	42.0806
