# Supplementary material for: Forecasting regional carbon prices in china with a hybrid model based on quadratic decomposition and comprehensive feature screening
Source: PLoS One. 2025 Jun 30;20(6):e0326926. doi: 10.1371/journal.pone.0326926 (PMC12208498; doi:10.1371/journal.pone.0326926)
Supplement: S1 Data — (ZIP) [file pone.0326926.s001.zip › supplementary information/supplementary information/Original Data and Data Description/HB Data/HB_results_ice.xlsx]

## Sheet: Sheet1
Original_data	IMF 1	IMF 2	IMF 3	IMF 4	IMF 5	IMF 6	IMF 7	IMF 8	IMF 9	IMF 10
26.62	-0.557818	0.631762	0.475935	0.845102	0.201871	0.517059	-0.731351	9.10247	15.4708	0.574469
29.25	1.5448	1.2436	0.577758	0.863634	0.202569	0.523694	-0.737953	9.10744	15.4705	0.574608
27	-0.472402	0.826772	0.553134	0.839956	0.201076	0.529269	-0.744613	9.11237	15.4702	0.574746
26	-0.266217	-0.163569	0.436968	0.775332	0.197764	0.533758	-0.751333	9.11728	15.4699	0.574885
24.89	-0.0289886	-0.851273	0.299105	0.673983	0.193143	0.53714	-0.758112	9.12217	15.4696	0.575024
24.51	-0.635714	-0.842557	0.192889	0.541556	0.187758	0.539398	-0.764949	9.12702	15.4693	0.575163
26.1	0.944459	-0.290076	0.14071	0.3842	0.182241	0.540513	-0.771841	9.13185	15.469	0.575303
25.7	-0.417334	0.279311	0.134477	0.209544	0.177249	0.540472	-0.778787	9.13665	15.4687	0.575442
25.7	0.224324	0.481551	0.149541	0.0260841	0.173434	0.539261	-0.785784	9.14143	15.4684	0.575582
25.2	-0.306338	0.375134	0.161414	-0.158082	0.171358	0.536867	-0.792831	9.14618	15.4681	0.575722
25.4	0.324656	0.150143	0.157516	-0.335926	0.17153	0.533279	-0.799924	9.1509	15.4678	0.575863
24.85	-0.213904	-0.124633	0.149151	-0.502355	0.174378	0.52849	-0.807062	9.15559	15.4675	0.576003
24.6	-0.276595	-0.258746	0.158225	-0.653006	0.180246	0.522495	-0.814243	9.16026	15.4672	0.576144
24.55	0.295822	-0.160884	0.193082	-0.78213	0.189355	0.515298	-0.821463	9.1649	15.4669	0.576285
24.5	-0.433236	0.0604316	0.227379	-0.883365	0.201696	0.50691	-0.828721	9.16951	15.4666	0.576427
25	0.459847	0.215227	0.234076	-0.949664	0.217067	0.497347	-0.836014	9.17409	15.4663	0.576568
24.5	-0.309643	0.196236	0.178758	-0.97525	0.235081	0.486627	-0.843339	9.17865	15.466	0.57671
24.45	0.262757	0.0554019	0.0475013	-0.95575	0.255178	0.474768	-0.850694	9.18318	15.4657	0.576852
24.36	-0.010928	-0.034758	-0.168387	-0.888092	0.276729	0.46179	-0.858074	9.18768	15.4653	0.576994
24.1	0.0319617	-0.0281934	-0.473831	-0.770849	0.299033	0.447717	-0.865477	9.19216	15.465	0.577136
23.96	0.248785	0.0502302	-0.832698	-0.605308	0.321304	0.432573	-0.872897	9.1966	15.4647	0.577279
24	-0.186813	0.209575	-1.16035	-0.395817	0.342726	0.416386	-0.88033	9.20102	15.4644	0.577422
23.76	0.260864	0.313138	-1.33101	-0.151332	0.362477	0.399184	-0.887773	9.20541	15.4641	0.577565
23.71	0.189645	-0.126768	-1.21289	0.1146	0.379699	0.380996	-0.895221	9.20977	15.4638	0.577708
24.17	0.799016	-1.19986	-0.744522	0.384615	0.393544	0.361855	-0.90267	9.2141	15.4635	0.577852
23.9	0.444431	-2.13935	0.00737268	0.63756	0.403173	0.341798	-0.910116	9.21841	15.4631	0.577995
24.3	-1.4093	-1.40311	0.872299	0.850794	0.407738	0.320871	-0.917555	9.22269	15.4628	0.578139
25	-3.78182	1.35137	1.59906	1.00118	0.406439	0.29913	-0.924983	9.22693	15.4625	0.578283
36	4.76457	3.17294	1.86366	1.06779	0.398587	0.276642	-0.932395	9.23115	15.4622	0.578428
24.21	-4.25942	1.07431	1.45583	1.04278	0.383768	0.253475	-0.939788	9.23534	15.4619	0.578573
24.24	-0.434944	-1.66778	0.62425	0.937284	0.362012	0.229704	-0.947158	9.2395	15.4615	0.578717
24.65	1.55723	-2.23903	-0.272013	0.770792	0.33377	0.2054	-0.9545	9.24363	15.4612	0.578862
24	0.334184	-1.00412	-0.939555	0.564119	0.299681	0.180639	-0.961811	9.24773	15.4609	0.579008
24.3	0.213146	0.162582	-1.24093	0.338485	0.260492	0.155495	-0.969086	9.25181	15.4605	0.579153
24.1	-0.323198	0.592297	-1.17431	0.114964	0.21698	0.130044	-0.976323	9.25585	15.4602	0.579299
24	-0.18069	0.683577	-0.875791	-0.0874051	0.169979	0.104366	-0.983516	9.25986	15.4599	0.579445
24.23	0.482281	0.55667	-0.518975	-0.25324	0.120414	0.0785361	-0.990662	9.26384	15.4596	0.579591
24.01	-0.386483	0.280344	-0.208248	-0.373575	0.0692727	0.0526346	-0.997757	9.26779	15.4592	0.579738
24	-0.25563	0.0517167	0.0198411	-0.446946	0.0175575	0.0267392	-1.0048	9.27171	15.4589	0.579884
24.5	0.499993	0.0155601	0.171784	-0.476425	-0.0337385	0.000927309	-1.01178	9.2756	15.4586	0.580031
23.98	0.219677	0.00600548	0.272995	-0.468102	-0.0836233	-0.0247264	-1.0187	9.27946	15.4582	0.580178
23.9	-0.148457	-0.0402584	0.320164	-0.430407	-0.131121	-0.0501499	-1.02556	9.28329	15.4579	0.580325
23.95	0.189613	-0.115311	0.307273	-0.372128	-0.175295	-0.0752728	-1.03234	9.28709	15.4575	0.580473
23.8	-0.240642	-0.166421	0.251274	-0.302523	-0.215354	-0.100027	-1.03906	9.29085	15.4572	0.580621
23.8	0.0277869	-0.0887084	0.172869	-0.230698	-0.250707	-0.124349	-1.04569	9.29458	15.4569	0.580769
23.8	0.0395739	0.167251	0.0858674	-0.164911	-0.280933	-0.148175	-1.05225	9.29829	15.4565	0.580917
23.7	-0.103823	0.266774	-0.0098051	-0.109399	-0.305792	-0.171443	-1.05873	9.30196	15.4562	0.581065
24	0.235948	0.0861673	-0.121269	-0.0655787	-0.325213	-0.194094	-1.06512	9.30559	15.4558	0.581214
23	-0.451689	-0.0648107	-0.225179	-0.0341353	-0.339305	-0.216067	-1.07142	9.3092	15.4555	0.581363
23	-0.0970568	-0.0727926	-0.287085	-0.0156827	-0.348182	-0.237305	-1.07762	9.31277	15.4551	0.581512
23.25	0.334735	-0.0947869	-0.27111	-0.00992508	-0.351912	-0.257754	-1.08373	9.31631	15.4548	0.581661
23	-0.00185155	-0.236674	-0.175593	-0.0161159	-0.350606	-0.277366	-1.08974	9.31981	15.4544	0.58181
23	-0.381741	-0.178744	-0.0339439	-0.0316072	-0.344469	-0.296103	-1.09565	9.32328	15.4541	0.58196
23.45	-0.340693	0.197154	0.117202	-0.0534277	-0.333769	-0.31393	-1.10146	9.32672	15.4537	0.58211
25.16	1.19309	0.386816	0.235202	-0.0775448	-0.31876	-0.33082	-1.10715	9.33013	15.4534	0.58226
23.48	-0.578565	0.0682021	0.283975	-0.0988019	-0.299722	-0.346754	-1.11274	9.3335	15.453	0.582411
23	-0.608278	-0.275121	0.270819	-0.112853	-0.277011	-0.361719	-1.11822	9.33683	15.4527	0.582561
24.4	1.00402	-0.136062	0.209772	-0.117938	-0.251022	-0.375705	-1.12359	9.34014	15.4523	0.582712
22.88	-0.858212	0.111778	0.106883	-0.114156	-0.222157	-0.388711	-1.12884	9.3434	15.452	0.582863
23.8	0.200893	0.19712	-0.0239334	-0.102075	-0.190858	-0.400735	-1.13397	9.34664	15.4516	0.583014
24.3	0.379786	0.151005	-0.158752	-0.0826685	-0.15763	-0.411781	-1.13898	9.34983	15.4513	0.583166
23.48	-0.3594	-0.0299853	-0.277918	-0.0570557	-0.123017	-0.421851	-1.14387	9.35299	15.4509	0.583317
23.19	-0.564965	-0.146693	-0.358363	-0.0270683	-0.0875741	-0.430947	-1.14864	9.35612	15.4505	0.583469
23.91	0.887377	-0.154192	-0.37614	0.00448774	-0.0518236	-0.439067	-1.15329	9.35921	15.4502	0.583621
23.3	-0.00913648	-0.215437	-0.318048	0.0346665	-0.0162383	-0.446208	-1.15781	9.36227	15.4498	0.583774
23.5	-0.584191	-0.180364	-0.178822	0.0612213	0.0187139	-0.452368	-1.1622	9.36529	15.4494	0.583926
24.3	0.475139	0.0631796	0.0304757	0.083235	0.0525739	-0.457545	-1.16647	9.36827	15.4491	0.584079
25	-0.0264507	0.307165	0.254353	0.100971	0.084888	-0.461736	-1.1706	9.37122	15.4487	0.584232
24.5	-0.0233574	0.24665	0.418568	0.114148	0.115212	-0.464941	-1.17461	9.37413	15.4483	0.584385
24.5	0.129112	-0.0235284	0.46347	0.122098	0.143095	-0.467161	-1.17848	9.377	15.448	0.584538
24.05	-0.4455	-0.145738	0.361784	0.124907	0.168097	-0.468396	-1.18222	9.37983	15.4476	0.584692
24.5	0.553191	-0.0810949	0.138929	0.124202	0.189831	-0.468642	-1.18582	9.38263	15.4472	0.584846
23.65	-0.407141	0.080764	-0.132421	0.122679	0.207938	-0.467891	-1.18928	9.38539	15.4469	0.585
23.83	-0.0157818	0.227628	-0.366192	0.123074	0.222057	-0.466136	-1.19261	9.38811	15.4465	0.585154
23.65	-0.239989	0.157497	-0.491186	0.127889	0.231803	-0.463371	-1.1958	9.3908	15.4461	0.585308
23.8	0.481641	-0.126938	-0.469022	0.139313	0.236866	-0.45959	-1.19885	9.39344	15.4457	0.585463
23.25	-0.344175	-0.296488	-0.317991	0.158157	0.23698	-0.454793	-1.20176	9.39605	15.4454	0.585618
23.79	-0.145211	-0.195989	-0.0975039	0.18128	0.231983	-0.448982	-1.20453	9.39862	15.445	0.585773
24	0.465654	-0.0794912	0.144242	0.203891	0.221898	-0.442162	-1.20716	9.40115	15.4446	0.585928
24	-0.292974	-0.0661579	0.359217	0.220936	0.20688	-0.434343	-1.20965	9.40364	15.4442	0.586084
23.92	-0.37887	0.0130301	0.494468	0.227165	0.187102	-0.425537	-1.212	9.40609	15.4439	0.58624
25	-0.0704497	0.179621	0.522368	0.218784	0.162822	-0.415753	-1.21422	9.4085	15.4435	0.586396
25.4	1.03044	0.303122	0.435425	0.193177	0.134359	-0.405002	-1.2163	9.41087	15.4431	0.586552
23.3	-1.1822	0.330614	0.244041	0.150234	0.102085	-0.393297	-1.21824	9.4132	15.4427	0.586708
25	1.11321	0.18576	-0.00228299	0.0922564	0.0664417	-0.380648	-1.22005	9.41549	15.4423	0.586865
23.06	-0.265048	-0.174042	-0.235709	0.0231743	0.0279523	-0.36707	-1.22173	9.41774	15.4419	0.587022
23.08	-0.150621	-0.473062	-0.384179	-0.0503424	-0.0128003	-0.352577	-1.22328	9.41994	15.4416	0.587179
23.05	0.0857133	-0.515723	-0.40589	-0.120401	-0.0550967	-0.337184	-1.2247	9.42211	15.4412	0.587336
23	-0.0784112	-0.24861	-0.293794	-0.180308	-0.0981162	-0.320905	-1.22599	9.42423	15.4408	0.587493
23	-0.542357	0.172261	-0.0925427	-0.225778	-0.141022	-0.303753	-1.22716	9.42631	15.4404	0.587651
24.9	1.13652	0.363195	0.110943	-0.256162	-0.183025	-0.285746	-1.22821	9.42835	15.44	0.587809
22.99	-0.628952	0.193129	0.232644	-0.271656	-0.223419	-0.266902	-1.22913	9.43035	15.4396	0.587967
23.88	0.320561	-0.00388598	0.243408	-0.27257	-0.261597	-0.247238	-1.22993	9.4323	15.4392	0.588125
23.2	-0.358286	-0.0870775	0.160301	-0.259309	-0.297017	-0.226772	-1.23061	9.43422	15.4388	0.588284
23.6	0.153033	-0.104938	0.0345575	-0.233451	-0.329211	-0.205521	-1.23117	9.43608	15.4385	0.588442
23.5	0.353473	-0.122688	-0.0809788	-0.199378	-0.357777	-0.183502	-1.23162	9.43791	15.4381	0.588601
23	-0.18389	-0.0818283	-0.149918	-0.160775	-0.382405	-0.160737	-1.23195	9.43969	15.4377	0.58876
23.5	-0.102178	0.0620596	-0.161494	-0.120582	-0.402859	-0.137248	-1.23218	9.44143	15.4373	0.58892
23.9	0.242072	0.1232	-0.12539	-0.0825147	-0.418934	-0.113065	-1.23229	9.44312	15.4369	0.589079
23.48	0.0350646	0.0611873	-0.0603389	-0.0492035	-0.430428	-0.0882177	-1.23229	9.44477	15.4365	0.589239
23.5	-0.478794	0.0864496	0.0173338	-0.0221424	-0.437131	-0.0627434	-1.23218	9.44637	15.4361	0.589399
23.95	0.401403	0.196151	0.0905592	-0.00253454	-0.43897	-0.0366819	-1.23197	9.44793	15.4357	0.589559
23.98	-0.0635245	0.057392	0.14133	0.00889485	-0.435963	-0.0100796	-1.23164	9.44944	15.4353	0.589719
24.49	0.0573259	-0.133388	0.154045	0.0135227	-0.428169	0.0170064	-1.23122	9.45091	15.4349	0.58988
23.99	0.0307487	-0.049979	0.122452	0.0138258	-0.415687	0.0445064	-1.23069	9.45233	15.4345	0.590041
23.95	0.155309	0.0541834	0.0591142	0.0105448	-0.398659	0.0723441	-1.23005	9.4537	15.4341	0.590202
24	-0.0633306	-0.017872	-0.00815292	0.0039258	-0.377213	0.100438	-1.22932	9.45503	15.4337	0.590363
23.97	-0.046172	-0.113358	-0.0548175	-0.00602494	-0.351529	0.128701	-1.22848	9.45631	15.4333	0.590524
24.05	-0.0825236	-0.120137	-0.065099	-0.0199631	-0.321814	0.157048	-1.22754	9.45754	15.4329	0.590686
24.1	0.196984	-0.00161438	-0.0340896	-0.0383057	-0.28829	0.185388	-1.22649	9.45873	15.4325	0.590848
24.29	-0.199108	0.159041	0.0187809	-0.0610255	-0.251278	0.213632	-1.22534	9.45987	15.4321	0.59101
24.25	0.0459722	0.186851	0.0620195	-0.0869393	-0.211151	0.241689	-1.22409	9.46096	15.4317	0.591172
24.3	0.116413	0.0171018	0.0742989	-0.113066	-0.168325	0.269466	-1.22274	9.462	15.4313	0.591335
24.35	-0.00599949	-0.158379	0.0558331	-0.136232	-0.123231	0.296875	-1.22127	9.463	15.4309	0.591497
24.5	-0.0362516	-0.113598	0.0118804	-0.153187	-0.0762923	0.323826	-1.21971	9.46394	15.4305	0.59166
24.5	0.193454	-0.0159461	-0.0425956	-0.161028	-0.0279206	0.350229	-1.21803	9.46484	15.4301	0.591823
24.5	-0.0576498	-0.083567	-0.0928342	-0.157785	0.0214539	0.376	-1.21625	9.46569	15.4297	0.591986
24.55	-0.00153564	-0.103351	-0.13382	-0.142667	0.071317	0.401052	-1.21437	9.46649	15.4293	0.59215
24.55	0.0600038	0.01758	-0.163188	-0.116039	0.121118	0.425299	-1.21237	9.46723	15.4289	0.592313
24.7	0.0838409	0.100986	-0.172082	-0.0798424	0.170268	0.448651	-1.21027	9.46793	15.4284	0.592477
24.65	-0.139134	0.155774	-0.149084	-0.0364513	0.218125	0.471021	-1.20805	9.46858	15.428	0.592641
25.09	0.377462	0.132058	-0.100232	0.0115574	0.264044	0.492316	-1.20573	9.46918	15.4276	0.592806
25	-0.264973	0.00477598	-0.0341221	0.0620228	0.307374	0.512446	-1.2033	9.46972	15.4272	0.59297
25.14	0.0157884	-0.0731496	0.0524824	0.112297	0.347411	0.531322	-1.20075	9.47022	15.4268	0.593135
25.79	0.262141	-0.0286103	0.147731	0.158477	0.383511	0.548852	-1.1981	9.47066	15.4264	0.5933
25.8	0.287414	0.069227	0.230212	0.196549	0.415109	0.564952	-1.19533	9.47106	15.426	0.593465
25.7	-0.380363	0.0837274	0.274208	0.22304	0.441738	0.579538	-1.19245	9.4714	15.4256	0.59363
25.91	-0.164429	0.00544354	0.263159	0.236093	0.463109	0.592534	-1.18946	9.47169	15.4252	0.593796
25.87	0.232992	-0.00606012	0.206683	0.235235	0.479129	0.60387	-1.18635	9.47193	15.4248	0.593961
25.65	-0.0323463	0.0263816	0.119418	0.222018	0.48979	0.613486	-1.18313	9.47211	15.4244	0.594127
25.9	0.0520369	-0.0287095	0.0214762	0.199853	0.495155	0.621342	-1.17979	9.47224	15.4239	0.594294
25.8	-0.138099	-0.0237584	-0.0564667	0.172513	0.495353	0.627415	-1.17633	9.47232	15.4235	0.59446
25.99	0.553183	0.0318437	-0.0911062	0.143533	0.490575	0.631689	-1.17276	9.47235	15.4231	0.594626
25	-0.633648	0.0932841	-0.0825557	0.116668	0.481088	0.634157	-1.16906	9.47232	15.4227	0.594793
25.4	0.29893	0.0591056	-0.0433501	0.0951327	0.467215	0.634814	-1.16523	9.47224	15.4223	0.59496
25.3	0.0785194	-0.0458105	0.000349901	0.0803236	0.44932	0.633665	-1.16128	9.4721	15.4219	0.595127
25.2	-0.191994	-0.0569318	0.0252114	0.0729097	0.427828	0.630719	-1.1572	9.47191	15.4215	0.595295
25.1	-0.103113	0.0694689	0.0233651	0.0723272	0.403155	0.625994	-1.15299	9.47167	15.4211	0.595462
25.3	0.227035	0.101804	-0.00345853	0.0761287	0.375688	0.619515	-1.14864	9.47137	15.4207	0.59563
25.1	-0.15702	0.0311568	-0.0388984	0.0805913	0.345831	0.611314	-1.14416	9.47101	15.4202	0.595798
25.22	0.0378703	-0.0395817	-0.0699308	0.0832191	0.313998	0.601431	-1.13955	9.4706	15.4198	0.595966
25.3	0.233088	-0.0955129	-0.0925115	0.082469	0.280587	0.58991	-1.13478	9.47013	15.4194	0.596134
25.3	0.0973557	-0.0429246	-0.0966953	0.0769543	0.246006	0.576799	-1.12988	9.4696	15.419	0.596303
25.1	-0.192067	0.075506	-0.0647894	0.0652387	0.21069	0.56215	-1.12482	9.46902	15.4186	0.596472
25.2	-0.140544	0.152906	0.000509595	0.0473238	0.175088	0.546013	-1.11962	9.46838	15.4182	0.59664
25	0.283697	0.0975979	0.0846963	0.0246509	0.139615	0.528445	-1.11426	9.46768	15.4178	0.59681
24.8	-0.0842038	-0.0196713	0.157823	-0.000525503	0.104622	0.5095	-1.10874	9.46693	15.4174	0.596979
24.8	-0.230633	-0.0725491	0.184828	-0.0264953	0.0704341	0.489237	-1.10306	9.46611	15.417	0.597148
24.9	0.117249	-0.00923579	0.155536	-0.0524217	0.0373755	0.467719	-1.09721	9.46523	15.4165	0.597318
24.9	0.239135	0.0292332	0.0859855	-0.077233	0.00576806	0.445011	-1.09119	9.4643	15.4161	0.597488
24.6	-0.466496	0.0245678	0.000165564	-0.0996973	-0.024091	0.421183	-1.085	9.46331	15.4157	0.597658
24.6	-0.169101	-0.00348965	-0.0840383	-0.118267	-0.0519304	0.39631	-1.07862	9.46225	15.4153	0.597829
24.8	0.386348	-0.0481698	-0.149697	-0.132144	-0.0774172	0.370464	-1.07207	9.46114	15.4149	0.597999
24.41	0.189002	-0.107364	-0.176638	-0.142255	-0.100219	0.343715	-1.06533	9.45996	15.4145	0.59817
24.15	-0.0630752	-0.122644	-0.164342	-0.148965	-0.120096	0.316137	-1.0584	9.45872	15.4141	0.598341
24.2	-0.204234	-0.114142	-0.12273	-0.150959	-0.136892	0.287802	-1.05127	9.45742	15.4137	0.598512
24.05	0.00938184	-0.020104	-0.0568261	-0.146391	-0.150499	0.258784	-1.04395	9.45606	15.4133	0.598683
24.45	0.123453	0.0371942	0.0196613	-0.133588	-0.160808	0.229155	-1.03642	9.45463	15.4129	0.598855
24.3	0.0245266	-0.0963533	0.0891985	-0.112256	-0.167741	0.198991	-1.02868	9.45315	15.4124	0.599027
24.5	-0.108346	-0.149709	0.128458	-0.0845139	-0.171284	0.168367	-1.02074	9.4516	15.412	0.599198
25.2	0.367028	0.100346	0.129783	-0.0543281	-0.171527	0.13736	-1.01257	9.44998	15.4116	0.599371
24.23	-0.622418	0.380077	0.0874409	-0.0259279	-0.168601	0.106046	-1.00419	9.4483	15.4112	0.599543
25	0.355621	0.268938	0.0180913	-0.00254077	-0.162649	0.0744971	-0.995577	9.44656	15.4108	0.599715
24.5	0.0922173	-0.0236248	-0.0417485	0.0145702	-0.153825	0.0427756	-0.986735	9.44475	15.4104	0.599888
24.35	-0.286538	-0.133982	-0.0654479	0.0250782	-0.142344	0.0109419	-0.977659	9.44287	15.41	0.600061
24.35	0.0857598	-0.0212703	-0.046788	0.0295226	-0.128536	-0.0209437	-0.968342	9.44093	15.4096	0.600234
24.5	0.255154	0.0793612	-0.00483269	0.0294189	-0.112798	-0.0528213	-0.958781	9.43893	15.4092	0.600407
24.4	-0.13437	0.0734151	0.0309539	0.0266952	-0.0955484	-0.0846286	-0.94897	9.43685	15.4088	0.600581
24.35	-0.0958526	-0.0150795	0.0179747	0.0229298	-0.0771856	-0.1163	-0.938906	9.43472	15.4084	0.600755
24.44	0.197509	-0.0610632	-0.0481669	0.0191177	-0.0581517	-0.147769	-0.928582	9.43251	15.408	0.600928
24.35	0.0224729	-0.00634149	-0.138171	0.015769	-0.0389124	-0.178974	-0.917995	9.43023	15.4076	0.601103
24.35	-0.241479	0.0732238	-0.202974	0.0136721	-0.0198333	-0.209851	-0.90714	9.42789	15.4072	0.601277
24.32	0.146356	-0.0210154	-0.214981	0.0129341	-0.0012411	-0.240336	-0.896012	9.42548	15.4068	0.601451
24.1	0.156207	-0.219838	-0.162959	0.0125555	0.0166147	-0.270362	-0.884606	9.423	15.4064	0.601626
24.2	-0.0150489	-0.214468	-0.0549702	0.0107114	0.0335513	-0.299867	-0.872918	9.42045	15.406	0.601801
24.2	-0.147161	0.0345696	0.0805626	0.00594278	0.04943	-0.328787	-0.860943	9.41783	15.4056	0.601976
24.98	0.424236	0.166533	0.199577	-0.00214195	0.0641289	-0.357064	-0.848678	9.41515	15.4052	0.602151
24.15	-0.314181	0.107212	0.255427	-0.013306	0.0775487	-0.384638	-0.836118	9.41239	15.4048	0.602326
24.38	0.0678425	0.018607	0.228833	-0.0259769	0.0895797	-0.41145	-0.823259	9.40956	15.4044	0.602502
24.15	-0.15891	0.0441559	0.149739	-0.0390247	0.100073	-0.437444	-0.810098	9.40666	15.404	0.602678
24.5	0.311956	0.0478367	0.0590121	-0.0504587	0.108823	-0.462564	-0.796631	9.40369	15.4036	0.602854
24.28	-0.232387	-0.0765147	-0.0131513	-0.0583048	0.115616	-0.486756	-0.782855	9.40064	15.4032	0.60303
24.2	0.267658	-0.141454	-0.0571211	-0.0600082	0.12024	-0.509974	-0.768767	9.39753	15.4028	0.603207
24.06	-0.204757	-0.120495	-0.0584048	-0.0530133	0.122443	-0.532168	-0.754363	9.39434	15.4024	0.603383
24.17	-0.0857518	-0.0787597	-0.0261291	-0.0374703	0.121929	-0.553285	-0.739641	9.39108	15.402	0.60356
24.1	-0.0815978	0.0477325	0.0165089	-0.0161029	0.118439	-0.573265	-0.724597	9.38775	15.4016	0.603737
24.6	0.265938	0.172459	0.0401537	0.00813511	0.111838	-0.592052	-0.709231	9.38434	15.4012	0.603914
24.25	-0.0600657	0.0820498	0.0315067	0.032853	0.102006	-0.60959	-0.693539	9.38086	15.4008	0.604091
24.25	-0.0112762	-0.0479825	-0.00295216	0.0557704	0.0888659	-0.625823	-0.677522	9.3773	15.4004	0.604269
24.13	-0.142549	-0.0517351	-0.045069	0.0749516	0.072408	-0.640702	-0.661177	9.37367	15.4	0.604447
24.19	0.204473	-0.041406	-0.0624333	0.0884489	0.052672	-0.654176	-0.644505	9.36997	15.3996	0.604625
24.24	0.0655828	-0.116502	-0.0281517	0.0955789	0.029719	-0.666197	-0.627504	9.36619	15.3993	0.604803
24.08	-0.540382	-0.0567436	0.0404587	0.0971251	0.00365597	-0.676713	-0.610176	9.36233	15.3989	0.604981
24.8	0.499668	0.104186	0.0894368	0.0964217	-0.0255403	-0.685671	-0.59252	9.3584	15.3985	0.60516
24.07	-0.276814	0.0902077	0.0963291	0.0980022	-0.0578812	-0.693025	-0.574539	9.35439	15.3981	0.605338
24.15	0.138378	-0.0217555	0.0620488	0.106003	-0.0933132	-0.698735	-0.556233	9.35031	15.3977	0.605517
24	-0.262543	-0.0253858	-0.00316	0.123232	-0.131705	-0.702764	-0.537606	9.34614	15.3973	0.605696
24.14	-0.105575	0.0332955	-0.0760844	0.151111	-0.17283	-0.705085	-0.518662	9.3419	15.397	0.605875
24.13	-0.017512	-0.0038731	-0.132878	0.189691	-0.216236	-0.705676	-0.499403	9.33759	15.3966	0.606055
24.08	0.295151	-0.101554	-0.154475	0.236348	-0.261285	-0.70452	-0.479835	9.33319	15.3962	0.606235
24.08	-0.0681554	-0.0414428	-0.149621	0.286631	-0.307279	-0.701605	-0.459962	9.32872	15.3958	0.606414
24.49	0.346672	0.066878	-0.132436	0.3329	-0.353461	-0.696926	-0.439789	9.32417	15.3955	0.606594
24.2	-0.285834	0.0114007	-0.10326	0.36622	-0.398947	-0.690484	-0.41932	9.31954	15.3951	0.606775
24.2	-0.256292	0.0350965	-0.0605272	0.37611	-0.442852	-0.682288	-0.398563	9.31483	15.3947	0.606955
24.09	0.177766	0.155621	0.00321182	0.354286	-0.484305	-0.672346	-0.377523	9.31004	15.3943	0.607136
24.1	-0.348178	0.11464	0.118246	0.295527	-0.522378	-0.66067	-0.356208	9.30517	15.394	0.607316
24.12	0.321521	-0.0703965	0.2878	0.19677	-0.556059	-0.647274	-0.334624	9.30022	15.3936	0.607497
24.08	-0.019115	-0.135604	0.491694	0.0609234	-0.584245	-0.632178	-0.31278	9.29519	15.3932	0.607678
24.1	-0.277283	-0.04542	0.667414	-0.104314	-0.605916	-0.615412	-0.290684	9.29008	15.3929	0.60786
24.14	-0.0803492	0.158451	0.733887	-0.286879	-0.620189	-0.597009	-0.268345	9.28489	15.3925	0.608041
24.14	-0.0510226	0.376636	0.625727	-0.471491	-0.626298	-0.577014	-0.24577	9.27962	15.3921	0.608223
24.16	-0.168223	0.424277	0.312551	-0.641834	-0.623554	-0.555481	-0.222968	9.27426	15.3918	0.608405
24.16	1.0292	0.151809	-0.160855	-0.782687	-0.611335	-0.532478	-0.199949	9.26883	15.3914	0.608587
21.44	-0.53839	-0.335952	-0.678377	-0.880235	-0.589168	-0.508088	-0.176721	9.26331	15.3911	0.608769
21.44	0.127902	-0.70752	-1.09665	-0.922491	-0.556768	-0.482395	-0.153295	9.2577	15.3907	0.608952
21.44	-0.101664	-0.659542	-1.29534	-0.899608	-0.514165	-0.455487	-0.129679	9.25202	15.3904	0.609134
21.44	-0.787346	-0.202303	-1.21817	-0.808386	-0.461879	-0.427456	-0.105883	9.24625	15.39	0.609317
23.58	0.629546	0.165181	-0.892812	-0.656819	-0.401095	-0.398408	-0.0819163	9.2404	15.3897	0.6095
24.21	0.504132	0.122042	-0.423899	-0.459027	-0.333344	-0.368449	-0.0577897	9.23446	15.3893	0.609683
23.34	-0.891574	-0.0306756	0.0560114	-0.230778	-0.260273	-0.337684	-0.0335126	9.22844	15.389	0.609867
25	-0.233236	0.195109	0.437709	0.0112398	-0.183568	-0.306221	-0.009095	9.22233	15.3886	0.61005
26.9	0.473311	0.55267	0.662645	0.249862	-0.10491	-0.274168	0.0154532	9.21614	15.3883	0.610234
27	0.184004	0.420767	0.7164	0.469554	-0.025972	-0.241632	0.040122	9.20986	15.3879	0.610418
26	-0.305554	-0.112891	0.640606	0.65842	0.0515806	-0.208722	0.0649014	9.2035	15.3876	0.610602
26	-0.242366	-0.443848	0.504018	0.808147	0.126086	-0.175546	0.0897814	9.19705	15.3873	0.610786
26	-0.372728	-0.360793	0.369202	0.913329	0.195915	-0.14221	0.114752	9.19051	15.3869	0.610971
26.8	0.534243	0.00349741	0.282672	0.971654	0.259576	-0.108826	0.139803	9.18389	15.3866	0.611156
26.8	-0.184748	0.290631	0.244477	0.984146	0.315767	-0.0755036	0.164925	9.17718	15.3862	0.61134
26.8	-0.10637	0.266779	0.219665	0.955581	0.363483	-0.0423533	0.190106	9.17038	15.3859	0.611525
26.7	-0.0323042	0.0219964	0.18476	0.892396	0.402032	-0.0094827	0.215338	9.16349	15.3856	0.611711
26.9	0.302156	-0.229101	0.137029	0.801272	0.431017	0.0230031	0.24061	9.15651	15.3853	0.611896
26.3	-0.272712	-0.253782	0.0728696	0.688811	0.450438	0.0550046	0.265912	9.14945	15.3849	0.612082
26.79	-0.0506872	-0.0182191	-0.000213558	0.562047	0.460509	0.0864269	0.291233	9.14229	15.3846	0.612267
26.78	0.446499	0.190827	-0.0762468	0.42816	0.461618	0.11718	0.316563	9.13505	15.3843	0.612453
26.3	-0.147213	0.137909	-0.155381	0.293354	0.454374	0.147184	0.341891	9.12771	15.384	0.612639
26	0.244776	-0.0716353	-0.228117	0.163001	0.439567	0.176365	0.367208	9.12029	15.3837	0.612826
25.85	-0.0985854	-0.143007	-0.281285	0.0420985	0.418119	0.204656	0.392502	9.11277	15.3834	0.613012
25.64	-0.328309	-0.0537226	-0.296629	-0.0649396	0.39105	0.231988	0.417764	9.10517	15.383	0.613199
26.41	0.243399	0.177874	-0.256199	-0.155466	0.359544	0.258298	0.442983	9.09747	15.3827	0.613386
26.1	0.0588557	0.272937	-0.162593	-0.228859	0.324868	0.283523	0.468149	9.08968	15.3824	0.613573
25.9	-0.169259	0.0769475	-0.0375717	-0.287331	0.288377	0.307603	0.493252	9.0818	15.3821	0.61376
25.55	0.137296	-0.254237	0.0839312	-0.334333	0.251427	0.330478	0.518281	9.07382	15.3818	0.613947
25.58	0.21996	-0.312387	0.175842	-0.37371	0.215351	0.352093	0.543226	9.06576	15.3815	0.614135
25.49	-0.402185	-0.0679156	0.221381	-0.408652	0.181438	0.372393	0.568078	9.0576	15.3812	0.614323
26	0.137694	0.207057	0.216015	-0.44294	0.15089	0.391328	0.592826	9.04934	15.3809	0.614511
25.99	-0.0408	0.305736	0.159745	-0.479223	0.124829	0.408852	0.61746	9.04099	15.3806	0.614699
25.55	-0.0196769	0.13964	0.0625914	-0.518315	0.104158	0.424934	0.64197	9.03255	15.3803	0.614887
25.65	-0.208946	-0.0502384	-0.0379857	-0.55911	0.0894992	0.439552	0.666346	9.02402	15.3801	0.615076
25.65	0.214704	-0.0211533	-0.10017	-0.599104	0.081306	0.452697	0.69058	9.01538	15.3798	0.615264
25.6	0.0847287	0.0357122	-0.107924	-0.634746	0.0798493	0.464366	0.714661	9.00666	15.3795	0.615453
25.5	-0.290847	-0.00841932	-0.0614041	-0.66063	0.0851915	0.47457	0.738579	8.99783	15.3792	0.615642
25.63	-0.000541743	-0.0792747	0.0109634	-0.66969	0.0970595	0.483325	0.762326	8.98892	15.3789	0.615831
25.6	0.0393444	-0.0691836	0.0581371	-0.65509	0.114984	0.490655	0.785893	8.9799	15.3787	0.616021
25.6	0.0151975	0.0501119	0.0366788	-0.611362	0.138331	0.49659	0.809269	8.97079	15.3784	0.61621
26.48	0.316379	0.17341	-0.0704631	-0.535474	0.166345	0.501162	0.832448	8.96158	15.3781	0.6164
25.49	-0.414419	0.266782	-0.244058	-0.427128	0.198054	0.504408	0.85542	8.95227	15.3779	0.61659
26.35	0.473779	0.223542	-0.431026	-0.289322	0.232388	0.506368	0.878177	8.94287	15.3776	0.61678
25.5	-0.260213	-0.0749549	-0.56198	-0.129026	0.268148	0.507083	0.900712	8.93337	15.3773	0.61697
26	-0.117812	-0.443556	-0.563842	0.0434871	0.303995	0.506598	0.923018	8.92376	15.3771	0.617161
25.88	-0.157885	-0.504662	-0.402251	0.216614	0.338527	0.504964	0.945087	8.91406	15.3768	0.617351
26.35	-0.414841	-0.152005	-0.100871	0.377654	0.370344	0.502235	0.966912	8.90426	15.3766	0.617542
28.74	0.837236	0.314253	0.26658	0.514608	0.398102	0.498468	0.988487	8.89436	15.3763	0.617733
28.69	-0.220317	0.496688	0.603458	0.617598	0.420479	0.493718	1.00981	8.88437	15.3761	0.617924
29.1	0.330607	0.366468	0.812401	0.678708	0.436194	0.488039	1.03086	8.87427	15.3758	0.618116
28	-0.573835	0.225681	0.830864	0.692719	0.444135	0.481487	1.05165	8.86407	15.3756	0.618307
28.48	0.391477	0.174733	0.657352	0.659333	0.443706	0.474116	1.07216	8.85376	15.3754	0.618499
27.2	-0.322283	0.0557814	0.353066	0.585627	0.434828	0.465986	1.0924	8.84336	15.3751	0.618691
27.2	0.0148353	-0.175639	0.00916606	0.482401	0.417809	0.457161	1.11235	8.83286	15.3749	0.618883
26.88	-0.134915	-0.189723	-0.298659	0.362343	0.393046	0.4477	1.132	8.82225	15.3747	0.619075
26.68	0.243912	0.0443418	-0.513997	0.237992	0.360981	0.43767	1.15137	8.81154	15.3744	0.619267
26.45	0.260045	0.141756	-0.601295	0.119923	0.322156	0.427139	1.17043	8.80073	15.3742	0.61946
26.19	0.04507	-0.107769	-0.567289	0.0157624	0.277218	0.416177	1.18918	8.78981	15.374	0.619652
25.55	-0.206949	-0.401472	-0.439914	-0.0689981	0.226895	0.404853	1.20762	8.77879	15.3738	0.619845
26	-0.255862	-0.25719	-0.247891	-0.130532	0.171976	0.393237	1.22575	8.76767	15.3736	0.620038
26.98	0.877514	0.15639	-0.037291	-0.167659	0.113222	0.381393	1.24355	8.75644	15.3734	0.620232
26.5	-0.324943	0.326857	0.124384	-0.180839	0.0514733	0.369384	1.26102	8.74511	15.3731	0.620425
26.1	-0.861695	0.297555	0.187073	-0.171387	-0.0124235	0.357271	1.27817	8.73367	15.3729	0.620619
27.14	0.83113	0.224793	0.145957	-0.141983	-0.0775714	0.345118	1.29498	8.72213	15.3727	0.620813
25.6	-0.656689	0.0551444	0.0331289	-0.09782	-0.143021	0.332991	1.31145	8.71048	15.3726	0.621006
25.5	0.566172	-0.23071	-0.090679	-0.0458796	-0.207786	0.320957	1.32758	8.69873	15.3724	0.621201
25.35	-0.315715	-0.424558	-0.152849	0.00721727	-0.270894	0.309084	1.34337	8.68687	15.3722	0.621395
25.75	-0.19117	-0.29055	-0.127101	0.0560456	-0.331443	0.297441	1.35881	8.67491	15.372	0.621589
25.5	-0.3211	0.12675	-0.025035	0.0960104	-0.388679	0.286095	1.37389	8.66283	15.3718	0.621784
27.5	0.760355	0.432273	0.110076	0.123175	-0.441889	0.275113	1.38863	8.65065	15.3716	0.621979
26.25	-0.425947	0.3194	0.227847	0.133589	-0.490504	0.26456	1.40301	8.63837	15.3714	0.622174
25.8	0.00258607	-0.00653591	0.287019	0.124834	-0.534143	0.254496	1.41703	8.62598	15.3713	0.622369
25.8	0.0676618	-0.184681	0.278899	0.0975532	-0.572435	0.244979	1.43068	8.61348	15.3711	0.622564
25.8	-0.208067	-0.211202	0.213789	0.0537995	-0.604966	0.236064	1.44398	8.60087	15.3709	0.62276
25.7	0.164981	-0.186713	0.118027	-0.00381085	-0.631249	0.227801	1.45691	8.58815	15.3708	0.622955
25.4	-0.117923	-0.115732	0.0154779	-0.0713831	-0.650859	0.220232	1.46947	8.57533	15.3706	0.623151
25.3	0.00840854	-0.0646132	-0.0743662	-0.143792	-0.663341	0.213385	1.48167	8.5624	15.3705	0.623347
25.4	0.28169	-0.0320957	-0.138891	-0.215439	-0.668236	0.207275	1.4935	8.54936	15.3703	0.623543
25.2	-0.206782	0.0513528	-0.171898	-0.28082	-0.665188	0.20191	1.50497	8.53621	15.3702	0.62374
25.49	-0.0452439	0.122857	-0.162862	-0.336606	-0.653966	0.197288	1.51606	8.52296	15.37	0.623936
25.45	0.317681	0.0732435	-0.108614	-0.381887	-0.634395	0.193401	1.52679	8.5096	15.3699	0.624133
25.2	-0.413991	0.0165881	-0.0221736	-0.418213	-0.606419	0.190231	1.53715	8.49612	15.3698	0.62433
25.2	0.348161	0.0105997	0.0924156	-0.44677	-0.570194	0.187752	1.54714	8.48254	15.3696	0.624527
25.2	-0.105813	-0.107343	0.223674	-0.46833	-0.526065	0.185927	1.55677	8.46886	15.3695	0.624724
25.19	-0.326013	-0.20001	0.336637	-0.482817	-0.474576	0.184713	1.56603	8.45506	15.3694	0.624922
25.09	-0.124073	-0.0689327	0.380428	-0.488662	-0.416373	0.184056	1.57492	8.44116	15.3693	0.625119
25.78	0.151597	0.196153	0.305719	-0.483292	-0.352159	0.18389	1.58345	8.42714	15.3691	0.625317
25.78	0.00578778	0.406468	0.110573	-0.463359	-0.282745	0.184148	1.59162	8.41302	15.369	0.625515
26.5	0.672412	0.286809	-0.16625	-0.424241	-0.209074	0.184761	1.59943	8.3988	15.3689	0.625713
24.5	-0.490437	0.0127998	-0.447446	-0.361173	-0.132167	0.185656	1.60688	8.38446	15.3688	0.625911
25	-0.068841	-0.122886	-0.650486	-0.269902	-0.0531347	0.186764	1.61397	8.37002	15.3687	0.626109
25.43	0.416138	-0.240882	-0.705357	-0.148483	0.0267646	0.188011	1.62071	8.35547	15.3686	0.626308
25.2	-0.0201782	-0.399919	-0.591648	0.000592038	0.106042	0.189327	1.62709	8.34081	15.3685	0.626507
25.28	-0.21811	-0.426012	-0.347242	0.171063	0.183122	0.190636	1.63313	8.32604	15.3685	0.626705
25.99	-0.790461	-0.0555969	-0.0418162	0.352508	0.256466	0.191869	1.63882	8.31117	15.3684	0.626905
28.4	1.03219	0.439792	0.253511	0.530152	0.324593	0.192953	1.64417	8.2962	15.3683	0.627104
28	-0.322979	0.516352	0.468012	0.687437	0.386105	0.193817	1.64917	8.28111	15.3682	0.627303
28.45	0.0377257	0.199633	0.566045	0.808334	0.439671	0.194389	1.65384	8.26592	15.3682	0.627503
28.03	0.0406155	-0.102983	0.575563	0.879407	0.484085	0.194601	1.65818	8.25063	15.3681	0.627702
27.9	-0.119964	-0.219816	0.536722	0.891237	0.518361	0.194381	1.66219	8.23523	15.368	0.627902
27.89	0.41417	-0.213376	0.472305	0.842375	0.541928	0.193659	1.66586	8.21972	15.368	0.628102
27.55	-0.558225	-0.0720832	0.387465	0.737498	0.554883	0.192372	1.66922	8.20411	15.3679	0.628303
27.29	-0.172007	0.202959	0.255838	0.586368	0.557726	0.190462	1.67225	8.18839	15.3679	0.628503
27.6	0.194384	0.360128	0.0682467	0.400982	0.551175	0.187877	1.67496	8.17258	15.3678	0.628703
27.5	0.783797	0.0754244	-0.141726	0.19606	0.536132	0.184565	1.67736	8.15665	15.3678	0.628904
24.5	-1.20768	-0.322556	-0.327891	-0.0133996	0.513611	0.180482	1.67945	8.14063	15.3678	0.629105
24.99	-0.664423	-0.213857	-0.445698	-0.213948	0.484698	0.175587	1.68123	8.1245	15.3677	0.629306
26.93	1.2157	0.222552	-0.481835	-0.393038	0.450546	0.169847	1.68271	8.10826	15.3677	0.629507
25.98	0.288142	0.243729	-0.447881	-0.540748	0.412329	0.163229	1.68389	8.09193	15.3677	0.629709
24.5	-0.851488	-0.14129	-0.381295	-0.64955	0.371203	0.155708	1.68477	8.07549	15.3677	0.62991
25	-0.0412787	-0.277033	-0.29831	-0.714903	0.328294	0.147261	1.68536	8.05895	15.3677	0.630112
25.9	0.557502	-0.169125	-0.174543	-0.735796	0.284662	0.137871	1.68566	8.04231	15.3677	0.630314
24.74	-0.41703	-0.162401	-0.00902486	-0.712963	0.241296	0.127521	1.68567	8.02557	15.3677	0.630516
25.3	-0.244872	-0.0263273	0.173022	-0.649408	0.199054	0.116201	1.68539	8.00873	15.3677	0.630718
25.5	-0.235304	0.301541	0.325091	-0.549802	0.15852	0.103898	1.68483	7.99178	15.3677	0.63092
27	0.742201	0.449698	0.387697	-0.42182	0.120131	0.0906056	1.68399	7.97474	15.3677	0.631123
26	-0.402728	0.187922	0.33766	-0.275273	0.0842194	0.0763213	1.68287	7.9576	15.3677	0.631326
25.5	-0.513092	-0.15621	0.202844	-0.121918	0.0510794	0.0610485	1.68147	7.94036	15.3677	0.631529
25.45	0.320714	-0.264854	0.0541373	0.0266071	0.0209372	0.0447962	1.6798	7.92302	15.3678	0.631732
25.45	-0.232236	-0.224824	-0.0426291	0.160116	-0.00605065	0.0275773	1.67785	7.90558	15.3678	0.631935
26.69	0.719665	-0.163402	-0.0666403	0.270426	-0.0297636	0.00941015	1.67563	7.88804	15.3678	0.632138
25.1	-0.864442	0.0288019	-0.0269022	0.352206	-0.0501684	-0.00967791	1.67315	7.87041	15.3679	0.632342
27.49	1.09913	0.230387	0.0425391	0.402197	-0.0673525	-0.0296528	1.67039	7.85267	15.3679	0.632545
25.65	-0.783496	0.214855	0.0904809	0.41839	-0.0814459	-0.0504771	1.66737	7.83485	15.368	0.632749
25.8	0.37639	0.0384308	0.0802448	0.401147	-0.092536	-0.0721047	1.66408	7.81692	15.368	0.632953
25.6	0.235741	-0.083134	0.0128221	0.355495	-0.100726	-0.0944837	1.66052	7.7989	15.3681	0.633157
25	-0.453267	-0.0845696	-0.0767821	0.289811	-0.106249	-0.117556	1.6567	7.78079	15.3682	0.633361
25	-0.110408	0.0230775	-0.150965	0.212842	-0.10943	-0.141261	1.65262	7.76258	15.3683	0.633566
25.45	0.693658	0.125303	-0.185659	0.13326	-0.110621	-0.165534	1.64828	7.74427	15.3683	0.633771
24.5	-0.434846	-0.0437037	-0.184105	0.0582141	-0.110138	-0.19031	1.64368	7.72587	15.3684	0.633975
24.5	-0.462972	-0.161222	-0.152261	-0.00709178	-0.108231	-0.215523	1.63881	7.70738	15.3685	0.63418
25.25	0.330047	-0.0133055	-0.0890061	-0.0604433	-0.105085	-0.241106	1.63369	7.68879	15.3686	0.634385
24.7	0.0605769	0.0681783	0.00111921	-0.102393	-0.10086	-0.266988	1.62832	7.67012	15.3687	0.634591
24.6	-0.229321	-0.120837	0.0906241	-0.134088	-0.095686	-0.293098	1.62269	7.65135	15.3688	0.634796
24.6	0.171773	-0.214102	0.148726	-0.157361	-0.0896991	-0.319369	1.6168	7.63249	15.3689	0.635002
25	-0.0788865	-0.0011719	0.159687	-0.173903	-0.082982	-0.345732	1.61066	7.61353	15.3691	0.635207
24.9	0.131903	0.228023	0.143905	-0.185379	-0.0755328	-0.372124	1.60427	7.59449	15.3692	0.635413
24.7	-0.17918	0.208275	0.124498	-0.193569	-0.0673124	-0.398475	1.59763	7.57536	15.3693	0.635619
24.8	0.116869	-0.0166843	0.106346	-0.198232	-0.0582639	-0.424718	1.59073	7.55614	15.3694	0.635826
24.2	-0.12958	-0.0896404	0.0713227	-0.197205	-0.0483879	-0.450784	1.58359	7.53683	15.3696	0.636032
24.5	-0.0946942	0.0481079	-0.00349701	-0.187572	-0.0377896	-0.476608	1.5762	7.51743	15.3697	0.636239
24.4	0.164986	0.231126	-0.11885	-0.166093	-0.026663	-0.502127	1.56857	7.49794	15.3699	0.636445
24.4	-0.252642	0.245208	-0.252344	-0.131202	-0.0152652	-0.527279	1.56069	7.47837	15.37	0.636652
24	0.170646	0.0637589	-0.375264	-0.0833474	-0.00391558	-0.552	1.55257	7.4587	15.3702	0.636859
23.85	0.170554	-0.320861	-0.435443	-0.0244029	0.00695269	-0.576225	1.5442	7.43895	15.3704	0.637066
23.35	-0.19909	-0.572498	-0.383391	0.0421667	0.0169021	-0.599886	1.53559	7.41912	15.3706	0.637274
23.2	-0.550508	-0.543387	-0.19299	0.111094	0.0255144	-0.622917	1.52674	7.3992	15.3707	0.637481
25.1	1.20234	-0.347524	0.110093	0.175547	0.0323894	-0.64525	1.51765	7.3792	15.3709	0.637689
24.45	-0.40133	0.0104423	0.437591	0.228537	0.037211	-0.666821	1.50833	7.35911	15.3711	0.637896
24.99	-0.599492	0.603491	0.673025	0.263303	0.0397489	-0.687566	1.49876	7.33893	15.3713	0.638104
26.96	0.491254	1.05072	0.726473	0.274572	0.0398357	-0.707426	1.48896	7.31868	15.3715	0.638313
26.5	1.05748	0.699331	0.559762	0.261082	0.0374209	-0.726345	1.47893	7.29834	15.3717	0.638521
23.5	-1.05088	-0.144489	0.226846	0.225466	0.0324621	-0.744267	1.46866	7.27792	15.372	0.638729
23.4	0.232364	-0.62637	-0.143098	0.17278	0.0249971	-0.761145	1.45816	7.25741	15.3722	0.638938
23.3	0.00723241	-0.4945	-0.416256	0.109223	0.0150864	-0.776936	1.44743	7.23683	15.3724	0.639147
23.25	-0.0768736	-0.1939	-0.515883	0.0413113	0.00285559	-0.7916	1.43646	7.21617	15.3727	0.639355
23.15	0.365857	-0.0772404	-0.433242	-0.0254975	-0.011434	-0.805101	1.42527	7.19542	15.3729	0.639564
23.18	-0.265003	-0.00608023	-0.234406	-0.0856469	-0.0273487	-0.817408	1.41385	7.1746	15.3732	0.639774
23.11	-0.37056	0.163063	-0.0228218	-0.134025	-0.0442403	-0.82849	1.40221	7.15369	15.3734	0.639983
24.8	0.560644	0.30275	0.115286	-0.168203	-0.0613945	-0.838323	1.39034	7.13271	15.3737	0.640193
23.15	-0.484586	0.18059	0.150112	-0.187825	-0.0780672	-0.846882	1.37825	7.11165	15.3739	0.640402
23.58	0.172105	-0.0560327	0.107165	-0.194738	-0.093565	-0.85414	1.36593	7.09052	15.3742	0.640612
23.2	0.0313045	-0.13084	0.0222211	-0.191359	-0.10732	-0.860073	1.35339	7.06931	15.3745	0.640822
23.2	0.0658894	-0.0720625	-0.0700769	-0.179174	-0.118882	-0.864653	1.34063	7.04802	15.3748	0.641032
23.15	-0.106259	-0.0513116	-0.124319	-0.160545	-0.127859	-0.867849	1.32764	7.02666	15.3751	0.641242
23.19	0.294246	-0.113632	-0.113771	-0.138705	-0.133954	-0.869629	1.31444	7.00522	15.3754	0.641453
23.15	-0.0618037	-0.195016	-0.0394475	-0.116701	-0.136949	-0.869961	1.30102	6.9837	15.3757	0.641663
23.05	-0.214935	-0.105799	0.0678842	-0.0971668	-0.136732	-0.868814	1.28738	6.96212	15.376	0.641874
23.2	-0.268297	0.126211	0.161125	-0.08163	-0.133285	-0.86616	1.27352	6.94046	15.3763	0.642085
24.18	0.691932	0.235425	0.199962	-0.0705449	-0.126695	-0.861978	1.25945	6.91873	15.3767	0.642296
23.1	-0.584675	0.161772	0.162797	-0.0634209	-0.117141	-0.856252	1.24517	6.89692	15.377	0.642507
23.25	-0.224146	0.134015	0.0641534	-0.0585175	-0.104875	-0.848974	1.23067	6.87505	15.3773	0.642719
23.16	0.154815	0.131043	-0.0607008	-0.0527239	-0.090326	-0.840137	1.21597	6.8531	15.3777	0.64293
23.13	0.138173	-0.0942487	-0.180658	-0.0428091	-0.0740684	-0.82974	1.20105	6.83109	15.378	0.643142
22.55	-0.176264	-0.386053	-0.260325	-0.0255886	-0.0567138	-0.817788	1.18593	6.809	15.3784	0.643354
22.3	0.00604699	-0.360515	-0.280079	0.000424464	-0.0388676	-0.804287	1.1706	6.78685	15.3788	0.643566
22.55	-0.157955	-0.0186964	-0.252361	0.0346422	-0.0211066	-0.789247	1.15507	6.76463	15.3791	0.643778
23.79	0.983789	0.285791	-0.186944	0.0748651	-0.00395635	-0.772682	1.13933	6.74234	15.3795	0.64399
23.15	-0.259716	0.201922	-0.103696	0.117877	0.0120922	-0.75461	1.12339	6.71998	15.3799	0.644202
23.1	-0.0766929	-0.0502879	-0.0138013	0.159763	0.0265109	-0.735051	1.10725	6.69755	15.3803	0.644415
23.01	-0.276649	-0.0017068	0.0649112	0.195898	0.038727	-0.714034	1.09092	6.67507	15.3807	0.644628
23.9	0.510072	0.135516	0.12547	0.222048	0.0481863	-0.69159	1.07439	6.65251	15.3811	0.64484
23.05	-0.433323	0.0227981	0.174382	0.235841	0.0544528	-0.667756	1.05766	6.62989	15.3815	0.645053
23.1	0.0719642	-0.12632	0.218662	0.236234	0.0573191	-0.642569	1.04074	6.60721	15.382	0.645267
23.13	-0.209441	-0.0935414	0.258431	0.223709	0.0567138	-0.616067	1.02362	6.58446	15.3824	0.64548
23.73	0.270545	0.000122894	0.28379	0.198481	0.0527586	-0.588284	1.00631	6.56165	15.3828	0.645693
23.2	-0.280912	0.0365008	0.289851	0.161479	0.0456861	-0.559258	0.988805	6.53878	15.3833	0.645907
23.11	-0.0779178	0.00295285	0.265564	0.113618	0.0358274	-0.529027	0.971112	6.51584	15.3838	0.646121
23.11	0.0691071	-0.0221841	0.204287	0.0569148	0.0236478	-0.497625	0.953229	6.49285	15.3842	0.646335
23.05	0.0369268	0.00291428	0.103516	-0.00484844	0.00971333	-0.46509	0.935159	6.46979	15.3847	0.646549
23.01	-0.083464	0.0853904	-0.018945	-0.0674501	-0.00542073	-0.431456	0.916902	6.44668	15.3852	0.646763
23.05	0.429808	0.117894	-0.13321	-0.126117	-0.021182	-0.396763	0.898461	6.42351	15.3856	0.646977
22.18	-0.343934	-0.0175837	-0.222626	-0.176144	-0.0370238	-0.361049	0.879838	6.40027	15.3861	0.647192
22.5	0.0618161	-0.0839767	-0.262438	-0.213548	-0.0524391	-0.32435	0.861032	6.37699	15.3866	0.647406
22.95	0.0452109	-0.0145573	-0.249653	-0.23592	-0.0670506	-0.286706	0.842047	6.35364	15.3871	0.647621
22.96	0.0477263	0.00559123	-0.185806	-0.243079	-0.0805383	-0.24815	0.822884	6.33024	15.3877	0.647836
23.2	0.0991042	0.00358364	-0.0889408	-0.237556	-0.0925575	-0.208714	0.803546	6.30678	15.3882	0.648051
22.95	-0.125328	0.0957359	0.0138532	-0.223135	-0.102867	-0.168427	0.784034	6.28327	15.3887	0.648266
23	0.22887	0.200862	0.0819159	-0.203024	-0.111329	-0.127322	0.76435	6.2597	15.3893	0.648482
22.81	-0.206052	0.180394	0.0993491	-0.179335	-0.117859	-0.0854344	0.744496	6.23608	15.3898	0.648697
22.55	0.265833	-0.0292391	0.0738629	-0.153881	-0.122418	-0.0427998	0.724475	6.2124	15.3904	0.648913
22.6	-0.330469	-0.238993	0.0337888	-0.12863	-0.125001	0.000542943	0.704288	6.18868	15.3909	0.649129
22.41	0.390397	-0.267602	0.01708	-0.104136	-0.125649	0.0445546	0.683938	6.1649	15.3915	0.649345
22.6	0.155858	-0.121983	0.0390194	-0.0794991	-0.124505	0.0891966	0.663425	6.14107	15.3921	0.649561
22.79	-0.116479	-0.0119596	0.0812174	-0.0523057	-0.121804	0.134431	0.64275	6.11719	15.3927	0.649777
22.81	0.041164	0.0126062	0.110462	-0.0205176	-0.11785	0.18022	0.621916	6.09327	15.3932	0.649993
22.86	-0.199534	0.0109914	0.104654	0.0160308	-0.113045	0.226523	0.600923	6.06929	15.3938	0.65021
23.07	0.494977	-0.0459025	0.06225	0.0549804	-0.107774	0.273297	0.579774	6.04526	15.3945	0.650427
22.24	-0.686745	0.132769	-0.0150103	0.0934287	-0.102404	0.320499	0.55847	6.02119	15.3951	0.650643
23.08	-0.100969	0.517774	-0.119692	0.128794	-0.0972753	0.368082	0.537013	5.99707	15.3957	0.65086
24.4	0.829841	0.442852	-0.232552	0.158982	-0.0926974	0.415998	0.515404	5.97291	15.3963	0.651078
22.6	0.0672129	-0.249212	-0.329389	0.182469	-0.0889493	0.464203	0.493646	5.9487	15.397	0.651295
21	-1.11065	-0.687046	-0.363377	0.198725	-0.0862395	0.51265	0.471741	5.92444	15.3976	0.651512
23.08	0.505324	-0.368165	-0.308868	0.207669	-0.08472	0.561297	0.44969	5.90014	15.3983	0.65173
23.7	0.503686	0.211797	-0.177034	0.208987	-0.084515	0.610094	0.427497	5.8758	15.399	0.651947
23	-0.431472	0.533663	-0.00310261	0.201473	-0.0856829	0.658985	0.405162	5.85141	15.3996	0.652165
23.7	0.0887646	0.544168	0.159492	0.183927	-0.0881449	0.707912	0.382689	5.82698	15.4003	0.652383
22.89	-0.12776	0.229194	0.262179	0.155604	-0.091763	0.756811	0.36008	5.80251	15.401	0.652601
22.9	0.0793677	-0.229247	0.286972	0.117057	-0.0962787	0.805616	0.337337	5.77801	15.4017	0.65282
22.8	-0.0649349	-0.455505	0.244551	0.0694742	-0.101354	0.85426	0.314463	5.75346	15.4024	0.653038
22.8	0.0458367	-0.252744	0.177866	0.014522	-0.106616	0.902675	0.291459	5.72887	15.4031	0.653257
22.82	-0.222612	0.0609759	0.129871	-0.0458022	-0.111678	0.950792	0.268329	5.70424	15.4039	0.653475
22.81	0.0204205	0.188484	0.105676	-0.108726	-0.116178	0.998542	0.245075	5.67957	15.4046	0.653694
22.81	0.140323	0.150652	0.0929244	-0.170438	-0.119836	1.04586	0.221698	5.65487	15.4054	0.653913
22.64	-0.11988	0.0790417	0.071345	-0.226922	-0.122346	1.09267	0.198201	5.63013	15.4061	0.654132
22.8	0.13381	0.0201427	0.0312105	-0.273894	-0.123382	1.13891	0.174587	5.60535	15.4069	0.654351
22.5	-0.0351049	-0.0242595	-0.0277027	-0.307539	-0.122631	1.18453	0.150857	5.58054	15.4077	0.654571
22.31	-0.0516144	-0.0393669	-0.091217	-0.324813	-0.119848	1.22943	0.127013	5.5557	15.4084	0.65479
22.51	0.291246	-0.0367031	-0.139531	-0.324049	-0.114892	1.27356	0.103059	5.53082	15.4092	0.65501
22.4	-0.0274225	-0.104401	-0.169103	-0.304719	-0.107731	1.31683	0.0789967	5.50591	15.41	0.65523
22.2	-0.25614	-0.116445	-0.194568	-0.266803	-0.0984461	1.35918	0.0548285	5.48096	15.4108	0.65545
22.46	-0.192015	0.126179	-0.218924	-0.210898	-0.0871958	1.40052	0.0305577	5.45598	15.4116	0.65567
23.4	0.736103	0.313556	-0.231198	-0.138701	-0.0741546	1.44075	0.00618775	5.43097	15.4125	0.65589
23	0.283054	0.0557674	-0.217073	-0.0533606	-0.0595296	1.47981	-0.0182775	5.40594	15.4133	0.656111
21.4	-1.00482	-0.325855	-0.176113	0.0403184	-0.0436169	1.51759	-0.0428341	5.38087	15.4142	0.656331
23.5	0.67344	-0.306764	-0.111747	0.136826	-0.0267566	1.55402	-0.067478	5.35577	15.415	0.656552
23	-0.260129	-0.0244901	-0.0400809	0.231166	-0.00929099	1.58901	-0.0922052	5.33064	15.4159	0.656773
23.5	0.248295	0.104037	0.0218862	0.318156	0.00841521	1.62246	-0.117012	5.30549	15.4167	0.656994
23.41	-0.105973	0.0562181	0.0750436	0.390691	0.026028	1.65429	-0.141894	5.28031	15.4176	0.657215
23.44	-0.155078	0.137281	0.121	0.442548	0.0432962	1.68441	-0.166848	5.2551	15.4185	0.657436
23.46	0.0534852	0.180679	0.152589	0.469106	0.0600295	1.71275	-0.19187	5.22987	15.4194	0.657657
23.6	-0.0448507	-0.0903706	0.180131	0.468044	0.0760854	1.73921	-0.216956	5.20461	15.4203	0.657879
23.4	0.28632	-0.384194	0.212076	0.439376	0.0913524	1.76372	-0.242102	5.17932	15.4212	0.6581
22.82	-0.467544	-0.36101	0.251019	0.384902	0.10577	1.7862	-0.267305	5.15401	15.4222	0.658322
23.36	0.104414	-0.0413114	0.2749	0.308288	0.119317	1.80657	-0.292561	5.12868	15.4231	0.658544
23.32	-0.284277	0.301038	0.250698	0.215828	0.132047	1.82476	-0.317866	5.10333	15.4241	0.658766
23.45	0.659224	0.401655	0.165176	0.114793	0.144102	1.84068	-0.343217	5.07795	15.425	0.658988
22.71	-0.57833	0.173698	0.0353647	0.0117283	0.155719	1.85426	-0.368609	5.05255	15.426	0.659211
22.68	0.353455	-0.151808	-0.0979107	-0.086389	0.167182	1.86543	-0.394038	5.02713	15.427	0.659433
21.96	-0.192165	-0.339503	-0.191321	-0.173085	0.178771	1.87411	-0.419502	5.00169	15.428	0.659656
22.06	0.0958152	-0.265384	-0.224765	-0.243729	0.190845	1.88025	-0.444995	4.97623	15.429	0.659878
22.2	0.0442001	-0.0974111	-0.206439	-0.295114	0.203831	1.88378	-0.470515	4.95076	15.43	0.660101
22.25	-0.0659248	0.0228751	-0.156726	-0.326336	0.218174	1.88465	-0.496055	4.92526	15.431	0.660324
22.29	0.100959	0.113419	-0.100525	-0.338206	0.234319	1.88281	-0.521613	4.89974	15.432	0.660547
22.2	-0.169316	0.160913	-0.0533547	-0.33278	0.252638	1.8782	-0.547183	4.87421	15.433	0.660771
22.32	-0.129014	0.140589	-0.0131378	-0.313389	0.273402	1.8708	-0.572759	4.84866	15.4341	0.660994
22.12	-0.0581521	0.125141	0.0314573	-0.284041	0.296774	1.86058	-0.598338	4.8231	15.4351	0.661218
22.05	-0.0502514	0.0275056	0.073912	-0.24985	0.322785	1.84751	-0.623913	4.79752	15.4362	0.661441
21.68	0.138635	-0.175444	0.104891	-0.216233	0.351342	1.83159	-0.649479	4.77192	15.4373	0.661665
21.98	0.0539226	-0.269815	0.118322	-0.187555	0.382216	1.81281	-0.675032	4.74632	15.4384	0.661889
22	-0.0782	-0.00949231	0.120393	-0.166188	0.415078	1.7912	-0.700564	4.72069	15.4395	0.662113
22.05	-0.0934345	0.268358	0.109258	-0.152531	0.449477	1.76677	-0.726071	4.69506	15.4406	0.662337
22.07	-0.156424	0.119822	0.0823358	-0.145183	0.484782	1.73957	-0.751546	4.66941	15.4417	0.662562
22.1	0.0203654	-0.238321	0.0411354	-0.140513	0.520233	1.70963	-0.776982	4.64375	15.4428	0.662786
22.05	-0.19556	-0.30696	-0.00959273	-0.134382	0.555023	1.677	-0.802373	4.61808	15.444	0.663011
22.05	0.0489344	-0.0520864	-0.0620368	-0.122442	0.588347	1.64174	-0.827714	4.5924	15.4451	0.663235
21.92	-0.226904	0.210065	-0.10264	-0.101194	0.619341	1.60389	-0.852995	4.56671	15.4463	0.66346
21.73	0.0183583	0.176729	-0.11924	-0.0682171	0.647021	1.56353	-0.878212	4.54101	15.4475	0.663685
21.9	0.163074	0.0171419	-0.103153	-0.0218905	0.670398	1.52071	-0.903357	4.51531	15.4486	0.66391
21.53	-0.258854	-0.0209946	-0.0563917	0.0375801	0.688579	1.47552	-0.928424	4.48959	15.4498	0.664136
22.07	-0.0873992	0.0368381	0.00943103	0.107579	0.700756	1.42804	-0.953405	4.46387	15.451	0.664361
21.95	-0.0451736	0.0299875	0.0646077	0.184107	0.706214	1.37836	-0.978294	4.43814	15.4522	0.664587
21.95	0.251818	-0.0418691	0.084365	0.262754	0.704321	1.32657	-1.00308	4.41241	15.4535	0.664812
21.76	-0.155005	-0.0833645	0.0759891	0.339078	0.694536	1.27277	-1.02777	4.38666	15.4547	0.665038
21.77	0.137562	-0.00618289	0.0449318	0.408081	0.676412	1.21703	-1.05234	4.36092	15.4559	0.665264
21.77	0.07026	0.0971109	0.0018803	0.465154	0.649612	1.15946	-1.07679	4.33517	15.4572	0.66549
21.75	-0.00210796	0.162332	-0.0356051	0.50672	0.613919	1.10015	-1.10111	4.30942	15.4585	0.665716
21.63	-0.189012	0.132246	-0.0532472	0.530231	0.569288	1.03919	-1.1253	4.28366	15.4597	0.665943
21.55	-0.010114	0.111476	-0.049721	0.532907	0.515844	0.97667	-1.14934	4.25791	15.461	0.666169
21.3	0.669778	-0.0326648	-0.035483	0.512971	0.453942	0.91269	-1.17324	4.23215	15.4623	0.666396
20.01	-0.786964	-0.240181	-0.0116119	0.469046	0.384171	0.847338	-1.19698	4.20639	15.4636	0.666623
21	0.598144	-0.273154	0.0262843	0.401603	0.307312	0.780711	-1.22056	4.18063	15.465	0.666849
20.09	-0.254305	-0.156543	0.0867739	0.312856	0.22433	0.712902	-1.24397	4.15487	15.4663	0.667076
20.9	0.328777	0.154322	0.168379	0.206418	0.136293	0.644006	-1.26721	4.12911	15.4676	0.667303
20.01	-0.101941	0.367882	0.25132	0.0871722	0.0443261	0.574119	-1.29026	4.10335	15.469	0.667531
20	0.251539	0.11284	0.299633	-0.0391005	-0.0503915	0.503337	-1.31312	4.07759	15.4704	0.667758
18.25	-0.260512	-0.251111	0.277975	-0.16543	-0.146646	0.431758	-1.33578	4.05184	15.4717	0.667986
18.99	0.398022	-0.15552	0.170461	-0.284013	-0.243186	0.359477	-1.35823	4.02609	15.4731	0.668213
18.49	-0.0627483	0.291138	-0.0265769	-0.386625	-0.33874	0.286592	-1.38048	4.00035	15.4745	0.668441
18.4	0.463823	0.486688	-0.275861	-0.464723	-0.432022	0.213198	-1.4025	3.97461	15.4759	0.668669
17.14	0.11122	-0.0176714	-0.502714	-0.510812	-0.521778	0.139391	-1.4243	3.94887	15.4774	0.668897
15.66	-0.80357	-0.601987	-0.637886	-0.520868	-0.606773	0.0652666	-1.44587	3.92314	15.4788	0.669125
16.6	0.193668	-0.489004	-0.634041	-0.494572	-0.685802	-0.00907786	-1.46719	3.89742	15.4802	0.669353
16.63	-0.382066	0.107352	-0.493361	-0.435365	-0.757718	-0.0835467	-1.48827	3.8717	15.4817	0.669582
18	0.61814	0.447617	-0.259178	-0.350764	-0.821464	-0.158045	-1.5091	3.84599	15.4832	0.66981
17.6	-0.125037	0.36293	0.00601168	-0.251038	-0.876083	-0.232479	-1.52966	3.82029	15.4847	0.670039
17.25	0.097929	-0.000240212	0.240056	-0.148026	-0.920786	-0.30676	-1.54996	3.7946	15.4861	0.670268
17.28	-0.1147	-0.341857	0.416551	-0.053343	-0.954888	-0.380805	-1.56998	3.76892	15.4876	0.670497
17.43	0.124443	-0.362045	0.537108	0.0217717	-0.977863	-0.454535	-1.58971	3.74325	15.4892	0.670726
17.18	0.170221	-0.0454963	0.595102	0.0687398	-0.989311	-0.527879	-1.60916	3.71759	15.4907	0.670955
17.24	-0.20106	0.205875	0.564385	0.0838165	-0.988959	-0.600768	-1.62831	3.69195	15.4922	0.671184
17.15	0.0966215	0.222456	0.425761	0.0660029	-0.976676	-0.673138	-1.64716	3.66631	15.4938	0.671413
16.97	-0.0490319	0.191748	0.184338	0.0168776	-0.952407	-0.744929	-1.6657	3.64069	15.4953	0.671643
16.31	0.0686827	0.00815553	-0.100301	-0.0575439	-0.916222	-0.816086	-1.68392	3.61508	15.4969	0.671873
15.78	0.0628209	-0.374804	-0.352256	-0.147388	-0.868278	-0.886559	-1.70181	3.58948	15.4985	0.672102
14.66	-0.460754	-0.491713	-0.511706	-0.241936	-0.808861	-0.956298	-1.71938	3.5639	15.5001	0.672332
15.73	0.367769	-0.0135642	-0.548437	-0.331202	-0.738451	-1.02525	-1.7366	3.53834	15.5017	0.672562
15.64	-0.10623	0.486927	-0.484394	-0.40729	-0.657688	-1.09337	-1.75348	3.51279	15.5033	0.672793
15.5	-0.140383	0.495339	-0.361456	-0.464976	-0.567411	-1.16061	-1.77001	3.48725	15.505	0.673023
15.39	-0.165665	0.0326434	-0.218718	-0.502421	-0.468672	-1.22693	-1.78618	3.46174	15.5066	0.673253
15.33	0.187274	-0.340264	-0.0862108	-0.519853	-0.362684	-1.29229	-1.80198	3.43624	15.5083	0.673484
15.5	0.136297	-0.314074	0.036508	-0.518491	-0.250727	-1.35663	-1.81741	3.41076	15.51	0.673714
15.58	-0.364182	-0.0264897	0.132965	-0.501461	-0.134202	-1.41992	-1.83246	3.3853	15.5116	0.673945
16.28	-0.212635	0.221098	0.187088	-0.471866	-0.0146251	-1.4821	-1.84713	3.35986	15.5133	0.674176
16.61	0.283815	0.307901	0.199045	-0.432636	0.106412	-1.54312	-1.86139	3.33444	15.515	0.674407
16.5	-0.00969828	0.171911	0.175391	-0.38536	0.227184	-1.60294	-1.87526	3.30904	15.5168	0.674638
15.79	-0.0174703	-0.108174	0.125762	-0.330714	0.345813	-1.66151	-1.88872	3.28367	15.5185	0.67487
15.83	-0.233416	-0.227318	0.0638749	-0.269005	0.460394	-1.71878	-1.90177	3.25831	15.5202	0.675101
16	-0.292168	-0.0385869	0.00458952	-0.199515	0.56898	-1.7747	-1.91439	3.23298	15.522	0.675333
16.49	0.670917	0.115176	-0.0441508	-0.121732	0.669614	-1.82923	-1.92658	3.20768	15.5238	0.675564
16.07	-0.421838	-0.0355463	-0.0590679	-0.0346867	0.760329	-1.88232	-1.93834	3.18239	15.5256	0.675796
16.02	0.0555649	-0.164282	-0.0363401	0.0645083	0.839221	-1.93395	-1.94966	3.15714	15.5274	0.676028
16.42	0.0728992	-0.0394808	-0.00978057	0.177063	0.904575	-1.98405	-1.96052	3.1319	15.5292	0.67626
16.58	0.10093	0.202537	-0.017376	0.302843	0.954866	-2.03261	-1.97093	3.1067	15.531	0.676492
16.51	-0.24518	0.213389	-0.0735679	0.440409	0.988789	-2.07957	-1.98088	3.08152	15.5328	0.676724
16.56	0.355066	0.0505805	-0.171656	0.586727	1.00531	-2.12489	-1.99036	3.05637	15.5347	0.676957
16.07	-0.663936	-0.0501419	-0.280479	0.738265	1.00366	-2.16854	-1.99936	3.03124	15.5365	0.677189
16.67	0.187432	-0.0942324	-0.346589	0.891012	0.983328	-2.21048	-2.00788	3.00615	15.5384	0.677422
16.6	0.169232	-0.0317093	-0.341016	1.03756	0.944426	-2.25065	-2.01591	2.98108	15.5403	0.677655
16.61	0.131854	0.0583408	-0.271294	1.16686	0.887684	-2.28902	-2.02345	2.95605	15.5422	0.677887
16.7	-0.4044	0.0296979	-0.153795	1.26459	0.814182	-2.32552	-2.03048	2.93105	15.5441	0.67812
16.81	0.328309	-0.082155	0.0156699	1.31513	0.725218	-2.36012	-2.03701	2.90607	15.546	0.678354
16.6	0.254587	-0.208811	0.226951	1.30495	0.62237	-2.39274	-2.04302	2.88113	15.548	0.678587
16.73	-0.149221	-0.301084	0.467545	1.22457	0.507512	-2.42334	-2.04851	2.85623	15.5499	0.67882
16.73	-0.108247	-0.158352	0.720274	1.07008	0.382788	-2.45185	-2.05348	2.83135	15.5519	0.679054
16.82	0.179445	0.309285	0.925173	0.843271	0.250576	-2.47822	-2.05792	2.80651	15.5539	0.679287
16.84	0.100977	0.652126	0.995127	0.552159	0.113473	-2.50238	-2.06183	2.78171	15.5559	0.679521
15.98	-0.411698	0.530996	0.861805	0.211642	-0.0258158	-2.52429	-2.0652	2.75694	15.5579	0.679755
14.98	0.0798432	0.144158	0.525947	-0.157503	-0.164556	-2.54389	-2.06802	2.73221	15.5599	0.679989
13.48	0.0683056	-0.149655	0.0521682	-0.532038	-0.30001	-2.5611	-2.0703	2.70751	15.5619	0.680223
12.13	0.0349788	-0.263403	-0.458213	-0.88742	-0.429443	-2.57589	-2.07203	2.68285	15.564	0.680457
10.92	-0.249349	-0.361403	-0.907642	-1.19904	-0.550117	-2.58818	-2.0732	2.65823	15.566	0.680691
10.81	-0.127097	-0.37217	-1.22636	-1.44399	-0.659326	-2.59792	-2.07381	2.63365	15.5681	0.680926
10.07	-0.321241	-0.201491	-1.36907	-1.6026	-0.754533	-2.60506	-2.07387	2.6091	15.5702	0.68116
10.59	0.396191	-0.094952	-1.31338	-1.66317	-0.833493	-2.60952	-2.07336	2.5846	15.5723	0.681395
10.48	-0.0328025	-0.172018	-1.05114	-1.62668	-0.89463	-2.61128	-2.07229	2.56013	15.5744	0.68163
10.38	-0.147824	-0.271319	-0.610282	-1.50509	-0.937567	-2.61029	-2.07066	2.53571	15.5765	0.681864
11.33	-0.252528	-0.168346	-0.0662925	-1.31409	-0.962758	-2.60653	-2.06846	2.51133	15.5786	0.682099
12.46	0.0755691	0.192525	0.469426	-1.07091	-0.971164	-2.60001	-2.0657	2.48698	15.5808	0.682335
13.71	0.121608	0.498148	0.884389	-0.793029	-0.963992	-2.59072	-2.06238	2.46269	15.583	0.68257
14.34	0.0153513	0.365248	1.08066	-0.498445	-0.942532	-2.57869	-2.05849	2.43843	15.5851	0.682805
14.2	0.013212	0.0545877	1.02265	-0.204844	-0.908118	-2.56398	-2.05404	2.41422	15.5873	0.683041
14.06	0.0360088	0.00450675	0.751706	0.0721436	-0.862155	-2.54664	-2.04904	2.39005	15.5895	0.683276
13.92	-0.204699	0.0720168	0.368736	0.318992	-0.806086	-2.52674	-2.04349	2.36592	15.5918	0.683512
13.78	0.326271	-0.0338088	-0.00170705	0.524641	-0.741319	-2.50435	-2.03739	2.34184	15.594	0.683748
13.64	-0.0834965	-0.33927	-0.262682	0.682512	-0.669261	-2.47955	-2.03076	2.31781	15.5963	0.683984
13.5	-0.258351	-0.415569	-0.37676	0.791489	-0.591399	-2.4524	-2.02359	2.29382	15.5985	0.68422
14.18	0.00773962	-0.0455537	-0.36708	0.853822	-0.509251	-2.42299	-2.0159	2.26987	15.6008	0.684456
14.78	0.59529	0.349483	-0.274588	0.873099	-0.424414	-2.39138	-2.00769	2.24598	15.6031	0.684692
14.63	-0.322308	0.313719	-0.150244	0.854934	-0.338552	-2.35765	-1.99897	2.22213	15.6054	0.684929
14.8	-0.0229894	-0.0059501	-0.0494338	0.806052	-0.253342	-2.32188	-1.98975	2.19832	15.6077	0.685165
14.34	0.0547812	-0.126805	-9.68572e-05	0.733946	-0.17044	-2.28414	-1.98003	2.17457	15.6101	0.685402
14.2	-0.7679	0.143862	0.00477896	0.645836	-0.0912718	-2.24452	-1.96983	2.15086	15.6124	0.685638
16.6	1.50084	0.280015	-0.023235	0.548366	-0.0170025	-2.20309	-1.95915	2.12721	15.6148	0.685875
14.09	-0.671338	-0.102988	-0.0675089	0.447459	0.0514668	-2.15995	-1.948	2.1036	15.6171	0.686112
14.23	0.113714	-0.368291	-0.101681	0.347377	0.113505	-2.1152	-1.93639	2.08004	15.6195	0.686349
14.58	0.31398	-0.200171	-0.11047	0.252099	0.168807	-2.06891	-1.92433	2.05653	15.6219	0.686586
14.81	-0.141863	0.030468	-0.0899624	0.165821	0.217293	-2.02119	-1.91183	2.03307	15.6244	0.686824
14.99	0.0641264	0.159441	-0.0509514	0.0908858	0.25912	-1.97213	-1.8989	2.00967	15.6268	0.687061
15.09	0.0953493	0.170758	-0.0133103	0.0280004	0.294574	-1.92183	-1.88555	1.98631	15.6293	0.687299
14.94	0.0519949	-0.0050407	0.0182991	-0.023367	0.324158	-1.8704	-1.87178	1.96301	15.6317	0.687536
14.79	0.231411	-0.208455	0.0596202	-0.06556	0.348571	-1.81794	-1.8576	1.93976	15.6342	0.687774
14.64	-0.436323	-0.190547	0.119842	-0.101567	0.368652	-1.76455	-1.84303	1.91656	15.6367	0.688012
15.08	0.116635	0.0110314	0.186417	-0.134223	0.385224	-1.71034	-1.82808	1.89342	15.6392	0.68825
15.44	0.0500434	0.223074	0.224142	-0.166397	0.399109	-1.65542	-1.81275	1.87033	15.6417	0.688488
15.44	-0.097461	0.319364	0.207988	-0.198852	0.411097	-1.59988	-1.79705	1.8473	15.6443	0.688726
15.14	-0.0748174	0.126708	0.130693	-0.230098	0.421776	-1.54382	-1.78099	1.82432	15.6468	0.688964
14.99	-0.0024546	-0.129117	0.0109989	-0.257548	0.431596	-1.48732	-1.76458	1.80139	15.6494	0.689203
14.85	0.215766	-0.229905	-0.106923	-0.277862	0.441001	-1.43048	-1.74784	1.77852	15.652	0.689441
14.87	-0.00803132	-0.189721	-0.173677	-0.288133	0.450365	-1.37336	-1.73076	1.75571	15.6546	0.68968
14.72	-0.228541	-0.0821391	-0.167239	-0.285785	0.459858	-1.31604	-1.71336	1.73296	15.6572	0.689919
15.1	0.0566256	0.0161823	-0.101251	-0.26832	0.469439	-1.25859	-1.69566	1.71026	15.6598	0.690158
15.28	-0.199256	0.0734274	-0.0155485	-0.234663	0.478897	-1.20106	-1.67765	1.68762	15.6625	0.690397
15.6	-0.0461256	0.0663985	0.0482484	-0.186413	0.487915	-1.14348	-1.65935	1.66504	15.6651	0.690636
15.7	0.266623	0.034019	0.0708816	-0.126679	0.496139	-1.08588	-1.64077	1.64252	15.6678	0.690875
15.63	-0.0106395	0.0442917	0.0563692	-0.0586663	0.50314	-1.02828	-1.62191	1.62005	15.6705	0.691114
15.85	-0.227924	0.0545051	0.0328905	0.0138056	0.508393	-0.970681	-1.6028	1.59765	15.6732	0.691354
16	0.282889	0.0111147	0.0218097	0.0866858	0.511299	-0.913084	-1.58343	1.57531	15.6759	0.691593
15.85	-0.396049	-0.0405995	0.0180852	0.155185	0.511278	-0.855477	-1.56382	1.55303	15.6786	0.691833
16.21	-0.137164	-0.0426278	0.0154719	0.214904	0.507746	-0.79785	-1.54398	1.53081	15.6814	0.692073
16.6	0.305164	0.00403376	0.00501208	0.261696	0.500073	-0.740191	-1.52392	1.50865	15.6842	0.692312
16.69	-0.212103	-0.00132992	-0.0171921	0.293346	0.487725	-0.682491	-1.50364	1.48655	15.6869	0.692552
16.7	0.224634	-0.00256034	-0.0372141	0.30907	0.470306	-0.624736	-1.48317	1.46452	15.6897	0.692792
16.68	0.142559	0.0315531	-0.0288822	0.309205	0.447465	-0.566916	-1.4625	1.44255	15.6925	0.693033
16.69	0.0520424	0.0140351	0.017456	0.294305	0.418958	-0.509018	-1.44165	1.42064	15.6954	0.693273
16.67	-0.181488	0.0331024	0.0899924	0.266649	0.38467	-0.451033	-1.42064	1.3988	15.6982	0.693513
16.79	-0.0185509	0.059261	0.155984	0.229789	0.344616	-0.392951	-1.39947	1.37702	15.7011	0.693754
16.62	-0.0218515	0.0291169	0.172412	0.187547	0.29898	-0.334761	-1.37815	1.35531	15.704	0.693994
16.68	0.241833	-0.0365377	0.112602	0.143881	0.248086	-0.276455	-1.35669	1.33366	15.7068	0.694235
16.51	-0.112346	-0.0413098	-0.0225632	0.101474	0.192448	-0.21802	-1.33511	1.31208	15.7098	0.694476
16.35	0.0994778	0.048544	-0.193571	0.062565	0.132712	-0.159446	-1.31341	1.29057	15.7127	0.694717
16.4	0.463689	0.0870988	-0.331611	0.02878	0.0695953	-0.100723	-1.29161	1.26912	15.7156	0.694958
15.78	-0.274071	-0.180382	-0.3687	0.00145282	0.00385518	-0.0418388	-1.26972	1.24774	15.7186	0.695199
15.71	0.112673	-0.400231	-0.271377	-0.019382	-0.0636949	0.0172104	-1.24774	1.22643	15.7215	0.69544
15.55	-0.465767	-0.160214	-0.0568835	-0.0346092	-0.132154	0.0764265	-1.22569	1.20518	15.7245	0.695681
16.99	0.501722	0.238196	0.188413	-0.0463137	-0.200509	0.135805	-1.20358	1.18401	15.7275	0.695923
16.82	0.120077	0.320788	0.364483	-0.0569746	-0.26772	0.195341	-1.18142	1.16291	15.7305	0.696164
16.65	-0.316101	0.152409	0.40466	-0.068751	-0.332774	0.255028	-1.15922	1.14187	15.7336	0.696406
16.48	0.246284	-0.0405458	0.306105	-0.0843826	-0.394741	0.314861	-1.13699	1.12091	15.7366	0.696648
16.32	-0.216701	-0.119427	0.120391	-0.105175	-0.452717	0.374832	-1.11474	1.10002	15.7397	0.69689
16.16	0.278238	-0.0886153	-0.0819024	-0.129916	-0.505819	0.434932	-1.09249	1.0792	15.7428	0.697132
16	-0.0435711	-0.140398	-0.243912	-0.156164	-0.553157	0.495147	-1.07023	1.05845	15.7459	0.697374
15.84	-0.0777686	-0.21547	-0.327035	-0.182258	-0.593946	0.55546	-1.04799	1.03777	15.749	0.697616
15.68	-0.305484	-0.0354237	-0.322033	-0.20616	-0.627509	0.615843	-1.02577	1.01717	15.7521	0.697858
16.49	0.249502	0.215438	-0.237027	-0.226136	-0.653223	0.676267	-1.00358	0.996641	15.7553	0.698101
16.33	0.436542	0.14504	-0.0913798	-0.240735	-0.670601	0.736695	-0.981436	0.976187	15.7584	0.698343
16.17	-0.514887	-0.145568	0.0844467	-0.249248	-0.679335	0.797085	-0.959342	0.955807	15.7616	0.698586
16.49	-0.111233	-0.268098	0.246406	-0.251646	-0.679254	0.85739	-0.937311	0.935502	15.7648	0.698828
16.93	0.432543	-0.0770341	0.352606	-0.248711	-0.670331	0.917555	-0.915352	0.915274	15.768	0.699071
16.76	-0.189727	0.184696	0.377615	-0.242387	-0.65269	0.977515	-0.893476	0.895121	15.7713	0.699314
17.14	0.109963	0.220945	0.306794	-0.234729	-0.626592	1.0372	-0.871692	0.875045	15.7745	0.699557
16.97	0.126105	0.0755239	0.152056	-0.227575	-0.59243	1.09653	-0.85001	0.855046	15.7778	0.6998
17.05	0.0731566	0.026231	-0.0510872	-0.221517	-0.55075	1.15541	-0.828441	0.835126	15.781	0.700043
16.88	0.0692614	0.101525	-0.250325	-0.21562	-0.502201	1.21376	-0.806994	0.815283	15.7843	0.700287
16.72	0.259485	0.0684097	-0.392285	-0.206865	-0.447449	1.27148	-0.785679	0.795519	15.7877	0.70053
16.55	-0.0479269	-0.121092	-0.43589	-0.191797	-0.387208	1.32846	-0.764506	0.775835	15.791	0.700774
16.55	-0.506989	-0.0830641	-0.373411	-0.167215	-0.322237	1.3846	-0.743486	0.75623	15.7943	0.701017
17.69	0.423649	0.131394	-0.229792	-0.131548	-0.253396	1.43979	-0.722628	0.736706	15.7977	0.701261
17.96	0.108256	0.0752376	-0.0394847	-0.0843187	-0.181552	1.4939	-0.701943	0.717262	15.8011	0.701505
17.88	0.0167177	-0.154253	0.144717	-0.0259961	-0.107593	1.54683	-0.68144	0.6979	15.8045	0.701749
18	-0.195762	-0.191589	0.262562	0.0403255	-0.0324155	1.59846	-0.661129	0.67862	15.8079	0.701993
18.55	0.0449497	0.0295744	0.291209	0.10966	0.0430578	1.64868	-0.64102	0.659422	15.8113	0.702237
19.2	-0.25866	0.336335	0.234059	0.176881	0.117865	1.69739	-0.621123	0.640306	15.8148	0.702481
19.2	0.382043	0.315375	0.118507	0.23782	0.191009	1.74446	-0.601449	0.621275	15.8182	0.702725
18.82	-0.322367	-0.0699539	0.000743743	0.289525	0.261502	1.78981	-0.582006	0.602326	15.8217	0.70297
18.63	-0.123454	-0.310854	-0.0634017	0.329979	0.328382	1.83332	-0.562806	0.583463	15.8252	0.703214
18.44	-0.282163	-0.201775	-0.041494	0.357484	0.390723	1.8749	-0.543857	0.564684	15.8287	0.703459
19.81	0.49242	0.0397884	0.0492188	0.370986	0.447683	1.91444	-0.52517	0.54599	15.8323	0.703704
19.61	0.184483	0.15532	0.15577	0.3697	0.498413	1.95186	-0.506754	0.527382	15.8358	0.703948
19.41	-0.229713	0.103826	0.215102	0.353557	0.542116	1.98705	-0.48862	0.50886	15.8394	0.704193
19.61	0.201113	0.101556	0.188172	0.323447	0.578192	2.01994	-0.470778	0.490425	15.843	0.704438
19.61	-0.268463	0.135292	0.094179	0.281288	0.606265	2.05042	-0.453236	0.472078	15.8466	0.704684
19.61	0.101743	0.100216	-0.0205014	0.229523	0.626177	2.07844	-0.436006	0.453818	15.8502	0.704929
19.61	0.204294	0.00785007	-0.114161	0.171467	0.637926	2.10393	-0.419097	0.435646	15.8538	0.705174
19.61	0.141307	-0.0629637	-0.17371	0.111956	0.641654	2.12685	-0.402518	0.417563	15.8575	0.705419
19.61	-0.20776	-0.118945	-0.185779	0.055952	0.637583	2.14716	-0.38628	0.39957	15.8612	0.705665
19.61	0.328049	-0.123549	-0.142615	0.00780854	0.626012	2.16485	-0.37039	0.381666	15.8648	0.705911
18.75	-0.402451	0.0125871	-0.0577914	-0.0294724	0.607452	2.1799	-0.35486	0.363852	15.8685	0.706156
19.4	0.195569	0.134586	0.0430061	-0.0537099	0.582572	2.19232	-0.339696	0.346129	15.8723	0.706402
19.68	0.263799	0.0764386	0.127215	-0.0643261	0.552057	2.20212	-0.324908	0.328498	15.876	0.706648
19.06	-0.442828	-0.0538207	0.161285	-0.0648529	0.516612	2.20931	-0.310502	0.310958	15.8798	0.706894
19.84	0.0231141	-0.0105486	0.138886	-0.0603498	0.477023	2.21393	-0.296485	0.29351	15.8836	0.70714
19.44	0.0875835	0.106371	0.0736699	-0.0553568	0.43406	2.21601	-0.282863	0.276155	15.8873	0.707386
19.41	0.314617	0.0126004	-0.00254995	-0.052469	0.388519	2.21562	-0.269641	0.258893	15.8912	0.707632
18.6	-0.338617	-0.100206	-0.0534393	-0.0529911	0.341204	2.21281	-0.256826	0.241725	15.895	0.707879
18.91	-0.0118583	-0.0817299	-0.0556579	-0.0569077	0.292908	2.20765	-0.244421	0.224651	15.8988	0.708125
18.52	0.372595	-0.103809	-0.0137803	-0.0617862	0.244318	2.20021	-0.232431	0.207671	15.9027	0.708372
18.94	0.00941105	-0.0975588	0.0442106	-0.0652596	0.196065	2.19056	-0.220861	0.190786	15.9066	0.708618
18.79	-0.0969638	-0.0220657	0.0877229	-0.0657742	0.148741	2.17879	-0.209714	0.173996	15.9105	0.708865
18.87	0.109404	-0.0182774	0.10155	-0.0624715	0.102866	2.16497	-0.198994	0.157302	15.9144	0.709112
18.7	0.0100786	-0.0843466	0.0789727	-0.0553591	0.0589178	2.14917	-0.188703	0.140704	15.9183	0.709359
18.5	0.00894412	-0.0550125	0.0302385	-0.0458579	0.017391	2.13148	-0.178846	0.124203	15.9223	0.709606
18.5	0.0205165	0.102156	-0.0295848	-0.0350456	-0.021344	2.11196	-0.169425	0.107798	15.9263	0.709853
18.49	-0.283924	0.204951	-0.0823054	-0.0225146	-0.0570217	2.09071	-0.160442	0.0914902	15.9303	0.7101
18.29	0.211622	0.14597	-0.106837	-0.00856308	-0.0894666	2.06779	-0.1519	0.0752801	15.9343	0.710348
18.29	-0.16375	-0.0593415	-0.0926047	0.00501304	-0.118645	2.0433	-0.143801	0.0591677	15.9383	0.710595
18.5	0.339897	-0.291756	-0.0506905	0.0166025	-0.144605	2.01732	-0.136147	0.0431533	15.9423	0.710843
17.63	-0.503911	-0.298341	0.0023003	0.0247915	-0.167421	1.98995	-0.12894	0.0272372	15.9464	0.71109
18.68	0.0673351	0.0412756	0.0589768	0.0281439	-0.187065	1.96128	-0.122181	0.0114195	15.9505	0.711338
18.95	0.66307	0.314183	0.105063	0.0261303	-0.203512	1.9314	-0.115873	-0.00429941	15.9546	0.711586
18	-0.309223	0.18055	0.122744	0.0186198	-0.21676	1.9004	-0.110016	-0.0199194	15.9587	0.711834
18.33	0.0293394	-0.0262657	0.0995996	0.00619787	-0.226768	1.86837	-0.104611	-0.0354401	15.9628	0.712081
18.03	0.112483	-0.0858329	0.0362473	-0.00977585	-0.233484	1.83541	-0.0996603	-0.0508614	15.967	0.71233
17.9	0.104223	-0.0723541	-0.0459977	-0.0284312	-0.23685	1.80162	-0.0951635	-0.066183	15.9712	0.712578
18.15	-0.151661	0.034922	-0.128242	-0.0481247	-0.236807	1.7671	-0.0911215	-0.0814046	15.9754	0.712826
17.95	0.14847	0.145234	-0.202817	-0.0662816	-0.23336	1.73194	-0.0875349	-0.0965259	15.9796	0.713074
17.29	-0.133066	0.113012	-0.255179	-0.0802332	-0.226579	1.69624	-0.0844043	-0.111547	15.9838	0.713323
17.44	-0.0854335	-0.074445	-0.275619	-0.0874774	-0.216583	1.6601	-0.08173	-0.126467	15.988	0.713571
17.63	0.17237	-0.0953892	-0.253314	-0.0862856	-0.203539	1.62362	-0.0795127	-0.141287	15.9923	0.71382
17.58	-0.013779	-0.0720918	-0.169975	-0.0775267	-0.187668	1.58691	-0.0777528	-0.156005	15.9966	0.714069
17.52	-0.179251	-0.201951	-0.0328986	-0.0647628	-0.169251	1.55006	-0.0764509	-0.170622	16.0009	0.714317
17.89	-0.0242463	-0.142268	0.135888	-0.0518124	-0.148655	1.51317	-0.0756075	-0.185137	16.0052	0.714566
17.83	-0.581739	0.262819	0.301323	-0.0415414	-0.126344	1.47636	-0.0752229	-0.19955	16.0096	0.714815
19.97	1.45725	0.416675	0.410761	-0.036714	-0.102838	1.4397	-0.0752975	-0.213861	16.0139	0.715064
17.63	-0.927037	0.0398419	0.4183	-0.0395095	-0.0787322	1.40331	-0.0758318	-0.22807	16.0183	0.715313
17.68	-0.0993276	-0.310743	0.317317	-0.0503445	-0.0547249	1.36728	-0.0768259	-0.242175	16.0227	0.715563
17.65	0.0739994	-0.217544	0.142186	-0.0681134	-0.0314984	1.33169	-0.0782803	-0.256178	16.0271	0.715812
17.44	0.0405993	0.131532	-0.0453704	-0.0895042	-0.00970198	1.29666	-0.0801953	-0.270078	16.0315	0.716061
17.48	-0.124918	0.295446	-0.19977	-0.10969	0.0100619	1.26228	-0.0825715	-0.283874	16.036	0.716311
17.48	0.0969176	0.176753	-0.296895	-0.124644	0.0272504	1.22861	-0.0854094	-0.297566	16.0405	0.71656
17.21	0.11636	-0.169619	-0.328123	-0.130724	0.0413434	1.19576	-0.0887095	-0.311155	16.0449	0.71681
16.8	-0.487376	-0.36709	-0.298453	-0.125406	0.0518659	1.1638	-0.0924725	-0.324639	16.0495	0.71706
17.72	0.614379	-0.17461	-0.222207	-0.108101	0.058352	1.1328	-0.096699	-0.338019	16.054	0.71731
17.4	-0.186838	0.133913	-0.129857	-0.0790588	0.0603746	1.10282	-0.10139	-0.351295	16.0585	0.71756
18	0.0649634	0.22829	-0.0495229	-0.0392687	0.0576163	1.07392	-0.106546	-0.364465	16.0631	0.71781
17.34	0.00780091	0.0912832	-0.000940626	0.010361	0.0498859	1.04615	-0.112167	-0.37753	16.0677	0.71806
17.26	-0.0838559	-0.0473251	0.0211405	0.067813	0.0370917	1.01955	-0.118254	-0.39049	16.0723	0.71831
17.29	-0.234858	-0.059944	0.0458289	0.129845	0.0192355	0.99416	-0.124808	-0.403345	16.0769	0.71856
17.32	0.370444	0.0565447	0.0750514	0.19274	-0.00347712	0.969995	-0.131828	-0.416093	16.0815	0.718811
18	-0.128053	0.14393	0.0860775	0.253191	-0.0307153	0.947073	-0.139315	-0.428734	16.0862	0.719061
17.3	-0.314495	0.172433	0.0680088	0.307282	-0.062091	0.925409	-0.147269	-0.44127	16.0909	0.719312
17.35	0.012025	0.192241	0.0230257	0.35089	-0.0971566	0.905006	-0.155689	-0.453698	16.0956	0.719562
17.31	0.309751	0.116329	-0.0305288	0.38083	-0.13541	0.88586	-0.164575	-0.466019	16.1003	0.719813
17	-0.265771	-0.1468	-0.0639204	0.39393	-0.176285	0.86796	-0.173926	-0.478232	16.105	0.720064
16.86	0.124563	-0.327681	-0.0590791	0.387459	-0.219104	0.851287	-0.18374	-0.490338	16.1098	0.720315
16.7	-0.320356	-0.166706	-0.0203512	0.360021	-0.263086	0.835818	-0.194015	-0.502336	16.1146	0.720566
16.99	0.284409	0.186874	0.0323159	0.311931	-0.307408	0.821522	-0.204749	-0.514225	16.1194	0.720817
16.93	0.227197	0.237259	0.0805737	0.245477	-0.351248	0.808369	-0.215938	-0.526005	16.1242	0.721068
16.54	-0.108283	-0.0455832	0.116012	0.163084	-0.393796	0.796325	-0.22758	-0.537677	16.129	0.721319
16.95	0.128643	-0.195432	0.163223	0.0678323	-0.434254	0.78536	-0.23967	-0.549239	16.1339	0.721571
16.6	0.16279	-0.0613364	0.233583	-0.0358862	-0.471812	0.775438	-0.252203	-0.560691	16.1387	0.721822
16.55	-0.103204	0.122538	0.301017	-0.142583	-0.505673	0.766523	-0.265175	-0.572034	16.1436	0.722073
16.55	0.222554	0.207722	0.318737	-0.246007	-0.535066	0.758577	-0.278581	-0.583266	16.1485	0.722325
16.03	-0.160612	0.230204	0.257933	-0.340371	-0.559282	0.751556	-0.292413	-0.594388	16.1535	0.722577
16	-0.398515	0.215651	0.120332	-0.420259	-0.577745	0.745415	-0.306667	-0.605399	16.1584	0.722828
15.89	-0.111659	0.051605	-0.0664012	-0.480069	-0.590011	0.740101	-0.321335	-0.616299	16.1634	0.72308
15.3	0.361643	-0.204885	-0.252794	-0.515016	-0.595714	0.735554	-0.336411	-0.627088	16.1684	0.723332
14.81	0.182726	-0.278012	-0.392199	-0.522576	-0.594568	0.731709	-0.351888	-0.637765	16.1734	0.723584
14.59	-0.475802	-0.102973	-0.458105	-0.503357	-0.586409	0.728495	-0.367757	-0.648329	16.1784	0.723836
15.25	-0.0939485	0.0819705	-0.44424	-0.46001	-0.571248	0.725843	-0.384011	-0.658782	16.1835	0.724088
15.34	0.267335	0.105675	-0.355468	-0.396798	-0.549217	0.723678	-0.400642	-0.669121	16.1885	0.724341
15.52	-0.021221	0.0115569	-0.201898	-0.320315	-0.520555	0.721918	-0.417641	-0.679348	16.1936	0.724593
15.54	-0.0491664	-0.145174	0.00691964	-0.238109	-0.485603	0.72048	-0.435	-0.689461	16.1987	0.724845
15.9	0.384115	-0.172208	0.2351	-0.157467	-0.444771	0.719277	-0.452711	-0.699461	16.2038	0.725098
16.08	-0.431067	0.0404934	0.423215	-0.0845653	-0.39855	0.718226	-0.470764	-0.709346	16.209	0.72535
16.77	0.11115	0.272715	0.511492	-0.0237684	-0.347503	0.717238	-0.489151	-0.719117	16.2142	0.725603
16.96	0.404295	0.202424	0.473481	0.022316	-0.292221	0.716226	-0.507861	-0.728774	16.2193	0.725856
16.54	-0.244962	-0.0595539	0.312826	0.0527559	-0.233321	0.7151	-0.526886	-0.738316	16.2245	0.726109
16.29	-0.238153	-0.215829	0.0756802	0.0691205	-0.171441	0.713771	-0.546216	-0.747743	16.2298	0.726362
16.12	0.209505	-0.162297	-0.156499	0.0751157	-0.107222	0.71215	-0.565842	-0.757054	16.235	0.726615
15.84	-0.187317	-0.044819	-0.307704	0.0745566	-0.0413279	0.710148	-0.585754	-0.766249	16.2403	0.726868
16.21	-0.171542	0.0661598	-0.336338	0.0711658	0.0255422	0.707679	-0.605945	-0.775329	16.2456	0.727121
16.2	0.460118	0.1252	-0.256647	0.0685678	0.0926611	0.704656	-0.626404	-0.784291	16.2509	0.727374
16.29	-0.00771126	0.22523	-0.126923	0.0694507	0.15932	0.700995	-0.647122	-0.793137	16.2562	0.727627
16.5	0.00324749	0.270571	-0.0242732	0.0752544	0.224812	0.696615	-0.668092	-0.801866	16.2615	0.727881
16.48	0.155759	0.143715	0.0115421	0.0866121	0.288448	0.691434	-0.689304	-0.810478	16.2669	0.728134
16.23	-0.0571626	-0.0657841	-0.0111953	0.102792	0.349619	0.685377	-0.71075	-0.818972	16.2723	0.728388
16.34	-0.415442	-0.172822	-0.066974	0.123086	0.407783	0.678366	-0.73242	-0.827348	16.2777	0.728641
16.33	0.203703	-0.0927016	-0.119617	0.14717	0.462416	0.670331	-0.754306	-0.835606	16.2831	0.728895
16.37	-0.00855056	0.0447436	-0.144159	0.173348	0.513015	0.661202	-0.7764	-0.843745	16.2885	0.729149
16.4	0.0817092	0.0289044	-0.114786	0.198881	0.559095	0.650914	-0.798694	-0.851765	16.294	0.729403
16.48	-0.330782	-0.0896592	-0.0248952	0.22095	0.600197	0.639408	-0.821177	-0.859667	16.2995	0.729656
16.85	0.346399	-0.0893564	0.0957527	0.23742	0.635928	0.626627	-0.843844	-0.867448	16.305	0.72991
16.91	0.00930282	0.032906	0.204105	0.246244	0.666001	0.612522	-0.866684	-0.87511	16.3105	0.730165
16.91	-0.251938	0.0822979	0.263716	0.245926	0.690207	0.597053	-0.889691	-0.882651	16.316	0.730419
16.84	0.0501043	0.0183076	0.255768	0.236393	0.708387	0.580187	-0.912855	-0.890072	16.3216	0.730673
16.92	0.259098	-0.00564399	0.184173	0.218908	0.720431	0.561895	-0.93617	-0.897372	16.3271	0.730927
16.7	-0.0811368	0.0406826	0.0689228	0.195082	0.726297	0.542154	-0.959628	-0.904551	16.3327	0.731182
16.71	-0.164538	0.0274239	-0.0681305	0.167556	0.726036	0.520948	-0.98322	-0.911609	16.3384	0.731436
16.63	0.0337605	0.0237373	-0.202548	0.139725	0.719771	0.498267	-1.00694	-0.918544	16.344	0.731691
16.28	0.200236	0.0261072	-0.300829	0.114106	0.707683	0.474114	-1.03078	-0.925358	16.3497	0.731945
16.11	-0.158437	-0.0278156	-0.351207	0.0930149	0.690039	0.448507	-1.05473	-0.932049	16.3553	0.7322
16.09	0.162499	0.0118538	-0.340992	0.0774043	0.667178	0.421472	-1.07879	-0.938617	16.361	0.732455
15.78	0.250514	0.111284	-0.272966	0.0655982	0.639461	0.393042	-1.10294	-0.945063	16.3668	0.73271
15.81	-0.402624	0.0287086	-0.162603	0.0549561	0.607278	0.363254	-1.12718	-0.951384	16.3725	0.732965
15.85	0.193206	-0.143845	-0.0378055	0.0423679	0.571075	0.332153	-1.15151	-0.957582	16.3782	0.73322
15.94	-0.0276691	-0.147024	0.0753523	0.0256138	0.531336	0.299789	-1.17591	-0.963657	16.384	0.733475
15.46	-0.129787	-0.054053	0.158869	0.00418935	0.488534	0.266215	-1.20038	-0.969606	16.3898	0.73373
15.65	-0.0165617	-0.0217772	0.211404	-0.02193	0.443203	0.231491	-1.22491	-0.975431	16.3956	0.733985
15.64	0.0904853	0.0237631	0.252077	-0.0532341	0.395894	0.195682	-1.2495	-0.981131	16.4015	0.73424
15.65	0.0672369	0.0347967	0.297362	-0.0898478	0.347188	0.158861	-1.27413	-0.986706	16.4073	0.734496
15.6	-0.120677	-0.00299981	0.344101	-0.131257	0.297733	0.121102	-1.29881	-0.992155	16.4132	0.734751
15.4	0.280487	-0.0651458	0.350642	-0.176843	0.248183	0.082487	-1.32351	-0.997478	16.4191	0.735007
15.33	0.152657	-0.0466848	0.292575	-0.224907	0.199162	0.0430995	-1.34825	-1.00267	16.425	0.735262
14.71	-0.126209	0.0377297	0.159046	-0.273368	0.151242	0.00302611	-1.373	-1.00774	16.431	0.735518
14.36	0.234315	0.0874696	-0.0302906	-0.319481	0.104898	-0.0376465	-1.39777	-1.01269	16.4369	0.735774
13.9	-0.534726	-0.0250174	-0.226518	-0.357796	0.0604962	-0.0788312	-1.42255	-1.0175	16.4429	0.73603
13.99	-0.0272834	-0.182061	-0.3825	-0.382425	0.0182633	-0.120438	-1.44733	-1.02219	16.4489	0.736285
13.68	0.116859	-0.246423	-0.466857	-0.387915	-0.0216552	-0.162373	-1.4721	-1.02675	16.4549	0.736541
13.44	0.0310202	-0.201274	-0.463722	-0.370916	-0.0591223	-0.204544	-1.49686	-1.03118	16.461	0.736798
13.58	-0.18936	-0.0234707	-0.385559	-0.329907	-0.0940051	-0.246855	-1.5216	-1.03549	16.467	0.737054
13.67	0.12983	0.147132	-0.24815	-0.266031	-0.126223	-0.289204	-1.54632	-1.03966	16.4731	0.73731
14.07	0.0814632	0.177617	-0.0865271	-0.183313	-0.155722	-0.331488	-1.571	-1.0437	16.4792	0.737566
13.95	0.0579485	0.124423	0.0616208	-0.0879181	-0.182473	-0.373607	-1.59564	-1.04762	16.4853	0.737822
14	-0.21273	0.0800178	0.168569	0.0120512	-0.206472	-0.41546	-1.62024	-1.0514	16.4914	0.738079
14	0.140832	0.111268	0.222708	0.108009	-0.227861	-0.456946	-1.64479	-1.05506	16.4976	0.738335
13.92	-0.165548	0.0513105	0.227062	0.192603	-0.246939	-0.497967	-1.66928	-1.05858	16.5038	0.738592
14	-0.223879	-0.163911	0.182989	0.261551	-0.264069	-0.538423	-1.69371	-1.06197	16.51	0.738848
13.8	-0.155292	-0.292008	0.103907	0.312901	-0.279644	-0.578211	-1.71806	-1.06523	16.5162	0.739105
13.91	0.281073	-0.117135	0.0168517	0.347194	-0.294049	-0.617231	-1.74233	-1.06836	16.5224	0.739362
13.9	0.0381185	0.159353	-0.0616481	0.366239	-0.30767	-0.655381	-1.76652	-1.07136	16.5287	0.739619
13.88	0.00400288	0.224107	-0.122214	0.372021	-0.320867	-0.692565	-1.79062	-1.07423	16.535	0.739876
13.65	0.027472	-0.0192101	-0.1521	0.365939	-0.333954	-0.728687	-1.81462	-1.07696	16.5413	0.740133
13.19	0.287167	-0.232088	-0.143643	0.348609	-0.347147	-0.763659	-1.83852	-1.07955	16.5476	0.74039
12.88	-0.565707	-0.232103	-0.0939114	0.320661	-0.360505	-0.797398	-1.8623	-1.08202	16.5539	0.740647
13.45	0.342183	-0.0421149	-0.00816281	0.282741	-0.373963	-0.829825	-1.88597	-1.08435	16.5603	0.740904
13.48	0.152966	0.135511	0.0947563	0.235217	-0.387422	-0.860863	-1.90952	-1.08655	16.5667	0.741161
13.22	-0.263905	0.163382	0.189861	0.178159	-0.400738	-0.890442	-1.93293	-1.08861	16.5731	0.741418
13.32	-0.00486847	0.177969	0.246651	0.112814	-0.413809	-0.918493	-1.9562	-1.09053	16.5795	0.741676
13.31	-0.195419	0.252473	0.23213	0.0417933	-0.426541	-0.944952	-1.97933	-1.09232	16.5859	0.741933
13.11	0.209622	0.238667	0.128407	-0.0309462	-0.438748	-0.969757	-2.00232	-1.09398	16.5924	0.742191
13.01	0.0575982	0.0419623	-0.0454561	-0.100406	-0.450189	-0.99285	-2.02514	-1.0955	16.5989	0.742448
12.28	0.080641	-0.274442	-0.233125	-0.161862	-0.460648	-1.01417	-2.0478	-1.09688	16.6054	0.742706
11.56	-0.430447	-0.473443	-0.36878	-0.21156	-0.469921	-1.03367	-2.07029	-1.09812	16.6119	0.742964
11.26	-0.348851	-0.349185	-0.403185	-0.246736	-0.477826	-1.0513	-2.09261	-1.09923	16.6184	0.743222
12.23	0.040105	0.0549538	-0.327246	-0.265861	-0.484145	-1.067	-2.11475	-1.1002	16.625	0.74348
12.29	0.290327	0.367667	-0.170061	-0.269985	-0.488649	-1.08073	-2.1367	-1.10102	16.6316	0.743737
12.41	-0.0448083	0.318261	0.00508908	-0.261292	-0.49113	-1.09245	-2.15847	-1.10172	16.6382	0.743995
12.43	-0.20758	-0.00930599	0.136063	-0.242235	-0.491368	-1.10213	-2.18003	-1.10227	16.6448	0.744254
12.4	-0.04185	-0.185399	0.185874	-0.216356	-0.489038	-1.10974	-2.2014	-1.10268	16.6515	0.744512
12.56	-0.0166313	-0.022833	0.162681	-0.18772	-0.483844	-1.11526	-2.22256	-1.10295	16.6581	0.74477
12.83	0.368149	0.116424	0.0982769	-0.159312	-0.475592	-1.11869	-2.24352	-1.10307	16.6648	0.745028
12.45	0.0434126	-0.0427015	0.0144468	-0.132777	-0.464202	-1.12002	-2.26426	-1.10306	16.6715	0.745286
12.23	-0.216375	-0.18993	-0.0621023	-0.109069	-0.449622	-1.11926	-2.2848	-1.10291	16.6782	0.745545
12.3	0.0266416	-0.196594	-0.114111	-0.0878045	-0.431805	-1.11642	-2.30511	-1.10261	16.685	0.745803
12.39	0.238536	-0.216618	-0.125608	-0.0682482	-0.410887	-1.11153	-2.32521	-1.10216	16.6917	0.746062
12.31	0.252338	-0.123175	-0.0966847	-0.0485584	-0.387101	-1.10461	-2.34508	-1.10157	16.6985	0.74632
12.51	-0.529168	0.0894828	-0.0426965	-0.0270212	-0.360728	-1.09569	-2.36473	-1.10084	16.7053	0.746579
12.7	0.22317	0.283711	0.0156254	-0.00258535	-0.332085	-1.0848	-2.38415	-1.09996	16.7121	0.746838
13.39	0.377174	0.259588	0.0503616	0.0245056	-0.301527	-1.07197	-2.40333	-1.09893	16.719	0.747097
12.71	-0.422558	0.0162663	0.0336972	0.0533167	-0.269502	-1.05722	-2.42229	-1.09776	16.7258	0.747355
12.61	0.110858	-0.220299	-0.0262282	0.0827729	-0.23649	-1.04061	-2.44101	-1.09643	16.7327	0.747614
12.63	0.119057	-0.35355	-0.099263	0.111561	-0.203023	-1.02215	-2.4595	-1.09496	16.7396	0.747873
12.74	0.279403	-0.253378	-0.148611	0.137882	-0.169682	-1.0019	-2.47774	-1.09334	16.7465	0.748132
12.76	-0.0478925	0.0269945	-0.156439	0.160602	-0.137124	-0.979881	-2.49575	-1.09156	16.7535	0.748392
12.97	-0.164938	0.228904	-0.128008	0.180267	-0.10611	-0.956158	-2.51352	-1.08963	16.7604	0.748651
12.76	0.0200636	0.304933	-0.0711138	0.197879	-0.0773519	-0.930781	-2.53105	-1.08755	16.7674	0.74891
12.93	-0.110876	0.241885	0.00406179	0.213525	-0.051508	-0.903806	-2.54835	-1.08531	16.7744	0.749169
12.94	0.0337637	-0.0403462	0.0674121	0.225245	-0.0291045	-0.875293	-2.5654	-1.08292	16.7815	0.749429
12.87	-0.364441	-0.344459	0.0971551	0.230119	-0.0105156	-0.845303	-2.58223	-1.08038	16.7885	0.749688
12.88	0.116017	-0.307844	0.0870964	0.224638	0.0039994	-0.813901	-2.59882	-1.07768	16.7956	0.749948
13.17	0.244557	-0.0843384	0.0632052	0.206395	0.0143471	-0.781153	-2.61517	-1.07482	16.8026	0.750207
13.01	-0.221337	0.0188122	0.060362	0.173899	0.0205761	-0.747127	-2.6313	-1.0718	16.8097	0.750467
13.2	0.210041	-0.0344044	0.0717714	0.128617	0.0228436	-0.711892	-2.6472	-1.06862	16.8169	0.750726
13.1	-0.264445	-0.0242844	0.0793192	0.0746194	0.0213494	-0.67552	-2.66287	-1.06528	16.824	0.750986
13.08	-0.17161	0.053933	0.056049	0.0168094	0.0164352	-0.638086	-2.67831	-1.06178	16.8312	0.751246
13.1	0.0915592	0.142161	-0.0182632	-0.0408161	0.00854432	-0.59966	-2.69353	-1.05812	16.8383	0.751506
13.48	0.0197507	0.175835	-0.125612	-0.0952576	-0.00183081	-0.560319	-2.70853	-1.05429	16.8455	0.751766
13.01	0.0334894	0.0535158	-0.223775	-0.143472	-0.0141538	-0.520136	-2.72331	-1.0503	16.8528	0.752026
13.08	-0.101741	-0.12153	-0.255822	-0.182907	-0.0278351	-0.479185	-2.73788	-1.04615	16.86	0.752286
13.05	0.314275	-0.177316	-0.18876	-0.211349	-0.0422934	-0.437538	-2.75223	-1.04183	16.8673	0.752546
13.3	-0.0280295	-0.135396	-0.0574584	-0.22791	-0.0569869	-0.395264	-2.76638	-1.03734	16.8745	0.752806
13.25	0.137251	-0.0357062	0.0652324	-0.232873	-0.0714189	-0.352433	-2.78031	-1.03269	16.8818	0.753066
13.25	-0.100272	0.0815963	0.110565	-0.225806	-0.0851183	-0.309109	-2.79405	-1.02786	16.8892	0.753326
13.5	0.0378669	0.248196	0.0646058	-0.207154	-0.0976403	-0.265356	-2.80758	-1.02287	16.8965	0.753587
13.81	0.0986107	0.275646	-0.0307109	-0.178038	-0.108533	-0.221236	-2.82091	-1.01771	16.9038	0.753847
13.51	0.554563	-0.0386354	-0.111089	-0.139978	-0.11739	-0.176816	-2.83405	-1.01238	16.9112	0.754108
12.18	-0.828762	-0.432253	-0.118027	-0.0956367	-0.123873	-0.132159	-2.84699	-1.00687	16.9186	0.754368
13.4	0.447021	-0.362406	-0.0317766	-0.0504036	-0.127727	-0.087331	-2.85974	-1.00119	16.926	0.754629
13.71	-0.317895	0.0751221	0.109507	-0.0102842	-0.128803	-0.0423998	-2.87231	-0.995342	16.9335	0.754889
14.61	0.179218	0.32111	0.243278	0.0206546	-0.127057	0.00256838	-2.88469	-0.989315	16.9409	0.75515
13.93	-0.317723	0.188124	0.317464	0.0396648	-0.122527	0.0475062	-2.89689	-0.983114	16.9484	0.755411
14.3	0.246028	0.0275944	0.303982	0.0448663	-0.115254	0.092346	-2.90891	-0.976736	16.9559	0.755672
13.94	-0.526089	0.0574753	0.210498	0.0349083	-0.105223	0.137017	-2.92076	-0.970181	16.9634	0.755933
14.35	0.497389	0.153774	0.0743982	0.00948388	-0.092391	0.181442	-2.93243	-0.963448	16.9709	0.756194
13.73	-0.00624408	-0.0429579	-0.0534502	-0.0305661	-0.0767162	0.225538	-2.94394	-0.956536	16.9785	0.756455
13.69	0.115909	-0.312392	-0.127532	-0.0824817	-0.0582008	0.269221	-2.95528	-0.949445	16.9861	0.756716
13.69	-0.143691	-0.206758	-0.134128	-0.141181	-0.0369597	0.312409	-2.96646	-0.942174	16.9937	0.756977
13.82	-0.0251253	0.138978	-0.0974514	-0.199223	-0.013154	0.355023	-2.97748	-0.934722	17.0013	0.757238
13.62	-0.418764	0.19032	-0.0478215	-0.248818	0.0129784	0.396989	-2.98835	-0.927088	17.0089	0.757499
13.84	0.108077	0.00612157	-0.0221044	-0.283602	0.0411188	0.438237	-2.99906	-0.919271	17.0166	0.75776
13.76	-0.185297	-0.148733	-0.0382997	-0.298978	0.0708385	0.4787	-3.00962	-0.911271	17.0242	0.758022
13.96	-0.0664002	-0.0937213	-0.0940777	-0.291947	0.101604	0.518314	-3.02004	-0.903088	17.0319	0.758283
14.02	0.177049	0.0961363	-0.181153	-0.261234	0.132846	0.557017	-3.03031	-0.894719	17.0396	0.758544
14.27	-0.0513001	0.199363	-0.270208	-0.206716	0.164006	0.594744	-3.04044	-0.886165	17.0474	0.758806
14.25	-0.29941	0.15944	-0.328857	-0.130584	0.19458	0.631427	-3.05044	-0.877425	17.0551	0.759068
14.39	0.181569	0.0283542	-0.333728	-0.0382153	0.224128	0.667002	-3.0603	-0.868499	17.0629	0.759329
14.7	0.277064	-0.107208	-0.264457	0.0630205	0.252227	0.701404	-3.07003	-0.859385	17.0707	0.759591
14.72	-0.28806	-0.154505	-0.124641	0.165668	0.278476	0.73457	-3.07963	-0.850083	17.0785	0.759853
15.05	-0.0621532	-0.118916	0.0501144	0.262215	0.302491	0.766442	-3.0891	-0.840592	17.0863	0.760114
15.94	0.0898046	0.0238707	0.226267	0.344369	0.323864	0.79696	-3.09846	-0.830912	17.0942	0.760376
16.19	0.29634	0.169207	0.370604	0.405189	0.342189	0.826069	-3.10769	-0.821042	17.102	0.760638
16.2	-0.351501	0.152365	0.447798	0.439963	0.357083	0.853713	-3.11681	-0.810982	17.1099	0.7609
15.99	-0.123209	0.0211024	0.446221	0.446366	0.368276	0.879837	-3.12581	-0.80073	17.1178	0.761162
16.01	0.203095	-0.128558	0.371207	0.42526	0.375657	0.90439	-3.1347	-0.790287	17.1257	0.761424
16.02	-0.112629	-0.0660048	0.255745	0.379388	0.379246	0.927327	-3.14348	-0.779651	17.1337	0.761686
15.95	0.065793	0.0944311	0.134311	0.312616	0.379173	0.948602	-3.15215	-0.768822	17.1416	0.761948
15.7	0.0208524	0.139783	0.0184566	0.230708	0.375683	0.968176	-3.16072	-0.7578	17.1496	0.76221
15.1	-0.228333	0.033842	-0.0784659	0.140481	0.369081	0.986016	-3.16919	-0.746584	17.1576	0.762473
15.36	0.251926	-0.106448	-0.149362	0.0486958	0.359733	1.00209	-3.17755	-0.735173	17.1656	0.762735
15.27	0.310459	-0.180619	-0.189078	-0.0391023	0.348029	1.01638	-3.18582	-0.723567	17.1737	0.762997
14.93	-0.492061	-0.0748739	-0.209678	-0.118832	0.334348	1.02886	-3.19399	-0.711765	17.1817	0.76326
15.14	0.083848	0.123832	-0.214394	-0.187101	0.319047	1.03951	-3.20206	-0.699768	17.1898	0.763522
14.98	0.0106653	0.0843058	-0.195022	-0.241276	0.302503	1.04832	-3.21004	-0.687573	17.1979	0.763785
14.88	-0.135458	-0.0336739	-0.154516	-0.278791	0.285146	1.05529	-3.21793	-0.675182	17.206	0.764047
14.88	0.0183994	-0.00252136	-0.0932564	-0.29835	0.267439	1.06039	-3.22572	-0.662593	17.2142	0.76431
15.33	0.101245	0.132446	-0.0170457	-0.300332	0.249824	1.06364	-3.23343	-0.649807	17.2223	0.764573
15.26	-0.25259	0.133598	0.0574837	-0.286515	0.232728	1.06501	-3.24104	-0.636822	17.2305	0.764835
15.17	0.17552	-0.0722692	0.118636	-0.260067	0.216533	1.06453	-3.24857	-0.623638	17.2387	0.765098
15.19	0.0751659	-0.223185	0.148598	-0.224456	0.201529	1.06219	-3.256	-0.610256	17.2469	0.765361
15.16	-0.291394	-0.151869	0.140355	-0.181498	0.187851	1.058	-3.26333	-0.596674	17.2551	0.765624
15.33	0.217429	0.0307903	0.0890074	-0.132135	0.175584	1.05199	-3.27057	-0.582893	17.2634	0.765887
15.49	0.289943	0.0353695	0.00152619	-0.0776527	0.164819	1.04419	-3.27771	-0.568912	17.2716	0.76615
15.24	-0.226176	0.00755607	-0.104293	-0.0202371	0.155641	1.03462	-3.28476	-0.55473	17.2799	0.766413
15.21	0.260144	0.102438	-0.189296	0.0362228	0.148116	1.02333	-3.2917	-0.540349	17.2882	0.766676
15.19	-0.0147985	-0.0225975	-0.231138	0.0881814	0.142247	1.01033	-3.29853	-0.525768	17.2965	0.766939
15.05	-0.0367283	-0.272335	-0.219645	0.132448	0.137936	0.995679	-3.30527	-0.510986	17.3049	0.767202
15.19	0.109532	-0.188552	-0.158894	0.165921	0.135014	0.979407	-3.31189	-0.496003	17.3132	0.767466
15.32	0.197915	0.0555851	-0.0715486	0.187073	0.133297	0.961563	-3.3184	-0.48082	17.3216	0.767729
15.38	-0.129738	0.0935685	0.0183047	0.19575	0.132574	0.94219	-3.32479	-0.465437	17.33	0.767992
15.45	-0.046865	-0.00273309	0.114114	0.192271	0.132591	0.921331	-3.33106	-0.449853	17.3384	0.768256
15.6	-0.101021	0.0111742	0.209793	0.177886	0.133083	0.89903	-3.33721	-0.434069	17.3469	0.768519
15.62	-0.0722567	0.0418589	0.274992	0.155366	0.13378	0.875335	-3.34323	-0.418085	17.3553	0.768782
15.63	-0.0768277	0.0342945	0.276023	0.127706	0.134364	0.850298	-3.34911	-0.401901	17.3638	0.769046
15.52	0.10882	0.00846735	0.194159	0.0974633	0.134552	0.823975	-3.35485	-0.385517	17.3723	0.76931
15.68	0.131933	0.0434243	0.0550138	0.0670956	0.13414	0.796424	-3.36044	-0.368934	17.3808	0.769573
15.23	-0.445142	0.0919587	-0.0943473	0.0392199	0.133001	0.767702	-3.36588	-0.352151	17.3893	0.769837
15.29	0.0390976	0.00968685	-0.210964	0.015644	0.131093	0.73787	-3.37116	-0.33517	17.3979	0.770101
15.02	0.142712	-0.139576	-0.263347	-0.00377156	0.128402	0.706986	-3.37628	-0.31799	17.4065	0.770364
14.7	-0.205255	-0.264168	-0.237444	-0.0198833	0.124886	0.675114	-3.38122	-0.300612	17.415	0.770628
15.01	0.153128	-0.158041	-0.157256	-0.032788	0.120466	0.642316	-3.38599	-0.283036	17.4236	0.770892
15.29	0.0529813	0.0997202	-0.0649482	-0.0418182	0.115066	0.608658	-3.39057	-0.265264	17.4323	0.771156
15.42	-0.100759	0.245149	0.00132794	-0.0468828	0.10865	0.574207	-3.39496	-0.247296	17.4409	0.77142
15.3	0.0504243	0.185171	0.0351659	-0.0486176	0.101202	0.539031	-3.39915	-0.229131	17.4496	0.771684
15.33	0.00709747	0.0544629	0.0431928	-0.0484412	0.0926497	0.503198	-3.40314	-0.210771	17.4582	0.771948
15.19	0.0808661	-0.0608759	0.047076	-0.0469401	0.0829829	0.466776	-3.4069	-0.192217	17.4669	0.772212
14.76	-0.307629	-0.000347627	0.0526613	-0.0434965	0.0722549	0.429833	-3.41045	-0.173468	17.4756	0.772476
15.14	-0.25578	0.207775	0.0560136	-0.0358008	0.0605558	0.392434	-3.41376	-0.154526	17.4844	0.77274
16.55	1.01844	0.177134	0.0467542	-0.0221341	0.0480665	0.354636	-3.41683	-0.135391	17.4931	0.773004
14.99	-0.410388	-0.156915	0.0298627	-0.00360319	0.0350101	0.31649	-3.41966	-0.116064	17.5019	0.773269
14.99	-0.113456	-0.298448	0.0223642	0.0174431	0.0216346	0.27804	-3.42222	-0.0965452	17.5107	0.773533
14.57	-0.243935	-0.186378	0.0380154	0.0375544	0.00816851	0.239327	-3.42452	-0.0768355	17.5195	0.773797
14.93	0.123662	-0.0377423	0.0784956	0.0523051	-0.00522592	0.200387	-3.42653	-0.0569356	17.5283	0.774062
15.44	-0.115499	0.15068	0.120292	0.0580604	-0.0183554	0.161254	-3.42825	-0.0368462	17.5372	0.774326
15.14	0.213086	0.233204	0.131131	0.0539757	-0.0308407	0.121965	-3.42965	-0.0165681	17.546	0.774591
14.85	-0.0812237	0.0258237	0.0998509	0.0403712	-0.04223	0.0825558	-3.43074	0.00389791	17.5549	0.774855
14.64	-0.373529	-0.198166	0.0442196	0.0181348	-0.0520551	0.0430654	-3.43148	0.024551	17.5638	0.77512
14.9	0.0881371	-0.1389	-0.00625091	-0.00990114	-0.0598518	0.00353031	-3.43188	0.0453905	17.5727	0.775384
14.93	-0.0383188	0.129753	-0.0496739	-0.0390247	-0.065196	-0.0360136	-3.43191	0.0664154	17.5816	0.775649
14.99	0.357782	0.201968	-0.084231	-0.0653692	-0.0676994	-0.0755328	-3.43156	0.0876249	17.5906	0.775914
15.02	0.037331	0.0320013	-0.106887	-0.0866263	-0.0670738	-0.114993	-3.43082	0.109018	17.5996	0.776178
14.4	-0.119027	-0.0679474	-0.113502	-0.101272	-0.0630828	-0.154355	-3.42966	0.130594	17.6085	0.776443
14.72	0.0376315	-0.130214	-0.109258	-0.108941	-0.0555761	-0.193587	-3.42808	0.152352	17.6176	0.776708
14.99	0.43092	-0.204255	-0.0930226	-0.109446	-0.0444779	-0.232668	-3.42606	0.174291	17.6266	0.776973
14.07	-0.57292	-0.117028	-0.0524612	-0.102893	-0.0298439	-0.271586	-3.42358	0.19641	17.6356	0.777238
14.99	0.36726	0.0319421	0.00731166	-0.0898839	-0.0118561	-0.310337	-3.42063	0.218708	17.6447	0.777503
14.98	-0.0690708	0.0923336	0.0642868	-0.0719748	0.00912077	-0.34892	-3.41719	0.241185	17.6538	0.777768
15.09	-0.0298768	0.120737	0.0937005	-0.0515047	0.0326448	-0.387334	-3.41325	0.263838	17.6628	0.778033
15.46	0.0876023	0.0813069	0.0904822	-0.0301062	0.0582418	-0.42558	-3.40879	0.286668	17.672	0.778298
14.95	-0.0338772	-0.0545783	0.0570625	-0.00839174	0.085392	-0.46366	-3.40378	0.309674	17.6811	0.778563
14.98	0.126265	-0.0202123	0.00688923	0.012725	0.113551	-0.501576	-3.39822	0.332854	17.6902	0.778828
15.19	-0.0504773	0.175224	-0.0508335	0.0313926	0.142216	-0.539333	-3.39209	0.356207	17.6994	0.779093
15.51	0.261803	0.241747	-0.109043	0.0461473	0.170906	-0.576938	-3.38537	0.379733	17.7086	0.779359
14.95	-0.227288	0.0596478	-0.150285	0.0553595	0.199123	-0.614399	-3.37803	0.403431	17.7178	0.779624
15.24	0.0844099	-0.066075	-0.168865	0.0575496	0.226338	-0.651726	-3.37007	0.427299	17.727	0.779889
14.94	-0.058236	-0.00524233	-0.159893	0.053087	0.25201	-0.688935	-3.36147	0.451337	17.7362	0.780155
15.17	-0.119778	0.039097	-0.114673	0.0441711	0.275654	-0.726043	-3.35221	0.475544	17.7455	0.78042
15.11	0.222714	-0.0780928	-0.0289954	0.0331946	0.297018	-0.763066	-3.34228	0.499918	17.7548	0.780685
14.89	-0.103268	-0.305021	0.0835948	0.0220729	0.316017	-0.800014	-3.33166	0.524459	17.7641	0.780951
15.25	-0.141048	-0.291839	0.19394	0.0123931	0.332591	-0.83689	-3.32033	0.549166	17.7734	0.781216
15.6	0.234531	0.0542585	0.268326	0.00548637	0.346681	-0.873696	-3.30828	0.574037	17.7827	0.781482
15.6	-0.319487	0.403132	0.274033	0.0020283	0.358252	-0.910428	-3.2955	0.599072	17.792	0.781748
15.76	0.220665	0.370281	0.202027	0.00203823	0.367318	-0.947083	-3.28197	0.624268	17.8014	0.782013
15.7	-0.18681	0.0305929	0.0709606	0.00554035	0.373909	-0.983657	-3.26769	0.649626	17.8108	0.782279
15.07	-0.256005	-0.118118	-0.0805592	0.0128762	0.37814	-1.02014	-3.25264	0.675144	17.8202	0.782545
15.5	0.266977	-0.0382916	-0.199229	0.0233855	0.380229	-1.05654	-3.2368	0.700819	17.8296	0.78281
15.74	0.442735	-0.0611458	-0.241079	0.0359681	0.380445	-1.09283	-3.22018	0.726652	17.839	0.783076
14.72	-0.688384	-0.221082	-0.202294	0.0491721	0.379076	-1.12901	-3.20275	0.752639	17.8485	0.783342
15.45	0.247855	-0.179009	-0.119132	0.0624008	0.376316	-1.16506	-3.18452	0.778781	17.8579	0.783608
15.47	0.0729966	0.0714713	-0.0417356	0.0760197	0.372053	-1.20096	-3.16547	0.805075	17.8674	0.783874
15.99	-0.0467723	0.231282	0.00704433	0.0897249	0.366112	-1.23669	-3.1456	0.83152	17.8769	0.78414
15.49	-0.2481	0.212892	0.0223493	0.102241	0.358458	-1.2722	-3.1249	0.858114	17.8864	0.784406
15.54	0.0706149	0.0845778	0.00962329	0.112319	0.349206	-1.30745	-3.10337	0.884856	17.896	0.784672
15.58	0.0282437	-0.0400015	-0.00536617	0.119694	0.338568	-1.34239	-3.081	0.911743	17.9055	0.784938
15.57	0.0221802	-0.121286	0.00480446	0.124054	0.326771	-1.37697	-3.0578	0.938776	17.9151	0.785204
15.66	0.280674	-0.0724898	0.0519656	0.124564	0.314009	-1.41114	-3.03375	0.965951	17.9247	0.78547
15.53	-0.313762	0.0314741	0.10415	0.119898	0.300453	-1.44483	-3.00886	0.993267	17.9343	0.785736
16	0.275767	0.0432214	0.127418	0.106768	0.286275	-1.47798	-2.98312	1.02072	17.9439	0.786002
15.96	0.249065	-0.049444	0.124514	0.0813251	0.271615	-1.51052	-2.95653	1.04832	17.9535	0.786268
15.8	-0.336566	-0.0923747	0.106808	0.0420399	0.256539	-1.54237	-2.92909	1.07605	17.9632	0.786535
15.65	0.124358	0.0120943	0.0871365	-0.010656	0.241106	-1.57346	-2.9008	1.10391	17.9728	0.786801
15.6	-0.180028	0.121508	0.0712959	-0.0752666	0.225504	-1.60371	-2.87166	1.13191	17.9825	0.787067
15.55	0.226036	0.100147	0.0519828	-0.149765	0.209909	-1.63303	-2.84166	1.16004	17.9922	0.787334
15.58	-0.0632736	-0.0449211	0.0124848	-0.229955	0.194481	-1.6613	-2.81082	1.18829	18.002	0.7876
15.64	0.151906	-0.0934737	-0.0317593	-0.308862	0.179389	-1.68842	-2.77913	1.21668	18.0117	0.787867
15.56	0.282716	-0.0508618	-0.0563569	-0.378752	0.164779	-1.71426	-2.74658	1.24519	18.0215	0.788133
15.56	-0.0119658	-0.0388726	-0.0572299	-0.431657	0.150713	-1.73869	-2.7132	1.27382	18.0312	0.788399
15.35	-0.15038	0.0729636	-0.0492948	-0.459823	0.137189	-1.76159	-2.67896	1.30258	18.041	0.788666
15.59	0.053134	0.22843	-0.0648196	-0.457074	0.124091	-1.78283	-2.64389	1.33145	18.0508	0.788933
15.47	-0.145265	0.173554	-0.114338	-0.420928	0.111105	-1.80229	-2.60798	1.36045	18.0607	0.789199
15.5	-0.1301	-0.0363003	-0.179524	-0.352275	0.0976892	-1.81982	-2.57123	1.38956	18.0705	0.789466
15.49	0.184132	-0.191168	-0.213964	-0.255011	0.0831431	-1.83527	-2.53365	1.41879	18.0804	0.789732
15.55	-0.0318601	-0.206722	-0.190056	-0.135534	0.0666552	-1.84851	-2.49526	1.44813	18.0902	0.789999
16.1	0.0478154	-0.140004	-0.102493	-0.00227868	0.0473887	-1.85939	-2.45605	1.47758	18.1001	0.790266
16.1	-0.267804	-0.0459143	0.0249751	0.134189	0.0245391	-1.86778	-2.41603	1.50714	18.11	0.790533
16.82	0.275139	0.065778	0.142165	0.262581	-0.00264848	-1.87353	-2.37521	1.53681	18.12	0.790799
16.97	-0.179953	0.125656	0.203648	0.372434	-0.0348905	-1.87651	-2.3336	1.56658	18.1299	0.791066
17.39	0.058111	0.0994908	0.201903	0.457106	-0.0728472	-1.8766	-2.29121	1.59645	18.1399	0.791333
17	-0.0260421	-0.00593483	0.157423	0.513732	-0.117109	-1.87365	-2.24803	1.62643	18.1498	0.7916
16.75	0.155256	-0.0892783	0.10185	0.542601	-0.168167	-1.86756	-2.2041	1.6565	18.1598	0.791867
16.94	-0.419319	-0.150278	0.0592419	0.545092	-0.226238	-1.8582	-2.1594	1.68668	18.1698	0.792134
16.88	0.49623	-0.194197	0.0403538	0.524202	-0.29124	-1.84548	-2.11395	1.71694	18.1799	0.792401
16.57	-0.239197	-0.122627	0.0229895	0.485119	-0.362875	-1.8293	-2.06776	1.7473	18.1899	0.792668
16.61	-0.250781	0.0832966	-0.00898751	0.434324	-0.440725	-1.80956	-2.02085	1.77776	18.2	0.792935
16.76	0.050593	0.263226	-0.0508962	0.377163	-0.524275	-1.7862	-1.97322	1.8083	18.21	0.793202
16.57	-0.0455537	0.266015	-0.0916717	0.317542	-0.612816	-1.75914	-1.92489	1.83893	18.2201	0.793469
16.5	0.265374	0.0738177	-0.11331	0.257331	-0.705435	-1.72834	-1.87587	1.86964	18.2302	0.793736
16.48	-0.369096	-0.136617	-0.0956615	0.197504	-0.800972	-1.69376	-1.82618	1.90044	18.2404	0.794003
16.5	0.0272502	-0.165518	-0.0409934	0.137808	-0.898158	-1.65536	-1.77582	1.93131	18.2505	0.79427
16.7	0.236761	-0.0421766	0.0397	0.077129	-0.995675	-1.61314	-1.72483	1.96227	18.2607	0.794538
16.8	-0.0407771	0.00129046	0.119206	0.0152489	-1.09217	-1.56708	-1.6732	1.99331	18.2708	0.794805
16.7	-0.176823	0.0200762	0.161497	-0.0466143	-1.1863	-1.51718	-1.62097	2.02441	18.281	0.795072
16.74	-0.2124	0.00702258	0.160233	-0.107297	-1.27674	-1.46346	-1.56815	2.0556	18.2912	0.795339
16.71	0.115873	-0.0824895	0.134783	-0.165196	-1.36209	-1.40593	-1.51475	2.08685	18.3014	0.795607
16.8	-0.108775	-0.159975	0.0981518	-0.217942	-1.44095	-1.34465	-1.4608	2.11817	18.3117	0.795874
16.85	0.408296	-0.124866	0.056491	-0.26353	-1.51186	-1.27968	-1.40632	2.14956	18.3219	0.796141
16.85	-0.318739	0.0827276	0.00720523	-0.299934	-1.57344	-1.21107	-1.35132	2.18102	18.3322	0.796409
16.85	-0.15864	0.224471	-0.0609735	-0.326425	-1.62445	-1.13891	-1.29583	2.21254	18.3425	0.796676
17	0.203468	0.248836	-0.150861	-0.343683	-1.6637	-1.0633	-1.23987	2.24412	18.3528	0.796944
17.05	-0.161802	0.219954	-0.245044	-0.352216	-1.69003	-0.984341	-1.18346	2.27576	18.3631	0.797211
17.29	0.351011	0.0574682	-0.311544	-0.354092	-1.70241	-0.902151	-1.12662	2.30745	18.3735	0.797479
16.83	-0.264408	-0.140154	-0.320447	-0.353476	-1.70006	-0.816873	-1.06937	2.3392	18.3838	0.797746
17.45	0.445069	-0.222168	-0.263023	-0.354944	-1.68235	-0.728658	-1.01175	2.37101	18.3942	0.798014
17.68	-0.324365	-0.210336	-0.141697	-0.362229	-1.6488	-0.637676	-0.953756	2.40286	18.4046	0.798281
18.15	-0.119548	-0.129854	0.0315104	-0.378775	-1.59914	-0.544121	-0.895428	2.43477	18.415	0.798549
18.74	0.289895	0.0514633	0.223913	-0.407531	-1.53335	-0.448205	-0.836783	2.46672	18.4254	0.798817
19.19	0.00646839	0.235663	0.383441	-0.450453	-1.45158	-0.350146	-0.777843	2.49872	18.4358	0.799084
19.24	-0.428369	0.245266	0.468626	-0.508385	-1.35419	-0.250166	-0.718631	2.53076	18.4463	0.799352
20.22	0.413865	0.0854677	0.458946	-0.579981	-1.24168	-0.148487	-0.659167	2.56284	18.4567	0.79962
19.32	-0.223051	-0.16094	0.354756	-0.659999	-1.11481	-0.0453371	-0.599476	2.59496	18.4672	0.799888
19.32	0.00144606	-0.216055	0.178448	-0.740633	-0.974639	0.0590548	-0.539578	2.62712	18.4777	0.800155
20	-0.0145553	-0.000839198	-0.0311731	-0.813057	-0.822469	0.164461	-0.479496	2.65931	18.4882	0.800423
20.13	0.167843	0.1437	-0.225121	-0.868462	-0.659753	0.27065	-0.419252	2.69154	18.4988	0.800691
20.06	-0.269948	0.0240208	-0.355335	-0.897757	-0.488087	0.377389	-0.358868	2.7238	18.5093	0.800959
20.46	0.117855	-0.119969	-0.400413	-0.89259	-0.309245	0.484441	-0.298366	2.75609	18.5199	0.801227
20.79	-0.313539	-0.247853	-0.356677	-0.847266	-0.125119	0.591568	-0.237769	2.7884	18.5304	0.801495
21.85	0.292948	-0.27466	-0.24591	-0.758795	0.0622947	0.698533	-0.177098	2.82074	18.541	0.801763
22.93	0.292115	-0.0820686	-0.126546	-0.627189	0.25088	0.805099	-0.116376	2.8531	18.5516	0.80203
23	-0.42682	0.272707	-0.0518295	-0.455231	0.438451	0.911029	-0.0556252	2.88549	18.5623	0.802298
24.4	0.312583	0.527965	-0.045946	-0.247817	0.622791	1.01609	0.00513284	2.91789	18.5729	0.802566
24.56	0.126264	0.389872	-0.103285	-0.0127437	0.801723	1.12003	0.0658758	2.95031	18.5836	0.802834
25.38	0.317632	0.00305368	-0.19667	0.24073	0.973168	1.22263	0.126581	2.98275	18.5942	0.803102
25.09	-0.101575	-0.353494	-0.276822	0.502334	1.1351	1.32365	0.187228	3.0152	18.6049	0.80337
25.03	0.0896568	-0.603511	-0.289617	0.759366	1.28555	1.42284	0.247792	3.04766	18.6156	0.803639
25.65	-0.437456	-0.440117	-0.208432	0.99912	1.42256	1.51998	0.308253	3.08013	18.6263	0.803907
27.5	0.512467	0.099884	-0.035115	1.20963	1.54423	1.61482	0.368588	3.11261	18.6371	0.804175
28.15	-0.0982606	0.476566	0.193896	1.37976	1.64871	1.70713	0.428775	3.14509	18.6478	0.804443
29	0.175507	0.466979	0.419875	1.49926	1.7343	1.79667	0.488792	3.17757	18.6586	0.804711
29.7	0.480972	0.102978	0.59564	1.55911	1.79941	1.88322	0.548617	3.21006	18.6694	0.804979
28.82	-0.494807	-0.34064	0.688265	1.55307	1.84277	1.96655	0.608227	3.24255	18.6802	0.805247
29.3	-0.119029	-0.296629	0.689553	1.47909	1.86371	2.04648	0.667601	3.27503	18.691	0.805516
29.3	0.193338	0.106222	0.592849	1.33977	1.86242	2.12283	0.726716	3.30751	18.7018	0.805784
29.31	-0.0938956	0.244346	0.405007	1.14407	1.8399	2.1955	0.78555	3.33998	18.7126	0.806052
29.35	0.165463	0.0837417	0.154992	0.90575	1.79756	2.26437	0.844081	3.37244	18.7235	0.806321
28.64	0.0336427	-0.106721	-0.109277	0.639711	1.73699	2.32935	0.902286	3.4049	18.7344	0.806589
27.35	-0.611291	-0.245159	-0.328246	0.361307	1.65996	2.39039	0.960145	3.43734	18.7453	0.806857
27.66	0.407899	-0.197235	-0.456618	0.086152	1.56833	2.44743	1.01763	3.46976	18.7562	0.807125
27.55	0.046807	0.0384705	-0.499121	-0.172319	1.46404	2.50046	1.07473	3.50217	18.7671	0.807394
27.58	0.139658	0.206036	-0.475175	-0.403319	1.34907	2.54945	1.13141	3.53456	18.778	0.807662
27.31	-0.0255814	0.114425	-0.404914	-0.599387	1.2254	2.59441	1.18767	3.56693	18.789	0.807931
26.7	-0.256918	-0.0939758	-0.297122	-0.75634	1.09496	2.63536	1.24346	3.59927	18.7999	0.808199
27.18	0.0992471	-0.112992	-0.157313	-0.871679	0.959636	2.67232	1.29879	3.63159	18.8109	0.808468
26.85	-0.0265827	0.0201176	-0.00507846	-0.944978	0.821302	2.70532	1.35362	3.66389	18.8219	0.808736
27.78	-0.0945568	0.0884793	0.124907	-0.979082	0.681766	2.73439	1.40794	3.69616	18.8329	0.809004
27.39	0.075534	0.0784392	0.199342	-0.978234	0.542821	2.75955	1.46173	3.72839	18.8439	0.809273
27.3	-0.00884992	0.0791543	0.189069	-0.944544	0.406215	2.78085	1.51497	3.76059	18.855	0.809541
27.35	-0.0717849	0.0509857	0.0978598	-0.880184	0.27358	2.79833	1.56766	3.79276	18.866	0.80981
27.48	0.16469	0.0561025	-0.0366195	-0.790042	0.146469	2.81202	1.61977	3.82489	18.8771	0.810079
27.2	-0.229617	0.0754944	-0.158653	-0.680624	0.0263652	2.82198	1.6713	3.85699	18.8882	0.810347
27.17	0.156132	-0.100859	-0.21135	-0.560466	-0.0853526	2.82827	1.72222	3.88904	18.8993	0.810616
27.73	0.54304	-0.394277	-0.165228	-0.440491	-0.187369	2.83095	1.77253	3.92105	18.9104	0.810884
27.08	-0.317213	-0.442802	-0.0328468	-0.330545	-0.278573	2.83009	1.82221	3.95301	18.9216	0.811153
27.43	-0.409353	-0.0377628	0.144837	-0.237736	-0.358184	2.82578	1.87125	3.98493	18.9327	0.811422
29.75	0.497565	0.514156	0.306879	-0.168088	-0.425775	2.8181	1.91964	4.0168	18.9439	0.81169
28.88	0.228986	0.575816	0.389088	-0.125176	-0.481185	2.80717	1.96738	4.04862	18.955	0.811959
28.9	0.182675	0.138113	0.356544	-0.109	-0.524503	2.79308	2.01444	4.08038	18.9662	0.812228
27.48	-0.839762	-0.187497	0.22721	-0.117017	-0.556088	2.77597	2.06082	4.11209	18.9774	0.812496
28.48	0.697946	-0.21339	0.048955	-0.145167	-0.576518	2.75597	2.10651	4.14375	18.9887	0.812765
27.3	-0.553297	-0.181674	-0.109218	-0.187431	-0.586655	2.73321	2.1515	4.17534	18.9999	0.813034
28	-0.0661092	-0.0744486	-0.198377	-0.236758	-0.587504	2.70783	2.19578	4.20688	19.0111	0.813302
28.34	0.268524	0.0872577	-0.2088	-0.285407	-0.58018	2.67997	2.23935	4.23835	19.0224	0.813571
28.04	-0.165035	0.170008	-0.165345	-0.325825	-0.565883	2.64976	2.2822	4.26976	19.0337	0.81384
28.2	0.0417796	0.1177	-0.0996863	-0.351295	-0.545834	2.61735	2.32432	4.3011	19.045	0.814109
28.3	0.143063	0.00612855	-0.0376938	-0.357052	-0.521284	2.58288	2.3657	4.33237	19.0563	0.814378
28.3	-0.145758	-0.0436647	0.00937367	-0.339769	-0.493431	2.54649	2.40635	4.36358	19.0676	0.814646
28.58	0.213606	-0.0829092	0.0401019	-0.297545	-0.463427	2.50833	2.44625	4.3947	19.0789	0.814915
28.58	0.12016	-0.0642423	0.0510733	-0.231526	-0.432309	2.46853	2.48541	4.42576	19.0903	0.815184
28.29	-0.433971	0.178375	0.0197825	-0.144713	-0.401022	2.42726	2.5238	4.45674	19.1017	0.815453
29.98	0.637939	0.315196	-0.0513489	-0.0410368	-0.370424	2.38464	2.56145	4.48764	19.1131	0.815722
28.32	-0.344787	-0.0261086	-0.141485	0.0740636	-0.341309	2.34081	2.59832	4.51845	19.1244	0.815991
28.54	-0.303605	-0.420902	-0.229611	0.195591	-0.314412	2.2959	2.63444	4.54919	19.1359	0.816259
28.88	0.0542628	-0.282836	-0.283446	0.317633	-0.290395	2.25002	2.6698	4.57984	19.1473	0.816528
29.41	0.465931	0.00429421	-0.267871	0.432738	-0.2698	2.20331	2.7044	4.6104	19.1587	0.816797
29.34	-0.28941	-0.0706267	-0.17246	0.532894	-0.253035	2.15585	2.73823	4.64087	19.1702	0.817066
29.35	-0.171142	-0.169984	-0.0043082	0.610711	-0.24035	2.10776	2.77131	4.67126	19.1817	0.817335
30.01	-0.0851736	0.0589791	0.197871	0.659923	-0.231858	2.05911	2.80364	4.70154	19.1931	0.817604
30.38	-0.527721	0.432576	0.386916	0.675067	-0.227474	2.00997	2.83521	4.73174	19.2046	0.817873
32.09	1.47615	0.429139	0.522402	0.652004	-0.226788	1.96042	2.86604	4.76183	19.2161	0.818142
28.88	-1.49132	-0.102781	0.57915	0.58906	-0.229225	1.9105	2.89612	4.79183	19.2277	0.818411
30.54	0.354928	-0.335928	0.550581	0.487456	-0.234023	1.86025	2.92547	4.82172	19.2392	0.81868
30.92	0.612877	-0.0398942	0.437012	0.350587	-0.240356	1.80969	2.95408	4.85151	19.2508	0.818949
29.97	0.0103929	0.230901	0.252577	0.185114	-0.247379	1.75885	2.98198	4.88119	19.2623	0.819218
29.9	0.279619	0.17011	0.030897	0.00216278	-0.254273	1.70773	3.00916	4.91077	19.2739	0.819487
28.58	-0.654585	-0.020367	-0.192519	-0.185211	-0.260226	1.65633	3.03563	4.94023	19.2855	0.819756
28.7	0.217318	-0.160052	-0.382157	-0.363445	-0.264432	1.60465	3.0614	4.96958	19.2971	0.820025
28.74	0.288833	-0.260871	-0.488053	-0.520579	-0.26616	1.55268	3.08648	4.99882	19.3088	0.820294
28.11	0.0535329	-0.255181	-0.496088	-0.64567	-0.264755	1.50041	3.11088	5.02794	19.3204	0.820563
27.79	-0.305023	-0.190213	-0.437409	-0.72906	-0.259652	1.44785	3.13462	5.05694	19.3321	0.820832
28.25	-0.0201222	-0.0774619	-0.36173	-0.763999	-0.250433	1.39499	3.15771	5.08583	19.3437	0.821102
28.69	0.342854	0.161233	-0.306048	-0.747736	-0.236858	1.34181	3.18016	5.11459	19.3554	0.821371
28.93	-0.468481	0.404567	-0.288629	-0.682315	-0.218982	1.28831	3.20198	5.14322	19.3671	0.82164
29.39	0.186988	0.424818	-0.273807	-0.573768	-0.19713	1.23449	3.2232	5.17173	19.3788	0.821909
29.21	-0.14711	-0.0554885	-0.217711	-0.431154	-0.171748	1.18033	3.24383	5.20011	19.3905	0.822178
29.25	0.584594	-0.734583	-0.0834851	-0.265607	-0.143386	1.12582	3.26388	5.22837	19.4023	0.822447
28.2	-1.12381	-0.725255	0.131044	-0.0891124	-0.112781	1.07093	3.28337	5.25649	19.414	0.822716
29.75	-0.282707	0.13055	0.370226	0.0864244	-0.0807319	1.01564	3.30232	5.28447	19.4258	0.822985
32.71	1.19707	0.827813	0.555583	0.250111	-0.0480681	0.959923	3.32076	5.31233	19.4376	0.823255
31.88	0.351031	0.612877	0.614198	0.391921	-0.0155601	0.903758	3.33869	5.34004	19.4494	0.823524
30.17	-0.734999	0.000476328	0.517213	0.504128	0.0162088	0.847116	3.35615	5.36762	19.4612	0.823793
29.77	-0.872185	-0.164323	0.293027	0.582384	0.0467562	0.789964	3.37315	5.39506	19.473	0.824062
31.71	0.902457	0.0243495	-0.000612336	0.626248	0.0756744	0.732274	3.38971	5.42235	19.4849	0.824331
29.9	-0.238525	-0.136901	-0.286537	0.638337	0.102585	0.674016	3.40587	5.4495	19.4967	0.8246
29.58	0.199729	-0.464445	-0.479512	0.621697	0.127207	0.61516	3.42163	5.47651	19.5086	0.82487
29.44	-0.287545	-0.335467	-0.522411	0.579682	0.149392	0.555679	3.43702	5.50337	19.5204	0.825139
29.89	-0.0201827	0.107079	-0.418274	0.516176	0.169112	0.495547	3.45208	5.53008	19.5323	0.825408
30.83	0.212669	0.278166	-0.209024	0.434721	0.186374	0.434745	3.46682	5.55664	19.5442	0.825677
30.83	0.118603	0.173717	0.0422718	0.339041	0.201216	0.373256	3.48126	5.58305	19.5562	0.825947
30.67	-0.411184	0.00153529	0.261629	0.233602	0.213697	0.31107	3.49544	5.6093	19.5681	0.826216
29.8	-0.478133	0.00659356	0.395024	0.123372	0.22397	0.248179	3.50938	5.6354	19.58	0.826485
31.2	0.745658	0.144419	0.417944	0.0137635	0.232308	0.184585	3.5231	5.66134	19.592	0.826754
29.98	-0.443906	0.0284641	0.338441	-0.0889571	0.238984	0.120294	3.53664	5.68712	19.604	0.827023
29.49	-0.374374	-0.245284	0.194888	-0.178477	0.244205	0.0553138	3.55002	5.71274	19.616	0.827293
29.69	0.065784	-0.284375	0.0243856	-0.250533	0.248223	-0.0103484	3.56327	5.73819	19.628	0.827562
29.98	0.446064	0.0139021	-0.137534	-0.302162	0.251351	-0.0766779	3.57641	5.76348	19.64	0.827831
29.79	0.0805583	0.285742	-0.278028	-0.330878	0.254002	-0.143657	3.58947	5.78861	19.652	0.8281
28.95	-0.510167	0.309565	-0.386972	-0.33566	0.25663	-0.211265	3.60247	5.81357	19.6641	0.82837
29.98	0.826998	0.0925483	-0.432749	-0.319668	0.259728	-0.279484	3.61544	5.83836	19.6761	0.828639
28.06	-0.955854	-0.241646	-0.376252	-0.288221	0.263719	-0.348296	3.62839	5.86297	19.6882	0.828908
29.97	0.472466	-0.359483	-0.204009	-0.246796	0.268973	-0.417686	3.64136	5.88741	19.7003	0.829178
29.69	-0.196919	-0.205605	0.0501674	-0.200335	0.275801	-0.487647	3.65436	5.91168	19.7124	0.829447
30.68	0.564759	-0.00439939	0.30993	-0.15305	0.284397	-0.558169	3.66741	5.93578	19.7245	0.829716
29.12	-1.05082	0.232137	0.490053	-0.108732	0.294842	-0.629245	3.68054	5.95969	19.7366	0.829985
31.28	0.776311	0.447868	0.529395	-0.0698121	0.307124	-0.700863	3.69375	5.98342	19.7487	0.830255
31.02	0.132411	0.428069	0.402689	-0.0372113	0.321177	-0.773006	3.70708	6.00698	19.7609	0.830524
29.44	-0.612873	0.0911423	0.137239	-0.0105882	0.336886	-0.845662	3.72053	6.03035	19.773	0.830793
29.98	0.580891	-0.268572	-0.193117	0.0114444	0.354085	-0.918825	3.73413	6.05353	19.7852	0.831063
28.98	0.0353459	-0.361829	-0.480279	0.0301622	0.372627	-0.992485	3.74789	6.07653	19.7974	0.831332
29.09	-0.256487	-0.234	-0.6277	0.0462484	0.392296	-1.06663	3.76184	6.09935	19.8096	0.831601
28.86	-0.434104	-0.0209352	-0.587926	0.0602894	0.412762	-1.14123	3.77599	6.12197	19.8218	0.83187
29.73	0.0537537	0.154003	-0.384408	0.0728089	0.43354	-1.21628	3.79036	6.14441	19.834	0.83214
31.11	1.15968	0.0711079	-0.0887142	0.0844539	0.454016	-1.29177	3.80497	6.16665	19.8463	0.832409
29.35	-0.607049	-0.268334	0.200588	0.0939201	0.473596	-1.36766	3.81983	6.1887	19.8585	0.832678
29.3	-1.24365	-0.0416153	0.399548	0.0985723	0.491718	-1.44395	3.83495	6.21056	19.8708	0.832948
32.02	1.15976	0.699727	0.461037	0.0949424	0.50789	-1.5206	3.85034	6.23222	19.8831	0.833217
31.04	0.339305	0.71799	0.389534	0.0818335	0.521798	-1.59758	3.86602	6.25368	19.8954	0.833486
29.3	-0.557601	-0.0986206	0.232464	0.0614148	0.533283	-1.67488	3.882	6.27495	19.9077	0.833756
29.3	-0.185836	-0.622008	0.0581829	0.0359321	0.542233	-1.75246	3.89828	6.29602	19.92	0.834025
28.98	-0.405613	-0.410367	-0.0775331	0.00855581	0.548551	-1.83027	3.91487	6.31688	19.9323	0.834294
30.74	0.83715	0.0329606	-0.162485	-0.0167725	0.552167	-1.9083	3.93179	6.33755	19.9447	0.834563
28.51	-1.13507	0.253328	-0.199836	-0.036517	0.553065	-1.98647	3.94903	6.35801	19.957	0.834833
30.34	0.654402	0.244508	-0.203658	-0.0485526	0.551232	-2.06474	3.9666	6.37827	19.9694	0.835102
29.49	0.179161	0.0232942	-0.182194	-0.0523614	0.54666	-2.14304	3.9845	6.39833	19.9818	0.835371
28.65	-0.528799	-0.28481	-0.134578	-0.0489367	0.539535	-2.22131	4.00273	6.41818	19.9942	0.835641
28.99	-0.105833	-0.336355	-0.0574358	-0.0404185	0.53014	-2.29944	4.02129	6.43782	20.0066	0.83591
29.6	0.505613	-0.0256103	0.0289283	-0.029564	0.518769	-2.37736	4.04018	6.45726	20.019	0.836179
29.19	-0.634222	0.338941	0.0927142	-0.0178592	0.50566	-2.45497	4.05939	6.47648	20.0315	0.836448
30.99	0.87922	0.493228	0.101036	-0.00771718	0.490975	-2.53214	4.07893	6.4955	20.0439	0.836718
28.8	-0.326854	0.225233	0.0448245	-0.00184298	0.474789	-2.60876	4.09879	6.51432	20.0564	0.836987
28.8	-0.398467	-0.172682	-0.0461552	-0.00190847	0.457103	-2.68468	4.11896	6.53292	20.0688	0.837256
28.55	0.166841	-0.448495	-0.116175	-0.00804352	0.437912	-2.75975	4.13945	6.55131	20.0813	0.837526
28.97	0.509428	-0.526624	-0.104058	-0.0185659	0.417239	-2.83381	4.16026	6.56949	20.0938	0.837795
28.74	-0.388279	-0.340706	0.00669201	-0.0313885	0.395124	-2.90669	4.18137	6.58746	20.1063	0.838064
28.71	-1.11516	0.2919	0.168682	-0.0449315	0.371584	-2.9782	4.20278	6.60522	20.1189	0.838333
31.47	1.64633	0.8756	0.305688	-0.0575199	0.346568	-3.04815	4.22449	6.62277	20.1314	0.838603
28.4	-1.06143	0.545092	0.347398	-0.0675807	0.319926	-3.11633	4.24649	6.6401	20.1439	0.838872
28.65	-0.0186132	-0.245	0.280012	-0.0733172	0.291503	-3.18254	4.26878	6.65722	20.1565	0.839141
28.44	0.212162	-0.554812	0.136046	-0.0737296	0.261184	-3.24657	4.29134	6.67413	20.1691	0.83941
28.04	-0.538828	-0.27942	-0.0405471	-0.0682762	0.228881	-3.3082	4.31418	6.69083	20.1817	0.83968
28.83	0.35702	0.142318	-0.197161	-0.0563439	0.194525	-3.36719	4.33728	6.70731	20.1943	0.839949
28.89	0.428503	0.151972	-0.293048	-0.0380979	0.158048	-3.42333	4.36064	6.72358	20.2069	0.840218
28.5	-0.225254	-0.0759472	-0.301566	-0.0139849	0.119351	-3.47637	4.38425	6.73964	20.2195	0.840487
28.26	-0.2905	-0.112739	-0.220253	0.014544	0.0782904	-3.52608	4.40811	6.75549	20.2321	0.840757
29.9	0.805718	0.123867	-0.0797031	0.0438865	0.0347041	-3.57224	4.43221	6.77112	20.2448	0.841026
28.76	-0.43884	0.24883	0.0657072	0.0700666	-0.0116059	-3.61462	4.45655	6.78654	20.2574	0.841295
28.79	-0.354885	0.146771	0.1648	0.0907422	-0.0608683	-3.65297	4.4811	6.80174	20.2701	0.841564
29.31	0.361853	0.0485358	0.19295	0.105234	-0.113372	-3.68709	4.50588	6.81674	20.2828	0.841833
28.55	-0.144829	-0.0444006	0.149248	0.112645	-0.169371	-3.71672	4.53087	6.83152	20.2955	0.842103
28.87	0.329716	-0.221349	0.0751353	0.112483	-0.229057	-3.74163	4.55606	6.84608	20.3082	0.842372
27.81	-0.591558	-0.260034	0.0194865	0.104711	-0.292643	-3.7616	4.58145	6.86044	20.3209	0.842641
28.79	0.14774	-0.0748908	-0.0138852	0.0906216	-0.360374	-3.77639	4.60702	6.87458	20.3337	0.84291
28.79	0.297704	0.118705	-0.0399469	0.0730105	-0.432378	-3.78577	4.63277	6.8885	20.3464	0.843179
28.5	-0.412557	0.062966	-0.0659168	0.0542264	-0.508548	-3.78951	4.6587	6.90222	20.3592	0.843449
28.52	-0.101967	-0.011337	-0.0900264	0.0355979	-0.588637	-3.7874	4.68478	6.91572	20.3719	0.843718
28.61	0.358885	0.0400021	-0.101216	0.0178435	-0.672283	-3.77923	4.71101	6.92901	20.3847	0.843987
28.6	-0.374072	0.108204	-0.0923163	0.00143568	-0.759115	-3.76482	4.73737	6.94209	20.3975	0.844256
28.7	-0.0654308	0.130301	-0.0542711	-0.0136636	-0.848766	-3.74397	4.76385	6.95495	20.4103	0.844525
28.39	0.100889	0.0572121	0.00286563	-0.0273062	-0.940776	-3.71651	4.79044	6.9676	20.4231	0.844794
28.45	-0.484154	-0.0446397	0.0699301	-0.0394594	-1.03457	-3.68228	4.81711	6.98004	20.436	0.845063
28.56	0.153986	-0.117525	0.135244	-0.049901	-1.12944	-3.64114	4.84386	6.99227	20.4488	0.845332
28.46	-0.0245774	-0.112054	0.184065	-0.0579531	-1.22463	-3.593	4.87067	7.00429	20.4617	0.845602
28.46	0.171203	-0.0629263	0.193896	-0.062565	-1.31929	-3.53778	4.89751	7.01609	20.4745	0.845871
28.99	0.087031	0.0168205	0.149446	-0.062829	-1.41242	-3.47542	4.92436	7.02768	20.4874	0.84614
28.55	0.0150665	0.189042	0.0558796	-0.0599352	-1.50295	-3.40591	4.95121	7.03906	20.5003	0.846409
28.51	0.124489	0.384112	-0.0752633	-0.056031	-1.58969	-3.32923	4.97803	7.05023	20.5132	0.846678
28.64	0.147111	0.265197	-0.223222	-0.0528698	-1.67139	-3.24539	5.0048	7.06118	20.5261	0.846947
28.07	-0.122209	-0.237289	-0.346689	-0.0528345	-1.74663	-3.15444	5.03149	7.07193	20.539	0.847216
27.61	0.357482	-0.667611	-0.394418	-0.0595119	-1.8139	-3.05646	5.05809	7.08246	20.552	0.847485
27.54	-0.581828	-0.480183	-0.325155	-0.076985	-1.87168	-2.95155	5.08457	7.09279	20.5649	0.847754
28.5	-0.883402	0.213768	-0.14539	-0.109779	-1.91835	-2.83983	5.11091	7.1029	20.5779	0.848023
31.33	1.79386	0.5832	0.0971569	-0.163605	-1.95218	-2.72146	5.13708	7.1128	20.5909	0.848292
28.58	-0.841712	0.258775	0.326682	-0.243645	-1.97163	-2.59664	5.16306	7.12249	20.6039	0.848561
28.58	-0.79934	-0.124767	0.468173	-0.353989	-1.97528	-2.4656	5.18882	7.13197	20.6169	0.84883
29.48	0.00365917	-0.0858605	0.484751	-0.49616	-1.96187	-2.32862	5.21434	7.14124	20.6299	0.849099
30.96	1.36367	0.0948313	0.368055	-0.665623	-1.93033	-2.18602	5.23959	7.1503	20.6429	0.849368
28.5	-0.767717	0.138061	0.136932	-0.854052	-1.87991	-2.03813	5.26456	7.15915	20.6559	0.849637
28.73	-0.627422	0.14846	-0.154555	-1.05075	-1.81011	-1.8853	5.28922	7.16779	20.669	0.849906
29.64	0.652623	0.240063	-0.429031	-1.24517	-1.7206	-1.72791	5.31353	7.17623	20.682	0.850175
28.93	0.17977	0.0667442	-0.60567	-1.42713	-1.61128	-1.56634	5.33749	7.18445	20.6951	0.850444
28.38	-0.614235	-0.392862	-0.606276	-1.58694	-1.48242	-1.40097	5.36106	7.19247	20.7081	0.850712
29.7	0.522285	-0.63984	-0.384207	-1.71642	-1.33459	-1.23222	5.38423	7.20028	20.7212	0.850981
29.9	-0.148253	-0.374195	0.0308736	-1.81323	-1.16851	-1.0605	5.40695	7.20788	20.7343	0.85125
30.49	-0.250477	0.165674	0.536681	-1.87748	-0.985065	-0.886252	5.42922	7.21527	20.7474	0.851519
32.88	0.246959	0.526272	0.994448	-1.90933	-0.785216	-0.709902	5.45101	7.22246	20.7606	0.851788
32.88	-0.301221	0.465476	1.26795	-1.90807	-0.570225	-0.531891	5.4723	7.22944	20.7737	0.852057
32.98	0.148952	0.171449	1.27932	-1.8718	-0.341632	-0.35266	5.49305	7.23622	20.7869	0.852325
32.99	-0.131223	-0.138553	1.05078	-1.79755	-0.101699	-0.172648	5.51324	7.24278	20.8	0.852594
33.95	0.754771	-0.447893	0.668895	-1.68247	0.146596	0.00770363	5.53286	7.24915	20.8132	0.852863
32.59	-0.344886	-0.580777	0.227949	-1.52324	0.399812	0.187956	5.55188	7.25531	20.8264	0.853132
32.99	-0.935887	-0.237685	-0.217835	-1.31236	0.654288	0.367667	5.57026	7.26126	20.8395	0.853401
35.84	1.1048	0.44962	-0.673279	-1.0383	0.906231	0.546399	5.588	7.26701	20.8527	0.853669
35.82	0.515874	0.794548	-1.16128	-0.690331	1.1519	0.72371	5.60505	7.27256	20.866	0.853938
34.67	-0.958435	0.587349	-1.69173	-0.265545	1.38784	0.89916	5.62141	7.27791	20.8792	0.854207
35.45	0.227419	0.111406	-2.22681	0.227168	1.61102	1.07231	5.63704	7.28305	20.8924	0.854475
35.63	0.40921	-0.426371	-2.67556	0.769162	1.81858	1.24272	5.65193	7.28799	20.9057	0.854744
35.71	-0.424447	-0.869103	-2.9158	1.33643	2.00775	1.40994	5.66603	7.29273	20.9189	0.855013
36.94	0.742749	-1.24097	-2.79924	1.90297	2.17583	1.57355	5.67934	7.29727	20.9322	0.855281
36.88	-0.437085	-1.87267	-2.21861	2.44316	2.32008	1.73309	5.69183	7.30161	20.9455	0.85555
38.66	-0.0568196	-2.43239	-1.16598	2.93078	2.4378	1.88813	5.70347	7.30575	20.9588	0.855819
40.88	-0.0945195	-2.21612	0.235454	3.33934	2.5263	2.03825	5.71424	7.30969	20.9721	0.856087
44.9	0.63948	-1.06332	1.79329	3.64222	2.58298	2.18302	5.72411	7.31344	20.9854	0.856356
46.9	-1.01016	0.735054	3.28024	3.81261	2.60548	2.32206	5.73306	7.31698	20.9987	0.856624
51.59	0.771582	2.75266	4.4432	3.82333	2.59196	2.45504	5.74106	7.32033	21.012	0.856893
52.43	-0.651226	4.27452	5.03116	3.64752	2.54208	2.58172	5.74809	7.32349	21.0254	0.857161
53.85	0.839528	4.63699	4.8456	3.26943	2.45803	2.70195	5.75413	7.32645	21.0387	0.85743
50.72	0.282155	3.62633	3.86881	2.71103	2.34391	2.81562	5.75915	7.32921	21.0521	0.857698
45.65	-0.446988	1.66053	2.31352	2.01575	2.20422	2.92269	5.76313	7.33178	21.0655	0.857967
41.09	-0.185491	-0.488611	0.457809	1.2303	2.04343	3.02316	5.76604	7.33416	21.0789	0.858235
36.98	-0.0743356	-2.28316	-1.40111	0.401361	1.86602	3.11702	5.76785	7.33634	21.0923	0.858504
33.78	0.760159	-3.58405	-2.97039	-0.42436	1.67645	3.2043	5.76855	7.33834	21.1057	0.858772
30.55	0.00262398	-4.1396	-4.00563	-1.20026	1.47915	3.28501	5.76812	7.34014	21.1191	0.859041
28.65	-1.21747	-3.44942	-4.37853	-1.8819	1.27856	3.3592	5.76652	7.34175	21.1325	0.859309
31.19	-0.383611	-1.43123	-4.133	-2.43593	1.07909	3.42692	5.76375	7.34318	21.146	0.859577
34.31	0.201432	0.847367	-3.42805	-2.84807	0.884989	3.48821	5.75977	7.34441	21.1594	0.859846
37.74	1.52148	2.04019	-2.44972	-3.11631	0.70025	3.54314	5.75458	7.34546	21.1729	0.860114
34.79	-1.48276	1.7951	-1.37792	-3.24455	0.528425	3.59177	5.74816	7.34632	21.1864	0.860382
36.54	-0.248983	1.06171	-0.402846	-3.23931	0.37221	3.63416	5.74049	7.347	21.1999	0.860651
36.99	0.278656	0.55319	0.335098	-3.10971	0.233207	3.67039	5.73157	7.34749	21.2134	0.860919
36.96	-0.207478	0.28356	0.782556	-2.86852	0.112274	3.70053	5.72138	7.3478	21.2269	0.861187
37.62	0.415807	0.0442958	0.95703	-2.5332	0.00980684	3.72465	5.70992	7.34793	21.2404	0.861455
36.73	-0.739179	-0.131554	0.921167	-2.12761	-0.0740896	3.74286	5.69717	7.34787	21.2539	0.861724
38.48	0.969315	-0.153034	0.762597	-1.68106	-0.139525	3.75525	5.68315	7.34764	21.2674	0.861992
37.76	-0.339523	-0.0481421	0.577961	-1.22342	-0.18699	3.76195	5.66785	7.34722	21.281	0.86226
38.23	-0.523731	0.125158	0.441002	-0.780263	-0.217134	3.76309	5.65126	7.34663	21.2945	0.862528
39.42	0.531215	0.231764	0.379151	-0.372113	-0.230706	3.75884	5.6334	7.34586	21.3081	0.862796
39.01	0.190808	-0.000603583	0.395977	-0.0145162	-0.228529	3.74938	5.61427	7.34491	21.3217	0.863064
39.1	0.0407747	-0.363808	0.46675	0.282236	-0.211594	3.73491	5.59387	7.34379	21.3353	0.863332
38.55	-1.07762	-0.29366	0.558332	0.515761	-0.181109	3.71566	5.57221	7.34249	21.3489	0.8636
40.85	1.00518	0.246426	0.628621	0.688187	-0.138627	3.69184	5.5493	7.34102	21.3625	0.863868
40.65	0.0302536	0.502298	0.647548	0.806776	-0.0861512	3.6637	5.52514	7.33938	21.3761	0.864136
40.81	0.345063	0.181891	0.603943	0.881766	-0.0261735	3.63147	5.49975	7.33756	21.3897	0.864404
39.53	-0.458916	-0.230301	0.503938	0.923394	0.0384222	3.5954	5.47313	7.33558	21.4034	0.864672
39.74	-0.0672414	-0.231057	0.362853	0.941884	0.104496	3.55571	5.4453	7.33343	21.417	0.86494
39.67	0.108074	-0.0500526	0.193878	0.946306	0.168846	3.51265	5.41626	7.33111	21.4307	0.865208
39.43	-0.0573854	-0.00748023	0.0178865	0.943725	0.228324	3.46642	5.38602	7.32862	21.4443	0.865476
39.16	-0.261875	0.0166112	-0.144129	0.940681	0.280068	3.41725	5.35461	7.32597	21.458	0.865744
39.29	0.440851	0.0544675	-0.271887	0.942819	0.321836	3.36536	5.32202	7.32316	21.4717	0.866012
39.25	-0.00325207	0.000780491	-0.353776	0.951877	0.35213	3.31095	5.28829	7.32018	21.4854	0.86628
38.65	-0.157811	-0.11066	-0.382602	0.96727	0.369762	3.25425	5.25341	7.31705	21.4991	0.866547
38.9	-0.199178	-0.0644876	-0.357818	0.986168	0.373836	3.19546	5.2174	7.31375	21.5128	0.866815
39.26	0.351052	0.135597	-0.279295	1.00449	0.364003	3.13476	5.18029	7.3103	21.5266	0.867083
38.9	-0.00934828	0.0949539	-0.161396	1.01742	0.340421	3.07234	5.14207	7.30669	21.5403	0.867351
38.91	-0.254792	-0.00350968	-0.0296625	1.01993	0.303608	3.00832	5.10277	7.30292	21.554	0.867618
38.7	-0.701429	0.0966101	0.0904575	1.00521	0.25456	2.94285	5.0624	7.29901	21.5678	0.867886
40.66	1.40709	0.25583	0.188613	0.966556	0.194583	2.87605	5.02098	7.29494	21.5816	0.868154
38.6	-0.338568	0.0657338	0.264503	0.898827	0.125085	2.80802	4.97852	7.29072	21.5953	0.868421
38.07	-0.169789	-0.378278	0.333141	0.798416	0.0475107	2.73887	4.93504	7.28635	21.6091	0.868689
38.08	0.111356	-0.698595	0.416965	0.663826	-0.0366013	2.6687	4.89055	7.28183	21.6229	0.868956
37.52	-0.348672	-0.468538	0.509792	0.496467	-0.125604	2.5976	4.84507	7.27717	21.6367	0.869224
38	0.279374	0.263625	0.572085	0.3022	-0.217862	2.52565	4.79862	7.27236	21.6505	0.869491
37.98	0.0373298	0.837026	0.547288	0.0914248	-0.311694	2.45295	4.75122	7.26742	21.6643	0.869759
37.84	0.324976	0.743662	0.388641	-0.121971	-0.40542	2.37955	4.70287	7.26233	21.6782	0.870026
36.25	-0.280185	0.226691	0.082593	-0.322501	-0.497371	2.30554	4.6536	7.2571	21.692	0.870294
35.27	0.448377	-0.27257	-0.335216	-0.495298	-0.585902	2.23097	4.60342	7.25173	21.7059	0.870561
33.29	-0.57287	-0.5063	-0.776879	-0.627134	-0.66936	2.15591	4.55235	7.24623	21.7197	0.870828
33.53	0.735649	-0.483324	-1.11436	-0.707085	-0.746167	2.08041	4.50041	7.2406	21.7336	0.871096
32.61	-0.433764	-0.396154	-1.23995	-0.726719	-0.814984	2.00453	4.4476	7.23483	21.7474	0.871363
33.51	0.296822	-0.389488	-1.10298	-0.68275	-0.874833	1.92832	4.39396	7.22893	21.7613	0.87163
33.55	-0.076611	-0.362324	-0.731134	-0.580721	-0.925157	1.85181	4.33949	7.2229	21.7752	0.871898
33.55	-1.22204	-0.0217229	-0.231421	-0.433631	-0.965687	1.77504	4.28421	7.21674	21.7891	0.872165
36.48	1.04898	0.632656	0.263298	-0.257823	-0.9963	1.69805	4.22814	7.21045	21.803	0.872432
36.33	0.343871	0.907977	0.62468	-0.0700044	-1.01705	1.62087	4.17129	7.20404	21.8169	0.872699
35.17	-0.459987	0.460199	0.789171	0.113507	-1.02814	1.54354	4.11368	7.19751	21.8309	0.872966
35.17	-0.0626225	-0.201591	0.773632	0.278483	-1.02991	1.46609	4.05533	7.19085	21.8448	0.873234
34.94	0.176483	-0.543517	0.653686	0.414016	-1.02275	1.38853	3.99625	7.18408	21.8587	0.873501
34.57	-0.295635	-0.444262	0.504104	0.512516	-1.00707	1.3109	3.93646	7.17718	21.8727	0.873768
34.57	0.00891404	-0.193833	0.364804	0.569286	-0.983289	1.2332	3.87599	7.17017	21.8867	0.874035
34.93	0.168476	-0.0704939	0.253888	0.582506	-0.951681	1.15544	3.81484	7.16304	21.9006	0.874302
34.78	-0.276316	-0.0046103	0.146733	0.55321	-0.912543	1.07763	3.75304	7.1558	21.9146	0.874569
34.89	0.398662	0.12254	0.0257752	0.487134	-0.866181	0.999754	3.6906	7.14845	21.9286	0.874836
34.29	-0.037858	0.156507	-0.0926139	0.392209	-0.812918	0.921828	3.62755	7.14099	21.9426	0.875102
33.31	-0.620078	0.0794655	-0.185859	0.275854	-0.7531	0.843849	3.5639	7.13341	21.9566	0.875369
33.89	0.54496	0.0534455	-0.240182	0.145932	-0.687093	0.765818	3.49967	7.12573	21.9706	0.875636
33.5	0.0330424	-0.0597943	-0.249599	0.0110464	-0.615292	0.687738	3.43488	7.11795	21.9846	0.875903
32.65	-0.341385	-0.134516	-0.21663	-0.119007	-0.538173	0.609612	3.36955	7.11005	21.9986	0.87617
32.99	-0.0034961	-0.0138046	-0.152752	-0.235752	-0.456261	0.53144	3.3037	7.10206	22.0126	0.876437
32.98	-0.00383317	0.128787	-0.0859543	-0.33255	-0.370106	0.453226	3.23735	7.09397	22.0267	0.876703
32.95	0.254063	0.10518	-0.0413683	-0.405183	-0.280305	0.374978	3.17052	7.08577	22.0407	0.87697
32.37	-0.342385	-0.0163561	-0.0210677	-0.453075	-0.187516	0.296707	3.10322	7.07748	22.0548	0.877237
32.65	0.0396933	-0.14351	-0.0118651	-0.477382	-0.0924179	0.21843	3.03548	7.06909	22.0689	0.877503
32.08	-0.147839	-0.213983	0.000544438	-0.479953	0.00433915	0.140169	2.96731	7.0606	22.0829	0.87777
32.6	-0.0831743	-0.126969	0.0170901	-0.462624	0.102101	0.0619522	2.89873	7.05202	22.097	0.878036
32.88	0.348061	0.0758744	0.0437981	-0.427401	0.200162	-0.0161881	2.82976	7.04336	22.1111	0.878303
32.97	-0.10184	0.188215	0.0774758	-0.376291	0.297773	-0.0942201	2.76043	7.0346	22.1252	0.878569
32.95	-0.145789	0.0964897	0.0950804	-0.311864	0.39409	-0.172113	2.69073	7.02575	22.1393	0.878836
32.85	0.184294	-0.0010868	0.0775618	-0.236851	0.488205	-0.249834	2.62071	7.01681	22.1534	0.879102
32.61	-0.606549	0.080485	0.00844959	-0.15348	0.579133	-0.327352	2.55037	7.00779	22.1675	0.879369
33.42	0.731536	0.195921	-0.110866	-0.0629787	0.665846	-0.404631	2.47974	6.99868	22.1816	0.879635
32.13	-0.66883	0.0487177	-0.25515	0.033656	0.747275	-0.481631	2.40882	6.9895	22.1958	0.879901
32.43	0.360767	-0.221321	-0.381845	0.134954	0.822366	-0.558308	2.33765	6.98023	22.2099	0.880168
32.12	-0.240704	-0.283689	-0.444015	0.238884	0.890109	-0.634614	2.26623	6.97088	22.2241	0.880434
32.95	0.274793	-0.113792	-0.400204	0.341896	0.949592	-0.710499	2.19459	6.96146	22.2382	0.8807
32.78	0.00394582	0.0913587	-0.238826	0.438164	1.00003	-0.78591	2.12274	6.95196	22.2524	0.880966
32.98	-0.0802475	0.196842	0.00319054	0.521215	1.04065	-0.860792	2.05071	6.94238	22.2665	0.881232
32.98	-0.21042	0.168413	0.271313	0.584698	1.0707	-0.935085	1.9785	6.93273	22.2807	0.881498
33.22	0.129407	0.0656709	0.499196	0.624037	1.08954	-1.00872	1.90613	6.92301	22.2949	0.881764
32.98	0.21357	-0.138703	0.632627	0.63732	1.0966	-1.08163	1.83363	6.91323	22.3091	0.88203
32.3	-0.411144	-0.291165	0.645585	0.624789	1.09142	-1.15374	1.761	6.90337	22.3233	0.882296
32.45	-0.0414584	-0.0853906	0.544178	0.589487	1.07367	-1.22495	1.68827	6.89345	22.3375	0.882562
32.45	-0.0567431	0.32196	0.358971	0.536859	1.04319	-1.29519	1.61544	6.88346	22.3517	0.882828
32.2	0.386702	0.418587	0.127877	0.474643	0.999902	-1.36436	1.54254	6.87341	22.3659	0.883094
31.04	-0.234703	0.0446808	-0.109688	0.411245	0.943776	-1.43234	1.46957	6.86329	22.3801	0.88336
30.5	0.203563	-0.380034	-0.312237	0.354225	0.874873	-1.49903	1.39657	6.85312	22.3943	0.883626
30.07	-0.225069	-0.416383	-0.444586	0.310506	0.793354	-1.56431	1.32353	6.84289	22.4086	0.883892
30.06	-0.39576	-0.0471216	-0.506619	0.285544	0.699516	-1.62807	1.25048	6.8326	22.4228	0.884157
30.95	0.751981	0.360725	-0.526657	0.281508	0.593861	-1.69017	1.17744	6.82225	22.4371	0.884423
30.06	-0.217296	0.35988	-0.533004	0.297995	0.477164	-1.75049	1.10441	6.81186	22.4513	0.884689
29.6	-0.0843302	0.126976	-0.528988	0.332653	0.35048	-1.8089	1.03141	6.8014	22.4656	0.884954
28.69	-0.466806	-0.0949164	-0.483365	0.378099	0.215193	-1.86528	0.958469	6.7909	22.4799	0.88522
29.64	0.744053	-0.326135	-0.345721	0.424212	0.0730284	-1.9195	0.885589	6.78035	22.4941	0.885486
28.99	0.153578	-0.65006	-0.0869697	0.460041	-0.0741085	-1.97143	0.81279	6.76976	22.5084	0.885751
28.16	-0.807411	-0.619	0.251014	0.474979	-0.224258	-2.02095	0.740087	6.75911	22.5227	0.886017
28.87	-0.554177	-0.0148297	0.568045	0.459478	-0.375466	-2.06793	0.667496	6.74842	22.537	0.886282
30.79	0.909311	0.670854	0.764725	0.404954	-0.525798	-2.11225	0.595032	6.73769	22.5513	0.886547
29.86	-0.094677	0.852398	0.782328	0.306929	-0.673355	-2.15378	0.522711	6.72692	22.5656	0.886813
28.1	-0.874236	0.56646	0.612631	0.166425	-0.816187	-2.19239	0.450548	6.71611	22.5799	0.887078
28.59	0.550611	0.132453	0.316875	-0.00733326	-0.952361	-2.22797	0.37856	6.70526	22.5942	0.887343
27.52	0.445917	-0.308564	-0.00609651	-0.20146	-1.07997	-2.26038	0.306761	6.69437	22.6086	0.887608
25.06	-0.688113	-0.672147	-0.264853	-0.401987	-1.19712	-2.28949	0.235167	6.68345	22.6229	0.887874
25.76	0.339346	-0.625374	-0.404429	-0.594757	-1.30197	-2.31519	0.163794	6.6725	22.6372	0.888139
25.57	0.280263	-0.179029	-0.421156	-0.767382	-1.39267	-2.33735	0.0926578	6.66151	22.6516	0.888404
25.3	-0.14457	0.300641	-0.350757	-0.908353	-1.46752	-2.35584	0.0217723	6.6505	22.6659	0.888669
25.3	0.0355462	0.496896	-0.251396	-1.00964	-1.52513	-2.37054	-0.0488473	6.63945	22.6803	0.888934
25.15	0.203191	0.149629	-0.170872	-1.06668	-1.56438	-2.38134	-0.119186	6.62838	22.6946	0.889199
24.95	0.0713979	-0.314334	-0.119686	-1.07842	-1.58451	-2.38815	-0.189231	6.61728	22.709	0.889464
24.74	0.00206123	-0.215174	-0.0905086	-1.0453	-1.58531	-2.39092	-0.258968	6.60616	22.7234	0.889729
25.16	-0.0505458	0.165945	-0.0819606	-0.966418	-1.56716	-2.38962	-0.328383	6.59502	22.7377	0.889994
25.21	0.33607	0.206829	-0.0973924	-0.844037	-1.53102	-2.38426	-0.397465	6.58386	22.7521	0.890259
25.02	-0.268823	-0.034248	-0.127815	-0.685008	-1.47837	-2.37486	-0.4662	6.57268	22.7665	0.890523
25.17	0.299892	-0.217798	-0.146479	-0.498558	-1.41091	-2.36152	-0.534575	6.56148	22.7809	0.890788
25.21	-0.317292	-0.195067	-0.110775	-0.295059	-1.33052	-2.34434	-0.60258	6.55026	22.7953	0.891053
25.3	-0.108428	-0.0182756	-0.000499425	-0.0868176	-1.23911	-2.32344	-0.670202	6.53903	22.8097	0.891317
26.33	-0.0426322	0.0949554	0.148011	0.111516	-1.13863	-2.29896	-0.73743	6.52779	22.8241	0.891582
27.14	0.17447	0.0947902	0.287096	0.286179	-1.03084	-2.27105	-0.804253	6.51653	22.8385	0.891847
27.22	-0.0853024	0.122125	0.373391	0.425093	-0.917436	-2.23984	-0.870662	6.50527	22.8529	0.892111
27.29	-0.126107	0.164345	0.378793	0.519477	-0.80004	-2.20549	-0.936644	6.494	22.8674	0.892376
27.3	0.258603	0.228798	0.312597	0.566426	-0.680234	-2.16816	-1.00219	6.48272	22.8818	0.89264
27.33	-0.00340615	0.136628	0.211737	0.569864	-0.559421	-2.128	-1.06729	6.47144	22.8962	0.892904
27.18	-0.0247046	-0.0704041	0.106472	0.538522	-0.438916	-2.08518	-1.13193	6.46015	22.9107	0.893169
26.8	-0.202831	-0.176024	0.01446	0.482363	-0.320048	-2.03984	-1.1961	6.44886	22.9251	0.893433
27.09	-0.112429	-0.0702095	-0.0654001	0.411285	-0.20412	-1.99217	-1.25979	6.43758	22.9396	0.893697
27	-0.15415	0.0440965	-0.136912	0.3338	-0.0923767	-1.94232	-1.323	6.42629	22.954	0.893961
27.11	0.327062	-0.0168401	-0.190655	0.256555	0.0141771	-1.89046	-1.3857	6.41501	22.9685	0.894226
27	-0.203387	-0.0824532	-0.205692	0.184886	0.114782	-1.83677	-1.4479	6.40373	22.9829	0.89449
26.71	-0.106802	-0.0256195	-0.188528	0.123354	0.208837	-1.7814	-1.50958	6.39246	22.9974	0.894754
26.98	-0.0422588	0.0744449	-0.143558	0.0759559	0.295847	-1.72454	-1.57072	6.38119	23.0119	0.895018
27.86	0.496686	0.11173	-0.0823235	0.0444909	0.375345	-1.66634	-1.63133	6.36994	23.0264	0.895282
26.66	-0.630637	0.0213522	-0.0343504	0.027886	0.447016	-1.607	-1.69138	6.3587	23.0408	0.895546
27.96	0.77418	-0.0827287	-0.0171464	0.0239162	0.510709	-1.54667	-1.75087	6.34746	23.0553	0.89581
26.93	-0.942946	0.0231804	-0.0115691	0.0316377	0.566443	-1.48556	-1.80979	6.33625	23.0698	0.896073
28.8	0.904123	0.144127	0.0089166	0.0499256	0.614352	-1.42383	-1.86812	6.32505	23.0843	0.896337
27.03	-0.37107	0.0234784	0.0417208	0.0758401	0.654651	-1.36168	-1.92586	6.31386	23.0988	0.896601
28.13	-0.156143	0.0150944	0.0613126	0.105391	0.687657	-1.29931	-1.98299	6.3027	23.1133	0.896865
27.88	0.252423	0.17736	0.0451519	0.135887	0.713761	-1.2369	-2.03952	6.29155	23.1278	0.897128
27.84	-0.051227	0.198194	-0.0066519	0.165708	0.733431	-1.17467	-2.09541	6.28043	23.1423	0.897392
27.46	-0.301635	-0.107344	-0.0593025	0.193352	0.747187	-1.11281	-2.15067	6.26933	23.1569	0.897655
27.85	0.380764	-0.466335	-0.0636839	0.216738	0.755554	-1.05153	-2.20528	6.25826	23.1714	0.897919
27.44	-0.921817	-0.299329	0.00217352	0.233168	0.759025	-0.991029	-2.25924	6.24721	23.1859	0.898182
29.29	1.02294	0.170613	0.120912	0.239687	0.758049	-0.931501	-2.31254	6.23619	23.2004	0.898446
27.49	-0.901211	0.286372	0.230674	0.233657	0.75303	-0.873122	-2.36516	6.2252	23.215	0.898709
28.77	0.464312	0.22123	0.271879	0.212874	0.744393	-0.816061	-2.4171	6.21424	23.2295	0.898973
28.4	0.269872	0.171261	0.224259	0.176312	0.732595	-0.760475	-2.46834	6.20332	23.244	0.899236
27.51	0.0065847	-0.00780796	0.108301	0.126105	0.718168	-0.706512	-2.51889	6.19243	23.2586	0.899499
27.34	-0.159421	-0.298558	-0.0250587	0.0668779	0.701752	-0.654312	-2.56872	6.18158	23.2731	0.899762
27.51	-0.125216	-0.316662	-0.133456	0.00355261	0.684011	-0.604003	-2.61783	6.17076	23.2877	0.900025
27.51	0.103258	-0.0302401	-0.185119	-0.0600402	0.665689	-0.555709	-2.66622	6.15998	23.3022	0.900288
27.51	-0.058614	0.169861	-0.179584	-0.1206	0.647517	-0.509549	-2.71387	6.14924	23.3168	0.900551
27.51	-0.0341953	0.181778	-0.144804	-0.174709	0.630091	-0.465622	-2.76077	6.13855	23.3314	0.900814
27.51	-0.146069	0.0767996	-0.0948602	-0.218601	0.613854	-0.424012	-2.80692	6.1279	23.3459	0.901077
27.51	-0.090238	0.00340745	-0.0483799	-0.249294	0.599145	-0.384781	-2.8523	6.1173	23.3605	0.90134
27.51	0.399716	0.00395052	-0.0236951	-0.264954	0.586204	-0.347981	-2.89692	6.10674	23.3751	0.901603
27.51	-0.236406	-0.0578881	-0.0264499	-0.265309	0.575175	-0.313649	-2.94077	6.09623	23.3897	0.901866
27.51	-0.0602055	-0.0943817	-0.0463678	-0.251188	0.566099	-0.281811	-2.98383	6.08577	23.4042	0.902128
27.51	0.184142	-0.0344416	-0.0644296	-0.225937	0.558879	-0.252477	-3.02611	6.07536	23.4188	0.902391
27.51	0.235386	0.00435164	-0.0520001	-0.193405	0.553258	-0.225645	-3.06759	6.06501	23.4334	0.902654
27.51	-0.250768	-0.0821633	-0.00422356	-0.157896	0.548909	-0.201308	-3.10828	6.05471	23.448	0.902916
27.51	0.0536427	-0.0936041	0.0590409	-0.122808	0.545379	-0.179458	-3.14817	6.04447	23.4626	0.903179
27.51	0.0616787	0.0614367	0.118375	-0.0909912	0.542119	-0.160073	-3.18726	6.03428	23.4772	0.903441
27.51	-0.184101	0.185577	0.15285	-0.063842	0.53844	-0.143128	-3.22554	6.02416	23.4918	0.903704
27.51	0.0617649	0.059193	0.155916	-0.0415435	0.533615	-0.12859	-3.26301	6.0141	23.5064	0.903966
27.51	-0.0778336	-0.139578	0.129978	-0.0232555	0.526923	-0.116423	-3.29967	6.0041	23.521	0.904228
27.51	0.0499643	-0.0783631	0.0770471	-0.00618226	0.517667	-0.106578	-3.33553	5.99416	23.5356	0.904491
27.51	-0.15143	0.0737151	0.00652914	0.0128951	0.505253	-0.0989951	-3.37058	5.98429	23.5502	0.904753
27.51	0.293746	0.077572	-0.0794829	0.037445	0.489257	-0.0936119	-3.40482	5.97449	23.5649	0.905015
27.51	0.0897054	0.0398689	-0.165341	0.0700043	0.469405	-0.0903615	-3.43826	5.96476	23.5795	0.905277
27.51	-0.084839	0.11412	-0.212463	0.110821	0.445596	-0.0891782	-3.4709	5.95509	23.5941	0.905539
27.51	0.297138	0.12966	-0.19991	0.15722	0.417862	-0.0899917	-3.50274	5.9455	23.6087	0.905801
27.51	-0.151217	0.0332341	-0.122833	0.205434	0.386363	-0.0927314	-3.53379	5.93599	23.6234	0.906063
27.51	0.0412854	-0.022923	-0.000336812	0.250969	0.351379	-0.097325	-3.56405	5.92655	23.638	0.906325
27.51	0.0539111	-0.111192	0.14293	0.288602	0.313307	-0.103697	-3.59353	5.91718	23.6526	0.906587
27.51	-0.0873567	-0.20108	0.284696	0.312932	0.272755	-0.111768	-3.62224	5.9079	23.6673	0.906848
27.51	0.074857	-0.122588	0.378673	0.317819	0.230411	-0.121462	-3.65017	5.89869	23.6819	0.90711
27.51	-0.36304	0.196521	0.382198	0.298498	0.187028	-0.1327	-3.67735	5.88956	23.6965	0.907372
27.51	0.416039	0.332215	0.28502	0.253867	0.143389	-0.145402	-3.70377	5.88052	23.7112	0.907633
27.34	0.374078	0.0355024	0.115682	0.186006	0.100268	-0.15949	-3.72944	5.87156	23.7258	0.907895
25.79	-0.513434	-0.242257	-0.06523	0.100016	0.0584309	-0.174881	-3.75438	5.86269	23.7405	0.908156
25.51	-0.784102	-0.0489544	-0.201925	0.00280928	0.0186071	-0.191494	-3.77859	5.85391	23.7551	0.908418
27.38	1.27257	0.149382	-0.255913	-0.0979776	-0.0185021	-0.209245	-3.80208	5.84521	23.7698	0.908679
25.59	-0.412308	-0.0269799	-0.235663	-0.194374	-0.052204	-0.228049	-3.82487	5.83661	23.7844	0.90894
25.5	-0.317812	-0.252209	-0.164456	-0.279021	-0.0818513	-0.247824	-3.84695	5.8281	23.7991	0.909202
25.96	0.0728792	-0.140249	-0.0792195	-0.3456	-0.106917	-0.268488	-3.86835	5.81968	23.8137	0.909463
25.89	0.237978	0.0822468	-0.0269746	-0.389362	-0.127018	-0.289963	-3.88908	5.81135	23.8284	0.909724
25.89	0.0216495	0.141059	-0.0280381	-0.407096	-0.141973	-0.312166	-3.90913	5.80313	23.8431	0.909985
25.71	-0.236612	0.13595	-0.0821358	-0.397918	-0.15174	-0.335019	-3.92854	5.795	23.8577	0.910246
25.41	0.00608309	0.099455	-0.166481	-0.362806	-0.156389	-0.358443	-3.9473	5.78697	23.8724	0.910507
25.95	0.140884	-0.139926	-0.24258	-0.305493	-0.156139	-0.382362	-3.96544	5.77904	23.8871	0.910768
25.12	0.143613	-0.396621	-0.272034	-0.230831	-0.151357	-0.4067	-3.98295	5.77121	23.9017	0.911029
24.49	-0.959391	-0.343883	-0.218159	-0.14446	-0.142501	-0.43138	-3.99985	5.76349	23.9164	0.91129
26.6	1.38857	-0.0895214	-0.0841394	-0.0527266	-0.13012	-0.45632	-4.01616	5.75587	23.9311	0.91155
25.97	-0.610859	0.157551	0.0924874	0.0378669	-0.114817	-0.481434	-4.03188	5.74835	23.9458	0.911811
26.5	-0.548918	0.38986	0.253533	0.120982	-0.0972227	-0.506637	-4.04703	5.74095	23.9604	0.912072
27.76	1.21133	0.462222	0.337057	0.190812	-0.0780228	-0.531839	-4.06161	5.73365	23.9751	0.912332
26.49	-0.0243289	0.132577	0.314659	0.242663	-0.0579393	-0.556948	-4.07565	5.72647	23.9898	0.912593
25.85	-0.768824	-0.222571	0.209759	0.2736	-0.0376847	-0.581872	-4.08914	5.71939	24.0045	0.912853
26.89	0.466653	-0.136203	0.0777783	0.282483	-0.0178708	-0.606521	-4.10211	5.71243	24.0192	0.913114
26.24	0.0701887	-0.0194765	-0.0243644	0.269432	0.00100835	-0.630805	-4.11457	5.70558	24.0339	0.913374
25.93	0.0687192	-0.20983	-0.0738844	0.237464	0.0185001	-0.654633	-4.12652	5.69884	24.0485	0.913634
25.56	-0.279235	-0.27973	-0.065694	0.190529	0.0341849	-0.677915	-4.13798	5.69222	24.0632	0.913894
25.58	-0.663172	-0.0174561	-0.00741232	0.13285	0.0476819	-0.700557	-4.14896	5.68572	24.0779	0.914155
27.58	1.11025	0.301771	0.0774213	0.0705401	0.0586473	-0.722459	-4.15946	5.67933	24.0926	0.914415
25.77	-0.570468	0.302389	0.144584	0.0104681	0.0667603	-0.743526	-4.16951	5.67307	24.1073	0.914675
25.93	-0.0108051	0.00517948	0.156047	-0.0420834	0.0716716	-0.763664	-4.17911	5.66692	24.122	0.914935
25.5	0.208768	-0.224282	0.0959256	-0.0828765	0.0730622	-0.782785	-4.18827	5.66089	24.1367	0.915195
25.95	0.0330958	-0.212135	-0.0185822	-0.107759	0.0707352	-0.800804	-4.197	5.65499	24.1514	0.915454
25.38	-0.0569717	-0.0572779	-0.15624	-0.113402	0.0646351	-0.817637	-4.20531	5.6492	24.1661	0.915714
25.49	0.134154	-0.00275513	-0.272949	-0.0985535	0.0547743	-0.833203	-4.21321	5.64354	24.1808	0.915974
25.38	-0.217467	0.0265205	-0.317923	-0.0645202	0.0412404	-0.847427	-4.22072	5.63801	24.1955	0.916234
25.48	0.0518252	0.0482292	-0.267611	-0.0160767	0.0241103	-0.860235	-4.22784	5.6326	24.2102	0.916493
25.6	0.11625	0.0429357	-0.127734	0.0393622	0.00338149	-0.871558	-4.23458	5.62732	24.2249	0.916753
25.73	0.0314745	0.0293578	0.0551932	0.0945865	-0.0209185	-0.881325	-4.24095	5.62216	24.2396	0.917012
26.07	-0.0472858	0.102279	0.219879	0.143797	-0.0486743	-0.889469	-4.24697	5.61713	24.2543	0.917272
25.78	-0.0282564	0.163309	0.308376	0.182028	-0.0796626	-0.895929	-4.25263	5.61223	24.269	0.917531
26.29	0.232223	0.105704	0.279763	0.205418	-0.113571	-0.900647	-4.25796	5.60746	24.2837	0.91779
25.78	-0.365478	-0.0113193	0.154628	0.213163	-0.150123	-0.903568	-4.26296	5.60283	24.2984	0.918049
25.69	0.23489	-0.0950911	-0.0202763	0.206818	-0.189084	-0.904639	-4.26763	5.59832	24.3131	0.918309
25.23	0.221711	-0.0378477	-0.18222	0.189393	-0.230222	-0.903812	-4.272	5.59395	24.3278	0.918568
25.05	-0.185655	0.0640619	-0.280823	0.164473	-0.273226	-0.901041	-4.27607	5.58971	24.3425	0.918827
25.29	-0.0175878	0.0323249	-0.291229	0.134323	-0.317652	-0.896286	-4.27984	5.5856	24.3572	0.919086
25.29	0.0412658	-0.076226	-0.225532	0.101249	-0.362909	-0.889506	-4.28333	5.58163	24.3719	0.919345
25.29	0.0354241	-0.146452	-0.106127	0.0663304	-0.408347	-0.880662	-4.28654	5.5778	24.3866	0.919603
25.2	0.096309	-0.0711358	0.0194535	0.0293899	-0.453282	-0.869719	-4.28949	5.57411	24.4013	0.919862
25.07	-0.700111	0.17364	0.112422	-0.00995857	-0.497041	-0.856646	-4.29218	5.57055	24.416	0.920121
26.74	0.954878	0.360025	0.14337	-0.0524536	-0.538906	-0.841414	-4.29462	5.56713	24.4307	0.92038
24.73	-0.492816	0.148821	0.114381	-0.0991653	-0.578049	-0.824002	-4.29682	5.56385	24.4455	0.920638
25.19	0.229336	-0.230717	0.0605726	-0.150883	-0.613633	-0.804408	-4.29879	5.56072	24.4602	0.920897
25.1	0.0781512	-0.363806	0.0279812	-0.208105	-0.644791	-0.782645	-4.30054	5.55772	24.4749	0.921155
25.19	0.282636	-0.247242	0.059273	-0.270794	-0.670637	-0.758738	-4.30207	5.55487	24.4896	0.921413
25	-0.146317	-0.0675361	0.159552	-0.336898	-0.690331	-0.732722	-4.30341	5.55216	24.5043	0.921672
25.07	0.119319	0.0823425	0.26544	-0.402114	-0.703164	-0.704637	-4.30455	5.54959	24.519	0.92193
25.01	-0.0608457	0.161237	0.305519	-0.460521	-0.708541	-0.674529	-4.3055	5.54717	24.5337	0.922188
24.9	-0.209776	0.126401	0.251893	-0.506171	-0.706044	-0.642455	-4.30629	5.5449	24.5484	0.922446
24.88	0.00618684	0.0497072	0.1257	-0.534447	-0.695441	-0.608481	-4.3069	5.54277	24.5631	0.922704
24.88	0.155998	0.0362362	-0.0267748	-0.541604	-0.676775	-0.572688	-4.30737	5.54079	24.5778	0.922962
24.75	-0.0624973	0.0636247	-0.181368	-0.524394	-0.650335	-0.535167	-4.30768	5.53896	24.5925	0.92322
24.76	-0.0925057	-0.0150082	-0.311562	-0.480186	-0.616587	-0.49602	-4.30786	5.53728	24.6072	0.923478
24.87	-0.0120299	-0.12858	-0.398629	-0.407606	-0.576131	-0.455348	-4.30792	5.53575	24.6219	0.923736
25.26	0.192122	-0.170229	-0.416338	-0.307436	-0.529746	-0.413255	-4.30785	5.53437	24.6366	0.923994
25.1	0.161291	-0.19747	-0.348631	-0.183989	-0.478332	-0.369849	-4.30768	5.53314	24.6514	0.924251
25.11	-0.685165	-0.271672	-0.19286	-0.0444645	-0.422945	-0.325236	-4.30741	5.53207	24.6661	0.924509
26.39	0.459497	-0.208007	0.019397	0.101887	-0.364708	-0.279525	-4.30705	5.53115	24.6808	0.924766
26.49	-0.47692	0.113841	0.237957	0.245763	-0.30476	-0.232828	-4.30661	5.53038	24.6955	0.925024
28	0.678027	0.387151	0.404118	0.378131	-0.244263	-0.185258	-4.3061	5.52977	24.7102	0.925281
27.9	-0.30773	0.47211	0.466322	0.491164	-0.184392	-0.136926	-4.30553	5.52931	24.7249	0.925538
27.69	-0.123586	0.29488	0.41401	0.579191	-0.126316	-0.0879445	-4.3049	5.52901	24.7396	0.925796
27.57	0.0851496	-0.0715797	0.268265	0.638692	-0.0710937	-0.0384269	-4.30424	5.52887	24.7543	0.926053
27.42	-0.163239	-0.406708	0.0790611	0.668132	-0.0197079	0.0115149	-4.30354	5.52889	24.769	0.92631
27.1	-0.0713233	-0.440744	-0.0881762	0.66823	0.0269691	0.0617687	-4.30282	5.52906	24.7837	0.926567
27.81	0.145513	-0.178329	-0.193462	0.642114	0.0682344	0.112225	-4.30208	5.5294	24.7984	0.926824
27.69	0.197029	0.0789574	-0.226441	0.594403	0.103572	0.162778	-4.30134	5.5299	24.8131	0.927081
27.71	-0.0619126	0.176664	-0.211284	0.52998	0.132653	0.213321	-4.30061	5.53056	24.8278	0.927338
27.71	-0.116927	0.149113	-0.175544	0.454286	0.155345	0.263752	-4.29989	5.53138	24.8425	0.927594
27.7	0.0911713	-0.0275664	-0.135672	0.372124	0.171735	0.313977	-4.29919	5.53237	24.8572	0.927851
27.71	-0.0114001	-0.142155	-0.089566	0.28676	0.182012	0.36391	-4.29853	5.53352	24.8719	0.928108
27.78	-0.077514	-0.0955824	-0.0343006	0.200147	0.186426	0.413468	-4.29791	5.53483	24.8866	0.928364
27.78	0.213497	-0.00200339	0.014218	0.115049	0.185407	0.46257	-4.29734	5.53631	24.9013	0.928621
27.8	-0.135063	-0.0248307	0.0397002	0.0332653	0.179545	0.511132	-4.29683	5.53796	24.916	0.928877
27.85	0.240254	-0.0540833	0.0424939	-0.0454312	0.169541	0.559074	-4.29639	5.53977	24.9307	0.929133
27.84	-0.21209	-0.0167671	0.0318449	-0.121825	0.156181	0.606316	-4.29603	5.54176	24.9453	0.929389
27.8	-0.0464241	0.00364055	0.0278701	-0.196647	0.140326	0.65278	-4.29576	5.54391	24.96	0.929646
27.88	0.0448829	0.0133687	0.0399249	-0.269927	0.122859	0.698394	-4.29559	5.54623	24.9747	0.929902
27.88	0.226573	0.0704716	0.0606526	-0.339974	0.104625	0.743088	-4.29553	5.54873	24.9894	0.930158
27.8	-0.155904	0.073852	0.0817588	-0.404685	0.0864493	0.786798	-4.29559	5.55139	25.0041	0.930414
27.8	-0.0959687	0.0115979	0.0929177	-0.461636	0.0691509	0.829465	-4.29577	5.55422	25.0188	0.93067
27.8	-0.0351909	-0.0110954	0.0909439	-0.50785	0.0534957	0.87103	-4.29608	5.55723	25.0335	0.930925
27.85	-0.129499	-0.0157454	0.0735625	-0.539278	0.0400497	0.911439	-4.29655	5.56041	25.0482	0.931181
27.8	0.349418	-0.0977387	0.0388454	-0.552656	0.0291086	0.950635	-4.29716	5.56377	25.0628	0.931437
27.8	0.0859182	-0.163862	-0.00953115	-0.545413	0.0208321	0.988567	-4.29794	5.5673	25.0775	0.931692
27.84	0.0609392	-0.0398174	-0.0728553	-0.51566	0.0152746	1.02518	-4.2989	5.571	25.0922	0.931948
27.77	-0.275864	0.121835	-0.147633	-0.462829	0.0123808	1.06044	-4.30003	5.57488	25.1069	0.932203
27.87	0.213746	0.097074	-0.213665	-0.387895	0.0120324	1.09429	-4.30135	5.57894	25.1215	0.932459
27.85	-0.153289	-0.0687739	-0.248884	-0.294052	0.014078	1.12671	-4.30287	5.58317	25.1362	0.932714
27.85	-0.173212	-0.227897	-0.231224	-0.18672	0.0183617	1.15765	-4.3046	5.58759	25.1509	0.932969
27.8	-0.298923	-0.125389	-0.157454	-0.0727127	0.0246714	1.18709	-4.30654	5.59218	25.1656	0.933224
28.99	0.299777	0.197581	-0.0448366	0.0406979	0.0326931	1.21499	-4.3087	5.59695	25.1802	0.933479
29.45	0.0815937	0.350212	0.0741041	0.146508	0.0420092	1.24133	-4.3111	5.60189	25.1949	0.933734
29.35	-0.100588	0.307785	0.171706	0.238162	0.0520874	1.26608	-4.31373	5.60702	25.2096	0.933989
29.59	0.111867	0.224849	0.222896	0.309757	0.0623074	1.28922	-4.3166	5.61233	25.2242	0.934244
29.2	-0.201287	-0.00848856	0.217007	0.356973	0.0720956	1.31075	-4.31973	5.61782	25.2389	0.934499
29.18	0.139973	-0.305567	0.172686	0.377966	0.0809703	1.33062	-4.32311	5.62349	25.2536	0.934753
29.1	0.116815	-0.345838	0.105113	0.372989	0.0885599	1.34884	-4.32676	5.62934	25.2682	0.935008
29.01	-0.0492184	-0.0995823	0.0258005	0.344367	0.0945368	1.36539	-4.33068	5.63538	25.2829	0.935263
29	0.0935261	0.136377	-0.0538029	0.296017	0.0986215	1.38025	-4.33486	5.6416	25.2975	0.935517
29	-0.0688586	0.220969	-0.120579	0.23379	0.100577	1.39341	-4.33933	5.648	25.3122	0.935771
29	-0.0256874	0.128105	-0.169384	0.163844	0.100233	1.40486	-4.34407	5.65458	25.3269	0.936026
28.95	0.0880346	-0.00633632	-0.185634	0.0915336	0.0974953	1.41461	-4.3491	5.66135	25.3415	0.93628
28.8	-0.17598	0.034228	-0.154403	0.0219212	0.0923322	1.42264	-4.35441	5.6683	25.3562	0.936534
28.94	0.112676	0.156386	-0.0778007	-0.0408671	0.0847741	1.42896	-4.36	5.67543	25.3708	0.936788
28.96	-0.131843	0.0541123	0.0234472	-0.0938989	0.0749039	1.43354	-4.36587	5.68275	25.3854	0.937042
28.99	0.205487	-0.199144	0.114463	-0.134528	0.0628397	1.4364	-4.37201	5.69025	25.4001	0.937296
29.09	-0.167917	-0.27583	0.162632	-0.161512	0.0488341	1.43751	-4.37843	5.69794	25.4147	0.93755
28.76	-0.168728	-0.0614103	0.154631	-0.174249	0.0332328	1.43688	-4.38511	5.70581	25.4294	0.937804
29.28	0.421415	0.11282	0.0864426	-0.173065	0.0164742	1.43449	-4.39206	5.71386	25.444	0.938057
29.12	-0.118116	0.116339	-0.0242051	-0.158731	-0.000942653	1.43036	-4.39927	5.7221	25.4586	0.938311
29	0.082881	0.0495612	-0.11526	-0.133204	-0.0185334	1.42448	-4.40673	5.73053	25.4733	0.938564
28.51	-0.177142	0.0012827	-0.155003	-0.0995476	-0.0358417	1.41686	-4.41443	5.73914	25.4879	0.938818
28.98	0.109551	0.0172007	-0.136993	-0.0620824	-0.0524099	1.4075	-4.42237	5.74793	25.5025	0.939071
29	-0.000454549	0.0903185	-0.060773	-0.0261547	-0.0677553	1.3964	-4.43054	5.7569	25.5171	0.939324
29	0.150738	0.0697198	0.0468942	0.00443155	-0.081399	1.38354	-4.43892	5.76606	25.5318	0.939578
29.09	0.0250624	-0.0816919	0.150846	0.0265506	-0.0929005	1.36894	-4.4475	5.7754	25.5464	0.939831
29.19	-0.0348992	-0.166934	0.225146	0.0369699	-0.10185	1.3526	-4.45628	5.78493	25.561	0.940084
29.23	-0.235342	-0.0705428	0.251619	0.0333301	-0.10787	1.33452	-4.46525	5.79464	25.5756	0.940337
29.3	0.0197758	0.129265	0.205544	0.0148079	-0.110605	1.3147	-4.47438	5.80453	25.5902	0.94059
29.41	-0.0447941	0.230608	0.0820566	-0.0170232	-0.1098	1.29315	-4.48367	5.8146	25.6048	0.940842
29.6	0.512854	0.0703971	-0.0889645	-0.0579332	-0.105315	1.26989	-4.4931	5.82485	25.6194	0.941095
28.89	0.0989436	-0.261062	-0.236639	-0.102353	-0.0971332	1.24494	-4.50267	5.83529	25.634	0.941348
27.37	-0.878637	-0.359313	-0.293512	-0.145313	-0.0854161	1.2183	-4.51237	5.8459	25.6486	0.9416
28.98	0.35569	-0.0859784	-0.238354	-0.182716	-0.0704861	1.19	-4.52217	5.85669	25.6632	0.941853
28.92	0.253414	0.212554	-0.104957	-0.211077	-0.0526915	1.16007	-4.53207	5.86767	25.6778	0.942105
28.99	-0.451575	0.249336	0.0362543	-0.226992	-0.0324204	1.12854	-4.54206	5.87882	25.6924	0.942357
29.3	0.34031	0.136094	0.12351	-0.228506	-0.0100625	1.09542	-4.55213	5.89015	25.707	0.94261
28.8	-0.0953433	-0.0291598	0.143681	-0.216262	0.0139453	1.06076	-4.56225	5.90166	25.7216	0.942862
28.9	-0.21471	-0.115147	0.114636	-0.192319	0.039084	1.02459	-4.57242	5.91335	25.7362	0.943114
29.1	-0.103855	0.0259968	0.0598016	-0.159586	0.0647845	0.986943	-4.58262	5.92521	25.7508	0.943366
29.12	0.253597	0.132381	-0.00282412	-0.12017	0.0904159	0.947858	-4.59284	5.93725	25.7653	0.943618
28.97	-0.212302	0.0481539	-0.059532	-0.0750131	0.115303	0.907377	-4.60306	5.94946	25.7799	0.943869
29	0.0307733	-0.0333625	-0.103621	-0.0239638	0.138765	0.865547	-4.61328	5.96185	25.7945	0.944121
29	-0.0683883	-0.00223725	-0.128145	0.0332409	0.160135	0.822417	-4.62349	5.97442	25.8091	0.944373
28.99	0.250368	-0.0998801	-0.122028	0.095346	0.178757	0.778036	-4.63365	5.98715	25.8236	0.944624
28.92	-0.023847	-0.162567	-0.0864836	0.159348	0.193978	0.732459	-4.64377	6.00006	25.8382	0.944876
29.4	0.0935992	-0.0074477	-0.0359553	0.221676	0.205243	0.685747	-4.65383	6.01315	25.8527	0.945127
29.65	0.191829	0.147612	0.0110246	0.278991	0.212113	0.637964	-4.66382	6.0264	25.8673	0.945379
29.41	-0.242503	0.081963	0.0461233	0.327617	0.214333	0.589177	-4.67372	6.03983	25.8818	0.94563
29.55	0.142876	-0.100148	0.0766551	0.363779	0.21173	0.539457	-4.68352	6.05342	25.8964	0.945881
29.39	-0.0989152	-0.140789	0.116171	0.384268	0.2042	0.488881	-4.6932	6.06719	25.9109	0.946132
29.22	0.0556365	-0.0394475	0.155817	0.38741	0.191769	0.437525	-4.70275	6.08112	25.9255	0.946383
29.68	0.128167	0.0880227	0.182744	0.372542	0.17462	0.385472	-4.71216	6.09523	25.94	0.946634
29.56	-0.115764	0.164964	0.191479	0.339877	0.153067	0.332807	-4.72142	6.1095	25.9545	0.946885
29.39	0.276451	0.146818	0.1844	0.290726	0.127508	0.279626	-4.7305	6.12394	25.9691	0.947135
28.73	-0.243475	0.00615575	0.163469	0.227743	0.0984134	0.226026	-4.7394	6.13854	25.9836	0.947386
29	0.0544638	-0.182577	0.132149	0.154652	0.06632	0.17211	-4.7481	6.15331	25.9981	0.947636
28.69	0.0709632	-0.238753	0.100257	0.0755991	0.0317922	0.117986	-4.75659	6.16825	26.0126	0.947887
28.5	0.0517474	-0.0587143	0.0692864	-0.00498923	-0.00461582	0.0637608	-4.76485	6.18335	26.0271	0.948137
28.46	0.270204	0.113861	0.0255304	-0.0830297	-0.042327	0.00954242	-4.77287	6.19861	26.0417	0.948387
28.4	-0.0183911	0.0917048	-0.0423366	-0.155033	-0.0807057	-0.0445603	-4.78064	6.21404	26.0562	0.948638
27.99	-0.0122604	-0.0511599	-0.120669	-0.216671	-0.11915	-0.0984367	-4.78814	6.22962	26.0707	0.948888
27.99	0.193687	-0.0970913	-0.187691	-0.263757	-0.157104	-0.151974	-4.79535	6.24537	26.0852	0.949138
27.52	-0.0377617	-0.110451	-0.221363	-0.293486	-0.19405	-0.205057	-4.80227	6.26129	26.0997	0.949388
27.26	-0.262499	-0.0908935	-0.207119	-0.304725	-0.229568	-0.257569	-4.80887	6.27736	26.1141	0.949637
27.79	-0.1004	0.126785	-0.15055	-0.298694	-0.263304	-0.309396	-4.81516	6.29359	26.1286	0.949887
28.04	0.112862	0.427369	-0.0828628	-0.277903	-0.294949	-0.360421	-4.8211	6.30998	26.1431	0.950137
28.12	0.413065	0.352158	-0.0333838	-0.245209	-0.324236	-0.410532	-4.82669	6.32652	26.1576	0.950386
27.49	-0.365549	-0.132041	-0.0180157	-0.203966	-0.350939	-0.459622	-4.83192	6.34323	26.1721	0.950636
27.02	-0.240978	-0.507991	-0.0264192	-0.157073	-0.374863	-0.507597	-4.83677	6.36009	26.1865	0.950885
27.69	0.277092	-0.324722	-0.0325925	-0.107721	-0.395886	-0.554378	-4.84123	6.3771	26.201	0.951135
27.7	-0.191079	0.102196	-0.0224056	-0.0590628	-0.413976	-0.599887	-4.84528	6.39428	26.2154	0.951384
27.77	0.294759	0.245078	0.0138195	-0.0137227	-0.429227	-0.644054	-4.84892	6.4116	26.2299	0.951633
27.85	-0.199354	0.174607	0.0757172	0.0258038	-0.441826	-0.686808	-4.85214	6.42908	26.2443	0.951882
27.78	0.0726608	0.0695741	0.14501	0.0572938	-0.451964	-0.728084	-4.85491	6.44671	26.2588	0.952131
27.65	0.396499	-0.0809151	0.185178	0.078966	-0.459842	-0.767824	-4.85723	6.46449	26.2732	0.95238
27.57	-0.00861924	-0.166415	0.174511	0.089888	-0.465668	-0.805972	-4.85909	6.48242	26.2877	0.952629
27.7	-0.0226889	-0.101662	0.122926	0.09092	-0.46964	-0.842476	-4.86047	6.50051	26.3021	0.952877
27.75	-0.277232	0.081067	0.0526694	0.0841943	-0.471938	-0.877291	-4.86136	6.51874	26.3165	0.953126
27.75	0.0890104	0.163724	-0.0156515	0.0725455	-0.472749	-0.910379	-4.86176	6.53712	26.3309	0.953374
27.83	-0.226885	0.235775	-0.0759164	0.0600612	-0.472243	-0.94171	-4.86165	6.55565	26.3454	0.953623
27.83	-0.186226	0.427229	-0.145666	0.0515886	-0.470568	-0.971256	-4.86101	6.57432	26.3598	0.953871
27.78	0.372886	0.301146	-0.22072	0.050477	-0.467881	-0.999	-4.85985	6.59314	26.3742	0.954119
27.27	0.357313	-0.267117	-0.276029	0.058402	-0.464369	-1.02493	-4.85815	6.61211	26.3886	0.954367
26.24	-0.63603	-0.577305	-0.283836	0.0763587	-0.460201	-1.04904	-4.85589	6.63122	26.403	0.954615
27.48	0.17736	-0.200967	-0.2298	0.104344	-0.455541	-1.07133	-4.85308	6.65048	26.4174	0.954863
27.84	0.04113	0.293532	-0.132214	0.141531	-0.450456	-1.0918	-4.84971	6.66987	26.4318	0.955111
27.89	-0.123225	0.231552	-0.0130184	0.185633	-0.44487	-1.11047	-4.84576	6.68941	26.4461	0.955359
28.15	0.0759512	-0.0885988	0.104108	0.231514	-0.438602	-1.12735	-4.84123	6.70909	26.4605	0.955607
28.28	-0.142962	-0.136333	0.199755	0.272453	-0.431389	-1.14247	-4.83611	6.72891	26.4749	0.955854
27.99	0.150169	-0.000643154	0.261539	0.301803	-0.422992	-1.15587	-4.8304	6.74887	26.4893	0.956102
28.36	0.0374818	0.0506323	0.285103	0.314225	-0.413191	-1.16757	-4.82408	6.76897	26.5036	0.956349
28.35	0.137081	0.0355525	0.270551	0.307024	-0.401718	-1.17762	-4.81716	6.78921	26.518	0.956596
28.34	0.139413	0.0136432	0.221898	0.279515	-0.388207	-1.18605	-4.80961	6.80958	26.5323	0.956843
28.32	-0.112065	-0.0965681	0.147536	0.232068	-0.372184	-1.1929	-4.80145	6.83009	26.5467	0.957091
28.2	-0.13776	-0.227137	0.0626796	0.16626	-0.353159	-1.19821	-4.79266	6.85073	26.561	0.957338
27.8	-0.170628	-0.208155	-0.0129563	0.0850843	-0.330644	-1.20203	-4.78323	6.87151	26.5753	0.957584
27.98	0.222949	-0.0780967	-0.0632322	-0.0057351	-0.304173	-1.20442	-4.77316	6.89243	26.5897	0.957831
27.98	-0.178198	0.11354	-0.0903756	-0.099219	-0.273277	-1.20543	-4.76245	6.91347	26.604	0.958078
27.99	0.0430278	0.262387	-0.111337	-0.187509	-0.237457	-1.20512	-4.75109	6.93465	26.6183	0.958325
28.46	0.0470273	0.257248	-0.140895	-0.263781	-0.196199	-1.20354	-4.73907	6.95596	26.6326	0.958571
28.84	0.328222	0.194768	-0.182036	-0.324539	-0.149034	-1.20075	-4.72639	6.97739	26.6469	0.958818
27.83	-0.721589	0.102992	-0.214894	-0.370724	-0.0956672	-1.19679	-4.71304	6.99896	26.6612	0.959064
28.18	0.195536	0.0173352	-0.200557	-0.404502	-0.0358847	-1.1917	-4.69902	7.02065	26.6755	0.95931
28.86	0.751742	-0.072545	-0.10775	-0.428698	0.0304384	-1.18551	-4.68433	7.04247	26.6898	0.959556
28.09	-0.184748	-0.279329	0.0565372	-0.447588	0.10325	-1.17822	-4.66896	7.06442	26.7041	0.959802
28.48	-0.315725	-0.239678	0.269113	-0.465565	0.182371	-1.16985	-4.65291	7.08649	26.7183	0.960048
28.86	-0.714298	0.195794	0.491442	-0.484864	0.267494	-1.16041	-4.63618	7.10868	26.7326	0.960294
31.66	1.67543	0.358698	0.659758	-0.50489	0.358065	-1.14991	-4.61876	7.131	26.7469	0.96054
28.96	-0.796146	-0.119623	0.730677	-0.521472	0.453363	-1.13833	-4.60066	7.15343	26.7611	0.960786
28.93	-0.413528	-0.314608	0.65544	-0.528345	0.552508	-1.12568	-4.58187	7.17599	26.7754	0.961031
30.99	0.757356	0.150407	0.409118	-0.518218	0.654509	-1.11195	-4.5624	7.19866	26.7896	0.961277
29.94	-0.369538	0.543699	-0.0122769	-0.483929	0.758283	-1.09715	-4.54225	7.22145	26.8039	0.961522
29.7	-0.108309	0.536662	-0.549007	-0.420057	0.862587	-1.08125	-4.52142	7.24436	26.8181	0.961767
29.66	0.903797	0.140015	-1.08046	-0.325392	0.966003	-1.06427	-4.49991	7.26738	26.8323	0.962012
27.22	-1.22911	-0.452539	-1.44421	-0.201101	1.067	-1.04618	-4.47772	7.29052	26.8466	0.962258
28.99	0.761157	-0.903457	-1.48921	-0.0506476	1.16405	-1.02699	-4.45487	7.31377	26.8608	0.962503
29.44	0.414533	-1.14027	-1.15353	0.118977	1.25563	-1.0067	-4.43135	7.33713	26.875	0.962747
29.35	-0.881839	-0.931759	-0.492965	0.295918	1.34016	-0.985314	-4.40716	7.3606	26.8892	0.962992
32.28	0.675241	-0.228327	0.339293	0.467371	1.41607	-0.962834	-4.38232	7.38418	26.9034	0.963237
34.21	-0.0438685	0.727657	1.13801	0.620772	1.48176	-0.93927	-4.35681	7.40786	26.9176	0.963481
34.92	-0.771837	1.57815	1.70409	0.743711	1.53562	-0.914638	-4.33065	7.43166	26.9317	0.963726
36.56	0.406647	1.89844	1.88898	0.825035	1.57605	-0.888957	-4.30384	7.45555	26.9459	0.96397
36.54	1.08257	1.07757	1.64918	0.859462	1.60161	-0.862248	-4.27639	7.47956	26.9601	0.964215
32.99	-0.119637	-0.697386	1.0851	0.851145	1.61103	-0.834539	-4.24829	7.50366	26.9742	0.964459
30	-1.65024	-1.95999	0.36099	0.80899	1.60333	-0.805853	-4.21956	7.52787	26.9884	0.964703
29.99	-1.12596	-1.47117	-0.362413	0.743158	1.57778	-0.776217	-4.1902	7.55217	27.0025	0.964947
32.84	0.92246	0.262348	-0.968703	0.665167	1.53389	-0.745658	-4.16022	7.57658	27.0167	0.965191
34.27	1.03338	1.43612	-1.37171	0.587182	1.47137	-0.714213	-4.12962	7.60108	27.0308	0.965435
32.69	0.509353	0.958624	-1.51761	0.519705	1.39018	-0.681921	-4.09841	7.62568	27.0449	0.965678
30	-1.25052	-0.376627	-1.42468	0.470707	1.29043	-0.648819	-4.0666	7.65037	27.0591	0.965922
30.83	0.290564	-1.227	-1.15335	0.444837	1.17239	-0.614946	-4.0342	7.67516	27.0732	0.966165
29.97	-1.47851	-0.813305	-0.758763	0.443791	1.03648	-0.580341	-4.0012	7.70004	27.0873	0.966409
33.42	0.768133	0.389472	-0.317524	0.465285	0.88342	-0.54504	-3.96762	7.72501	27.1014	0.966652
34.96	0.610886	1.179	0.0881944	0.501496	0.714152	-0.509078	-3.93346	7.75007	27.1155	0.966895
33.65	-0.419902	0.774535	0.405775	0.541312	0.529799	-0.472482	-3.89874	7.77522	27.1295	0.967138
34.07	0.99849	-0.271199	0.62596	0.57207	0.331686	-0.435279	-3.86345	7.80046	27.1436	0.967381
30.66	-1.53578	-0.900597	0.774331	0.582907	0.121348	-0.397495	-3.8276	7.82579	27.1577	0.967624
33.35	0.550825	-0.723837	0.877813	0.565325	-0.0994658	-0.359159	-3.7912	7.8512	27.1718	0.967867
33.66	0.735715	-0.126046	0.928745	0.51545	-0.328822	-0.320297	-3.75425	7.87669	27.1858	0.96811
32	-1.5698	0.469711	0.878237	0.432557	-0.564628	-0.280935	-3.71677	7.90227	27.1999	0.968352
35.08	1.60522	0.747975	0.673928	0.319295	-0.804623	-0.241097	-3.67875	7.92792	27.2139	0.968595
31.91	-0.759687	0.583144	0.316303	0.184441	-1.04648	-0.200808	-3.64021	7.95366	27.2279	0.968837
30.92	-0.0094628	0.202074	-0.107094	0.0406324	-1.28789	-0.160087	-3.60114	7.97948	27.242	0.969079
30.12	0.0113069	-0.322692	-0.474202	-0.0991278	-1.5265	-0.118953	-3.56156	8.00538	27.256	0.969321
29.46	0.39219	-0.860181	-0.666568	-0.222126	-1.75999	-0.077426	-3.52147	8.03135	27.27	0.969563
28.85	-0.387969	-0.780455	-0.647001	-0.317914	-1.98595	-0.0355194	-3.48087	8.05739	27.284	0.969805
29.64	-0.920324	0.0669961	-0.468807	-0.381218	-2.20188	0.00675768	-3.43977	8.08351	27.298	0.970047
32.34	1.69055	0.793338	-0.240841	-0.411866	-2.40507	0.0494013	-3.39818	8.10971	27.312	0.970289
30.17	-0.851503	0.571476	-0.063602	-0.41243	-2.59264	0.0924098	-3.35609	8.13597	27.3259	0.97053
29.96	-0.156391	-0.000779906	0.0150335	-0.387488	-2.76163	0.135784	-3.31352	8.16231	27.3399	0.970772
29.88	-0.0301159	-0.2126	-0.00100144	-0.344172	-2.90892	0.179529	-3.27046	8.18871	27.3539	0.971013
29.99	0.069806	-0.222986	-0.0478327	-0.293803	-3.0314	0.223656	-3.22693	8.21518	27.3678	0.971255
30.34	0.0264222	-0.193193	-0.0515834	-0.24966	-3.12609	0.268179	-3.18292	8.24172	27.3818	0.971496
30.37	0.181489	-0.171872	0.0207108	-0.225004	-3.1902	0.313108	-3.13844	8.26832	27.3957	0.971737
30.15	-0.172435	-0.214411	0.164493	-0.231704	-3.22126	0.358448	-3.09348	8.29499	27.4096	0.971978
30.06	-0.867117	0.0906291	0.326304	-0.279612	-3.21733	0.404188	-3.04807	8.32172	27.4236	0.972219
33.04	1.27098	0.569949	0.44627	-0.374552	-3.17713	0.450305	-3.00219	8.34851	27.4375	0.97246
30.83	-0.551251	0.314411	0.487729	-0.516359	-3.10016	0.496762	-2.95585	8.37536	27.4514	0.9727
30.78	-0.217096	-0.391401	0.468939	-0.701023	-2.98662	0.543508	-2.90906	8.40227	27.4653	0.972941
30.6	-0.183822	-0.56853	0.433129	-0.919568	-2.8372	0.590441	-2.86182	8.42924	27.4792	0.973181
30.56	-0.147981	-0.144538	0.400401	-1.15647	-2.65307	0.637408	-2.81413	8.45626	27.4931	0.973422
32.06	0.367643	0.257702	0.357627	-1.38998	-2.43582	0.684236	-2.76601	8.48334	27.5069	0.973662
31.29	-0.477174	0.39422	0.260808	-1.59372	-2.18744	0.730739	-2.71745	8.51047	27.5208	0.973902
31.92	0.00844539	0.239971	0.0548774	-1.74124	-1.91013	0.776724	-2.66847	8.53766	27.5346	0.974142
32.13	0.614999	-0.0621056	-0.301173	-1.80859	-1.60645	0.821986	-2.61906	8.5649	27.5485	0.974382
30.6	-0.565272	-0.107156	-0.798437	-1.77833	-1.27927	0.86632	-2.56924	8.59218	27.5623	0.974622
32.43	0.386634	0.180391	-1.34831	-1.64012	-0.931838	0.909521	-2.51901	8.61952	27.5762	0.974862
32.09	-0.21388	0.376362	-1.8139	-1.39049	-0.567735	0.951385	-2.46837	8.6469	27.59	0.975101
32.44	-0.349194	0.0548841	-2.06028	-1.03166	-0.190757	0.991707	-2.41735	8.67433	27.6038	0.975341
33.55	1.09962	-0.695647	-1.98438	-0.576345	0.195116	1.03028	-2.36594	8.7018	27.6176	0.97558
33.48	-0.183566	-1.40652	-1.52935	-0.0492355	0.585862	1.06691	-2.31415	8.72932	27.6314	0.975819
34.48	-1.30276	-1.26594	-0.7332	0.51576	0.977458	1.10139	-2.262	8.75688	27.6452	0.976058
40.16	1.29584	0.0358929	0.242218	1.08079	1.36588	1.13351	-2.20949	8.78448	27.659	0.976297
42.28	-0.207639	1.30042	1.15863	1.60727	1.7471	1.16308	-2.15664	8.81213	27.6727	0.976536
44.7	0.733925	1.43628	1.79461	2.05674	2.11711	1.18989	-2.10344	8.83981	27.6865	0.976775
44.16	-0.431053	0.623287	2.02959	2.39342	2.47187	1.21373	-2.04992	8.86752	27.7002	0.977014
43.65	-0.447238	-0.283218	1.89612	2.5923	2.80746	1.23442	-1.99608	8.89528	27.714	0.977253
43.74	0.0581115	-0.671087	1.50945	2.6429	3.12032	1.25174	-1.94194	8.92307	27.7277	0.977491
43.95	0.48188	-0.522282	1.03135	2.54745	3.40748	1.26549	-1.88749	8.95089	27.7414	0.977729
43	-0.192718	-0.36088	0.60312	2.31883	3.66693	1.27547	-1.83277	8.97874	27.7552	0.977968
42.99	-0.214261	-0.312184	0.284901	1.97922	3.89807	1.28145	-1.77777	9.00663	27.7689	0.978206
42.76	0.0758731	-0.108135	0.0550482	1.55741	4.10101	1.2832	-1.72251	9.03454	27.7826	0.978444
42.81	0.013578	0.334018	-0.144229	1.0849	4.27625	1.2805	-1.667	9.06249	27.7962	0.978682
42.48	-0.322747	0.726812	-0.35366	0.591615	4.42442	1.27315	-1.61126	9.09046	27.8099	0.97892
42.91	0.928188	0.49315	-0.573271	0.102166	4.54627	1.26097	-1.55529	9.11845	27.8236	0.979157
40.26	-0.537473	-0.400753	-0.753376	-0.364184	4.64276	1.24381	-1.49911	9.14647	27.8373	0.979395
40.05	-0.0188798	-1.04676	-0.823967	-0.792236	4.71519	1.22154	-1.44273	9.17452	27.8509	0.979633
39.99	0.175726	-0.836395	-0.728212	-1.17199	4.7649	1.19404	-1.38616	9.20258	27.8645	0.97987
40.78	0.056252	-0.107321	-0.479713	-1.49825	4.79334	1.16121	-1.32943	9.23067	27.8782	0.980107
41.51	0.103383	0.490234	-0.170008	-1.76864	4.80207	1.12295	-1.27253	9.25877	27.8918	0.980344
41.51	-0.155902	0.695958	0.0953609	-1.98166	4.79263	1.07917	-1.21548	9.2869	27.9054	0.980581
41.56	-0.0702255	0.61131	0.229444	-2.13615	4.76637	1.02979	-1.15828	9.31504	27.919	0.980818
41.52	0.287486	0.362251	0.212658	-2.23253	4.72447	0.974778	-1.10096	9.34319	27.9326	0.981055
40.77	0.438419	0.00558541	0.0881522	-2.27185	4.66805	0.91412	-1.04351	9.37136	27.9462	0.981292
39.98	-0.290526	-0.342533	-0.061147	-2.25551	4.59813	0.84793	-0.985944	9.39954	27.9598	0.981528
39.99	-0.503825	-0.421781	-0.148543	-2.18523	4.51509	0.776474	-0.928265	9.42773	27.9733	0.981765
40.67	0.3671	-0.223204	-0.112168	-2.06263	4.41846	0.700119	-0.870481	9.45593	27.9869	0.982001
40.79	0.154986	0.0457957	0.0344314	-1.8863	4.30707	0.61928	-0.812599	9.48413	28.0004	0.982237
41.4	-0.309891	0.256382	0.215743	-1.65133	4.1795	0.534403	-0.754624	9.51235	28.014	0.982474
41.77	-0.0640985	0.299691	0.32518	-1.35541	4.03428	0.445961	-0.696566	9.54057	28.0275	0.98271
42.4	0.984018	0.0873876	0.287438	-0.999216	3.86968	0.354434	-0.638429	9.56879	28.041	0.982945
41	0.107825	-0.321644	0.0836753	-0.586887	3.68352	0.260305	-0.580221	9.59701	28.0545	0.983181
40.01	-1.12074	-0.451759	-0.2541	-0.128388	3.47356	0.164044	-0.52195	9.62524	28.068	0.983417
40.5	-0.563501	-0.00187835	-0.644235	0.360334	3.23797	0.0661145	-0.463621	9.65346	28.0815	0.983652
42.9	1.2815	0.454467	-0.991839	0.856438	2.97516	-0.0330241	-0.405242	9.68169	28.095	0.983888
41.5	0.0705006	0.401422	-1.18703	1.33216	2.6838	-0.132931	-0.346821	9.70991	28.1084	0.984123
40.13	-1.39747	0.0981752	-1.12132	1.7518	2.36293	-0.233199	-0.288364	9.73812	28.1219	0.984358
42.5	1.14474	-0.374746	-0.682323	2.07357	2.01204	-0.333449	-0.229878	9.76633	28.1353	0.984594
41.48	-0.0265833	-1.11176	0.164009	2.26111	1.63118	-0.433318	-0.171371	9.79453	28.1488	0.984828
41.1	-0.684514	-1.51183	1.2203	2.28952	1.22141	-0.53247	-0.112849	9.82272	28.1622	0.985063
42.77	0.711881	-1.0837	2.16051	2.1465	0.785095	-0.630575	-0.0543195	9.8509	28.1756	0.985298
42.77	-0.65713	0.238959	2.64271	1.83009	0.326159	-0.727311	0.00421015	9.87907	28.189	0.985533
42.27	-2.17621	2.55478	2.36567	1.35616	-0.150308	-0.822355	0.0627332	9.90723	28.2024	0.985767
41	-2.80309	3.99239	1.24941	0.76741	-0.638746	-0.915385	0.121243	9.93537	28.2158	0.986002
41.69	3.11733	1.5897	-0.401157	0.12695	-1.13353	-1.00608	0.179732	9.96349	28.2291	0.986236
41.75	10.4633	-3.30113	-1.99856	-0.498105	-1.62904	-1.09412	0.238195	9.9916	28.2425	0.98647
14.75	-11.661	-5.61858	-2.91251	-1.04143	-2.11966	-1.17917	0.296624	10.0197	28.2558	0.986704
41.45	11.4367	-1.4089	-2.74083	-1.4458	-2.59978	-1.26093	0.355013	10.0478	28.2692	0.986938
40	4.95791	3.0457	-1.84075	-1.68467	-3.064	-1.33906	0.413354	10.0758	28.2825	0.987172
36.18	-0.397126	4.25288	-0.718237	-1.76325	-3.50747	-1.41325	0.471642	10.1038	28.2958	0.987405
32.59	-2.85281	2.65417	0.281506	-1.70101	-3.92639	-1.48316	0.529869	10.1318	28.3091	0.987639
30.73	-2.86494	0.0844028	0.976837	-1.52386	-4.31736	-1.54849	0.588028	10.1598	28.3224	0.987872
31.71	-0.364941	-1.5649	1.31312	-1.2632	-4.67761	-1.60889	0.646115	10.1877	28.3357	0.988106
32.26	-0.293552	-1.68956	1.38406	-0.956674	-5.00486	-1.66405	0.704121	10.2156	28.349	0.988339
33.19	0.21914	-0.923643	1.28861	-0.64328	-5.29726	-1.71363	0.76204	10.2435	28.3622	0.988572
34.47	0.326076	-0.0306799	1.08994	-0.357499	-5.55336	-1.7573	0.819866	10.2714	28.3755	0.988805
34.19	-0.065568	0.572407	0.821009	-0.125709	-5.77201	-1.79477	0.877593	10.2992	28.3887	0.989038
34.19	0.307719	0.670335	0.524258	0.0342664	-5.95262	-1.8258	0.935215	10.327	28.402	0.98927
33.1	-0.587443	0.297902	0.221393	0.115465	-6.09555	-1.8502	0.992724	10.3547	28.4152	0.989503
32.56	0.12131	-0.0990033	-0.0535176	0.124803	-6.20192	-1.86783	1.05012	10.3825	28.4284	0.989735
32.3	-0.0896631	-0.359802	-0.258991	0.0797099	-6.2732	-1.87859	1.10738	10.4101	28.4416	0.989968
32.48	0.533986	-0.518992	-0.383461	0.00397526	-6.31112	-1.88242	1.16452	10.4378	28.4548	0.9902
31.21	-1.49492	-0.139694	-0.465393	-0.0769649	-6.31746	-1.87934	1.22151	10.4654	28.4679	0.990432
34.33	1.56465	0.584099	-0.553589	-0.140708	-6.29391	-1.86937	1.27836	10.4929	28.4811	0.990664
31.96	-0.786433	0.624227	-0.669639	-0.168739	-6.24212	-1.85263	1.33506	10.5204	28.4943	0.990896
32.1	-0.319379	-0.069517	-0.775277	-0.152185	-6.16344	-1.82927	1.39158	10.5479	28.5074	0.991128
32.5	0.43063	-0.86565	-0.797189	-0.0902242	-6.0587	-1.79949	1.44792	10.5753	28.5205	0.991359
32.5	0.106066	-1.15237	-0.662126	0.011325	-5.92835	-1.76354	1.50407	10.6027	28.5336	0.991591
32.44	-0.863216	-0.604094	-0.345998	0.139034	-5.77254	-1.72169	1.56001	10.63	28.5467	0.991822
35.68	0.0392586	0.442832	0.0796381	0.275304	-5.59118	-1.67422	1.61572	10.6573	28.5598	0.992053
38.52	0.989732	1.16655	0.47946	0.399909	-5.38409	-1.62143	1.6712	10.6845	28.5729	0.992285
37	-0.239723	0.870942	0.733281	0.49287	-5.15116	-1.5636	1.72643	10.7117	28.586	0.992516
36.78	-0.343378	0.0345234	0.793929	0.538193	-4.89239	-1.50105	1.7814	10.7388	28.599	0.992746
36.78	-0.360589	-0.474031	0.68031	0.52476	-4.60787	-1.43405	1.83609	10.7659	28.6121	0.992977
37.88	0.779112	-0.505556	0.490919	0.44455	-4.29791	-1.36292	1.89049	10.7929	28.6251	0.993208
37	-0.76336	-0.303033	0.360392	0.292608	-3.96312	-1.28794	1.94459	10.8198	28.6381	0.993438
38	0.365499	-0.221052	0.367936	0.0696223	-3.60456	-1.20941	1.99837	10.8467	28.6512	0.993669
38.7	-0.0237933	-0.144643	0.530021	-0.215565	-3.22371	-1.12764	2.05183	10.8736	28.6642	0.993899
39	-0.305037	0.00883984	0.799612	-0.546789	-2.82244	-1.0429	2.10494	10.9003	28.6771	0.994129
39.59	0.014029	0.150108	1.07972	-0.900453	-2.40291	-0.9555	2.1577	10.927	28.6901	0.994359
40.48	0.21735	0.140896	1.27253	-1.24953	-1.96743	-0.865736	2.21009	10.9537	28.7031	0.994589
40.15	0.0132006	0.0566488	1.3034	-1.56751	-1.51844	-0.773901	2.2621	10.9803	28.716	0.994819
40.5	-0.121663	0.0714311	1.10244	-1.82871	-1.05844	-0.680293	2.31371	11.0068	28.729	0.995048
40.98	-0.194738	0.288862	0.637422	-2.00911	-0.589878	-0.585206	2.36492	11.0333	28.7419	0.995278
41.16	0.411118	0.502432	-0.0572818	-2.0897	-0.115323	-0.488939	2.4157	11.0597	28.7548	0.995507
40.73	-0.147727	0.384172	-0.8955	-2.05616	0.36256	-0.391786	2.46605	11.086	28.7677	0.995736
40.47	0.0123166	0.234574	-1.74679	-1.8989	0.840724	-0.294044	2.51595	11.1123	28.7806	0.995966
40.6	-0.370513	0.265378	-2.44826	-1.61412	1.3156	-0.196009	2.56539	11.1384	28.7935	0.996195
41.27	-0.0861706	0.1688	-2.81791	-1.20467	1.78336	-0.0979766	2.61436	11.1646	28.8063	0.996423
42.16	0.318251	-0.623462	-2.70372	-0.682424	2.23996	-0.000243657	2.66283	11.1906	28.8192	0.996652
42.58	0.0108914	-1.82177	-2.05682	-0.073938	2.68131	0.0968939	2.71081	11.2166	28.832	0.996881
43.77	-0.681547	-2.28672	-0.967821	0.582218	3.10329	0.19314	2.75827	11.2425	28.8449	0.997109
47.44	-0.510265	-1.28974	0.362254	1.24369	3.5018	0.288198	2.80521	11.2683	28.8577	0.997338
52.18	-1.00061	0.967453	1.65253	1.86772	3.87272	0.381773	2.85161	11.2941	28.8705	0.997566
57.4	0.544871	3.02277	2.6006	2.41156	4.21195	0.473568	2.89745	11.3197	28.8833	0.997794
61.48	3.27202	3.04058	2.94555	2.8338	4.51538	0.563286	2.94272	11.3453	28.896	0.998022
55.33	-0.336222	0.652679	2.63023	3.10371	4.77893	0.650633	2.98742	11.3708	28.9088	0.99825
50.1	-3.19289	-1.87849	1.86375	3.21617	4.99871	0.735313	3.03152	11.3963	28.9216	0.998478
53	1.31052	-2.38554	0.899437	3.18374	5.17186	0.817045	3.07501	11.4216	28.9343	0.998705
54.01	1.21691	-1.13064	-0.0283713	3.02345	5.29726	0.895569	3.11789	11.4469	28.947	0.998933
53.32	0.0122115	0.152288	-0.718142	2.75232	5.37548	0.97065	3.16013	11.4721	28.9597	0.99916
52.77	-0.0746316	0.503662	-1.0523	2.38836	5.40837	1.0421	3.20172	11.4972	28.9724	0.999387
53	-0.0992437	0.317673	-1.04629	1.95289	5.3984	1.10977	3.24265	11.5222	28.9851	0.999614
52.69	0.200538	0.123111	-0.822243	1.4714	5.34837	1.17357	3.28292	11.5471	28.9978	0.999841
51.76	-0.195471	0.00748046	-0.50162	0.970676	5.26118	1.23345	3.32249	11.572	29.0105	1.00007
51.64	0.114181	-0.0143514	-0.181085	0.474854	5.13985	1.2894	3.36137	11.5967	29.0231	1.00029
51.76	-0.212014	0.0652703	0.0563869	0.00358013	4.98748	1.34141	3.39953	11.6214	29.0357	1.00052
51.48	0.177726	0.197881	0.160753	-0.429105	4.80722	1.3895	3.43696	11.6459	29.0484	1.00075
50.5	-0.148757	0.237647	0.12329	-0.814569	4.60223	1.43368	3.47366	11.6704	29.061	1.00097
50.54	0.316948	0.187061	-0.0327953	-1.14967	4.37556	1.47401	3.50961	11.6948	29.0736	1.0012
49.11	-0.253882	0.104683	-0.253201	-1.43465	4.13021	1.5105	3.54481	11.7191	29.0861	1.00143
49.3	0.68733	-0.10965	-0.466334	-1.67169	3.86913	1.54319	3.57923	11.7433	29.0987	1.00165
47.4	-0.470404	-0.324205	-0.597792	-1.86443	3.59526	1.57213	3.61288	11.7674	29.1113	1.00188
47.29	-0.160532	-0.346885	-0.592728	-2.01643	3.31146	1.59735	3.64575	11.7914	29.1238	1.0021
48.22	0.774527	-0.0878044	-0.442937	-2.12939	3.02055	1.61888	3.67783	11.8153	29.1363	1.00233
47.2	-0.583599	0.27058	-0.187538	-2.20506	2.72535	1.63677	3.70912	11.8391	29.1488	1.00255
47.9	0.187891	0.374881	0.0922495	-2.24688	2.42859	1.65105	3.73961	11.8628	29.1614	1.00278
47.6	0.0363975	0.199372	0.315974	-2.25947	2.13293	1.66176	3.76931	11.8864	29.1738	1.003
47.61	0.200865	-0.0714664	0.451697	-2.24836	1.84077	1.66893	3.7982	11.9099	29.1863	1.00323
47.49	0.0092726	-0.250263	0.496366	-2.2179	1.55413	1.6726	3.82628	11.9333	29.1988	1.00345
47.32	0.200733	-0.21565	0.447268	-2.16935	1.27475	1.6728	3.85356	11.9566	29.2112	1.00368
47.31	-0.112346	0.0206986	0.304015	-2.10138	1.00408	1.66956	3.88003	11.9798	29.2237	1.0039
46.94	-0.159051	0.329359	0.0939053	-2.01187	0.743274	1.66293	3.90568	12.0029	29.2361	1.00413
46.91	0.333478	0.346046	-0.135058	-1.89843	0.493213	1.65294	3.93053	12.0258	29.2485	1.00435
46.28	0.0408903	-0.0238258	-0.322319	-1.75883	0.254436	1.63965	3.95455	12.0487	29.2609	1.00458
45.57	-0.0727262	-0.457892	-0.417852	-1.59135	0.0272479	1.62315	3.97776	12.0715	29.2732	1.0048
44.99	-0.496193	-0.556076	-0.398869	-1.39717	-0.188195	1.60353	4.00015	12.0941	29.2856	1.00502
45.75	-0.0953224	-0.151088	-0.283167	-1.17962	-0.39192	1.58092	4.02171	12.1167	29.298	1.00525
46.99	0.383793	0.370079	-0.112729	-0.943359	-0.58402	1.55547	4.04245	12.1391	29.3103	1.00547
46.71	-0.134913	0.479312	0.0586899	-0.694469	-0.764615	1.52735	4.06237	12.1614	29.3226	1.0057
46.88	-0.139799	0.243347	0.180748	-0.439596	-0.933893	1.49674	4.08146	12.1836	29.3349	1.00592
46.91	0.0296221	-0.0229557	0.235834	-0.186324	-1.09213	1.46383	4.09971	12.2057	29.3472	1.00614
47	0.144618	-0.154363	0.237036	0.0581156	-1.23966	1.42881	4.11714	12.2276	29.3595	1.00637
47.07	-0.399598	-0.0982359	0.205058	0.288208	-1.37685	1.39187	4.13374	12.2495	29.3718	1.00659
47.17	0.23642	-0.0106624	0.16481	0.499525	-1.50401	1.35323	4.1495	12.2712	29.384	1.00681
47.29	-0.0527938	-0.0116624	0.118151	0.687684	-1.62152	1.31308	4.16444	12.2928	29.3962	1.00703
47.32	-0.222447	-0.0327583	0.0588343	0.848977	-1.72978	1.27164	4.17855	12.3143	29.4085	1.00726
47.17	0.105558	-0.024462	-0.0213571	0.979883	-1.82928	1.22911	4.19183	12.3357	29.4207	1.00748
47.03	-0.112297	0.0654003	-0.118148	1.07738	-1.92047	1.1857	4.20428	12.357	29.4329	1.0077
47.03	-0.191605	0.131492	-0.204653	1.13871	-2.00383	1.14159	4.21592	12.3781	29.445	1.00792
47.08	0.0120115	0.128252	-0.251196	1.16118	-2.07973	1.09699	4.22674	12.3991	29.4572	1.00815
47.09	0.422013	0.0732975	-0.233422	1.14408	-2.14848	1.05204	4.23675	12.42	29.4694	1.00837
47	-0.29942	-0.0719825	-0.14065	1.08786	-2.21034	1.0069	4.24594	12.4408	29.4815	1.00859
47.09	0.0260061	-0.155561	0.0216297	0.994114	-2.26543	0.961697	4.25434	12.4614	29.4936	1.00881
46.95	0.147969	-0.148283	0.233459	0.866324	-2.31375	0.916559	4.26193	12.4819	29.5057	1.00903
46.99	0.035793	-0.0911863	0.448227	0.709453	-2.35511	0.871591	4.26872	12.5023	29.5178	1.00925
46.99	-0.0264389	-0.0677337	0.607555	0.530024	-2.38914	0.826889	4.27473	12.5226	29.5299	1.00947
46.88	-0.16173	0.0863042	0.65833	0.335489	-2.41538	0.782545	4.27995	12.5428	29.5419	1.0097
46.87	-0.0356322	0.473515	0.572879	0.134561	-2.43337	0.738648	4.28439	12.5628	29.554	1.00992
46.65	0.139082	0.775909	0.352153	-0.0634191	-2.44267	0.695288	4.28806	12.5827	29.566	1.01014
46.39	0.357601	0.414392	0.0191874	-0.248413	-2.44289	0.652561	4.29096	12.6024	29.578	1.01036
44.81	0.329331	-0.378844	-0.361961	-0.409671	-2.4336	0.610558	4.2931	12.622	29.59	1.01058
43.01	-0.865699	-0.831702	-0.699095	-0.536625	-2.41442	0.569364	4.29449	12.6415	29.602	1.0108
44.16	0.438755	-0.541062	-0.900046	-0.619966	-2.3849	0.529055	4.29514	12.6609	29.614	1.01102
44.31	0.434774	-0.158156	-0.904104	-0.653136	-2.34485	0.489684	4.29507	12.6802	29.6259	1.01124
43.95	-0.200544	-0.187251	-0.709724	-0.635211	-2.29457	0.451294	4.29427	12.6993	29.6379	1.01146
44.19	-0.523809	-0.0835168	-0.383773	-0.571245	-2.23463	0.413907	4.29277	12.7182	29.6498	1.01168
46.54	0.727788	0.449762	-0.0361793	-0.470282	-2.16561	0.377537	4.29057	12.7371	29.6617	1.0119
46.87	-0.160102	0.711089	0.245101	-0.344188	-2.0881	0.34219	4.2877	12.7558	29.6736	1.01212
46.79	-0.15483	0.436353	0.407634	-0.206732	-2.00282	0.307865	4.28415	12.7744	29.6855	1.01234
46.84	0.012991	0.00624502	0.464386	-0.0722882	-1.91054	0.274556	4.27995	12.7928	29.6974	1.01256
46.88	0.0998733	-0.289046	0.454037	0.0486194	-1.81207	0.242247	4.27512	12.8111	29.7092	1.01278
46.9	0.0890856	-0.277353	0.411244	0.14813	-1.70834	0.210908	4.26965	12.8293	29.721	1.01299
47	0.223686	-0.0516113	0.355944	0.220341	-1.60021	0.180504	4.26358	12.8473	29.7329	1.01321
47.28	0.0218152	0.148426	0.298593	0.262231	-1.48849	0.150998	4.2569	12.8652	29.7447	1.01343
47.2	-0.416691	0.130811	0.239777	0.274536	-1.37393	0.122349	4.24965	12.8829	29.7564	1.01365
47.18	-0.155656	-0.00869598	0.179234	0.262673	-1.2573	0.0945102	4.24182	12.9005	29.7682	1.01387
47.18	0.23257	-0.0813452	0.110523	0.233924	-1.13914	0.0674361	4.23345	12.918	29.78	1.01409
47.14	0.209506	-0.106645	0.0330766	0.193449	-1.01995	0.0410826	4.22453	12.9354	29.7917	1.0143
47.02	-0.0858261	-0.128743	-0.0369818	0.145902	-0.900111	0.0154053	4.21509	12.9525	29.8034	1.01452
47.1	-0.131527	-0.11871	-0.0852473	0.0950782	-0.779909	-0.0096407	4.20513	12.9696	29.8151	1.01474
47.28	0.25825	-0.0725714	-0.106566	0.0437784	-0.659537	-0.0341031	4.19468	12.9865	29.8268	1.01496
47.2	-0.128513	0.0562145	-0.109927	-0.00456724	-0.539158	-0.058031	4.18375	13.0033	29.8385	1.01518
47.1	-0.186534	0.115849	-0.0890627	-0.0466148	-0.418866	-0.0814733	4.17236	13.0199	29.8502	1.01539
47.48	0.117109	0.0878187	-0.0455674	-0.0800121	-0.298736	-0.104478	4.16052	13.0364	29.8618	1.01561
47.44	-0.347341	0.00420868	0.00807913	-0.104386	-0.178874	-0.127098	4.14824	13.0528	29.8734	1.01583
47.95	0.480395	-0.0597498	0.045251	-0.120048	-0.0594376	-0.149394	4.13555	13.069	29.8851	1.01604
47.49	-0.439009	4.94017e-05	0.0301209	-0.128456	0.0593815	-0.171428	4.12246	13.085	29.8966	1.01626
48	0.0736115	0.132245	-0.0620497	-0.130746	0.177278	-0.193264	4.10899	13.1009	29.9082	1.01648
47.89	-0.323188	0.201507	-0.197464	-0.128876	0.293852	-0.214953	4.09516	13.1167	29.9198	1.01669
47.93	0.111346	0.11304	-0.314731	-0.125158	0.408606	-0.236539	4.08098	13.1323	29.9313	1.01691
47.89	-0.195727	-0.130351	-0.34981	-0.119886	0.520951	-0.258061	4.06647	13.1478	29.9429	1.01713
47.89	-0.0312186	-0.299902	-0.279553	-0.113221	0.630146	-0.279556	4.05164	13.1631	29.9544	1.01734
48.63	0.18282	-0.189267	-0.118316	-0.105251	0.735257	-0.301053	4.03652	13.1783	29.9659	1.01756
48.87	0.013204	0.103156	0.0869331	-0.0961391	0.835269	-0.322568	4.02112	13.1933	29.9774	1.01777
49.49	0.199986	0.199432	0.268548	-0.0858305	0.92921	-0.344117	4.00546	13.2082	29.9888	1.01799
49.35	-0.192197	0.108716	0.360094	-0.0740312	1.01605	-0.365708	3.98955	13.223	30.0003	1.01821
49.47	0.183337	-0.00386656	0.343785	-0.0609896	1.0947	-0.387344	3.97341	13.2376	30.0117	1.01842
49.3	-0.0809226	-0.0540895	0.247725	-0.0455877	1.16406	-0.409023	3.95706	13.252	30.0231	1.01864
48.88	-0.0401332	-0.0680748	0.108287	-0.0263872	1.2231	-0.430739	3.94052	13.2663	30.0345	1.01885
49.09	-0.142373	-0.103444	-0.0432226	-0.00233727	1.27095	-0.452486	3.92379	13.2804	30.0459	1.01907
49.09	0.0865818	-0.00175495	-0.162812	0.0279238	1.30683	-0.474249	3.9069	13.2944	30.0573	1.01928
49.13	-0.331492	0.118288	-0.220444	0.0653955	1.33015	-0.496011	3.88986	13.3083	30.0686	1.0195
49.35	0.276382	0.175713	-0.222125	0.112064	1.34046	-0.517742	3.8727	13.322	30.08	1.01971
48.93	-0.218683	0.188216	-0.180287	0.169712	1.33744	-0.539399	3.85541	13.3355	30.0913	1.01992
49.29	0.0534665	0.103013	-0.113525	0.23905	1.32081	-0.560927	3.83801	13.3489	30.1026	1.02014
49.3	0.42287	-0.0222568	-0.0473095	0.31852	1.2904	-0.582261	3.82052	13.3622	30.1139	1.02035
49.2	-0.10505	-0.0591354	0.000256885	0.405306	1.24621	-0.60334	3.80294	13.3753	30.1251	1.02057
49.5	0.250017	0.0223362	0.0185057	0.495412	1.18851	-0.624104	3.78529	13.3882	30.1364	1.02078
49.49	0.499746	0.0155932	0.000645239	0.58354	1.11782	-0.644497	3.76757	13.401	30.1476	1.02099
48.87	-0.568303	-0.141015	-0.0415631	0.66301	1.03491	-0.664461	3.74979	13.4136	30.1588	1.02121
49.2	0.25916	-0.206589	-0.0840665	0.725953	0.940717	-0.683933	3.73197	13.4261	30.17	1.02142
49.18	0.266181	-0.0377313	-0.101393	0.763761	0.836329	-0.702844	3.7141	13.4385	30.1812	1.02163
49.15	-0.148494	0.123448	-0.0818009	0.769037	0.723024	-0.721124	3.69621	13.4506	30.1924	1.02185
49	0.160821	0.0689305	-0.0174501	0.736037	0.602215	-0.738699	3.67831	13.4627	30.2035	1.02206
48.99	0.18337	0.0122089	0.103653	0.66012	0.475466	-0.755493	3.66038	13.4745	30.2146	1.02227
48.47	-0.516765	-0.03283	0.280983	0.539507	0.344402	-0.771428	3.64246	13.4863	30.2258	1.02248
48.45	0.191557	-0.0580184	0.488074	0.376688	0.210728	-0.786425	3.62454	13.4978	30.2369	1.0227
48.44	-0.00563327	-0.00106002	0.663779	0.178291	0.0762149	-0.800404	3.60662	13.5093	30.2479	1.02291
48	-0.108272	0.166296	0.719299	-0.0461499	-0.0573402	-0.813283	3.58872	13.5205	30.259	1.02312
48	0.217897	0.463162	0.601085	-0.28409	-0.188135	-0.824978	3.57084	13.5316	30.27	1.02333
47.88	0.0975059	0.493757	0.305559	-0.52144	-0.314385	-0.835403	3.55299	13.5426	30.2811	1.02354
46.89	0.745809	-0.0435286	-0.106947	-0.743144	-0.434321	-0.84447	3.53517	13.5534	30.2921	1.02376
43.52	-1.53547	-0.635326	-0.517579	-0.933364	-0.546204	-0.852095	3.51738	13.5641	30.3031	1.02397
45.08	0.614704	-0.545753	-0.811518	-1.07647	-0.648349	-0.85819	3.49963	13.5746	30.314	1.02418
44.89	0.439949	-0.108406	-0.928093	-1.15885	-0.739212	-0.862674	3.48193	13.5849	30.325	1.02439
44.51	0.137665	0.031003	-0.859342	-1.17109	-0.81756	-0.865464	3.46428	13.5951	30.3359	1.0246
44.52	-0.0820756	-0.163177	-0.651856	-1.11132	-0.882747	-0.866488	3.44668	13.6052	30.3468	1.02481
44.51	-0.542374	-0.201006	-0.371941	-0.984718	-0.934787	-0.865676	3.42914	13.6151	30.3577	1.02502
45.92	0.196392	0.128038	-0.0819546	-0.801755	-0.974287	-0.862973	3.41166	13.6248	30.3686	1.02523
46.99	0.435651	0.36454	0.175918	-0.576172	-1.00215	-0.85834	3.39424	13.6344	30.3795	1.02544
46.42	-0.0774335	0.115255	0.368682	-0.324737	-1.01936	-0.851757	3.37689	13.6438	30.3903	1.02565
47.07	-0.0928779	-0.121858	0.464323	-0.0651511	-1.02698	-0.843214	3.35961	13.6531	30.4012	1.02586
47.12	0.0449252	-0.0485849	0.456562	0.184457	-1.02605	-0.832705	3.3424	13.6623	30.412	1.02607
47.59	0.21031	0.0313731	0.360078	0.407318	-1.01765	-0.820228	3.32527	13.6712	30.4228	1.02628
47.8	-0.0248475	-0.0614585	0.213176	0.590755	-1.00282	-0.80579	3.30821	13.6801	30.4335	1.02649
47.44	-0.0086743	-0.094566	0.0647972	0.725935	-0.982593	-0.7894	3.29122	13.6888	30.4443	1.0267
47.44	-0.160258	-0.0705032	-0.0324066	0.807631	-0.957984	-0.771069	3.27431	13.6973	30.455	1.02691
47.45	-0.236764	0.0152787	-0.0535183	0.835053	-0.929875	-0.75081	3.25748	13.7057	30.4658	1.02712
47.5	0.180187	0.134262	-0.0155162	0.81192	-0.898959	-0.728638	3.24073	13.7139	30.4765	1.02733
47.76	0.109592	0.171934	0.037997	0.746856	-0.865837	-0.704576	3.22405	13.722	30.4871	1.02754
47.85	0.138588	0.0839835	0.0736245	0.650721	-0.831067	-0.678652	3.20745	13.7299	30.4978	1.02775
47.68	-0.278863	-0.0281882	0.0691462	0.535215	-0.795204	-0.650907	3.19092	13.7377	30.5085	1.02796
47.69	0.24397	-0.0478932	0.0213414	0.410886	-0.758652	-0.621405	3.17447	13.7453	30.5191	1.02816
47.19	-0.0462949	-0.0544799	-0.0325273	0.286977	-0.721717	-0.590229	3.15811	13.7528	30.5297	1.02837
47.67	0.575749	-0.0896659	-0.0521778	0.169766	-0.684572	-0.557482	3.14181	13.7601	30.5403	1.02858
46.77	-0.663256	-0.186515	-0.0210841	0.0634588	-0.647152	-0.523281	3.12559	13.7673	30.5509	1.02879
47.68	0.266886	-0.134682	0.0532461	-0.0285241	-0.609033	-0.487755	3.10945	13.7744	30.5614	1.029
47.68	0.187675	0.124694	0.139863	-0.105079	-0.569623	-0.451031	3.09339	13.7813	30.572	1.0292
47.69	0.167032	0.30459	0.20482	-0.16738	-0.528237	-0.413243	3.07739	13.788	30.5825	1.02941
47.58	-0.2108	0.163473	0.221521	-0.217832	-0.484182	-0.374523	3.06147	13.7946	30.593	1.02962
47.51	-0.30849	-0.0951135	0.179458	-0.259411	-0.436711	-0.335006	3.04562	13.8011	30.6035	1.02983
47.49	-0.0151896	-0.155195	0.0894152	-0.293559	-0.385095	-0.294841	3.02983	13.8074	30.6139	1.03003
47.95	0.103508	-0.0468567	-0.0284359	-0.320464	-0.328764	-0.254176	3.01411	13.8135	30.6244	1.03024
47.58	-0.227406	-0.0775156	-0.156568	-0.339922	-0.267278	-0.213174	2.99845	13.8195	30.6348	1.03045
47.66	0.159463	-0.184365	-0.253646	-0.35128	-0.20032	-0.172002	2.98286	13.8254	30.6452	1.03065
47.6	0.125662	-0.053562	-0.289533	-0.353064	-0.127736	-0.13082	2.96733	13.8311	30.6556	1.03086
47.67	0.121182	0.178991	-0.248199	-0.343106	-0.0497634	-0.0897845	2.95185	13.8367	30.6659	1.03107
47.99	-0.258568	0.273139	-0.139012	-0.318835	0.0331498	-0.0490448	2.93643	13.8422	30.6763	1.03127
48.5	-0.0824369	0.210817	-0.00780008	-0.279059	0.120362	-0.00874923	2.92106	13.8475	30.6866	1.03148
48.8	0.164237	0.0404532	0.102001	-0.224205	0.211028	0.0309593	2.90574	13.8526	30.6969	1.03168
48.87	0.293506	-0.124345	0.161253	-0.156601	0.3041	0.0699441	2.89046	13.8577	30.7072	1.03189
48.85	-0.251128	-0.143251	0.154573	-0.0797505	0.398405	0.10807	2.87524	13.8625	30.7175	1.03209
49.4	-0.0112989	0.00540011	0.0829372	0.00246042	0.492717	0.145201	2.86005	13.8673	30.7277	1.0323
49.39	-0.0192443	0.153626	-0.0305279	0.0861842	0.585833	0.181208	2.84491	13.8719	30.738	1.0325
49.44	-0.0582866	0.0177824	-0.140785	0.167629	0.67657	0.215963	2.82981	13.8763	30.7482	1.03271
49.44	0.10492	-0.232436	-0.200711	0.243166	0.763765	0.249339	2.81474	13.8806	30.7584	1.03291
49.6	-0.215525	-0.219293	-0.185169	0.310168	0.846289	0.281212	2.79971	13.8848	30.7685	1.03312
50.18	0.053779	-0.044391	-0.102287	0.365639	0.923055	0.311463	2.7847	13.8888	30.7787	1.03332
50.43	0.207418	0.0294568	0.00156166	0.406612	0.993011	0.339977	2.76973	13.8927	30.7888	1.03353
50.33	-0.270606	-0.0257364	0.0850383	0.429763	1.05516	0.366647	2.75478	13.8965	30.799	1.03373
50.47	0.148485	0.0299185	0.122055	0.431681	1.10861	0.39137	2.73986	13.9001	30.8091	1.03393
50.88	-0.0712449	0.218475	0.10699	0.412016	1.1527	0.414049	2.72496	13.9036	30.8191	1.03414
50.6	-0.0136705	0.202627	0.049403	0.372326	1.187	0.4346	2.71009	13.907	30.8292	1.03434
50.51	-0.0700165	-0.0586297	-0.0235396	0.316263	1.21131	0.452953	2.69523	13.9102	30.8392	1.03455
50.58	0.160983	-0.241789	-0.0836052	0.248662	1.22555	0.469048	2.68039	13.9133	30.8492	1.03475
49.93	0.0609862	-0.222647	-0.119849	0.174756	1.2297	0.482839	2.66557	13.9162	30.8592	1.03495
50.19	-0.211254	-0.0696886	-0.12564	0.100922	1.22372	0.494297	2.65077	13.919	30.8692	1.03515
50.2	-0.137722	0.100495	-0.108248	0.0339501	1.20756	0.503407	2.63598	13.9217	30.8792	1.03536
50.2	0.109497	0.21778	-0.0794703	-0.0202726	1.18117	0.510177	2.6212	13.9243	30.8891	1.03556
50.36	0.0650029	0.110042	-0.0408919	-0.0584753	1.14442	0.514664	2.60643	13.9267	30.899	1.03576
49.93	-0.00774403	-0.102053	-0.000801426	-0.0801537	1.09717	0.516954	2.59168	13.929	30.9089	1.03597
50.29	0.166972	-0.134657	0.0389227	-0.0844763	1.03937	0.517144	2.57695	13.9311	30.9188	1.03617
49.97	-0.0590432	-0.0206789	0.0738167	-0.0707195	0.971139	0.515344	2.56224	13.9332	30.9287	1.03637
49.99	-0.18751	0.107193	0.0855351	-0.0393643	0.892804	0.51167	2.54754	13.9351	30.9385	1.03657
50.15	0.503941	0.117038	0.07023	0.00731566	0.804806	0.506241	2.53286	13.9368	30.9483	1.03677
49.84	0.285448	-0.0199048	0.0349795	0.066758	0.707638	0.499176	2.5182	13.9385	30.9581	1.03697
49	-0.462772	-0.0720845	-0.0086237	0.136952	0.601946	0.490593	2.50355	13.94	30.9679	1.03718
49.46	0.261279	0.102219	-0.059222	0.214957	0.488535	0.480612	2.48892	13.9414	30.9777	1.03738
49.4	-0.0943673	0.0437342	-0.126706	0.2936	0.368367	0.469352	2.47431	13.9426	30.9874	1.03758
49.46	0.100826	-0.135051	-0.19841	0.36398	0.242603	0.456926	2.45972	13.9437	30.9971	1.03778
49.08	-0.111078	-0.0664925	-0.239473	0.418029	0.11257	0.443443	2.44514	13.9448	31.0068	1.03798
48.97	0.161337	0.0682692	-0.21159	0.448515	-0.0203391	0.429008	2.43057	13.9456	31.0165	1.03818
48.92	-0.220006	0.0374425	-0.0939162	0.447953	-0.154639	0.41373	2.41602	13.9464	31.0262	1.03838
49.32	0.319949	-0.0644965	0.112332	0.409545	-0.288742	0.397716	2.40148	13.947	31.0358	1.03858
48.82	-0.123969	-0.204523	0.391093	0.329632	-0.420947	0.381072	2.38695	13.9475	31.0454	1.03878
48.97	0.274856	-0.43172	0.70274	0.208935	-0.549406	0.363908	2.37243	13.9479	31.055	1.03898
48.46	-0.228934	-0.387171	0.963091	0.0527503	-0.672269	0.346332	2.35791	13.9482	31.0646	1.03918
49.42	0.153909	0.141117	1.06971	-0.130136	-0.787678	0.328451	2.3434	13.9483	31.0742	1.03938
48.85	-0.236442	0.902469	0.928852	-0.329397	-0.893825	0.310374	2.32889	13.9483	31.0837	1.03958
48.68	0.0226672	1.2655	0.528731	-0.532256	-0.989047	0.29221	2.31439	13.9482	31.0932	1.03978
48.3	0.917127	0.901004	-0.0688948	-0.722475	-1.07175	0.274067	2.29987	13.948	31.1027	1.03998
45.01	-1.06231	0.0224642	-0.726583	-0.882452	-1.14035	0.256045	2.28536	13.9477	31.1122	1.04018
44.82	0.583057	-0.913327	-1.27408	-0.995005	-1.19337	0.238236	2.27084	13.9472	31.1217	1.04037
43.25	0.114044	-1.44804	-1.55014	-1.04375	-1.22946	0.220717	2.25631	13.9467	31.1311	1.04057
43.1	-0.46017	-1.21692	-1.46052	-1.01791	-1.2479	0.203552	2.24177	13.946	31.1405	1.04077
44.6	-0.376912	-0.298036	-1.04455	-0.921744	-1.24876	0.186788	2.22722	13.9452	31.1499	1.04097
47.29	0.706282	0.59369	-0.439917	-0.769612	-1.23274	0.170443	2.21265	13.9443	31.1593	1.04117
47.96	0.122214	0.915365	0.187785	-0.579225	-1.20079	0.154522	2.19806	13.9432	31.1687	1.04137
47.71	-0.600892	0.747854	0.685563	-0.368757	-1.15403	0.139025	2.18345	13.9421	31.178	1.04156
48.44	0.139524	0.464134	0.965116	-0.156467	-1.09367	0.123949	2.16883	13.9408	31.1873	1.04176
48.5	0.339879	0.211327	1.02206	0.0397066	-1.02098	0.109283	2.15417	13.9394	31.1966	1.04196
[truncated: 341 more rows]
