# Supplementary material for: Forecasting regional carbon prices in china with a hybrid model based on quadratic decomposition and comprehensive feature screening
Source: PLoS One. 2025 Jun 30;20(6):e0326926. doi: 10.1371/journal.pone.0326926 (PMC12208498; doi:10.1371/journal.pone.0326926)
Supplement: S1 Data — (ZIP) [file pone.0326926.s001.zip › supplementary information/supplementary information/Original Data and Data Description/HB Data/Optuna_Trials_Results(HB).xlsx]

## Sheet: Sheet1
Trial	MSE	LSTM Units	Dropout Rate
0	0.00398319	28	0.364663
1	0.00338899	52	0.440531
2	0.00338899	14	0.307771
3	0.00290572	19	0.310505
4	0.00290572	64	0.469003
5	0.00290572	29	0.335641
6	0.00260341	53	0.460799
7	0.00260341	49	0.310451
8	0.00260341	24	0.335011
9	0.00210601	51	0.246495
10	0.00210601	96	0.155522
11	0.00172134	68	0.201099
12	0.00172134	76	0.177258
13	0.00172134	81	0.107524
14	0.00172134	74	0.21939
15	0.00172134	93	0.199779
16	0.00172134	70	0.148856
17	0.00172134	86	0.2573
18	0.00172134	41	0.174926
19	0.00172134	66	0.110233
