# Supplementary material for: Forecasting regional carbon prices in china with a hybrid model based on quadratic decomposition and comprehensive feature screening
Source: PLoS One. 2025 Jun 30;20(6):e0326926. doi: 10.1371/journal.pone.0326926 (PMC12208498; doi:10.1371/journal.pone.0326926)
Supplement: S1 Data — (ZIP) [file pone.0326926.s001.zip › supplementary information/supplementary information/Original Data and Data Description/SH Data/Optuna_Trials_Results(SH).xlsx]

## Sheet: Sheet1
Trial	MSE	LSTM Units	Dropout Rate
0	0.00117554	88	0.443307
1	0.00117554	17	0.2204
2	0.000789063	53	0.316113
3	0.000789063	78	0.375716
4	0.000450087	100	0.196594
5	0.000450087	78	0.112373
6	0.000450087	32	0.367765
7	0.000450087	85	0.459591
8	0.000450087	42	0.478373
9	0.000450087	70	0.179444
10	0.000450087	99	0.243993
11	0.000450087	58	0.303271
12	0.000450087	57	0.297209
13	0.000450087	42	0.122326
14	0.000450087	61	0.285118
15	0.000450087	44	0.176006
16	0.000450087	22	0.357364
17	0.000450087	100	0.23922
18	0.000450087	66	0.168108
19	0.000450087	48	0.415071
