# Supplementary material for: Forecasting regional carbon prices in china with a hybrid model based on quadratic decomposition and comprehensive feature screening
Source: PLoS One. 2025 Jun 30;20(6):e0326926. doi: 10.1371/journal.pone.0326926 (PMC12208498; doi:10.1371/journal.pone.0326926)
Supplement: S1 Data — (ZIP) [file pone.0326926.s001.zip › supplementary information/supplementary information/Original Data and Data Description/SH Data/SH After the first decomposition.xlsx]

## Sheet: Sheet1
data
39.0341
39.8773
38.5158
38.7591
38.7933
39.232
40.6924
40.0039
39.5704
36.1099
38.4165
38.7914
39.1755
39.8809
39.1955
39.9129
39.4666
38.753
38.7841
39.2218
38.709
38.6961
38.6718
38.7602
39.2139
40.0207
40.0541
38.5829
39.0675
39.4654
39.5942
34.4801
39.7723
37.8593
38.7446
38.3941
38.489
38.9563
38.7449
27.896
39.6221
38.7438
39.8129
40.2246
39.8037
39.7811
40.4076
40.7776
40.8843
41.2141
42.6117
42.9181
41.0587
38.9951
39.2208
39.2709
39.2594
48.3437
48.5614
46.8787
47.6851
47.1547
47.5039
48.1569
47.8014
47.3097
47.7507
48.5322
47.7878
47.9557
48.3598
48.0842
48.2171
48.0043
48.0619
48.1634
48.6578
48.0809
47.6156
48.0171
48.4448
47.5527
48.0347
47.2627
47.824
48.5182
47.1388
48.0797
48.083
47.8784
48.2513
47.8094
48.1394
47.9822
47.8518
47.5195
48.2553
47.869
48.5126
47.5243
47.5107
47.7247
48.519
47.3183
48.0864
28.5772
28.5585
29.1283
29.2001
29.2148
28.9075
29.3763
28.5823
29.081
29.1016
29.0294
32.2968
32.0412
33.242
33.888
35.0599
33.5057
35.2171
35.1136
35.5106
35.3634
34.8712
35.4762
35.7258
35.3308
36.1337
35.5053
35.9077
35.238
35.3304
36.1456
35.5497
35.6461
35.215
35.8169
35.4017
35.5681
36.126
35.8838
35.1568
35.826
35.483
35.952
36.1332
35.7885
35.0675
32.9735
35.4523
30.0567
30.778
32.1714
33.2497
34.8026
35.5442
35.9525
35.6032
35.4108
35.3428
35.8354
35.3757
35.4354
34.9254
35.1158
34.8075
34.6755
34.4315
34.9067
34.1844
33.889
33.2889
33.0648
32.5575
32.4907
32.2526
31.8785
32.5909
32.4437
32.9591
26.5168
28.259
27.1176
28.1439
29.7521
33.9164
26.0531
23.2891
20.7875
27.8665
29.7203
32.0062
34.9396
35.8135
33.1184
33.5018
32.9876
32.7174
32.1474
35.1458
35.2515
35.2909
33.5183
33.7723
32.1994
32.5449
33.9416
33.5869
34.1009
31.9419
32.343
33.1808
32.0326
32.2596
31.6376
30.2255
30.5614
30.9861
29.3066
29.7216
30.4434
29.7462
29.4816
28.643
28.9765
25.9856
25.4888
25.6979
26.2297
25.0247
25.1564
25.1151
25.5362
25.9372
27.7791
27.3686
29.1718
29.1789
29.1164
28.6986
27.8778
28.4981
28.1489
27.0143
27.0796
27.1447
27.0984
27.0907
25.7103
29.8369
27.6652
26.9443
26.7918
26.7085
24.3867
23.3528
26.8365
29.01
29.1438
28.1847
26.0176
23.8991
24.2601
24.0299
23.2731
22.5094
24.3291
24.8407
23.9814
23.8731
23.7262
24.1119
23.8609
23.7699
22.9292
23.6351
23.3369
18.1512
19.6543
18.9485
23.508
21.739
22.0265
18.9097
17.8782
12.3041
12.7496
20.1821
20.0654
21.7898
24.1942
19.6394
17.7962
16.352
17.6482
17.6121
15.6261
15.7133
15.5719
16.2755
15.7698
16.0845
15.9574
16.347
14.7452
14.3869
14.4133
14.942
13.0794
13.0291
17.0431
13.1106
12.8176
11.4714
11.8292
11.7085
11.3109
11.6778
10.3524
10.1837
9.09796
10.1314
11.0577
10.7273
12.7261
13.2388
14.3253
14.8314
14.6379
14.7831
15.2154
14.4933
15.0911
14.603
14.4481
13.0117
13.0658
13.4432
13.6276
13.4194
13.4954
13.2578
13.2822
13.8245
13.6995
13.4564
13.8705
13.6219
13.2656
12.8982
11.9414
12.1631
13.3887
12.291
12.6663
12.7762
13.4073
12.2353
12.0734
12.7767
12.083
12.1386
12.6202
13.0192
12.993
13.2306
12.9794
12.7646
13.1668
12.6207
12.8645
12.4402
12.6858
12.3209
12.7694
12.465
12.8197
12.0369
12.2069
12.1755
12.0996
11.9969
12.4773
12.4045
11.7796
11.9926
12.3382
12.3104
12.9471
12.5755
12.564
12.7907
12.6466
12.6944
12.2052
12.6112
12.4405
12.1965
30.8071
17.9818
16.9317
14.6229
13.5904
12.2246
11.7875
12.1208
10.6839
12.2361
11.9383
11.7845
10.5795
10.8853
9.64662
10.2932
10.6481
10.5726
10.9953
9.61495
10.4052
12.1786
11.5452
11.7936
11.0764
10.7143
10.0282
10.5639
10.2548
10.1277
11.2033
11.3214
11.6892
10.9337
10.1891
10.171
9.97713
10.7791
9.15777
9.51069
9.61612
9.29319
8.92977
9.68764
8.97931
10.0857
11.3328
10.9637
10.3427
11.2907
11.0219
11.1302
10.8028
11.3511
11.3554
11.2598
10.415
9.83966
9.59285
9.8278
9.25325
9.04439
8.9069
9.87026
8.39518
7.98069
8.57875
8.06962
8.41463
8.33416
8.38458
8.3228
9.57769
9.52293
10.6407
10.2293
9.77752
9.37824
9.78533
8.51196
8.19377
7.05005
6.72931
5.1833
5.31587
4.90628
5.20447
5.07918
4.83503
4.95128
4.8679
4.39005
4.19501
4.35224
4.70374
4.56895
3.76822
4.91521
3.90974
5.06525
5.35659
5.70486
5.28743
4.33163
5.10267
4.36391
5.5374
5.08427
5.1811
4.66424
4.14308
4.01795
4.42138
4.7991
5.31554
5.53279
5.03568
4.794
4.78717
4.61872
5.04103
5.36747
4.90992
5.35504
5.434
5.77707
5.21174
5.65664
5.33617
5.72646
5.10654
5.57031
6.21163
7.61187
6.96788
8.0722
7.61133
8.18715
9.50692
9.72654
9.20507
9.05809
10.0136
9.35675
10.1495
9.9063
8.98772
9.61144
9.67161
9.49296
9.51679
9.68006
9.90841
10.0894
9.19326
10.165
9.88948
10.0404
9.44073
9.67062
9.90677
9.96291
9.68801
9.96626
9.67177
9.92122
10.4254
9.34938
9.73632
9.47042
9.83309
9.87638
9.49173
9.86329
9.63143
10.2383
9.32512
9.92025
9.77095
9.49748
9.96876
9.7023
9.83084
10.278
8.9134
9.68227
9.75802
9.48513
9.90204
10.778
9.8337
9.71844
10.1544
9.72598
9.44795
10.0461
10.3047
9.48722
10.3366
10.3584
9.79699
9.77706
10.2951
10.0804
9.99895
9.75907
9.83387
9.37365
10.058
10.3609
9.61585
10.289
10.3867
10.0401
10.1358
9.8685
9.89316
9.62564
9.94283
9.24277
9.43033
9.61263
9.75176
10.0449
10.615
9.76951
10.3645
9.71862
9.70511
9.51045
10.2205
9.81625
9.69587
9.59815
16.8995
11.8356
12.9241
13.9516
13.8123
15.1208
17.189
19.2517
20.9579
19.8157
20.3354
19.709
20.4573
19.9134
20.231
19.8569
20.4797
20.4707
20.8879
20.4375
21.0177
22.0455
22.008
21.6562
23.8661
26.0607
26.7108
27.0289
26.7528
26.6501
27.6965
27.444
30.9076
34.1358
34.4536
32.9646
32.5606
33.016
33.1845
34.1627
34.2764
33.8265
34.184
34.5981
34.4416
35.1508
33.8246
36.2339
37.1809
36.7502
37.1398
37.1013
38.0357
37.8605
35.6809
39.043
39.5817
39.1937
38.6268
37.7772
38.4696
38.0893
37.1799
37.0497
37.4321
38.2197
38.1911
37.8941
38.3845
38.0771
39.9359
37.9731
38.0926
38.1571
38.5566
38.003
38.7168
38.2231
38.7704
38.6713
38.1705
37.9752
38.1649
37.3963
37.854
38.6082
38.7511
38.9404
38.0998
38.7765
38.8849
39.4451
38.6451
38.2402
37.9336
38.8472
37.7328
38.2137
38.3026
38.3461
38.7311
37.4334
38.007
37.1786
37.1362
38.3032
37.2089
37.4875
36.976
36.2574
36.0847
36.3999
36.0601
36.3325
35.7467
35.6299
35.9335
35.5275
35.296
35.253
34.962
34.9528
35.5606
34.8693
35.2426
35.5303
35.4108
34.8703
35.7799
35.9111
37.1157
35.9494
34.7402
33.8792
33.6256
33.0558
34.61
35.0797
33.4194
32.5927
34.1243
35.1472
35.0932
35.6321
36.1239
36.267
36.2577
35.7436
36.8642
36.4822
36.2904
36.4535
35.7311
37.0001
36.1677
36.8893
36.2161
35.841
36.2829
35.988
36.3793
36.5578
35.1288
35.0274
34.5459
31.5787
31.708
31.6929
32.0735
31.4623
31.2689
32.0129
31.5774
31.73
30.891
30.8314
30.8558
29.8285
29.936
29.9833
31.4789
27.5653
24.293
26.2644
26.0699
24.6608
24.7529
25.0441
24.9298
25.6484
25.0557
25.2038
25.1485
24.8934
25.2671
25.0916
25.3309
25.2303
27.3853
26.8109
26.919
27.9375
26.7442
27.1028
27.1178
27.0289
26.7906
26.8014
26.6717
27.8102
27.3132
27.0452
27.5359
28.7274
28.6167
27.7355
28.873
27.8927
28.2538
28.0088
28.4867
29.2455
30.0971
29.0201
29.028
28.6765
29.8933
30.4797
28.6527
28.0532
29.3746
30.1217
29.3188
29.6998
29.6986
28.8032
30.2988
30.1917
31.4396
31.8514
32.5021
32.4141
32.232
32.8491
32.7848
32.5612
33.0826
33.4366
29.7366
27.3664
26.8242
29.3484
32.7809
33.2562
32.8665
32.7894
31.616
30.2942
30.8851
27.4686
29.73
32.8977
32.6298
32.7295
32.4836
33.8024
33.8688
33.8493
33.8964
35.1749
34.1121
33.5601
34.1752
34.2311
34.9169
35.04
34.8509
36.4429
32.2784
33.1655
29.6145
28.058
30.5809
33.3308
35.9675
33.3704
32.8984
33.7323
35.7135
36.0076
35.8199
33.3598
35.794
32.8616
31.5679
31.3818
31.0917
34.2069
34.3177
34.0097
34.0117
33.6019
34.4678
35.4761
35.3866
35.5023
37.1558
34.1355
37.0023
37.1818
38.384
35.4471
32.0782
35.7681
39.4801
39.0177
38.5611
39.01
39.4012
39.36
36.6603
36.6209
37.2078
32.804
36.7345
36.7082
37.93
36.8522
37.6304
38.5556
39.1112
39.6238
38.2886
38.8171
37.4517
37.5783
38.3567
36.0124
38.2879
38.2598
37.6567
38.2762
37.885
37.2865
37.6277
37.7683
38.407
38.3633
37.4381
37.951
38.1107
39.5553
39.2947
38.4116
39.0922
39.7147
38.5503
35.5793
39.1488
39.1589
39.6317
39.1046
38.7305
38.6012
38.9837
38.4262
38.9167
38.8854
40.129
39.1327
39.9013
40.0534
39.7321
39.3616
39.1614
39.3826
39.185
39.5003
39.4361
39.2379
38.6067
38.9952
38.9707
39.3687
38.4437
38.6572
39.0095
39.3271
38.8109
37.7374
39.0059
39.8126
40.1179
39.5775
40.0967
39.9204
40.1344
42.3196
41.6207
42.5956
42.1032
42.3403
42.4496
41.9341
42.4699
42.502
42.436
42.0917
42.4364
42.0577
42.024
42.424
42.2076
41.6758
38.5968
34.2275
34.6163
34.8439
34.6176
33.941
35.163
31.5214
29.3616
29.1636
29.1456
32.9274
32.173
32.4287
32.5599
36.5353
36.277
36.7407
35.9641
35.0072
33.8668
30.3325
30.6398
30.5117
28.2587
30.1635
29.4528
29.8817
30.0917
29.1681
28.7103
28.9479
29.0088
29.2245
29.3272
29.3897
29.0232
29.5809
29.0378
29.0076
30.1633
32.2176
36.0807
33.7841
34.6845
35.8276
36.8226
38.8581
39.6237
38.7336
40.027
39.5495
40.1138
35.2144
36.1109
35.8338
38.9875
39.307
38.6449
35.3107
34.99
35.2815
36.2637
35.4187
35.6317
33.504
33.2554
33.0543
32.8554
32.7442
32.964
32.9924
30.3554
29.6452
33.4017
33.3938
33.441
32.4219
32.8516
30.4962
29.0796
29.8464
29.3255
28.7293
29.407
29.208
29.3488
29.1619
28.9003
28.9634
28.7705
29.0804
32.3606
35.4486
38.0316
34.9064
35.318
34.5324
34.9501
33.0231
33.2976
29.8867
29.3028
29.9074
27.3943
27.2946
27.5956
26.9423
27.9104
30.01
30.2097
29.4114
30.2939
30.2836
29.8841
30.0246
30.265
30.0229
30.0147
33.0573
36.4209
39.8603
43.4382
40.3342
37.2909
37.7917
41.1709
40.9733
36.0412
40.4726
39.9016
39.8608
40.0574
39.4633
36.9493
36.9098
40.3744
40.9061
41.3369
41.3255
40.3611
36.8151
39.9838
40.141
40.4653
40.5749
40.7142
40.7738
36.7807
39.9211
41.3268
40.5111
40.6154
38.1317
37.0097
36.9605
37.283
37.1601
36.3159
40.7423
40.4161
40.8527
41.0277
36.4301
32.9987
36.6339
40.4696
38.1005
39.9074
40.3806
39.1077
40.1975
40.004
40.1711
37.4543
40.0702
39.8411
41.8883
41.1388
41.6227
40.908
40.7809
39.7632
39.352
40.0544
40.6874
41.3262
40.8012
41.0987
40.7187
38.9832
38.7153
39.0867
39.3163
38.6313
39.0645
39.264
40.9114
41.0311
38.1021
38.0971
39.426
40.5189
40.6906
40.273
42.2683
40.0509
40.4404
40.1467
39.3948
39.8634
40.4518
40.1755
40.7426
40.597
40.4737
39.6068
40.1865
40.6135
40.3823
40.2368
39.8534
39.3188
40.6921
44.8764
40.2719
40.168
36.9935
40.0172
40.3261
41.0341
45.0226
44.2151
45.027
44.9894
44.5237
39.4888
43.5292
40.6294
40.5332
40.9853
41.1378
41.0908
41.5094
41.1692
40.9482
41.2378
40.8342
41.2214
40.906
40.9102
41.0813
41.3069
43.7118
42.5525
42.9998
42.6797
42.2019
41.8878
42.2388
42.0316
42.2475
42.4182
43.3774
43.2195
43.1665
42.8594
43.5568
42.8986
45.1042
39.9305
44.4735
43.9491
43.6025
42.5128
41.8713
44.649
47.9616
42.6173
44.0679
44.7691
44.8009
44.6662
45.0131
44.6179
44.2964
40.6683
36.9769
36.1307
39.7788
43.3555
43.1606
46.8036
43.9613
47.0213
44.1515
44.3754
43.7521
44.2717
43.923
44.2727
43.3852
44.6559
44.5143
45.551
44.4735
44.5677
44.3886
45.5335
45.0544
44.7903
45.1064
45.311
45.6803
45.4277
42.3001
41.8747
39.9496
40.1982
39.7956
40.3822
40.1021
40.549
40.3817
40.8987
40.0419
40.0918
40.354
40.5426
40.7339
41.6534
45.2701
49.7061
44.7225
45.7739
40.3762
40.7359
37.7938
39.615
43.5891
42.1032
37.9841
38.0269
37.3675
36.9848
37.0866
34.9054
35.0322
35.6984
34.2213
35.1261
35.1946
35.2164
35.4023
35.2607
35.0099
34.7288
35.4781
31.4435
31.563
34.3015
38.3992
42.3528
41.9843
46.3977
45.3116
45.2433
41.8741
38.2893
38.6472
35.0327
38.653
40.1832
43.3674
40.3586
36.3284
36.8864
33.623
36.4876
40.4366
44.7846
44.477
40.1174
40.2707
36.3475
35.8406
38.5606
41.3389
44.2632
48.8018
43.8509
40.3428
40.6613
39.4963
39.1333
35.7556
35.8455
38.0036
42.3223
42.0381
41.614
46.2244
49.7893
44.9092
44.0482
44.5156
44.6507
39.8419
43.4944
44.5112
48.1708
44.2361
43.4227
43.3128
42.0257
41.5314
38.1011
41.6235
37.8319
38.0057
41.9282
39.685
39.7136
42.0337
41.9664
38.1733
39.361
42.57
42.9665
39.6885
42.5023
44.8446
45.0728
49.7022
39.1552
39.526
40.0766
40.0579
38.0633
37.9271
39.1398
38.2933
39.0754
39.0492
38.4291
38.6444
35.2757
38.0869
39.0002
41.6809
41.8949
41.3828
41.3156
41.1006
40.99
41.2229
41.3978
40.7744
40.5779
36.5636
40.4447
39.9811
39.9188
40.1798
40.4909
40.4945
40.8966
40.6177
40.958
40.9889
41.8332
40.084
36.555
36.6651
38.6007
40.6404
40.752
40.1219
39.5284
40.0282
39.7225
39.7863
40.3798
39.8909
39.582
39.2141
39.4295
40.2049
39.9521
40.1757
40.1562
40.587
40.3514
41.433
39.7763
39.8486
39.8284
40.483
40.7224
39.9479
40.4576
40.4662
41.3019
40.4322
40.8286
41.4536
41.6441
42.3842
42.1889
41.9201
40.6033
41.5266
42.151
41.5754
41.0551
41.1365
41.9337
42.5562
42.1603
40.4707
39.9038
40.4496
39.9181
40.3566
40.0447
41.22
41.6498
41.4291
40.4692
35.8311
39.885
41.4265
36.9672
33.1292
30.2695
28.6721
27.9962
29.6467
32.292
35.21
39.1081
39.6985
41.4591
41.5887
41.649
40.6299
41.4691
41.8075
41.3936
41.6504
41.5232
41.0647
41.9459
41.6009
41.3932
40.8512
41.4919
41.1713
41.6547
42.0049
40.1758
35.9864
39.1868
36.1685
39.1913
39.1432
39.1793
38.8058
38.6499
41.3999
38.1328
38.1303
41.5763
41.8449
41.4793
41.681
41.6745
41.3324
41.7843
41.8886
41.4536
41.3263
41.5659
41.6144
41.5391
41.052
41.3874
39.7751
39.6715
39.4515
40.3695
41.2788
41.8186
41.6374
41.2003
40.8064
41.4506
41.6884
42.1379
42.2266
41.5212
40.998
41.4016
41.1082
41.666
41.4371
41.7637
41.997
41.463
41.1423
41.6736
41.6465
41.205
41.127
41.2295
42.0083
41.9151
41.2254
41.2051
41.7245
42.0681
42.1591
43.0471
41.0843
41.3038
40.8245
40.7178
39.3463
39.5228
39.7997
39.3954
39.4449
39.053
39.8861
40.3486
39.9957
40.047
39.369
39.5329
39.2415
38.9285
38.4211
38.7448
39.4764
38.8738
39.5677
40.812
39.9424
39.3544
39.9744
39.1431
40.3056
40.9464
41.8915
39.7502
41.0768
41.1134
40.573
39.7506
40.3679
41.1299
40.0789
40.8169
40.7662
40.482
40.8079
40.4985
40.5745
40.469
40.6231
39.8874
40.4041
39.5494
38.9558
40.1304
39.7867
40.5385
40.0375
39.4295
41.0388
40.6378
39.3662
39.2438
41.6262
40.4178
40.4786
40.0776
40.0521
41.8146
40.9836
41.4875
41.1422
41.3848
40.8072
44.776
42.0202
42.9426
41.0495
41.5653
43.197
40.0417
41.7392
43.0298
40.2219
42.9504
42.9315
40.7404
40.1777
43.576
41.1563
44.1517
40.8937
42.0419
42.5694
42.3375
42.1991
43.0272
42.055
40.0757
42.5425
42.5385
43.2999
42.8806
39.1018
43.1315
42.3921
42.2675
42.7989
43.2682
41.8192
42.918
42.628
42.8696
42.234
42.5501
42.5962
42.3795
42.2613
42.2429
41.7759
42.2839
42.3964
41.8724
44.1426
44.4221
42.8156
44.162
44.7784
44.6427
44.3218
43.9416
45.5371
44.8232
44.059
44.5053
45.695
45.7005
48.5708
49.6834
49.4719
50.3783
52.9607
54.0869
55.8004
56.5812
56.8506
56.0862
57.8601
60.386
60.4045
58.1985
60.1364
59.866
55.2092
54.9017
49.682
54.3361
54.0904
54.1909
59.6889
58.5373
58.9304
59.5054
59.9543
60.009
60.0416
59.1225
58.2078
58.6978
59.3624
59.6341
58.2107
60.665
59.5562
58.9689
60.7214
61.793
60.9107
62.1814
61.4208
62.7633
62.1223
62.8509
62.7982
63.3394
63.8267
62.4698
63.0392
63.1478
62.7188
63.66
62.0525
62.8482
63.1598
62.6884
56.7386
62.5564
63.5014
63.2408
62.7633
62.4637
61.7751
62.7756
62.4945
62.0488
62.9009
62.6313
61.8527
62.6001
61.9333
63.0575
62.5062
61.9624
60.8956
60.0901
61.1778
60.6063
60.4307
60.1751
62.2219
59.8263
61.6591
61.2501
60.7525
62.4376
61.2409
61.6434
61.1044
61.5581
60.7286
60.8174
61.1949
61.2792
60.6464
57.731
60.4393
60.7579
59.8983
60.3178
61.0605
60.8276
60.1027
60.3805
59.404
60.344
60.267
60.0827
60.751
60.5384
59.6808
60.761
59.6964
60.5155
60.1161
60.3971
60.5761
58.5488
60.5338
59.3798
58.9768
59.891
60.5759
58.575
60.1045
59.6876
57.8777
60.0979
57.882
57.9357
58.2225
57.6006
56.7953
56.8632
51.6514
55.9089
55.2322
53.8297
53.384
53.1167
53.6671
53.5169
54.6896
54.3124
54.6831
55.1666
56.8263
54.9053
55.4816
55.6595
55.7928
57.5033
56.7086
55.542
56.0405
56.3181
55.7768
55.0276
56.5806
55.5407
54.9701
54.7612
55.3304
55.3637
55.2507
54.9567
55.3977
54.7934
55.1672
54.0021
54.3732
53.8302
57.0192
55.0252
52.3815
54.4107
54.3732
56.41
55.1036
56.7269
56.9509
55.1949
53.4107
55.1795
55.4527
54.3585
54.4387
54.7746
55.1982
54.6457
54.9406
[truncated: 341 more rows]
