# Supplementary material for: Forecasting regional carbon prices in china with a hybrid model based on quadratic decomposition and comprehensive feature screening
Source: PLoS One. 2025 Jun 30;20(6):e0326926. doi: 10.1371/journal.pone.0326926 (PMC12208498; doi:10.1371/journal.pone.0326926)
Supplement: S1 Data — (ZIP) [file pone.0326926.s001.zip › supplementary information/supplementary information/Original Data and Data Description/SH Data/SH After the second decomposition of VMD.xlsx]

## Sheet: Sheet1
data	IMF_1	IMF_2	IMF_3	IMF_4	IMF_5	IMF_6	IMF_7	IMF_8
39.4	42.0152	-2.86472	0.0753444	-0.403192	-0.191193	-0.123968	-0.323331	0.758962
39.3	42.0188	-2.85867	0.0710462	-0.249638	0.391354	0.350556	0.149807	0.190859
38.9	42.0053	-2.86808	0.0381689	-0.0277115	-0.236485	-0.463307	0.406392	-0.546409
39	42.0086	-2.85793	0.0198988	0.236129	-0.0619864	0.429384	0.126638	-0.837456
39	41.9905	-2.86729	-0.0257697	0.395708	0.180536	-0.248214	-0.448526	-0.506131
39.2	41.9904	-2.8557	-0.0476344	0.45302	-0.0187582	-0.0384382	-0.349909	0.246458
40.1	41.9895	-2.84238	-0.0661767	0.351347	-0.212048	0.347321	0.33789	0.805038
39.8	41.9772	-2.83865	-0.0942959	0.095889	0.177333	-0.600304	0.527457	0.696779
39.8	41.9685	-2.82923	-0.112551	-0.20765	0.175631	0.745463	-0.110379	0.0428467
36	41.9328	-2.84525	-0.152123	-0.485339	-0.447308	-0.7258	-0.652756	-0.653248
38	41.9281	-2.82679	-0.137446	-0.535327	0.323548	0.543317	-0.0487223	-0.722831
39	41.9185	-2.81078	-0.111506	-0.389519	0.0392138	-0.279784	0.586361	-0.215787
39.5	41.8957	-2.80622	-0.0881498	-0.118129	-0.322186	0.0185881	0.19565	0.386006
39.5	41.8734	-2.7991	-0.0520666	0.207171	0.383586	0.195686	-0.423093	0.628786
39.5	41.8334	-2.80783	-0.0242772	0.455055	-0.212171	-0.315214	-0.295113	0.348109
39.4	41.8057	-2.80148	0.0319591	0.590763	-0.0617612	0.3304	0.300613	-0.127904
39.6	41.7676	-2.80318	0.0880271	0.530433	0.260017	-0.264329	0.28716	-0.439311
39.1	41.7226	-2.80914	0.146267	0.292773	-0.261023	0.165539	-0.165459	-0.366901
39.1	41.6848	-2.80495	0.220416	-0.0304329	0.0923778	-0.0774286	-0.210856	-0.0013714
38.8	41.6131	-2.83243	0.259375	-0.39331	0.109237	0.0406364	0.0246005	0.270223
38.8	41.5437	-2.85365	0.309526	-0.603702	-0.117872	-0.0241739	0.205164	0.31744
39	41.4837	-2.85997	0.384353	-0.557843	-0.00962828	0.0125247	0.114834	0.18553
39	41.4413	-2.84287	0.488727	-0.269113	0.00768012	-0.0376743	-0.197658	-0.0266144
38.9	41.3815	-2.83796	0.572127	0.089477	0.0746339	0.0948016	-0.329524	-0.271292
38.9	41.3378	-2.81085	0.664623	0.421102	0.0388831	-0.147009	0.186184	-0.344415
39.8	41.2961	-2.77577	0.737612	0.569193	-0.36135	0.1345	0.498266	-0.206323
39.8	41.2386	-2.7516	0.755432	0.438204	0.413581	-0.0310185	-0.144521	0.0220938
39.2	41.1657	-2.73761	0.712018	0.0886887	0.178377	-0.127307	-0.597908	0.264638
39.4	41.0807	-2.72944	0.6143	-0.305981	-0.86071	0.34421	0.107058	0.440098
39.5	41.0284	-2.68007	0.522583	-0.491979	0.77242	-0.590114	0.774603	0.476942
39.5	40.9918	-2.60734	0.412017	-0.430832	0.115465	0.726861	-0.142948	0.142102
35	40.8799	-2.60473	0.174764	-0.282947	-1.05913	-0.634156	-1.10599	-0.612938
39.5	40.83	-2.53033	-0.0117601	0.110907	1.378	0.356291	0.396821	-0.923619
38.1	40.7509	-2.47752	-0.245716	0.463891	-0.814084	-0.0512979	1.30002	-0.589795
38.1	40.6478	-2.44004	-0.505826	0.64084	-0.415831	-0.0864975	-0.43482	0.291632
38.9	40.598	-2.33763	-0.680247	0.679302	1.69019	-0.0583524	-1.49163	1.22689
38.5	40.5057	-2.26791	-0.870141	0.392838	-2.08236	0.479314	0.19656	1.28007
38.5	40.4572	-2.14176	-0.960836	-0.0200566	0.890657	-1.09348	1.82505	0.328334
38.5	40.3861	-2.02677	-1.02367	-0.530218	1.35247	1.73604	0.0311475	-1.1307
28	40.312	-1.90099	-1.02185	-0.907459	-2.75474	-2.15155	-2.0011	-1.88706
39.5	40.3995	-1.59526	-0.763724	-0.786208	1.76276	2.04441	-0.260277	-1.00992
39.6	40.4113	-1.35562	-0.571628	-0.636164	0.536572	-1.50552	1.47185	0.377596
40	40.4272	-1.10267	-0.387625	-0.432611	-1.90535	0.77515	0.656904	1.38904
40	40.4492	-0.83516	-0.230844	-0.197904	1.46195	-0.0474558	-0.846293	1.43782
40	40.4294	-0.602986	-0.17403	0.00188033	-0.0806241	-0.497243	-0.826331	0.556101
40	40.4537	-0.31801	-0.118241	0.337634	-0.797558	0.771295	0.354002	-0.475068
40.1	40.4657	-0.0389399	-0.134177	0.689375	0.660744	-0.785975	0.634755	-1.12298
40.5	40.488	0.256252	-0.197087	0.989726	-0.191438	0.571393	0.0651852	-1.10139
41	40.4827	0.527435	-0.346198	1.0593	0.006599	-0.204417	-0.349162	-0.580438
41	40.4438	0.76858	-0.564888	0.837053	0.183091	-0.118645	-0.214515	0.236364
42.8	40.4637	1.07509	-0.71026	0.485592	-0.528595	0.274859	0.179882	1.18991
43	40.4786	1.38115	-0.835311	-0.0689052	0.42827	-0.300075	-0.00550168	1.50833
41	40.4934	1.69029	-0.920305	-0.747873	0.370759	0.218357	-0.0927728	0.770378
39.6	40.4731	1.96596	-0.986122	-1.4212	-1.10908	-0.0103273	0.311694	-0.691072
39.1	40.482	2.27497	-0.930807	-1.73785	0.89973	-0.2692	0.287213	-1.77663
38.9	40.5125	2.60982	-0.747693	-1.5347	0.276613	0.517634	-0.623531	-1.64309
39	40.5802	2.9857	-0.421086	-0.794907	-1.46276	-0.697609	-0.695351	-0.292197
48	40.7141	3.43015	0.0545342	0.291746	1.26325	0.650717	0.662293	1.31487
48	40.7875	3.8091	0.478375	1.15387	0.155002	-0.388122	0.871501	1.72772
48	40.8301	4.1508	0.848069	1.57539	-1.19732	0.0862822	-0.363343	0.813102
48	40.8815	4.49483	1.1877	1.54763	0.988771	0.177163	-0.840119	-0.467508
48	40.9109	4.80888	1.44015	1.09349	-0.0207632	-0.348828	0.0141121	-1.15256
48	40.9488	5.12289	1.62375	0.431957	-0.631752	0.404908	0.751863	-0.838881
48	40.9512	5.39079	1.67513	-0.289969	0.512075	-0.327816	0.235028	-0.0412253
48	40.9463	5.64123	1.62865	-0.817321	0.0410105	0.181787	-0.463065	0.580092
48	40.9398	5.87994	1.5012	-1.00792	-0.319875	-0.012648	-0.352505	0.635685
48	40.9225	6.09782	1.29708	-0.868014	0.132515	-0.119437	0.144764	0.250197
48	40.9323	6.33362	1.07798	-0.450905	0.134294	0.166209	0.382917	-0.0925738
48	40.9369	6.55354	0.817365	-0.00716299	-0.186534	-0.154866	0.0444219	-0.2341
48	40.9277	6.74804	0.517198	0.270151	0.0533702	0.128163	-0.310406	-0.228944
48	40.9166	6.92946	0.210287	0.333706	0.113852	-0.0851575	-0.129412	-0.161761
48	40.9169	7.11154	-0.0683485	0.24829	-0.14267	0.0318782	0.211249	-0.0903543
48	40.939	7.30485	-0.293771	0.124643	-0.0105928	-0.00504527	0.153478	0.00350523
48	40.9714	7.4965	-0.477114	0.0284052	0.0914434	-0.0176515	-0.195887	0.0870494
48	41.0127	7.68381	-0.624766	-0.00112157	-0.0165871	0.0234995	-0.198807	0.138053
48	41.0436	7.84558	-0.767419	0.00382166	-0.101288	-0.0158288	0.13673	0.102601
48	41.0657	7.98208	-0.908706	0.0233832	0.118146	0.023544	0.272778	0.020291
48	41.0849	8.09861	-1.04294	0.0409872	0.0365992	-0.0521365	-0.0289169	-0.0441852
48	41.0875	8.18034	-1.18442	0.0168392	-0.205142	0.117428	-0.312364	-0.0739431
48	41.0936	8.24743	-1.30261	-0.0146299	0.223721	-0.196656	-0.0351809	-0.0247794
48	41.1	8.29608	-1.39448	-0.0503582	-0.0507729	0.254258	0.304331	0.0361775
48	41.0945	8.31324	-1.46724	-0.0963558	-0.202555	-0.257632	0.0843031	0.0225644
48	41.0991	8.32056	-1.48768	-0.10265	0.34953	0.193807	-0.24493	-0.0141126
48	41.0822	8.28485	-1.48721	-0.108878	-0.262998	-0.0721973	-0.178353	-0.0756579
48	41.0592	8.22116	-1.44049	-0.0787748	-0.00654121	-0.0606982	0.225191	-0.0510271
48	41.0136	8.11188	-1.35921	-0.0267115	0.308197	0.175762	0.255028	0.0526831
48	40.927	7.93781	-1.25364	0.0365081	-0.368875	-0.197019	-0.142538	0.158467
48	40.8238	7.72473	-1.07616	0.176213	0.221159	0.153222	-0.177217	0.2585
48	40.6877	7.45725	-0.826106	0.366886	0.0863515	-0.0318236	0.112767	0.244393
48	40.5385	7.15784	-0.459633	0.602097	-0.302038	-0.0947514	0.199621	0.116278
48	40.4122	6.86538	0.0764431	0.837139	0.307668	0.176325	-0.0509403	-0.0696147
48	40.2881	6.56042	0.749022	0.880833	-0.191231	-0.21526	-0.294653	-0.317297
48	40.1873	6.26528	1.55243	0.61767	-0.0538571	0.173892	-0.0768815	-0.500644
48	40.0604	5.92931	2.3803	-0.0666262	0.287489	-0.0604543	0.256961	-0.500556
48	39.909	5.55509	3.18345	-1.00308	-0.25241	-0.0583682	0.277419	-0.117475
48	39.7621	5.17461	3.95075	-1.79417	0.0559396	0.203768	-0.023774	0.638125
48	39.6756	4.84634	4.69059	-2.0191	0.102987	-0.428223	-0.375624	1.29357
48	39.5612	4.47956	5.22443	-1.66524	-0.411127	0.625358	-0.562515	0.892846
48	39.4213	4.07645	5.48857	-0.759274	0.739709	-0.653667	0.345675	-0.52081
48	39.2758	3.65786	5.45959	0.532525	-0.395663	0.471508	1.24376	-1.84633
48	39.0805	3.17969	5.06043	1.80765	-0.710557	-0.025695	-0.00289536	-1.85519
48	38.9128	2.72319	4.38253	2.79991	1.69384	-0.631079	-1.68391	-0.119285
48	38.7062	2.22127	3.36157	3.04129	-1.33081	1.38195	-0.703887	2.06788
48	38.472	1.68675	2.04865	2.37223	-0.496254	-2.03886	1.98375	2.90492
48	38.1939	1.10478	0.48885	0.884913	2.34484	2.46798	1.60954	1.43758
29	37.7865	0.392874	-1.30967	-1.07349	-2.04142	-2.35677	-1.81287	-1.41291
29	37.5158	-0.16856	-2.8891	-2.4207	-0.125359	1.70982	-1.94304	-2.90723
29	37.2944	-0.664221	-4.24051	-2.8849	1.65614	-0.867197	0.981405	-2.11132
29	37.1019	-1.11337	-5.31665	-2.48929	-1.39859	-0.0208603	1.83718	0.0561604
29	36.9464	-1.50651	-6.05769	-1.48758	0.0880556	0.756272	-0.26942	1.82069
29	36.7721	-1.89944	-6.49753	-0.358029	0.747998	-1.20452	-1.56449	1.91078
29	36.6727	-2.19422	-6.50911	0.69015	-0.509597	1.28134	-0.15952	0.686217
29	36.5894	-2.4503	-6.17696	1.30034	-0.244048	-1.07853	0.943854	-0.798309
29	36.5431	-2.64669	-5.51842	1.40507	0.41532	0.655912	0.28556	-1.44683
29	36.5366	-2.7814	-4.59542	1.0788	0.0428103	-0.195237	-0.403994	-1.01326
29	36.4855	-2.94236	-3.58556	0.403445	-0.444867	-0.178952	-0.317351	-0.211696
31.4	36.4633	-3.05425	-2.47209	-0.192599	0.384022	0.453268	0.144623	0.52267
32	36.458	-3.12966	-1.33793	-0.482894	-0.0282894	-0.662587	0.119496	0.845442
33	36.4738	-3.16548	-0.251552	-0.416863	-0.329719	0.767775	-0.0616749	0.69908
34	36.4675	-3.20779	0.669797	-0.188327	0.365396	-0.766562	0.063036	0.2107
34.4	36.4396	-3.25702	1.38183	0.0197982	0.000947255	0.706179	0.129846	-0.321047
34.7	36.3885	-3.31461	1.86748	0.0815938	-0.312691	-0.552233	-0.115309	-0.579872
34.9	36.3572	-3.33546	2.1856	0.0323243	0.307678	0.328461	-0.147565	-0.404377
35	36.3403	-3.32472	2.34881	-0.103691	-0.117584	-0.102644	0.0875868	-0.0320915
35.1	36.3434	-3.27659	2.38831	-0.250839	-0.113005	-0.107644	0.127179	0.218169
35.1	36.3654	-3.19283	2.33042	-0.337201	0.228097	0.245931	-0.127002	0.189424
35.5	36.4002	-3.08051	2.19666	-0.321083	-0.242569	-0.30599	-0.164291	0.00519871
35.5	36.4652	-2.92327	2.03344	-0.172936	0.112326	0.248161	0.12461	-0.0976463
35.3	36.5219	-2.76275	1.81489	-0.00413095	0.0574785	-0.106914	0.119033	-0.0820906
35.5	36.5759	-2.5952	1.56776	0.139885	-0.152907	-0.0608904	-0.112951	0.00794704
35.7	36.6337	-2.41575	1.31921	0.233792	0.160765	0.204882	-0.0535489	0.0842745
35.8	36.6672	-2.25487	1.05306	0.225932	-0.106012	-0.276131	0.101524	0.0265954
35.8	36.7023	-2.08747	0.81639	0.185555	0.0541131	0.275252	0.0787022	-0.045021
35.8	36.7144	-1.93997	0.594169	0.11994	0.0285701	-0.19656	-0.119005	-0.0554379
35.8	36.7245	-1.79181	0.422352	0.101682	-0.0978743	0.0818864	-0.0415468	0.0744883
35.8	36.7266	-1.65012	0.299321	0.128996	0.100362	0.0316202	0.143903	0.218913
35.8	36.7045	-1.53208	0.206752	0.152499	-0.00732744	-0.092223	0.0168538	0.178372
35.8	36.6811	-1.41474	0.171048	0.177051	-0.0341401	0.11039	-0.0928913	-0.00886603
35.8	36.652	-1.30291	0.181111	0.157597	-0.0234183	-0.0969633	0.000106564	-0.225422
35.8	36.6182	-1.19593	0.226643	0.0668099	0.0744869	0.0741907	0.0725818	-0.290101
35.6	36.5862	-1.08756	0.298885	-0.087577	0.000795459	-0.0632218	-0.0303631	-0.127093
35.8	36.5416	-0.993111	0.361021	-0.293419	-0.154149	0.0853324	-0.0829356	0.145985
35.8	36.4953	-0.902278	0.405038	-0.465032	0.205374	-0.147175	0.082266	0.343028
35.8	36.4169	-0.846248	0.379688	-0.554547	-0.0236524	0.27261	0.105036	0.274174
35.8	36.3512	-0.778926	0.330059	-0.408612	-0.144964	-0.413507	0.00845765	0.0834108
35.8	36.2831	-0.715934	0.231393	-0.0516059	0.0414237	0.494015	-0.179149	-0.14925
35.5	36.1957	-0.67482	0.0597577	0.395202	0.18133	-0.450507	-0.141552	-0.330752
35.8	36.116	-0.627914	-0.149411	0.824427	-0.101868	0.27087	0.267994	-0.298696
35.8	36.0066	-0.613567	-0.430797	1.01856	-0.316958	0.0420422	0.276101	-0.0883403
35.1	35.9023	-0.595658	-0.724468	0.933671	0.631487	-0.421622	-0.207631	0.256816
35.14	35.7881	-0.588947	-1.02471	0.537643	-0.312333	0.797779	-0.430553	0.499399
32.8	35.6706	-0.585727	-1.29655	-0.0646097	-0.494376	-1.0755	0.124939	0.44896
35.8	35.5833	-0.551467	-1.47704	-0.663447	0.974994	1.1523	0.574193	0.0899552
30	35.4544	-0.559344	-1.63201	-1.19012	-0.580259	-0.986722	-0.114296	-0.523299
30.8	35.3633	-0.526986	-1.64618	-1.34076	-0.287618	0.63897	-0.527342	-0.786609
32	35.2997	-0.464651	-1.52294	-1.06456	0.729966	-0.256586	-0.0159107	-0.468652
33.2	35.2361	-0.401238	-1.30359	-0.49457	-0.521186	-0.0971708	0.346865	0.160856
34.2	35.1922	-0.317624	-0.98287	0.212704	0.0235217	0.352802	0.0885662	0.671147
35.6	35.1259	-0.258321	-0.635241	0.776559	0.280001	-0.477368	-0.21948	0.652217
35.4	35.0643	-0.196219	-0.25246	1.08507	-0.239056	0.486436	-0.0233501	0.187716
36.2	34.9895	-0.150514	0.120456	1.05301	0.0894638	-0.403517	0.114774	-0.368256
35.8	34.8986	-0.124571	0.459599	0.728458	0.000365017	0.291276	-0.063253	-0.609816
35.9	34.8162	-0.0935586	0.777187	0.281223	-0.0303062	-0.188501	-0.000875385	-0.339618
35.7	34.7068	-0.0943073	1.01575	-0.195531	0.0684551	0.116257	0.125158	0.12345
35.3	34.5767	-0.120469	1.1756	-0.550036	-0.0472555	-0.0339412	0.016021	0.446819
35.4	34.4374	-0.159615	1.27407	-0.662979	0.0176146	-0.0400943	-0.128265	0.474159
35.2	34.2949	-0.204688	1.32596	-0.516797	0.0113544	0.102037	-0.034847	0.234318
34.8	34.1436	-0.260994	1.33358	-0.20583	-0.0459079	-0.139908	0.136137	-0.107675
34.6	33.9915	-0.319496	1.3166	0.143015	0.0883076	0.154249	0.0668103	-0.360249
34.3	33.8328	-0.385199	1.27868	0.383938	-0.0759249	-0.1371	-0.125337	-0.398645
34.3	33.6813	-0.443531	1.24353	0.448005	-0.0194079	0.0853319	-0.0950483	-0.213987
34.3	33.5188	-0.512226	1.19431	0.29563	0.107629	-0.00789856	0.0833294	0.064904
34.4	33.3488	-0.587068	1.13862	0.0118624	-0.0602365	-0.0650985	0.134869	0.309144
33.9	33.1833	-0.654243	1.09593	-0.241764	-0.0414647	0.139984	0.0288188	0.450326
33.8	33.0493	-0.684921	1.09603	-0.311665	0.0539091	-0.243725	-0.138412	0.402562
33.3	32.9218	-0.704557	1.0955	-0.221475	-0.0825182	0.328624	-0.263394	0.0106478
32.9	32.8159	-0.697802	1.09025	-0.0240214	0.127442	-0.383524	0.0411199	-0.563093
32.5	32.7118	-0.686066	1.02839	0.121769	-0.14352	0.353349	0.388028	-0.959468
32.2	32.5676	-0.713038	0.836071	0.0631083	-0.00752978	-0.198893	0.0903015	-0.799943
32.1	32.4078	-0.753085	0.537767	-0.117143	0.437904	0.0037441	-0.311182	0.127476
32.65	32.2675	-0.769072	0.183194	-0.239979	-0.629659	0.193838	-0.113412	1.39852
32.65	32.1361	-0.77121	-0.231397	-0.226173	0.0136942	-0.411142	0.125455	1.90192
32.65	31.9933	-0.780927	-0.721641	-0.0882219	0.925829	0.61119	-0.000885957	0.861966
26.6	31.7995	-0.837989	-1.30883	0.103427	-1.00387	-0.691796	0.0360275	-1.24342
27.9	31.6457	-0.847235	-1.84187	0.45598	0.0384205	0.677213	0.447888	-2.59358
26.7	31.5143	-0.825187	-2.30214	0.80723	0.919707	-0.678854	-0.17558	-1.99613
28.2	31.3848	-0.792579	-2.68441	0.926164	-0.959825	0.731083	-1.05091	0.249052
29.8	31.302	-0.703475	-2.91242	0.726646	0.112284	-0.871548	0.0726245	2.5586
34.4	31.2054	-0.621273	-3.04988	0.0621427	0.587907	1.01074	1.46848	2.94275
26.3	31.0478	-0.594342	-3.13856	-0.95573	-0.447414	-1.00595	0.278647	0.886018
23	30.9225	-0.5249	-3.03796	-1.76751	0.142408	0.895315	-1.47859	-1.83331
21	30.8605	-0.379265	-2.69188	-1.93806	-0.303418	-0.762309	-0.745808	-3.03338
27.3	30.8904	-0.128966	-2.08643	-1.33049	0.222999	0.465168	1.12786	-1.91268
29.9	30.896	0.103358	-1.41293	-0.352185	0.305894	-0.0878332	0.73198	0.252977
31.8	30.8859	0.32371	-0.715639	0.664377	-0.676366	-0.220475	-0.645182	1.90607
35.11	30.8964	0.567503	0.00228774	1.45562	0.374497	0.375937	-0.462545	2.15133
35.3	30.8737	0.7776	0.631134	1.70711	0.342736	-0.355906	0.223467	1.02163
32.7	30.8396	0.975056	1.16371	1.41794	-0.624446	0.236848	0.144961	-0.478356
33.1	30.8225	1.18776	1.60992	0.771612	0.173258	-0.0837369	0.0760285	-1.31172
33	30.7707	1.36134	1.88986	-0.0782149	0.373314	-0.0773275	0.168187	-1.31404
32.3	30.6851	1.49596	2.00324	-0.83656	-0.24321	0.295963	-0.0901506	-0.71559
31.9	30.5955	1.62294	2.00673	-1.18516	-0.20457	-0.4985	-0.359295	0.186087
35.1	30.5545	1.79648	1.98624	-0.957213	0.21163	0.596012	0.0180828	1.05019
35.1	30.5158	1.96792	1.89818	-0.396795	0.0984569	-0.637523	0.315326	1.29544
35	30.448	2.10314	1.71309	0.144653	-0.202643	0.648571	0.00907088	0.672605
34	30.3476	2.19771	1.44832	0.431579	0.0196254	-0.557053	-0.140632	-0.386325
33.8	30.2573	2.29565	1.18438	0.451726	0.260355	0.364756	0.139874	-1.09962
32.9	30.1428	2.36212	0.909738	0.21741	-0.319189	-0.0849267	-0.0197783	-1.06827
32.6	30.0494	2.44382	0.703556	-0.0354581	0.105506	-0.225171	-0.269946	-0.283802
33.7	29.9749	2.53816	0.575489	-0.158455	0.120104	0.454305	0.0193525	0.645484
33.7	29.875	2.5985	0.470456	-0.153429	-0.272188	-0.558144	0.317277	0.966808
33.7	29.7659	2.64076	0.403099	0.00581141	0.389466	0.55945	0.104129	0.564938
32.1	29.6351	2.65205	0.353907	0.239269	-0.27683	-0.448749	-0.295225	-0.127173
32.1	29.5018	2.65204	0.339145	0.470564	-0.132161	0.263694	-0.176175	-0.519885
33	29.3555	2.6301	0.335889	0.561962	0.571287	-0.0468539	0.234016	-0.42516
32	29.1756	2.56546	0.310137	0.413126	-0.543665	-0.118917	0.248062	-0.0891857
32.2	28.9995	2.49768	0.301986	0.113335	0.0266458	0.22781	-0.0269823	0.226718
31.8	28.8109	2.41119	0.287659	-0.262225	0.540201	-0.277338	-0.283594	0.27637
31	28.6265	2.32472	0.28284	-0.554121	-0.599073	0.294506	-0.145563	0.132032
31	28.4741	2.26764	0.311433	-0.622124	0.0552743	-0.324549	0.252214	0.0111381
31.1	28.32	2.20549	0.314136	-0.517328	0.446089	0.324075	0.15941	-0.108256
29.6	28.1461	2.11967	0.251102	-0.318398	-0.393904	-0.252999	-0.210072	-0.233796
30.2	27.9735	2.03247	0.138781	-0.0457092	0.0249304	0.133657	-0.0730281	-0.228233
30.2	27.7981	1.94032	-0.0301774	0.234761	0.178645	0.0132528	0.210146	-0.040675
29.5	27.6238	1.84801	-0.248653	0.466473	-0.0937468	-0.16915	-0.0127627	0.233708
30	27.448	1.75354	-0.512368	0.590732	-0.00855026	0.313211	-0.272019	0.386488
28.5	27.2672	1.65401	-0.812193	0.571319	-0.0720062	-0.41536	0.0850826	0.274736
28.5	27.0907	1.5597	-1.11881	0.422555	0.183939	0.448721	0.386187	-0.0642482
25.4	26.894	1.44676	-1.43658	0.145588	-0.0477233	-0.382695	-0.120001	-0.430839
25.4	26.7207	1.3613	-1.68388	-0.119288	-0.210131	0.242096	-0.429445	-0.440333
25.4	26.5724	1.30622	-1.83421	-0.320079	0.181537	-0.111724	0.0492971	-0.0809384
25.5	26.4278	1.25985	-1.89929	-0.482038	0.0895019	0.0067166	0.378421	0.290075
25.2	26.295	1.23108	-1.86022	-0.585351	-0.240088	0.0580092	0.0205788	0.378065
25.15	26.179	1.22534	-1.70752	-0.605927	0.0384847	-0.0885578	-0.322889	0.148484
25.1	26.0907	1.25371	-1.43544	-0.51959	0.231988	0.0460939	-0.113984	-0.201174
25.1	26.0043	1.28928	-1.09212	-0.372026	-0.273324	0.0436436	0.166008	-0.435867
26.1	25.9344	1.34622	-0.683346	-0.146261	0.0294328	-0.157282	0.161791	-0.344946
27.3	25.8801	1.42283	-0.238808	0.133023	0.20761	0.231398	-0.0336495	0.0140296
28	25.8106	1.48617	0.173215	0.375772	-0.241829	-0.238921	-0.223233	0.311067
29	25.749	1.55937	0.554076	0.582092	0.146673	0.194409	-0.0305141	0.396338
29	25.6866	1.63251	0.871155	0.696968	-0.0373221	-0.123855	0.225936	0.217615
29	25.628	1.70964	1.11171	0.681321	-0.0909936	0.0479884	0.106157	-0.0901079
29	25.5659	1.78223	1.25309	0.489803	0.222391	7.46963e-05	-0.231163	-0.344214
28	25.4751	1.82357	1.26179	0.104884	-0.230527	0.0302945	-0.187765	-0.400274
28	25.4025	1.88174	1.20236	-0.30931	0.118115	-0.12421	0.335066	-0.100198
27.5	25.3128	1.92008	1.04559	-0.696366	0.0191658	0.226788	0.216547	0.285219
26.9	25.1979	1.93021	0.804068	-0.94013	-0.0964998	-0.243413	-0.375532	0.47461
27	25.1085	1.96493	0.569674	-0.852587	0.231924	0.147911	-0.173855	0.413783
27	25.0214	2.00078	0.342871	-0.468643	-0.420998	0.0309609	0.361289	0.0635393
27	24.9595	2.06078	0.169966	0.121764	0.302506	-0.292714	0.126369	-0.401135
27	24.8863	2.10673	0.0191274	0.656703	0.201987	0.579926	-0.483251	-0.753433
26.3	24.8122	2.14888	-0.0877577	0.965384	-0.63918	-0.801543	-0.0737608	-0.641426
30	24.7682	2.21839	-0.110662	0.97841	0.490733	0.863931	0.672353	0.0313596
27	24.6892	2.24751	-0.132333	0.578982	0.11056	-0.744682	-0.0299225	0.734446
27	24.6251	2.28683	-0.0984954	-0.0230876	-0.476622	0.504348	-0.777925	1.05079
27	24.5661	2.32563	-0.0305727	-0.631496	0.220991	-0.235868	0.00891006	0.654953
27	24.4789	2.32877	0.0172378	-1.08147	0.233036	0.00833677	0.866071	-0.35103
24.5	24.3817	2.31469	0.0586215	-1.15834	-0.1771	0.185381	0.170256	-1.22245
23.56	24.2869	2.29662	0.105796	-0.768957	-0.258832	-0.310338	-0.869684	-1.18954
26.6	24.2258	2.30632	0.186793	0.0131992	0.332518	0.305742	-0.385333	-0.159938
28.9	24.1396	2.28225	0.213512	0.801359	0.0740448	-0.215864	0.640722	0.970583
28.9	24.0108	2.20549	0.154563	1.27173	-0.355921	0.155744	0.608692	1.32837
28.9	23.8765	2.11461	0.06012	1.32378	0.241934	-0.125956	-0.177792	0.783773
26.4	23.7201	1.99369	-0.074438	0.935288	0.0993693	0.148313	-0.673992	-0.24102
23.94	23.5721	1.8753	-0.193226	0.299957	-0.211852	-0.19657	-0.222275	-0.964942
24.1	23.4398	1.7681	-0.270331	-0.361318	-0.0303964	0.227271	0.550912	-0.950548
23.8	23.3173	1.6662	-0.305059	-0.875318	0.177933	-0.256237	0.497756	-0.38347
23.8	23.1867	1.55117	-0.316819	-1.14899	0.0227497	0.271795	-0.364558	0.221507
22.5	23.0398	1.4152	-0.311502	-1.13061	-0.255482	-0.225395	-0.653578	0.551498
24	22.9097	1.29306	-0.244905	-0.774431	0.176987	0.107729	0.185506	0.636284
24.9	22.7866	1.17543	-0.129637	-0.198549	0.127882	0.0511572	0.694507	0.503551
23.9	22.6792	1.07123	0.0346033	0.429771	-0.318924	-0.245705	-0.00902407	0.157659
23.5	22.5726	0.965429	0.215067	0.893655	0.109256	0.438088	-0.7364	-0.397538
23.5	22.4786	0.869819	0.406085	1.06674	0.304079	-0.603932	-0.17606	-0.912092
23.5	22.3828	0.769194	0.568729	0.877774	-0.461141	0.70077	0.684639	-1.02251
23.5	22.2873	0.665313	0.684521	0.397861	0.114959	-0.69414	0.369511	-0.435598
23.5	22.1918	0.557192	0.73452	-0.211331	0.430196	0.553676	-0.601518	0.647633
23.5	22.0634	0.410777	0.668834	-0.784309	-0.594166	-0.251242	-0.547643	1.5176
23.5	21.9393	0.264587	0.534058	-1.04748	0.247852	-0.154553	0.581328	1.52481
23.5	21.8056	0.104802	0.322998	-0.911572	0.282026	0.592183	0.712591	0.419776
18.1	21.6428	-0.0878628	0.0307997	-0.433828	-0.528045	-0.963177	-0.509998	-1.24212
19.6	21.4927	-0.269187	-0.263059	0.304012	0.419297	1.24208	-0.75975	-2.19785
19.6	21.3635	-0.429267	-0.518991	1.05203	-0.0961733	-1.4226	0.413522	-1.58253
23.3	21.2537	-0.569501	-0.720546	1.4869	-0.393533	1.42245	0.698794	0.268487
21.6	21.1199	-0.734311	-0.905447	1.31717	0.701111	-1.20764	-0.435965	1.99747
21.6	21.0092	-0.875364	-1.00459	0.61007	-0.339123	0.810644	-0.55632	2.41876
19	20.8878	-1.02688	-1.04881	-0.469943	-0.62533	-0.312716	0.447475	1.07393
17.9	20.7629	-1.18113	-1.02423	-1.53044	1.28635	-0.191802	0.497044	-1.15606
12.5	20.635	-1.33662	-0.92431	-2.14216	-0.675943	0.646337	-0.490633	-2.65828
12.5	20.5471	-1.44818	-0.697185	-1.94784	-0.882119	-0.987627	-0.409418	-2.17627
20	20.5255	-1.48949	-0.334682	-0.946908	1.68309	1.02914	0.42633	-0.0718856
19.9	20.4445	-1.59163	-0.0279668	0.311405	-0.902719	-0.755135	0.0643055	1.85913
21.8	20.3743	-1.68375	0.272896	1.49378	-0.559373	0.298081	-0.284363	2.38539
23.8	20.2952	-1.7871	0.516114	2.16936	1.29436	0.193144	0.286481	1.25956
19.9	20.1525	-1.9583	0.617763	2.0414	-0.784159	-0.545497	0.301281	-0.678167
18	20.0208	-2.11981	0.667659	1.30856	-0.0627322	0.739538	-0.389385	-1.84554
16.2	19.8658	-2.30552	0.636333	0.212782	0.410979	-0.753108	-0.457462	-1.52548
17.8	19.7421	-2.45871	0.600716	-0.793154	-0.314619	0.580946	0.492082	-0.124605
17.26	19.5957	-2.63405	0.507494	-1.48785	0.178685	-0.291572	0.553682	1.04776
15.5	19.4238	-2.83374	0.370281	-1.687	-0.0709459	0.0231059	-0.483741	1.17075
15.5	19.2939	-2.98689	0.293119	-1.25988	-0.0730474	0.149019	-0.539997	0.536131
16	19.1715	-3.1281	0.247006	-0.461861	0.141855	-0.262064	0.294907	-0.28595
16	19.0499	-3.26457	0.225196	0.363422	-0.117651	0.328957	0.480526	-0.707129
16	18.92	-3.40576	0.215999	0.898652	0.0192329	-0.370136	-0.167294	-0.591088
16	18.7661	-3.56695	0.203605	0.97726	0.140095	0.442859	-0.359125	-0.195283
16	18.6358	-3.69812	0.249662	0.727142	-0.1341	-0.538109	0.241612	0.255219
16	18.5163	-3.81142	0.33704	0.297688	-0.161223	0.595845	0.18275	0.452077
14.4	18.4173	-3.89651	0.465145	-0.104405	0.385783	-0.601451	-0.428493	0.334293
14.4	18.3411	-3.95157	0.613897	-0.345414	-0.22095	0.49105	-0.17456	0.0133862
14.4	18.247	-4.0193	0.706389	-0.450276	-0.341193	-0.260399	0.567744	-0.349057
14.4	18.1508	-4.084	0.737824	-0.412413	0.801124	-0.0537693	0.315416	-0.469527
13	18.0251	-4.17368	0.662996	-0.313221	-0.50308	0.443072	-0.665204	-0.245644
13	17.9189	-4.23748	0.538578	-0.116864	-0.380918	-0.828951	-0.39216	0.295837
16.75	17.8306	-4.27709	0.360748	0.0995238	0.915123	1.07415	0.653261	0.691323
13	17.6917	-4.36296	0.0504097	0.162544	-0.557597	-1.08687	0.39834	0.441506
13	17.5683	-4.42659	-0.294811	0.188928	-0.164817	0.906286	-0.45389	-0.165921
11.7	17.4462	-4.48138	-0.664602	0.200806	0.505463	-0.59282	-0.394159	-0.633762
11.7	17.3422	-4.50975	-1.01381	0.240547	-0.335494	0.187398	0.269894	-0.578399
11.7	17.2423	-4.52566	-1.33588	0.263903	-0.020434	0.222024	0.2603	-0.0979045
11.7	17.135	-4.54101	-1.6223	0.214804	0.200466	-0.551089	-0.16109	0.408746
11.7	17.0482	-4.52713	-1.81836	0.110998	-0.144536	0.73026	-0.0554367	0.594734
10.5	16.9416	-4.52514	-1.95323	-0.108663	-0.00616477	-0.732674	0.0862788	0.284183
10.5	16.8535	-4.49507	-1.96356	-0.331243	0.161565	0.590553	-0.0762649	-0.182495
9.5	16.7878	-4.4328	-1.83516	-0.482924	-0.274184	-0.38215	-0.130213	-0.431253
10	16.7402	-4.34298	-1.57782	-0.530791	0.140531	0.124707	0.106431	-0.372626
10.5	16.7013	-4.23619	-1.22005	-0.480284	0.172927	0.116046	0.161239	-0.154363
10.5	16.6518	-4.13311	-0.806676	-0.357476	-0.391118	-0.281183	-0.140018	0.0311907
12.7	16.6342	-3.99065	-0.312494	-0.102928	0.30609	0.332233	-0.149838	0.201944
13.6	16.6123	-3.84729	0.186184	0.17768	-0.0346672	-0.300483	0.0662724	0.266087
14.9	16.597	-3.69332	0.665808	0.428665	-0.227738	0.213206	0.13405	0.215
14.9	16.5724	-3.54651	1.07324	0.559743	0.316354	-0.108768	-0.0267401	0.040187
14.9	16.5215	-3.42552	1.36205	0.519597	-0.158114	0.0511398	-0.0900277	-0.194741
14.9	16.4699	-3.30466	1.54948	0.381641	-0.0505091	-0.0380423	0.10932	-0.275432
14.9	16.4014	-3.20078	1.61304	0.180065	0.161877	0.0744733	0.0655967	-0.149199
14.9	16.3294	-3.1002	1.57496	-0.00213712	-0.119768	-0.127528	-0.15695	0.128101
14.9	16.2617	-2.99503	1.45718	-0.117975	0.0144535	0.167434	-0.0669895	0.357342
14.9	16.1792	-2.90512	1.25343	-0.199939	0.0325968	-0.174218	0.173588	0.297818
14.9	16.0937	-2.81825	1.00049	-0.24185	0.0192477	0.160638	0.14139	-0.00372215
13.4	16.0067	-2.73269	0.726821	-0.250983	-0.0319472	-0.124449	-0.161655	-0.31222
13.4	15.9305	-2.63534	0.472676	-0.218588	-0.0669111	0.0653479	-0.202796	-0.361095
13.4	15.8637	-2.52797	0.255227	-0.164676	0.114738	-0.0157808	0.0811064	-0.137501
13.4	15.7948	-2.4227	0.0727275	-0.12248	-0.0200235	-0.0192103	0.20349	0.141238
13.4	15.7254	-2.31839	-0.0652989	-0.0833017	-0.120496	0.0446028	0.016383	0.27287
13.4	15.6607	-2.20985	-0.149202	-0.0186074	0.141366	-0.0651249	-0.163284	0.200887
13.4	15.5973	-2.10113	-0.186154	0.0770545	-0.0141097	0.0742518	-0.11553	0.0026499
13.4	15.5307	-1.99756	-0.19006	0.187475	-0.142764	-0.0728835	0.0772388	-0.172055
13.4	15.459	-1.90146	-0.173762	0.285888	0.175635	0.0709665	0.187907	-0.203867
13.4	15.3832	-1.81227	-0.148219	0.339994	-0.0250728	-0.0697311	0.0501149	-0.0831779
13.4	15.2918	-1.74223	-0.138151	0.305272	-0.167032	0.0849565	-0.20807	0.0775429
13.4	15.196	-1.67969	-0.137345	0.197896	0.249601	-0.0980812	-0.137937	0.197102
13.4	15.0936	-1.62688	-0.152831	0.0358336	-0.115027	0.104971	0.194867	0.201453
13.4	14.9869	-1.58118	-0.183947	-0.140358	-0.145366	-0.0911888	0.243825	0.0920733
12.1	14.8738	-1.54442	-0.232482	-0.288263	0.311367	0.0532568	-0.142086	-0.0775501
12.1	14.7497	-1.52082	-0.298812	-0.366349	-0.184454	0.0308885	-0.317443	-0.202256
12.1	14.6421	-1.48133	-0.342256	-0.301653	-0.115421	-0.156166	0.111211	-0.15339
13	14.5377	-1.43943	-0.374675	-0.139584	0.237574	0.272687	0.317869	-0.0186886
13	14.4249	-1.40675	-0.406999	0.0424858	-0.0842184	-0.342395	-0.0981202	0.0640729
13	14.3234	-1.36286	-0.411889	0.213403	-0.088948	0.350658	-0.281339	0.0940679
13	14.2201	-1.32097	-0.40242	0.298422	0.0342106	-0.305224	0.0656424	0.0700549
13	14.1238	-1.27206	-0.368031	0.281025	0.129167	0.208872	0.250611	0.0310869
12.36	14.0214	-1.22931	-0.324754	0.150219	-0.117625	-0.0753472	-0.0738484	-0.0230141
12.36	13.9223	-1.18317	-0.262153	-0.0299293	-0.103441	-0.0651782	-0.204517	-0.052122
12.36	13.8308	-1.12891	-0.176728	-0.186729	0.253131	0.17279	0.0939191	-0.0541272
12.36	13.7299	-1.08393	-0.0924044	-0.290702	-0.11895	-0.226234	0.146838	-0.070908
12.36	13.635	-1.03232	0.0065985	-0.279031	-0.150167	0.233677	-0.0930527	-0.039537
12.36	13.5513	-0.968576	0.122258	-0.149064	0.231004	-0.222341	-0.119535	0.0520857
13	13.4653	-0.906688	0.230546	0.0225256	-0.0713315	0.190942	0.060549	0.104893
13	13.375	-0.848913	0.321306	0.163383	-0.118188	-0.13468	0.103679	0.0697112
13	13.2821	-0.793511	0.391788	0.228545	0.159731	0.0675312	-0.0209	-0.0166779
13	13.1915	-0.735159	0.444993	0.210389	-0.0473003	-0.000519878	-0.0679087	-0.0740662
13	13.0992	-0.677842	0.474404	0.1195	-0.0817925	-0.0561069	-0.00764885	-0.0655406
13	13.0125	-0.613857	0.487851	0.00605315	0.111778	0.0942519	0.033975	0.00289126
13	12.9277	-0.546794	0.480495	-0.0933042	-0.0606789	-0.117514	0.000778738	0.0545248
12.5	12.8481	-0.473217	0.45546	-0.144973	-0.00942673	0.121842	-0.00685747	0.0398865
12.5	12.7685	-0.398602	0.406073	-0.148801	0.046549	-0.112533	0.00341987	-0.0375506
12.5	12.6913	-0.320356	0.336125	-0.109952	-0.0527055	0.0949404	-0.00802194	-0.0905478
12.5	12.6162	-0.23883	0.247326	-0.0492875	0.0416949	-0.0781632	-0.0242586	-0.0568802
12.5	12.5415	-0.155587	0.141166	0.0076099	-0.0127713	0.0688357	0.0185987	0.0545265
12.5	12.4737	-0.0639198	0.0299471	0.0536355	-0.0351522	-0.0731138	0.0511172	0.150505
12.5	12.412	0.0354078	-0.0828055	0.0756796	0.0593178	0.0829379	-0.0251819	0.128194
12.5	12.3586	0.144854	-0.190315	0.0722951	-0.0403098	-0.101913	-0.10116	-0.0352489
12.5	12.3236	0.274334	-0.279284	0.0542959	-0.0347452	0.111288	0.00657867	-0.215302
12.5	12.2994	0.415435	-0.361429	0.000469431	0.0505794	-0.135389	0.0881151	-0.291496
12.5	12.2824	0.563536	-0.446848	-0.0977839	-0.0130205	0.16312	-0.0230106	-0.193413
12.5	12.2648	0.7091	-0.551113	-0.232134	-0.0343774	-0.196754	-0.105698	0.0398548
12.5	12.2363	0.840474	-0.68944	-0.366305	0.0374277	0.233318	0.02282	0.26603
12.5	12.1808	0.940179	-0.875631	-0.439198	0.0344059	-0.235728	0.165282	0.354011
12.5	12.1065	1.01664	-1.08235	-0.341541	-0.00625603	0.235716	0.0753095	0.277984
12.5	12.0255	1.08311	-1.2664	-0.00149961	-0.0511009	-0.196102	-0.0921825	0.133804
12.5	11.9767	1.18046	-1.35366	0.569362	0.0204329	0.077451	-0.15467	-0.0434228
12.5	11.9414	1.2892	-1.35117	1.11741	-0.0192285	0.0826455	-0.10761	-0.318772
12.5	11.8985	1.38619	-1.28282	1.3212	0.00336803	-0.312967	0.054139	-0.653669
12.5	11.7889	1.41115	-1.20896	0.944107	0.107472	0.69689	0.290747	-0.752447
12.5	11.7497	1.50569	-0.95118	0.2722	0.073904	-1.15555	0.479135	0.0230463
12.5	11.7148	1.60239	-0.590716	-0.61535	-0.727245	1.46106	-0.578378	1.0876
12.5	11.6667	1.68264	-0.166312	-1.48333	0.972231	-1.45067	-1.1644	1.4643
12.5	11.6663	1.80811	0.368247	-1.9478	0.0589768	1.01422	0.626108	0.66954
12.5	11.5979	1.85918	0.842578	-1.97336	-1.82088	-0.143302	1.77272	-1.02861
12.5	11.5797	1.9572	1.36956	-1.27534	2.4934	-1.02324	-0.148691	-2.12841
12.5	11.5466	2.03569	1.84134	-0.0774077	-0.775186	2.26025	-2.4325	-1.63847
12.5	11.5539	2.15057	2.28763	1.36056	-2.26788	-3.32077	-0.533132	0.377085
30.3	11.6382	2.33615	2.69436	2.55494	3.47333	3.79041	2.69157	2.34363
18.3	11.5065	2.28836	2.65999	2.59057	-1.39592	-3.41783	0.966012	2.11541
16.5	11.3947	2.2501	2.46942	1.84012	-1.47896	2.5022	-1.9506	0.393142
14.6	11.2851	2.20594	2.13516	0.6118	2.3902	-1.33519	-1.25788	-1.30956
13.4	11.1643	2.14375	1.67329	-0.687268	-1.11354	0.152423	1.08539	-1.79606
12.1	11.0895	2.12281	1.1848	-1.58089	-0.553809	0.812728	1.25709	-0.882308
10.9	10.9558	2.03573	0.576918	-2.00822	0.984189	-1.41679	-0.470286	0.342049
12	10.8554	1.97804	-0.000406212	-1.76539	-0.26345	1.63979	-0.805296	1.0354
10.82	10.7293	1.89046	-0.575128	-1.06839	-0.324321	-1.52839	-0.0233283	0.807445
11.8	10.6137	1.81196	-1.06196	-0.109208	0.158131	1.22333	0.281606	0.183925
11.8	10.5805	1.81667	-1.34865	0.888716	0.14509	-0.939363	0.266853	-0.128874
11.8	10.5077	1.7785	-1.57979	1.38414	-0.186782	0.688378	-0.0636153	-0.362641
10.6	10.4064	1.70815	-1.74331	1.25451	0.128975	-0.386165	-0.178199	-0.558198
10.6	10.3131	1.64445	-1.78653	0.704834	-0.00598128	0.0620374	0.025295	-0.518853
10	10.2497	1.61094	-1.68405	0.0524018	-0.197267	0.217491	0.0140685	-0.14833
10.5	10.2025	1.59337	-1.46993	-0.460303	0.242481	-0.461616	-0.141264	0.395265
10.7	10.1626	1.58171	-1.18627	-0.695577	-0.0793271	0.620639	0.00381716	0.711709
10.9	10.0967	1.5409	-0.906244	-0.674754	-0.189763	-0.656933	0.278746	0.525273
10.9	10.0164	1.48272	-0.642416	-0.436012	0.425174	0.601265	0.112083	-0.03592
10	9.91499	1.40081	-0.417819	-0.0920186	-0.307386	-0.430813	-0.305614	-0.530748
10	9.83238	1.33737	-0.192656	0.292438	-0.132222	0.170169	-0.187025	-0.543037
11.8	9.7516	1.27555	0.00412032	0.549421	0.444542	0.104661	0.229917	-0.158016
11.8	9.65533	1.19807	0.145828	0.559137	-0.312992	-0.324484	0.21972	0.234661
11.8	9.57444	1.13747	0.270417	0.375693	-0.0659565	0.461863	-0.0720924	0.397135
10.6	9.4961	1.08155	0.366483	0.0595294	0.269511	-0.515317	-0.232103	0.258748
10.9	9.44279	1.05388	0.46287	-0.244401	-0.168971	0.465212	-0.0949643	-0.0163087
10.5	9.39606	1.0357	0.536791	-0.469855	-0.101845	-0.347581	0.113106	-0.254306
10.5	9.36097	1.03189	0.590898	-0.553527	0.222328	0.176857	0.191598	-0.330625
10.5	9.32728	1.03168	0.610484	-0.497204	-0.102434	0.00966508	0.0260926	-0.236171
10.5	9.2987	1.03865	0.59931	-0.317535	-0.0805215	-0.175483	-0.222407	-0.0220396
11.3	9.28096	1.05844	0.564679	-0.0588709	0.119903	0.279807	-0.179647	0.220212
11.3	9.26565	1.08193	0.496554	0.191132	-0.0583715	-0.317247	0.14834	0.334094
11.3	9.25583	1.11153	0.398573	0.366396	0.0153262	0.277769	0.30336	0.235332
10.2	9.22989	1.12449	0.248372	0.397768	-0.0287148	-0.160018	-0.0357737	-0.0461183
10.2	9.20614	1.13952	0.0777606	0.333956	0.0707739	0.00629744	-0.3272	-0.282932
10.2	9.19232	1.16445	-0.0924205	0.229815	-0.034557	0.136048	-0.0886247	-0.291225
10.2	9.17001	1.17999	-0.273862	0.0923206	-0.141019	-0.243712	0.257488	-0.119617
10.2	9.15182	1.19871	-0.440691	-0.0305915	0.296718	0.304458	0.21968	0.115449
9.3	9.1212	1.20348	-0.600192	-0.143942	-0.179409	-0.304277	-0.157297	0.242627
9	9.09504	1.21167	-0.718942	-0.206212	-0.168188	0.258779	-0.259565	0.240125
9.2	9.0709	1.22086	-0.788378	-0.219329	0.401652	-0.194976	0.019363	0.115361
9.2	9.04429	1.2264	-0.806314	-0.201191	-0.244916	0.13417	0.239749	-0.0792924
9.2	9.02487	1.23822	-0.756809	-0.147573	-0.181971	-0.0889092	0.129558	-0.229415
9.2	9.00941	1.25291	-0.644777	-0.0777689	0.434963	0.0512935	-0.189635	-0.267434
9.2	8.99319	1.26552	-0.481587	-0.0102791	-0.243603	-0.0189313	-0.271788	-0.173847
10	8.98891	1.28891	-0.262196	0.067699	-0.198026	-0.0106708	0.104409	0.0503244
11	8.99214	1.31801	-0.00853412	0.132525	0.394867	0.0104005	0.337442	0.262502
11	8.98744	1.33626	0.240075	0.142019	-0.174895	0.0216829	-0.0203908	0.289161
11	8.97702	1.34552	0.46757	0.105708	-0.1574	-0.0600595	-0.344372	0.11974
11	8.96771	1.35253	0.666209	0.0583716	0.269578	0.0945129	-0.0418902	-0.105205
11	8.95363	1.35113	0.81573	0.0158232	-0.121025	-0.116012	0.324361	-0.248713
11	8.94254	1.34909	0.914906	0.00366596	-0.0642044	0.121434	0.114516	-0.218197
11	8.92657	1.33825	0.947765	0.0072809	0.105289	-0.106322	-0.297396	-0.0551767
11	8.91606	1.32905	0.923587	0.0258258	-0.0349343	0.0692819	-0.164805	0.141103
11	8.90036	1.31045	0.830606	0.020044	-0.0172277	-0.0181787	0.23438	0.221179
11	8.88644	1.28943	0.682127	-0.0127979	0.0156758	-0.027827	0.225032	0.161824
9.9	8.87458	1.26615	0.487173	-0.0697439	-0.0245393	0.0460762	-0.17074	0.00980914
9.69	8.85638	1.23183	0.247342	-0.14422	0.0582865	-0.0233454	-0.279648	-0.151063
9.4	8.8409	1.19566	-0.0115021	-0.18646	-0.0276473	-0.0333941	0.120539	-0.201377
9.8	8.8222	1.15152	-0.279529	-0.172823	-0.100352	0.109123	0.310633	-0.119881
9.8	8.803	1.10215	-0.535754	-0.0841294	0.199002	-0.183537	-0.0568561	0.0351865
9.1	8.78492	1.04917	-0.760981	0.0674428	-0.0952025	0.239741	-0.321662	0.169086
9.1	8.76423	0.988707	-0.944174	0.231286	-0.184062	-0.264101	-0.0175491	0.189672
9	8.74556	0.925364	-1.06762	0.35221	0.356387	0.242719	0.317057	0.0838568
8.5	8.70913	0.838818	-1.14474	0.349161	-0.177167	-0.161624	0.0738568	-0.101633
8.5	8.67345	0.748478	-1.14314	0.245533	-0.183178	0.0537731	-0.228201	-0.180072
8.5	8.64669	0.663226	-1.04703	0.0811038	0.36453	0.046511	-0.0993133	-0.0790417
8.5	8.61785	0.572022	-0.871587	-0.122049	-0.217853	-0.128284	0.100266	0.0712191
8.3	8.59629	0.484594	-0.614519	-0.300465	-0.105289	0.180771	0.0835206	0.131482
8.3	8.5752	0.394008	-0.299074	-0.418402	0.29537	-0.208028	-0.0097169	0.0352265
8.3	8.55661	0.302286	0.0566227	-0.439095	-0.204817	0.210609	-0.0277297	-0.120429
8.3	8.5383	0.207175	0.426327	-0.351384	-0.0531203	-0.193113	-0.0562762	-0.173357
9.1	8.52268	0.111057	0.786944	-0.16473	0.234856	0.158581	-0.0585802	-0.0446429
9.8	8.50728	0.0111807	1.10865	0.0748289	-0.208725	-0.119146	0.0697835	0.159174
9.8	8.48662	-0.0983847	1.35922	0.298127	0.0153608	0.08131	0.147116	0.238101
9.8	8.44973	-0.228995	1.50596	0.436373	0.195691	-0.0340256	-0.035887	0.0897921
9.8	8.40419	-0.372481	1.54844	0.481104	-0.198165	0.00801916	-0.166535	-0.132205
9.8	8.36213	-0.515798	1.49985	0.451138	0.0126942	-0.0113209	0.0103761	-0.206298
9.8	8.31449	-0.667807	1.3528	0.333995	0.139301	0.0391201	0.160575	-0.0804318
8.8	8.26097	-0.82837	1.11648	0.140854	-0.103329	-0.0763418	0.0171731	0.11742
7.9	8.2009	-0.997456	0.80697	-0.097252	-0.0181478	0.124914	-0.126031	0.215683
7.1	8.1393	-1.16899	0.453336	-0.321828	0.0815203	-0.165829	-0.010217	0.137274
6.7	8.08663	-1.33129	0.0934134	-0.466011	-0.0390349	0.180736	0.111885	-0.0407551
6	8.03539	-1.49122	-0.257492	-0.509704	-0.0560875	-0.171025	-0.0403628	-0.203906
5.4	7.99613	-1.63735	-0.56555	-0.430037	0.085399	0.131932	-0.1143	-0.213999
5.1	7.96255	-1.77565	-0.821685	-0.259422	-0.0452359	-0.0871514	0.0471482	-0.0870426
4.97	7.93405	-1.90645	-1.0153	-0.0418607	-0.0268712	0.046242	0.123674	0.0791796
5	7.91344	-2.02664	-1.13666	0.176644	0.0666366	-0.0276505	-0.0580652	0.175121
5	7.89572	-2.14119	-1.19057	0.340249	-0.0710845	0.0307626	-0.16772	0.134842
4.7	7.88992	-2.24091	-1.17094	0.424405	0.0364187	-0.0639195	0.0549544	0.0101553
4.2	7.87685	-2.34571	-1.11041	0.378194	-0.00903022	0.1073	0.168183	-0.144953
4.5	7.85542	-2.45671	-1.01978	0.220604	0.0148276	-0.121216	-0.0157554	-0.200767
4.5	7.84021	-2.55864	-0.889608	0.0306716	0.0312963	0.0911297	-0.12727	-0.068589
4.3	7.82056	-2.66207	-0.740794	-0.146881	-0.144566	-0.0116894	-0.0219605	0.149772
4.3	7.81408	-2.74872	-0.562007	-0.242861	0.185763	-0.120952	0.0891576	0.281965
4.7	7.79861	-2.84119	-0.38999	-0.280726	-0.0600909	0.284825	-0.00728751	0.152264
4.2	7.788	-2.92506	-0.216719	-0.24598	-0.139974	-0.438047	-0.0231602	-0.132972
4.6	7.78483	-2.99747	-0.04645	-0.158007	0.216778	0.530177	0.0507633	-0.338196
4.6	7.7729	-3.07484	0.0953014	-0.0722387	-0.102974	-0.528002	-0.0465182	-0.299386
5	7.77854	-3.12996	0.235876	0.0307003	-0.0641715	0.420559	-0.0800593	0.027196
5.4	7.78244	-3.1826	0.347814	0.0995261	0.0808767	-0.238999	0.0350044	0.35674
5.4	7.79061	-3.22677	0.43414	0.131424	0.0265513	0.0143319	0.121636	0.405834
4.9	7.7954	-3.27038	0.484425	0.120125	-0.0729031	0.217188	-0.0154425	0.0983569
4.4	7.79862	-3.31139	0.503334	0.0903684	-0.0110921	-0.40581	-0.137215	-0.31494
4.5	7.81947	-3.33004	0.517139	0.0885378	0.114452	0.503463	0.000125219	-0.465414
4.5	7.83179	-3.35337	0.496517	0.0673402	-0.141732	-0.505407	0.0828106	-0.267548
5	7.85077	-3.36598	0.462357	0.0386261	0.0708138	0.426212	0.0317116	0.151164
4.75	7.86686	-3.37785	0.40719	-0.0202225	0.0452851	-0.293704	-0.0397483	0.458579
4.8	7.87767	-3.39147	0.333546	-0.105352	-0.12405	0.145125	-0.0372737	0.410723
4.3	7.89279	-3.3969	0.259943	-0.174899	0.13502	-0.00478742	0.0234624	0.0624892
4.3	7.90463	-3.40172	0.184639	-0.208445	-0.0704353	-0.106431	0.0227126	-0.327966
4.3	7.92815	-3.39045	0.131289	-0.161728	-0.0487581	0.17096	-0.000108931	-0.454638
4.6	7.9541	-3.37256	0.0916108	-0.0564603	0.126006	-0.196386	-0.0323435	-0.252978
4.8	7.98771	-3.34284	0.0709851	0.0798676	-0.103768	0.182522	-0.0322827	0.107083
4.5	8.02442	-3.30624	0.0604745	0.190136	-0.0247516	-0.146948	0.014501	0.350562
5	8.06184	-3.26558	0.0517619	0.226212	0.148082	0.099035	0.0428114	0.304884
5	8.09924	-3.22188	0.0387298	0.171384	-0.134531	-0.0451498	0.0208114	0.0467085
5	8.1396	-3.17226	0.0202906	0.0493914	-0.019272	-0.00791508	-0.0378448	-0.19898
5.2	8.1815	-3.11845	-0.00963574	-0.0979503	0.161298	0.0475647	-0.0635731	-0.258316
4.7	8.22184	-3.06385	-0.0578222	-0.2201	-0.146283	-0.0645933	0.0130413	-0.124912
5	8.26716	-3.00191	-0.117524	-0.258685	-0.00823802	0.0561299	0.108668	0.0748712
5	8.31453	-2.93589	-0.192217	-0.200669	0.135307	-0.0320308	0.0184303	0.172432
5.2	8.36224	-2.86777	-0.282388	-0.0674235	-0.118513	-0.000935976	-0.151646	0.104345
5.5	8.41288	-2.79521	-0.381495	0.0977619	-0.00580867	0.0337909	-0.0641032	-0.0317045
5.3	8.4623	-2.72269	-0.489032	0.229249	0.0983864	-0.0606932	0.168041	-0.108785
5.8	8.51465	-2.64621	-0.59301	0.283828	-0.0727238	0.0765948	0.134953	-0.0544181
5.3	8.56295	-2.57304	-0.692552	0.231178	-0.0253361	-0.0774677	-0.175084	0.0503387
5.4	8.62028	-2.48982	-0.761996	0.108071	0.0980458	0.0682698	-0.183326	0.116242
5.5	8.68188	-2.40162	-0.798768	-0.0550064	-0.103597	-0.0736186	0.128396	0.0461802
5.6	8.74047	-2.31616	-0.805002	-0.218283	0.0225888	0.105932	0.213836	-0.121103
5.7	8.80968	-2.21952	-0.758433	-0.305688	0.120304	-0.163609	-0.0480222	-0.201914
6.1	8.89031	-2.11111	-0.656289	-0.288946	-0.229072	0.221358	-0.241092	-0.0911903
6.6	8.98212	-1.99179	-0.503639	-0.185487	0.116356	-0.286731	-0.0817852	0.115881
7.3	9.07583	-1.87198	-0.32194	-0.0586789	0.153806	0.337027	0.187023	0.209321
7.3	9.16256	-1.76166	-0.133249	0.0332919	-0.3145	-0.347535	0.194228	0.0875497
7.5	9.2546	-1.64878	0.0667299	0.0923208	0.192055	0.310979	-0.0552656	-0.114577
7.5	9.34215	-1.54385	0.256735	0.110133	0.122437	-0.225112	-0.273019	-0.214977
8.4	9.44271	-1.42946	0.447319	0.129715	-0.327818	0.0940302	-0.0843886	-0.086513
9.2	9.54287	-1.32017	0.610259	0.134353	0.167885	0.0454133	0.242179	0.123987
9.3	9.63405	-1.22576	0.723554	0.107803	0.205433	-0.162608	0.210078	0.195065
9.2	9.71514	-1.14791	0.780297	0.0590494	-0.342539	0.259074	-0.127463	0.070658
8.9	9.79296	-1.07975	0.789541	0.0196734	0.0984439	-0.309359	-0.253899	-0.0941855
9.8	9.87768	-1.01099	0.767048	0.0147034	0.258339	0.296447	0.00172735	-0.121557
9.8	9.95632	-0.955269	0.701361	0.010525	-0.36673	-0.227163	0.212269	-0.0224799
9.8	10.0348	-0.906782	0.60572	-0.00167343	0.128599	0.125535	0.131992	0.0996522
9.8	10.1102	-0.86891	0.484282	-0.0382206	0.223412	-0.0179711	-0.125668	0.10916
9.8	10.1723	-0.851869	0.336258	-0.103471	-0.345021	-0.054056	-0.223767	-0.017558
9.8	10.2502	-0.825679	0.208953	-0.123668	0.181286	0.0787359	0.0632083	-0.101998
9.8	10.3284	-0.806233	0.0930443	-0.108874	0.038385	-0.0787742	0.229624	-0.0848511
9.8	10.4111	-0.789576	-0.00192912	-0.0588245	-0.1625	0.0634689	-0.0033306	0.00629889
9.8	10.4905	-0.78383	-0.0826199	-0.000979408	0.182631	-0.0470133	-0.230918	0.0692902
9.8	10.5628	-0.79315	-0.151729	0.0461665	-0.120782	0.0546073	-0.0417894	0.0522854
9.8	10.6449	-0.800046	-0.187648	0.101938	0.00561868	-0.0961747	0.252247	0.0107809
9.8	10.7205	-0.821462	-0.211823	0.127226	0.108598	0.159042	0.053797	-0.0373722
9.8	10.7939	-0.852867	-0.221517	0.122324	-0.14767	-0.214235	-0.253161	-0.0418663
9.8	10.8762	-0.883057	-0.207388	0.102882	0.0842704	0.235186	-0.058111	0.0158295
9.8	10.9446	-0.935318	-0.201848	0.0339049	0.0145858	-0.214868	0.214466	0.0309866
9.8	11.011	-0.99742	-0.193898	-0.0461579	-0.042775	0.179455	0.111521	0.0139917
9.8	11.0815	-1.0625	-0.177188	-0.0985166	0.0311699	-0.144843	-0.1588	0.00378874
9.8	11.1507	-1.13607	-0.16057	-0.115907	-0.0668323	0.115265	-0.163827	0.00421954
9.8	11.2248	-1.21135	-0.138987	-0.0885157	0.115554	-0.0956021	0.0933566	0.00997115
9.8	11.2948	-1.29739	-0.12578	-0.04535	-0.0676929	0.0812718	0.173155	-0.0144353
9.8	11.364	-1.39043	-0.117616	0.00308897	-0.0879894	-0.0549618	-0.00484571	-0.0432942
9.8	11.4434	-1.479	-0.101824	0.0567282	0.216178	-0.00177089	-0.145223	-0.030168
9.8	11.5146	-1.58149	-0.100548	0.0707518	-0.181251	0.0891047	-0.110094	-0.00747208
9.8	11.5967	-1.67812	-0.0907629	0.0701512	-0.00928442	-0.192891	0.115924	0.0449464
9.8	11.6802	-1.77827	-0.083811	0.0410571	0.180326	0.277648	0.170265	0.0617508
9.8	11.7596	-1.88732	-0.0863949	-0.015706	-0.18938	-0.31425	-0.0609716	0.0115765
9.8	11.8469	-1.99286	-0.0828314	-0.0597048	0.0606288	0.289422	-0.188533	-0.0474256
9.8	11.9356	-2.1008	-0.0789669	-0.0825879	0.07222	-0.207748	-0.0231558	-0.0729216
9.8	12.0362	-2.20049	-0.062817	-0.0654994	-0.130039	0.0691011	0.180141	-0.0354411
9.8	12.136	-2.3048	-0.051557	-0.0424775	0.0686647	0.0948696	0.058653	0.000302045
9.8	12.2333	-2.41553	-0.0488189	-0.0296414	0.0599128	-0.245314	-0.147019	0.0109763
9.8	12.3373	-2.52295	-0.0435842	-0.0158774	-0.125132	0.349891	-0.06798	0.0235517
9.8	12.4367	-2.63836	-0.048434	-0.0148046	0.0437078	-0.387188	0.0970379	0.0335909
9.8	12.5501	-2.74257	-0.0410359	0.00686427	0.118182	0.342596	0.0815358	0.0580074
9.8	12.6546	-2.85896	-0.0488322	0.0132439	-0.224932	-0.230277	-0.100208	0.019986
9.8	12.768	-2.96907	-0.049951	0.0330212	0.168871	0.0820816	-0.0553501	-0.0465908
9.8	12.885	-3.07826	-0.0505317	0.0520773	0.0312331	0.0545507	0.0914855	-0.107023
9.8	12.9946	-3.19775	-0.0635037	0.044906	-0.250552	-0.141968	0.0164814	-0.119859
9.8	13.1183	-3.30521	-0.0617739	0.0431895	0.327494	0.160484	-0.0689735	-0.0155686
9.8	13.2378	-3.41925	-0.0670437	0.0132045	-0.181982	-0.120273	-0.0170292	0.119976
9.8	13.3614	-3.53149	-0.0699872	-0.0313005	-0.134052	0.0374007	0.0652258	0.182068
9.8	13.4833	-3.64784	-0.077277	-0.0870945	0.396186	0.0633286	0.00774152	0.099715
9.8	13.5999	-3.77155	-0.0909852	-0.134631	-0.339005	-0.144982	-0.0621722	-0.0798135
9.8	13.7321	-3.88112	-0.0841698	-0.118173	-0.0399172	0.17915	0.0371666	-0.182585
9.8	13.858	-3.99887	-0.0828164	-0.0713228	0.3792	-0.173324	0.0102065	-0.176973
9.8	13.9864	-4.11564	-0.0763248	0.00667324	-0.327502	0.149217	-0.0677809	-0.0463899
9.8	14.1245	-4.22391	-0.0563092	0.101576	-0.0668643	-0.13221	0.0235107	0.135696
9.8	14.2564	-4.34019	-0.0444242	0.151049	0.355424	0.120872	0.0703895	0.200975
9.8	14.3837	-4.46278	-0.0395763	0.13876	-0.207316	-0.0973347	-0.0248048	0.109842
9.8	14.5165	-4.58108	-0.028561	0.0876015	-0.166692	0.0603922	-0.0531531	-0.0348355
9.8	14.6507	-4.69922	-0.0163262	0.00892212	0.288277	-0.0231146	0.0100475	-0.135054
9.8	14.7828	-4.82059	-0.00776449	-0.0786503	-0.0290993	-0.011414	0.0198404	-0.148538
9.8	14.9107	-4.94739	-0.00525571	-0.147856	-0.252335	0.0513988	0.00168389	-0.0765206
9.8	15.0426	-5.07097	0.00223158	-0.159272	0.200502	-0.0942537	0.0392787	0.0541798
9.8	15.1742	-5.19554	0.00995825	-0.114163	0.101961	0.123614	-0.0135469	0.144344
9.8	15.2984	-5.3282	0.00991944	-0.0370602	-0.269862	-0.121648	-0.105631	0.124668
9.8	15.4271	-5.4567	0.0173753	0.0662859	0.116037	0.0905248	0.0303354	0.0442964
9.8	15.5505	-5.59089	0.021264	0.146897	0.144471	-0.0481262	0.148415	-0.0649422
9.8	15.6633	-5.73592	0.017023	0.172882	-0.181714	0.0265401	-0.0101463	-0.139188
9.8	15.7801	-5.87629	0.0257909	0.164547	0.0126147	-0.0272439	-0.142338	-0.0890433
9.8	15.8949	-6.01763	0.0430609	0.118218	0.0908472	0.0396383	-0.0371589	0.0352882
9.8	16.0093	-6.15796	0.071289	0.0460365	-0.000885734	-0.0550342	0.121777	0.124884
9.8	16.1186	-6.30176	0.104562	-0.0428903	-0.109785	0.0703317	0.07989	0.103549
9.8	16.2249	-6.44635	0.145252	-0.120895	0.0447727	-0.0701534	-0.0714201	0.00318414
9.8	16.3357	-6.5834	0.200962	-0.155662	0.154119	0.0417585	-0.0983049	-0.079305
9.8	16.4355	-6.72859	0.249968	-0.162118	-0.238722	0.0206727	-0.00902606	-0.103693
9.8	16.5391	-6.86601	0.307154	-0.113704	0.0730776	-0.100411	0.130237	-0.0258529
9.8	16.6382	-7.00369	0.358741	-0.0337643	0.195767	0.171829	0.073244	0.0683629
9.8	16.7257	-7.14822	0.39305	0.0502657	-0.27285	-0.197781	-0.122092	0.0954336
9.8	16.8198	-7.28014	0.430466	0.151692	0.0960892	0.172394	-0.0914499	0.0748
9.8	16.9121	-7.40714	0.458776	0.230946	0.13209	-0.107206	0.0776195	0.00907943
9.8	17.0056	-7.52527	0.478213	0.261369	-0.197468	0.0162507	0.0991373	-0.0650465
9.8	17.1001	-7.63428	0.484521	0.219402	0.075807	0.0826883	-0.0358915	-0.105458
9.8	17.1931	-7.73587	0.471792	0.100001	0.0826874	-0.168628	-0.0903357	-0.0834164
9.8	17.2959	-7.81753	0.450524	-0.0575996	-0.125467	0.219073	0.00787625	0.00571678
9.8	17.395	-7.89268	0.401014	-0.236087	0.0186594	-0.229129	0.0402526	0.0811683
9.8	17.5041	-7.94661	0.336726	-0.364383	0.114214	0.197533	0.0178727	0.107641
9.8	17.6115	-7.99067	0.241867	-0.415279	-0.148189	-0.141447	-0.0116675	0.047044
9.8	17.7212	-8.02042	0.120785	-0.354289	0.0527868	0.080285	-0.0207615	-0.0566273
9.8	17.839	-8.02905	-0.0163635	-0.170577	0.0997462	-0.0283078	-0.00139185	-0.105327
9.8	17.9743	-8.00653	-0.156119	0.102862	-0.203785	-0.0267201	-0.00867824	-0.0689991
9.8	18.1249	-7.95532	-0.302531	0.36494	0.0976909	0.0542413	-0.045846	-0.0170909
9.8	18.267	-7.90059	-0.487837	0.469998	0.0974881	-0.0734953	-0.051097	-0.0567424
9.8	18.382	-7.86147	-0.728357	0.355797	-0.137281	0.14034	0.100291	-0.129754
9.8	18.5224	-7.78355	-0.946798	0.158673	0.104041	-0.243379	0.284081	0.0388493
9.8	18.6492	-7.70681	-1.17462	-0.0972052	-0.192015	0.320868	-0.192203	0.287693
9.8	18.771	-7.62206	-1.38327	-0.298972	0.290528	-0.296885	-0.507624	0.391204
9.8	18.9168	-7.49909	-1.51859	-0.328565	-0.0397188	0.123665	0.212606	0.206429
9.8	19.0431	-7.38261	-1.61725	-0.251544	-0.606124	0.18498	0.674414	-0.291118
9.8	19.1844	-7.23685	-1.62317	-0.0579148	1.0141	-0.574977	-0.0830439	-0.692422
9.8	19.3195	-7.08316	-1.54938	0.140845	-0.459489	0.973436	-0.862791	-0.620229
9.8	19.4743	-6.89455	-1.35712	0.301654	-0.823906	-1.28652	-0.0712568	0.0469639
16.97	19.6825	-6.63713	-1.01543	0.375617	1.50914	1.34108	0.942808	0.837973
11.8	19.8165	-6.4429	-0.696375	0.108403	-0.831647	-1.07628	0.0390203	0.842993
12.94	19.9832	-6.20231	-0.285192	-0.234852	-0.45407	0.610444	-0.727313	0.218466
14.23	20.164	-5.93408	0.181037	-0.518883	1.1009	-0.114736	-0.0507287	-0.569706
14.23	20.3364	-5.66188	0.650281	-0.643827	-0.752085	-0.293935	0.492259	-0.971128
15.56	20.5492	-5.33606	1.15231	-0.464215	-0.00549687	0.519717	0.0206727	-0.614998
17.22	20.75	-5.01178	1.58879	-0.11438	0.377457	-0.561307	-0.448021	0.145881
18.94	20.9648	-4.66392	1.95389	0.309577	-0.298161	0.431178	0.0721356	0.752899
20.6	21.1536	-4.3352	2.16828	0.587901	0.16918	-0.176487	0.417261	0.730321
19.91	21.3079	-4.03493	2.20659	0.624322	-0.082155	-0.0649435	-0.0904493	0.192822
20	21.4909	-3.69832	2.1439	0.52778	-0.0125644	0.222814	-0.279977	-0.252188
19.98	21.6445	-3.3856	1.91625	0.259064	0.103803	-0.287792	0.00405517	-0.424836
20.66	21.7907	-3.07408	1.56667	-0.0493277	-0.0680112	0.312777	0.248979	-0.281077
20.01	21.9457	-2.74696	1.14298	-0.260004	-0.0306661	-0.317104	0.0979217	0.00265515
20.5	22.1135	-2.39991	0.679192	-0.317893	0.0236637	0.286182	-0.234489	0.155763
20.12	22.2816	-2.04634	0.187863	-0.268955	0.034267	-0.237205	-0.2353	0.0711795
20.57	22.4539	-1.68287	-0.299377	-0.176161	-0.0116318	0.179515	0.165653	-0.0859991
20.52	22.6262	-1.3145	-0.761273	-0.115037	-0.103037	-0.12489	0.350867	-0.0833839
20.52	22.7943	-0.946152	-1.17855	-0.125432	0.142303	0.0780656	-0.0608864	0.111625
20.52	22.9539	-0.58254	-1.53238	-0.185639	0.0344327	-0.0238789	-0.415311	0.306175
21.2	23.1204	-0.208147	-1.78268	-0.199198	-0.240477	-0.0302232	-0.0282649	0.286779
21.5	23.3004	0.183799	-1.90672	-0.0951904	0.173302	0.0616054	0.43422	-0.034206
21.6	23.4895	0.587725	-1.9077	0.115235	0.10793	-0.0927383	0.0780869	-0.491073
21.93	23.6694	0.984014	-1.81324	0.3424	-0.313395	0.130416	-0.483424	-0.723183
24.09	23.8574	1.38957	-1.61337	0.526345	0.236071	-0.162541	-0.100599	-0.376112
26.32	24.049	1.79865	-1.33074	0.568093	0.0489446	0.160928	0.507681	0.400991
26.9	24.2277	2.19348	-1.00679	0.387769	-0.306325	-0.11116	0.124431	1.01359
26.86	24.4014	2.58122	-0.653487	0.0278718	0.352587	0.0317172	-0.506076	0.929366
26.93	24.5643	2.95542	-0.296534	-0.406269	-0.104558	0.0762558	-0.14255	0.0949654
26.61	24.7269	3.32659	0.0608123	-0.737331	-0.246287	-0.1832	0.562715	-0.912486
27.21	24.8966	3.70234	0.413076	-0.815606	0.407642	0.261317	0.195645	-1.31438
27.21	25.0752	4.08416	0.747129	-0.588937	-0.238274	-0.298781	-0.643486	-0.740187
31.05	25.284	4.49289	1.06815	-0.104532	-0.184404	0.248051	-0.321584	0.453916
34.16	25.4783	4.88082	1.29746	0.379067	0.390999	-0.145332	0.564539	1.27731
33.86	25.641	5.22872	1.3971	0.657732	-0.109832	0.0620641	0.480601	1.08596
32.94	25.7905	5.55499	1.38901	0.691685	-0.223064	0.0230321	-0.318418	0.13453
32.66	25.9397	5.87323	1.30059	0.535419	0.223652	-0.0894806	-0.510094	-0.772043
32.91	26.103	6.19785	1.16252	0.289598	0.0317546	0.102834	0.0576251	-0.983476
33.37	26.2517	6.49879	0.954138	-0.00762378	-0.244094	-0.0687056	0.364582	-0.528525
33.56	26.3987	6.78874	0.70816	-0.254585	0.224592	0.025505	0.194184	0.18135
33.78	26.5447	7.06806	0.445287	-0.393698	-0.00413933	-0.00567781	-0.122923	0.635654
34	26.6716	7.31788	0.165137	-0.431838	-0.214107	0.0443197	-0.353603	0.580679
34.1	26.8073	7.56685	-0.076482	-0.331799	0.308684	-0.129356	-0.104714	0.248461
34.15	26.9407	7.80329	-0.274593	-0.156008	-0.234839	0.225896	0.364266	-0.0959625
34.58	27.0745	8.02987	-0.413541	0.0332838	-0.0244038	-0.303218	0.348433	-0.297192
35.31	27.2046	8.24182	-0.492252	0.168581	0.344351	0.328905	-0.284174	-0.366772
33.71	27.3062	8.4139	-0.53483	0.195742	-0.438701	-0.250223	-0.570328	-0.358747
36.8	27.4423	8.61092	-0.463524	0.237701	0.235269	0.0763089	0.245173	-0.108882
36.8	27.5804	8.7994	-0.327192	0.24416	0.0457846	0.101342	0.643295	0.229596
36.8	27.704	8.96163	-0.164956	0.176673	-0.283523	-0.213254	-0.190518	0.437569
36.8	27.8359	9.12029	0.0290637	0.0763007	0.45155	0.224841	-0.670658	0.418124
37.7	27.9331	9.23076	0.182679	-0.0974408	-0.415313	-0.111942	0.0807116	0.10587
37.8	28.0334	9.33195	0.325474	-0.225779	0.110469	-0.075285	0.805718	-0.248681
37.8	28.1173	9.40421	0.422701	-0.28059	0.380913	0.285434	0.0486757	-0.446255
35.7	28.1833	9.44647	0.467108	-0.223815	-0.654907	-0.421671	-0.869517	-0.339719
38.83	28.2835	9.51292	0.518261	0.0138773	0.412988	0.41532	-0.144737	0.0827519
39.5	28.352	9.53594	0.491796	0.238403	0.121969	-0.280261	0.756298	0.370133
39	28.4143	9.54214	0.418907	0.394465	-0.43833	0.0997006	0.334907	0.364583
38.27	28.4807	9.54277	0.319686	0.435706	0.362069	0.0670374	-0.583475	0.136594
38.13	28.534	9.52096	0.183488	0.310882	-0.0893316	-0.169989	-0.490985	-0.147058
38.83	28.602	9.5059	0.0545741	0.0902418	-0.113006	0.17962	0.417813	-0.260494
38.5	28.6504	9.46315	-0.0962127	-0.210625	0.15179	-0.0944584	0.521974	-0.227532
37.28	28.711	9.42619	-0.217655	-0.441314	-0.069749	-0.0420434	-0.166696	-0.0499137
37.44	28.7821	9.39405	-0.301228	-0.523116	-0.0465401	0.157725	-0.513589	0.129914
37.44	28.8455	9.3485	-0.362918	-0.455487	0.0746136	-0.206863	-0.109491	0.160321
38	28.9324	9.3222	-0.362883	-0.214846	0.0177897	0.160048	0.456143	0.102844
38.38	29.0148	9.28635	-0.338719	0.0696318	-0.185684	-0.045733	0.264711	-0.0317249
38.35	29.0985	9.2468	-0.291034	0.305226	0.233584	-0.101405	-0.323541	-0.142039
38.46	29.1811	9.20134	-0.230065	0.415342	-0.0151277	0.250467	-0.362309	-0.140475
38.32	29.2599	9.14755	-0.166104	0.373858	-0.311173	-0.364402	0.161828	-0.0303148
38.87	29.3524	9.10348	-0.0866782	0.233295	0.394777	0.407043	0.421263	0.125714
38.5	29.4282	9.03774	-0.0375144	0.0032151	-0.11271	-0.372327	-0.0504913	0.142462
38.35	29.5042	8.96821	-0.00330127	-0.202656	-0.256866	0.294676	-0.370717	0.0499849
38.06	29.5855	8.90032	0.0199001	-0.298705	0.375822	-0.204394	-0.0391804	-0.0503751
38.54	29.6649	8.82713	0.0216667	-0.268872	-0.176605	0.115315	0.27209	-0.0946626
38.35	29.7456	8.75201	0.00495102	-0.134245	-0.144515	-0.0419585	0.0853127	-0.0701204
38.65	29.8182	8.6654	-0.0397306	0.0291116	0.319023	-0.0017751	-0.16914	-0.0179423
38.67	29.8882	8.57332	-0.0999079	0.165558	-0.196085	0.0247936	-0.0611605	0.0374927
38.16	29.9618	8.48281	-0.159101	0.238305	-0.0877455	-0.0282167	0.106263	0.0917679
38.44	30.0429	8.39834	-0.204697	0.22709	0.257148	0.00418181	-0.0102416	0.105017
38.65	30.1265	8.31485	-0.237443	0.12286	-0.208092	0.031071	-0.107162	0.0325877
38.15	30.2106	8.23027	-0.256127	-0.0459604	0.00791502	-0.0688199	0.0712533	-0.108247
38.35	30.2919	8.14143	-0.26113	-0.222858	0.186829	0.103737	0.151507	-0.21079
37	30.3754	8.05379	-0.242587	-0.326974	-0.221936	-0.119987	-0.096898	-0.150319
38.06	30.4757	7.98228	-0.182894	-0.292967	0.0670873	0.0913327	-0.222428	0.0737022
38.65	30.5722	7.90556	-0.111962	-0.166762	0.0864935	-0.0345625	0.0285449	0.245428
38.63	30.6644	7.82259	-0.0375858	0.0026748	-0.105305	-0.0297049	0.285471	0.200873
38.91	30.752	7.73302	0.0345977	0.161277	0.0581934	0.0968924	0.0928506	-0.0196678
38.64	30.8321	7.63369	0.0973877	0.262078	-0.0244518	-0.147513	-0.300814	-0.227185
39	30.9181	7.53871	0.164613	0.303396	0.0208228	0.176245	-0.194571	-0.209349
38.7	31.0003	7.43783	0.220514	0.259383	-0.0105704	-0.195321	0.24037	-0.00644063
39.35	31.0711	7.32307	0.252801	0.131914	-0.0408949	0.224859	0.291145	0.192979
39.09	31.1394	7.20391	0.272545	-0.0213249	0.133595	-0.258096	-0.111603	0.237372
39	31.198	7.07308	0.273875	-0.156516	-0.138594	0.30004	-0.343879	0.0889714
38.56	31.2647	6.94956	0.282475	-0.201918	0.00524812	-0.334591	0.00762	-0.0929673
38.6	31.3367	6.83037	0.29543	-0.162292	0.135234	0.318385	0.314986	-0.193782
38.6	31.3898	6.69059	0.283356	-0.105793	-0.165775	-0.221444	0.0536706	-0.196983
38.52	31.4537	6.56115	0.283413	-0.0166792	0.126573	0.0576864	-0.188845	-0.0406391
38.1	31.5054	6.41845	0.269258	0.0397776	-0.0759014	0.140115	-0.118832	0.139622
38.55	31.559	6.27734	0.259209	0.0724765	0.0075414	-0.319001	0.0927423	0.246565
38.85	31.6199	6.14356	0.259591	0.0876455	0.1171	0.424344	0.12949	0.200498
38.1	31.664	5.99232	0.239703	0.0530797	-0.265419	-0.42288	-0.0343857	-0.0246173
37.8	31.7181	5.85142	0.230835	0.0320152	0.299473	0.318913	-0.0530132	-0.234329
37.7	31.7585	5.69671	0.203894	0.00666458	-0.0823075	-0.135679	-0.0333206	-0.29888
37.05	31.801	5.54494	0.178543	0.0166927	-0.26929	-0.0702913	0.00284812	-0.120474
38.2	31.8591	5.40991	0.168966	0.0710592	0.435005	0.227479	0.0637357	0.192299
37.9	31.8923	5.25001	0.122736	0.0712283	-0.261207	-0.299307	-0.0174362	0.318993
37	31.9292	5.09474	0.0736005	0.0468684	-0.071235	0.303698	0.000730401	0.211301
36.82	31.9589	4.93334	0.011147	-0.0119704	0.311904	-0.257683	0.0388698	-0.0433193
36.7	31.9854	4.77028	-0.0563081	-0.0771629	-0.303299	0.192366	-0.0367159	-0.238764
36.7	32.0216	4.61943	-0.109307	-0.102695	0.0836252	-0.135329	-0.0653279	-0.218085
36.7	32.0528	4.4656	-0.164364	-0.103532	0.149658	0.0903052	0.0129222	-0.0592341
35.54	32.0815	4.31164	-0.217267	-0.0766398	-0.240755	-0.0543304	0.10351	0.0957128
36.63	32.1049	4.15471	-0.26907	-0.03046	0.173891	0.0314015	0.0314178	0.141011
36.11	32.1228	3.99507	-0.315987	0.0291127	0.0120253	-0.00868079	-0.10991	0.0920556
36.11	32.1413	3.8394	-0.345874	0.102298	-0.198203	-0.0152329	-0.0603514	0.0438395
36.1	32.1581	3.68567	-0.357557	0.166166	0.243121	0.0374129	0.0893621	0.0191802
35.57	32.1712	3.53225	-0.350037	0.195433	-0.0797373	-0.0474939	0.0974569	-0.00510333
35.57	32.1892	3.38863	-0.310219	0.186641	-0.17248	0.0427507	-0.0446793	-0.0531004
35	32.2092	3.25213	-0.241798	0.123009	0.275938	-0.0333238	-0.138692	-0.128945
35	32.2291	3.1208	-0.150193	0.00316271	-0.12152	0.0251014	-0.0202119	-0.166721
35	32.2539	3.00033	-0.0335615	-0.140377	-0.155078	-0.0223814	0.16474	-0.0768528
35	32.2864	2.89373	0.104131	-0.266768	0.281074	0.0171546	0.0879676	0.125531
35	32.3229	2.79731	0.248102	-0.345255	-0.151668	-0.0186078	-0.191222	0.282092
35	32.3671	2.71481	0.390453	-0.341992	-0.117479	0.0241263	-0.173885	0.240001
35.4	32.4204	2.6473	0.518178	-0.249763	0.259046	-0.0508847	0.162517	-0.0313717
35.4	32.468	2.57915	0.598453	-0.110484	-0.176293	0.0923527	0.225766	-0.379725
35.4	32.5086	2.50862	0.619223	0.0517022	-0.0137622	-0.125433	-0.0960627	-0.503115
35.4	32.5542	2.44805	0.590952	0.233913	0.190925	0.151083	-0.216724	-0.187729
35.33	32.6108	2.40344	0.519165	0.403849	-0.264631	-0.183484	0.0191294	0.388678
37.27	32.6668	2.36233	0.388304	0.480157	0.106331	0.197998	0.128948	0.721146
35.91	32.7	2.30105	0.175479	0.388113	0.212391	-0.166581	0.00622345	0.441665
35	32.7265	2.23641	-0.0843156	0.179602	-0.313397	0.126126	0.0621655	-0.22282
33.9	32.759	2.18188	-0.352952	-0.0546575	0.0678913	-0.0894979	0.0823333	-0.708071
33.23	32.797	2.13729	-0.60764	-0.2466	0.246939	0.0518602	-0.242643	-0.618917
33.11	32.8486	2.11118	-0.81773	-0.342978	-0.29663	-0.0239559	-0.271152	-0.0205167
35.01	32.9163	2.10557	-0.966091	-0.345482	-0.016688	-0.0227664	0.304767	0.581398
35.3	32.9789	2.09791	-1.07013	-0.322076	0.303763	0.0755075	0.444005	0.633449
34	33.0331	2.08435	-1.12629	-0.293776	-0.181891	-0.104206	-0.262491	0.113241
33.17	33.098	2.08441	-1.10346	-0.213611	-0.165396	0.114196	-0.568122	-0.453869
34.05	33.1914	2.11604	-0.980059	-0.0495039	0.24948	-0.143514	0.149466	-0.54839
34.6	33.2898	2.15366	-0.79714	0.122173	-0.0583475	0.147963	0.544749	-0.207578
34.68	33.3731	2.17517	-0.596376	0.226116	-0.128809	-0.0961573	-0.0560637	0.194119
35.5	33.4582	2.1968	-0.373165	0.276012	0.164789	0.000823692	-0.437383	0.370373
36.59	33.5333	2.20537	-0.156002	0.262056	-0.0914233	0.122296	-0.00780894	0.228161
36.51	33.6016	2.20354	0.0468567	0.211146	0.0327048	-0.237109	0.355387	-0.0304455
36.45	33.6607	2.18786	0.223366	0.14457	0.0273468	0.327663	0.0417704	-0.154647
35.84	33.7113	2.15881	0.369891	0.0834999	-0.109931	-0.358539	-0.250737	-0.0558446
36.37	33.7625	2.1252	0.494793	0.0438509	0.179639	0.309796	-0.0200085	0.11215
36.37	33.7864	2.05812	0.566428	-0.0240067	-0.124036	-0.156951	0.156366	0.0961993
36.37	33.8213	1.99713	0.637809	-0.0561922	0.00136144	-0.0592103	0.060483	-0.0463674
36.37	33.862	1.9369	0.708634	-0.0706721	0.0716156	0.271271	-0.107852	-0.180263
36.37	33.8996	1.86816	0.770238	-0.103075	-0.105359	-0.432998	-0.108914	-0.179342
36.37	33.9518	1.80831	0.841789	-0.140516	0.127384	0.499011	0.0628187	0.00973602
36.37	33.9826	1.72	0.876558	-0.231758	-0.140286	-0.455966	0.0697848	0.186018
36.36	34.0211	1.63255	0.906278	-0.286049	0.114651	0.336901	0.050638	0.252662
36.36	34.0569	1.53478	0.914631	-0.267474	0.00979151	-0.190604	-0.0203817	0.127254
36.36	34.0759	1.41168	0.880551	-0.16281	-0.210677	0.0698422	-0.15007	-0.136111
36.36	34.1026	1.2882	0.831302	0.0705698	0.357659	0.00631692	-0.0122014	-0.287759
36.36	34.1116	1.13767	0.734226	0.341904	-0.257709	-0.0343408	0.183023	-0.234488
36.36	34.114	0.971091	0.602548	0.582723	-0.0953821	0.0436798	0.119133	0.0242857
36.36	34.1013	0.779467	0.429176	0.688119	0.463472	-0.0511852	-0.18125	0.296324
35	34.0535	0.542564	0.199777	0.57689	-0.443146	0.114811	-0.209332	0.361389
35	34.0064	0.297587	-0.0263665	0.326076	0.057317	-0.213152	0.268775	0.249377
35	33.9353	0.0203322	-0.259367	-0.0323007	0.356208	0.326671	0.296638	-0.0205974
31.5	33.8458	-0.282267	-0.47018	-0.378511	-0.386455	-0.380935	-0.247889	-0.264756
31.5	33.772	-0.573192	-0.594637	-0.548356	0.0993582	0.350822	-0.327984	-0.273676
31.5	33.7004	-0.865141	-0.634824	-0.523131	0.12593	-0.252149	0.152456	-0.111953
31.5	33.6472	-1.1404	-0.569008	-0.323396	-0.150126	0.0795395	0.326197	0.0629239
31.5	33.588	-1.42358	-0.435219	-0.0919903	0.0449275	0.127569	-0.139015	0.0696372
31.5	33.5215	-1.7156	-0.24958	0.0725494	0.0384562	-0.312626	-0.29761	-0.017645
31.5	33.4643	-1.99842	-0.00910099	0.152548	-0.00953518	0.437789	0.171673	-0.00440179
31.5	33.4093	-2.27881	0.255099	0.139777	-0.0648115	-0.484769	0.277977	0.141101
31.5	33.3642	-2.54843	0.523825	0.0798859	0.0226734	0.421784	-0.239979	0.251885
30.8	33.2951	-2.84199	0.727845	-0.0228072	0.0814741	-0.245672	-0.360026	0.0823237
30.8	33.2258	-3.13426	0.873962	-0.0566131	0.00281309	0.0168261	0.381369	-0.245459
30.8	33.1524	-3.42852	0.942421	0.0180595	-0.226755	0.214968	0.530582	-0.434275
30.5	33.0725	-3.72598	0.922172	0.184376	0.261845	-0.395878	-0.465047	-0.264267
30.5	33.0093	-4.00189	0.837676	0.399725	0.093228	0.484611	-0.743257	0.225731
30.5	32.9357	-4.28365	0.656295	0.497818	-0.584104	-0.479341	0.403465	0.60178
30.5	32.8588	-4.56329	0.392811	0.392385	0.6125	0.39003	0.989628	0.496888
27.5	32.7509	-4.86816	0.0328221	0.0421722	0.097068	-0.202264	-0.234813	-0.081762
24.75	32.6509	-5.15619	-0.34417	-0.3684	-0.819897	-0.00456002	-1.06956	-0.572316
26.7	32.6016	-5.38154	-0.654725	-0.623521	0.678663	0.123782	0.0251342	-0.503539
26.7	32.5499	-5.59814	-0.943035	-0.728778	0.0971577	-0.185345	0.890221	-0.111876
25	32.4992	-5.80227	-1.18943	-0.650765	-0.657012	0.223769	0.152073	0.235173
25.1	32.468	-5.9743	-1.35589	-0.373302	0.510944	-0.261719	-0.64186	0.332383
25.1	32.4482	-6.12214	-1.4429	0.0140886	0.0129083	0.277441	-0.285608	0.156667
25.1	32.4399	-6.24555	-1.44861	0.391833	-0.375405	-0.283968	0.347871	-0.0975602
25.1	32.4355	-6.3527	-1.3861	0.629756	0.32193	0.274695	0.26406	-0.22602
25.1	32.4416	-6.43697	-1.25555	0.663174	-0.0571696	-0.25378	-0.0723786	-0.135877
25.1	32.4484	-6.50893	-1.08096	0.467111	-0.153719	0.19858	-0.172545	0.02123
25.1	32.439	-6.58585	-0.893061	0.0922095	0.224983	-0.074807	-0.136407	0.0803618
25.2	32.4539	-6.62605	-0.651907	-0.260077	-0.120038	-0.107702	0.0799091	0.0995083
25.1	32.4815	-6.64154	-0.384679	-0.492941	-0.166597	0.275483	0.201709	0.0567746
25.1	32.5028	-6.65257	-0.131924	-0.579778	0.351113	-0.393583	-0.00123184	-0.0614665
25.5	32.5253	-6.65196	0.100963	-0.496452	-0.147422	0.452091	-0.194741	-0.144134
25.5	32.5481	-6.64091	0.303157	-0.274753	-0.301838	-0.438678	-0.0692522	-0.0987428
27	32.5865	-6.6039	0.484237	0.0325704	0.506651	0.335445	0.163041	0.0621058
27	32.6105	-6.57275	0.600021	0.278565	-0.223858	-0.162878	0.0618487	0.14489
27.01	32.6316	-6.53582	0.663377	0.415895	-0.259803	-0.0188915	-0.0757051	0.102816
27	32.6665	-6.47612	0.698068	0.44802	0.495918	0.160139	0.00393298	0.0110508
27	32.6929	-6.41697	0.681968	0.345832	-0.324907	-0.243437	-0.0404731	-0.101834
27	32.7309	-6.33826	0.645307	0.176769	-0.0623364	0.265211	-0.079958	-0.129106
27	32.7662	-6.2552	0.57793	-0.0324808	0.328969	-0.245169	0.0758279	-0.0805956
27.2	32.8	-6.16711	0.488904	-0.227111	-0.307119	0.207728	0.191632	0.00836404
27.2	32.8355	-6.0713	0.390684	-0.354235	0.081389	-0.175093	-0.0558562	0.0902321
27.2	32.8578	-5.9834	0.27573	-0.401769	0.16129	0.174721	-0.313452	0.109527
27.2	32.8963	-5.87346	0.189674	-0.310105	-0.231564	-0.207576	0.0418832	0.11701
27.2	32.9349	-5.75886	0.118789	-0.136325	0.0567613	0.234811	0.368763	0.0462752
27.5	32.9614	-5.65241	0.0518389	0.0455576	0.17648	-0.220704	-0.0031452	-0.115403
27.5	32.9927	-5.53749	0.012301	0.21507	-0.17166	0.162923	-0.36964	-0.218794
27.5	33.0204	-5.42277	-0.00777604	0.322336	-0.0876998	-0.0680105	-0.0645092	-0.169764
28.84	33.0531	-5.30005	0.000113118	0.355776	0.290672	-0.0535255	0.374561	0.0379227
28.84	33.0825	-5.17837	0.0215236	0.294242	-0.17276	0.178506	0.111973	0.24239
27.5	33.1067	-5.06003	0.0487237	0.151825	-0.16615	-0.274496	-0.363675	0.279322
29	33.1361	-4.93499	0.0871887	-0.0192764	0.371368	0.318048	-0.143537	0.116891
28	33.1448	-4.83009	0.0998399	-0.210485	-0.216007	-0.295573	0.317841	-0.182301
28	33.1544	-4.72319	0.110689	-0.323869	-0.0954403	0.247864	0.254011	-0.332956
28.24	33.1805	-4.59813	0.137073	-0.296713	0.26379	-0.21423	-0.237891	-0.17317
28.24	33.207	-4.47186	0.153394	-0.177156	-0.252483	0.185407	-0.41762	0.115563
28.5	33.2344	-4.34453	0.152195	-0.0249406	0.115781	-0.162052	0.0935023	0.264934
30	33.2518	-4.22797	0.114746	0.0833119	0.095615	0.149676	0.534395	0.14505
29	33.2632	-4.1183	0.0452768	0.127604	-0.261492	-0.127585	0.138601	-0.0917122
29	33.2758	-4.00826	-0.0437606	0.128699	0.274256	0.0897126	-0.553465	-0.188926
29	33.2873	-3.90029	-0.148999	0.109465	-0.0712783	-0.0276626	-0.392666	-0.0534034
30	33.3129	-3.77904	-0.24715	0.11029	-0.257763	-0.0763757	0.484319	0.178527
29.98	33.3211	-3.67775	-0.372474	0.0780283	0.375196	0.201062	0.552751	0.175575
28.5	33.3064	-3.60225	-0.521925	0.0152111	-0.0441724	-0.279413	-0.294282	-0.0826596
28.5	33.292	-3.5283	-0.649648	-0.00715547	-0.358267	0.314947	-0.564548	-0.26612
29.58	33.2852	-3.44762	-0.728615	0.0351955	0.346487	-0.315531	0.104034	-0.125114
29.58	33.2813	-3.365	-0.752501	0.101728	0.0550956	0.263343	0.468313	0.214279
29.58	33.2702	-3.29057	-0.724968	0.125731	-0.396288	-0.14855	0.0327526	0.401776
29.58	33.2698	-3.2058	-0.61946	0.0979163	0.329558	-0.0153487	-0.292373	0.234187
29.58	33.2742	-3.11636	-0.443534	-0.00511748	0.0370496	0.190313	-0.124021	-0.22274
29.58	33.2928	-3.01269	-0.194396	-0.15424	-0.333453	-0.351272	0.0876617	-0.596007
30	33.3338	-2.88674	0.118637	-0.306716	0.246626	0.432829	0.0848279	-0.534464
30	33.3573	-2.78077	0.41978	-0.48065	0.0117083	-0.43196	-0.0061031	-0.0920271
31	33.369	-2.68947	0.690541	-0.580688	-0.0658163	0.389913	0.062578	0.474091
32	33.3733	-2.60856	0.917706	-0.498072	-0.00363413	-0.300448	0.0558878	0.814182
32	33.3845	-2.52294	1.10389	-0.163978	-0.0468425	0.173341	-0.177148	0.661553
32	33.4014	-2.43413	1.23217	0.35293	0.182507	-0.0486845	-0.205285	-0.000330761
32	33.3981	-2.36925	1.25852	0.849381	-0.175863	-0.0449901	0.195239	-0.830486
33	33.3873	-2.31498	1.19533	1.16573	-0.0224979	0.131334	0.458647	-1.16686
33.07	33.3798	-2.25995	1.06087	1.17738	0.279871	-0.211575	-0.0828012	-0.615723
33.07	33.3705	-2.20889	0.858752	0.813877	-0.336616	0.282109	-0.70267	0.523292
33.07	33.371	-2.14974	0.614351	0.142076	0.052542	-0.347447	-0.13698	1.43136
33.07	33.3621	-2.10235	0.317023	-0.706501	0.32066	0.385375	0.822746	1.28994
30	33.3221	-2.08856	-0.0388188	-1.49595	-0.368216	-0.342291	0.456986	0.0695771
27.1	33.2957	-2.06087	-0.367753	-1.84472	0.143702	0.259431	-0.68789	-1.2415
27.1	33.3167	-1.98325	-0.602195	-1.52357	0.0869147	-0.20944	-0.766601	-1.57742
29.81	33.3608	-1.88108	-0.763132	-0.656132	-0.374028	0.128821	0.252814	-0.787284
32.79	33.4074	-1.77677	-0.880408	0.424546	0.485521	-0.0292234	0.841101	0.438585
32.97	33.4402	-1.68833	-0.980784	1.32336	-0.153941	-0.0694675	0.219407	1.21246
32.97	33.4588	-1.61653	-1.0663	1.75445	-0.426353	0.19259	-0.673563	1.12077
33	33.4842	-1.53993	-1.11025	1.6324	0.764904	-0.330975	-0.571616	0.409192
31.65	33.4987	-1.47663	-1.13236	0.993494	-0.456838	0.465739	0.328179	-0.422456
30.5	33.5188	-1.40986	-1.11208	0.0841236	-0.342063	-0.563681	0.835638	-0.87182
30.5	33.5347	-1.34992	-1.06205	-0.815923	0.917606	0.577111	0.0777122	-0.820838
27.5	33.5126	-1.33122	-1.01894	-1.46128	-0.639276	-0.436375	-0.935977	-0.416018
30	33.5239	-1.27924	-0.887209	-1.52546	-0.177294	0.1718	-0.358492	0.291248
33	33.5572	-1.20542	-0.680287	-1.03183	0.646846	0.0983051	0.803234	0.890448
33	33.5764	-1.14737	-0.452426	-0.25629	-0.496941	-0.325323	0.502042	0.899244
33	33.5945	-1.09191	-0.198703	0.522728	0.11113	0.495822	-0.575796	0.291266
33	33.6003	-1.0502	0.0607154	1.02932	0.179068	-0.567884	-0.534781	-0.525292
34	33.6331	-0.981413	0.365037	1.1762	-0.303399	0.520234	0.406254	-0.951256
34	33.6745	-0.904491	0.677539	0.909704	0.246711	-0.399025	0.42157	-0.761328
34	33.7199	-0.824558	0.971917	0.326068	-0.0778466	0.225842	-0.341173	-0.128914
34	33.7728	-0.738845	1.23052	-0.36035	-0.165005	-0.0355574	-0.295952	0.545474
35	33.8218	-0.6598	1.41788	-0.928325	0.341834	-0.157334	0.321728	0.837745
34	33.8466	-0.608844	1.49466	-1.20008	-0.25804	0.360212	0.186056	0.587201
34	33.8884	-0.54356	1.50473	-0.997245	-0.00892694	-0.525704	-0.254027	0.0930883
34	33.941	-0.471212	1.43399	-0.399847	0.188775	0.557943	-0.169446	-0.414024
34	33.9402	-0.458549	1.20388	0.281529	-0.236078	-0.395998	0.153674	-0.794052
35	33.9286	-0.461711	0.881016	0.892941	0.371126	0.112107	0.296858	-0.709073
35	33.8917	-0.49436	0.480119	1.24405	-0.358115	0.275471	0.033934	-0.0740367
34.99	33.8796	-0.503489	0.0983597	1.31312	-0.0335313	-0.699042	-0.269432	0.8458
35.89	33.8805	-0.500742	-0.249027	1.03159	0.51787	1.01649	-0.333932	1.29418
32.3	33.8413	-0.540165	-0.600027	0.361756	-0.636991	-1.11661	0.0527674	0.691839
32.94	33.8321	-0.548845	-0.84392	-0.412805	0.30102	0.983949	0.730611	-0.514031
29.65	33.7999	-0.580288	-1.02155	-1.14206	0.199176	-0.658253	0.215918	-1.51516
27.79	33.7955	-0.580596	-1.05527	-1.51886	-0.439338	0.236322	-0.907008	-1.3865
30.57	33.8443	-0.523207	-0.915412	-1.39785	0.2266	0.111844	-0.659259	-0.0981125
33	33.8851	-0.471962	-0.699354	-0.947557	-0.0390857	-0.360728	0.695628	1.23186
35.9	33.9379	-0.407394	-0.417968	-0.305102	0.115615	0.488787	1.11266	1.5715
33.42	33.9495	-0.38489	-0.167995	0.277148	-0.153155	-0.4752	-0.356215	0.607302
33.55	33.9679	-0.354736	0.0840901	0.773941	-0.0209094	0.410062	-1.27315	-0.727618
33.07	34.0245	-0.284359	0.350985	1.15862	0.27569	-0.408487	-0.0782909	-1.31767
35.3	34.0503	-0.245627	0.518833	1.24125	-0.460706	0.485258	1.10715	-0.926156
36.09	34.0765	-0.207098	0.601335	1.0489	0.401001	-0.595854	0.578293	0.0960873
35.07	34.071	-0.201778	0.55061	0.588469	0.044704	0.716213	-0.796046	0.914957
33.5	34.0454	-0.216728	0.388993	0.0132947	-0.528845	-0.737467	-0.838386	1.04376
35.95	34.0539	-0.195407	0.199749	-0.445412	0.647212	0.594699	0.474945	0.581023
32.5	34.0329	-0.202191	-0.0723591	-0.799886	-0.341028	-0.304641	0.815329	-0.245374
31	34.0241	-0.193568	-0.350856	-0.937114	-0.137551	-0.0573331	-0.0517924	-0.841246
31	34.0201	-0.17597	-0.613321	-0.862987	0.506271	0.407434	-0.675936	-0.871681
31	34.0203	-0.14895	-0.830129	-0.615952	-0.570259	-0.670891	-0.296575	-0.36967
33.64	34.0811	-0.0535426	-0.910834	-0.19077	0.244016	0.758063	0.430005	0.365358
33.64	34.1591	0.064552	-0.905632	0.19393	0.128344	-0.739312	0.325129	0.712179
33.6	34.232	0.181188	-0.851741	0.373957	-0.409635	0.635164	-0.246268	0.399295
33.6	34.2961	0.291054	-0.76504	0.325645	0.551389	-0.451603	-0.226587	-0.205125
33.6	34.3416	0.384061	-0.662563	0.141145	-0.317987	0.250154	0.157805	-0.508002
34.82	34.4214	0.514451	-0.486193	0.0564405	-0.255177	-0.0590667	0.20147	-0.147345
35.2	34.5125	0.657395	-0.280149	0.10578	0.624888	-0.185985	-0.260688	0.383323
35.2	34.5557	0.750722	-0.135122	0.178253	-0.456827	0.51189	-0.301789	0.362324
35.2	34.59	0.834365	-0.0102696	0.302036	0.0610489	-0.814408	0.543027	-0.138256
36.5	34.6288	0.922494	0.112315	0.435241	0.285013	1.02732	0.565954	-0.548152
34	34.6596	1.0029	0.221079	0.467392	-0.486254	-1.0962	-0.74884	-0.380333
37	34.7328	1.12732	0.374718	0.38263	0.470548	0.964783	-0.934936	0.345545
37	34.7814	1.22592	0.483862	0.0157001	-0.272866	-0.67647	0.643963	0.827552
38	34.8197	1.31297	0.559078	-0.546044	-0.0976235	0.31982	1.3987	0.526937
36.1	34.8398	1.38044	0.593937	-1.10606	0.610005	0.0656835	-0.30766	-0.372848
32.5	34.8565	1.44485	0.618177	-1.36631	-0.765515	-0.375933	-1.69375	-1.01945
35.75	34.955	1.5944	0.739346	-1.0236	0.190071	0.500309	-0.108712	-0.665307
39	35.0657	1.75568	0.853687	-0.283985	0.461386	-0.560916	1.53685	0.215508
39	35.1171	1.85293	0.849667	0.483243	-0.622173	0.642658	0.393136	0.686535
38.62	35.1579	1.93505	0.77798	1.11936	0.485925	-0.673871	-1.0487	0.553241
38.62	35.1818	1.99615	0.638441	1.44991	-0.175235	0.646211	-0.469687	0.0950202
39.5	35.2073	2.05552	0.464899	1.41885	-0.291989	-0.535507	0.639791	-0.181303
39.5	35.2374	2.11609	0.272421	1.02768	0.73303	0.309168	0.320582	-0.141641
37.1	35.2334	2.13813	0.0281264	0.308311	-0.749749	0.0535209	-0.365184	-0.0470426
37.1	35.2387	2.16662	-0.196562	-0.47799	0.176717	-0.495214	0.0696634	-0.0479852
37.1	35.2213	2.16961	-0.417883	-1.15384	0.678215	0.946933	0.23117	-0.216907
33.4	35.1985	2.16627	-0.589198	-1.48162	-1.01435	-1.26913	-0.406057	-0.240612
36.74	35.2525	2.24196	-0.596183	-1.2522	0.403483	1.31464	-0.249837	0.144782
36.74	35.2856	2.29563	-0.562572	-0.74284	0.404858	-1.13418	0.436536	0.437666
37.91	35.3059	2.33451	-0.493145	-0.145054	-0.593044	0.813854	0.394566	0.303897
37.01	35.3116	2.35695	-0.396951	0.379609	0.259186	-0.376579	-0.340108	-0.145526
37.3	35.3366	2.39843	-0.240832	0.782696	0.103636	-0.115683	-0.457351	-0.443146
39	35.3776	2.45533	-0.045007	0.990368	-0.292971	0.539117	0.13409	-0.354217
39	35.4018	2.49337	0.128659	0.923316	0.286611	-0.817182	0.391371	-0.0175504
38.8	35.4293	2.53264	0.283259	0.65247	-0.0901527	0.920722	0.0996071	0.321974
38.4	35.4319	2.544	0.370097	0.229521	-0.221774	-0.831058	-0.258944	0.387696
38.91	35.4369	2.55568	0.413883	-0.178716	0.520707	0.594384	-0.200058	0.197031
38	35.4297	2.55314	0.395776	-0.487733	-0.489888	-0.256534	0.0925814	-0.0766031
37.7	35.4269	2.55376	0.338659	-0.613712	-0.0206999	-0.1162	0.248327	-0.22837
38	35.4237	2.55281	0.241555	-0.57374	0.659917	0.437729	0.0621606	-0.218196
36.1	35.3816	2.51138	0.0709945	-0.464023	-0.788084	-0.603071	-0.242222	-0.143627
38.49	35.3777	2.5099	-0.06045	-0.198778	0.274003	0.59553	-0.0454401	0.0895335
38.22	35.3733	2.50932	-0.182945	0.0878862	0.37545	-0.483453	0.0964044	0.259932
38.23	35.3757	2.51735	-0.277724	0.318325	-0.658925	0.32054	-0.0341829	0.21367
38.23	35.3967	2.54615	-0.32427	0.443613	0.41925	-0.176598	0.0101003	-0.0117385
38	35.4018	2.56012	-0.361863	0.381039	0.0504859	0.0835897	0.0834274	-0.3121
38	35.4239	2.59327	-0.349497	0.218011	-0.347465	-0.0385388	0.00526991	-0.36457
38	35.4528	2.63477	-0.302771	0.00260579	0.304122	0.000468117	-0.204373	-0.113318
38.05	35.4708	2.66617	-0.250061	-0.220732	-0.109125	0.0551889	-0.0994501	0.235158
38.18	35.4975	2.70718	-0.175161	-0.349061	-0.0137927	-0.135629	0.335947	0.437586
38.12	35.5126	2.73702	-0.108657	-0.368335	0.0723684	0.243169	0.227805	0.294629
38.2	35.5342	2.77415	-0.0348393	-0.245069	-0.145374	-0.357668	-0.36489	-0.0607388
38.2	35.5557	2.81173	0.0328481	-0.0322318	0.177358	0.442812	-0.431675	-0.391076
38.2	35.5753	2.84769	0.0862889	0.188907	-0.0468573	-0.465104	0.328808	-0.446259
38.93	35.6005	2.88943	0.129249	0.346903	-0.210103	0.399188	0.648991	-0.163978
38.39	35.6111	2.9161	0.134365	0.354431	0.318751	-0.240217	-0.242259	0.224441
38.39	35.6227	2.94372	0.121503	0.238874	-0.0294513	0.0267324	-0.797698	0.480675
38.39	35.638	2.97512	0.0973158	0.0534061	-0.433951	0.200306	0.0929173	0.431833
39.39	35.6526	3.00559	0.0592627	-0.142941	0.500863	-0.417472	0.889187	0.0655988
38.39	35.6549	3.02316	-0.00220985	-0.298755	0.0379484	0.602258	0.0878963	-0.406738
35.5	35.6469	3.03022	-0.0741016	-0.34206	-0.618265	-0.686559	-0.877382	-0.599055
39.01	35.6754	3.07529	-0.0906737	-0.182928	0.587128	0.617889	-0.226633	-0.269067
38.96	35.6883	3.10451	-0.112385	0.0257825	-0.0423376	-0.436718	0.6821	0.22107
39.18	35.6989	3.13098	-0.123466	0.205197	-0.421115	0.211827	0.359715	0.503476
39.1	35.7062	3.15369	-0.12264	0.280848	0.429925	0.00547606	-0.454398	0.39444
38.9	35.7	3.1621	-0.118955	0.214862	-0.0936089	-0.15565	-0.397038	0.0137229
38.92	35.7077	3.18471	-0.0761468	0.0853797	-0.169174	0.210495	0.282819	-0.289275
38.9	35.7057	3.1975	-0.0218882	-0.0825208	0.130118	-0.171061	0.322643	-0.33974
38.9	35.7159	3.22285	0.0669973	-0.189231	0.0348672	0.052901	-0.134904	-0.142417
39.5	35.7242	3.24617	0.166978	-0.218085	-0.0781427	0.0954034	-0.239878	0.0756348
39.38	35.7173	3.25358	0.25458	-0.179613	-0.025874	-0.212687	0.0370335	0.131314
39.76	35.7223	3.27319	0.356533	-0.0438643	0.142632	0.271287	0.198033	0.112834
40	35.7198	3.28523	0.442725	0.111487	-0.135678	-0.269247	-0.0321101	0.0733389
40	35.7239	3.30388	0.521182	0.242575	-0.00191621	0.215155	-0.12662	0.0802243
40	35.7198	3.31395	0.566283	0.271328	0.125737	-0.130588	0.0298966	0.0539919
39.12	35.7039	3.31189	0.569001	0.179584	-0.0926585	0.0558865	0.0835394	-0.0623841
39	35.6902	3.31267	0.546886	0.03102	-0.00098576	0.00568181	0.005813	-0.174525
39.13	35.6833	3.32146	0.507607	-0.105266	0.0219561	-0.0556229	-0.0431931	-0.176695
39.3	35.6895	3.34508	0.459069	-0.175055	-0.00707062	0.0742173	-0.0388827	-0.0378239
39.05	35.6971	3.37131	0.384908	-0.188146	-0.00333818	-0.077407	-0.0618641	0.118417
39	35.7033	3.39728	0.280694	-0.161101	-0.0113979	0.0813299	0.0344658	0.17887
39.41	35.7165	3.43156	0.157628	-0.100837	0.0347769	-0.0990436	0.178857	0.118104
39.5	35.7288	3.46606	0.00939932	-0.0413383	-0.0393522	0.133628	0.00788165	-0.025398
38.67	35.7533	3.51423	-0.144177	0.020077	0.0109036	-0.187976	-0.268761	-0.133274
39.05	35.7826	3.56809	-0.308264	0.0559426	-0.00318869	0.236431	-0.137218	-0.161736
38.79	35.8153	3.62595	-0.480648	0.0565738	0.00350809	-0.268629	0.301901	-0.113598
39.27	35.8506	3.68645	-0.657149	0.0284015	0.0160801	0.270068	0.28851	-0.0171419
38.81	35.8826	3.74335	-0.836509	-0.0136833	-0.0479574	-0.227029	-0.277822	0.0895225
39.02	35.9307	3.81623	-0.985805	-0.0142712	0.0636797	0.134283	-0.419287	0.192202
39.2	35.9874	3.89705	-1.10668	0.0131538	-0.0727236	-0.0256052	0.152836	0.188638
39.4	36.0449	3.97666	-1.2048	0.0292191	-0.00146484	-0.0946471	0.479852	0.00561874
38.44	36.0916	4.04244	-1.28794	-0.000658236	0.14695	0.227125	-0.00229774	-0.265813
38.1	36.1434	4.11048	-1.3271	-0.0395697	-0.153423	-0.338347	-0.432008	-0.349294
39.23	36.2119	4.19228	-1.30018	-0.0530833	-0.0733235	0.385534	-0.143233	-0.11678
39.63	36.2871	4.27661	-1.2177	-0.060616	0.247905	-0.378854	0.276401	0.23446
39.99	36.3619	4.35475	-1.09196	-0.0845892	-0.140182	0.310451	0.195688	0.379792
39.72	36.4247	4.41383	-0.940336	-0.134056	-0.157399	-0.170527	-0.100856	0.178408
39.93	36.4881	4.46561	-0.75061	-0.156663	0.35432	-0.0194482	-0.133569	-0.170309
40.07	36.5364	4.49335	-0.543327	-0.137741	-0.212807	0.238989	-0.0575545	-0.374278
40.35	36.5823	4.50958	-0.304045	-0.0288615	-0.131497	-0.432487	0.0582609	-0.211794
42.52	36.6337	4.52165	-0.027068	0.166661	0.344792	0.544057	0.170634	0.189155
42.19	36.6547	4.49201	0.239194	0.33572	-0.258879	-0.53329	0.0226578	0.410388
42.19	36.6739	4.44989	0.526561	0.46561	0.0660043	0.433685	-0.142359	0.296613
42.19	36.6865	4.39036	0.827304	0.497771	0.0920934	-0.266009	-0.0955385	-0.0549369
42.19	36.7037	4.32501	1.14831	0.407945	-0.204166	0.0554983	0.0925147	-0.348546
42.19	36.7145	4.24205	1.46369	0.163374	0.223383	0.150056	0.105479	-0.386962
42.19	36.6956	4.11731	1.73253	-0.222891	-0.0648423	-0.280918	-0.0271912	-0.153158
42.19	36.6769	3.98219	1.98239	-0.576872	-0.119027	0.341468	0.0136908	0.266212
42.19	36.6581	3.83711	2.20448	-0.758942	0.184002	-0.331957	0.0139717	0.575262
42.19	36.6509	3.69443	2.39862	-0.67254	-0.112115	0.245325	-0.153868	0.488575
42.19	36.6425	3.54111	2.5307	-0.354999	-0.0752483	-0.111095	-0.115026	-0.0459268
42.19	36.6363	3.3805	2.5837	0.0947511	0.237823	-0.0441404	0.25159	-0.681128
42.19	36.6254	3.20492	2.5287	0.513371	-0.217133	0.189446	0.263567	-0.904124
42.19	36.598	3.00243	2.33697	0.745159	-0.0101776	-0.285089	-0.287183	-0.440217
42.19	36.5669	2.78588	2.01683	0.739669	0.320854	0.328509	-0.402711	0.498216
42.19	36.5252	2.54835	1.56143	0.497887	-0.4097	-0.307862	0.279522	1.23789
42.19	36.4691	2.28597	0.975081	0.0991563	0.0988084	0.221655	0.545022	1.10482
37.97	36.3664	1.96592	0.242143	-0.352819	0.431455	-0.0310877	-0.191326	0.0444252
34.19	36.2426	1.61622	-0.564256	-0.625142	-0.49809	-0.179558	-0.52639	-1.11182
34.19	36.1168	1.25857	-1.36617	-0.553059	-0.0218898	0.385298	0.183488	-1.37975
34.19	36.0009	0.907484	-2.09453	-0.138907	0.560743	-0.570448	0.508915	-0.508086
34.19	35.8855	0.554897	-2.71291	0.416977	-0.53717	0.690879	-0.245516	0.780625
34.19	35.7646	0.195912	-3.18795	0.841525	-0.0708985	-0.712006	-0.54897	1.43151
35	35.6474	-0.158311	-3.47527	0.925304	0.671705	0.615154	0.313473	0.916801
31.6	35.5115	-0.529146	-3.57598	0.553332	-0.623796	-0.382568	0.648713	-0.367013
29.17	35.4012	-0.868516	-3.41956	-0.0955721	-0.000435372	0.0520521	-0.25477	-1.29361
29.17	35.3234	-1.16762	-3.00011	-0.787271	0.518573	0.27576	-0.832005	-1.12306
29.17	35.2691	-1.43499	-2.35639	-1.29885	-0.575307	-0.592676	0.0096689	-0.110999
32.09	35.2347	-1.67424	-1.54212	-1.45583	0.148374	0.825133	0.889415	0.827758
32.09	35.1862	-1.92076	-0.659686	-1.22633	0.341261	-0.938787	0.213884	0.90567
32.09	35.1431	-2.15419	0.251453	-0.596976	-0.433656	0.938091	-0.820288	0.226158
33	35.1098	-2.36985	1.13411	0.298278	0.120066	-0.832133	-0.411838	-0.481887
36.3	35.0912	-2.56312	1.9288	1.20354	0.185372	0.597479	0.656016	-0.602592
36.3	35.04	-2.78306	2.51965	1.75254	-0.278562	-0.257322	0.466804	-0.211698
36.3	34.9657	-3.01994	2.87799	1.77754	0.311761	-0.081907	-0.376379	0.300327
36.3	34.8674	-3.2737	2.98823	1.27738	-0.191773	0.393185	-0.348054	0.511499
34.9	34.7553	-3.53174	2.87272	0.441612	-0.1068	-0.591392	0.253556	0.333996
33.98	34.6671	-3.75312	2.60251	-0.412998	0.49087	0.628485	0.224551	0.00480133
30.6	34.5759	-3.96378	2.17933	-1.09522	-0.669283	-0.511018	-0.282381	-0.268381
30.21	34.5269	-4.11572	1.69477	-1.39329	0.285839	0.239153	-0.100942	-0.315258
30.89	34.4812	-4.24814	1.13768	-1.35939	0.419414	0.0869989	0.245812	-0.280407
28.9	34.434	-4.36513	0.540802	-1.06993	-0.822994	-0.358888	-0.000432666	-0.216157
30	34.4525	-4.39679	0.0213037	-0.535332	0.518557	0.467126	-0.206654	0.0214364
30	34.4751	-4.40674	-0.471543	-0.0172189	0.0837024	-0.453498	-0.120905	0.222327
30.02	34.5245	-4.37256	-0.897812	0.382695	-0.491121	0.334038	0.160852	0.290934
30.02	34.5817	-4.31458	-1.27202	0.577582	0.452556	-0.172054	0.164901	0.150936
29.01	34.6451	-4.23554	-1.59216	0.590796	-0.123666	0.0177804	-0.103456	-0.114321
29.01	34.7386	-4.11228	-1.83028	0.531912	-0.221162	0.0603855	-0.181977	-0.297641
29	34.8216	-3.9879	-2.04124	0.398889	0.295206	-0.0644042	-0.0720346	-0.355854
29.4	34.8983	-3.86007	-2.22581	0.245728	-0.0896274	0.0195541	0.180615	-0.206608
29.4	34.961	-3.73766	-2.3909	0.0982786	-0.113653	0.0732037	0.269252	0.123955
29.4	35.0208	-3.60997	-2.51471	-0.0103503	0.182732	-0.170281	-0.0384516	0.499253
29.4	35.0781	-3.47707	-2.58411	-0.089785	-0.133056	0.238692	-0.410084	0.644115
29.4	35.1319	-3.34021	-2.58523	-0.165152	0.0376543	-0.243352	-0.169398	0.349147
29.4	35.1986	-3.18285	-2.4843	-0.23266	0.0928839	0.162962	0.500991	-0.267028
29.4	35.2586	-3.02549	-2.29287	-0.326188	-0.255782	-0.0031109	0.381415	-0.853732
29.4	35.349	-2.83023	-1.95853	-0.363322	0.332436	-0.212804	-0.454643	-0.885936
29.4	35.47	-2.59753	-1.4855	-0.331915	-0.213155	0.389744	-0.686388	-0.265226
32.34	35.6043	-2.34708	-0.915237	-0.274416	-0.256929	-0.517852	0.1943	0.562506
35.57	35.7506	-2.08281	-0.282041	-0.212805	0.689597	0.536555	0.858058	0.966831
34.11	35.8521	-1.86521	0.314644	-0.211078	-0.532301	-0.386179	0.108163	0.591525
34	35.9859	-1.6164	0.941988	-0.076118	-0.0956279	0.116044	-0.717849	-0.0880702
36	36.1269	-1.36357	1.5413	0.175313	0.538355	0.151925	-0.506162	-0.626861
36	36.2527	-1.13237	2.05111	0.448413	-0.46328	-0.338495	0.388311	-0.759575
39.6	36.3731	-0.915064	2.45362	0.665313	0.0851381	0.401262	0.818404	-0.437685
39.6	36.4406	-0.762187	2.67441	0.676724	0.243028	-0.277498	0.0618033	0.097426
39.6	36.5038	-0.624381	2.77194	0.554494	-0.164437	0.0417305	-0.774119	0.684492
39.6	36.5666	-0.498018	2.75989	0.334421	-0.110376	0.240345	-0.501026	1.00935
39.6	36.6163	-0.396923	2.63326	0.0290964	0.114023	-0.513684	0.508321	0.719429
39.6	36.6531	-0.322004	2.40493	-0.313296	0.198421	0.729048	0.859506	-0.16036
35.64	36.6319	-0.319715	2.0455	-0.664313	-0.307956	-0.780651	-0.0874865	-1.15089
35.64	36.6259	-0.313839	1.67952	-0.771527	0.118194	0.707956	-0.819199	-1.3017
35.64	36.6372	-0.300885	1.34406	-0.566067	0.111389	-0.581839	-0.40298	-0.378607
39.16	36.6725	-0.274513	1.06264	-0.123827	-0.252929	0.395538	0.509646	0.931662
39.16	36.6979	-0.270902	0.795233	0.311442	0.145415	-0.211609	0.657204	1.48427
39.16	36.6809	-0.324652	0.500524	0.519177	0.147068	0.109753	-0.0840055	0.760676
35.31	36.64	-0.416551	0.207355	0.489619	-0.175632	-0.0452157	-0.590722	-0.565362
35.31	36.5892	-0.531264	-0.0561989	0.322976	-0.0528097	0.0360108	-0.233118	-1.30047
35.31	36.5421	-0.6539	-0.266468	0.15734	0.202521	-0.0828025	0.396697	-0.829555
35.31	36.4885	-0.794482	-0.436397	0.0579617	-0.0875926	0.154637	0.42426	0.349882
35.51	36.4105	-0.971033	-0.590961	0.0264764	-0.132277	-0.197515	-0.127266	1.14136
35.31	36.3203	-1.16999	-0.71699	0.0689491	0.247056	0.209037	-0.432947	0.893744
33.02	36.2019	-1.40594	-0.829417	0.123555	-0.0843851	-0.139514	-0.121336	-0.139673
33.02	36.1099	-1.62095	-0.85892	0.21593	-0.123808	-0.00281993	0.461643	-0.919356
33.02	36.0193	-1.83923	-0.838946	0.217786	0.0340989	0.149545	0.263101	-0.830286
33.02	35.9218	-2.06811	-0.789508	0.0495326	0.20135	-0.258471	-0.461995	-0.0405021
33.02	35.8194	-2.3041	-0.716284	-0.260728	-0.12963	0.322688	-0.381357	0.729861
33.02	35.7243	-2.53287	-0.611164	-0.581992	-0.259001	-0.319268	0.472105	0.847261
33.02	35.6535	-2.73531	-0.463442	-0.750448	0.444471	0.20694	0.498825	0.224904
30.5	35.5827	-2.93513	-0.315839	-0.705839	-0.132052	-0.00344138	-0.528066	-0.656988
30.5	35.5523	-3.08947	-0.135277	-0.364333	-0.381248	-0.263044	-0.60869	-0.977118
33.5	35.5661	-3.19453	0.0565329	0.162972	0.38431	0.449719	0.425573	-0.488503
33.5	35.5593	-3.31802	0.149007	0.566719	0.0327128	-0.529087	0.532176	0.246782
33.5	35.5529	-3.43905	0.143962	0.7207	-0.226777	0.525258	-0.26111	0.698229
33	35.5321	-3.57297	0.0160324	0.564605	-0.0151718	-0.439131	-0.40095	0.608573
33	35.511	-3.70533	-0.213089	0.204061	0.294568	0.295002	0.209973	0.169659
30	35.4696	-3.8562	-0.548304	-0.221089	-0.123824	-0.106665	0.255509	-0.269403
30	35.424	-4.00802	-0.936808	-0.489326	-0.297035	-0.0555513	-0.157044	-0.377712
29.19	35.4071	-4.12618	-1.29978	-0.432976	0.402787	0.127235	-0.082102	-0.147231
29.19	35.3748	-4.25558	-1.65322	-0.157921	-0.086912	-0.125082	0.0530503	-0.000653136
29.19	35.3283	-4.39463	-1.9558	0.204359	-0.245053	0.112479	-0.0541939	-0.0769836
29.19	35.2955	-4.51346	-2.13144	0.531857	0.304122	-0.113019	0.0503032	-0.123834
29.19	35.2669	-4.62087	-2.15612	0.651681	-0.15084	0.124557	0.181492	0.0470347
29.19	35.2624	-4.69564	-1.98462	0.498371	-0.043353	-0.16758	-0.0840306	0.394753
29.19	35.2565	-4.76377	-1.64151	0.0437007	0.103225	0.216244	-0.420259	0.514419
29.19	35.2662	-4.80763	-1.11519	-0.548151	-0.0672108	-0.252803	0.0408364	0.171201
29.19	35.2889	-4.82968	-0.432364	-1.0634	0.0238968	0.233481	0.617524	-0.506329
29.01	35.3112	-4.84388	0.353178	-1.30242	-0.0414851	-0.143578	0.0754263	-1.00198
29.01	35.3669	-4.81566	1.23322	-1.07191	0.0675928	-0.0254845	-0.758162	-0.744916
31.91	35.4537	-4.74844	2.13889	-0.417793	-0.108464	0.188756	-0.371006	0.192483
35.1	35.5292	-4.68818	2.9395	0.373233	-0.0542062	-0.352754	0.661246	1.02618
38.6	35.5627	-4.66874	3.52454	0.990629	0.365822	0.542335	0.672585	1.04585
35.08	35.5471	-4.69807	3.8374	1.26372	-0.259271	-0.65208	-0.311279	0.285046
35.08	35.5147	-4.74197	3.89756	1.22857	-0.1959	0.709032	-0.682446	-0.520133
35.08	35.4768	-4.78758	3.71959	0.975562	0.524014	-0.703039	-0.0140883	-0.736101
35.08	35.4377	-4.82956	3.32184	0.597706	-0.314388	0.626031	0.561622	-0.327962
33	35.3795	-4.88502	2.7104	0.144362	-0.296785	-0.467923	0.265921	0.195759
33	35.3218	-4.93258	1.95077	-0.286031	0.746286	0.262418	-0.283164	0.395873
30	35.2636	-4.97128	1.0962	-0.641224	-0.481459	-0.0250879	-0.392298	0.196607
30	35.2415	-4.96174	0.247047	-0.841555	-0.352278	-0.231044	-0.0012279	-0.053567
30	35.2559	-4.90307	-0.550507	-0.916739	0.82066	0.393866	0.263865	-0.147987
27.32	35.2665	-4.83684	-1.31063	-0.971187	-0.493996	-0.451274	0.107589	-0.167887
27.32	35.2877	-4.74876	-1.9861	-0.960377	-0.244932	0.410304	-0.042717	-0.159392
27.32	35.3055	-4.65296	-2.56517	-0.819763	0.664121	-0.291625	-0.127936	-0.138518
27.32	35.3366	-4.53204	-3.00307	-0.426778	-0.395137	0.134741	-0.149477	-0.0144395
27.33	35.4089	-4.35741	-3.25263	0.268596	-0.247663	-0.0150644	0.0477632	0.229163
30.06	35.4961	-4.15719	-3.34967	1.07056	0.454071	-0.0959974	0.166532	0.322918
30.06	35.5818	-3.95002	-3.33091	1.68875	-0.0993988	0.171824	-0.0157904	0.0621462
30.06	35.6385	-3.76576	-3.24601	1.83771	-0.250955	-0.165978	-0.152971	-0.394918
30.06	35.6822	-3.58848	-3.08496	1.43972	0.254107	0.116448	0.103111	-0.54185
30.06	35.717	-3.41357	-2.84421	0.582694	0.0337956	-0.0197811	0.227164	-0.100731
30.06	35.7701	-3.21267	-2.49225	-0.464386	-0.194484	-0.104538	-0.121696	0.669313
30.06	35.8392	-2.98815	-2.03978	-1.42278	-0.0316147	0.191895	-0.390075	1.0224
30.06	35.9036	-2.76168	-1.52581	-2.05923	0.259264	-0.227773	0.0070199	0.416521
30.06	35.9703	-2.52615	-0.955492	-2.1598	-0.0343958	0.218014	0.554744	-0.796776
30.06	36.0607	-2.25918	-0.315332	-1.61651	-0.408221	-0.146047	0.251808	-1.53615
33.07	36.2238	-1.91124	0.427244	-0.501245	0.355766	-0.079707	-0.688071	-1.0122
36.38	36.3911	-1.55502	1.14489	0.714008	0.0513754	0.357586	-0.872216	0.299609
40.02	36.5632	-1.19326	1.78598	1.61864	-0.314784	-0.611204	0.598226	1.38129
44	36.7151	-0.854824	2.27466	1.89295	0.157358	0.763681	1.47099	1.35619
40.34	36.7922	-0.597517	2.52181	1.44227	0.234682	-0.675854	-0.200935	0.242701
37	36.8858	-0.327481	2.64183	0.681714	-0.0685926	0.41619	-1.65737	-0.80733
37	37.0068	-0.0333693	2.66148	-0.0299618	-0.626702	-0.0837556	-0.344026	-0.945229
40.6	37.1506	0.278181	2.57831	-0.491295	0.675505	-0.340804	1.50756	-0.358513
40.59	37.2411	0.526779	2.30559	-0.763225	0.322099	0.808817	0.71696	0.0994673
36.61	37.2791	0.71234	1.87196	-0.832225	-1.11877	-1.10586	-1.0312	0.153248
40.27	37.3608	0.934412	1.43786	-0.577492	0.739447	1.15508	-0.693023	0.249665
39.9	37.4223	1.12729	0.96692	-0.230969	0.355827	-0.997829	0.378766	0.438192
39.9	37.4959	1.32387	0.531624	0.0953804	-0.943333	0.709149	0.489243	0.610187
39.9	37.5801	1.52131	0.155295	0.269712	0.411907	-0.398951	0.10576	0.400327
39.9	37.6178	1.66021	-0.211362	0.167843	0.485561	0.145545	-0.177156	-0.428837
37.2	37.6432	1.77579	-0.503737	-0.0373829	-0.491108	0.0968372	-0.23809	-1.23836
37.2	37.6839	1.89755	-0.66595	-0.117062	-0.28703	-0.316025	-0.129486	-1.14475
40.8	37.7658	2.05184	-0.664808	0.0572649	0.577838	0.430847	0.151999	0.0206374
41.26	37.8365	2.18321	-0.584697	0.328988	0.0133852	-0.493051	0.202841	1.29752
41.26	37.8565	2.24983	-0.498812	0.50121	-0.63639	0.60081	0.0143272	1.59045
41.26	37.8807	2.30786	-0.360667	0.562585	0.552925	-0.726258	0.00511894	0.735154
40.5	37.8718	2.31949	-0.231819	0.407596	0.143325	0.837017	-0.186299	-0.733514
36.45	37.8445	2.30056	-0.107211	0.0956523	-0.569354	-0.823662	-0.163963	-1.65902
39.98	37.8485	2.30314	0.0614313	-0.203161	0.305161	0.627194	0.359533	-1.22549
40	37.8278	2.27011	0.189851	-0.493659	0.104541	-0.284514	0.230695	0.0982674
40.11	37.802	2.22212	0.286345	-0.6612	-0.0450362	-0.116022	-0.415151	1.30571
40.88	37.7623	2.15109	0.332336	-0.647993	-0.23651	0.516131	-0.331618	1.49698
40.88	37.7158	2.06536	0.334659	-0.414961	0.132416	-0.828335	0.498835	0.605729
40.88	37.6837	1.98808	0.320275	0.0220912	0.437253	0.972778	0.484172	-0.662131
36.72	37.6267	1.88041	0.248092	0.483185	-0.781129	-0.881883	-0.5662	-1.41386
39.72	37.6346	1.83558	0.230236	0.94054	0.317326	0.531122	-0.574672	-1.01515
40.88	37.6314	1.7758	0.170533	1.06976	0.440335	-0.0660309	0.330345	-0.0330445
40.88	37.5996	1.68284	0.0430097	0.734731	-0.659189	-0.344732	0.653255	0.735659
40.88	37.5753	1.59448	-0.101738	0.0790419	0.271245	0.620755	0.0535363	0.937456
38.01	37.5267	1.47978	-0.284718	-0.70194	0.211152	-0.682389	-0.620911	0.598578
37.18	37.5395	1.42819	-0.387011	-1.18644	-0.259387	0.497897	-0.308846	0.159465
37.18	37.5549	1.37984	-0.474222	-1.29207	-0.218458	-0.1833	0.274919	-0.323734
37.18	37.5635	1.32469	-0.559858	-1.0048	0.500485	-0.173119	0.391954	-0.814902
37.22	37.5755	1.27343	-0.629108	-0.391768	0.0116355	0.512546	0.166143	-1.02454
37.22	37.5858	1.22164	-0.681565	0.363102	-0.803464	-0.753757	-0.267934	-0.631078
40.8	37.6467	1.22366	-0.652796	1.09454	0.79405	0.802329	-0.53029	0.400872
40.8	37.7054	1.2246	-0.615668	1.44934	0.106654	-0.69643	-0.222013	1.32719
40.8	37.7669	1.22799	-0.580413	1.26505	-0.98812	0.467993	0.711179	1.3875
40.8	37.791	1.19193	-0.60368	0.524576	0.862554	-0.145368	0.801582	0.347878
36.72	37.7755	1.11465	-0.679813	-0.483082	0.364832	-0.13714	-0.537227	-1.07748
33.05	37.7816	1.06153	-0.709529	-1.23173	-1.25926	0.380239	-1.13552	-1.61862
36.36	37.8595	1.08529	-0.616996	-1.34621	0.602677	-0.656883	0.152086	-0.779922
40	37.9527	1.12689	-0.47949	-0.924928	0.681014	0.829819	1.03193	0.516565
38	38.007	1.12888	-0.378764	-0.278218	-1.05797	-0.808889	0.152879	1.09513
40.5	38.0647	1.13449	-0.269142	0.391544	0.315549	0.635988	-0.642451	0.736323
40.15	38.1241	1.14193	-0.153106	0.843779	0.558609	-0.361202	-0.298531	-0.0271259
39.33	38.185	1.15119	-0.0324645	0.932971	-0.648434	0.0262942	0.185152	-0.49762
40.28	38.2498	1.16422	0.0920025	0.656256	0.0491333	0.320154	0.257012	-0.371789
39.9	38.308	1.16987	0.204063	0.129685	0.395989	-0.637509	0.209832	0.0127062
39.93	38.3594	1.16787	0.301594	-0.421877	-0.192917	0.89108	-0.0268931	0.147493
37.31	38.3884	1.14278	0.371136	-0.774901	-0.198825	-1.00053	-0.45897	-0.0891886
40.03	38.4638	1.16591	0.50096	-0.669855	0.227189	0.937095	-0.209823	-0.231503
40.06	38.5613	1.21185	0.654628	-0.209983	-0.0583417	-0.804661	0.41597	-0.0834053
41.6	38.6427	1.23983	0.767143	0.302031	-0.0668779	0.636388	0.347348	0.183308
41.09	38.6966	1.23697	0.811513	0.600905	0.130148	-0.413489	-0.247232	0.335461
41.09	38.7341	1.21491	0.800274	0.578847	-0.0752545	0.19412	-0.332544	0.275905
40.6	38.77	1.18926	0.757755	0.287023	0.00700492	0.0106037	0.14193	0.060323
40.86	38.809	1.16546	0.697593	-0.125612	0.0166512	-0.188703	0.290637	-0.173023
40.01	38.8527	1.1456	0.628251	-0.470881	-0.0537858	0.316519	-0.0980568	-0.321584
40.06	38.8999	1.12848	0.552199	-0.59894	0.0997324	-0.389571	-0.247948	-0.309926
40.46	38.9518	1.1155	0.473199	-0.448239	-0.0803617	0.403403	0.0644837	-0.139226
40.71	39.0138	1.11201	0.396657	-0.0725959	-0.0669076	-0.375601	0.204344	0.132692
40.71	39.075	1.10613	0.304536	0.347502	0.186738	0.297653	-0.112913	0.32408
40.71	39.1197	1.08096	0.172843	0.602114	-0.117748	-0.167722	-0.194703	0.303347
40.71	39.1407	1.02906	-0.00454983	0.576005	-0.0530581	0.0348862	0.217976	0.103775
40.71	39.1515	0.964812	-0.200051	0.314937	0.232897	0.111863	0.326181	-0.0844738
38.8	39.1611	0.898594	-0.385907	-0.0406767	-0.22019	-0.247372	-0.238	-0.125395
38.8	39.1845	0.846454	-0.529854	-0.318878	-0.0436412	0.337027	-0.50036	-0.0639572
38.8	39.2081	0.795041	-0.638659	-0.438263	0.281602	-0.382158	0.137471	-0.0694249
39.05	39.2347	0.747206	-0.704509	-0.368936	-0.228452	0.376383	0.64673	-0.17897
39	39.2564	0.695315	-0.733107	-0.166294	-0.0779568	-0.310416	0.0370468	-0.231132
39.36	39.2914	0.658258	-0.702472	0.100635	0.337887	0.181217	-0.729627	-0.0305073
39.36	39.3234	0.619408	-0.636033	0.288599	-0.312694	-0.014058	-0.302731	0.324904
40.5	39.3652	0.591777	-0.527441	0.32633	0.00247963	-0.171375	0.741838	0.549809
40.5	39.3867	0.544103	-0.423393	0.148822	0.293367	0.337793	0.533296	0.311471
38.37	39.3866	0.475553	-0.329293	-0.150829	-0.227058	-0.393604	-0.597321	-0.265763
38.37	39.4162	0.440035	-0.182727	-0.334251	-0.022985	0.313833	-0.6242	-0.635599
40.26	39.4527	0.414572	-0.0168783	-0.335029	0.0215452	-0.152183	0.318504	-0.528831
40.3	39.5046	0.407586	0.164566	-0.141343	0.153163	-0.0723087	0.58998	-0.0377575
40.2	39.5508	0.396967	0.319547	0.12254	-0.148192	0.303846	-0.123781	0.425691
40.21	39.5793	0.369913	0.420812	0.320958	-0.151683	-0.463345	-0.464462	0.535146
42.1	39.6204	0.357634	0.497635	0.411728	0.476854	0.508646	0.0633966	0.31617
40.25	39.6336	0.318777	0.499757	0.296988	-0.4	-0.414028	0.267931	-0.0945195
40.55	39.6656	0.301697	0.4865	0.0902847	-0.0761845	0.214517	0.0240374	-0.320403
40	39.6965	0.286108	0.438359	-0.161086	0.469846	0.00785425	-0.146932	-0.310434
40	39.7063	0.252032	0.338724	-0.389678	-0.385428	-0.166961	-0.0445497	-0.178322
40	39.7362	0.242316	0.249907	-0.432614	0.0115086	0.236675	0.127653	0.0453895
40.55	39.7772	0.248524	0.173122	-0.276257	0.202656	-0.232871	-0.00657646	0.232199
40.5	39.8532	0.295138	0.139833	0.0373215	-0.178734	0.127332	-0.178903	0.269711
40.5	39.9359	0.351913	0.108296	0.302131	-0.0103443	0.0167714	-0.0722293	0.0573412
40.5	39.9963	0.387636	0.0332921	0.33123	0.11296	-0.156286	0.159849	-0.318434
40.5	40.0418	0.409474	-0.0770656	0.123321	0.0526702	0.312343	0.255203	-0.467022
40.5	40.0896	0.435183	-0.195224	-0.181168	-0.183386	-0.456802	-0.00837622	-0.123874
40.5	40.1414	0.466335	-0.311486	-0.416516	-0.023949	0.554637	-0.403568	0.477471
40.22	40.1955	0.501062	-0.42191	-0.453554	0.35109	-0.5961	-0.23286	0.779835
40.35	40.2358	0.522333	-0.540396	-0.268662	-0.334082	0.567058	0.416812	0.365962
40.16	40.2599	0.527452	-0.659173	0.0983985	-0.0938035	-0.413113	0.575483	-0.480551
39.5	40.2986	0.548493	-0.728074	0.572174	0.56184	0.117957	-0.25568	-1.01183
39.5	40.3144	0.547505	-0.778638	0.912721	-0.577052	0.31077	-0.924092	-0.741497
40.8	40.3732	0.592119	-0.724171	1.04267	0.075854	-0.827901	0.0402968	0.297207
44.88	40.4222	0.627411	-0.631951	0.745496	0.371279	1.28037	1.02512	1.15675
40.39	40.4161	0.606381	-0.560016	-0.0129419	-0.354505	-1.50032	0.237579	0.998463
40.39	40.4335	0.610683	-0.407128	-0.851467	0.255592	1.48267	-0.79068	0.0907733
36.4	40.4542	0.620692	-0.193312	-1.47083	-0.347779	-1.2681	-0.517386	-0.84843
40.04	40.5093	0.668745	0.109992	-1.57406	0.233918	0.863937	0.441731	-1.10225
40.06	40.5764	0.731199	0.453067	-1.13713	0.300518	-0.371524	0.548415	-0.590869
41.09	40.6317	0.782359	0.776906	-0.331186	-0.89009	-0.126634	-0.135505	0.216222
44.8	40.7004	0.847106	1.08116	0.621811	0.793319	0.558829	-0.40593	0.795654
44.8	40.7354	0.876414	1.28236	1.34545	0.199272	-0.870103	-0.171068	0.752874
44.8	40.7646	0.898471	1.39624	1.66091	-1.16995	1.092	0.282548	0.31244
44.8	40.8036	0.929075	1.43106	1.50094	1.04597	-1.25347	0.423224	-0.137146
44.8	40.8067	0.920811	1.32588	0.844667	0.159119	1.35774	-0.149452	-0.464669
40.32	40.7834	0.884255	1.10286	-0.0659297	-1.1721	-1.31218	-0.478423	-0.513567
43.12	40.7858	0.873785	0.846279	-0.841403	1.03517	1.09461	0.088071	-0.208513
40.58	40.7738	0.849013	0.530304	-1.30452	-0.0345866	-0.753084	0.388128	0.139919
40.58	40.7666	0.830161	0.201152	-1.31223	-0.803309	0.359853	-0.00463485	0.350307
40.58	40.7695	0.823106	-0.111173	-0.897094	0.807747	0.0107812	-0.296298	0.349598
40.58	40.7665	0.811902	-0.405103	-0.26131	-0.213307	-0.3131	-0.0660372	0.159434
41.25	40.7795	0.819221	-0.6374	0.391429	-0.33527	0.508465	0.200163	-0.0930372
41.25	40.7811	0.816977	-0.828686	0.801065	0.448047	-0.590113	0.0552091	-0.311567
41.25	40.7859	0.820602	-0.951127	0.882938	-0.222163	0.583813	-0.082268	-0.362552
41.25	40.8109	0.847561	-0.979992	0.679268	-0.031027	-0.534657	0.0186739	-0.174902
41.25	40.8254	0.866577	-0.954792	0.253489	0.108537	0.457527	-0.0835663	0.0812863
40.06	40.8599	0.908637	-0.847842	-0.178051	-0.0867078	-0.360095	-0.0966696	0.319454
41.12	40.9023	0.960929	-0.689438	-0.485916	0.0571468	0.206684	0.122698	0.34865
41.2	40.9263	0.995603	-0.532136	-0.627046	-0.0706897	0.0116245	0.17333	0.0919752
41.2	40.9439	1.02477	-0.377262	-0.549352	0.111857	-0.247648	-0.0483212	-0.223508
41.12	40.9631	1.05655	-0.227307	-0.275758	-0.0237184	0.467815	-0.220297	-0.338107
41.12	40.9764	1.08363	-0.100261	0.0835224	-0.202604	-0.632079	-0.038193	-0.162966
43.99	41.003	1.12528	0.0172578	0.421563	0.32482	0.694441	0.234186	0.149621
42.27	41.0017	1.13933	0.0708955	0.557672	-0.152722	-0.627775	0.081659	0.274679
42.27	41.0129	1.16746	0.11037	0.514644	-0.131325	0.46895	-0.125039	0.194633
42.27	41.0283	1.20161	0.130756	0.308585	0.230886	-0.274642	-0.122119	-0.00538099
42.27	41.0476	1.24149	0.135031	0.00901711	-0.113727	0.0768473	-0.0252955	-0.188015
42.27	41.0741	1.29031	0.130974	-0.283477	-0.049157	0.09025	0.10584	-0.225575
42.27	41.0996	1.33953	0.112334	-0.493326	0.0769916	-0.216966	0.135047	-0.130158
42.27	41.129	1.39381	0.0897591	-0.549295	0.00581607	0.304476	-0.029141	0.0247621
42.27	41.1727	1.46354	0.0784634	-0.427164	-0.0443805	-0.373274	-0.208197	0.164974
42.27	41.1964	1.51281	0.0389602	-0.224459	-0.0899658	0.418293	-0.169302	0.135818
43.19	41.2275	1.56937	0.00820683	0.0415721	0.298605	-0.400257	0.307107	0.0548747
42.86	41.2596	1.62631	-0.01705	0.290758	-0.266338	0.280466	0.37244	-0.0184177
42.86	41.2773	1.66748	-0.0516409	0.435949	-0.15532	-0.037499	-0.325641	-0.0660263
43.01	41.3054	1.71775	-0.0625853	0.482331	0.65153	-0.314864	-0.562029	-0.0544535
43.26	41.297	1.72874	-0.102081	0.358542	-0.65964	0.736745	0.197539	-0.0816701
43.26	41.2774	1.72689	-0.128126	0.172129	0.0825588	-1.09017	0.869783	-0.0322912
44.5	41.2851	1.75228	-0.0837787	0.0556062	0.696743	1.2601	0.101353	0.167644
40.05	41.2481	1.73214	-0.0464211	-0.0658626	-1.07123	-1.17852	-1.21226	0.246104
44.5	41.2753	1.77876	0.117758	-0.0235261	0.71126	0.857589	-0.355654	0.253792
44.5	41.3002	1.82376	0.318545	-0.00347617	0.0865595	-0.447607	1.2294	-0.0527282
43.6	41.3133	1.85665	0.523894	-0.11036	-0.861337	0.0791754	0.667224	-0.542251
42.28	41.3493	1.91293	0.755265	-0.301049	1.17559	0.157405	-1.09952	-0.720577
42.28	41.3585	1.94118	0.931242	-0.586192	-0.725702	-0.212754	-1.03544	-0.34016
45.17	41.4055	2.00729	1.10727	-0.733641	-0.34287	0.0870922	0.964139	0.531222
47.79	41.4416	2.06048	1.19937	-0.709457	1.21464	0.118547	1.23353	1.12905
43.01	41.4345	2.06675	1.15046	-0.4863	-1.07406	-0.261057	-0.760978	0.820235
43.95	41.4618	2.10587	1.04886	0.0753448	0.0746141	0.291767	-1.19434	-0.101666
44.64	41.4564	2.10875	0.814639	0.749857	0.840272	-0.231567	0.405831	-1.11298
44.73	41.4426	2.10049	0.487264	1.36545	-0.856186	0.166502	1.20821	-1.34708
44.64	41.4424	2.10406	0.113598	1.72041	0.145752	-0.154631	-0.0577488	-0.480089
44.92	41.4189	2.08178	-0.326372	1.55884	0.458549	0.220622	-1.19694	0.846462
44.92	41.405	2.06763	-0.764007	0.87816	-0.404611	-0.345326	-0.187501	1.66657
44.5	41.3653	2.02589	-1.20738	-0.238966	-0.0439299	0.498784	1.06477	1.21465
40.07	41.3192	1.97783	-1.59265	-1.43345	0.348298	-0.579515	0.508902	-0.187552
36.16	41.313	1.97261	-1.82554	-2.23421	-0.185573	0.504007	-0.814563	-1.45357
36.16	41.3155	1.97917	-1.91815	-2.39663	-0.31154	-0.279927	-0.864847	-1.70761
39.78	41.3805	2.0527	-1.8009	-1.76567	0.51901	-0.121611	0.458262	-0.718896
43	41.4553	2.13768	-1.55485	-0.623882	-0.304618	0.569631	0.869934	0.645302
43	41.5276	2.21969	-1.22657	0.64052	-0.156833	-0.963751	-0.130382	1.37433
46.77	41.6099	2.30959	-0.837692	1.65795	0.529531	1.21794	-0.719353	1.09434
44	41.6533	2.35586	-0.481293	2.07516	-0.535086	-1.25924	-0.178206	0.0952266
46.48	41.7134	2.41456	-0.120375	1.90264	0.231999	1.09839	0.618148	-0.712728
44.39	41.7362	2.42932	0.156495	1.17295	0.16714	-0.773956	0.335143	-0.886461
44.97	41.7453	2.42394	0.363602	0.198281	-0.375841	0.402572	-0.345284	-0.408387
43.4	41.7464	2.40439	0.505444	-0.680127	0.36291	-0.0586342	-0.358325	0.256668
44.13	41.7143	2.34534	0.559135	-1.2323	-0.149189	-0.159806	0.0903423	0.584066
44.21	41.7026	2.30287	0.604887	-1.24669	-0.0928749	0.231031	0.390224	0.511076
44	41.6863	2.25188	0.628225	-0.839823	0.195591	-0.187119	0.082978	0.156062
44	41.6688	2.19645	0.647283	-0.234504	-0.159614	0.072772	-0.351485	-0.212569
44.53	41.6637	2.15089	0.690604	0.31763	0.0701429	0.0593624	-0.219125	-0.365576
44.35	41.6507	2.09488	0.742795	0.572548	0.0042115	-0.171471	0.208904	-0.335238
45.49	41.6563	2.05597	0.839315	0.500396	-0.0658647	0.230576	0.353198	-0.160671
44.99	41.6612	2.01462	0.955669	0.155784	0.0837264	-0.233937	-0.0818116	0.0196694
44.96	41.6919	1.99802	1.11375	-0.232353	-0.0368962	0.17011	-0.412856	0.196348
45	41.73	1.98704	1.27363	-0.493061	-0.129392	-0.0816341	-0.154894	0.278676
45.22	41.7819	1.98706	1.41569	-0.494214	0.231463	-0.0294515	0.357029	0.205229
45.22	41.817	1.96544	1.47485	-0.270354	-0.125515	0.140076	0.32477	-0.0561144
45.22	41.8371	1.92322	1.43169	0.105436	-0.0872771	-0.189971	-0.170343	-0.311107
45.22	41.8573	1.87593	1.29345	0.52316	0.276569	0.169896	-0.371454	-0.308072
45.22	41.8706	1.81596	1.04704	0.806588	-0.284608	-0.0777927	-0.0444995	-0.0264072
45.22	41.8862	1.75251	0.705267	0.832812	0.0527129	-0.076407	0.34285	0.319374
45.22	41.8833	1.66377	0.251777	0.517481	0.252142	0.265645	0.213193	0.397692
42	41.8482	1.5356	-0.307406	-0.0677353	-0.304811	-0.405758	-0.199486	0.131002
42	41.8156	1.40465	-0.893739	-0.650225	0.14131	0.48904	-0.207616	-0.166497
40.35	41.7687	1.25474	-1.48298	-1.01538	0.0590668	-0.501201	0.0324323	-0.26055
40.35	41.7361	1.11653	-1.99546	-0.959635	-0.143626	0.448034	0.183189	-0.0728308
40.35	41.7125	0.985285	-2.39679	-0.49333	0.0862553	-0.36342	0.073209	0.155389
40.35	41.7035	0.867214	-2.64984	0.213727	-0.0338586	0.248409	-0.147566	0.148009
40.35	41.704	0.757166	-2.74194	0.866156	-0.00724428	-0.139322	-0.201039	-0.131345
40.35	41.6977	0.637924	-2.68581	1.15856	0.0452881	0.0405079	0.00919253	-0.436766
40.35	41.6846	0.50968	-2.47989	0.956272	-0.0430121	0.0749222	0.325854	-0.365741
40.35	41.6877	0.395888	-2.10485	0.34977	0.0157606	-0.228094	0.2164	0.195224
40.35	41.663	0.251639	-1.62919	-0.50066	-0.0444832	0.41678	-0.448122	0.737778
40.35	41.6568	0.124684	-1.01914	-1.1884	0.189019	-0.584786	-0.370165	0.820592
40.35	41.6615	0.00771044	-0.314105	-1.43654	-0.29673	0.647047	0.426137	0.182475
40.35	41.6637	-0.11367	0.4274	-1.14849	0.0470741	-0.56955	0.508074	-0.832414
40.35	41.6668	-0.236374	1.16287	-0.401454	0.47147	0.32983	-0.369365	-1.42693
41.8	41.6369	-0.395243	1.80926	0.51277	-0.67968	0.0987611	-0.644283	-0.978085
45.95	41.6468	-0.515662	2.41528	1.38792	0.275083	-0.664527	0.40813	0.512285
49.98	41.6412	-0.65505	2.87223	1.79665	0.31126	1.19998	0.624928	1.83446
44.98	41.5611	-0.874753	3.07887	1.47309	-0.522464	-1.50079	-0.458106	1.75242
44.98	41.4933	-1.08456	3.13394	0.666483	0.514113	1.55012	-0.367935	0.372642
40.5	41.3765	-1.34566	2.97744	-0.397202	-0.41427	-1.33051	0.549981	-1.38999
40.5	41.2867	-1.57755	2.72583	-1.20058	0.17237	0.917707	0.357331	-2.08018
36.48	41.2104	-1.79229	2.39076	-1.47719	0.302281	-0.440278	-0.789794	-1.18146
40.13	41.1435	-1.99317	1.98939	-1.17894	-0.863974	-0.0225926	-0.528042	0.59348
44.14	41.1051	-2.16033	1.56084	-0.456804	0.844087	0.345633	0.949897	1.85847
42	41.0069	-2.38423	1.01597	0.240148	0.0235251	-0.458845	0.688266	1.53157
37.85	40.9073	-2.60305	0.456867	0.757533	-0.89697	0.463964	-0.816083	0.113739
37.85	40.8618	-2.75773	-0.0160691	1.03313	0.912217	-0.458412	-0.788647	-1.08698
37.85	40.8293	-2.88962	-0.435867	0.917368	-0.229355	0.404938	0.437397	-1.36185
37.14	40.8201	-2.98838	-0.788159	0.452518	-0.543806	-0.324863	0.765201	-0.728942
37.14	40.8182	-3.07088	-1.09756	-0.235761	0.784151	0.196942	-0.175402	0.129138
35.03	40.8088	-3.15312	-1.39111	-0.930039	-0.408094	-0.0216218	-0.661955	0.60127
35.03	40.7994	-3.22774	-1.66607	-1.3493	-0.184331	-0.17573	0.0138525	0.611704
35.03	40.781	-3.30423	-1.93591	-1.31269	0.568777	0.374141	0.504663	0.418399
35.03	40.7612	-3.37485	-2.18945	-0.765139	-0.516923	-0.528269	0.122691	0.295629
35.03	40.7416	-3.43823	-2.42082	0.145119	0.0804175	0.579448	-0.35823	0.13759
35.03	40.6685	-3.54928	-2.68132	1.05485	0.434383	-0.45406	-0.198853	-0.294442
35.03	40.5981	-3.64896	-2.87524	1.76531	-0.442516	0.21759	0.398558	-0.732445
35.03	40.5428	-3.72249	-2.95323	2.05311	-0.0634591	0.0745979	0.30172	-0.759124
35.03	40.5224	-3.74833	-2.86851	1.77687	0.443008	-0.420925	-0.470583	-0.198857
35.03	40.5115	-3.75254	-2.64334	0.864178	-0.371026	0.726362	-0.587166	0.566236
35.03	40.5002	-3.74544	-2.29089	-0.520165	-0.0374399	-0.923445	0.434895	0.97898
35.03	40.494	-3.7214	-1.81122	-1.97881	0.382906	0.958164	0.894925	0.698351
31.54	40.4692	-3.70399	-1.23964	-3.04321	-0.347563	-0.77085	-0.254455	-0.119957
31.54	40.5068	-3.60889	-0.491825	-3.1523	0.0937093	0.357107	-1.05111	-0.782174
34.69	40.5876	-3.45573	0.37671	-2.20778	-0.0700216	0.141001	-0.174874	-0.91736
38.16	40.7305	-3.22742	1.32693	-0.460184	0.015948	-0.725838	0.931633	-0.569066
41.98	40.866	-2.99907	2.19521	1.39647	0.118347	1.24031	0.327753	-0.181677
41.98	40.9487	-2.82097	2.85361	2.68562	-0.188189	-1.50143	-0.721362	0.121763
46.18	41.0371	-2.63514	3.32083	3.118	0.251693	1.46657	-0.208635	0.605037
45	41.0592	-2.51704	3.48154	2.51932	-0.233019	-1.09275	0.543601	1.09172
45	41.073	-2.40744	3.4017	1.2537	0.179658	0.489654	0.219387	1.25149
42	41.0484	-2.33699	3.06737	-0.239494	0.034288	0.26554	-0.406878	0.588203
38.51	41.0233	-2.26567	2.56572	-1.39286	-0.266656	-1.00335	-0.0472571	-0.749425
38.51	41.0197	-2.17004	1.97323	-1.85038	0.29014	1.55068	0.352264	-1.96756
35	40.9892	-2.09916	1.28532	-1.65345	-0.109602	-1.78622	-0.233635	-2.12278
38.5	41.0242	-1.95793	0.662973	-0.888838	-0.0501823	1.63812	-0.333543	-0.621887
40	41.0437	-1.83065	0.0461013	-0.0976254	-0.128224	-1.1976	0.283249	1.60004
43.5	41.0503	-1.71626	-0.534816	0.348583	0.367091	0.568611	0.390024	2.93008
40	40.9988	-1.66142	-1.09866	0.265744	-0.0845895	0.200953	-0.27392	2.21106
36.66	40.9387	-1.61361	-1.54037	-0.0668215	-0.390791	-0.894638	-0.227775	-0.0876991
36.66	40.9372	-1.50231	-1.74331	-0.214213	0.453217	1.31568	0.382322	-2.35048
33.5	40.9208	-1.40219	-1.78261	-0.0637687	-0.155803	-1.41857	-0.106781	-3.18811
36.85	40.9753	-1.22526	-1.56683	0.529197	-0.100257	1.17954	-0.555347	-1.87266
40.54	41.0344	-1.04135	-1.21368	1.20355	-0.0980155	-0.751141	0.110789	0.658804
44	41.0777	-0.873644	-0.802427	1.54385	0.326105	0.257016	0.724969	2.67841
44	41.1124	-0.716538	-0.378937	1.27588	0.0757365	0.226839	0.0676821	2.94889
40	41.0987	-0.611666	-0.0360188	0.310468	-0.79862	-0.575178	-0.850902	1.32502
40	41.0996	-0.494373	0.267953	-0.975458	0.962147	0.758063	-0.144259	-0.993623
36.01	41.0573	-0.42378	0.440816	-2.19128	-0.0749247	-0.763865	0.87843	-2.64122
36.01	41.0131	-0.356334	0.525594	-2.74065	-1.04272	0.697717	0.426992	-2.53472
39	41.0289	-0.227198	0.597262	-2.2017	1.19494	-0.668267	-0.786132	-0.703121
42	41.0472	-0.0957601	0.578675	-0.764275	-0.315266	0.6252	-0.96846	1.4144
44.5	41.0702	0.0385582	0.463144	1.09878	-0.797343	-0.548074	0.511712	2.40344
48.88	41.0823	0.158523	0.232248	2.70087	1.17669	0.412078	1.40339	1.71381
44	41.0488	0.227644	-0.139567	3.39998	-0.492394	-0.158184	-0.0342958	-0.0372575
40.5	41.0145	0.292507	-0.562298	2.9892	-0.463506	-0.15101	-1.49823	-1.43619
40.5	40.9665	0.340766	-1.00441	1.55441	0.836198	0.464059	-0.538107	-1.63978
39.6	40.919	0.387986	-1.39751	-0.42816	-0.431481	-0.701667	1.4642	-0.728396
39.6	40.9059	0.469946	-1.65483	-2.27237	-0.231665	0.774675	1.11112	0.458053
36	40.8651	0.523484	-1.81381	-3.47377	0.4382	-0.66043	-1.35014	0.961069
36	40.87	0.624757	-1.75779	-3.51927	-0.0329697	0.394862	-1.54621	0.742982
39	40.9234	0.776684	-1.47599	-2.39479	-0.493904	-0.116519	0.96753	0.192896
42	40.996	0.947302	-1.02845	-0.561578	0.259968	-0.181161	1.71329	-0.340188
42	41.0457	1.09081	-0.50748	1.27946	0.514304	0.446319	-0.639732	-0.700636
42	41.0558	1.18896	0.0286884	2.53692	-0.676139	-0.546086	-1.69118	-0.692839
46	41.0915	1.30833	0.624842	2.9931	-0.0472718	0.467218	0.51997	-0.148236
49.5	41.1299	1.42497	1.21346	2.55327	0.706482	-0.278203	1.58648	0.567195
44.55	41.1462	1.51229	1.72012	1.37791	-0.464342	0.0317329	-0.548631	0.856699
44.55	41.1558	1.58542	2.12659	-0.0940385	-0.320876	0.280492	-1.44527	0.579524
44.55	41.1697	1.6551	2.41551	-1.37648	0.669826	-0.655297	0.642468	-0.0811925
44.55	41.1405	1.67221	2.50823	-2.16896	-0.199295	1.07277	1.38319	-0.756104
40.1	41.0889	1.65867	2.4283	-2.22249	-0.331341	-1.38983	-0.629859	-0.864356
44.11	41.0711	1.67337	2.25551	-1.47785	0.317641	1.52118	-1.31787	-0.179513
44.11	41.0594	1.68795	1.96713	-0.293074	-0.0638287	-1.48562	0.527191	0.678533
48.47	41.0308	1.67823	1.54592	0.832485	-0.0092363	1.27086	1.21853	0.884959
43.62	40.9532	1.6118	0.98222	1.48062	-0.00452088	-0.79472	-0.408331	0.274167
43.62	40.9402	1.60672	0.451702	1.66148	0.0322071	0.0889432	-0.922953	-0.388084
43.62	40.9204	1.58966	-0.101131	1.25369	-0.229349	0.655282	0.159836	-0.697357
41.44	40.8711	1.53711	-0.676222	0.400599	0.396394	-1.2515	0.592334	-0.515574
41.44	40.852	1.5109	-1.16947	-0.47108	-0.031692	1.60332	0.0600997	0.0851718
38	40.8218	1.46848	-1.60437	-1.10773	-0.81512	-1.68944	-0.314014	0.571025
41.8	40.7972	1.42663	-1.94357	-1.28825	1.17262	1.49385	-0.140738	0.551189
38	40.7108	1.31668	-2.24688	-1.06348	-0.24744	-0.995482	-0.00733301	0.0218911
38.1	40.6551	1.23518	-2.37657	-0.365261	-1.10006	0.34724	0.347576	-0.314264
41.8	40.6562	1.2096	-2.29164	0.57175	1.27576	0.199811	0.296786	-0.16822
40.05	40.5967	1.11903	-2.14377	1.17607	-0.174337	-0.547719	-0.72372	-0.0628166
40.05	40.5504	1.03935	-1.85574	1.30727	-0.770944	0.750671	-0.469044	-0.0560079
41.9	40.5042	0.958147	-1.45609	0.898097	0.573525	-0.871127	0.995189	-0.106262
41.9	40.4433	0.860955	-0.98198	0.0885426	0.215467	0.96191	0.754685	-0.105491
38.59	40.4253	0.808123	-0.388898	-0.718736	-0.353513	-1.04219	-1.05166	0.177205
38.59	40.4108	0.759403	0.239019	-1.28101	-0.457996	1.04806	-1.2998	0.439222
42.3	40.4201	0.734931	0.87803	-1.3767	0.934776	-0.974523	0.918544	0.35905
43.04	40.4107	0.690167	1.42665	-1.04489	-0.0906216	0.773567	1.72765	-0.245889
38.9	40.3492	0.590853	1.80965	-0.419589	-1.24463	-0.321304	-0.501544	-0.876663
41.99	40.361	0.567014	2.15732	0.520179	1.54851	-0.382043	-1.8267	-0.641051
45	40.3684	0.538594	2.35089	1.33182	-0.417062	1.1468	-0.285212	0.220152
45	40.3594	0.49199	2.35226	1.67492	-1.21151	-1.78965	1.7061	0.969683
49.51	40.3534	0.446007	2.17454	1.41789	1.86048	2.15582	1.05471	0.936118
39.5	40.2435	0.291351	1.70653	0.499727	-0.812432	-2.06214	-1.35232	-0.0110852
39.2	40.186	0.190857	1.18231	-0.465979	-0.715553	1.58601	-1.27467	-0.754463
40.33	40.145	0.109771	0.611351	-1.15116	1.16684	-0.912786	0.742965	-0.711475
39.87	40.129	0.0569759	0.0430361	-1.33538	-0.522569	0.137748	1.18523	-0.0890069
38.59	40.1169	0.0104637	-0.514523	-1.05353	-0.295492	0.578125	-0.304041	0.372885
38.59	40.0642	-0.0754702	-1.07882	-0.525093	0.553027	-1.06197	-0.930566	0.233386
38.59	40.0466	-0.122357	-1.51883	0.160837	-0.179705	1.24661	0.171905	-0.110377
38.59	40.0203	-0.174	-1.85234	0.704632	-0.31155	-1.14427	0.54277	-0.213843
38.59	40.0322	-0.182172	-2.0035	0.987804	0.39723	0.785897	-0.197202	0.137139
38.59	40.057	-0.173416	-2.00021	0.869549	-0.197753	-0.313485	-0.316093	0.506625
38.59	40.0607	-0.183536	-1.89359	0.34305	-0.0396661	-0.158935	0.26688	0.285116
38.81	40.0638	-0.191323	-1.67092	-0.339728	0.297346	0.582727	0.28842	-0.402734
34.93	40.0681	-0.194553	-1.34335	-0.874317	-0.456747	-0.886576	-0.367457	-0.915439
38.42	40.1319	-0.133593	-0.86825	-0.956024	0.285385	0.97213	-0.311384	-0.606377
38.42	40.1786	-0.0884042	-0.380979	-0.687717	0.0275472	-0.886556	0.240534	0.237926
41.5	40.2222	-0.0463498	0.0877259	-0.179505	-0.233653	0.703362	0.36928	0.962549
41.5	40.2517	-0.0200055	0.483943	0.350981	0.283777	-0.480047	-0.0845085	0.962033
41.5	40.2299	-0.048196	0.735625	0.669785	-0.171332	0.31892	-0.370168	0.155658
41.5	40.2137	-0.0719213	0.902856	0.795504	0.115837	-0.196333	0.145124	-0.684885
41.5	40.1894	-0.104514	0.971814	0.71187	-0.0850803	0.0865121	0.35273	-0.90932
41.5	40.159	-0.143073	0.954459	0.477207	-0.103647	0.045489	-0.202253	-0.38261
41.5	40.1485	-0.160462	0.895747	0.204972	0.415863	-0.230675	-0.365656	0.438751
40.81	40.1185	-0.196649	0.764762	-0.107514	-0.536331	0.463197	0.178279	0.784119
40.81	40.1035	-0.215852	0.62278	-0.353508	0.194428	-0.699226	0.489851	0.449771
40.81	40.0977	-0.223527	0.482616	-0.514721	0.438101	0.865463	-0.173293	-0.258111
36.73	40.0885	-0.232408	0.345756	-0.60564	-0.823058	-0.909178	-0.653988	-0.733424
40.38	40.1173	-0.20014	0.272081	-0.570552	0.493877	0.774277	0.133451	-0.521249
40.38	40.116	-0.197336	0.182764	-0.533999	0.263207	-0.495491	0.660089	0.0440833
40.32	40.1143	-0.193533	0.118425	-0.420865	-0.667387	0.187298	0.0650222	0.5507
40.36	40.1452	-0.154672	0.121873	-0.144159	0.396338	0.0453016	-0.596615	0.657696
40.73	40.165	-0.126265	0.133442	0.200768	0.0548251	-0.184825	-0.378664	0.186404
40.68	40.1947	-0.0877686	0.16541	0.571709	-0.191012	0.224666	0.462192	-0.487373
40.8	40.2018	-0.0732251	0.166785	0.822401	0.0641359	-0.168186	0.6158	-0.831779
40.72	40.2012	-0.0676917	0.147657	0.90071	0.0181339	0.074996	-0.163416	-0.469918
40.52	40.2033	-0.0605448	0.116404	0.782397	0.11398	0.0088698	-0.725193	0.394895
40.51	40.1807	-0.0799781	0.0385058	0.428812	-0.236129	-0.0355332	-0.216005	1.02695
42	40.1644	-0.0940791	-0.0464544	-0.0430232	0.108321	0.00447872	0.785417	0.908762
40.62	40.1261	-0.131586	-0.165998	-0.560144	0.204981	0.0734551	0.57343	-0.00513195
36.8	40.07	-0.187253	-0.301592	-0.959574	-0.292653	-0.126583	-0.632846	-1.01043
35.69	40.0383	-0.216245	-0.383756	-1.03239	0.0713978	0.138267	-0.795601	-1.18131
38.6	40.0362	-0.212485	-0.396838	-0.748151	0.116888	-0.164357	0.299311	-0.365854
40.75	40.0407	-0.200022	-0.372865	-0.262739	-0.183675	0.171969	0.792729	0.693954
40.21	40.0332	-0.198658	-0.343332	0.215383	0.149411	-0.14726	0.00081436	1.08843
39.62	40.0131	-0.209204	-0.313971	0.544512	0.00429163	0.120005	-0.628379	0.563644
40.04	39.9958	-0.215225	-0.266267	0.689288	-0.151639	-0.0807111	-0.166221	-0.32844
40.17	39.994	-0.203417	-0.187037	0.669636	0.164035	0.0121576	0.408648	-0.81005
40.21	39.9975	-0.184205	-0.0957671	0.499195	-0.0908687	0.0591727	0.172736	-0.580601
39.5	40.003	-0.16155	-0.00752061	0.222251	-0.034896	-0.129475	-0.226868	0.0452764
40	39.9956	-0.151094	0.0504607	-0.112648	0.162785	0.196755	-0.109207	0.471798
39.75	39.9747	-0.1533	0.074765	-0.411118	-0.149539	-0.219856	0.145484	0.417178
39.74	39.9648	-0.1422	0.0984246	-0.545703	0.0270685	0.19827	0.0672959	0.099524
39.63	39.9723	-0.111158	0.130243	-0.483813	0.0619804	-0.163528	-0.131124	-0.131924
40.09	39.9849	-0.0729646	0.151887	-0.301063	-0.136033	0.0983881	-0.0943798	-0.167771
39.84	39.9915	-0.0393892	0.145826	-0.103932	0.164157	-0.0036559	0.103007	-0.118015
39.65	39.9898	-0.0129922	0.109822	0.0404841	-0.0369321	-0.0925449	0.142314	-0.105795
40	39.9967	0.0237833	0.0694709	0.141358	-0.168856	0.186733	-0.00865339	-0.0902546
40.12	40.0204	0.0796603	0.0390893	0.214354	0.226589	-0.297064	-0.184093	-0.00301398
40.79	40.0477	0.140587	0.00270777	0.237826	-0.0979416	0.395983	-0.166008	0.120228
40.46	40.0784	0.205595	-0.0414855	0.213265	-0.116421	-0.468232	0.15259	0.201424
40.66	40.1087	0.270346	-0.0987535	0.142924	0.231123	0.4914	0.320941	0.147037
40	40.1243	0.319498	-0.183801	0.0273358	-0.136419	-0.435719	-0.0475257	-0.0463701
39.95	40.1492	0.377745	-0.260588	-0.0586388	-0.030681	0.310699	-0.379417	-0.197489
40	40.1778	0.439395	-0.328163	-0.10231	0.0939888	-0.144589	-0.118382	-0.197623
40.19	40.216	0.509751	-0.375879	-0.105215	-0.0744722	-0.0537624	0.363798	-0.0578614
40.5	40.2474	0.571458	-0.421064	-0.118016	0.0291414	0.252239	0.242603	0.0734685
40.29	40.2703	0.622349	-0.461384	-0.149712	0.0405629	-0.397502	-0.269643	0.127422
40.29	40.3073	0.685458	-0.463839	-0.148282	-0.0752555	0.462268	-0.29685	0.144286
40.35	40.3465	0.748242	-0.440619	-0.121924	-0.0128131	-0.459821	0.107173	0.0973567
40.98	40.3826	0.804345	-0.400067	-0.0775563	0.127049	0.393791	0.271063	-0.0361222
41.03	40.4087	0.846253	-0.350968	-0.0183379	-0.0899539	-0.258392	0.0578064	-0.187754
40.8	40.4408	0.890126	-0.273378	0.0877413	-0.0576924	0.0797023	-0.139311	-0.206537
41.26	40.4808	0.937453	-0.167243	0.22233	0.118142	0.0967425	-0.188674	-0.0598759
41.82	40.5182	0.976797	-0.0516876	0.316787	-0.0463406	-0.250118	-0.0842957	0.124109
41.84	40.5535	1.00748	0.0643696	0.315994	-0.0563721	0.356982	0.221107	0.198953
42	40.5645	1.00592	0.147272	0.167646	0.0737766	-0.385814	0.325007	0.0989066
42	40.5631	0.984054	0.210241	-0.0605878	0.075118	0.364978	-0.0778545	-0.0360115
41	40.5506	0.943245	0.259346	-0.270231	-0.171936	-0.285601	-0.476614	-0.0474107
41	40.5413	0.898507	0.316615	-0.350509	0.0487649	0.156935	-0.120071	0.0719645
41.01	40.5192	0.833051	0.364658	-0.291481	0.156222	-0.00858501	0.513793	0.114926
41.46	40.4686	0.730771	0.38828	-0.129342	-0.159279	-0.100658	0.365587	-0.0408503
41	40.4036	0.606823	0.41409	0.122128	0.0242654	0.188674	-0.367478	-0.214446
41.23	40.3309	0.469302	0.462218	0.407216	0.105005	-0.237887	-0.527442	-0.157979
41.52	40.2528	0.321595	0.543726	0.631514	-0.116628	0.241017	0.15165	0.135889
42.44	40.1567	0.152057	0.649044	0.6835	0.0404606	-0.177941	0.628308	0.414162
42.1	40.057	-0.0227781	0.80005	0.546251	0.0986768	0.0780847	0.159562	0.415344
40.28	39.9731	-0.180783	1.02081	0.268977	-0.163694	0.0467396	-0.579755	0.0887121
40.15	39.9298	-0.295135	1.32655	-0.0747651	0.0160495	-0.231208	-0.498554	-0.380628
40.62	39.8917	-0.401954	1.64258	-0.503423	0.0667129	0.399385	0.23792	-0.778776
40.24	39.8581	-0.501935	1.92827	-0.934984	0.0460048	-0.493396	0.722239	-0.751024
40.13	39.8494	-0.574317	2.16513	-1.21301	-0.152542	0.455417	0.211853	-0.126332
40.13	39.8245	-0.661406	2.26141	-1.27575	-0.0706893	-0.286934	-0.862132	0.704781
41.49	39.8158	-0.730617	2.21865	-0.980923	0.495726	0.0163597	-0.672494	1.19506
41.49	39.7901	-0.816409	1.96973	-0.377073	-0.578997	0.296713	0.755565	0.840646
41.35	39.7413	-0.925586	1.49573	0.432185	0.0116855	-0.559057	1.16971	-0.225537
40.65	39.6731	-1.05387	0.81296	1.28321	0.860867	0.737399	-0.39587	-1.24455
36.59	39.5687	-1.21694	-0.0599961	1.94335	-1.01048	-0.724211	-1.48645	-1.36307
40.05	39.5185	-1.32036	-0.961087	2.3256	0.117125	0.48639	0.0466971	-0.236217
41.44	39.4496	-1.43842	-1.92427	2.08137	0.824882	-0.139355	1.44421	1.12013
37.3	39.3369	-1.59643	-2.91812	1.09525	-0.781405	-0.162516	0.34509	1.54447
33.6	39.2252	-1.74593	-3.80837	-0.355736	0.0590196	0.403207	-1.09064	0.812094
30.3	39.1249	-1.87334	-4.49871	-1.84421	0.46769	-0.549872	-0.586095	-0.453462
28.6	39.0841	-1.92658	-4.86354	-2.84875	-0.407442	0.530773	0.661957	-1.28269
28.6	39.0816	-1.92652	-4.89018	-3.09807	-0.112657	-0.421885	0.48124	-1.23444
29.5	39.1278	-1.86248	-4.5607	-2.50462	0.350866	0.200007	-0.406026	-0.496199
32.45	39.2093	-1.74966	-3.91711	-1.26549	-0.16216	0.032158	-0.396803	0.32231
35.7	39.2998	-1.61689	-3.0414	0.227958	-0.181025	-0.243979	0.132715	0.706342
39.27	39.4171	-1.44791	-1.97976	1.59958	0.259412	0.383775	0.234179	0.660804
39.73	39.5365	-1.27099	-0.84309	2.45656	-0.098687	-0.468873	-0.0503986	0.350966
41.5	39.6383	-1.10922	0.259026	2.57154	-0.0730752	0.503334	-0.059958	-0.0354599
41.47	39.6894	-0.998646	1.21409	1.94411	0.172714	-0.430327	0.1158	-0.358587
41.47	39.7187	-0.91015	2.0073	0.904522	-0.0159697	0.324351	0.0854432	-0.424451
41.45	39.7396	-0.829754	2.62575	-0.148613	-0.171547	-0.193567	-0.116887	-0.1935
41.45	39.7633	-0.74585	3.06591	-0.898612	0.126301	0.0552273	-0.11993	0.159027
41.5	39.786	-0.662296	3.31619	-1.22776	0.0912314	0.05773	0.0765397	0.355351
41.5	39.7923	-0.595429	3.36161	-1.21049	-0.209534	-0.116648	0.125816	0.243484
41.49	39.7882	-0.538822	3.22817	-0.978304	0.125833	0.141672	0.0254026	-0.0150398
41.49	39.7792	-0.486308	2.95409	-0.670215	0.0982309	-0.128431	-0.0652668	-0.163366
41.49	39.7824	-0.419414	2.59897	-0.357544	-0.215503	0.0958384	-0.0660972	-0.0714473
41.5	39.814	-0.321222	2.21744	-0.0646844	0.0473833	-0.105113	-0.0486868	0.103594
41.5	39.8441	-0.222758	1.80199	0.154509	0.128724	0.148435	-0.0584391	0.0218257
41.5	39.9014	-0.0952574	1.40769	0.367147	-0.0498671	-0.227976	0.157084	-0.260768
41.5	39.9526	0.0259666	1.00795	0.537466	-0.250386	0.295751	0.129495	-0.509371
41.5	40.0094	0.151731	0.624664	0.679346	0.368893	-0.303734	-0.185698	-0.332462
41.5	40.0773	0.286372	0.266291	0.758885	-0.0362973	0.193874	-0.259301	0.277607
41.5	40.1097	0.380258	-0.125738	0.63975	-0.537579	0.0584949	0.107589	0.814241
41.5	40.1252	0.45128	-0.527491	0.336818	0.803427	-0.400196	0.467931	0.815387
39.8	40.0815	0.455898	-0.975635	-0.137547	-0.244322	0.838783	0.085345	0.145068
35.82	40.0378	0.45639	-1.3712	-0.525084	-0.583408	-1.22299	-0.37167	-0.582858
39.8	40.03	0.490824	-1.64713	-0.644215	0.800504	1.39084	-0.279288	-0.791932
35.82	39.9827	0.482329	-1.87982	-0.59486	-0.321006	-1.27802	0.0208653	-0.530296
39	39.9779	0.515476	-1.96294	-0.306569	-0.196342	0.9015	0.513195	0.0994752
39	39.9501	0.523034	-1.97436	-0.0058427	0.18763	-0.363292	0.256067	0.545487
39	39.9191	0.525816	-1.89376	0.220736	0.127805	-0.195935	-0.548127	0.573818
39	39.9065	0.546531	-1.70095	0.341689	-0.077335	0.656227	-0.541386	0.286925
39	39.8817	0.554044	-1.44513	0.292423	-0.470219	-0.938215	0.412348	-0.120231
41.5	39.8898	0.594492	-1.09228	0.175273	0.757644	0.970002	0.829899	-0.378869
38	39.8538	0.588768	-0.756839	-0.0601912	-0.196864	-0.748631	-0.29768	-0.519065
38	39.8324	0.597958	-0.383952	-0.204788	-0.664251	0.398065	-0.892236	-0.32886
41.5	39.8592	0.656948	0.0476764	-0.141286	0.816647	-0.0898956	0.12162	0.158623
41.5	39.8619	0.690834	0.422001	-0.03239	-0.200725	-0.129081	0.694516	0.445376
41.5	39.8731	0.732395	0.75105	0.0874425	-0.420139	0.259751	0.089611	0.392106
41.5	39.8696	0.757608	0.989119	0.114776	0.457373	-0.299675	-0.464167	0.0747101
41.5	39.8658	0.781045	1.14234	0.0486259	-0.0321016	0.270445	-0.159831	-0.222319
41.5	39.8531	0.794289	1.19938	-0.0875568	-0.257644	-0.18138	0.239378	-0.28473
41.45	39.8487	0.815391	1.18643	-0.194656	0.154293	0.0659598	0.162441	-0.0919437
41.45	39.8612	0.853322	1.12166	-0.200935	0.0357242	0.0150952	-0.0530724	0.137878
41.45	39.8654	0.881949	0.982825	-0.134073	-0.0567133	-0.049482	-0.166258	0.107407
41.5	39.8671	0.90716	0.789863	-0.00161435	0.00441528	0.0559374	-0.0707322	-0.111231
41.5	39.8784	0.941413	0.574525	0.173839	-0.0496562	-0.0458145	0.137598	-0.210397
41.5	39.8986	0.983719	0.351187	0.31776	0.118883	7.99587e-06	0.133589	-0.0409759
41.45	39.9074	1.01297	0.109447	0.327642	-0.0695113	0.08021	-0.111528	0.241866
41.45	39.9146	1.03903	-0.122862	0.201258	-0.0723751	-0.160893	-0.140215	0.383434
41.4	39.9276	1.06966	-0.320761	-0.0110267	0.167619	0.211905	0.093938	0.209203
39.73	39.9318	1.08987	-0.488213	-0.25505	-0.117291	-0.213248	0.116414	-0.230589
39.73	39.9498	1.12295	-0.587533	-0.40385	-0.0152187	0.165596	-0.0388261	-0.549726
39.73	39.9749	1.1621	-0.622035	-0.408938	0.0733744	-0.100615	-0.126339	-0.464272
40.5	40.007	1.20693	-0.595195	-0.271381	-0.0593174	0.0263866	-0.0365682	0.00557784
41.5	40.045	1.25554	-0.518401	-0.0486649	0.0255747	0.0304564	0.087549	0.512024
41.41	40.0729	1.29094	-0.424444	0.152607	-0.0277402	-0.0579681	0.0716286	0.628911
41.5	40.0946	1.31655	-0.321546	0.276566	0.0617528	0.0705468	0.0015796	0.258971
41.5	40.1098	1.33201	-0.219966	0.30243	-0.0087123	-0.0620309	-0.0458864	-0.306372
41.5	40.1238	1.34294	-0.120668	0.256682	-0.112619	0.0474539	-0.0574807	-0.614097
41.5	40.1492	1.36243	-0.0160541	0.188857	0.154268	-0.0464275	0.000449485	-0.416518
41.5	40.1691	1.37276	0.0644597	0.0909321	-0.0620887	0.0503112	0.0366186	0.0683031
42	40.1852	1.37549	0.116004	-0.018354	-0.0843138	-0.0407417	0.0639598	0.455336
42	40.2015	1.37466	0.140473	-0.114833	0.175674	0.0137419	0.0261011	0.474381
41.45	40.2111	1.3634	0.130353	-0.193337	-0.13202	0.0350148	-0.10732	0.141774
41.35	40.2244	1.35233	0.102092	-0.22261	-0.00618478	-0.0928083	-0.0829122	-0.239152
41.35	40.2448	1.34531	0.0652896	-0.194612	0.128172	0.137232	0.116009	-0.382127
41.35	40.2646	1.33422	0.0153672	-0.13523	-0.17557	-0.16419	0.121206	-0.245824
41.35	40.2888	1.32411	-0.0367936	-0.0558451	0.11263	0.166494	-0.107077	0.0168741
41.35	40.3073	1.3044	-0.0977576	0.0122383	0.0396687	-0.142374	-0.176428	0.185525
42	40.3276	1.28282	-0.151708	0.0761776	-0.172497	0.10272	0.102539	0.194291
42	40.3511	1.26074	-0.19047	0.13624	0.169584	-0.0620004	0.233182	0.105019
41.45	40.3716	1.23163	-0.216616	0.175348	-0.0255555	0.0269492	-0.0924828	0.00327977
41.45	40.3936	1.20029	-0.220298	0.19249	-0.13916	0.0031645	-0.280002	-0.0453625
41.45	40.4168	1.16607	-0.20008	0.174769	0.177817	-0.0359479	0.0510676	-0.0688495
41.45	40.4315	1.11895	-0.166918	0.100414	-0.0604259	0.0791937	0.317511	-0.115307
41.4	40.4439	1.06561	-0.11215	-0.00705308	-0.0777194	-0.119885	0.0382772	-0.132923
41.4	40.4589	1.0112	-0.0292691	-0.110934	0.133546	0.15733	-0.319309	-0.0432427
41.4	40.4879	0.967811	0.0919698	-0.171795	-0.0999832	-0.202334	-0.133005	0.150264
41.4	40.517	0.920802	0.224889	-0.210471	-0.042643	0.226799	0.228192	0.256773
41.4	40.5359	0.859204	0.345136	-0.241501	0.193561	-0.207252	0.194587	0.137993
41.5	40.5526	0.791209	0.452993	-0.231516	-0.147445	0.153888	-0.0775397	-0.116106
41.5	40.5692	0.719248	0.54356	-0.153612	-0.0933562	-0.0705317	-0.184566	-0.286271
41.5	40.5877	0.645441	0.611495	-0.00304903	0.277841	-0.0417259	-0.0761571	-0.225428
41.5	40.6005	0.561946	0.640636	0.180337	-0.184561	0.174947	0.100763	0.0193924
42	40.6135	0.474886	0.633256	0.356184	-0.110938	-0.308249	0.213337	0.271223
41.8	40.6193	0.37676	0.578207	0.453855	0.303674	0.41843	0.0287214	0.313612
41.63	40.608	0.257683	0.466896	0.420784	-0.158509	-0.460686	-0.278171	0.103309
41.62	40.6031	0.142577	0.336924	0.296082	-0.123552	0.43539	-0.124804	-0.141382
40	40.5991	0.0265392	0.192554	0.0953235	0.199445	-0.357686	0.279916	-0.242928
40.5	40.5995	-0.0864207	0.0471475	-0.140466	-0.0268845	0.232507	0.217188	-0.163831
39.9	40.5945	-0.205691	-0.101088	-0.374186	-0.147196	-0.0698072	-0.261491	-0.0112227
39.8	40.5993	-0.315056	-0.22412	-0.521032	0.12823	-0.105179	-0.276662	0.126998
39.5	40.6155	-0.412408	-0.313606	-0.537653	0.0041706	0.242146	0.18998	0.156656
39.51	40.6299	-0.511117	-0.383168	-0.437429	-0.110108	-0.320943	0.283674	0.0482118
39.81	40.6557	-0.597317	-0.416862	-0.219474	0.118193	0.330159	-0.101322	-0.0796603
39.5	40.6851	-0.678912	-0.426745	0.0546605	-0.0770417	-0.284778	-0.294365	-0.132241
39.8	40.7231	-0.750785	-0.412714	0.322309	0.00518557	0.189106	0.0028061	-0.0855266
39.8	40.762	-0.821028	-0.391779	0.49903	0.0703987	-0.0672023	0.255289	-0.00494513
40	40.8023	-0.889394	-0.371392	0.535597	-0.118526	-0.0575525	0.0786616	0.0458057
39.73	40.8427	-0.957382	-0.36007	0.418736	0.0848953	0.156216	-0.196972	0.0463759
39.4	40.8687	-1.03994	-0.378203	0.165634	0.0433252	-0.193507	-0.138632	0.0167699
39.73	40.9048	-1.11144	-0.394401	-0.102925	-0.115457	0.172239	0.188804	0.0602955
39.36	40.9398	-1.18325	-0.418839	-0.322857	0.008831	-0.119067	0.15257	0.111559
39.18	40.9741	-1.25476	-0.446512	-0.435592	0.160575	0.0610807	-0.178528	0.0704219
39	41.0175	-1.31567	-0.459813	-0.40491	-0.149441	-0.0215645	-0.153881	-0.0697947
39	41.0585	-1.37744	-0.466426	-0.271908	-0.112471	0.00725289	0.145416	-0.239454
39	41.1117	-1.42523	-0.444089	-0.0692077	0.353612	-0.0251972	0.167903	-0.261011
39	41.1679	-1.4681	-0.399738	0.120015	-0.262479	0.0623626	-0.149262	-0.0778965
39.5	41.2427	-1.49035	-0.315234	0.253581	-0.164602	-0.118831	-0.181165	0.230881
40.57	41.3193	-1.50982	-0.216328	0.258485	0.451203	0.14656	0.0760859	0.373436
40	41.3793	-1.54597	-0.130661	0.116277	-0.23876	-0.100603	0.172374	0.180866
40.1	41.4529	-1.56773	-0.0238482	-0.0496625	-0.205468	-0.0128587	0.0752282	-0.143299
40.1	41.5296	-1.58623	0.0879305	-0.171361	0.337501	0.154812	-0.156376	-0.355196
40	41.6057	-1.60561	0.194459	-0.19913	-0.049643	-0.300289	-0.242199	-0.31074
40.7	41.6858	-1.62146	0.295617	-0.113665	-0.252146	0.428332	0.087577	-0.0295216
40.7	41.7654	-1.63912	0.379497	0.0380142	0.170106	-0.526675	0.372491	0.272364
41.47	41.8368	-1.66689	0.431408	0.173804	0.164909	0.576381	0.0230404	0.348629
39.89	41.8881	-1.71718	0.437458	0.222773	-0.248607	-0.527692	-0.436545	0.158291
41	41.954	-1.75411	0.444494	0.22289	-0.00563419	0.385124	-0.0772744	-0.0532359
40.5	42.0187	-1.79368	0.437792	0.147942	0.188708	-0.194772	0.416735	-0.178937
40.73	42.0781	-1.84027	0.414689	0.00796402	-0.0324804	-0.00238596	0.125976	-0.204294
39.99	42.1349	-1.89111	0.382982	-0.145584	-0.206346	0.19057	-0.363767	-0.138172
41	42.2005	-1.93413	0.36121	-0.239991	0.145743	-0.351265	-0.140749	0.00305208
41	42.2732	-1.97122	0.347845	-0.250769	0.163768	0.439742	0.274145	0.122707
40.51	42.3316	-2.02462	0.315867	-0.211151	-0.340252	-0.427082	0.106026	0.141748
40.47	42.4011	-2.06808	0.295679	-0.0928317	0.161558	0.321729	-0.158823	0.120703
40.99	42.4712	-2.11279	0.272114	0.0511916	0.177645	-0.163659	-0.0682136	0.0558521
40.97	42.5291	-2.17174	0.227061	0.157145	-0.327236	-0.0055941	0.0604007	-0.0688945
40.64	42.5867	-2.23286	0.174381	0.219753	0.185606	0.173258	0.0400041	-0.163977
40.64	42.6439	-2.29585	0.115682	0.232997	0.0957952	-0.319151	0.0195336	-0.151146
40.3	42.705	-2.35623	0.0566834	0.203544	-0.277654	0.417408	0.0129642	-0.0319676
40.3	42.7622	-2.4217	-0.0110011	0.126103	0.2141	-0.448317	-0.0763028	0.114993
40.05	42.8248	-2.48276	-0.0761228	0.0263804	0.0392897	0.398586	-0.0901396	0.194526
40.07	42.8752	-2.5572	-0.157786	-0.10173	-0.281349	-0.26477	0.0832471	0.128344
39.99	42.9369	-2.62068	-0.224669	-0.191229	0.34095	0.0709693	0.223047	-0.00630747
39.98	42.9971	-2.68598	-0.289007	-0.239594	-0.164904	0.13973	-0.0660487	-0.138498
39.08	43.059	-2.74954	-0.344485	-0.231086	-0.167123	-0.327197	-0.354947	-0.187206
39.78	43.1321	-2.80137	-0.378057	-0.155445	0.427213	0.448801	-0.0128828	-0.116519
39.76	43.2015	-2.85687	-0.40773	-0.0587227	-0.39682	-0.485413	0.441565	0.0103427
39.99	43.2848	-2.89777	-0.413384	0.0569984	0.0244637	0.421757	0.147028	0.128707
40	43.3617	-2.9452	-0.421595	0.129118	0.409969	-0.272068	-0.52739	0.144152
39.6	43.444	-2.98712	-0.420034	0.159867	-0.498399	0.0663776	-0.307416	0.0721264
41.28	43.5298	-3.02555	-0.412465	0.145191	0.0942082	0.150492	0.555864	-0.0301215
40.65	43.6042	-3.07611	-0.418088	0.0740925	0.445745	-0.342635	0.469301	-0.131692
40	43.6708	-3.13468	-0.428099	-0.00720004	-0.535215	0.512787	-0.478454	-0.135361
39.54	43.7551	-3.17465	-0.404803	-0.0178174	0.0803953	-0.642844	-0.578995	0.0218001
41.63	43.8591	-3.19387	-0.34475	0.0339303	0.391235	0.66782	0.30316	0.180206
40.3	43.9452	-3.23155	-0.29757	0.0367319	-0.483469	-0.583984	0.553053	0.0934651
40.3	44.0248	-3.27617	-0.249813	-0.0162495	0.248798	0.442569	-0.0764689	-0.145699
40.3	44.1142	-3.31043	-0.177979	-0.0845621	0.129685	-0.268339	-0.395219	-0.224413
40.3	44.2114	-3.33637	-0.0834718	-0.146224	-0.471814	0.0617653	-0.129435	-0.0459361
41.5	44.3229	-3.34741	0.0371266	-0.174117	0.512361	0.145007	0.153022	0.236134
41.5	44.4246	-3.36879	0.147006	-0.196026	-0.164775	-0.347535	0.163134	0.284275
41.4	44.5245	-3.39269	0.249604	-0.177729	-0.356131	0.560745	0.146868	0.0266306
41.45	44.6371	-3.40424	0.357211	-0.080129	0.672345	-0.78716	-0.0383076	-0.293294
41.55	44.7319	-3.43483	0.428206	0.0414461	-0.507848	1.005	-0.461977	-0.423274
40.5	44.8501	-3.44207	0.508936	0.2267	-0.0496158	-1.15715	-0.132819	-0.122834
44.88	44.993	-3.42587	0.589026	0.394788	0.53435	1.11919	0.605699	0.347523
42	45.0656	-3.48451	0.54453	0.321586	-0.678349	-0.823102	0.260972	0.415636
43.05	45.156	-3.52748	0.485524	0.172654	0.627243	0.369659	-0.422139	0.196452
41.75	45.2417	-3.57692	0.397303	-0.00979357	-0.28485	0.134619	-0.393997	-0.100013
42.09	45.3365	-3.61854	0.30481	-0.141532	-0.504294	-0.605141	0.198239	-0.242009
42.76	45.4444	-3.64843	0.217719	-0.191591	1.24227	0.927635	0.38401	-0.219902
40.5	45.508	-3.7256	0.0733684	-0.248011	-1.06367	-1.00544	-0.0227426	-0.171961
41.88	45.6017	-3.77316	-0.0262435	-0.179748	-0.135116	0.852183	-0.132522	0.0135481
42.88	45.701	-3.81589	-0.102021	-0.0525854	1.35597	-0.563233	-0.154001	0.216617
40.07	45.7787	-3.88158	-0.182268	0.0391546	-1.43256	0.234053	-0.234528	0.250719
43	45.8943	-3.90917	-0.192974	0.148178	0.209873	0.0685179	0.292703	0.201979
43	45.992	-3.95652	-0.205889	0.141931	1.15106	-0.358334	0.480762	-0.0579015
40.5	46.0575	-4.03833	-0.240858	0.00946876	-1.35747	0.68663	-0.240223	-0.372133
40.5	46.1409	-4.10221	-0.231181	-0.0823611	0.417321	-1.00471	-0.582019	-0.34716
43	46.252	-4.13766	-0.165501	-0.0607513	0.653423	1.21635	0.0705118	0.0415947
40.5	46.3593	-4.17746	-0.0929416	0.00765533	-1.11264	-1.31268	0.521101	0.376825
43.66	46.4608	-4.22457	-0.0312623	0.0656031	0.788253	1.28005	0.0633789	0.306018
41.17	46.5199	-4.31667	-0.0308479	0.0332409	0.0856315	-1.05858	-0.379214	-0.106766
42.25	46.6012	-4.38664	-0.0116783	0.0360419	-0.820895	0.682661	0.0190585	-0.320642
42.35	46.6834	-4.45563	0.00317569	0.0546364	0.834778	-0.232739	0.19519	-0.142117
42.05	46.7648	-4.52553	0.00888308	0.0691513	-0.178683	-0.227744	-0.194448	0.230417
42.2	46.8413	-4.60044	-0.000379481	0.0563011	-0.597595	0.634774	-0.125924	0.370301
42.45	46.9057	-4.68771	-0.0319928	0.00113599	0.894474	-0.917996	0.438128	0.087905
42	46.9565	-4.78809	-0.0806306	-0.0717365	-0.41864	1.05953	0.213919	-0.37036
40.5	47.0068	-4.88706	-0.117982	-0.0942349	-0.428735	-1.01796	-0.598555	-0.489827
42.77	47.0958	-4.94355	-0.0890993	0.00451965	0.926439	0.75704	-0.401034	-0.0521974
42.5	47.1731	-5.00951	-0.0579026	0.0843046	-0.779976	-0.353151	0.549788	0.469751
43	47.2359	-5.08818	-0.0329136	0.0813417	0.0912475	-0.0945414	0.618665	0.539737
43.2	47.2843	-5.17902	-0.0132888	-0.00607189	0.79567	0.533824	-0.360576	0.0835849
39	47.3181	-5.28081	0.00918011	-0.115025	-1.15925	-0.850945	-0.716609	-0.449413
42.9	47.4126	-5.31538	0.127302	-0.0744713	0.563443	0.939499	0.198995	-0.472785
42.9	47.4768	-5.37629	0.222065	-0.0452758	0.438124	-0.835928	0.516269	-0.156948
42.9	47.5415	-5.43204	0.318431	-0.00845243	-0.932769	0.632918	-0.010558	0.232009
43	47.6105	-5.47854	0.412234	0.0272149	0.590811	-0.410993	-0.248522	0.399128
43.37	47.6489	-5.55139	0.453877	0.00283847	0.149958	0.243837	-0.0937867	0.196075
42.06	47.6978	-5.60754	0.491094	0.0110435	-0.530825	-0.133072	0.0764284	-0.0745039
42.5	47.7486	-5.65511	0.512345	0.0549114	0.319474	0.0588991	0.064079	-0.175236
42.5	47.795	-5.69997	0.506869	0.110919	0.0455347	-0.0132876	0.0528964	-0.096905
42.5	47.8377	-5.74128	0.473074	0.152664	-0.134338	-0.0126639	0.0389942	0.0134853
42.3	47.8574	-5.79784	0.391048	0.133841	0.0457835	0.0556534	-0.134116	0.00139832
42.03	47.8808	-5.84099	0.302379	0.106591	-0.0113992	-0.0955714	-0.0770741	-0.016498
42.5	47.923	-5.85377	0.235002	0.0997297	0.0889386	0.102057	0.169941	0.0487405
42.5	47.9677	-5.85232	0.17234	0.0623506	-0.169991	-0.0945973	0.0749302	0.123028
41.76	48.0098	-5.84103	0.110012	-0.032271	0.0513866	0.0888039	-0.216121	0.0961905
42.5	48.0658	-5.80221	0.0690819	-0.150267	0.256109	-0.0955256	-0.0730663	-0.0291542
42.5	48.1265	-5.74451	0.0379571	-0.277107	-0.445627	0.10677	0.240467	-0.190914
42.5	48.2103	-5.64842	0.0343291	-0.346973	0.18428	-0.132558	0.0980242	-0.23422
42.5	48.3086	-5.52261	0.0380525	-0.350888	0.328519	0.127674	-0.34375	-0.136274
42.5	48.4091	-5.37997	0.021786	-0.299517	-0.607898	-0.0787263	-0.205611	0.0308616
44	48.5384	-5.19345	0.0043778	-0.155999	0.31834	-0.0333439	0.445608	0.210191
44	48.664	-4.99724	-0.0677807	-0.00382114	0.242599	0.158869	0.258225	0.203037
43	48.7819	-4.796	-0.207888	0.125482	-0.52313	-0.234898	-0.503528	0.0189008
44	48.9264	-4.55485	-0.375868	0.270451	0.33508	0.222983	-0.299632	-0.125318
44.33	49.0638	-4.30951	-0.611376	0.344056	-0.00700606	-0.150613	0.456513	-0.189239
44.21	49.1911	-4.0637	-0.909443	0.32086	-0.164501	0.0571469	0.364275	-0.151761
44.18	49.3172	-3.80863	-1.23901	0.230821	0.258709	0.0573158	-0.345525	0.00952298
43.98	49.456	-3.53009	-1.55644	0.123914	-0.330409	-0.181291	-0.380496	0.231167
45	49.6125	-3.22382	-1.83102	0.0133265	0.158936	0.253847	0.185213	0.307311
45	49.7472	-2.93116	-2.08604	-0.164395	0.256357	-0.253686	0.269889	0.055136
44	49.8804	-2.63199	-2.26902	-0.341097	-0.4934	0.218083	0.0173061	-0.289159
45	50.02	-2.31844	-2.34091	-0.442403	0.2381	-0.173858	-0.0726363	-0.388203
46	50.1558	-2.00107	-2.28935	-0.433754	0.307779	0.133829	-0.156294	-0.140447
46	50.3058	-1.66154	-2.07467	-0.265491	-0.567434	-0.0957232	-0.144675	0.300035
48	50.4868	-1.28309	-1.67292	0.0413682	0.18275	0.0166749	0.163108	0.552246
49.68	50.6641	-0.902904	-1.1402	0.316746	0.365453	0.0637241	0.242709	0.236203
50.1	50.8331	-0.52665	-0.504053	0.452619	-0.418108	-0.0901808	-0.0773866	-0.433871
50.32	51.0373	-0.110444	0.258627	0.468225	0.0071441	0.0433781	-0.241185	-0.778279
53.67	51.2671	0.33398	1.08964	0.318512	0.193647	-0.00110287	-0.126492	-0.460381
54.12	51.4864	0.766886	1.88473	-0.0426724	-0.0529389	-0.0441268	0.0237433	0.196185
55.06	51.6841	1.17426	2.57145	-0.521155	-0.0158633	0.133865	0.30795	0.690947
56.37	51.8681	1.56224	3.11073	-0.904583	-0.126024	-0.246424	0.347511	0.702301
56.7	52.0294	1.92051	3.45676	-0.998502	0.238351	0.391149	-0.31406	0.2373
56.07	52.1842	2.26447	3.60641	-0.65931	0.0568537	-0.524005	-0.667775	-0.313652
57.98	52.324	2.58459	3.53998	0.0546786	-0.557154	0.617347	0.161969	-0.594051
60	52.4557	2.88659	3.26707	0.936507	0.612985	-0.631501	0.985537	-0.447868
60	52.5492	3.13866	2.76659	1.62271	0.0890001	0.545974	0.0918441	-0.0846444
58.25	52.5752	3.31118	2.04485	1.81881	-0.822215	-0.227216	-1.10163	0.301497
60	52.653	3.52791	1.30401	1.60395	0.941849	-0.302692	-0.159623	0.755946
59.79	52.6994	3.70412	0.500494	0.844402	-0.442266	0.89437	0.961335	0.766522
55.19	52.7158	3.8419	-0.306552	-0.289903	-0.289183	-1.34483	0.283471	0.176762
54.52	52.7592	4.0012	-0.988227	-1.38459	0.965607	1.5415	-0.691795	-0.59078
49.54	52.775	4.12762	-1.55618	-2.16972	-1.21028	-1.41956	-0.404437	-1.07283
54.02	52.8714	4.33364	-1.84491	-2.22372	0.643433	0.952513	0.544248	-0.738067
53.99	52.9626	4.53115	-1.94956	-1.66399	0.418473	-0.300712	0.165227	0.0330396
54	53.0728	4.744	-1.85674	-0.642205	-1.27435	-0.378891	-0.470118	0.727638
58.99	53.2257	4.99512	-1.57375	0.547095	1.15035	0.870669	0.0447107	0.893091
59	53.302	5.16024	-1.29177	1.36456	-0.117326	-1.04899	0.332232	0.264032
59.48	53.3997	5.33964	-0.934571	1.77337	-0.784454	0.976796	0.0212307	-0.407821
59	53.4938	5.50722	-0.572181	1.69671	0.804778	-0.759018	-0.298033	-0.585084
59.48	53.5581	5.63554	-0.276369	1.18083	-0.188381	0.500212	-0.109117	-0.274008
60	53.6288	5.76171	-0.0344378	0.477419	-0.251102	-0.247552	0.365606	0.233265
59.8	53.6599	5.83868	0.0792	-0.262525	0.212422	0.0577794	0.164771	0.411642
59.5	53.688	5.90465	0.103876	-0.784855	0.0264504	0.0919974	-0.284426	0.227004
58.06	53.7155	5.96335	0.0513813	-0.981393	0.00289012	-0.208819	-0.203061	-0.0713121
58.25	53.7395	6.01273	-0.0668022	-0.882032	-0.260307	0.301687	0.193426	-0.197679
59.5	53.7717	6.06591	-0.215221	-0.584961	0.256082	-0.378386	0.230892	-0.0590607
59	53.806	6.11717	-0.378093	-0.256656	0.192209	0.419194	-0.15978	0.100203
58.5	53.8319	6.15682	-0.54062	-0.0279253	-0.614212	-0.390716	-0.226577	0.0627568
60	53.8956	6.23336	-0.620809	0.133571	0.439377	0.273105	0.19566	-0.0868899
59.5	53.9689	6.31801	-0.635855	0.186659	0.184799	-0.138573	0.0982717	-0.271803
59.5	54.0529	6.41211	-0.576555	0.174247	-0.660789	0.0348362	-0.288511	-0.278463
60	54.1727	6.54077	-0.41542	0.18342	0.478902	-0.0378585	-0.0391089	-0.00886313
61.16	54.2792	6.65249	-0.225128	0.154934	0.08164	0.131966	0.288939	0.255042
61	54.3854	6.75956	-0.00702122	0.122025	-0.39698	-0.266356	0.0615833	0.32603
61.91	54.4876	6.85776	0.218829	0.0908112	0.260737	0.401124	-0.286144	0.164378
61.5	54.5838	6.94442	0.434489	0.0604338	0.0397968	-0.48479	-0.0807135	-0.102902
63	54.6925	7.03809	0.645627	0.0462731	-0.137418	0.470052	0.308856	-0.260496
62	54.7717	7.09503	0.787176	-0.032329	-0.0140918	-0.327991	0.0538035	-0.269843
63	54.8661	7.16094	0.902095	-0.0978971	0.199332	0.0869427	-0.244341	-0.0496509
63	54.9388	7.19772	0.939476	-0.186729	-0.184671	0.199093	-0.087045	0.18982
63	54.9956	7.21133	0.906239	-0.245114	0.00535201	-0.431165	0.252059	0.303686
63	55.0721	7.23892	0.852587	-0.168532	0.229733	0.562396	0.202283	0.289918
63	55.1516	7.26344	0.762658	0.00244054	-0.396007	-0.609082	-0.31282	0.08493
63	55.2164	7.26624	0.618409	0.177196	0.250661	0.574943	-0.398029	-0.283331
63	55.2726	7.25359	0.436123	0.303892	0.279871	-0.431454	0.372943	-0.523231
63	55.3292	7.23507	0.240358	0.355383	-0.710228	0.19088	0.667124	-0.369843
63	55.3844	7.20925	0.0431096	0.307037	0.456575	0.116472	-0.333236	0.136097
63	55.441	7.1793	-0.13929	0.167016	0.412016	-0.451573	-0.962169	0.629314
63	55.4999	7.14611	-0.296077	-0.0363324	-1.06073	0.765544	0.170436	0.695042
63	55.551	7.09923	-0.43216	-0.267791	0.662973	-1.01979	1.2078	0.178355
63	55.5854	7.02955	-0.551249	-0.46579	0.591487	1.1922	0.110553	-0.591934
57.06	55.5999	6.93516	-0.642845	-0.532859	-1.37394	-1.19271	-1.29654	-0.94279
62.77	55.6746	6.89921	-0.601921	-0.297226	0.777003	0.965847	-0.353362	-0.399898
63	55.7399	6.85004	-0.519777	0.0433159	0.479818	-0.613972	1.07034	0.451029
63	55.7866	6.77741	-0.422861	0.328748	-1.10635	0.245875	0.554163	0.849649
63	55.8326	6.69992	-0.299695	0.48445	0.686721	0.0964935	-0.715617	0.533444
62.5	55.8689	6.60863	-0.169907	0.453839	0.203971	-0.365935	-0.620882	-0.182377
61.98	55.9142	6.52355	-0.0197382	0.289317	-0.708877	0.533311	0.385092	-0.671797
62.5	55.958	6.43397	0.127072	0.0387993	0.509556	-0.591052	0.549248	-0.554766
63	56.0084	6.34843	0.267682	-0.203106	0.0155965	0.534311	-0.127495	0.00942099
62.5	56.0572	6.25838	0.37907	-0.376738	-0.383374	-0.389437	-0.401182	0.491261
62.55	56.0899	6.14911	0.434142	-0.451129	0.424192	0.202007	-0.060186	0.460396
63	56.119	6.03401	0.445849	-0.372613	-0.174801	0.0231599	0.269443	0.0517488
62.6	56.1665	5.93617	0.441805	-0.124929	-0.16703	-0.275968	0.182572	-0.297496
62.5	56.2157	5.83851	0.399985	0.171773	0.318374	0.493994	-0.171943	-0.33276
62.25	56.2421	5.71553	0.291775	0.368739	-0.216928	-0.618032	-0.272125	-0.107117
62.6	56.2768	5.59981	0.163162	0.449038	0.0689493	0.642068	0.120746	0.195153
62.42	56.3012	5.47261	0.00401135	0.367345	0.0188824	-0.567736	0.329691	0.304169
62	56.3271	5.34667	-0.157251	0.177831	-0.104258	0.412708	-0.0364122	0.14118
61.03	56.3562	5.22422	-0.302999	-0.0446834	0.228689	-0.196526	-0.35052	-0.123416
61	56.3914	5.10878	-0.41661	-0.224603	-0.256675	-0.0649586	-0.0756364	-0.262051
60.73	56.4306	4.99853	-0.490907	-0.318602	-0.00804192	0.33491	0.323436	-0.174384
60.59	56.4748	4.89456	-0.519753	-0.315934	0.415538	-0.592034	0.159093	0.0344699
60.53	56.5099	4.78236	-0.517681	-0.255025	-0.528107	0.815035	-0.282251	0.166454
60.33	56.5543	4.68147	-0.460813	-0.130127	0.122078	-0.963808	-0.176906	0.171901
61.89	56.6153	4.59924	-0.345385	0.0262706	0.479106	0.974756	0.197916	0.05401
60.04	56.6603	4.50205	-0.220309	0.115614	-0.736621	-0.822769	0.118122	-0.137403
61.8	56.73	4.4316	-0.0495128	0.176576	0.378149	0.512465	-0.086275	-0.197471
61.5	56.779	4.34066	0.0969582	0.132842	0.280717	-0.101701	-0.117134	-0.147769
61	56.8203	4.2426	0.222769	0.0437646	-0.622453	-0.302333	0.0668779	0.0182161
62	56.8805	4.16498	0.351246	0.00835969	0.41709	0.617099	0.150267	0.2464
61.8	56.9274	4.07447	0.433126	-0.000771363	0.0139663	-0.810548	-0.124463	0.295716
61.5	56.9738	3.98402	0.475625	0.0337481	-0.276777	0.875009	-0.18159	0.0967506
61.1	57.0082	3.8818	0.462985	0.076901	0.308558	-0.794875	0.187728	-0.211611
61.1	57.0478	3.78587	0.418669	0.127824	-0.186048	0.591058	0.290358	-0.350008
61	57.0848	3.68839	0.3388	0.139432	-0.0454085	-0.307674	-0.2349	-0.20193
61	57.1198	3.5902	0.231771	0.0877937	0.318868	-0.000466871	-0.437679	0.119271
61	57.1627	3.50163	0.118581	-0.0128948	-0.423651	0.283708	0.249259	0.380975
61	57.2029	3.41195	-0.00445026	-0.157047	0.129152	-0.516899	0.572533	0.329561
60.29	57.2391	3.31973	-0.12956	-0.298158	0.430676	0.683115	-0.204715	-0.0257259
57.8	57.2745	3.22891	-0.23999	-0.361297	-0.683506	-0.742617	-0.672072	-0.366229
61	57.3472	3.17867	-0.28219	-0.251494	0.239663	0.648629	0.126942	-0.365404
61	57.4119	3.12202	-0.312186	-0.0782021	0.436465	-0.453981	0.621495	-0.138283
60.5	57.4659	3.05527	-0.337349	0.0910285	-0.617817	0.232068	-0.0364979	0.114965
60.5	57.5289	2.99858	-0.334597	0.239705	0.183485	-0.0225242	-0.501645	0.285877
60.86	57.5898	2.94019	-0.319713	0.310951	0.337403	-0.154591	-0.0380037	0.279527
60.69	57.6521	2.88334	-0.292925	0.289239	-0.42703	0.275638	0.374402	0.110249
60.5	57.7031	2.81453	-0.272579	0.168599	0.0945268	-0.313391	0.0550921	-0.122325
60.5	57.7656	2.75701	-0.233559	0.0264768	0.273847	0.266111	-0.216998	-0.23984
60.48	57.8197	2.69004	-0.202604	-0.123015	-0.366536	-0.16338	-0.0601055	-0.230715
60.48	57.868	2.61589	-0.178387	-0.231261	0.182978	0.0571452	0.108424	-0.102778
60.48	57.9213	2.54548	-0.147471	-0.248506	0.11384	0.0163851	0.0364516	0.10399
60.45	57.9716	2.47055	-0.118843	-0.185722	-0.342297	-0.0354531	-0.0436113	0.263786
60.45	58.032	2.40382	-0.0793163	-0.0586292	0.346025	-0.0253316	0.0197392	0.273303
60.44	58.0599	2.30124	-0.0799679	0.0231831	-0.114879	0.176846	-0.0411391	0.0486085
60.14	58.0998	2.2084	-0.0626753	0.113148	-0.118685	-0.357674	0.0129962	-0.172658
60.45	58.1439	2.11737	-0.0328448	0.18322	0.18258	0.483259	0.0842761	-0.246668
60.45	58.1607	1.99529	-0.0261545	0.171664	-0.157874	-0.488502	-0.0686845	-0.197631
60.35	58.1944	1.88785	0.0154999	0.161376	0.221131	0.371764	-0.0415833	0.0174666
60.95	58.2113	1.76011	0.0546928	0.110066	-0.279319	-0.162956	0.0652859	0.212993
60.45	58.2243	1.62559	0.109379	0.0509061	0.0720201	-0.0810992	0.0457231	0.269165
60.44	58.2362	1.48714	0.184725	0.00123359	0.419128	0.314182	-0.0523525	0.16013
58.99	58.2285	1.32597	0.259594	-0.0583882	-0.713868	-0.480203	-0.0576565	-0.0624221
60.05	58.231	1.17326	0.370965	-0.0686134	0.36789	0.563512	0.112545	-0.194568
59.7	58.23	1.01521	0.49921	-0.0578033	0.449039	-0.576196	0.0372683	-0.199592
59.33	58.2194	0.845922	0.630907	-0.050192	-0.977788	0.545597	-0.167728	-0.100244
59.75	58.2215	0.688729	0.784578	-0.0219516	0.614279	-0.489632	-0.0134414	0.0670893
59.89	58.2135	0.520163	0.92008	-0.0242849	0.384891	0.401465	0.179086	0.156463
58.94	58.1914	0.336586	1.02137	-0.0550795	-1.06693	-0.251148	0.0354546	0.133718
60.05	58.1928	0.177255	1.12404	-0.0292899	0.788204	0.0471757	-0.117282	0.114305
60	58.1976	0.0215017	1.18782	0.0132074	0.13818	0.134619	-0.145989	0.0306892
58	58.1708	-0.16679	1.15576	0.00411833	-0.914392	-0.230713	-0.0186789	-0.179559
60	58.1573	-0.34123	1.07487	0.0270907	1.02793	0.254754	0.342344	-0.273044
58	58.1282	-0.530946	0.9091	0.048035	-0.426155	-0.236372	0.17341	-0.171365
58	58.0991	-0.719278	0.681168	0.0957186	-0.497386	0.228528	-0.423478	0.124462
58	58.0854	-0.88986	0.41638	0.174239	1.12906	-0.285497	-0.388429	0.411266
57.29	58.0425	-1.08836	0.0706562	0.174196	-1.00017	0.431384	0.358649	0.363758
56.96	58.0166	-1.2667	-0.284853	0.148054	0.130026	-0.637838	0.703219	0.0333415
57	57.966	-1.46704	-0.679489	0.0317773	0.917438	0.855131	-0.243958	-0.403289
51.86	57.9099	-1.66815	-1.06155	-0.0992267	-1.24522	-0.966283	-0.88739	-0.526182
56.45	57.9165	-1.7991	-1.32421	-0.103586	0.495101	0.855716	0.0945335	-0.104249
54.94	57.8905	-1.95782	-1.5698	-0.15898	0.534573	-0.565144	0.761826	0.303179
54.18	57.8622	-2.11305	-1.74993	-0.223342	-0.847071	0.21008	0.162471	0.395197
53.02	57.8547	-2.24011	-1.8223	-0.230682	0.379678	0.120239	-0.526573	0.188071
53	57.8437	-2.36367	-1.80923	-0.201762	0.143786	-0.382829	-0.39436	-0.149125
54	57.8656	-2.44593	-1.66834	-0.0828874	-0.25347	0.525822	0.241667	-0.308688
53.45	57.883	-2.52598	-1.45639	0.0289954	0.0526624	-0.571215	0.391434	-0.27128
54.89	57.8985	-2.60149	-1.18628	0.102644	0.0167873	0.554205	0.0661356	-0.0939905
54.36	57.9263	-2.65815	-0.858164	0.147299	0.180211	-0.511032	-0.243921	0.123154
54.31	57.9403	-2.72288	-0.521708	0.125384	-0.294157	0.467973	-0.35154	0.22405
54.59	57.9727	-2.76287	-0.156687	0.107549	0.0216841	-0.425931	0.0525635	0.242316
57.08	58.0169	-2.78547	0.207001	0.0867271	0.378295	0.333379	0.471562	0.129755
54.56	58.0355	-2.82994	0.502008	-0.000649485	-0.455017	-0.166822	0.143519	-0.149635
55.14	58.052	-2.87239	0.743292	-0.0881353	0.132394	-0.0273487	-0.395143	-0.337984
55.5	58.0669	-2.9121	0.926372	-0.131393	0.324271	0.214552	-0.333073	-0.264728
55.38	58.0884	-2.94068	1.05891	-0.0965858	-0.507283	-0.359282	0.272532	0.0650436
57.11	58.1247	-2.95006	1.14812	0.0049372	0.202049	0.403347	0.442736	0.380149
56.49	58.1371	-2.98051	1.14658	0.0611933	0.272298	-0.329929	-0.17702	0.333963
55.52	58.1473	-3.01	1.0873	0.0814246	-0.362455	0.188687	-0.430461	-0.000772298
55.77	58.1634	-3.02992	0.992853	0.0796617	0.0243928	-0.0182546	0.110808	-0.303101
55.8	58.1823	-3.0434	0.871836	0.0557062	0.263493	-0.15857	0.377275	-0.330062
55.17	58.208	-3.04679	0.738668	0.0181314	-0.166286	0.298686	-0.0915624	-0.0859977
55.49	58.2204	-3.06101	0.579335	-0.0525521	-0.158521	-0.363054	-0.352401	0.186274
55.97	58.248	-3.05693	0.437441	-0.0903916	0.31173	0.336423	0.143068	0.304981
56	58.2619	-3.0644	0.286561	-0.1223	-0.134655	-0.23196	0.306875	0.141973
55.6	58.2851	-3.06018	0.160333	-0.0995778	-0.131827	0.0890043	-0.163701	-0.115586
55.49	58.3182	-3.04403	0.0618458	-0.0298291	0.173596	0.0348284	-0.320003	-0.246362
55.35	58.3389	-3.03971	-0.0393735	0.0185937	-0.0514202	-0.121813	0.126502	-0.205506
55.9	58.3368	-3.05841	-0.15676	0.0189707	0.0241691	0.191068	0.367057	-0.0457427
55.67	58.3291	-3.08219	-0.263861	0.0278861	-0.0135228	-0.194246	0.0369026	0.20874
55	58.3375	-3.08838	-0.329553	0.101496	-0.108544	0.0943813	-0.364788	0.406429
55.37	58.33	-3.11003	-0.391967	0.172015	0.181627	0.0945461	-0.281148	0.290575
55.03	58.3216	-3.13166	-0.433013	0.230492	0.0270202	-0.319762	0.324694	-0.0955121
55	58.3084	-3.15724	-0.45634	0.238273	-0.365518	0.537006	0.527747	-0.46983
55	58.2906	-3.18618	-0.460583	0.174166	0.404303	-0.695858	-0.181564	-0.518498
54.51	58.2731	-3.21305	-0.439053	0.0470366	0.0679311	0.761471	-0.71918	-0.137549
54.01	58.2516	-3.24163	-0.395263	-0.11876	-0.633936	-0.692912	-0.034189	0.428979
57.19	58.2704	-3.22637	-0.28115	-0.224711	0.62636	0.443152	0.866447	0.772832
54.91	58.2545	-3.24476	-0.198331	-0.373596	-0.0484445	-0.0624764	0.14084	0.401908
53.28	58.2289	-3.2707	-0.122189	-0.467899	-0.439845	-0.310001	-0.848116	-0.383719
54	58.2397	-3.25636	0.00109219	-0.369161	0.464419	0.575126	-0.18192	-0.834128
53.97	58.2538	-3.23562	0.122207	-0.140899	-0.284031	-0.732702	0.698082	-0.631716
56.99	58.2806	-3.19972	0.236107	0.150829	0.0823106	0.755794	0.156823	0.0501679
55	58.2849	-3.18553	0.286435	0.353565	0.162848	-0.640402	-0.644177	0.629662
56.99	58.2852	-3.17452	0.288714	0.439048	-0.380031	0.445955	-0.0168551	0.739017
57.24	58.2834	-3.16463	0.245553	0.401535	0.389213	-0.230383	0.683523	0.337426
55	58.2538	-3.18203	0.134009	0.240522	-0.0330095	0.0762707	-0.0991676	-0.273923
53.5	58.2544	-3.1666	0.0371742	0.113625	-0.400184	-0.00902705	-0.697681	-0.546466
55.15	58.2506	-3.1535	-0.0748556	-0.0015823	0.374555	-0.0187535	0.0706464	-0.421568
55.24	58.2333	-3.1524	-0.202957	-0.116167	0.137251	0.0533034	0.745063	-0.119276
55.44	58.2196	-3.145	-0.309881	-0.190037	-0.486341	-0.085413	0.0715951	0.190449
55.67	58.2289	-3.11087	-0.358519	-0.197768	0.196648	0.0915257	-0.788592	0.376215
55.14	58.2469	-3.06488	-0.361515	-0.198346	0.3274	-0.111762	-0.325548	0.316569
55.42	58.2563	-3.02536	-0.341236	-0.24799	-0.441085	0.15812	0.725162	0.0269801
54.9	58.2623	-2.98696	-0.291503	-0.31275	0.0472221	-0.20438	0.624147	-0.262207
54.86	58.2841	-2.92991	-0.190994	-0.303983	0.393639	0.230628	-0.530444	-0.307066
[truncated: 341 more rows]
