# Supplementary material for: Forecasting regional carbon prices in china with a hybrid model based on quadratic decomposition and comprehensive feature screening
Source: PLoS One. 2025 Jun 30;20(6):e0326926. doi: 10.1371/journal.pone.0326926 (PMC12208498; doi:10.1371/journal.pone.0326926)
Supplement: S1 Data — (ZIP) [file pone.0326926.s001.zip › supplementary information/supplementary information/Original Data and Data Description/SH Data/SH Denoised reconstructed signal data.xlsx]

## Sheet: Sheet1
data	new_data
39.4	38.9427
39.3	39.8632
38.9	38.4875
39	38.7591
39	38.8132
39.2	39.3224
40.1	40.5066
39.8	39.9103
39.8	39.4383
36	36.1101
38	38.3791
39	38.7079
39.5	39.2042
39.5	39.8402
39.5	39.2244
39.4	39.8889
39.6	39.4545
39.1	38.6346
39.1	38.8015
38.8	39.2596
38.8	38.6344
39	38.703
39	38.594
38.9	38.6962
38.9	39.2171
39.8	39.9601
39.8	39.9672
39.2	38.5545
39.4	39.0167
39.5	39.4735
39.5	39.5595
35	34.6322
39.5	39.5946
38.1	37.8953
38.1	38.7059
38.9	38.3817
38.5	38.6403
38.5	38.9904
38.5	38.4947
28	28.2659
39.5	39.3181
39.6	38.866
40	39.9843
40	40.2726
40	39.7872
40	39.7448
40.1	40.3359
40.5	40.719
41	40.793
41	41.2727
42.8	42.6556
43	42.9017
41	41.12
39.6	39.1291
39.1	39.1152
38.9	39.2702
39	39.3629
48	48.2873
48	48.557
48	46.8136
48	47.5912
48	47.0987
48	47.4192
48	48.0505
48	47.701
48	47.2815
48	47.7564
48	48.4893
48	47.6761
48	47.9408
48	48.3407
48	48.0124
48	48.1376
48	47.9498
48	48.0785
48	48.2438
48	48.7075
48	48.113
48	47.6067
48	48.1254
48	48.5267
48	47.6524
48	48.0827
48	47.3357
48	47.9071
48	48.5616
48	47.1432
48	48.0906
48	48.1066
48	47.8668
48	48.3157
48	47.7758
48	48.126
48	47.9723
48	47.7527
48	47.5323
48	48.0938
48	47.7155
48	48.2555
48	47.23
48	47.3047
48	47.5651
48	48.3509
48	47.4267
48	47.6942
29	28.9017
29	28.6932
29	29.1655
29	29.538
29	29.5777
29	29.293
29	29.5779
29	28.75
29	29.3327
29	29.1341
29	29.2253
31.4	32.3117
32	32.1387
33	33.1987
34	33.9218
34.4	34.8553
34.7	33.4593
34.9	35.0391
35	34.9322
35.1	35.4176
35.1	35.2236
35.5	34.8265
35.5	35.3344
35.3	35.6117
35.5	35.2177
35.7	36.0998
35.8	35.4226
35.8	35.7665
35.8	35.2421
35.8	35.2858
35.8	36.097
35.8	35.44
35.8	35.5522
35.8	35.2287
35.8	35.7519
35.6	35.3223
35.8	35.5938
35.8	36.0527
35.8	35.8885
35.8	35.1989
35.8	35.7326
35.5	35.4601
35.8	35.8745
35.8	36.18
35.1	35.8996
35.14	35.119
32.8	33.1189
35.8	35.4794
30	30.2051
30.8	30.8605
32	32.129
33.2	33.2797
34.2	34.8113
35.6	35.6075
35.4	35.9786
36.2	35.5081
35.8	35.297
35.9	35.2719
35.7	35.78
35.3	35.3668
35.4	35.3386
35.2	34.8195
34.8	35.0993
34.6	34.779
34.3	34.6553
34.3	34.4446
34.3	34.8981
34.4	34.1821
33.9	33.8611
33.8	33.2623
33.3	33.0418
32.9	32.6008
32.5	32.4048
32.2	32.1677
32.1	31.9365
32.65	32.5727
32.65	32.4441
32.65	32.8613
26.6	26.6682
27.9	28.3507
26.7	27.1462
28.2	28.3104
29.8	29.9635
34.4	33.8387
26.3	26.4043
23	23.3938
21	21.0302
27.3	27.8494
29.9	29.9033
31.8	32.1689
35.11	34.8959
35.3	35.8071
32.7	33.1765
33.1	33.2767
33	32.8109
32.3	32.5812
31.9	32.0291
35.1	34.9889
35.1	35.1353
35	35.243
34	33.4893
33.8	33.6606
32.9	32.1532
32.6	32.4868
33.7	33.8048
33.7	33.5992
33.7	33.9669
32.1	31.9565
32.1	32.3844
33	33.0492
32	32.025
32.2	32.3172
31.8	31.7409
31	30.2357
31	30.4897
31.1	30.9279
29.6	29.2732
30.2	29.6817
30.2	30.3538
29.5	29.7315
30	29.5959
28.5	28.6708
28.5	28.9135
25.4	26.1805
25.4	25.603
25.4	25.8764
25.5	26.3218
25.2	25.0787
25.15	25.1178
25.1	25.1951
25.1	25.5548
26.1	25.9986
27.3	27.8078
28	27.3771
29	29.1405
29	29.1121
29	29.0123
29	28.6578
28	27.8706
28	28.4978
27.5	28.0917
26.9	27.065
27	27.153
27	27.1061
27	27.0602
27	27.0568
26.3	25.7718
30	29.691
27	27.7977
27	27.0555
27	26.7138
27	26.6204
24.5	24.3928
23.56	23.3957
26.6	26.7425
28.9	28.9435
28.9	29.2372
28.9	28.0636
26.4	25.9895
23.94	23.9253
24.1	24.2046
23.8	24.0239
23.8	23.2626
22.5	22.5516
24	24.3013
24.9	24.7686
23.9	23.9283
23.5	23.8029
23.5	23.6996
23.5	24.0013
23.5	23.7924
23.5	23.7108
23.5	22.9891
23.5	23.6925
23.5	23.3357
18.1	18.2414
19.6	19.5916
19.6	19.1073
23.3	23.4843
21.6	21.8857
21.6	22.0988
19	18.9983
17.9	17.8071
12.5	12.5243
12.5	12.8742
20	20.021
19.9	20.1393
21.8	21.7878
23.8	23.9628
19.9	19.6657
18	17.7868
16.2	16.3331
17.8	17.6558
17.26	17.5737
15.5	15.7649
15.5	15.6827
16	15.608
16	16.2613
16	15.7647
16	16.06
16	16.0075
16	16.3759
14.4	14.7313
14.4	14.4411
14.4	14.3769
14.4	14.8772
13	13.0546
13	13.0355
16.75	16.8754
13	13.2417
13	12.7598
11.7	11.6055
11.7	11.7732
11.7	11.7101
11.7	11.2854
11.7	11.6573
10.5	10.4726
10.5	10.2331
9.5	9.16809
10	10.2327
10.5	11.0098
10.5	10.8189
12.7	12.7736
13.6	13.196
14.9	14.2421
14.9	14.7799
14.9	14.5908
14.9	14.641
14.9	15.1493
14.9	14.4603
14.9	14.9476
14.9	14.5687
14.9	14.4616
13.4	13.0152
13.4	13.0657
13.4	13.4632
13.4	13.6779
13.4	13.3476
13.4	13.4651
13.4	13.2424
13.4	13.358
13.4	13.7163
13.4	13.7749
13.4	13.5409
13.4	13.8767
13.4	13.5224
13.4	13.2529
12.1	12.8832
12.1	11.9768
12.1	12.191
13	13.4132
13	12.3618
13	12.5898
13	12.7683
13	13.3669
12.36	12.2668
12.36	12.1233
12.36	12.7134
12.36	12.1563
12.36	12.1208
12.36	12.6329
13	12.9423
13	12.9868
13	13.1638
13	12.9732
13	12.8189
13	13.2105
13	12.6668
12.5	12.7822
12.5	12.4537
12.5	12.6835
12.5	12.3693
12.5	12.6734
12.5	12.5023
12.5	12.8049
12.5	12.1111
12.5	12.1885
12.5	12.186
12.5	12.0551
12.5	11.9059
12.5	12.4849
12.5	12.3468
12.5	11.8461
12.5	12.0493
12.5	12.3372
12.5	12.3754
12.5	12.9696
12.5	12.8228
12.5	12.6171
12.5	12.9672
12.5	12.8059
12.5	12.8614
12.5	12.151
12.5	12.4717
12.5	12.2264
12.5	12.4626
30.3	30.2748
18.3	18.1384
16.5	16.7831
14.6	14.4383
13.4	13.5117
12.1	12.2769
10.9	11.8599
12	12.0839
10.82	10.8175
11.8	12.2387
11.8	12.0568
11.8	11.8784
10.6	10.6634
10.6	11.0001
10	9.67554
10.5	10.3943
10.7	10.6648
10.9	10.707
10.9	11.0518
10	9.6376
10	10.4334
11.8	12.1642
11.8	11.5991
11.8	11.6832
10.6	11.0037
10.9	10.6488
10.5	9.99866
10.5	10.5543
10.5	10.2101
10.5	10.1771
11.3	11.161
11.3	11.2794
11.3	11.7065
10.2	10.9835
10.2	10.2356
10.2	10.1703
10.2	9.97093
10.2	10.7751
9.3	9.18455
9	9.50399
9.2	9.63248
9.2	9.26672
9.2	8.96976
9.2	9.58998
9.2	9.0654
10	10.0339
11	11.3066
11	11.0465
11	10.3995
11	11.2672
11	11.0321
11	11.0519
11	10.7268
11	11.3513
11	11.3306
11	11.2112
9.9	10.5117
9.69	9.86682
9.4	9.66511
9.8	9.86267
9.8	9.31684
9.1	9.09417
9.1	8.98976
9	9.86988
8.5	8.34847
8.5	8.03579
8.5	8.58132
8.5	8.1705
8.3	8.43362
8.3	8.34341
8.3	8.40821
8.3	8.32583
9.1	9.60059
9.8	9.56374
9.8	10.5402
9.8	10.1852
9.8	9.7076
9.8	9.43617
9.8	9.66805
8.8	8.51231
7.9	8.21502
7.1	7.05607
6.7	6.7644
6	5.27174
5.4	5.26472
5.1	4.9515
4.97	5.29969
5	5.12034
5	4.91359
4.7	5.00097
4.2	4.93577
4.5	4.41774
4.5	4.19135
4.3	4.44744
4.3	4.75166
4.7	4.54927
4.2	3.82585
4.6	4.77485
4.6	3.92042
5	5.08805
5.4	5.40331
5.4	5.64167
4.9	5.30258
4.4	4.22636
4.5	5.02955
4.5	4.4328
5	5.45412
4.75	5.12
4.8	5.25028
4.3	4.69763
4.3	4.16999
4.3	4.04117
4.6	4.43176
4.8	4.83481
4.5	5.35239
5	5.5356
5	5.10002
5	4.67996
5.2	4.79154
4.7	4.65201
5	5.09377
5	5.33555
5.2	4.88813
5.5	5.41005
5.3	5.39938
5.8	5.72688
5.3	5.23607
5.4	5.58417
5.5	5.42983
5.6	5.7229
5.7	5.10961
6.1	5.6073
6.6	6.20142
7.3	7.59399
7.3	7.00415
7.5	8.01027
7.5	7.60543
8.4	8.09857
9.2	9.47266
9.3	9.7042
9.2	9.24148
8.9	9.07972
9.8	9.91638
9.8	9.34379
9.8	10.1082
9.8	9.943
9.8	9.11643
9.8	9.61603
9.8	9.57237
9.8	9.55216
9.8	9.41404
9.8	9.61399
9.8	9.99955
9.8	10.0762
9.8	9.18858
9.8	10.1027
9.8	9.98524
9.8	10.1302
9.8	9.49346
9.8	9.74797
9.8	10.0181
9.8	9.84963
9.8	9.58598
9.8	9.93268
9.8	9.63837
9.8	9.93346
9.8	10.4895
9.8	9.40458
9.8	9.78227
9.8	9.45644
9.8	9.76236
9.8	9.9474
9.8	9.50073
9.8	9.8876
9.8	9.67659
9.8	10.2084
9.8	9.35611
9.8	9.91691
9.8	9.75372
9.8	9.5358
9.8	9.88429
9.8	9.77249
9.8	9.79516
9.8	10.2426
9.8	8.95827
9.8	9.67362
9.8	9.79186
9.8	9.4929
9.8	9.95106
9.8	10.7861
9.8	9.76791
9.8	9.67875
9.8	10.134
9.8	9.77749
9.8	9.47316
9.8	10.0747
9.8	10.2351
9.8	9.62983
9.8	10.3436
9.8	10.2842
9.8	9.8071
9.8	9.74359
9.8	10.3033
9.8	10.0808
9.8	10.0283
9.8	9.73679
9.8	9.8244
9.8	9.37194
9.8	10.0931
9.8	10.3273
9.8	9.5787
9.8	10.1993
9.8	10.3566
9.8	10.0637
9.8	10.1301
9.8	9.83401
9.8	9.92248
9.8	9.70717
9.8	9.9445
9.8	9.22171
9.8	9.39202
9.8	9.58342
9.8	9.78421
9.8	10.1344
9.8	10.5626
9.8	9.80822
9.8	10.2875
9.8	9.75771
9.8	9.72426
9.8	9.62392
9.8	10.278
9.8	9.84843
9.8	9.70922
9.8	9.75777
16.97	16.7018
11.8	12.1383
12.94	12.9057
14.23	13.9418
14.23	13.8414
15.56	14.9986
17.22	17.057
18.94	19.1024
20.6	20.8556
19.91	19.617
20	20.2572
19.98	19.7216
20.66	20.3447
20.01	19.9511
20.5	20.2221
20.12	19.9138
20.57	20.5278
20.52	20.497
20.52	20.9221
20.52	20.5503
21.2	21.0677
21.5	22.066
21.6	21.9644
21.93	21.7458
24.09	23.9781
26.32	26.0967
26.9	26.7915
26.86	27.046
26.93	26.8239
26.61	26.6435
27.21	27.595
27.21	27.4485
31.05	30.8954
34.16	34.0437
33.86	34.4628
32.94	32.8618
32.66	32.4833
32.91	32.9123
33.37	33.2017
33.56	34.1459
33.78	34.2411
34	33.805
34.1	34.3136
34.15	34.6577
34.58	34.485
35.31	35.1983
33.71	33.9646
36.8	36.247
36.8	37.2929
36.8	36.8726
36.8	37.1751
37.7	37.2114
37.8	37.9641
37.8	37.83
35.7	35.7227
38.83	38.9115
39.5	39.5303
39	39.2222
38.27	38.6651
38.13	37.8801
38.83	38.3981
38.5	38.1101
37.28	37.1862
37.44	37.0206
37.44	37.5583
38	38.353
38.38	38.2106
38.35	37.9519
38.46	38.2906
38.32	38.0562
38.87	39.8261
38.5	37.9727
38.35	38.1131
38.06	38.1175
38.54	38.5395
38.35	38.0581
38.65	38.6411
38.67	38.2038
38.16	38.7657
38.44	38.7034
38.65	38.2919
38.15	37.9943
38.35	38.0873
37	37.4903
38.06	37.8595
38.65	38.57
38.63	38.6688
38.91	38.8993
38.64	38.0386
39	38.6567
38.7	38.8486
39.35	39.4162
39.09	38.7032
39	38.1996
38.56	37.9641
38.6	38.7686
38.6	37.7961
38.52	38.294
38.1	38.3236
38.55	38.2664
38.85	38.8097
38.1	37.5444
37.8	37.9541
37.7	37.2349
37.05	37.2449
38.2	38.2764
37.9	37.2621
37	37.5025
36.82	36.8982
36.7	36.2869
36.7	36.0668
36.7	36.3329
35.54	36.0058
36.63	36.3599
36.11	35.8269
36.11	35.7146
36.1	35.9665
35.57	35.6002
35.57	35.2939
35	35.2401
35	35.0672
35	35.0205
35	35.5635
35	34.8165
35	35.2442
35.4	35.5931
35.4	35.3454
35.4	34.8376
35.4	35.6735
35.33	35.8909
37.27	37.0661
35.91	35.9227
35	34.7164
33.9	33.8248
33.23	33.6548
33.11	33.1241
35.01	34.6218
35.3	35.074
34	33.4823
33.17	32.6769
34.05	34.1835
34.6	35.1369
34.68	35.1374
35.5	35.669
36.59	36.0864
36.51	36.1876
36.45	36.2203
35.84	35.7625
36.37	36.8939
36.37	36.504
36.37	36.3782
36.37	36.4185
36.37	35.7824
36.37	37.0454
36.37	36.1803
36.36	36.8036
36.36	36.172
36.36	35.9112
36.36	36.2457
36.36	35.978
36.36	36.3445
36.36	36.5808
35	35.215
35	35.037
35	34.5303
31.5	31.6568
31.5	31.6427
31.5	31.7725
31.5	32.0215
31.5	31.5526
31.5	31.3855
31.5	32.0373
31.5	31.5989
31.5	31.8067
30.8	30.9067
30.8	30.7506
30.8	30.8925
30.5	29.8649
30.5	29.9353
30.5	30.0441
30.5	31.34
27.5	27.5708
24.75	24.4329
26.7	26.1992
26.7	26.0075
25	24.6299
25.1	24.7649
25.1	25.108
25.1	25.0556
25.1	25.6321
25.1	25.1749
25.1	25.1932
25.1	25.1445
25.2	24.9663
25.1	25.3695
25.1	24.9747
25.5	25.3068
25.5	25.2791
27	27.2993
27	26.8135
27.01	26.8918
27	27.916
27	26.8076
27	27.0448
27	27.1172
27.2	27.0119
27.2	26.8016
27.2	26.922
27.2	26.7202
27.2	27.7952
27.5	27.365
27.5	26.9341
27.5	27.5966
28.84	28.6527
28.84	28.6088
27.5	27.7872
29	28.7415
28	27.8985
28	28.1584
28.24	28.0195
28.24	28.5401
28.5	29.3358
30	30.0914
29	29.0116
29	28.9174
29	28.5677
30	29.9172
29.98	30.4298
28.5	28.6305
28.5	28.1421
29.58	29.3968
29.58	30.0558
29.58	29.3758
29.58	29.7271
29.58	29.7341
29.58	28.8933
30	30.2784
30	30.1109
31	31.3969
32	31.8465
32	32.5663
32	32.371
32	32.2533
33	32.8424
33.07	32.7604
33.07	32.5384
33.07	33.0473
33.07	33.3425
30	29.8245
27.1	27.3742
27.1	26.8268
29.81	29.4204
32.79	32.8061
32.97	33.3014
32.97	32.9104
33	32.7723
31.65	31.6446
30.5	30.2851
30.5	30.7616
27.5	27.6039
30	29.7721
33	32.8694
33	32.7014
33	32.8315
33	32.3697
34	33.7948
34	33.7202
34	33.8222
34	33.9259
35	35.1717
34	34.0675
34	33.5296
34	34.0811
34	34.2146
35	34.8915
35	35.0816
34.99	34.8628
35.89	36.3068
32.3	32.3703
32.94	33.0546
29.65	29.6605
27.79	28.1614
30.57	30.6523
33	33.3523
35.9	36.0379
33.42	33.4085
33.55	32.9409
33.07	33.7168
35.3	35.6397
36.09	35.9401
35.07	35.8172
33.5	33.4075
35.95	35.7217
32.5	32.8592
31	31.6849
31	31.4191
31	31.2517
33.64	34.1917
33.64	34.3423
33.6	34.092
33.6	34.0224
33.6	33.5816
34.82	34.4093
35.2	35.4053
35.2	35.3618
35.2	35.5359
36.5	37.0231
34	34.2467
37	36.8946
37	37.1377
38	38.2956
36.1	35.483
32.5	32.1336
35.75	35.7701
39	39.3361
39	38.8841
38.62	38.5405
38.62	39.0458
39.5	39.3118
39.5	39.3374
37.1	36.7089
37.1	36.6433
37.1	37.1302
33.4	32.959
36.74	36.6835
36.74	36.8572
37.91	37.9158
37.01	36.8835
37.3	37.6095
39	38.5154
39	39.1195
38.8	39.5402
38.4	38.2375
38.91	38.8277
38	37.4572
37.7	37.6451
38	38.3334
36.1	36.1379
38.49	38.2475
38.22	38.1641
38.23	37.7424
38.23	38.3429
38	37.8047
38	37.3622
38	37.6776
38.05	37.715
38.18	38.3705
38.12	38.4487
38.2	37.4671
38.2	37.973
38.2	38.1693
38.93	39.6043
38.39	39.3039
38.39	38.3897
38.39	39.1865
39.39	39.7019
38.39	38.5405
35.5	35.6638
39.01	39.0106
38.96	39.1627
39.18	39.5744
39.1	39.1342
38.9	38.7364
38.92	38.5406
38.9	39.0228
38.9	38.4125
39.5	38.7867
39.38	38.8996
39.76	40.1485
40	39.1488
40	39.9181
40	39.992
39.12	39.6729
39	39.3018
39.13	39.1969
39.3	39.4224
39.05	39.0751
39	39.5795
39.41	39.465
39.5	39.1309
38.67	38.6434
39.05	39.0004
38.79	39.0374
39.27	39.3223
38.81	38.5523
39.02	38.7342
39.2	39.0214
39.4	39.3324
38.44	38.8577
38.1	37.8157
39.23	38.9436
39.63	39.7519
39.99	40.0743
39.72	39.5779
39.93	40.1306
40.07	39.9326
40.35	40.0491
42.52	42.3089
42.19	41.6656
42.19	42.5325
42.19	42.0254
42.19	42.2816
42.19	42.3236
42.19	41.9246
42.19	42.423
42.19	42.4639
42.19	42.3618
42.19	41.9932
42.19	42.2459
42.19	41.9614
42.19	41.9469
42.19	42.2668
42.19	42.1813
42.19	41.5854
37.97	38.5205
34.19	34.4295
34.19	34.5525
34.19	34.8336
34.19	34.7236
34.19	34.175
35	35.2075
31.6	31.6823
29.17	29.4251
29.17	29.2804
29.17	29.3697
32.09	33.0366
32.09	32.3282
32.09	32.3732
33	32.6391
36.3	36.3279
36.3	36.2261
36.3	36.5235
36.3	35.8198
34.9	34.8998
33.98	33.6892
30.6	30.3404
30.21	30.6357
30.89	30.3874
28.9	28.4291
30	30.1359
30	29.5395
30.02	29.9875
30.02	30.1876
29.01	29.2668
29.01	28.8443
29	28.9706
29.4	29.1405
29.4	29.3902
29.4	29.4968
29.4	29.5035
29.4	29.3194
29.4	29.7355
29.4	29.1817
29.4	29.1756
29.4	30.2307
32.34	32.2473
35.57	35.9947
34.11	33.8358
34	34.7428
36	35.7852
36	36.7286
39.6	38.6497
39.6	39.4207
39.6	38.6964
39.6	39.9007
39.6	39.4453
39.6	39.9803
35.64	35.1244
35.64	35.9663
35.64	35.8427
39.16	38.9279
39.16	39.189
39.16	38.5038
35.31	35.3051
35.31	34.9624
35.31	35.2313
35.31	36.2412
35.51	35.4012
35.31	35.6099
33.02	33.6266
33.02	33.314
33.02	33.0791
33.02	32.8895
33.02	32.9435
33.02	33.1104
33.02	32.9993
30.5	30.3767
30.5	29.7429
33.5	33.2792
33.5	33.389
33.5	33.4608
33	32.4156
33	32.8399
30	30.5018
30	29.1867
29.19	29.9579
29.19	29.3861
29.19	28.7944
29.19	29.4756
29.19	29.3634
29.19	29.4044
29.19	29.1979
29.19	29.0373
29.19	28.9598
29.01	28.8227
29.01	29.1305
31.91	32.3504
35.1	35.3617
38.6	37.6733
35.08	34.8536
35.08	35.0579
35.08	34.3493
35.08	34.7739
33	32.8608
33	33.1173
30	29.9084
30	29.3393
30	29.9411
27.32	27.586
27.32	27.3583
27.32	27.724
27.32	27.1146
27.33	28.1243
30.06	30.0997
30.06	30.2946
30.06	29.5564
30.06	30.4533
30.06	30.4054
30.06	30.0226
30.06	30.1632
30.06	30.3529
30.06	30.1108
30.06	30.0986
33.07	33.0202
36.38	36.4792
40.02	39.7877
44	43.1967
40.34	40.1509
37	37.1885
37	37.6547
40.6	41.0279
40.59	40.8229
36.61	36.1147
40.27	40.3039
39.9	39.9341
39.9	39.9306
39.9	40.083
39.9	39.409
37.2	36.9782
37.2	37.0598
40.8	40.4571
41.26	40.9222
41.26	41.4806
41.26	41.3266
40.5	40.2705
36.45	36.9422
39.98	39.8786
40	40.1401
40.11	40.5293
40.88	40.6321
40.88	40.6952
40.88	40.717
36.72	36.8049
39.72	39.8563
40.88	41.3206
40.88	40.5155
40.88	40.5078
38.01	38.1364
37.18	37.1155
37.18	36.8793
37.18	37.16
37.22	37.1625
37.22	36.3187
40.8	40.6935
40.8	40.499
40.8	40.8917
40.8	41.019
36.72	36.4718
33.05	33.2067
36.36	36.6727
40	40.407
38	38.1388
40.5	39.9598
40.15	40.409
39.33	39.1621
40.28	40.2745
39.9	39.9546
39.93	40.0707
37.31	37.4803
40.03	40.0434
40.06	39.8363
41.6	41.8368
41.09	41.2249
41.09	41.6792
40.6	40.8531
40.86	40.6502
40.01	39.8078
40.06	39.3114
40.46	40.063
40.71	40.6078
40.71	41.2788
40.71	40.8676
40.71	41.0319
40.71	40.7396
38.8	38.9388
38.8	38.6978
38.8	39.1365
39.05	39.379
39	38.6311
39.36	39.121
39.36	39.416
40.5	40.9225
40.5	40.9206
38.37	38.1326
38.37	37.9453
40.26	39.3969
40.3	40.5382
40.2	40.696
40.21	40.2618
42.1	42.1419
40.25	40.0553
40.55	40.3569
40	40.1201
40	39.3141
40	39.8327
40.55	40.4452
40.5	40.2154
40.5	40.7379
40.5	40.5383
40.5	40.4282
40.5	39.7253
40.5	40.209
40.22	40.6059
40.35	40.3799
40.16	40.2339
39.5	39.8447
39.5	39.2826
40.8	40.8279
44.88	44.8379
40.39	40.5102
40.39	40.1447
36.4	37.0526
40.04	39.9464
40.06	40.2873
41.09	41.05
44.8	44.8804
44.8	44.1752
44.8	44.9862
44.8	44.8381
44.8	44.3233
40.32	39.545
43.12	43.3029
40.58	40.6435
40.58	40.5575
40.58	41.0128
40.58	41.1718
41.25	41.0754
41.25	41.484
41.25	41.0768
41.25	40.9742
41.25	41.265
40.06	40.898
41.12	41.1322
41.2	40.9439
41.2	40.8256
41.12	41.1366
41.12	41.4126
43.99	43.6302
42.27	42.5342
42.27	43.1011
42.27	42.6598
42.27	42.1811
42.27	41.8313
42.27	42.1464
42.27	42.0163
42.27	42.184
42.27	42.4408
43.19	43.4634
42.86	43.1771
42.86	43.0439
43.01	42.854
43.26	43.5761
43.26	42.9344
44.5	44.9967
40.05	40.0107
44.5	44.3816
44.5	43.9466
43.6	43.5412
42.28	42.5285
42.28	41.9164
45.17	44.7328
47.79	47.7612
43.01	42.6981
43.95	43.9655
44.64	44.7187
44.73	44.7824
44.64	44.6579
44.92	45.0056
44.92	44.7596
44.5	44.3651
40.07	40.7133
36.16	37.1866
36.16	36.1984
39.78	39.8052
43	43.4396
43	43.2869
46.77	46.6907
44	44.0659
46.48	46.891
44.39	44.2524
44.97	44.3949
43.4	43.6132
44.13	44.1977
44.21	43.9634
44	44.2166
44	43.3801
44.53	44.6752
44.35	44.5537
45.49	45.4453
44.99	44.4872
44.96	44.5082
45	44.4358
45.22	45.4606
45.22	45.024
45.22	44.7799
45.22	45.029
45.22	45.3113
45.22	45.6332
45.22	45.4382
42	42.3728
42	41.9294
40.35	39.9697
40.35	40.2542
40.35	39.8554
40.35	40.4636
40.35	40.1467
40.35	40.6173
40.35	40.5274
40.35	40.9287
40.35	40.0377
40.35	40.1224
40.35	40.2918
40.35	40.49
40.35	40.5733
41.8	41.6041
45.95	45.1707
49.98	49.3421
44.98	44.8016
44.98	45.5205
40.5	40.3554
40.5	40.4677
36.48	37.7646
40.13	39.6187
44.14	43.4442
42	42.0714
37.85	38.0719
37.85	38.0484
37.85	37.3285
37.14	36.9355
37.14	37.0932
35.03	35.0349
35.03	35.1155
35.03	35.7224
35.03	34.4252
35.03	35.2483
35.03	35.3539
35.03	35.3819
35.03	35.5093
35.03	35.4315
35.03	35.1548
35.03	34.9391
35.03	35.5449
31.54	31.6375
31.54	31.6943
34.69	34.2949
38.16	38.391
41.98	42.2781
41.98	41.974
46.18	46.0477
45	45.1938
45	45.1508
42	41.6951
38.51	38.2226
38.51	38.4058
35	35.0674
38.5	38.5467
40	40.2892
43.5	43.3336
40	40.6218
36.66	36.4693
36.66	36.8179
33.5	33.7099
36.85	36.5102
40.54	40.4449
44	44.713
44	44.6398
40	40.3409
40	40.1788
36.01	36.3205
36.01	35.7591
39	38.5262
42	41.4626
44.5	44.3372
48.88	48.6152
44	44.0428
40.5	40.3762
40.5	40.63
39.6	39.5566
39.6	39.1111
36	35.9108
36	36.0612
39	38.0754
42	42.3686
42	42.0677
42	41.7281
46	46.2827
49.5	49.6338
44.55	44.9043
44.55	44.0268
44.55	44.3982
44.55	44.4553
40.1	39.8976
44.11	43.4419
44.11	44.54
48.47	48.105
43.62	44.2478
43.62	43.5572
43.62	43.2508
41.44	41.9643
41.44	41.5646
38	38.2048
41.8	41.5097
38	37.9695
38.1	38.1873
41.8	42.0155
40.05	39.7774
40.05	39.9647
41.9	42.0311
41.9	41.8816
38.59	38.3401
38.59	39.3784
42.3	42.4139
43.04	42.8875
38.9	39.6533
41.99	42.2746
45	44.7214
45	45.0252
49.51	49.3374
39.5	39.3144
39.2	39.4984
40.33	39.9481
39.87	40.0346
38.59	38.206
38.59	38.007
38.59	39.0014
38.59	38.3135
38.59	39.1528
38.59	39.1735
38.59	38.5108
38.81	38.6685
34.93	35.4583
38.42	38.0052
38.42	38.9994
41.5	41.6557
41.5	41.7948
41.5	41.3941
41.5	41.3115
41.5	41.044
41.5	40.9912
41.5	41.2909
40.81	41.3975
40.81	40.7707
40.81	40.4292
36.73	36.5804
40.38	40.4305
40.38	40.0095
40.32	39.9336
40.36	40.2255
40.73	40.4255
40.68	40.5039
40.8	40.8565
40.72	40.5875
40.52	40.8984
40.51	41.0281
42	41.7744
40.62	40.0729
36.8	36.6657
35.69	36.6943
38.6	38.6894
40.75	40.7279
40.21	40.7893
39.62	40.2386
40.04	39.5218
40.17	40.019
40.21	39.6239
39.5	39.8204
40	40.2986
39.75	39.8944
39.74	39.6156
39.63	39.2875
40.09	39.4477
39.84	40.1483
39.65	39.9637
40	40.0981
40.12	40.1453
40.79	40.605
40.46	40.3468
40.66	41.3064
40	39.7926
39.95	39.7281
40	39.7833
40.19	40.5546
40.5	40.7564
40.29	39.956
40.29	40.5311
40.35	40.4348
40.98	41.317
41.03	40.4687
40.8	40.8658
41.26	41.4555
41.82	41.6563
41.84	42.314
42	42.1677
42	41.9069
41	40.6169
41	41.5326
41.01	42.0885
41.46	41.5807
41	40.991
41.23	41.1093
41.52	41.9312
42.44	42.533
42.1	42.0502
40.28	40.4198
40.15	39.9269
40.62	40.3857
40.24	39.859
40.13	40.2739
40.13	40.04
41.49	41.1104
41.49	41.6657
41.35	41.2794
40.65	40.305
36.59	36.0096
40.05	39.8438
41.44	41.3065
37.3	37.1878
33.6	33.3425
30.3	30.4777
28.6	28.871
28.6	28.2738
29.5	29.8625
32.45	32.4579
35.7	35.3945
39.27	39.1079
39.73	39.7532
41.5	41.3294
41.47	41.4558
41.47	41.5404
41.45	40.5476
41.45	41.2952
41.5	41.6965
41.5	41.2545
41.49	41.4878
41.49	41.468
41.49	40.8999
41.5	41.8283
41.5	41.4411
41.5	41.2693
41.5	40.8953
41.5	41.3574
41.5	41.1731
41.5	41.6384
41.5	41.9541
39.8	40.1455
35.82	36.2349
39.8	39.1987
35.82	36.4314
39	39.2317
39	39.2565
39	39.2574
39	38.9183
39	38.7664
41.5	41.427
38	38.0979
38	38.2639
41.5	41.5154
41.5	41.8588
41.5	41.5059
41.5	41.643
41.5	41.7114
41.5	41.347
41.45	41.6484
41.45	41.8626
41.45	41.3939
41.5	41.3141
41.5	41.5544
41.5	41.5975
41.45	41.6005
41.45	41.1263
41.4	41.351
39.73	39.7867
39.73	39.6797
39.73	39.5249
40.5	40.3685
41.5	41.2699
41.41	41.9333
41.5	41.6057
41.5	41.2038
41.5	40.7554
41.5	41.3921
41.5	41.6626
42	42.1524
42	42.2101
41.45	41.6139
41.35	40.9576
41.35	41.4381
41.35	41.178
41.35	41.5699
41.35	41.4358
42	41.7163
42	41.9629
41.45	41.4531
41.45	41.2038
41.45	41.6412
41.45	41.5486
41.4	41.2369
41.4	41.1865
41.4	41.2956
41.4	42.057
41.4	41.7876
41.5	41.2362
41.5	41.2141
41.5	41.7739
41.5	42.0332
42	42.1787
41.8	42.9922
41.63	41.0881
41.62	41.2849
40	40.8589
40.5	40.5995
39.9	39.355
39.8	39.5495
39.5	39.848
39.51	39.4919
39.81	39.4084
39.5	39.1117
39.8	39.9052
39.8	40.362
40	39.966
39.73	40.0689
39.4	39.4039
39.73	39.5032
39.36	39.3154
39.18	38.9276
39	38.5497
39	38.6656
39	39.4672
39	38.8943
39.5	39.6564
40.57	40.7651
40	40.0341
40.1	39.2682
40.1	39.9181
40	39.1931
40.7	40.4012
40.7	41.1067
41.47	41.8128
39.89	39.8204
41	41.08
40.5	41.0727
40.73	40.4907
39.99	39.8185
41	40.4344
41	40.9943
40.51	40.0721
40.47	40.6747
40.99	40.8012
40.97	40.4659
40.64	40.828
40.64	40.5548
40.3	40.4972
40.3	40.4133
40.05	40.6372
40.07	39.895
39.99	40.3262
39.98	39.4818
39.08	38.9614
39.78	40.1012
39.76	39.7898
39.99	40.4861
40	39.9482
39.6	39.411
41.28	41.0196
40.65	40.6229
40	39.4479
39.54	39.2774
41.63	41.4719
40.3	40.3722
40.3	40.4404
40.3	40.1114
40.3	40.0966
41.5	41.7318
41.5	41.0706
41.4	41.5116
41.45	41.1126
41.55	41.3439
40.5	40.8942
44.88	44.6273
42	42.0877
43.05	42.7914
41.75	41.0885
42.09	41.491
42.76	43.129
40.5	40.1352
41.88	41.7758
42.88	42.9506
40.07	40.3339
43	42.9707
43	42.9345
40.5	40.7669
40.5	40.2771
43	43.4596
40.5	41.2926
43.66	44.0915
41.17	40.8593
42.25	42.0711
42.35	42.5869
42.05	42.3541
42.2	42.3021
42.45	42.9561
42	42.0532
40.5	40.1628
42.77	42.5376
42.5	42.4677
43	43.2789
43.2	42.7699
39	39.1483
42.9	43.0412
42.9	42.3973
42.9	42.3284
43	42.7961
43.37	43.1652
42.06	41.8054
42.5	42.9152
42.5	42.6318
42.5	42.857
42.3	42.1855
42.03	42.528
42.5	42.642
42.5	42.396
41.76	42.2174
42.5	42.2468
42.5	41.7956
42.5	42.3568
42.5	42.3345
42.5	41.9547
44	44.1614
44	44.3516
43	42.9006
44	44.2121
44.33	44.7568
44.21	44.5865
44.18	44.4143
43.98	44.1341
45	45.5573
45	44.7797
44	44.1653
45	44.6742
46	45.7785
46	45.7671
48	48.6775
49.68	49.6214
50.1	49.4533
50.32	50.3919
53.67	52.8489
54.12	54.0173
55.06	55.6974
56.37	56.4608
56.7	56.7423
56.07	55.9716
57.98	57.6139
60	60.1149
60	60.1114
58.25	58.1237
60	60.1366
59.79	59.8251
55.19	55.2656
54.52	54.8806
49.54	50.0359
54.02	54.4357
53.99	54.1738
54	54.268
58.99	59.6814
59	58.599
59.48	58.9643
59	59.4155
59.48	59.9664
60	60.0269
59.8	59.9478
59.5	59.2123
58.06	58.3245
58.25	58.6946
59.5	59.29
59	59.5763
58.5	58.3134
60	60.6153
59.5	59.504
59.5	59.0932
60	60.7677
61.16	61.8318
61	61.0201
61.91	62.2192
61.5	61.429
63	62.647
62	62.1811
63	62.802
63	62.7164
63	63.3153
63	63.7323
63	62.4955
63	63.003
63	63.2211
63	62.6498
63	63.6022
63	62.1201
63	62.8117
63	63.0857
63	62.6145
57.06	56.9658
62.77	62.4258
63	63.5086
63	63.3639
63	62.8692
62.5	62.4693
61.98	61.7631
62.5	62.7351
63	62.5933
62.5	62.1397
62.55	62.9347
63	62.6992
62.6	61.8466
62.5	62.5241
62.25	61.9491
62.6	63.0075
62.42	62.515
62	61.8595
61.03	60.819
61	60.1404
60.73	61.0868
60.59	60.7294
60.53	60.4554
60.33	60.2871
61.89	62.1867
60.04	59.9426
61.8	61.5074
61.5	61.1635
61	60.8104
62	62.3518
61.8	61.3122
61.5	61.5611
61.1	61.0489
61.1	61.4079
61	60.705
61	60.7815
61	61.281
61	61.2271
60.29	60.6262
57.8	57.8956
61	60.5178
61	60.7388
60.5	59.8981
60.5	60.3325
60.86	61.0264
60.69	60.7043
60.5	60.0735
60.5	60.3533
60.48	59.4651
60.48	60.3518
60.48	60.3407
60.45	60.1173
60.45	60.7913
60.44	60.5712
60.14	59.6487
60.45	60.6739
60.45	59.6793
60.35	60.5118
60.95	60.1952
60.45	60.4101
60.44	60.4552
58.99	58.5242
60.05	60.4999
59.7	59.4352
59.33	59.0987
59.75	59.8436
59.89	60.5526
58.94	58.5748
60.05	59.9915
60	59.6879
58	57.8764
60	59.958
58	57.897
58	57.9861
58	58.1783
57.29	57.5974
56.96	56.8686
57	56.7539
51.86	51.7816
56.45	55.8506
54.94	55.2691
54.18	53.8847
53.02	53.482
53	53.1762
54	53.7313
53.45	53.5345
54.89	54.6924
54.36	54.3729
54.31	54.64
54.59	55.2122
57.08	56.6865
54.56	54.9776
55.14	55.4516
55.5	55.5967
55.38	55.8132
57.11	57.3597
56.49	56.7063
55.52	55.613
55.77	56.0068
55.8	56.2832
55.17	55.7945
55.49	55.097
55.97	56.4002
56	55.5302
55.6	54.9602
55.49	54.7604
55.35	55.2628
55.9	55.3215
55.67	55.315
55	54.9446
55.37	55.388
55.03	54.8765
55	55.2557
55	54.0787
54.51	54.4433
54.01	53.983
57.19	56.9179
54.91	55.073
53.28	52.4188
54	54.3344
53.97	54.363
56.99	56.3562
55	55.1928
56.99	56.7123
57.24	56.9506
55	55.2391
53.5	53.4549
55.15	55.1658
55.24	55.4743
55.44	54.3863
55.67	54.4219
55.14	54.7456
55.42	55.1816
54.9	54.6828
54.86	54.8716
[truncated: 341 more rows]
