# Supplementary material for: Forecasting regional carbon prices in china with a hybrid model based on quadratic decomposition and comprehensive feature screening
Source: PLoS One. 2025 Jun 30;20(6):e0326926. doi: 10.1371/journal.pone.0326926 (PMC12208498; doi:10.1371/journal.pone.0326926)
Supplement: S1 Data — (ZIP) [file pone.0326926.s001.zip › supplementary information/supplementary information/Original Data and Data Description/SH Data/SH only has lasso feature selection.xlsx]

## Sheet: Sheet1
data	IMF_1	IMF_2	IMF_3	IMF_4	IMF_5	IMF_6	IMF_7	IMF_8	IMF_9	Steel Index	BDI	CSI 300 Index Closing Price	Rubber and Plastic Index	EUA Futures Closing Price	Thermal Coal Futures Closing Price	SH Daily Minimum Temperature	Energy Index	SH Baidu Index	USD to CNY Exchange Rate	SHFE: Silver Futures Closing Price	RMB Index	CSI 300 Index Volume	EUA Futures Volume	NYMEX Natural Gas Closing Price	SSE Composite Index Volume	Daqing Crude Oil Spot Price	China Coking Coal Composite Index	SH AQI Index	Textile Index	SHFE: Gold Futures Closing Price	Agricultural and Sideline Products Index	NASDAQ Index
39.4	41.9064	-2.77234	0.0460483	-0.321157	0.631475	-0.0677692	-0.101938	-0.0200645	-0.339561	884	1205	2185.47	853	4.68	532.8	10	845	597	0.163167	4121	109.74	4794588800	22492000	4.417	8318905600	100.87	965.8	79	972	257.95	954	4127.73
39.3	41.9043	-2.77227	0.0366633	-0.205888	0.136359	0.190483	0.259268	0.0776259	0.219039	887	1098	2237.32	855	4.85	538	14	843	729	0.163167	4164	109.627	9721911700	34524000	4.51	13337098300	100.36	963.4	89	970	261.85	953	4112.99
38.9	41.8898	-2.78256	0.00783692	-0.0249427	-0.486115	-0.154599	-0.283543	-0.0848341	0.423905	890	1061	2238.62	855	4.93	536.8	13	842	750	0.163167	4155	109.351	6635726800	23470000	4.556	10534047100	101.24	963.4	90	967	262.05	953	4183.9
39	41.8894	-2.77585	-0.00527148	0.20383	-0.701633	-0.0882919	0.197039	0.0312238	-0.0089473	892	1029	2273.76	854	5.11	538	14	843	724	0.163167	4157	108.904	11454540500	26102000	4.633	15678960900	104.5	963.4	87	964	263.1	953	4054.11
39	41.8879	-2.76765	-0.0192016	0.376669	-0.369371	0.246767	-0.104474	0.0600144	-0.479937	894	1002	2270.67	855	5.31	539.8	14	843	859	0.163167	4148	108.882	9061589700	29098000	4.629	13176835900	105.45	956.1	68	964	262.7	953	3999.73
39.2	41.8835	-2.76012	-0.0365977	0.418856	0.248353	-0.0793428	0.0491339	-0.168776	-0.250061	893	989	2268.61	856	5.23	536	12	839	866	0.163167	4166	108.9	6226499800	21327000	4.571	10207785300	106.47	956.1	88	963	265.1	952	4022.69
40.1	41.8767	-2.75285	-0.0564496	0.303817	0.680674	-0.224745	0.0122413	0.280247	0.404971	895	970	2229.46	855	5.53	538	14	840	1025	0.163167	4109	108.953	6821813000	32317000	4.561	10753115100	106.93	954.1	73	965	261.8	950	4034.16
39.8	41.8595	-2.75427	-0.0869464	0.0500189	0.584083	0.24351	-0.127869	-0.372234	0.495277	895	936	2232.53	855	5.45	535.6	17	840	762	0.163167	4064	108.933	5167801000	21878000	4.56	8936165700	108.06	954.1	62	966	259.4	950	4086.23
39.8	41.832	-2.76411	-0.123716	-0.254032	0.0371467	0.129204	0.30927	0.446529	-0.154376	893	930	2224.8	855	5.54	535	15	839	667	0.163167	4057	108.898	4833362800	27515000	4.735	8989632500	107.4	954.1	189	965	258.6	952	4095.52
36	41.7995	-2.77648	-0.15227	-0.479106	-0.517918	-0.327281	-0.40716	-0.47132	-0.577499	893	1065.95	2224.48	856	9.73497	534.4	13	839	912	0.163167	4051	108.915	5075799500	30693490	4.18425	8815569500	86.5454	954.1	83	963	258.15	952	16104.7
38	41.7909	-2.7612	-0.132315	-0.491609	-0.615087	0.0336051	0.272122	0.416885	-0.114534	886	1015.12	2187.25	858	5.54	538	12	842	1061	0.163167	3990	108.855	5627828000	2.20526e+07	4.687	9637836900	106.82	954.1	63	961	256.3	952	4121.55
39	41.7755	-2.74994	-0.101028	-0.330027	-0.270337	0.221922	0.0310733	-0.310013	0.421326	888	939	2196.8	856	5.67	539.4	13	840	982	0.163167	4011	108.731	5709469400	13816000	4.749	9871988200	107.9	954.1	77	960	257.7	951	4161.46
39.5	41.7581	-2.73816	-0.0566683	-0.0474533	0.230984	-0.0742157	-0.321946	0.181984	0.289818	886	956	2194.67	857	5.66	539	14	840	774	0.163167	4017	108.684	4776353100	14073000	4.723	7853152100	107.23	961.5	95	960	256.9	952	4126.97
39.5	41.7346	-2.73025	-0.00738799	0.253755	0.508841	-0.121278	0.43617	-0.0531047	-0.198143	886	962	2190.47	857	5.71	540.6	16	841	790	0.163167	4028	108.528	4505891100	21450000	4.682	7818595500	106.79	961.5	72	960	256.8	951	4148.34
39.5	41.6968	-2.73468	0.0346576	0.462615	0.376616	0.045704	-0.293013	-0.0431912	-0.303603	886	967	2167.83	858	5.06	539.2	17	842	858	0.163167	4070	108.462	6024538300	63104000	4.638	9304233300	107.3	961.5	72	961	258.75	952	4075.56
39.4	41.6567	-2.73886	0.0840213	0.53481	0.00936134	0.131661	0.0114307	0.110475	0.0708042	883	961	2134.97	860	5.2	530.8	13	841	756	0.163167	4104	108.37	6048518700	48066000	4.79	8979526200	107.18	961.5	69	953	262.1	955	4074.4
39.6	41.6158	-2.7409	0.142453	0.452811	-0.284906	-0.044288	0.22632	-0.151613	0.256891	884	949	2158.47	858	5.41	531.8	13	842	619	0.163167	4076	108.388	4820493100	31071000	4.834	7622127500	105.58	961.5	102	954	259.95	954	4103.54
39.1	41.5673	-2.74768	0.200521	0.231757	-0.309026	-0.180058	-0.293926	0.172692	-0.0245573	883	943	2158.66	859	5.4	533.2	16	842	478	0.163167	4065	108.474	4533462400	18204000	4.795	7452857800	104.85	961.5	92	954	260.35	955	4114.56
39.1	41.5146	-2.75541	0.260829	-0.0557661	-0.0788694	0.118551	0.200991	-0.170791	-0.214691	877	1015.12	2156.47	861	5.21	531.4	13	839	812	0.16239	4096	108.447	4934407300	9838000	4.697	7993339500	103.79	965.8	71	949	264.8	959	4138.06
38.8	41.4501	-2.77123	0.314827	-0.326282	0.185598	0.212646	-0.0241467	0.164798	0.0352214	881	1022	2157.33	861	5.22	526.6	15	840	809	0.16239	4097	108.604	4808651900	16014000	4.792	7460941100	102.7	965.8	86	954	264.55	955	4080.76
38.8	41.3933	-2.77482	0.385488	-0.463727	0.295219	-0.21225	-0.103	-0.158229	0.290118	880	1022	2137.32	861	5.12	527.2	17	839	797	0.16239	4102	108.358	4460747000	20369000	4.785	7436019200	102.13	965.8	92	953	264	957	4067.67
39	41.3281	-2.7819	0.453491	-0.445531	0.136704	-0.235669	0.0971163	0.152168	-0.0185099	879	1008	2135.5	862	5.13	526.4	16	839	912	0.16239	4055	108.362	4833245200	19433000	4.715	7786539300	102.04	965.8	107	950	260.25	957	4051.5
39	41.2808	-2.76482	0.547058	-0.245504	-0.122981	0.414547	0.0247521	-0.144344	-0.378947	877	997	2133.91	861	5.24	525	17	839	870	0.16239	4058	108.548	4918113500	15890000	4.533	7622424400	102.36	965.8	66	949	259.95	959	4071.87
38.9	41.241	-2.7343	0.645681	0.0396482	-0.308616	0.0518954	-0.195474	0.100158	-0.160682	871	987	2180.05	860	5.3	528	17	834	750	0.16239	4080	108.62	8347256000	13080000	4.402	11574207700	101.59	965.8	110	945	259.75	971	4143.86
38.9	41.2047	-2.69468	0.730823	0.282161	-0.299937	-0.571347	0.244297	-0.0225031	0.360942	874	982	2174.85	861	5.28	529	19	836	900	0.16239	4094	108.729	6491251800	15986000	4.375	9722338800	103.463	965.8	85	948	260.4	962	4130.16
39.8	41.1556	-2.66294	0.769407	0.357995	-0.116598	0.257396	-0.0826659	-0.0854947	0.350259	873	1002	2172.37	861	5.1	530.6	19	835	848	0.16239	4116	108.741	4851420600	35577000	4.377	7201112500	102.62	965.8	146	948	260.8	967	4100.63
39.8	41.0828	-2.65055	0.739601	0.227772	0.141999	0.596348	-0.184952	0.244996	-0.214843	872	1021	2144.08	861	4.77	528.6	17	834	870	0.16239	4136	108.829	4673403200	49486000	4.443	7584515400	102.57	965.8	92	947	261.9	970	4069.29
39.2	40.9957	-2.64672	0.656425	-0.0105954	0.398288	-0.538176	0.464299	-0.392474	-0.387232	871	1027	2145.95	860	4.79	523.8	18	834	865	0.16239	4086	108.624	4225319700	22905000	4.414	6635366000	102.79	965.8	98	945	260.5	971	4090.59
39.4	40.954	-2.58935	0.595544	-0.151696	0.587191	-0.437125	-0.558803	0.474709	0.157808	864	1022	2115.14	858	4.69	524.8	19	828	671	0.16239	4116	108.514	4289360700	42159000	4.473	6532943800	103.69	968	60	951	261.3	973	4125.82
39.5	40.9001	-2.53758	0.485842	-0.220845	0.358241	0.581759	0.176832	-0.537676	0.250664	867	1010	2115.77	858	4.84	519.2	18	831	617	0.16239	4092	108.594	3729968300	34675000	4.515	6134538200	103.32	968	89	947	260	971	4096.89
39.5	40.8283	-2.49767	0.317828	-0.206371	-0.276575	0.379626	0.630222	0.629496	-0.231472	865	988	2135.91	857	5.12	517.8	20	830	794	0.16239	4113	108.564	3894604200	27899000	4.489	6181154700	103.7	968	150	948	260.45	971	4131.54
35	40.7437	-2.46365	0.107017	-0.0885253	-0.874362	-0.606866	-1.28921	-0.721051	-0.186127	864	966	2130.87	857	5.16	519.2	19	829	539	0.16239	4131	108.669	4625273600	41725000	4.435	7472847400	104.2	968	96	948	261	972	4154.34
39.5	40.6815	-2.39869	-0.0927471	0.152353	-0.878828	-0.348288	1.213	0.792852	0.48625	864	964	2148.41	858	5.12	517.2	20	828	726	0.16239	4128	108.786	3762310500	25289000	4.39	6348806500	104.1	968	68	951	261	973	4185.81
38.1	40.6033	-2.34156	-0.315651	0.371872	-0.249612	0.639944	-0.300318	-0.859025	0.331951	861	997.739	2155.98	859	5.09	517.2	23	824	806	0.16239	4121	108.701	3955065600	4645000	4.31598	7028122000	103.79	968	150	960	260.65	974	16329.8
38.1	40.53	-2.27055	-0.524999	0.50558	0.687183	0.433107	-0.949887	0.94795	-0.640223	862	973	2147.28	858	5.17	516.8	24	828	979	0.16239	4086	108.525	3589717100	10679000	4.496	6757788900	104.09	968	189	955	259.1	974	4237.07
38.9	40.4604	-2.18596	-0.707476	0.485324	1.29017	-0.903755	1.75763	-1.07207	-0.753079	862	954	2169.35	859	5.2	516.4	23	826	785	0.16239	4066	108.522	5005626000	18055000	4.61	8133864200	104.03	968	137	955	255.15	973	4225.07
38.5	40.4034	-2.078	-0.841162	0.297411	1.06599	-0.37806	-1.55763	1.21871	0.52238	862	940	2155.16	859	5.2	514.4	23	825	805	0.16239	4021	108.774	4489155600	14261000	4.589	8124292100	103.83	968	143	959	252.35	974	4247.95
38.5	40.3625	-1.94278	-0.915386	-0.0296147	0.0330406	1.29086	0.332462	-1.39491	1.23918	861	934	2156.46	859	5.05	511	22	824	738	0.16239	4055	108.665	4392386300	13524000	4.555	7514889800	103.68	968	123	960	253.3	974	4242.62
38.5	40.3176	-1.80102	-0.953429	-0.454291	-1.24081	-0.0304958	1.21137	1.55894	-0.0976863	860	948	2149.92	859	5.43	510.6	20	822	980	0.162088	4038	108.749	4198295400	25941000	4.32375	7158412400	103.43	968	60	961	251.3	973	4234.08
28	40.268	-1.65244	-0.951077	-0.837298	-1.83481	-1.5101	-2.04893	-1.62361	-1.55931	858	959	2128.27	860	5.39	511.4	20	821	1032	0.162088	4036	108.89	4181724900	25174000	4.61	7241277100	105.94	968	80	963	251.4	972	4251.65
39.5	40.3094	-1.39894	-0.799169	-0.913146	-1.07425	0.707543	1.57043	1.48139	-0.549858	857	977	2150.6	863	5.54	512.8	21	819	991	0.162088	4041	108.748	3647742400	25576000	4.6	6794953600	105.71	968	54	966	251.15	972	4296.23
39.6	40.3383	-1.14822	-0.644428	-0.828688	0.372687	1.04669	-0.293586	-1.22623	1.23438	857	989	2134.72	863	5.44	513.8	21	818	814	0.162088	4070	108.634	3573805800	18274000	4.715	6602174400	106.62	968	69	972	253.55	972	4321.4
40	40.348	-0.909156	-0.523151	-0.629765	1.52199	-1.0324	-0.841502	0.949883	1.1149	850	999	2134.28	867	5.53	508	21	814	763	0.162088	4057	108.761	3931106000	5741000	4.632	6478831700	105.61	968	57	978	252.9	971	4336.24
40	40.344	-0.676581	-0.441925	-0.316111	1.68748	-0.392877	1.26811	-0.653365	-0.559746	855	1004	2161.27	864	5.49	508.8	21	814	1094	0.162088	4053	109.129	5050790200	10783000	4.54	7962371700	106.19	968	42	978	252.6	973	4338
40	40.357	-0.419362	-0.371123	0.136846	0.865283	1.01552	-0.918461	0.361099	-1.22548	854	973	2160.77	864	5.36	503.6	20	813	862	0.162088	4074	109.126	4256371800	31173000	4.527	7444435400	106.13	968	49	979	254.2	972	4331.93
40	40.3789	-0.146562	-0.327071	0.640726	-0.447418	-0.228632	0.141107	-0.131521	-0.149913	853	939	2153.41	865	5.55	504.2	21	813	697	0.162088	4058	109.267	4302584300	19231000	4.75	8171118600	107.1	968	80	977	253.7	972	4297.63
40.1	40.3883	0.118897	-0.341282	1.0419	-1.5166	-0.686888	0.481503	-0.0172186	0.881394	850	906	2176.24	867	5.66	502.2	22	814	892	0.162088	4121	109.214	5925287600	20239000	4.33658	9717480600	109.59	968	158	979	255.75	971	4310.65
40.5	40.3819	0.372997	-0.414312	1.23044	-1.69018	0.65125	-0.534271	0.115951	0.591511	846	880	2191.86	869	5.63	503.2	23	819	901	0.162088	4156	109.145	6329687500	15344000	4.745	9593977000	108.57	968	49	990	257.9	970	4321.11
41	40.3818	0.638164	-0.507634	1.17853	-0.786321	0.174795	0.148929	-0.164126	-0.254627	847	858	2169.67	868	5.7	504.4	22	818	825	0.162088	4118	109.083	4993366500	14879000	4.675	8780048100	107.69	963.3	54	984	254.65	971	4337.23
41	40.3887	0.914933	-0.605056	0.867913	0.657465	-0.761422	0.198028	0.156832	-0.563408	849	867	2160.24	868	5.65	503.6	22	819	860	0.162088	4125	109.087	4946389700	14260000	4.745	8724535000	108.86	963.3	60	985	255	970	4362.84
42.8	40.3941	1.19392	-0.702628	0.312665	1.70595	0.360118	-0.161644	-0.123052	-0.305792	848	902	2126.91	869	5.54	497.2	23	819	671	0.162088	4164	108.693	5316264500	15090000	4.63	9291427400	109.13	963.3	69	989	257.85	970	4359.33
43	40.3843	1.46103	-0.79801	-0.403244	1.66574	0.55572	-0.205526	0.114001	0.109241	847	904	2136.73	869	5.65	497	23	819	708	0.162088	4335	108.901	4239371900	15572000	4.554	6716724600	109.39	960.2	57	990	264.55	970	4368.04
41	40.3997	1.75729	-0.824507	-1.05693	0.619196	-0.713053	0.56797	-0.158151	0.548348	848	886	2134.11	871	5.79	495.8	21	822	860	0.162088	4357	108.877	4117925800	15009000	4.465	7048516200	109.57	958.4	52	989	265.8	971	4368.68
39.6	40.4057	2.04703	-0.807653	-1.53314	-0.861609	-0.242089	-0.596829	0.242537	0.455301	847	867	2144.82	871	5.74	495.2	23	821	737	0.162088	4360	108.694	4016435600	35386000	4.485	7121463400	107.73	957.7	95	989	265.3	972	4350.36
39.1	40.4257	2.35396	-0.708798	-1.6594	-1.82319	0.981422	0.182525	-0.347037	-0.269957	847	846	2133.37	870	5.71	495	21	820	633	0.162088	4339	108.688	3766610000	15368000	4.554	6753961000	107.64	957.7	58	990	264.5	971	4379.76
38.9	40.4542	2.67213	-0.527856	-1.37717	-1.66334	-0.306293	0.452169	0.438353	-0.892415	847	824	2149.08	870	5.7	499	21	821	797	0.162088	4335	108.743	4435116600	22534000	4.415	8095577800	107.39	957.7	57	988	264.3	971	4379.05
39	40.5119	3.02226	-0.242794	-0.699829	-0.444329	-0.955333	-0.912204	-0.508578	-0.389505	848	831	2150.26	871	5.76	501.2	21	822	745	0.162088	4346	108.749	5272289600	12452000	4.436	9759201700	106.9	957.7	52	989	265.15	971	4397.93
48	40.6149	3.41923	0.146164	0.215503	1.04818	0.802142	0.755029	0.467546	0.801181	847	850	2165.12	872	5.81	498	22	822	706	0.162088	4319	108.979	5430418800	22271000	4.443	9666659800	105.98	957.7	83	990	263.9	968	4408.18
48	40.6908	3.78601	0.5186	0.990225	1.68946	0.477291	-0.103271	-0.338759	0.865203	847	894	2164.56	872	6.01	496.6	22	822	729	0.162528	4332	108.945	5332310000	28442000	4.445	9845740900	106.01	957.7	55	990	265.6	968	4463.32
48	40.7371	4.1181	0.841703	1.41546	1.14499	-0.890627	-0.499991	0.215732	-0.289188	846	890	2170.87	873	6.07	496.8	22	821	615	0.162528	4342	108.813	5968550100	24537000	4.415	10955391100	105.48	957.7	75	988	265.95	967	4457.73
48	40.7862	4.44759	1.13438	1.46915	-0.00228679	0.100336	0.711474	-0.108413	-0.926003	847	890	2180.19	873	5.99	494.2	23	820	724	0.162528	4328	108.897	6369069000	20181000	4.34	12292658200	103.79	957.7	104	988	265.2	966	4485.93
48	40.8272	4.76274	1.36767	1.17179	-0.926253	0.593769	-0.488035	0.0251983	-0.256285	848	893	2178.7	874	5.65	493	23	820	860	0.162528	4353	109.212	5285110600	41539000	4.24537	10500879200	104.41	954.7	64	987	265.35	966	16314.5
48	40.8685	5.0708	1.53611	0.648388	-1.06653	-0.400046	0.0602161	0.0311678	0.690302	848	888	2176.29	874	5.54	493.6	24	819	802	0.162528	4286	109.241	5024233400	24069000	4.233	9716875400	103.62	950.6	55	987	262.9	966	4451.53
48	40.8986	5.35913	1.61473	0.034259	-0.516487	-0.161359	0.262167	-0.059416	0.599076	848	881	2180.47	875	5.73	493	24	820	839	0.162528	4310	109.175	5074359900	12019000	4.202	9505339300	102.91	950.6	44	985	264.15	965	4391.47
48	40.9085	5.61762	1.58776	-0.526097	0.196509	0.403145	-0.283743	0.0837083	-0.265293	848	863	2148.71	875	5.79	493.4	25	819	734	0.162528	4323	109.159	6202204600	10577000	4.17	11330584100	101.77	948.6	44	982	265.25	964	4419.04
48	40.9052	5.85327	1.46942	-0.883664	0.601121	-0.159846	0.139614	-0.0736572	-0.59068	848	836	2142.85	875	5.66	493	26	819	744	0.162528	4334	109.035	5573249700	17983000	4.17	9794381900	101.25	947.5	129	981	266.05	963	4396.2
48	40.9129	6.09088	1.30062	-0.932418	0.578894	-0.147936	-0.0248145	0.0288302	-0.0318074	848	814	2148.01	876	5.72	492.6	26	819	727	0.162528	4421	108.968	6137427400	13266000	4.141	10508808300	101.78	946.4	160	980	268.4	963	4415.49
48	40.9209	6.31934	1.08131	-0.721793	0.252299	0.214665	0.012383	0.0227552	0.368924	849	798	2171.76	875	5.86	491.6	24	818	877	0.162528	4353	109.005	6615886300	15698000	4.145	11511974000	100.44	946.4	116	979	264.3	962	4440.42
48	40.9281	6.53711	0.823129	-0.363866	-0.0966972	-0.125222	-0.0540633	-0.0582397	0.104819	849	782	2174.98	876	5.92	484.8	23	817	622	0.162528	4327	109.055	7181569400	20033000	4.145	12448876800	100.41	940.8	62	979	262.45	963	4416.39
48	40.9491	6.75869	0.556221	0.0211557	-0.245296	-0.0481391	0.0374347	0.0524348	-0.159784	850	755	2170.87	876	6.02	478.6	26	813	676	0.162528	4298	109.322	8156023000	28267000	4.13	13712802000	100.54	937.9	85	976	260	964	4425.97
48	40.9581	6.95676	0.260737	0.265196	-0.259216	0.19886	0.0504987	-0.013134	-0.0582212	850	738	2157.07	875	6.13	478.6	26	812	494	0.162528	4312	109.351	5945356800	41886000	4.05	10449181200	100.69	934.7	60	975	261.5	964	4363.45
48	40.9554	7.13131	-0.0485617	0.318865	-0.224413	-0.119559	-0.107008	-0.0182913	0.10597	850	732	2164.14	875	5.98	476.6	27	810	603	0.162528	4337	109.307	6547329500	25991000	3.96	10664109400	101.5	934.7	46	973	263.25	965	4432.15
48	40.9696	7.31172	-0.320663	0.2628	-0.126996	-0.0988068	0.0951238	0.0310582	0.0315212	849	724	2166.3	874	6.04	477.8	27	804	613	0.162528	4335	109.286	5417226000	35608000	3.88	9385787000	100.13	934.7	63	973	263.3	964	4424.7
48	40.9957	7.4924	-0.549808	0.160317	-0.00288334	0.148635	-0.0767712	-0.052389	-0.183698	848	723	2192.7	873	6.15	480	27	800	674	0.162528	4328	109.465	7854258300	43884000	3.85285	12319186800	100.95	934.7	64	974	262.1	963	4456.02
48	41.0321	7.67093	-0.733624	0.0729985	0.1149	-0.0477867	0.0456462	0.0702184	-0.127341	846	727	2197.83	874	6.15	479.6	28	797	658	0.162528	4341	109.497	8421387200	17939000	3.765	13729221100	100.19	934.7	47	973	261.9	963	4473.7
48	41.0745	7.84162	-0.878652	0.030733	0.185634	-0.102349	-0.0153928	-0.098021	0.186035	846	732	2237.01	875	6.03	480.8	28	797	785	0.162528	4321	109.668	11943553400	35455000	3.838	16567699600	100.97	934.7	51	973	260	963	4472.11
48	41.1099	7.98973	-1.0053	0.0163855	0.159732	0.131989	-0.0416434	0.130248	0.235292	845	739	2260.45	875	6.11	480.4	27	796	784	0.162528	4270	109.861	9897283800	23059000	3.783	14249582600	100.4	934.7	58	972	258.5	964	4449.56
48	41.1281	8.10357	-1.12862	0.00486148	0.0493778	0.0260169	0.154391	-0.139349	-0.104051	843	743	2323.9	875	6.17	479.4	27	797	598	0.162528	4296	110.037	17986933300	20382000	3.84	23618575200	100.614	934.7	117	972	260.9	964	4444.91
48	41.1434	8.19714	-1.23037	0.0100448	-0.0398302	-0.110151	-0.221032	0.137762	-0.261714	843	747	2331.37	877	6.02	478.6	27	797	734	0.162528	4292	110.145	13426964100	27722000	3.73	20026425700	100.82	934.7	86	972	260.95	966	4442.7
48	41.1544	8.26822	-1.30977	0.0171762	-0.0688406	0.0188302	0.146155	-0.130138	0.0105581	843	754	2322.01	877	6.11	480.6	27	797	719	0.162528	4289	110.475	12302283200	20851000	3.78	18492218700	100.82	934.7	43	972	259.75	966	4462.9
48	41.1559	8.31062	-1.37093	0.00247046	-0.0680321	0.0647021	0.0732234	0.121775	0.255524	845	755	2350.25	877	6.19	482.8	26	796	676	0.162528	4307	110.652	11098776900	24364000	3.835	16469165400	99	934.7	33	972	259	966	4369.77
48	41.1424	8.31808	-1.41583	-0.0428498	-0.0684745	0.000201757	-0.295726	-0.0951235	0.0905111	844	751	2329.4	877	6.26	484	26	795	662	0.16214	4275	110.69	12631739000	21405000	3.79	19147504200	99.13	934.7	32	972	256.6	966	4352.64
48	41.1209	8.29722	-1.42967	-0.0904554	-0.0448944	-0.0157234	0.38556	0.0598439	-0.181149	844	753	2375.62	878	6.22	516.8	28	794	555	0.16214	4289	110.539	11671375400	12627000	3.84	17409740300	98	934.7	162	971	258.9	966	4383.89
48	41.0791	8.23502	-1.41876	-0.12879	0.00759011	-0.0607435	-0.244863	-0.00544928	-0.146103	844	755	2369.35	878	6.18	516.4	28	794	492	0.16214	4274	110.712	11186178900	12106000	3.89	17538698700	98.42	934.7	104	970	258.1	967	4352.84
48	41.0234	8.1376	-1.36619	-0.115251	0.111718	0.0770749	-0.0435542	-0.0443748	0.144927	843	759	2363.22	878	6.19	513.4	27	793	737	0.16214	4212	110.964	11634182900	15471000	3.947	17771170700	97.72	934.7	85	969	257.9	967	4355.05
48	40.9373	7.98819	-1.2797	-0.0476932	0.204308	0.0946396	0.340343	0.101433	0.204499	844	765	2327.46	878	5.93	512.4	26	792	668	0.16214	4237	111.022	11672921000	30512000	3.876	17523327400	97.64	933.467	41	968	260.5	968	4334.97
48	40.8201	7.78664	-1.1445	0.0911062	0.240516	-0.104154	-0.401104	-0.111368	-0.016377	843	777	2331.13	875	5.96	514.6	26	792	724	0.16214	4253	111.033	8673969400	36754000	3.975	13518144300	99.21	931.8	40	970	262.85	969	4370.9
48	40.6876	7.55047	-0.922419	0.324109	0.221107	-0.0243914	0.236479	0.100515	-0.0999399	842	792	2365.35	874	6.11	512.4	25	793	616	0.16214	4229	111.059	9160117100	18125000	3.988	15058342100	98.39	931.8	74	970	260.55	970	4401.33
48	40.5503	7.29223	-0.584745	0.616302	0.124338	0.117081	0.0509267	-0.0644888	0.0233603	841	836	2357.05	872	6.09	512.8	24	794	612	0.16214	4238	111.071	9182260800	21445000	3.979	15479904600	97.6	931.8	57	971	261	970	4389.25
48	40.4158	7.02142	-0.114935	0.873073	-0.0654247	-0.0445601	-0.284561	0.0111524	0.0348537	840	871	2358.9	870	6.21	514.6	24	794	717	0.16214	4237	111.163	11044778900	12085000	3.816	17806280600	96.23	931.8	71	970	261.05	970	4434.13
48	40.2993	6.75483	0.497743	0.973868	-0.299559	-0.110961	0.309328	0.0295248	-0.11956	839	942	2335.95	868	6.21	511	25	795	561	0.16214	4215	111.181	9796949300	9105000	3.885	17014912300	97.58	931.8	48	968	261.65	969	4453
48	40.185	6.47701	1.21062	0.764118	-0.50956	0.0414888	-0.178496	-0.0726734	-0.15979	837	1015	2360.64	866	6.36	524.6	24	796	723	0.16214	4216	111.169	9359254600	17300000	3.775	14997869100	95.02	931.8	55	967	261.4	970	4464.93
48	40.0596	6.17434	1.96984	0.180372	-0.54345	0.105183	-0.00719026	0.110175	0.0952635	837	1042	2374.56	865	6.32	524	22	796	618	0.16214	4133	111.243	10450955400	19394000	3.81	16392862600	95.26	933.515	67	967	258.9	969	4508.31
48	39.8962	5.82055	2.70572	-0.692424	-0.250168	0.0111192	0.204961	-0.0796613	0.338643	836	1040	2374.77	863	6.43	522.6	21	792	683	0.16214	4122	111.405	11585002000	24124000	3.873	17774459200	94.58	931.8	65	967	258.15	968	4527.52
48	39.7678	5.49213	3.46656	-1.47712	0.493223	-0.0083344	-0.235632	-0.00364267	0.27477	835	1061	2366.14	862	6.41	517.6	21	791	668	0.16214	4108	111.675	10128808800	23127000	3.83	16765838300	95.09	931.8	64	965	257.75	968	4526.48
48	39.6531	5.16842	4.17845	-1.93309	1.1707	-0.31534	-0.0692717	0.0530777	-0.389691	833	1096	2354.24	861	6.34	517.8	24	790	684	0.16214	4098	111.71	10069021100	15333000	3.885	16573349800	94.5	931.8	114	964	254.55	968	4532.11
48	39.5379	4.83469	4.76446	-1.90174	1.11637	0.134738	0.497413	-0.048135	-0.829321	832	1088	2365.36	861	6.35	518.6	25	787	778	0.16214	4122	111.546	8982393800	6655000	3.88	16011167200	95.41	931.8	75	963	255.1	968	4538.55
48	39.411	4.47971	5.15446	-1.34073	0.128514	0.583214	-0.661411	-0.018428	-0.0325572	831	1063.85	2342.86	861	6.32	520.4	25	786	607	0.16214	4114	111.83	9737371700	4774000	3.934	16211957800	95.26	931.8	98	963	254.55	967	4557.35
48	39.2674	4.09857	5.2947	-0.342181	-1.23488	-0.519067	0.341146	0.170115	1.19431	829	1070	2324.09	860	6.29	519.6	25	786	794	0.16214	4146	111.816	9384422200	8488000	3.922	16350742400	95.6	931.8	85	961	257	968	4570.64
48	39.1036	3.68848	5.14909	0.876587	-1.95818	-0.564934	0.399932	-0.376185	0.896445	828	1063	2327.59	859	6.35	519	23	786	741	0.16214	4132	111.98	6767622100	14061000	3.965	12088588500	95.9	931.8	60	960	255.95	967	4569.62
48	38.9283	3.25941	4.71339	2.02838	-1.30209	1.05816	-1.07772	0.639808	-0.929333	827	1119	2311.28	858	6.43	511.6	24	786	723	0.16214	4169	111.853	7049065500	13128000	4.051	12422901400	95.5	931.8	55	959	256.3	967	4557.7
48	38.7422	2.81335	3.99134	2.79159	0.506544	0.182144	1.17768	-0.930444	-1.72389	826	1147	2338.29	858	6.38	510.4	23	786	653	0.16214	4162	112.029	6321142300	9065000	4.084	10520249600	95.8	931.8	67	959	256.75	967	4580.27
48	38.5391	2.34514	2.99458	2.89602	2.28473	-1.47041	-0.485191	1.22436	0.039683	826	1151	2355.32	857	6.39	509.4	24	787	638	0.162214	4152	112.247	7732087000	13710000	3.83052	12916658300	95.7	932.2	50	957	256.15	967	16416.9
48	38.3075	1.84432	1.7476	2.2239	2.68405	0.591015	-0.649591	-1.45701	2.11677	824	1149	2386.46	855	6.38	512.8	24	785	576	0.162214	4123	112.331	11443673300	19774000	3.89	19212486900	95.1	932.2	103	955	253.75	966	4598.19
48	38.0316	1.29653	0.290419	0.872079	1.19999	1.52748	1.58287	1.61716	1.29466	823	1142	2408.84	854	6.32	511.4	21	786	691	0.162214	4111	112.461	12973420400	14185000	3.852	21247899800	93.5	932.2	67	955	252.3	965	4572.56
29	37.6744	0.66807	-1.32776	-0.834002	-1.29915	-1.38615	-1.50455	-1.53807	-1.5696	821	1147	2426.22	854	6.11	514.8	23	787	776	0.162214	4108	112.44	11127229800	43993000	3.86	19948997800	94.8	932.2	142	955	252.45	965	4562.29
29	37.3983	0.131234	-2.80016	-2.13736	-2.78359	-0.815359	0.511807	1.23709	-2.03109	819	1155	2449.26	853	6.26	511.6	24	787	661	0.162214	4105	112.904	13355176400	20023000	3.81	21318191700	94.9	932.2	121	950	251.4	964	4582.9
29	37.1847	-0.32869	-4.05199	-2.71645	-2.31554	1.47831	0.485764	-0.912783	0.326075	816	1197	2445.22	852	6.12	510.6	24	788	685	0.162214	4092	113.511	11819434400	26441000	3.98	19699031800	93.2	932.2	65	949	249.65	963	4552.29
29	36.9986	-0.745978	-5.06195	-2.56637	-0.444475	-0.0390717	-0.981599	0.567475	1.82506	815	1197	2432.43	851	6.08	510	23	789	675	0.162214	4114	113.672	10917551700	17022000	3.954	18982899100	92.5	932.2	62	948	249.55	962	4586.52
29	36.8291	-1.13049	-5.79736	-1.85628	1.44804	-1.11698	0.842453	-0.250347	0.596978	812	1186	2423.45	846	6.1	509	23	790	676	0.162214	4098	113.709	13298258300	18131000	3.844	22222179800	91.1	932.2	75	944	248.15	961	4591.81
29	36.6874	-1.46956	-6.21557	-0.845789	2.15851	0.541143	-0.370793	-0.027227	-1.15077	810	1181	2438.36	845	6.04	510	23	790	736	0.162214	4057	113.784	10916017000	16605000	3.841	19347154000	92.1	932.2	54	941	246.25	961	4567.6
29	36.5651	-1.77091	-6.31509	0.147338	1.3656	0.467493	-0.0848298	0.213333	-1.02376	809	1173	2437.19	843	5.91	512.8	23	790	753	0.162214	4058	113.826	12224715900	16877000	3.933	21511241400	90.2	932.2	54	940	245.7	960	4518.9
29	36.4714	-2.02422	-6.09237	0.892662	-0.203546	-0.578888	0.269581	-0.31142	0.33753	811	1150	2388.76	842	5.79	511.4	23	790	692	0.162214	4066	113.751	18674279100	33190000	3.992	30269411100	90.5	932.2	70	939	246.45	961	4552.76
29	36.4089	-2.22652	-5.57121	1.26387	-1.42198	0.046258	-0.277443	0.277774	0.821333	810	1124	2401.33	839	5.88	513.4	23	792	853	0.162214	4081	113.657	12526902800	28112000	4.011	21084245300	91.5	932.2	55	938	246.85	962	4562.19
29	36.3667	-2.3894	-4.81057	1.23823	-1.58287	0.16735	0.227672	-0.153315	0.0862539	809	1089	2408.66	838	5.97	512.6	20	793	824	0.162214	4045	114.151	11592637600	24341000	3.901	18908904500	91.4	932.2	46	935	244.3	961	4593.43
29	36.3479	-2.51026	-3.86601	0.924631	-0.752091	-0.208818	-0.257154	-0.0545944	-0.415392	807	1075	2425.21	837	6.01	511.8	19	793	733	0.162214	4053	114.231	10181357700	21540000	3.844	17464848700	90	931	80	933	243.7	961	4579.79
31.4	36.3396	-2.60365	-2.82332	0.459643	0.332261	0.274678	0.25498	0.266186	-0.171634	806	1077	2378.92	835	5.98	517.8	22	793	868	0.162214	3810	114.334	10224087000	13265000	3.86	17584235400	90.3	931	55	930	241.3	960	4527.69
32	36.2911	-2.72248	-1.80908	-0.047984	0.880029	-0.0209261	-0.0631249	-0.392165	0.00522063	800	1073	2399.46	832	5.65	513.4	22	794	897	0.162214	3777	114.287	8403334100	36841000	3.832	15685516900	90.1	931	34	926	241.8	958	4508.69
33	36.2801	-2.78693	-0.786134	-0.312176	0.870156	-0.360844	-0.204112	0.42757	0.0898418	797	1056	2441.86	830	5.8	515.2	21	794	829	0.162214	3808	114.392	14271353000	16896000	3.896	22252572500	89.5	925.022	48	924	243.6	958	4555.22
34	36.2816	-2.82325	0.163307	-0.324668	0.468441	0.180286	0.256096	-0.438339	0.139263	795	1038	2436.97	829	5.8	515.8	21	794	792	0.162214	3751	114.823	13866189100	16286000	3.865	22568832300	89.5	931	95	922	240.65	957	4466.75
34.4	36.2721	-2.85701	0.960724	-0.208653	-0.0480002	0.307923	-0.0542332	0.432973	0.0692929	794	1049	2437.2	828	5.91	520.2	23	794	902	0.162214	3822	115.021	10029949400	15059000	3.935	17474828500	89.2	931	92	920	244.2	957	4512.19
34.7	36.2337	-2.90703	1.5538	-0.10997	-0.415788	-0.267331	-0.172087	-0.373618	-0.101202	792	1062	2447.8	827	5.75	524.6	21	793	918	0.162214	3816	115.05	12340172700	35704000	4.155	20011102100	89	931	72	918	242.9	955	4505.85
34.9	36.1959	-2.94307	1.96791	-0.0686662	-0.446807	-0.127146	0.277848	0.292923	-0.0927412	792	1063	2450.99	827	5.82	526.4	19	793	622	0.162214	3829	115.159	11580422900	34847000	4.129	19391869000	89.7066	931	53	916	242.85	954	4493.39
35	36.1575	-2.96581	2.20928	-0.118062	-0.245642	0.235366	-0.19225	-0.210234	0.0455059	791	991	2478.38	827	6.03	519.2	18	791	886	0.162536	3799	115.129	12195360400	39866000	3.86	20439732600	83.9	931	65	910	242.35	954	4468.59
35.1	36.1286	-2.96462	2.30821	-0.223897	-0.0181761	0.00743351	-0.0320151	0.137801	0.0910199	791	974	2481.95	828	6.1	529.2	20	790	865	0.162536	3836	114.814	13792392000	20724000	3.857	23592001000	84.9	931	73	906	243.95	952	4378.34
35.1	36.1172	-2.93085	2.30056	-0.317659	0.0905022	-0.160248	0.228306	-0.102405	-0.0186421	790	963	2466.79	824	6.02	525.6	21	789	888	0.162536	3822	115.364	14763430700	20530000	3.86	22467112600	82.1	931	85	901	243	952	4276.24
35.5	36.126	-2.86219	2.21704	-0.339271	0.068963	-0.0150024	-0.305002	0.0834396	-0.130026	791	954	2454.95	822	6.04	525.6	14	788	916	0.162536	3858	115.275	13159336200	15028000	3.917	20089931400	81.3	928.4	70	891	245.15	949	4213.66
35.5	36.1573	-2.7567	2.08674	-0.256291	0.0149782	0.0786428	0.179187	-0.10461	-0.082513	794	948	2446.56	821	6.07	524.2	13	787	927	0.162536	3845	115.301	12739370500	17784000	3.945	19683141800	81.7	928.4	70	886	244.9	948	4227.17
35.3	36.2052	-2.62202	1.92311	-0.0954579	-0.00140131	0.0296264	0.0269565	0.12643	0.0370353	794	935	2463.87	817	6.14	519.2	15	787	781	0.162536	3795	115.484	13580188200	21975000	3.78	20280491500	77.1	928.4	128	885	243.2	949	4215.32
35.5	36.2491	-2.48091	1.71921	0.066501	0.000574689	-0.0763871	-0.200578	-0.141519	0.0639787	794	930	2444.39	814	6.2	516.8	17	786	859	0.162536	3832	114.931	15816660300	24962000	3.81	24820116800	76.1	928.4	135	883	245.6	948	4217.39
35.7	36.2945	-2.32951	1.49778	0.193906	0.0147961	-0.0277598	0.269762	0.145602	0.0594996	793	944	2441.73	811	6.12	518.2	17	785	831	0.162536	3824	115.03	13275998800	21453000	3.76	21230096200	78.6	928.4	58	882	245.8	947	4258.44
35.8	36.325	-2.18589	1.25629	0.241355	-0.00319924	0.0837124	-0.211931	-0.125515	0.0237012	793	973	2454.71	810	6.13	513.8	20	782	677	0.162536	3832	115.152	9143540100	23976000	3.665	16002230500	78.8	928.4	114	883	245.8	946	4316.07
35.8	36.3484	-2.04348	1.02043	0.230686	-0.0172392	0.0753933	0.101475	0.0974131	-0.0274251	794	1090	2433.39	808	6.17	515.4	18	780	929	0.162536	3840	114.987	9624191200	24116000	3.66	16882828800	78.6	928.4	82	882	247	945	4419.48
35.8	36.3605	-1.9072	0.802261	0.191202	0.00472515	-0.132349	0.0265308	-0.0497725	-0.0725376	794	1136	2418.64	807	6.21	513.8	15	780	958	0.162536	3843	115.393	8865619300	19268000	3.662	15269842500	78.4999	928.4	62	882	246.95	945	4382.85
35.8	36.3762	-1.76265	0.632459	0.178453	0.0873629	-0.0599069	-0.124015	-0.00984342	-0.0133914	793	1155	2395.94	807	6.32	516	16	780	801	0.162536	3799	115.646	10349183900	32437000	3.645	16263630800	77.6	928.4	67	885	245.95	945	4452.79
35.8	36.3896	-1.61666	0.510902	0.190013	0.143124	0.171855	0.154753	0.0666944	0.067586	792	1192	2390.71	806	6.39	522	17	780	839	0.162536	3809	115.846	7497486900	20551000	3.631	13222528100	78.4	928.4	74	886	243.8	945	4483.72
35.8	36.3958	-1.47521	0.431578	0.195421	0.0800597	0.0154572	-0.123014	-0.109184	0.0488993	792	1285	2368.83	807	6.27	521.8	16	778	705	0.162536	3789	115.709	7386244700	10297000	3.57	13026156800	78.5	928.4	65	887	243.2	943	4485.93
35.8	36.393	-1.34099	0.388378	0.162068	-0.0866883	-0.18344	0.0784034	0.146081	-0.0241381	791	1395	2416.65	809	6.15	518	17	776	921	0.162536	3791	115.752	10152305500	25762000	3.595	17859035700	78.3	928.4	53	885	242.55	943	4564.29
35.8	36.3863	-1.2095	0.379858	0.0766124	-0.22451	0.0606018	-0.0227684	-0.168633	-0.0302852	790	1428	2451.38	809	6.41	518.8	19	775	516	0.162536	3807	115.727	15858406200	31124000	3.715	26558868700	78.9	928.4	72	885	242.95	942	4549.23
35.8	36.3763	-1.08084	0.395485	-0.0625289	-0.204916	0.169782	-0.0462576	0.177633	0.00851907	789	1424	2468.93	810	6.41	517.8	19	774	920	0.162536	3720	116.363	18962635300	21134000	3.86	29464594300	79.1	928.4	79	885	238.1	943	4566.14
35.6	36.359	-0.959926	0.415238	-0.241783	-0.0189967	-0.14646	0.11723	-0.176685	-0.00670256	789	1428	2508.32	810	6.34	517.4	19	772	692	0.162536	3584	116.636	23917241200	23098000	3.867	32576352200	78.1	928.4	95	885	233.45	944	4630.74
35.8	36.3192	-0.862937	0.40689	-0.429266	0.208772	-0.0955043	-0.136761	0.193799	-0.0289448	788	1484	2513.17	813	6.47	508.2	13	766	890	0.162705	3465	117.461	21824700500	30340000	4.065	30901303900	75.5	928.4	63	880	230.85	943	4623.64
35.8	36.2813	-0.76533	0.387898	-0.509992	0.37851	0.273398	0.134203	-0.213525	0.104534	786	1464	2503.45	812	6.63	493.2	16	764	881	0.162705	3269	117.801	19049186200	24091000	4.212	26360665400	74	928.4	69	879	225.5	942	4620.72
35.8	36.2318	-0.681108	0.332632	-0.44372	0.327752	-0.107959	-0.12997	0.222847	0.118481	785	1436	2506.07	812	6.62	494.4	14	763	813	0.162705	3241	117.98	14965111700	17800000	4.409	22200508800	74.5	928.4	178	879	225.9	941	4638.47
35.8	36.1724	-0.608926	0.235423	-0.211162	0.0456058	-0.240646	0.124764	-0.194007	-0.107912	784	1437	2502.15	811	6.75	493.8	13	760	982	0.162705	3240	118.538	20876091100	29599000	4.379	29117224500	74.5	929.1	59	877	226.5	940	4632.53
35.8	36.1078	-0.544018	0.0991077	0.159059	-0.301111	0.33551	-0.0468474	0.127752	-0.221771	783	1418	2565.73	810	6.71	496.6	13	760	789	0.162705	3324	117.875	22659973500	13201000	4.27	30062820300	76.3	929.1	84	877	232.05	941	4651.62
35.5	36.0364	-0.488201	-0.0777973	0.570857	-0.48799	0.0460256	-0.128061	-0.0208385	0.0274451	783	1370	2558.61	809	6.79	496.4	12	757	744	0.162705	3305	118.272	32371165600	21229000	4.175	41190406500	74.2	929.1	90	878	228.1	941	4660.56
35.8	35.9569	-0.442726	-0.292208	0.896149	-0.365865	-0.439438	0.344028	-0.112951	0.312839	783	1327	2594.32	809	6.84	498.8	9	760	1002	0.162705	3344	117.916	18468626100	36870000	4.149	25293385200	74	929.1	166	878	231.75	942	4675.14
35.8	35.8677	-0.409398	-0.537324	1.01355	0.0240311	0.252566	-0.439279	0.272401	0.153276	782	1264	2579.75	807	6.78	497.8	8	760	965	0.162705	3325	118.016	21981561500	30752000	3.979	29503705800	72.6	929.1	67	879	230.25	942	4680.14
35.1	35.7688	-0.387905	-0.799009	0.85636	0.460083	0.385896	0.305827	-0.430002	-0.278598	781	1256	2581.09	808	6.61	495	10	759	883	0.162705	3243	118.333	16504996500	34215000	4.01	22060761900	69.5	929.1	102	880	228.65	942	4688.54
35.14	35.6638	-0.374131	-1.05483	0.441834	0.664553	-0.532549	0.0714071	0.57854	-0.320835	780	1264	2567.1	807	6.89	496.2	10	751	1010	0.162705	3440	118.186	15847809500	27332000	4.296	21568780000	70.2	929.1	153	880	236	941	4671
32.8	35.5592	-0.36092	-1.27671	-0.128343	0.477857	-0.131499	-0.507674	-0.694392	0.161932	780	1296	2541.42	808	7.01	497.6	10	749	855	0.162705	3427	118.396	14294135600	44445000	4.264	20106257000	71.2	929.1	82	879	236.05	940	4702.44
35.8	35.4603	-0.342485	-1.44052	-0.706647	-0.0413249	0.673777	0.710629	0.743585	0.441668	778	1306	2537.22	807	7.03	499.4	12	748	1049	0.162705	3429	118.436	12214697400	24336000	4.45	18623577100	70.5	927.1	73	880	236.8	938	4675.71
30	35.3409	-0.345258	-1.56001	-1.17003	-0.643154	-0.250258	-0.495815	-0.694289	0.00342961	777	1332	2537.1	805	6.95	501.8	13	748	764	0.162705	3405	118.508	10614986400	17513000	4.462	16549521300	70.4	927.1	72	880	234.3	937	4701.87
30.8	35.248	-0.320262	-1.56306	-1.30166	-0.838081	-0.501673	-0.0076907	0.557588	-0.3937	776	1324	2583.45	804	6.99	505.4	15	749	797	0.162705	3429	118.29	15102813900	25393000	4.236	21223977400	71.9	927.1	55	883	236.6	936	4712.97
32	35.174	-0.27495	-1.45177	-1.06234	-0.491068	0.421739	0.423972	-0.401866	-0.226766	776	1317	2649.26	801	7.04	505.6	12	748	729	0.162705	3452	118.155	27983972000	32934000	4.075	36348583500	72.8	927.1	52	883	238.4	936	4754.89
33.2	35.107	-0.22199	-1.24668	-0.542301	0.144788	0.206869	-0.548118	0.236382	0.160888	775	1313	2685.56	801	7.12	497.6	11	747	708	0.162705	3472	118.191	22261169900	57474000	4.295	31431557200	71.8	927.1	51	884	238.6	935	4758.25
34.2	35.045	-0.164303	-0.96423	0.102415	0.653834	-0.415323	0.357529	-0.0856869	0.264762	774	1239	2723.02	798	7.19	496.8	11	747	856	0.162705	3462	118.215	24396248500	26024000	4.344	33712724900	70.6	928.312	75	884	238.3	935	4787.32
35.6	34.9805	-0.110273	-0.632386	0.678067	0.710961	0.0158168	-0.0269525	-0.0397189	0.0492187	771	1187	2754.49	797	7.09	503.2	15	746	1007	0.162705	3436	118.19	26546473000	34963000	3.83928	36407571900	68.5	927.1	64	883	237.85	935	16431.7
35.4	34.9068	-0.0676208	-0.280467	1.02349	0.306174	0.298942	-0.217628	0.138687	-0.147059	772	1153	2808.82	797	7.04	502.4	13	745	756	0.162705	3375	118.697	37532366200	17875000	4.075	46588003500	64.7	938.873	82	881	236.05	934	4791.63
36.2	34.8218	-0.0391099	0.0687601	1.06422	-0.254247	-0.103995	0.283432	-0.191862	-0.124317	772	1137	2819.81	794	7.07	505.4	2	738	902	0.163012	3229	118.989	36548741700	40846000	4.005	44679174100	60.8	927.1	90	879	229.35	932	4727.35
35.8	34.7268	-0.0235861	0.399698	0.827727	-0.573042	-0.132237	-0.176701	0.212245	0.0187632	771	1119	2923.94	789	6.85	501	2	735	885	0.163012	3455	119.021	36146532200	51536000	3.865	43773338100	64.9	927.1	75	876	240.35	930	4755.81
35.9	34.6228	-0.0203446	0.698876	0.417094	-0.451994	0.0771244	0.0308638	-0.195738	0.111982	771	1079	2967.55	787	6.89	505.4	2	732	905	0.163012	3462	119.682	46615668500	38738000	3.785	56212028100	63.8	927.1	93	874	239.5	928	4774.47
35.7	34.5094	-0.029525	0.955009	-0.0281342	-0.0150817	0.0432808	0.0576886	0.162148	0.105919	770	1019	3104.35	783	6.84	507	1	731	827	0.163012	3481	119.591	42681292800	35775000	3.663	53268771800	62.8	927.1	110	874	240.65	927	4769.44
35.3	34.3877	-0.0501756	1.16067	-0.377922	0.399193	0.0296087	-0.0545215	-0.119952	0.0112583	770	982	3124.89	781	6.66	505	1	729	621	0.163012	3501	119.701	52488126000	35022000	3.779	64050029600	61.9	927.1	100	872	240.3	927	4780.76
35.4	34.2417	-0.0982419	1.29424	-0.566629	0.479193	-0.049099	0.0382819	0.105943	-0.125751	770	952	3252.88	778	6.66	504.8	7	727	1000	0.163012	3464	119.897	48446234400	19685000	3.614	58757089000	60.7	927.1	125	869	238.15	927	4740.69
35.2	34.0974	-0.146276	1.38996	-0.522481	0.257429	-0.0487541	-0.0134119	-0.105653	-0.0688436	769	933	3106.91	772	6.74	504.4	9	723	918	0.163012	3502	119.198	63287456700	27455000	3.647	77199837900	58.6	927.1	63	867	242	927	4766.47
34.8	33.9552	-0.193223	1.45319	-0.292085	-0.0779856	0.0642821	-0.0251585	0.104666	0.0896218	768	911	3221.55	764	6.56	505.4	6	719	920	0.163012	3638	119.232	42501870800	93010000	3.716	51288691300	58.9	927.1	95	863	248.05	927	4684.02
34.6	33.812	-0.241754	1.48262	0.0032147	-0.31681	0.0374053	0.0457273	-0.10678	0.084063	768	887	3183.01	761	6.74	506.2	3	713	992	0.163012	3636	118.638	36709169100	39763000	3.648	48263273300	57.5	927.1	99	861	245.4	927	4708.16
34.3	33.6577	-0.301997	1.46862	0.219608	-0.349622	-0.0839673	-0.0255021	0.119271	-0.0683013	767	863	3193.23	751	6.66	503.8	2	709	922	0.163012	3655	119.098	30106532500	38621000	3.771	40948081100	56	927.1	98	856	244.8	927	4653.6
34.3	33.4932	-0.37224	1.41717	0.276581	-0.175547	0.0171002	0.00209252	-0.125842	-0.0693248	766	845	3217.23	750	6.89	503.2	3	694	810	0.163012	3648	119.156	29019383400	38706000	3.734	40037169500	55.5	927.1	109	853	244.95	926	4605.16
34.3	33.3164	-0.453554	1.33503	0.172312	0.101365	0.112094	0.0358958	0.147404	0.112595	765	838	3303.4	740	6.91	501	-1	683	715	0.163012	3492	119.268	35812384700	18636000	3.62	45384272300	52.5	927.1	107	851	240.6	925	4547.83
34.4	33.156	-0.515182	1.26621	0.0190468	0.370612	-0.0499613	-0.0455381	-0.179456	0.179733	762	827	3360.6	740	6.99	503.2	1	678	945	0.163012	3442	119.592	44814077000	13829000	3.702	54250317900	52	927.1	81	846	240.7	923	4644.31
33.9	33.012	-0.555822	1.21595	-0.100542	0.438103	-0.189044	-0.0379523	0.187885	-0.127928	761	814	3345.93	736	7.04	503.4	5	677	676	0.163012	3474	119.197	35597020700	8949000	3.755	43590495200	54	927.1	95	845	241.7	922	4748.4
33.8	32.8974	-0.561672	1.19439	-0.122778	0.205111	0.118351	0.129838	-0.192634	-0.388981	760	803	3383.17	734	7.08	494.2	4	674	848	0.163012	3475	119.6	41121159000	9509000	3.446	52107351100	51.8	937.365	106	844	242.5	921	4765.38
33.3	32.8042	-0.541387	1.17555	-0.0770072	-0.285174	0.147874	-0.21254	0.143683	-0.12992	759	794	3394.48	735	7.11	480	2	675	870	0.163012	3493	119.111	54980167100	3715000	3.175	67937191500	55.4	927.1	102	844	242.15	920	4781.42
32.9	32.7073	-0.521836	1.10473	-0.0614962	-0.797929	-0.263111	0.153329	-0.0594981	0.356465	758	788	3324.92	739	7.25	482	5	674	833	0.163012	3414	119.073	36973609300	7490000	3.135	43776240000	52.6	927.1	88	842	238.55	918	4765.42
32.5	32.5739	-0.537406	0.923843	-0.153421	-0.944514	0.0207775	0.114935	-0.0141259	0.404218	756	782	3230.39	738	7.37	483.6	5	675	1033	0.163012	3429	119.302	31744958700	3439000	3	37680524600	54	927.1	179	842	238.5	918	4773.47
32.2	32.4339	-0.557209	0.663066	-0.260071	-0.346553	0.458681	-0.345557	0.11838	0.019153	754	801.121	3335.42	738	8.29725	492.6	6	677	957	0.163012	3414	119.29	30979954700	31407826	2.99639	37694777600	55.5394	986.075	50	841	238.05	917	16222
32.1	32.2988	-0.568639	0.340882	-0.281884	0.799644	-0.357287	0.331153	-0.257955	-0.3832	753	801.277	3445.84	737	7.37	505.2	6	680	563	0.163012	3450	119.176	38461412400	2.5013e+07	3.03	46070093200	53.0775	927.1	59	835	239.5	916	4806.86
32.65	32.1786	-0.561087	-0.0256211	-0.159223	1.71103	-0.477406	-0.0715926	0.401928	-0.409597	751	774.418	3455.45	739	7.25	485	6	677	742	0.163012	3475	119.19	42501503700	4179000	3.185	51011143900	52.8	924.7	192	835	241.6	917	4806.91
32.65	32.0459	-0.562867	-0.462164	0.0518858	1.50591	0.727077	-0.310282	-0.548404	-0.0188537	752	779.321	3457.55	738	7.21	491.8	4	672	743	0.163012	3456	119.455	32823387300	3538000	3.094	39772532000	49.6	924.7	170	835	240	917	4777.44
32.65	31.8994	-0.575155	-0.956442	0.297013	0.074074	0.292206	0.603911	0.711263	0.531764	753	758.667	3533.7	738	7.25	481.6	0	669	803	0.163012	3522	119.449	34593476000	3123000	2.914	40599852100	49.7	924.7	135	835	241.65	916	4736.05
26.6	31.7331	-0.603389	-1.48876	0.511762	-1.71047	-1.02116	-0.529219	-0.843269	0.604901	752	761	3641.54	734	6.9	482.2	5	664	742	0.163425	3507	120.008	45119809800	13391000	2.929	53135239100	48.3	960.39	105	829	242.15	914	4652.57
27.9	31.5902	-0.601904	-1.97397	0.699313	-2.46365	0.186479	0.0862472	0.931323	-0.0892537	752	758	3641.06	727	6.77	484.4	3	662	808	0.163425	3554	120.029	42096218500	18495000	2.905	50166169500	45	924.7	109	828	244.45	915	4592.74
26.7	31.4536	-0.587197	-2.3996	0.75343	-1.5156	1.00143	0.414596	-0.999257	-0.991089	752	744	3643.79	722	6.78	481.2	2	659	872	0.163425	3554	120.259	32019123200	16377000	2.881	39191888000	42.8	924.7	56	826	245.25	915	4650.47
28.2	31.3438	-0.537802	-2.71539	0.625323	0.663	-0.69991	-0.656025	1.03331	-0.730146	752	724	3559.26	717	6.81	479.8	2	654	700	0.163425	3548	121.174	29500304500	17988000	2.966	37113117000	44.1	924.7	94	822	244.5	914	4736.19
29.8	31.2523	-0.462731	-2.91404	0.257749	2.5777	-0.80226	0.410337	-1.07366	0.703737	750	709	3546.72	713	6.71	475	4	651	663	0.163425	3555	121.207	34998267200	16564000	2.96	41024087200	45.1	885.893	196	821	245.15	914	4704.07
34.4	31.1563	-0.38596	-3.0149	-0.357348	2.74774	1.10019	0.128733	1.09679	1.38184	747	723	3513.58	709	6.71	469.2	6	646	853	0.163425	3601	121.213	26656717500	19189000	2.817	32206467900	43	924.7	39	818	247.75	914	4664.71
26.3	31.019	-0.345381	-3.05017	-1.11329	0.879805	0.445299	-0.517426	-1.03515	0.106483	746	762	3514.04	704	7.29	468.2	7	641	855	0.163425	3616	121.389	18715396500	44434000	2.949	23072575400	40.3	924.7	60	814	249	912	4661.5
23	30.9088	-0.269414	-2.92014	-1.63292	-1.63765	-1.20908	0.594612	0.922085	-1.34747	743	757	3502.42	699	7.16	468.6	6	636	779	0.163425	3608	121.356	19601251000	19296000	3.299	24019074700	40.3	905.248	53	813	247.9	911	4639.32
21	30.8447	-0.137373	-2.59173	-1.65421	-3.0216	-0.161932	-0.44122	-0.826786	-0.994224	742	749	3604.12	694	7.12	471.8	4	636	668	0.163425	3573	121.669	23781233800	25423000	3.29	28254624000	42.1	927.076	102	813	246.75	910	4570.82
27.3	30.8446	0.0683537	-2.06008	-1.11082	-2.34887	1.15319	0.0310582	0.667382	0.617947	739	741	3635.15	687	7.13	470.6	4	633	706	0.163425	3642	121.479	28268161400	16379000	3.115	33987675300	42.1	924.7	150	808	253.65	910	4634.38
29.9	30.8473	0.28276	-1.43688	-0.26239	-0.268537	-0.255722	0.31931	-0.506209	1.17012	736	739	3355.16	684	7.21	470	4	628	599	0.163425	3767	121.545	32950527500	18014000	2.78125	40109878900	42.8	924.7	115	808	257.85	910	16317.4
31.8	30.8443	0.494681	-0.779374	0.609423	1.7918	-0.942976	-0.380765	0.380048	0.166406	736	753	3396.22	683	7.16	467.6	7	628	724	0.163425	3770	121.798	29784323200	21636000	2.92	35708081100	41.8	924.7	60	809	257.65	910	4654.85
35.11	30.8245	0.690824	-0.142339	1.24185	2.5661	0.580805	0.202014	-0.278253	-0.803154	732	770	3548.89	681	7.32	469.8	3	626	613	0.163425	3890	121.959	33792821000	47596000	2.995	41095602400	42	907.863	139	809	262.2	910	4667.42
35.3	30.8027	0.884918	0.455836	1.49996	1.75336	0.692295	0.061515	0.216059	-0.547336	731	751	3567.61	679	6.76	469.2	2	626	819	0.163425	3819	122.067	26885359900	64118000	2.854	35338296100	42	924.7	166	811	259.05	910	4750.4
32.7	30.7614	1.05802	0.96636	1.32642	0.000864294	-0.800435	-0.208537	-0.181659	0.239875	727	720	3571.73	677	6.8	469.2	5	626	718	0.163425	3859	122.378	28017217200	25913000	2.967	36624924000	43	924.7	139	811	261.4	910	4757.88
33.1	30.7196	1.22883	1.39147	0.841881	-1.50099	-0.325905	0.198975	0.189685	0.549174	724	703	3607.99	676	6.85	466.4	3	626	777	0.163425	3849	122.432	23976620300	16220000	2.891	31754100700	41.6	921	128	811	261.6	910	4771.76
33	30.6708	1.38984	1.71053	0.207042	-1.91779	0.842194	-0.100787	-0.239697	0.233204	721	688	3574.93	668	6.84	467.2	3	626	773	0.163425	3815	122.635	28766917900	12646000	2.92	37451755100	41.4	921	65	810	259.9	909	4681.5
32.3	30.6082	1.53318	1.90882	-0.399684	-1.19288	-0.00642291	0.0190524	0.328975	-0.202203	718	666	3525.32	664	6.95	467.4	3	617	708	0.163425	3806	122.267	21622021400	17671000	2.87	30192709500	42.7	921	37	810	260.8	908	4637.99
31.9	30.5253	1.65215	1.98438	-0.816459	0.0814066	-0.703284	0.0502068	-0.403115	-0.358676	714	608	3434.39	655	7.08	467.2	25.2738	614	628	0.163425	3573	122.582	19647915700	16403000	2.675	25831254800	42.6	914.2	94	809	255.05	906	4635.24
35.1	30.457	1.78233	1.99187	-0.894737	1.17222	0.278679	-0.0779409	0.44206	-0.144687	712	590	3353.96	654	7.13	468	4	613	559	0.162946	3632	122.566	19518369900	12783000	2.686	25086162900	45.3	914.2	64	809	259.1	905	4676.69
35.1	30.3869	1.90687	1.92752	-0.682152	1.47161	0.397383	0.0231695	-0.449378	0.134491	710	577	3437.45	655	7.06	467.4	4	615	672	0.162946	3669	122.528	19284609600	10287000	2.766	24819216400	49.3	911.7	83	810	259.4	904	4727.74
35	30.3281	2.03823	1.81914	-0.291794	0.92692	-0.329796	0.0644208	0.405455	0.301544	711	569	3401.77	657	6.93	464.2	2	623	841	0.162946	3645	122.161	19130434900	16010000	2.663	24909808600	50.9	904.4	226	813	256.35	905	4716.7
34	30.2431	2.13716	1.63573	0.048928	-0.111937	-0.188531	-0.135883	-0.305884	0.14876	707	564	3366.95	665	7	462.4	1	628	794	0.162946	3675	122.343	25043060900	22485000	2.595	30613930500	47.9	904.4	120	813	257.5	904	4765.1
33.8	30.1444	2.21597	1.41023	0.238275	-0.954969	0.35218	0.213737	0.199371	-0.14093	706	559	3312.42	667	6.95	464	2	632	726	0.162946	3673	121.936	19266418600	13866000	2.571	24674966600	51.5	897.9	104	814	256.7	904	4744.4
32.9	30.038	2.28112	1.17354	0.259946	-1.10269	0.0518735	-0.212761	-0.0866729	-0.267659	706	554	3345.92	667	6.91	462	0	638	611	0.162946	3595	122.349	17235382000	10870000	2.616	20610838300	52.7	891.917	55	814	251.4	903	4726.01
32.6	29.935	2.34394	0.959742	0.177915	-0.548637	-0.315804	0.0753332	-0.0247487	-0.0981132	705	556	3406.94	668	7.1	461.8	4	645	580	0.162946	3618	122.508	15930908800	31556000	2.73574	19381713900	52.7	897.9	85	814	252.05	903	4787.65
33.7	29.8276	2.39661	0.776139	0.0675531	0.239409	0.0178523	0.15874	0.123953	0.180302	705	553	3434.12	669	7.23	463.2	5	648	478	0.162946	3618	122.79	14461377200	24767000	2.822	17284009400	51.8	897.9	108	813	250.8	903	4801.18
33.7	29.7264	2.44976	0.64485	0.0275257	0.74246	0.297165	-0.35957	-0.202537	0.290112	705	540	3442.87	670	7.39	461.2	5	648	560	0.162946	3585	122.844	15608169100	33372000	2.717	19459230900	51.2	897.9	209	812	247.85	903	4857.61
33.7	29.6222	2.4938	0.557213	0.0827089	0.676419	-0.107057	0.359585	0.24022	0.0244966	705	530	3469.83	671	7.63	461.8	7	649	644	0.162946	3631	122.272	20108997100	35210000	2.796	26129043600	54.6	897.9	65	812	249.45	902	4893.84
32.1	29.5032	2.5163	0.495898	0.200472	0.180552	-0.259827	-0.0997276	-0.215879	-0.346832	705	522	3499.48	672	7.65	460.2	6	653	596	0.162946	3686	122.089	16564134300	22425000	2.73574	22379742900	55.2	894.2	149	814	250.3	902	16210.6
32.1	29.385	2.533	0.473498	0.35086	-0.281284	0.245559	-0.250218	0.146881	-0.237002	705	516	3522.32	672	7.47	459.2	4	653	532	0.162946	3672	122.203	16532831300	25492000	2.781	22833262400	56.7653	894.2	150	815	249	902	4899.27
33	29.264	2.54021	0.474992	0.443321	-0.396173	0.12376	0.434189	-0.0610434	0.244514	704	524	3478.73	670	7.39	454.4	6	655	602	0.162946	3590	121.978	16553935100	51587000	2.895	23334809400	53	894.2	55	816	246.3	902	4967.14
32	29.1176	2.51442	0.45979	0.368026	-0.207978	-0.321573	-0.305188	-0.00670541	0.387674	704	533	3566.3	670	7.06	455.6	4	660	739	0.162946	3601	121.487	22932843800	37171000	2.7	30126387500	55.7	894.2	69	817	246.45	904	4987.89
32.2	28.9554	2.46584	0.429582	0.130369	0.0831723	0.147263	0.0101644	0.0795472	0.0354456	701	540	3572.84	674	7.1	455.4	4	665	689	0.162946	3606	121.978	22278643800	25775000	2.71	29916371700	55.7	894.2	46	817	246.65	905	4963.53
31.8	28.7846	2.40291	0.388274	-0.1925	0.25179	0.263037	0.268502	-0.13357	-0.312045	698	548	3601.26	678	6.95	456.6	7	686	1180	0.162668	3631	122.095	24817612500	14740000	2.652	34644567100	56.1	887.7	142	818	249.3	909	5008.1
31	28.6196	2.3414	0.34869	-0.474585	0.211621	-0.375211	-0.351861	0.161133	-0.225144	698	553	3507.9	685	6.73	464.8	3	687	1136	0.162668	3586	122.093	26186648900	22707000	2.711	38204461900	54.2	880.3	107	820	247.05	909	4979.9
31	28.4631	2.2847	0.30699	-0.618812	0.0160351	-0.0757543	0.173029	-0.173378	0.0930986	696	559	3530.82	692	7.02	462.8	3	687	1104	0.162668	3558	122.174	19966398100	29608000	2.776	29363952200	54.7	880.3	50	822	246.7	909	4967.14
31.1	28.3101	2.2282	0.246896	-0.587158	-0.195189	0.469537	0.112695	0.154585	0.209103	695	561	3496.34	696	6.75	460.4	4	688	798	0.162668	3539	122.633	21750880500	21428000	2.829	32066358500	54.5	880.3	40	821	245.65	908	4982.81
29.6	28.1498	2.16094	0.145432	-0.401572	-0.280579	-0.196889	-0.293927	-0.0985247	0.0684064	693	565	3478.52	697	6.8	458.8	4	688	850	0.162668	3532	122.869	18151805400	30703000	2.62	28291579100	54.8	880.3	45	819	245	907	4927.37
30.2	27.9909	2.09214	0.00629125	-0.0959146	-0.147687	-0.379192	0.264501	0.0157566	-0.0454423	689	568	3537.75	697	6.68	457	2	687	977	0.162668	3470	123.434	23394041100	14783000	2.69	32149544000	53.7	877.8	54	817	239.9	906	4942.44
30.2	27.8257	2.01434	-0.182318	0.239126	0.108588	0.413102	-0.0700026	0.0798706	-0.0942689	689	568	3520.61	695	6.82	456.2	2	686	794	0.162668	3424	123.92	19426765700	21210000	2.727	28581757600	52.5	877.8	45	817	237.5	906	4859.8
29.5	27.6481	1.92169	-0.424552	0.510153	0.305088	0.187707	-0.122616	-0.15724	-0.117782	685	565	3524.65	693	6.76	452.8	3	686	1073	0.162668	3450	124.303	18894782500	12785000	2.822	28298553500	50.9	877.8	80	816	238.25	905	4849.94
30	27.473	1.83038	-0.692373	0.675952	0.332733	-0.490784	0.212213	0.2144	0.0215107	685	560	3592.84	689	6.41	455	7	686	936	0.162668	3453	124.341	26566462500	39183000	2.747	35729510500	52.2	877.8	98	816	238.4	904	4893.29
28.5	27.2966	1.7373	-0.975971	0.690284	0.147514	0.0174533	-0.183815	-0.252189	0.213009	684	562	3617.66	688	6.46	455.4	10	684	1072	0.162668	3442	124.541	24686476800	30020000	2.721	32841015400	50.9	875.6	128	815	237.2	905	4871.76
28.5	27.1206	1.64502	-1.2566	0.545212	-0.152802	0.485504	0.0860199	0.269758	0.151274	683	564	3705.67	683	6.49	454.4	12	685	866	0.162668	3469	124.779	27543830700	18893000	2.748	39913243000	48.2	857.6	52	814	238	904	4929.51
25.4	26.9397	1.54906	-1.52044	0.262547	-0.387378	-0.218256	0.0200003	-0.260315	-0.184906	682	568	3757.12	683	6.73	453.2	15	681	630	0.162668	3443	124.959	37162566600	30504000	2.842	52093950600	47.4	857.6	57	813	236.25	904	4937.43
25.4	26.7707	1.4679	-1.72539	-0.068349	-0.359236	-0.365548	-0.0690341	0.23084	-0.298847	681	571	3846.05	683	6.74	450.8	11	675	784	0.162668	3420	125.405	41519001100	21631000	2.906	54521714400	47.3	857.6	80	811	233.65	903	4982.83
25.4	26.6214	1.41029	-1.84386	-0.369019	-0.0723705	0.320142	0.0230965	-0.213669	0.0210249	681	584	3839.74	685	6.67	449.2	10	670	759	0.162668	3502	125.509	39154763000	29567000	2.83	53734661400	48.8	857.6	108	810	237.75	903	4992.38
25.5	26.4875	1.37248	-1.87009	-0.600497	0.245414	0.16683	0.00770736	0.190194	0.301451	679	591	3892.57	684	7.04	446.2	10	667	797	0.162668	3516	125.286	40181755200	50082000	2.784	51666166900	48.2	854.5	87	807	237.4	903	5026.42
25.2	26.3624	1.34774	-1.80846	-0.74589	0.337314	-0.345673	0.0201842	-0.176685	0.108237	678	594	3972.06	685	7.04	445.8	9	662	871	0.162668	3634	124.508	39111992200	29256000	2.751	53606283200	48.4	850.7	63	806	240.1	904	5010.97
25.15	26.2451	1.33509	-1.66133	-0.785134	0.139194	0.00820325	-0.100361	0.172628	-0.255492	680	597	3973.05	688	7.03	445.6	9	658	746	0.162668	3670	123.877	46858131200	28253000	2.781	63955466900	49.8	842.9	53	807	241.1	904	4994.73
25.1	26.143	1.34232	-1.42542	-0.690933	-0.171298	0.276815	0.148046	-0.189501	-0.217777	680	598	3940.41	690	6.97	439	9	656	1028	0.162668	3652	123.693	37996885100	39688000	2.731	52188634800	49	842.9	59	808	241.15	904	4876.52
25.1	26.0556	1.36863	-1.11366	-0.468189	-0.354518	-0.162102	-0.124181	0.202994	0.129493	679	598	3950	695	6.95	438.6	11	657	564	0.162668	3692	123.157	34675631500	33669000	2.673	48864720300	53.2	842.9	71	808	243.9	904	4863.36
26.1	25.9782	1.40872	-0.750012	-0.15363	-0.28437	-0.163877	-0.0171211	-0.221678	0.223163	679	596	3971.7	696	6.76	434	9	658	931	0.162668	3667	124.025	29875606400	19464000	2.596	40894516500	52	840.4	60	806	243.25	904	4891.22
27.3	25.9079	1.45907	-0.360124	0.198273	-0.0215142	0.222288	0.202442	0.230105	-0.0504858	678	599	4088.18	697	6.88	423	15	659	1005	0.162668	3615	124.239	42829702000	8881000	2.638	56470235300	50.4	811.106	76	805	240.4	904	4947.44
28	25.8389	1.51286	0.0258588	0.519033	0.236044	0.0187221	-0.314233	-0.2227	-0.218215	675	602	4051.2	697	6.92	424.6	17	658	856	0.162668	3556	124.966	43606563500	19548000	2.644	56167603700	49.1	840.4	97	805	237.85	904	4900.89
29	25.7824	1.581	0.398619	0.763888	0.327732	-0.184532	0.253614	0.189449	0.00915155	673	596	4123.9	697	7.14	423.4	17	655	918	0.162808	3565	124.954	32951285300	26014000	2.6	44745831900	49.1	821.4	84	804	238.35	905	4880.23
29	25.727	1.65092	0.721867	0.854414	0.165591	0.0361014	-0.0566634	-0.149329	0.181577	672	588	4124.78	703	7.15	421.2	13	653	619	0.162808	3619	124.541	33907048700	11717000	2.699	47929967300	50.8	821.4	75	804	242.95	905	4886.94
29	25.6615	1.70996	0.962795	0.738661	-0.148194	0.133164	-0.171146	0.118397	-0.0122839	670	756.556	4170.54	705	9.59694	423.6	13	653	752	0.162808	3595	124.402	32130376600	27547360	2.71204	47303331100	53.9343	810.3	92	805	241.75	905	16307.2
29	25.5942	1.76615	1.11982	0.446162	-0.345333	-0.00532155	0.343719	-0.0874388	-0.15556	668	583	4260.04	710	7.11	415.6	6	654	850	0.162808	3613	124.233	41536265400	8618000	2.661	57044753500	51.1	810.3	45	808	243.9	905	4910.23
28	25.5206	1.81414	1.18261	0.0326618	-0.261001	-0.145927	-0.379719	0.053378	0.0362067	667	580	4295.8	714	7.12	414.8	8	658	888	0.162808	3616	123.997	45867671500	9127000	2.623	61808541900	52.2	810.3	57	809	243.75	904	4950.82
28	25.4333	1.84579	1.14473	-0.414264	0.0509451	-0.00231879	0.253471	-0.00195511	0.205875	664	580	4262.14	720	7.01	410.8	9	659	905	0.162808	3504	124.393	43969990200	12202000	2.538	58517682500	51.7	810.3	66	809	240.5	904	4974.57
27.5	25.3285	1.85726	1.01467	-0.775029	0.37593	0.245948	0.0459031	-0.0412009	0.0212411	663	580	4344.42	723	6.94	398.4	10	659	853	0.162808	3498	124.367	34819017000	21212000	2.509	48428361900	51.6	804.3	70	813	240.25	902	4995.98
26.9	25.2247	1.86809	0.837006	-0.904095	0.514254	-0.0138465	-0.351767	0.0964632	-0.187146	662	578	4421.07	723	6.8	405.2	8	660	790	0.162808	3537	124.608	43415303600	25060000	2.511	58981422700	54.2	796.3	70	813	242.65	901	4988.25
27	25.1399	1.8972	0.657405	-0.726886	0.346838	-0.392215	0.469582	-0.187005	-0.0692786	660	581	4438.18	723	6.8	404.8	9	658	885	0.162808	3501	124.671	43443212600	14929000	2.528	61068354100	53.8	794.5	93	814	240.15	901	4977.29
27	25.063	1.93302	0.481642	-0.320745	-0.129416	0.092259	-0.373314	0.283716	0.0928594	660	586	4380.51	725	6.85	402.2	15	658	900	0.162808	3510	124.428	47215413100	7101000	2.594	61300581200	54.8	791.9	106	818	240.1	902	5011.02
27	24.9879	1.96894	0.317095	0.165397	-0.668595	0.529759	0.101207	-0.380664	0.0210318	660	593	4513.55	727	6.87	405.2	13	662	614	0.162808	3551	124.152	42260374800	7615000	2.677	55124295600	57.1	791.9	93	821	241.75	902	5007.79
27	24.9099	1.99979	0.171315	0.566195	-0.884366	-0.319054	0.232608	0.472918	-0.0729061	659	598	4596.14	728	6.84	405.6	16	664	737	0.162808	3523	123.441	55280266300	10841000	2.641	70170620500	58	791.9	93	823	240.85	903	4931.81
26.3	24.8407	2.03733	0.069586	0.77575	-0.499819	-0.543626	-0.456444	-0.543886	0.0733167	657	598	4521.92	731	7.13	401.8	12	667	992	0.162808	3553	123.531	68643907500	19391000	2.553	85713280700	58.1	791.9	69	823	242.75	905	4994.6
30	24.7918	2.09283	0.0296331	0.741731	0.340077	0.599051	0.414189	0.549455	0.150245	657	601	4619.16	736	7.08	403.6	11	668	847	0.162808	3486	124.378	49031499100	18368000	2.576	63447062700	57.1	791.9	82	831	239.9	906	5014.1
27	24.7306	2.13187	0.00872534	0.417865	1.02855	0.326112	-0.173179	-0.494437	-0.197205	655	600	4739.81	736	7.09	411	14	673	556	0.162808	3506	124.118	51621379200	13610000	2.595	68030508600	56	791.9	148	833	241.2	906	5035.17
27	24.6627	2.15936	0.00780818	-0.0839328	1.07377	-0.749891	-0.0668752	0.410519	-0.338812	655	599	4740.89	744	7.25	409.2	14	674	911	0.162808	3452	124.06	49743095400	27662000	2.544	66734466100	57	791.9	114	835	237.4	908	5056.06
27	24.5932	2.18013	0.0281445	-0.578413	0.398387	-0.0103005	0.193889	-0.306219	0.19693	656	600	4702.64	750	7.28	416.8	14	674	843	0.162808	3475	123.18	48015293600	19495000	2.533	62855499600	60.1	791.9	108	836	238.9	909	5092.09
27	24.5203	2.19182	0.0605168	-0.888148	-0.602804	0.761256	-0.208414	0.189632	0.614169	656	600	4807.59	751	7.15	421.2	19	678	803	0.162808	3472	123.073	51307654800	17646000	2.483	67108852100	60.1	786.2	110	836	236.55	910	5060.25
24.5	24.4344	2.18411	0.0862408	-0.901235	-1.28577	-0.309903	0.184984	-0.059203	0.040919	658	601	4741.86	756	7.35	415.6	19	678	942	0.162808	3598	123.12	60863854500	15541000	2.521	76767641600	58.8	786.2	120	836	240.75	912	5055.42
23.56	24.3471	2.16889	0.11427	-0.565787	-1.12184	-0.586865	-0.12848	-0.0547796	-0.759114	659	595	4774.33	756	7.46	409.8	17	678	919	0.162808	3599	122.648	39505698000	34647000	2.586	51983420200	58.6	783.7	65	835	242.45	912	5023.65
26.6	24.2734	2.16128	0.155806	0.0484846	-0.139168	0.532491	0.0184387	0.121199	-0.446689	658	591	4749.89	759	7.39	413.6	16	678	727	0.162808	3599	121.831	39972744400	24382000	2.73	52672797500	60.3	783.7	95	834	241.2	913	4941.43
28.9	24.1894	2.136	0.171538	0.698788	0.970265	0.255468	0.0862605	-0.151379	0.604819	657	718.265	4787.74	765	7.58	416.6	15	678	916	0.163567	3564	122.376	37784385300	7635000	2.815	49417339800	60.8	783.7	99	835	237.55	912	5016.93
28.9	24.0799	2.07681	0.134966	1.13336	1.42683	-0.534222	-0.115828	0.177578	0.83918	658	580	4596.84	769	7.55	419.6	17	680	859	0.163567	3580	122.694	46041962600	13362000	2.784	57285859600	60.6	775.3	74	835	238.5	914	4939.33
28.9	23.9453	1.98416	0.0480517	1.20496	0.943814	0.107597	0.142443	-0.166057	-0.127688	659	575	4553.33	772	7.53	419.4	17	681	961	0.163567	3651	121.975	37607370200	24283000	2.774	48173299300	62.4	775.3	84	836	243.15	914	4919.65
26.4	23.7989	1.87263	-0.0616717	0.915844	-0.0958715	0.397186	-0.120545	0.15304	-0.888463	659	573	4470.09	772	7.43	415.6	17	681	980	0.163567	3615	121.572	29775920300	15961000	2.741	39456665300	62.2	775.3	94	837	240.05	915	4945.54
23.94	23.6646	1.76783	-0.151011	0.394416	-0.960143	-0.330242	0.0440108	-0.151814	-0.334404	658	574	4558.4	770	7.53	417.8	17	681	849	0.163567	3627	121.914	30240796700	11974000	2.864	39742809400	59.9	775.3	76	845	241.05	916	5003.55
24.1	23.5359	1.66363	-0.217286	-0.222496	-1.16358	-0.202703	0.0197507	0.141943	0.630627	658	578	4690.53	769	7.62	419.2	15	681	801	0.163567	3630	122.142	37383842000	14075000	2.92552	48875051500	60.3	775.3	57	847	241.15	916	4993.57
23.8	23.4055	1.55289	-0.263356	-0.784347	-0.688627	0.414694	-0.0604099	-0.126732	0.593634	657	589	4747.42	767	7.59	419	17	683	976	0.163567	3604	121.818	37705389100	17106000	2.95506	52186640800	60	764.448	76	845	240.6	916	4976.19
23.8	23.2629	1.42512	-0.296542	-1.15609	0.0913458	-0.0210399	0.0948515	0.117126	-0.274098	657	634	4718.44	765	7.64	417	21	685	922	0.163567	3680	121.707	37073042400	18635000	2.931	51049047500	62	775.3	128	842	242.7	917	4981.69
22.5	23.1158	1.28917	-0.299532	-1.21221	0.742684	-0.319983	-0.0749447	-0.0856853	-0.584626	658	637	4700.78	764	7.55	418.2	20	685	791	0.163567	3768	121.11	33772515200	2985000	3.011	44907793500	61	773.3	72	843	247.15	916	5050.8
24	22.9923	1.17482	-0.232982	-0.884438	0.992109	0.186045	0.000781235	0.0150958	0.0386495	657	634	4617.47	763	7.59	419.2	17	684	839	0.163567	3784	121.163	32843116600	16804000	3.017	43970619800	60.6	773.3	78	842	247.45	917	5048.29
24.9	22.882	1.07203	-0.111568	-0.286668	0.699649	0.0523843	0.0179375	0.0589453	0.403099	656	630	4575.14	763	7.6	427	19	683	1020	0.163567	3852	121.273	26918048900	11185000	3.027	38005745200	61.2	771.2	87	841	249.2	917	5078.44
23.9	22.7925	0.988316	0.0607969	0.394155	0.00941649	-0.176431	0.0154405	-0.147268	-0.0292633	654	620	4731.22	756	7.37	427.2	18	680	930	0.163567	3802	121.863	31478595200	21541000	2.96	43673522400	59.2	769.7	107	836	247.75	916	5070.04
23.5	22.7049	0.903707	0.241762	0.901525	-0.769109	0.124045	-0.10318	0.216695	-0.395875	652	606	4754.92	756	7.35	427.6	17	678	741	0.163567	3687	122.43	36318074800	20302000	2.941	51410622300	58.9	769.7	95	832	244.25	916	5071.74
23.5	22.6132	0.811333	0.401592	1.05738	-1.20483	0.0355863	0.170496	-0.247711	0.041134	651	592	4840.98	755	7.3	430.8	17	676	953	0.163567	3716	122.349	30505453700	15692000	2.973	46499652000	59.2	769.7	75	831	245.1	915	5090.79
23.5	22.5075	0.700511	0.509441	0.809189	-0.982962	-0.176953	-0.112445	0.241804	0.526969	650	586	4951.34	746	7.3	430.8	18	676	818	0.163567	3721	122.306	45584671800	13628000	2.885	65559128700	60.2	769.7	90	830	244.6	915	5089.36
23.5	22.3876	0.570904	0.552835	0.268778	-0.104373	0.193387	-0.045836	-0.17075	0.116458	650	691.072	5099.49	746	7.36	428.4	18	674	997	0.163567	3704	123.05	46573659000	1094000	2.88231	68246139100	58.5	769.7	71	831	244.2	914	16535.1
23.5	22.259	0.428778	0.535356	-0.332101	1.02212	0.105994	0.254946	0.0558783	-0.595808	649	584	5198.92	747	7.22	423.4	20	673	866	0.163567	3657	123.465	48794935900	9330000	2.829	70489282900	58.8	769.7	86	830	242.5	914	5032.75
23.5	22.1462	0.299836	0.487627	-0.721001	1.74149	-0.36538	-0.367043	0.0923649	-0.346449	649	587	5181.43	748	7.17	422	21	670	910	0.163567	3665	123.625	47079873000	9252000	2.81	68116537900	58.3	769.7	61	830	241.1	914	5106.59
23.5	22.0457	0.1804	0.404225	-0.768769	1.43162	0.0242351	0.19293	-0.308339	0.511289	649	588	4834.01	749	7.18	424.8	21	668	738	0.163567	3657	123.985	57182904700	14896000	2.7	78296459200	56.4	784.101	52	828	241.05	914	5097.98
23.5	21.9091	0.0202771	0.227255	-0.546467	-0.00392507	0.421052	0.195285	0.588742	0.503123	648	589	4840.83	747	7.32	425.4	20	664	790	0.163567	3655	124.001	42787885900	18031000	2.642	61126240900	56.8	769.7	48	825	240.8	913	5070.03
18.1	21.7501	-0.165741	-0.0126478	-0.107292	-1.67064	-0.0498825	-0.40682	-0.828343	-0.246944	647	589	5076.18	743	7.24	428	22	661	792	0.163409	3647	124.161	41750374100	9731000	2.645	59338903500	58.9791	767.6	96	825	240.55	913	5082.93
19.6	21.6164	-0.327468	-0.235556	0.47657	-2.29993	-0.460551	0.262588	0.976327	-0.434999	647	591	5161.87	743	7.44	427	21	660	914	0.163409	3664	124.157	41297319600	24665000	2.704	62374809900	59.4	767.6	58	826	240.85	914	5076.52
19.6	21.4807	-0.491868	-0.45292	0.952369	-1.38935	0.0068438	0.0594065	-1.036	-0.00399458	648	598	5143.59	740	7.48	426.8	19	659	904	0.163409	3668	123.451	41425827000	18372000	2.641	61145383900	58.9	765.6	48	828	241.15	914	5099.23
23.3	21.3641	-0.637251	-0.624771	1.14347	0.582814	0.659111	-0.275077	0.993838	0.258321	647	603	5181.42	739	7.39	425.6	19	657	698	0.163409	3619	123.134	48276726800	17316000	2.63	67495240200	57	765.6	67	820	239.2	913	5059.12
21.6	21.242	-0.788393	-0.767927	0.893292	2.27307	-0.221932	0.156303	-0.870413	-0.00980683	646	610	5230.55	738	7.4	418.8	20	655	901	0.163409	3564	123.515	54596119600	14135000	2.593	77224081200	55.3	765.6	196	820	238.35	914	5068.46
21.6	21.1232	-0.936468	-0.863579	0.241901	2.49946	-0.779491	0.239487	0.688898	-0.134938	646	610	5353.75	736	7.44	416	21	653	879	0.163409	3572	124.007	63731323700	7632000	2.712	85503508500	56.4	765.6	59	817	237.7	913	5021.63
19	20.9939	-1.09514	-0.91942	-0.64225	0.999544	0.595327	-0.586046	-0.467946	0.141509	644	612	5317.46	735	7.56	416.8	21	651	886	0.163409	3566	123.5	57042726300	26295000	2.824	72989381800	57.3	765.6	77	816	238.6	913	5013.86
17.9	20.8612	-1.25673	-0.919143	-1.44826	-1.26238	0.761004	0.565552	0.248278	0.234963	644	618	5309.11	733	7.58	419.6	23	651	768	0.163409	3574	122.862	44216567600	14714000	2.913	59696900100	60.2	765.6	53	816	239.65	913	5076.69
12.5	20.7302	-1.41471	-0.847554	-1.85127	-2.73852	-1.05401	-0.0541933	-0.0410392	-0.181159	644	629	5306.59	731	7.5	418	23	652	756	0.163409	3558	123.171	39233875500	20188000	2.816	56399052200	59.8	765.6	98	815	240.1	913	5082.51
12.5	20.6458	-1.52228	-0.649889	-1.59062	-2.32174	-0.455298	-0.692899	-0.155949	-0.406376	644	642	5335.12	731	7.61	413.6	24	652	803	0.163409	3562	123.333	43013138600	13384000	2.764	62562785400	58.5	765.6	152	816	239.5	913	5051.1
20	20.6065	-1.58148	-0.346715	-0.727	-0.335466	1.27879	1.00334	0.222178	-0.0761664	642	656	5221.17	733	7.51	413.8	22	651	917	0.163409	3554	123.211	47574570300	12665000	2.911	63780398400	57.7	765.6	87	816	239.75	913	5029.97
19.9	20.5373	-1.6712	-0.0619741	0.341162	1.68267	-0.150136	-0.635043	-0.159496	0.233456	638	681	5064.82	732	7.41	412.2	21	650	831	0.163409	3577	122.946	41167563800	15691000	2.903	55080140700	57.2	765.6	83	814	240.55	913	5055.55
21.8	20.4493	-1.7812	0.187726	1.28778	2.44421	-1.06564	-0.0940239	0.0488052	0.33252	635	725	5138.83	731	7.46	411	20	649	686	0.163409	3543	122.969	39712418700	14120000	2.846	53710116800	57.4	765.6	67	814	238.65	914	5064.88
23.8	20.3529	-1.90153	0.393771	1.84308	1.6107	0.64701	0.724861	0.0785181	0.193916	631	773	4930.55	733	7.45	411.4	20	648	804	0.163409	3586	122.235	36439581400	5759000	2.784	50744089900	57.6	751.355	68	813	240.3	915	5132.95
19.9	20.2187	-2.06216	0.509193	1.81342	-0.152097	0.621259	-0.858902	-0.158373	-0.247036	631	779	4637.05	732	7.41	411.8	21	647	720	0.163409	3573	122.645	35810474400	51907000	2.82	45268962600	57.4	765.2	84	810	242.55	915	5117
18	20.0814	-2.22694	0.573963	1.2896	-1.52883	-0.726567	0.542023	0.20723	-0.443859	629	790	4786.09	730	7.48	411.4	24	645	608	0.163409	3547	123.076	36508794400	13286000	2.728	47352612800	56.1	765.2	70	809	239.85	916	5160.1
16.2	19.9415	-2.39431	0.594665	0.45913	-1.67668	-0.247949	-0.0420494	-0.223174	-0.059264	627	829	4880.13	727	7.48	408.4	25	644	954	0.163409	3505	123.112	43463872300	23820000	2.768	54300370900	57.5	765.2	89	810	238.6	916	5122.41
17.8	19.8066	-2.5559	0.586031	-0.417072	-0.705557	0.602335	-0.357053	0.193431	0.485832	627	829	4706.52	721	7.58	408	24	643	939	0.163409	3494	123.216	44613598200	13108000	2.843	57279753300	56.3	765.2	90	809	238.25	917	5112.19
17.26	19.6563	-2.73214	0.531328	-1.12585	0.487209	0.0186671	0.482853	-0.116079	0.387665	625	823	4336.19	722	7.52	406	24	643	849	0.163409	3456	123.176	44663979000	16233000	2.754	56521787400	56	760.147	62	809	237.35	918	5080.51
15.5	19.496	-2.91666	0.449469	-1.47187	1.06535	-0.337056	-0.310056	0.0276269	-0.255292	622	813	4191.55	720	7.33	405.6	24	642	938	0.163409	3480	123.584	52566248200	26263000	2.805	67378634900	54.7	764.9	55	809	239.25	919	4958.47
15.5	19.3446	-3.08858	0.380248	-1.3454	0.823017	0.00614886	0.0448683	0.0690176	-0.531851	620	800	4473	719	7.42	408.4	22	642	958	0.163409	3446	123.431	52704528000	14513000	2.823	70917663300	55	764.9	89	803	238.05	920	4986.87
16	19.222	-3.22661	0.358926	-0.793652	0.155337	0.0899844	0.0654731	-0.200377	-0.0830447	618	794	4253.02	718	7.47	405	21	641	965	0.16357	3437	123.607	43172141100	13262000	2.803	59876942700	55.4	764.9	75	803	237.7	923	5013.12
16	19.1038	-3.35568	0.357696	-0.0740895	-0.433733	0.0831324	-0.0675041	0.317019	0.349421	616	794	4108	716	7.43	405.8	21	641	790	0.16357	3429	123.972	45706219400	14426000	2.833	58601561200	54.7	764.9	101	802	235.9	925	5009.21
16	18.9707	-3.49579	0.350703	0.52654	-0.607383	0.0417634	0.0975017	-0.382615	0.244904	613	805	3885.92	715	7.42	404.8	22	640	722	0.16357	3464	123.795	42930085000	21912000	2.86757	54816311100	54.1	764.9	104	802	236.7	927	16427.4
16	18.8382	-3.63052	0.356521	0.850637	-0.315792	-0.237694	-0.173982	0.406861	-0.0133147	610	815	3998.54	715	7.36	395.8	18	638	789	0.16357	3439	123.871	64809453000	10454000	2.758	83113928600	51.7	764.9	50	799	236.35	929	4991.94
16	18.7115	-3.75379	0.38117	0.8421	0.13292	-0.0387052	0.231968	-0.398301	-0.123463	607	830	3928	712	7.44	389	21	632	627	0.16357	3439	124.356	67938500700	22413000	2.728	69881868800	49.9	764.9	60	798	236.9	930	4997.46
16	18.5856	-3.87029	0.415479	0.547264	0.340818	0.42137	-0.189122	0.355729	-0.210676	603	840	3663.04	709	7.43	375.8	23	630	568	0.16357	3236	124.189	58146709700	28578000	2.686	68035692200	48.5	764.9	53	795	231.7	929	4909.76
14.4	18.4708	-3.96887	0.466627	0.126859	0.18844	-0.116772	0.00886107	-0.280831	-0.183098	598	853	3897.63	703	7.46	378.6	24	626	850	0.16357	3381	124.078	50387061000	10426000	2.729	65691461200	50.4	760.3	46	796	235.4	929	4922.4
14.4	18.3793	-4.0366	0.539506	-0.234739	-0.128847	-0.578937	0.221295	0.152497	0.147448	596	874	4106.56	697	7.59	379.2	24	627	726	0.16357	3385	123.926	50070180200	16111000	2.77	58636425500	51.3	745.3	32	792	235.2	932	4997.7
14.4	18.3036	-4.08172	0.607267	-0.438238	-0.338788	0.362846	-0.43952	-0.0154991	0.397397	595	900	4211.81	697	7.77	378	25	627	769	0.16357	3384	124.155	50209218600	21937000	2.865	64348900700	50.2	740.3	177	791	235.15	933	5071.51
14.4	18.2204	-4.12892	0.620558	-0.485388	-0.296213	0.572841	0.470129	-0.126317	0.0488778	593	915	4112.15	695	7.71	378.4	24	623	872	0.16357	3348	124.358	45442200900	20041000	2.843	67055879900	49.4	739.2	149	789	233.3	935	5104.89
13	18.115	-4.1938	0.546709	-0.410874	-0.0146858	-0.647394	-0.173022	0.295371	-0.480853	595	951	3966.76	695	7.74	380	24	622	733	0.16357	3350	124.31	42195636700	12034000	2.916	60130132400	50.4	739.2	47	787	233.5	935	5098.94
13	18.0167	-4.24632	0.415411	-0.207098	0.393678	-0.324855	-0.289323	-0.457145	-0.247803	594	1009	3997.36	694	7.64	378.8	24	620	699	0.16357	3299	124.74	33053134500	14308000	2.861	49225620000	49.4	739.2	38	787	231.5	935	5163.18
16.75	17.9215	-4.29062	0.220418	0.0444143	0.602576	0.789004	0.583754	0.556744	0.430061	591	1048	4151.5	693	7.72	378.4	24	619	614	0.16357	3282	124.773	33110713100	14563000	2.888	48172626800	49.1523	733.401	47	787	231.3	935	5210.14
13	17.7912	-4.36606	-0.0788369	0.207198	0.332609	-0.0147549	-0.488154	-0.545446	0.421334	590	1067	4160.61	691	7.96	381.8	26	618	917	0.16357	3259	125.036	35267347200	31202000	2.831	53910671400	49.2	739.2	39	787	225.65	934	5218.86
13	17.6619	-4.43485	-0.421359	0.30755	-0.18969	-0.635149	0.153669	0.460758	-0.160526	591	1113	4166.01	686	7.94	378.2	25	614	728	0.16357	3255	125.077	31837494500	17898000	2.886	50428802800	48.5	739.2	58	786	223.05	935	5208.12
11.7	17.5383	-4.49108	-0.775686	0.355691	-0.583027	0.201378	0.161407	-0.331922	-0.45094	588	1118	4157.16	685	7.94	373.8	26	611	725	0.16357	3241	124.699	31894599700	27636000	2.891	52073222500	48.5	737.9	55	785	220.65	935	5171.77
11.7	17.4272	-4.52722	-1.10908	0.36146	-0.565403	0.418766	-0.302423	0.165746	-0.11568	586	1102	4250.81	683	8.05	393.2	26	611	802	0.16357	3256	124.616	35447175900	36830000	2.81	56358596600	48.2	737.6	57	788	221.1	935	5146.41
11.7	17.3232	-4.54859	-1.40567	0.307453	-0.173343	-0.269669	0.222913	-0.00102099	0.274672	585	1086	4176.28	680	7.98	388.6	27	609	894	0.16357	3219	124.939	39204537300	16166000	2.776	62742486000	47.2	737.6	94	788	219.3	935	5088.63
11.7	17.2197	-4.56167	-1.65284	0.176855	0.300309	-0.250894	-0.0484443	-0.139588	0.221954	584	1090	3818.73	678	8	390.8	28	608	786	0.16357	3239	124.573	36505451100	9299000	2.798	55600324700	46.3	737.6	137	788	223.7	934	5039.78
11.7	17.1246	-4.55813	-1.82246	-0.00847354	0.55075	0.253319	-0.0531989	0.236302	-0.0439991	583	1094	3811.09	676	8	385	30	606	817	0.16357	3221	124.78	38352721600	25108000	2.838	56333004200	44.6	737.6	163	788	221.75	933	5089.21
10.5	17.035	-4.54086	-1.90302	-0.22637	0.416779	0.131795	-0.00682582	-0.287726	-0.168039	583	1104	3930.38	673	8.04	387.2	30	605	1000	0.16357	3235	124.701	27697284500	12681000	2.883	43435208500	44.5	737.6	171	787	221.85	933	5111.73
10.5	16.9538	-4.50673	-1.88118	-0.431029	0.00705235	-0.189813	0.136756	0.283512	-0.118406	585	1100	3815.41	671	7.86	386	28	603	759	0.16357	3223	125.002	27154866500	19041000	2.781	45794322800	45.6	737.6	153	784	219.05	933	5128.78
9.5	16.8798	-4.45692	-1.7539	-0.573658	-0.396515	-0.118555	-0.177099	-0.230238	-0.0248079	583	1131	3816.7	670	7.85	387	29	602	744	0.16357	3219	125.252	22237676700	11756000	2.714	35095574500	44.5	735.7	135	783	218.15	934	5128.28
10	16.8297	-4.37438	-1.5047	-0.588441	-0.507396	0.152248	0.0108771	0.11977	0.1147	582	1151	3829.24	669	7.93	384.8	29	598	766	0.163473	3246	125.159	24580503000	8633000	2.752	36396873100	42.8	735.7	162	779	221.6	934	5115.38
10.5	16.7933	-4.27048	-1.16069	-0.487132	-0.31664	0.0791911	0.221578	-0.00738625	0.13871	584	1200	3948.16	668	7.88	386.8	28	593	814	0.163473	3208	125.29	22023655600	9115000	2.814	36290166600	42.1	733.5	181	778	219.3	934	5105.55
10.5	16.7469	-4.17013	-0.771031	-0.323174	-0.0210429	-0.149413	-0.340958	-0.0763571	-0.0568606	585	1222	3866.9	666	7.81	385.8	27	590	949	0.163473	3199	125.683	20048426900	10031000	2.783	36642297900	42	731.5	153	778	219.15	936	5139.94
12.7	16.7165	-4.04758	-0.32821	-0.0784175	0.256032	0.00349586	0.265116	0.121829	-0.153717	585	1201	3831.85	665	7.82	382.4	27	585	935	0.163473	3208	125.843	14727869400	5425000	2.806	27407466300	41.5	731.5	46	775	218.7	937	5056.44
13.6	16.6897	-3.91637	0.126805	0.19062	0.362484	0.0418664	-0.0664252	-0.14785	-0.0667761	585	1200	3906.94	661	7.76	382.8	27	583	866	0.163473	3242	125.614	18334915300	12050000	2.787	34075718400	40.397	728.6	33	773	221.2	937	5043.54
14.9	16.6657	-3.77847	0.56347	0.428153	0.263781	0.00117387	-0.150173	0.154184	0.0753944	585	1197	4084.36	659	7.9	380.4	26	581	771	0.163473	3263	125.591	30678054000	9471000	2.837	49730431900	41.3939	728.6	31	769	221.55	938	5101.8
14.9	16.6326	-3.6473	0.939887	0.566772	0.023598	0.0410327	0.275706	-0.143895	0.111147	586	1162	4066.67	656	8.07	385.4	25	581	854	0.163473	3361	123.326	32203419100	16428000	2.856	53892346000	42.7	728.2	50	770	226.3	940	5036.79
14.9	16.5861	-3.52816	1.22913	0.576492	-0.201836	-0.0566616	-0.230198	0.141594	0.0549098	585	1093	4016.13	656	8.17	387.4	25	580	747	0.163473	3526	121.556	25514619600	18820000	2.922	44268827800	41.4	728.2	52	770	235.45	941	5044.39
14.9	16.5305	-3.41726	1.42322	0.475958	-0.25683	-0.0338915	0.0830912	-0.13663	-0.00776296	585	1046	4075.46	658	8.17	393.8	25	580	805	0.163473	3513	121.444	24283697900	17322000	2.807	43007330300	42.2	728.2	101	770	234.25	940	5033.56
14.9	16.4661	-3.31458	1.51762	0.301246	-0.117443	0.137424	0.0777395	0.139181	-0.0778014	587	1055	4073.54	659	8.3	391.8	26	579	911	0.163473	3501	121.623	25339299600	11106000	2.811	46798821700	41	723.4	85	769	232.85	939	5048.23
14.9	16.3929	-3.22029	1.51508	0.0980097	0.105206	-0.0199653	-0.151649	-0.137587	-0.101374	588	1063	4077.87	658	8.22	390	25	579	883	0.163473	3460	121.768	25693963800	7359000	2.73	46043206000	40.3	723.4	82	771	232.85	938	5091.7
14.9	16.3174	-3.12771	1.43293	-0.0823589	0.258226	-0.172759	0.135464	0.138415	0.028272	588	1046	3825.41	659	8.25	384.4	26	579	689	0.163473	3448	121.767	31988107000	7630000	2.716	54377082200	40	723.3	78	775	232.45	938	5059.35
14.9	16.2416	-3.03492	1.28729	-0.213833	0.229986	0.112949	-0.0757764	-0.142921	0.184057	586	1031	3886.14	661	8.32	384.6	26	579	785	0.163473	3419	121.763	26904983900	11964000	2.707	47539623900	40.6	723.3	78	775	233.55	936	5019.05
14.9	16.1622	-2.94522	1.09065	-0.299224	0.0259391	0.149376	0.0180278	0.148263	0.0917836	586	1014	3761.45	661	8.34	380.8	25	578	851	0.163473	3485	121.89	21216796500	15745000	2.756	39006305700	38.4	723.6	80	773	236.95	935	4877.49
13.4	16.0757	-2.86231	0.85813	-0.347445	-0.211111	-0.194734	0.0348774	-0.13815	-0.180168	586	994	3589.54	660	8.18	381.8	24	578	748	0.163473	3499	121.367	21798640300	13903000	2.687	36992047900	37.6	723.3	48	770	240.8	935	4706.04
13.4	15.9991	-2.76836	0.630699	-0.3352	-0.272609	-0.0500414	-0.069017	0.109994	-0.198354	586	968	3275.53	657	8.15	373	23	576	874	0.163473	3427	120.539	25543665200	18254000	2.662	33467179200	35.6	717.1	55	767	240	933	4526.25
13.4	15.9267	-2.66939	0.418766	-0.281542	-0.129848	0.18363	0.0484402	-0.0825771	0.0685761	583	942	3042.93	651	8.23	371.2	23	573	629	0.163473	3367	120.119	27608130600	10652000	2.688	35232511000	34.8	702.3	95	762	239.5	932	4506.49
13.4	15.856	-2.56827	0.231927	-0.203886	0.0911486	-0.043282	0.00456316	0.058324	0.231768	583	918	3025.69	648	8.08	369.4	23	572	675	0.163473	3318	120.338	30827062300	16276000	2.676	46669966300	34.7	702.3	138	761	236.8	931	4697.54
13.4	15.787	-2.46505	0.079646	-0.108196	0.220981	-0.123268	-0.0459289	-0.0401276	0.0621581	583	905	3205.64	646	8.03	372.2	24	572	909	0.163473	3280	121.059	26729493000	18237000	2.64	40030839800	35.9	702.3	152	761	234.75	931	4812.71
13.4	15.7207	-2.35933	-0.0322827	0.0039329	0.167761	0.0817809	0.0358084	0.0239222	-0.196567	582	903	3342.29	647	8.09	373	24	574	427	0.163473	3339	121.221	29949842600	11631000	2.724	44313692800	38	702.3	133	760	235.25	932	4828.32
13.4	15.6523	-2.2562	-0.108302	0.122612	-0.0239618	0.0472188	0.0172195	-0.00784438	-0.181295	582	901.113	3366.54	647	8.05	371.6	24	578	775	0.163473	3332	121.83	28025040300	4363000	2.687	39743138200	40.1	702.3	77	760	235.55	931	4776.51
13.4	15.5892	-2.14849	-0.142566	0.249192	-0.184816	-0.0560281	-0.0626497	-0.00971785	0.104382	582	911	3362.08	648	7.99	376.6	24	583	688	0.156512	3333	121.656	35245852800	29772000	2.69	43243246800	43.2	702.3	100	760	236.75	931	4636.1
13.4	15.5253	-2.04294	-0.149463	0.350751	-0.199288	-0.0304847	0.0353126	0.0194386	0.227717	582	906	3365.83	650	8.1	371.8	24	585	863	0.156512	3324	121.939	34778941200	20048000	2.637	43817015300	39.9	701.1	132	760	236.6	930	4749.98
13.4	15.455	-1.94593	-0.145963	0.387874	-0.0666525	0.0218316	0.0620482	-0.0166392	0.00344535	582	876	3250.49	651	8.06	371.6	23	585	712	0.156512	3319	122.31	20422443100	10573000	2.64333	29646811400	40.4	701.1	70	760	232.75	929	16515.6
13.4	15.3731	-1.86331	-0.147699	0.335492	0.116194	0.0745379	-0.136081	0.0162018	-0.208104	582	873	3334.02	651	8.22	376.4	22	585	849	0.156512	3323	122.299	15459963100	15102000	2.693	25541546500	39.3	701.1	73	759	232.25	929	4811.93
13.4	15.2858	-1.78888	-0.154567	0.209073	0.241385	0.000782428	0.13127	-0.00927576	-0.058164	582	855	3399.31	650	8.25	378.6	22	584	667	0.156512	3332	121.97	22046742100	23148000	2.662	37532797800	41.9	701.1	83	759	232.9	930	4756.53
13.4	15.1867	-1.72925	-0.178836	0.0273329	0.217671	-0.150083	-0.0233363	0.00398927	0.1878	583	830	3357.56	649	8.26	378.4	22	584	699	0.156512	3333	122.012	14488297100	29828000	2.674	27326175900	39.4	701.1	90	759	229.8	929	4796.25
13.4	15.0805	-1.67941	-0.21637	-0.156374	0.0709259	0.0837642	-0.105648	0.0151821	0.140279	582	818	3347.19	647	8.24	380	22	586	865	0.156512	3328	121.7	10854750800	11360000	2.686	22455782200	39.7155	694.8	104	758	229.6	930	4822.34
12.1	14.9708	-1.63524	-0.261201	-0.286428	-0.097871	0.19852	0.178312	-0.0441211	-0.119693	580	805	3281.13	647	8.21	377.4	22	588	811	0.156512	3302	121.555	20545725100	6095000	2.765	34663115800	39	694.8	65	755	229.25	929	4805.76
12.1	14.8582	-1.59588	-0.309569	-0.327827	-0.190939	-0.230134	-0.141283	0.0841822	-0.189103	579	802	3152.23	646	8.15	376.4	20	590	943	0.156512	3287	121.419	14355564100	26015000	2.732	24919444500	38.2	692.3	58	755	229.3	929	4860.52
12.1	14.7484	-1.55495	-0.350515	-0.264834	-0.15836	-0.141528	0.0171151	-0.129928	0.0444611	577	814	3309.25	645	8.21	378.8	20	591	1012	0.156512	3307	121.542	15970999400	13357000	2.671	27752452400	39.1	692.3	47	754	229.3	928	4889.24
13	14.6416	-1.51208	-0.380968	-0.125418	-0.0468764	0.35637	0.102595	0.164391	0.19439	576	883	3237	643	8.21	377.8	21	595	830	0.156512	3366	121.401	16940188100	6209000	2.641	31760289200	40.2	692.3	78	754	231.95	928	4893.95
13	14.5271	-1.47799	-0.41069	0.0257084	0.0451105	-0.0166219	-0.144662	-0.174803	0.00777876	576	960	3251.27	644	8.09	376.6	21	595	728	0.156512	3394	120.953	10690348100	11410000	2.605	20917539800	39.7	692.3	77	750	233.3	927	4827.23
13	14.4177	-1.43913	-0.420392	0.161252	0.103132	-0.375826	0.117371	0.165306	-0.158406	575	978	3308.25	642	7.96	372.8	21	596	869	0.156512	3419	121.435	12278866800	14249000	2.576	23989735400	38.4	692.3	75	749	235.7	925	4828.95
13	14.3146	-1.39404	-0.405817	0.243432	0.118488	0.178592	-0.0743053	-0.149652	-0.0442497	574	923	3339.03	641	8	370.8	21	596	861	0.156512	3407	121.721	14622198500	9274000	2.577	27478615400	38.7	692.3	56	749	234.45	923	4756.72
13	14.2132	-1.34741	-0.372813	0.237785	0.0754667	0.296547	0.0208551	0.120905	0.103152	573	917	3263.03	639	8.05	370.2	21	597	978	0.156512	3357	121.958	12317143900	16531000	2.569	23632267000	40	692.3	65	748	233.6	922	4752.74
12.36	14.1048	-1.30801	-0.332199	0.135639	-0.0195031	-0.306107	0.0512842	-0.0714816	0.0316103	572	922	3285	639	7.99	369.6	22	594	863	0.156512	3368	121.911	10201123800	31868000	2.584	21288772300	38.8345	686.5	52	748	235.5	922	4734.48
12.36	14.0034	-1.26117	-0.26734	-0.00329721	-0.0867879	-0.127713	-0.111025	0.00951881	-0.0515059	572	943	3231.95	638	7.98	368.6	22	593	966	0.156512	3391	122.177	12141927800	48743000	2.555	23626387100	38.7	686.5	70	746	237.2	921	4686.5
12.36	13.9059	-1.21001	-0.183727	-0.134437	-0.102999	0.31403	0.104148	0.0435148	-0.00335132	571	943	3242.75	637	7.9	365.4	22	592	1114	0.156512	3354	122.055	7421946800	45021000	2.561	15672753000	38.8	686.5	76	743	234.75	921	4543.97
12.36	13.8071	-1.15975	-0.0913579	-0.223111	-0.0831449	-0.0351682	-0.031623	-0.0790497	0.0322958	569	926	3178.85	637	7.96	363.2	22	589	946	0.156512	3286	122.049	8715063300	18091000	2.587	16322267300	38.3	686.5	47	743	232.25	920	4517.32
12.36	13.7108	-1.10638	0.0103276	-0.234255	-0.030206	-0.223104	-0.0540646	0.0956276	-0.0280983	564	900	3202.95	636	8.13	365.2	21	586	662	0.156512	3292	122.426	7855934900	64352000	2.521	14664244900	38.7892	686.5	35	742	231	918	4620.16
12.36	13.6198	-1.04687	0.119865	-0.160898	0.0413626	0.11222	0.0887921	-0.0990017	-0.0617768	563	817	3296.48	636	8.11	364.8	18	587	1010	0.157201	3467	121.556	13208176800	11069000	2.488	23427605000	42.3	682.3	50	745	234.9	915	4810.79
13	13.5315	-0.98403	0.22759	-0.0352106	0.0923873	0.0914676	-0.0650782	0.0840261	0.0192623	559	809	3340.12	634	8.33	368	16	588	858	0.157201	3469	121.464	12435250000	23419000	2.52	23485144500	44.1	682.8	104	746	235.05	913	4830.47
13	13.4436	-0.920216	0.323527	0.0921483	0.0890179	-0.0992972	0.00230083	-0.0564242	0.0922647	557	809	3447.69	637	8.28	365	15	592	1060	0.157201	3489	121.63	22140046800	12398000	2.543	38629471500	43.8	676.1	109	745	238.25	913	4838.64
13	13.3492	-0.86266	0.393456	0.167808	0.0254617	0.00798855	0.0600432	0.0269124	0.0151767	556	804	3445.04	637	8.32	363.8	16	591	1139	0.157201	3448	121.405	14543378600	11405000	2.498	29715313300	41.2	676.1	132	745	236.45	912	4796.61
13	13.2559	-0.803365	0.443304	0.183414	-0.0357365	0.0437888	-0.0605793	0.0086526	-0.0811971	555	787	3406.11	636	8.42	355.8	17	589	1001	0.157201	3478	121.322	15217393800	16380000	2.537	29507773900	40.1	676.1	133	745	240.35	913	4782.85
13	13.1669	-0.738784	0.475484	0.14651	-0.0498019	-0.0567399	-0.00959486	-0.0518166	-0.0447152	553	766	3486.82	635	8.41	354.8	17	587	941	0.157201	3477	120.835	17115829900	17104000	2.451	31628385100	39.9	676.1	79	745	241.65	911	4870.1
13	13.0833	-0.667803	0.48914	0.0725175	-0.0286902	0.0290949	0.0794524	0.0886161	0.0461511	553	754	3534.07	634	8.38	351.8	18	587	925	0.157201	3449	120.995	20896470900	14017000	2.427	39546057500	40.7	676.1	85	746	240.95	910	4886.69
13	12.9969	-0.598687	0.473283	-0.0270773	-0.0242489	0.0332533	-0.0869642	-0.113353	0.0328323	550	747	3534.18	633	8.34	352.8	18	586	1103	0.157201	3435	120.892	20760674400	11805000	2.457	37811218300	40.3	676.1	84	745	240.2	907	4905.47
12.5	12.9172	-0.521707	0.439	-0.108731	-0.0296436	-0.0682384	0.0246988	0.12384	-0.0135766	549	762	3577.7	630	8.46	349	19	585	977	0.157201	3440	121.253	17902510800	82303000	2.487	31897375800	38.8	674.8	73	745	239.95	904	4880.97
12.5	12.8384	-0.442745	0.380235	-0.158066	-0.0389991	-0.00294335	0.0470006	-0.128767	-0.0209324	549	780	3473.25	628	8.44	347.2	19	584	1047	0.157201	3418	121.396	28207605000	11379000	2.399	45845542800	38.9	674.8	90	745	240.2	904	4840.12
12.5	12.76	-0.362393	0.297976	-0.164475	-0.0237303	0.0930336	-0.0690813	0.132426	0.000308095	547	786	3524.53	626	8.47	346.8	19	583	894	0.157201	3433	121.389	18430558000	26399000	2.374	32373934100	38.9	674.8	114	744	239.4	903	4920.05
12.5	12.6844	-0.278015	0.199091	-0.122472	0.0373882	-0.0403084	0.032093	-0.133923	0.0106486	545	774	3571.24	623	8.62	341.4	20	582	854	0.157201	3468	121.921	19829447800	23549000	2.281	34737285400	38.9	674.8	73	743	240.9	903	5031.86
12.5	12.618	-0.183	0.0954597	-0.0372198	0.118115	-0.103124	0.020446	0.124511	0.000504637	544	759	3589.26	621	8.65	331.8	17	580	889	0.157201	3435	122.358	20424886300	11067000	2.078	36556085300	38.7	674.8	78	743	238.7	900	5034.7
12.5	12.5568	-0.0814261	-0.0138409	0.0547455	0.130233	0.0761853	-0.0602917	-0.112826	-0.0277571	543	739	3592.88	619	8.6	333.6	14	577	1141	0.157201	3438	122.373	19205614000	23592000	2.106	32817276800	37.8	674.8	100	743	238.95	899	5030.15
12.5	12.5061	0.0319461	-0.120046	0.123936	0.029756	0.0925418	0.0514172	0.0914813	-0.0217585	542	736	3524.92	618	8.56	333	16	576	934	0.157201	3453	122.536	17097709800	40233000	2.022	29352328400	37.5	674.8	93	742	240.45	898	5095.69
12.5	12.4611	0.1519	-0.227197	0.132542	-0.156723	-0.146528	-0.0174749	-0.0715039	0.00436147	540	728	3533.31	616	8.67	333.6	14	575	1006	0.157201	3437	122.919	12701044600	10820000	2.248	23567602600	39.1	667.4	63	742	237.75	897	5074.27
12.5	12.4287	0.284969	-0.327093	0.0770628	-0.296262	-0.0455219	-0.0225032	0.0460956	0.0236375	537	721	3534.08	616	8.63	328.4	15	575	884	0.157201	3406	123.391	13914191400	9650000	2.305	24359511800	39.2	667.4	48	744	234.85	897	5053.75
12.5	12.4042	0.425755	-0.427074	-0.0427868	-0.279137	0.165591	0.0124324	-0.0361897	-0.0167081	535	706	3475.96	614	8.59	328.2	12	574	1125	0.157493	3390	122.893	13000256800	14140000	2.257	23095112900	39.9	666.7	156	744	233.5	894	5128.98
12.5	12.3777	0.562752	-0.542667	-0.212313	-0.0944225	-0.042445	0.0225754	0.0370081	-0.0739026	533	680	3465.49	614	8.44	328	15	575	1034	0.157493	3385	122.871	10140187600	29307000	2.277	19289742800	39.2	666.7	119	745	232.55	893	5145.13
12.5	12.339	0.684601	-0.68621	-0.384057	0.172986	-0.129089	-0.023544	-0.0353268	-0.0132489	532	657	3628.54	613	8.39	329.8	17	575	1116	0.157493	3364	123.124	20542386500	30656000	2.271	33907873000	40.7	667.9	69	745	229.25	893	5142.48
12.5	12.285	0.787655	-0.855368	-0.476175	0.394273	0.142315	-0.00188619	0.0462297	0.14588	529	640	3705.97	612	8.46	329	19	575	893	0.157493	3318	123.246	39804656800	20199000	2.376	55325494700	39.4	663.7	73	744	227.4	892	5127.74
12.5	12.2121	0.867955	-1.0402	-0.408809	0.450736	0.0788278	0.0779729	-0.038158	0.163881	528	631	3793.37	612	8.4	306.6	19	575	875	0.157493	3323	123.215	29875307600	16359000	2.355	42916703300	38.8	663.7	43	743	227.8	890	5147.12
12.5	12.1384	0.944764	-1.19763	-0.111971	0.324291	-0.156741	-0.109026	0.0274514	-0.0322366	526	628	3840.35	609	8.31	308.2	12	574	1109	0.157493	3288	123.826	35680482300	16108000	2.307	50301668200	40	662.6	112	743	224.65	889	5095.3
12.5	12.0867	1.04208	-1.27912	0.396989	0.0539746	-0.0187697	0.0376265	-0.0238267	-0.227034	526	622	3833.24	605	8.44	309.8	13	574	939	0.157493	3258	123.829	28651960300	35179000	2.33	42974657600	39.8801	657.3	77	744	227.15	887	5083.24
12.5	12.0614	1.16368	-1.2711	0.942655	-0.34106	0.0372575	0.00574622	-0.0445176	-0.236869	524	599	3833.65	603	8.44	303	14	572	1042	0.157493	3262	123.665	23223429600	20064000	2.274	36097265100	39.5	657.3	54	743	227.2	887	5067.02
12.5	11.9839	1.22837	-1.26303	1.18373	-0.830518	-0.0361873	-0.00961067	0.204517	-0.0654539	523	579	3795.32	601	8.37	299.8	15	570	1030	0.157493	3255	123.61	21753764700	22054000	2.292	36171760000	38.1	657.3	102	742	226.35	886	5005.08
12.5	11.917	1.3005	-1.17083	1.08548	-0.877334	0.364643	0.179865	-0.371167	0.520077	522	560	3746.24	600	8.39	300	14	570	890	0.157493	3250	123.593	20348989100	13030000	2.383	34587093300	36.8	657.3	75	740	225.3	885	4927.88
12.5	11.8602	1.38037	-0.985456	0.633857	-0.246477	-0.328976	-0.543189	0.465019	0.613259	520	550	3764.13	597	8.53	300.2	15	568	998	0.157493	3340	123.728	16169090100	17021000	2.332	27618705700	35.9	657.3	102	740	228.75	885	4984.62
12.5	11.8079	1.46209	-0.71486	-0.0933774	0.756391	-0.556393	0.792343	-0.456041	-0.40976	518	537	3758.39	596	8.61	300.2	14	568	929	0.157493	3280	123.888	24853307100	21451000	2.371	38357546800	35.9	657.3	53	740	224.5	884	4986.02
12.5	11.7662	1.55187	-0.360069	-0.902202	1.45786	0.95435	-0.577769	0.315296	-1.21204	517	519	3715.58	593	8.58	296.4	14	567	1047	0.157493	3286	123.607	18568949500	18544000	2.333	29758073400	35.4	654.2	46	739	223.1	885	5075.2
12.5	11.7285	1.6424	0.0544498	-1.57087	1.22614	0.235576	-0.215778	-0.0537864	-0.264816	516	504	3774.97	592	8.63	287.6	13	564	986	0.157493	3288	123.542	15463198900	15122000	2.264	24791557600	36.2	654.2	68	738	224.4	884	5073.64
12.5	11.6877	1.72592	0.498493	-1.88885	0.0229951	-1.49892	1.22195	-0.312173	1.43018	513	498	3774.38	591	8.51	287.4	14	563	1085	0.157493	3296	123.435	18695168900	19603000	2.141	31080197200	35.6	654.2	79	738	225.9	883	5104.92
12.5	11.6447	1.80326	0.949847	-1.70535	-1.4277	0.571008	-1.74536	0.764817	1.26968	513	516	3753.34	591	8.56	287.4	12	562	1036	0.157493	3220	123.643	17562681200	25533000	2.205	31599747400	35.2	654.2	59	738	222.95	883	5102.48
12.5	11.6111	1.88594	1.39728	-0.986643	-2.0718	1.63291	1.25592	-1.26883	-0.961247	511	528	3753.89	586	8.65	283.2	7	563	1144	0.157493	3223	123.507	14338328300	24642000	2.189	24881052400	36.5	654.2	35	738	223.1	883	5102.81
12.5	11.5795	1.96618	1.80535	0.107688	-1.33334	-1.67163	0.161733	1.76495	-2.17432	510	546	3781.61	584	8.62	289.4	3	563	975	0.157493	3248	123.337	15194494100	18398000	2.195	27302485700	36.9	654.2	46	738	224.95	885	5116.14
12.5	11.5826	2.07705	2.18356	1.33407	0.489592	-1.06056	-1.76443	-2.19969	-0.160914	509	562	3759.43	585	8.58	294.2	0	563	885	0.157493	3258	123.474	17352546800	23923000	2.43313	30676158200	36.7	654.2	69	738	223.55	887	16325.7
30.3	11.617	2.21248	2.48381	2.27969	2.13227	2.42371	2.37481	2.39378	2.33935	508	581	3556.99	585	8.58	294.2	3	564	863	0.157493	3229	123.381	20893935800	13338000	2.227	35428752500	35.8	654.2	85	737	222.95	888	5127.52
18.3	11.522	2.20539	2.47876	2.37573	2.13322	-0.159607	-1.46908	-2.21894	1.28927	507	584	3566.41	585	8.58	292.8	10	563	1238	0.157493	3202	123.527	17320116300	28411000	2.23	30419790300	35.6	654.2	179	738	219.15	888	5108.67
16.5	11.4084	2.16976	2.29984	1.77444	0.76518	-2.01599	-0.0917019	1.8541	-1.40013	505	598	3591.7	587	8.56	294.6	10	561	1168	0.156343	3241	123.406	13653655400	19545000	2.222	25239075500	35.7	648.9	88	738	224.15	890	5156.31
14.6	11.3027	2.13466	2.00388	0.754682	-0.879586	1.06804	1.2648	-1.39406	-1.79522	504	590	3721.95	588	8.48	297.4	6	560	1133	0.156343	3236	123.306	21353886500	36130000	2.175	30149148000	35.3	645.2	107	738	222.9	891	5123.22
13.4	11.1981	2.0942	1.60806	-0.3718	-1.75056	1.1022	-1.50368	0.884028	0.227032	502	574	3749.3	588	8.59	290	3	560	731	0.156343	3206	123.623	19776212600	43821000	2.194	28111125500	34	642.7	96	738	220	891	5037.53
12.1	11.0925	2.04711	1.13806	-1.28958	-1.43095	-1.34951	0.912414	-0.377228	1.55746	501	563	3677.59	588	8.52	287.6	4	560	819	0.156343	3235	122.531	15119952200	75430000	2.183	25173641100	34.8	641.7	79	736	221.95	891	5142.27
10.9	10.9871	1.99506	0.625446	-1.7683	-0.312017	-0.175305	-0.0578832	-0.0800558	0.622721	499	551	3687.61	588	8.41	291.6	7	560	957	0.156343	3320	122.712	11388315000	56778000	2.072	20830257900	33.9	626.33	108	736	227.55	892	5101.81
12	10.8756	1.93258	0.0957905	-1.72881	0.773897	1.05373	-0.486185	0.453631	-0.859516	499	551	3623.02	586	8.41	289	10	559	1131	0.156343	3281	122.572	12578108300	50546000	2.077	22436731000	32.2	632.321	78	733	225.3	892	5098.24
10.82	10.7684	1.87105	-0.404861	-1.21752	1.19896	-0.397593	0.54401	-0.703672	-0.869446	496	546	3635.94	586	8.4	290.4	12	558	896	0.156343	3278	122.226	11332542200	34976000	2.065	19569884500	32.3	641.7	101	733	226.3	891	5022.86
11.8	10.6821	1.82836	-0.827365	-0.405442	0.86881	-0.46141	-0.351296	0.788605	0.140696	495	534	3623.08	585	8.36	292.4	9	557	1124	0.156343	3274	121.652	12021562500	77138000	2.003	20042751700	32.1	628.181	74	732	225.7	890	5045.17
11.8	10.5891	1.77661	-1.18319	0.394746	0.0844243	0.408607	0.185378	-0.725216	0.504547	493	508	3711.32	580	8.07	296.6	5	553	1181	0.156343	3260	121.442	15176911900	64905000	1.902	21537462000	29.6	636.7	196	725	226.95	889	4952.23
11.8	10.5135	1.74072	-1.42832	0.976777	-0.55508	0.0228477	-0.144353	0.555257	0.218361	493	484	3694.39	579	8.19	296.2	3	550	1012	0.156343	3241	121.18	12648171000	14553000	1.808	20047134100	29.2	629.3	266	725	224.85	890	4995.36
10.6	10.4627	1.72825	-1.55041	1.18786	-0.723494	-0.168379	0.0542187	-0.382106	0.0350086	493	471	3685.44	578	8.13	298.6	0	548	960	0.156343	3252	121.451	11134272300	13855000	1.825	19348231000	29.3	636.743	92	725	225.25	890	5071.13
10.6	10.3659	1.66602	-1.63805	0.894762	-0.595086	0.06956	0.174498	0.269222	-0.188222	493	471	3755.89	577	8.07	298	1	548	1019	0.156343	3269	121.575	17792407500	18139000	1.735	28385647600	28.3	629.3	58	723	225.85	889	5002.55
10	10.2746	1.6076	-1.62982	0.33795	-0.209749	0.0971074	-0.327743	-0.175029	-0.317002	493	477	3767.91	577	8.06	301	4	548	962	0.156343	3254	121.809	17346598000	13427000	1.765	27370790400	28.4	629.3	90	723	224.2	889	4923.08
10.5	10.2099	1.57543	-1.5026	-0.198974	0.27703	-0.122511	0.223005	0.0651647	-0.116468	497	478	3865.97	576	8.19	311.6	8	547	1073	0.156343	3308	121.57	21743527500	7442000	1.936	29984928000	27.4	624.806	179	723	227.25	889	4968.92
10.7	10.1605	1.558	-1.28597	-0.534567	0.58073	-0.119231	0.0246049	0.0136547	0.25213	501	474	3876.73	577	8.25	313.8	10	545	1077	0.156343	3314	121.37	18030366100	7270000	1.913	26117876300	27.9	629.3	119	722	228.75	890	5001.11
10.9	10.1082	1.53599	-1.02676	-0.603801	0.507791	0.175092	-0.25724	-0.0578815	0.342823	503	475	3866.38	577	8.22	311.8	8	546	949	0.156343	3305	121.37	20701714700	4890000	1.996	29820180100	27.8	627	238	722	227.7	890	5045.93
10.9	10.0477	1.5035	-0.757689	-0.429663	0.12811	0.133105	0.334762	0.0718631	0.00193151	504	478	3829.4	578	8.19	311	6	546	977	0.156343	3319	121.056	14718139700	3410000	2.042	22778522500	29	627	77	722	227.95	890	5048.49
10	9.96819	1.44911	-0.513318	-0.120711	-0.294912	-0.250132	-0.175638	-0.0330328	-0.374535	504	713.008	3838.2	579	9.25159	301.4	5	545	972	0.156343	3329	120.969	11962401300	31407826	2.4241	19845111100	37.1203	627	229	722	228.35	889	16453.5
10	9.88649	1.39068	-0.287937	0.221673	-0.435672	-0.031511	-0.0780512	-0.0314957	-0.218298	507	571.055	3727.63	581	8.31	303	4	545	979	0.156343	3304	120.914	15398844000	1490000	2.238	26998327800	28.6	624.5	53	722	227.65	889	5040.98
11.8	9.80588	1.33206	-0.0880154	0.471164	-0.225651	0.281119	0.236419	0.0985258	0.271019	509	571.055	3761.87	582	8.27	309	5	545	1029	0.156343	3313	120.909	10188555500	4380000	2.372	18255192300	28.1	626.275	83	722	228.3	889	5107.94
11.8	9.71443	1.26157	0.0654975	0.515746	0.110692	-0.107765	-0.200899	-0.145731	0.366571	512	571.055	3765.18	583	8.21	307.4	5	545	988	0.156343	3309	121.035	10562995500	3595000	2.27	18788960900	28.5	624.5	122	722	228.15	890	5065.85
11.8	9.62635	1.19456	0.188417	0.361005	0.327363	-0.193086	0.055511	0.176028	-0.0336506	513	571.055	3731	583	8.22	305.2	3	545	553	0.156343	3290	120.989	10187355600	1111000	2.35	17696365900	27.9	624.5	175	722	226.05	891	5007.41
10.6	9.54649	1.13695	0.289193	0.0721689	0.276033	0.180312	0.0526975	-0.193785	-0.375701	520	473	3469.07	584	8.04	304.4	8	544	822	0.153998	3305	120.502	11537067400	7892000	2.286	18441842300	28.5	626.8	163	722	228.2	891	4903.09
10.9	9.48135	1.09601	0.377727	-0.243466	0.00900011	0.0541527	-0.0653055	0.180286	-0.221937	524	468	3478.78	586	7.99	308.8	7	541	1063	0.153998	3313	120.876	16211698400	16306000	2.336	26688208300	28.4	626.8	53	723	230.3	892	4891.43
10.5	9.42668	1.06781	0.450071	-0.490156	-0.285144	-0.201968	-0.0214421	-0.148631	0.182166	525	467	3539.81	588	7.74	307.4	5	538	752	0.153998	3314	120.794	14596614400	20168000	2.285	23888667000	27.1	626.6	64	723	231.4	892	4835.77
10.5	9.39263	1.06275	0.516674	-0.581581	-0.382363	0.0707681	0.0876774	0.0821758	0.325093	526	445	3294.38	587	7.54	307.6	4	537	975	0.153998	3357	120.078	4410264100	31612000	2.398	7056912300	24.3	625	100	722	236.6	893	4689.43
10.5	9.36272	1.06362	0.553908	-0.524468	-0.24922	0.0809367	-0.0890393	-0.00946616	0.00273581	528	429	3361.56	586	7.41	307.8	3	537	802	0.153998	3356	119.909	18595945100	21302000	2.477	28644082200	26	624.6	89	720	236.8	893	4643.63
10.5	9.33528	1.06823	0.556038	-0.346597	0.0248712	-0.0957144	0.0187439	-0.0523119	-0.314177	530	415	3192.45	584	7.12	308.8	3	537	880	0.153998	3349	120.237	17463838700	24213000	2.364	27164369100	24.7	624.4	63	719	237.45	894	4637.99
11.3	9.31324	1.07923	0.52521	-0.0956634	0.279681	0.0492047	0.0779323	0.0857686	-0.170515	530	402	3215.71	583	7.1	309.8	1	535	851	0.153998	3288	120.439	12822579600	34453000	2.262	20765962200	23.1	623.4	58	718	234.6	895	4685.92
11.3	9.28837	1.08784	0.45257	0.151221	0.352037	8.46431e-05	-0.145243	-0.084538	0.194424	529	394	3155.88	581	7.24	297.6	1	535	817	0.153998	3274	120.637	12066649400	28181000	2.277	19428210600	23.1	622.3	158	717	232.25	896	4526.06
11.3	9.26718	1.10043	0.349624	0.347452	0.221084	-0.079211	0.14822	0.0514822	0.282569	527	383	3221.57	581	7.08	296.8	3	532	647	0.153998	3312	120.329	13453767100	22372000	2.139	21290564400	21.9	621.5	213	717	234.05	896	4615
10.2	9.24824	1.11526	0.22037	0.451399	-0.0315903	0.110362	-0.0884839	0.000764103	-0.024968	526	373	3118.73	580	6.67	294.6	3	530	689	0.153998	3294	120.439	12460177900	30253000	2.092	19872169700	22	621	188	717	232.6	896	4488.42
10.2	9.22541	1.12569	0.0648031	0.43884	-0.267792	0.01276	-0.0162756	-0.0621255	-0.303373	528	369	3130.73	577	6.71	306	-1	528	918	0.153998	3301	120.768	10112838600	19410000	2.124	16469969400	20.5	620.2	175	718	233.5	897	16481.1
10.2	9.20145	1.13438	-0.103829	0.330022	-0.340299	-0.163995	0.140252	0.130685	-0.140334	530	363	3223.13	577	6.81	311.2	0	528	1047	0.153998	3317	120.729	12765389300	20374000	2.09	20527970300	21.1	620.2	110	718	233.2	898	4476.95
10.2	9.17883	1.14378	-0.270673	0.167005	-0.19793	0.110013	-0.222098	-0.1969	0.240197	530	358	3174.38	577	6.31	311.2	2	525	888	0.153998	3315	120.479	13065050400	38691000	2.135	21650547400	20.1	620.2	44	717	233.8	898	4471.69
10.2	9.16035	1.15654	-0.421382	-0.00549125	0.0707328	0.127803	0.192237	0.242577	0.27094	529	355	3081.35	578	6.17	315.6	2	521	820	0.153998	3331	120.989	11118973300	48033000	2.143	19167566800	20	619.8	40	717	236.25	898	4472.06
9.3	9.13188	1.15807	-0.561693	-0.171734	0.273792	-0.239504	-0.0444304	-0.253181	-0.127493	528	354	3113.46	578	6.32	327.4	-3	520	880	0.153998	3323	120.854	8995108700	22796000	2.13	15981073400	22.8	619.1	53	717	235.2	898	4591.18
9	9.11084	1.1662	-0.659828	-0.273725	0.325326	0.04932	-0.123889	0.23403	-0.305765	528	354	3128.89	578	5.87	326.2	-3	520	994	0.153998	3323	120.678	8154006100	35195000	2.145	15303905700	23.4	619.1	65	717	235.8	899	4518.49
9.2	9.09075	1.17429	-0.714478	-0.308335	0.185141	0.22405	0.186965	-0.202094	-0.0219096	528	345	2940.51	579	6.07	326.4	2	520	864	0.153998	3360	120.924	12693392100	24241000	2.18	21083605400	21.7	619.4	104	718	238.9	899	4567.67
9.2	9.07145	1.18209	-0.720482	-0.282873	-0.0706034	-0.226273	-0.105746	0.167651	0.269463	529	337	2930.35	580	5.9	324.2	5	521	820	0.153998	3365	120.651	13222936600	22572000	2.183	21572204600	23.3	619.4	104	718	239.35	899	4468.17
9.2	9.05619	1.19285	-0.671346	-0.208983	-0.287558	-0.0847231	-0.050875	-0.139013	0.145175	529	325	2853.76	581	6.06	320.6	5	522	789	0.153998	3352	120.579	9922275600	29796000	2.226	17112028000	25	618.7	82	717	238.8	899	4506.68
9.2	9.04513	1.20658	-0.568516	-0.110286	-0.341156	0.30677	0.148192	0.112671	-0.191284	530	317	2946.09	582	6.04	324.2	4	521	917	0.153998	3333	120.513	11330425900	37150000	2.305	18667310600	26.5	618	46	717	238.3	899	4613.95
9.2	9.03377	1.21853	-0.422538	-0.0153558	-0.206175	-0.122357	-0.111195	-0.0905335	-0.236323	529	314	2901.05	583	5.68	323.8	-1	520	663	0.152634	3343	120.983	8679534200	19930000	2.139	15638374400	26.3	618	63	716	239.9	900	4620.37
10	9.03078	1.23738	-0.231725	0.0743581	0.0587496	-0.249382	-0.026622	0.0721629	0.0854731	529	310	2961.33	584	5.81	324.4	0	518	543	0.152634	3338	120.951	8860196300	29140000	2.04	15807821100	25	618	115	716	240.55	901	4516.95
11	9.03355	1.2601	-0.0121693	0.141879	0.289031	0.272057	0.126781	-0.0749214	0.252699	529	303	2948.64	584	5.61	325	2	518	591	0.152634	3341	121.14	7738900000	18411000	2.043	14839721700	24.4	618	75	715	241.45	901	4504.24
11	9.03149	1.27528	0.207394	0.16245	0.322259	0.0819307	-0.105955	0.0988957	-0.00920878	529	298	2984.76	585	5.6	327.2	3	518	534	0.152634	3388	120.158	9177972400	19247000	1.979	17038201800	26.6	618	80	716	243.95	902	4509.56
11	9.02741	1.28551	0.415254	0.148371	0.156123	-0.294674	0.000745103	-0.127101	-0.230297	530	297	2963.79	585	5.54	323.2	1	516	486	0.152634	3389	120.167	7685080800	17470000	2.063	14118628400	26.5689	618	178	716	245.9	902	4363.14
11	9.0298	1.29917	0.607019	0.126659	-0.0799784	0.0955975	0.0949043	0.14404	-0.0315866	531	295	2946.71	585	4.79	322.6	0	515	608	0.152634	3470	121.128	7291943400	13599000	2.23078	12926393200	25.9	618.1	45	715	256.15	903	16287.9
11	9.02475	1.30164	0.752455	0.0858966	-0.266418	0.184236	-0.118502	-0.145131	0.19483	531	301	3037.04	588	4.67	324	2	514	984	0.152634	3463	121.057	11257964300	21944000	1.93	19596161400	27.8	618.1	54	715	253.1	903	4435.96
11	9.0199	1.30044	0.849706	0.0458128	-0.280843	-0.159461	0.0789041	0.137356	0.0780064	532	307	3063.32	588	5.07	313.2	6	513	906	0.152634	3466	121.148	12829160700	27858000	1.947	21690992500	24.7	618.1	79	715	255.05	903	4534.06
11	9.01077	1.29085	0.886935	0.00646938	-0.123564	-0.0558707	-0.0132559	-0.120363	-0.173151	534	313	3053.7	588	5.24	318.2	6	514	1010	0.152634	3455	121.207	12440146400	30013000	1.851	21920387300	27.2	618.1	93	716	254.85	903	4487.54
11	9.00521	1.28075	0.870192	-0.0195692	0.118215	0.151418	-0.0286133	0.0982369	-0.106075	534	315	3051.59	589	5.15	323.4	5	514	972	0.152634	3472	121.234	8733801200	21594000	1.807	16339141300	26.6	618.4	103	716	258	902	4504.43
11	8.99914	1.26574	0.794339	-0.0448118	0.280375	-0.069276	0.0168075	-0.0813897	0.151327	537	316	3118.87	591	5.4	332.2	5	513	811	0.152634	3446	121.417	14094696800	34083000	1.83	23217604200	26.2	618.3	63	716	256.2	902	4570.61
11	8.98846	1.24133	0.657226	-0.0822465	0.250012	-0.0626895	0.0223965	0.0763349	0.137819	543	318	3089.36	593	4.89	329.8	4	513	926	0.152634	3444	121.435	11256739100	28872000	1.785	19974066300	26.5	618.4	70	718	256.3	901	4503.58
9.9	8.97124	1.20541	0.464494	-0.128063	0.0559738	0.143259	-0.0194595	-0.0742192	-0.124442	544	322	3109.55	593	4.85	334.2	2	512	998	0.152634	3441	121.689	11178265000	19358000	1.778	21341038400	25.3	618.4	50	718	258.45	900	4542.61
9.69	8.95401	1.16471	0.236518	-0.152789	-0.14725	-0.0587088	-0.0338848	0.0802388	-0.157845	544	325	2918.75	594	5.06	328.8	5	512	819	0.152634	3433	121.795	15782975200	20348000	1.705	27028441600	26.1	619	62	718	261.5	899	4582.2
9.4	8.93785	1.12039	-0.0104567	-0.136287	-0.224614	-0.139039	0.0923864	-0.098488	0.1049	546	327	2948.03	594	4.98	337.8	8	511	854	0.152634	3408	121.608	10694972900	17519000	1.787	19111047200	27.6	619	95	716	261.85	898	4590.47
9.8	8.91808	1.06758	-0.266238	-0.0788414	-0.153235	0.178446	-0.102028	0.126711	0.190573	546	329	2877.47	594	4.99	341.4	2	511	925	0.152634	3312	121.844	12934102000	10213000	1.705	20741070900	27.3	619.2	70	717	259.4	897	4557.95
9.8	8.89466	1.00628	-0.513749	0.0153797	0.00181588	0.0663918	0.046965	-0.15226	-0.0672206	549	332	2930.69	598	4.99	339.2	6	511	941	0.152784	3346	121.816	11604591800	13762000	1.737	18720744300	28.1	619.2	53	717	263.05	896	4689.6
9.1	8.87246	0.941645	-0.729711	0.136594	0.142102	-0.255879	0.0597845	0.170835	-0.224809	553	335	3051.33	601	4.95	343	10	513	1091	0.152784	3330	121.811	17597234700	21322000	1.667	27096178300	27.9	618.39	90	719	259.85	895	4703.42
9.1	8.85184	0.874097	-0.89838	0.251913	0.179451	0.0572777	-0.167075	-0.181738	0.00341394	558	342	3058.42	604	4.88	343.6	13	514	880	0.152784	3347	121.758	17310574400	17716000	1.632	28747821000	27.7	620.2	101	720	262.05	895	4707.42
9	8.82859	0.799314	-1.01299	0.312926	0.0889365	0.260311	0.192375	0.177053	0.242669	563	349	3093.89	610	4.92	349.4	15	514	896	0.152784	3426	121.771	21917253400	17345000	1.67	31249516900	28.1	620.3	53	720	265.6	896	4717.02
8.5	8.79456	0.709102	-1.07301	0.280875	-0.0625859	-0.18756	-0.0791214	-0.137945	0.0846804	593	354	3104.84	619	5.09	361.4	7	516	746	0.152784	3481	121.633	13246203700	16766000	1.709	21746683600	30.1	623.1	97	726	265.65	897	4708.25
8.5	8.76891	0.623512	-1.04743	0.186174	-0.11843	-0.149897	-0.096275	0.0715226	-0.182871	628	366	3107.67	624	5.01	360	5	519	776	0.152784	3450	121.453	13623574200	32600000	1.723	23348266100	31.5	627.2	46	733	266.7	898	4648.82
8.5	8.75022	0.541323	-0.936062	0.0409651	-0.0562972	0.217106	0.183436	-0.00505598	-0.173344	636	376	3071.91	626	5.07	349.8	4	519	752	0.152784	3396	121.423	11146624500	16916000	1.759	18335538300	31.1	627.8	49	736	264.05	897	4674.38
8.5	8.72874	0.452544	-0.755986	-0.145472	0.0214543	0.0159325	-0.127694	-0.0536372	0.053389	635	384	3013.15	627	4.9	345.4	1	521	883	0.152784	3391	121.43	7607219700	27577000	1.807	13897946100	31.9	630.4	45	736	261.9	898	4662.16
8.3	8.70967	0.362531	-0.5111	-0.323664	0.0385052	-0.14919	-0.0102903	0.102584	0.195611	638	388	3018.28	631	4.98	359	4	521	876	0.152784	3434	121.132	7333356400	10937000	1.806	12724755400	32	631.4	83	736	265.75	898	4748.47
8.3	8.69108	0.269387	-0.217736	-0.446844	-0.0213628	0.0419496	0.113299	-0.142164	0.0751295	632	393	3065.69	632	4.85	358	5	521	973	0.152784	3433	121.103	11710865500	8308000	1.823	19481603000	31.4	632.6	89	735	262.5	898	4750.28
8.3	8.67439	0.174602	0.107861	-0.470739	-0.0878844	0.0590683	-0.103513	0.170251	-0.13502	626	396	3074.78	631	4.85	357.8	8	522	913	0.152784	3395	120.914	9831194100	12059000	1.846	16338666700	29.9	632.6	59	735	257.85	899	4728.67
8.3	8.65967	0.0782727	0.445158	-0.37435	-0.076165	-0.0271862	-0.0083205	-0.188257	-0.164022	618	393	3090.03	633	4.95	360.8	11	522	970	0.152784	3404	121.039	12473644800	9618000	1.869	18649253500	30.1	637.7	67	735	259.45	898	4763.97
9.1	8.6487	-0.0179085	0.773154	-0.168075	0.0312974	-0.00558564	0.118481	0.189455	0.0117745	617	392	3124.2	635	4.99	361	13	522	807	0.152784	3438	120.21	12166177700	22846000	1.935	20029021300	32.2	637.7	68	735	263.3	898	4774.98
9.8	8.63202	-0.123837	1.05715	0.0889572	0.140996	-0.0499921	-0.134617	-0.175103	0.148026	623	395	3171.96	639	4.93	360.2	11	525	968	0.152784	3521	120.342	19730256400	12178000	1.893	31333273500	32.6	638.5	118	736	263.35	900	4795.65
9.8	8.61242	-0.236823	1.2793	0.339845	0.163057	0.0466924	0.0474053	0.155917	0.112189	630	398	3249.44	642	4.86	349.6	10	525	1050	0.152784	3470	120.358	23326946400	8808000	1.814	35240043800	31.9	639.3	72	733	259.7	900	4808.87
9.8	8.58238	-0.364605	1.41422	0.513605	0.0527358	0.100845	0.0855657	-0.132986	-0.0462276	634	398	3225.79	648	4.81	351.4	8	528	860	0.152784	3516	120.369	16102089700	18622000	1.863	27037732200	32.4	639.3	58	733	261.4	901	4821.66
9.8	8.53956	-0.509341	1.4501	0.569664	-0.112027	-0.114055	-0.137974	0.132775	-0.131327	634	401	3236.09	649	4.79	358.8	7	528	902	0.152784	3469	120.511	12567928600	13720000	1.789	21697746200	32.4	639.6	66	733	258.35	902	4768.86
9.8	8.49776	-0.656307	1.40232	0.522187	-0.168691	-0.0627544	0.0889584	-0.149232	-0.0179252	634	406	3181.85	650	4.84	352	6	527	996	0.152784	3409	120.616	13313112200	9987000	1.81	23700640300	31.4	639.4	55	733	255.1	903	4773.51
9.8	8.45556	-0.806484	1.27275	0.377821	-0.0712016	0.152338	0.000452232	0.170164	0.0963749	633	690.223	3197.82	650	5.41707	357	5	527	1116	0.152784	3410	120.546	9739533000	31407826	2.50748	17507434400	38.2227	641.4	72	730	256.1	904	16302.6
8.8	8.4048	-0.967763	1.05984	0.147854	0.0876971	-0.00379451	-0.0547665	-0.18225	0.0408791	635	501.878	3169.73	653	4.84	349.2	11	526	941	0.152784	3406	120.443	10344193300	3.4074e+07	1.852	20202124100	31.6	634.764	117	730	255.05	905	4766.79
7.9	8.35428	-1.1305	0.787902	-0.111488	0.196548	-0.127518	0.0654695	0.189915	-0.029335	637	409	3135.41	653	4.77	357.2	14	524	808	0.152784	3393	120.58	9729474700	21200000	1.892	18296534500	30.8	642.3	95	730	255.75	906	4846.62
7.1	8.30315	-1.29487	0.473848	-0.350142	0.161124	0.0434741	-0.05512	-0.193716	-0.0119216	636	414	3216.28	653	4.95	357.6	12	523	979	0.152784	3424	120.196	11780251200	13272000	1.991	21037145100	30.8	642.3	98	729	258.6	906	4869.29
6.7	8.253	-1.45856	0.13936	-0.518559	-0.00618846	0.0933862	0.0471146	0.191979	0.00290574	635	429	3218.09	653	5.2	357.8	11	523	873	0.152784	3406	120.391	12155207400	20479000	1.963	22041344500	30	644	87	730	256.15	906	4869.85
6	8.2029	-1.62177	-0.195308	-0.581197	-0.190804	-0.0588159	-0.0413949	-0.180319	-0.0418825	638	450	3221.89	653	5.16	358.2	13	522	969	0.15477	3421	120.328	11812213900	21829000	1.951	20654586600	30.5	646.8	113	729	257.2	907	4914.54
5.4	8.16383	-1.77251	-0.496586	-0.506453	-0.237747	-0.0577062	0.0219301	0.152642	-0.0219736	641	487	3264.49	657	5.23	357	13	522	861	0.15477	3370	120.316	14604777200	17760000	1.942	25673034400	28.1	651.4	60	728	256.05	908	4843.93
5.1	8.13372	-1.91235	-0.750323	-0.317015	-0.11862	0.016824	-0.00663132	-0.126949	0.0524556	644	500	3257.53	658	5.3	354.4	13	521	936	0.15477	3371	120.309	12019630500	12901000	1.903	23226205100	29.3	651.8	68	725	256.75	907	4920.72
4.97	8.11059	-2.04306	-0.947683	-0.0666418	0.0681636	0.0489315	-0.026345	0.0969905	0.0390371	645	517	3209.29	658	5.27	362.6	13	520	914	0.15477	3377	120.395	11240946700	9864000	2.018	22091950600	30.7	653.1	89	725	256.45	907	4848.37
5	8.09305	-2.16592	-1.08379	0.178684	0.180706	0.0145431	0.0642048	-0.0712422	-0.0706402	647	539	3185.73	662	5.41	363.4	14	520	923	0.15477	3380	120.371	10100562500	10238000	1.991	18790463300	31.2	661.4	79	725	258	906	4850.69
5	8.07859	-2.28341	-1.15922	0.357156	0.138912	-0.0939652	-0.0930685	0.0465236	-0.0966459	650	555	3230.1	663	5.57	362.8	15	520	923	0.15477	3418	120.258	12521270900	18599000	1.931	22001832400	33.2	662.6	59	725	260.55	906	4833.4
4.7	8.06876	-2.3939	-1.17357	0.434139	-0.0101624	-0.00945001	0.082422	-0.0260649	0.0474822	665	560	3218.45	663	5.58	369.2	15	522	1084	0.15477	3467	120.114	9286943700	13995000	2.017	18271866800	34.6	669.1	68	725	261.8	906	4872.09
4.2	8.05891	-2.50217	-1.13721	0.393824	-0.150959	0.139689	-0.0301937	0.00298359	0.1422	683	567	3261.38	662	5.53	375.2	15	523	885	0.15477	3483	120.285	19561386600	10122000	2.036	31000324600	35.3	672.9	117	727	260.4	908	4947.42
4.5	8.04535	-2.6119	-1.06085	0.255263	-0.170091	-0.0311175	-0.039715	0.0331224	0.0165108	690	597	3275.83	665	5.6	388.4	15	524	924	0.15477	3485	120.456	11315732700	19208000	1.959	20823783000	34.7	681.6	159	726	257.8	909	4945.89
4.5	8.03762	-2.7131	-0.940206	0.0817711	-0.0258959	-0.157009	0.108205	-0.0827702	-0.135927	691	635	3272.21	664	5.47	369.8	16	524	997	0.15477	3492	120.472	9980752900	15323000	1.91	18961305100	34.7	683.9	97	726	257.2	909	4938.22
4.3	8.03319	-2.80821	-0.787311	-0.0811665	0.162389	0.0741712	-0.160783	0.134947	-0.101133	695	659	3228.45	662	5.46	385.8	13	525	1030	0.15477	3484	120.51	9709006900	10563000	1.936	18330451200	32.4	691.9	81	725	257.35	911	4960.02
4.3	8.03208	-2.89722	-0.613554	-0.200585	0.225804	0.1563	0.151099	-0.191051	0.0697801	702	671	3238.3	664	5.56	384.4	15	525	740	0.15477	3646	120.367	8087144000	16335000	2.09	15653320000	34.5	695.8	80	725	259.85	913	4940.33
4.7	8.0245	-2.99019	-0.441766	-0.274171	0.0751809	-0.144915	-0.0584633	0.248571	0.129949	717	669	3181.03	665	5.54	396.2	16	525	918	0.15477	3679	120.366	16220785800	14685000	2.073	28314421900	34.2	720.3	59	726	260.65	916	4948.13
4.2	8.0169	-3.0803	-0.272974	-0.28388	-0.165704	-0.0916725	-0.0678457	-0.289055	0.040891	733	670	3160.6	661	5.74	404.8	16	525	862	0.15477	3811	120.52	10475265100	23210000	2.06	18940684900	36.6	723.6	117	732	264	921	4945.89
4.6	8.01352	-3.16294	-0.108992	-0.227708	-0.288603	0.188036	0.161121	0.297464	-0.0774286	751	688	3174.9	662	5.96	386	15	525	880	0.15477	3708	120.634	7707849200	26467000	2.138	13721166800	35.8	765.2	156	731	260.6	921	4906.23
4.6	8.00854	-3.24384	0.0375442	-0.132776	-0.184862	-0.00931917	-0.181966	-0.268234	-0.124463	754	690	3162.03	662	5.89	400.8	14	524	903	0.15477	3693	120.739	6751935100	18099000	2.071	12585624300	35.4	799.5	69	734	258.65	919	4895.79
5	8.01219	-3.31229	0.174241	-0.0096249	0.103061	-0.163398	0.127269	0.198966	-0.0227101	751	704	3179.16	662	6.61	390.6	14	525	1048	0.15477	3671	120.647	5902073400	52243000	2.043	11771160400	35.3	820.7	59	735	258.1	921	4888.31
5.4	8.01835	-3.37449	0.289632	0.100683	0.34213	0.0570274	-0.0456661	-0.106823	0.103235	746	715	3165.92	661	6.83	387.2	14	527	1073	0.15477	3774	120.59	6000414700	38828000	2.03	13086764000	37.1	821.9	80	736	261.3	921	4863.14
5.4	8.02598	-3.43153	0.378854	0.168877	0.321562	0.124442	-0.0342137	0.00157958	0.105054	737	710	3160.58	660	6.33	394.8	14	531	1021	0.15477	3757	120.44	6987066000	36894000	2.059	13866327400	37.6	829.3	120	736	262.25	920	4805.29
4.9	8.03192	-3.48663	0.436846	0.179349	0.0218278	-0.0813344	0.100544	0.106156	-0.0247125	741	703	3156.75	660	6.17	397.4	17	532	912	0.15477	3831	120.064	5802977600	67443000	2.141	10931062800	38.8	847.9	150	737	266.45	921	4775.36
4.4	8.03809	-3.53764	0.467615	0.144984	-0.337967	-0.0772285	-0.13494	-0.198309	-0.119794	740	682	3213.54	660	5.98	387.6	18	535	951	0.154825	3827	119.537	9816483500	24589000	2.081	16870364300	39.1	886.872	89	735	273.9	923	4763.22
4.5	8.05295	-3.5757	0.484402	0.0985012	-0.460842	0.0844396	0.124486	0.257538	-0.054432	738	652	3209.46	657	6.12	387.8	20	537	1052	0.154825	3745	120.022	9086240800	23466000	2.145	16540710600	38.9	877.038	125	735	270.65	925	4725.64
4.5	8.072	-3.60537	0.484592	0.0473388	-0.240402	0.0143082	-0.088567	-0.286895	0.0539848	733	642	3213.92	654	6.19	383.8	20	538	953	0.154825	3761	120.09	7473368100	18789000	2.081	14483138300	39.5	822.669	63	735	270.25	926	4717.09
5	8.0978	-3.62421	0.472569	-0.00137508	0.179611	-0.0581697	0.0191873	0.276509	0.0738478	726	631	3130.35	652	5.85	378.8	18	538	871	0.154825	3834	120.073	10868024000	22316000	2.093	20679649800	39.8	876.032	115	735	270.75	926	4736.15
4.75	8.11853	-3.64457	0.435747	-0.0661939	0.473894	-0.00368753	0.0646528	-0.230687	-0.00876764	705	616	3065.62	648	5.69	370.8	16	538	1045	0.154825	3828	120.248	9923047700	19811000	2.096	18037833000	41.2	801.721	65	734	270.05	928	4750.21
4.8	8.13761	-3.66303	0.381545	-0.133451	0.431348	0.0612727	-0.114746	0.167747	-0.0371845	693	594	3069.11	645	5.89	378	14	539	1043	0.154825	3768	120.269	6884993500	14768000	2.164	12082931000	39.8	829.729	59	734	267.6	928	4809.88
4.3	8.15652	-3.67798	0.317122	-0.182272	0.0814282	-0.000423947	0.109929	-0.0987394	0.0115468	691	579	3082.81	642	6.01	376.2	16	539	776	0.154825	3806	120.235	8179425800	21208000	2.167	13579546600	40.6	795.031	163	734	268.9	934	4760.69
4.3	8.17461	-3.68985	0.248285	-0.192223	-0.32824	-0.0699824	-0.0490353	0.0396987	0.0169806	690	579	3090.14	641	5.8	378.4	18	544	1045	0.154825	3822	120.004	7876572600	19656000	2.132	13633765500	43.4	942.8	133	735	268.1	936	4737.33
4.3	8.20547	-3.68448	0.197008	-0.131841	-0.487366	0.0254321	-0.0357505	-0.00562531	-0.0216486	685	600	3074.94	639	5.84	368.4	17	544	915	0.154825	3788	120.054	6262975500	14108000	2.093	11431971000	43.3	951.2	90	734	270.1	934	4717.68
4.6	8.2438	-3.66735	0.15926	-0.0250669	-0.310637	0.0248093	0.0626911	-0.0179217	-0.0577452	677	613	3095.31	639	6.1	371	15	544	865	0.154825	3834	120.071	5946185600	8705000	2.034	11465359200	44.3	955	96	733	272.05	934	4775.46
4.8	8.28771	-3.64067	0.131228	0.086885	0.0501172	-0.0351615	-0.0295819	0.0245006	-0.0204529	674	643	3086.02	639	6.04	388	16	544	854	0.154825	3817	119.952	6527812500	19380000	2.057	12336906400	44.7	957.5	95	732	270.1	935	4715.73
4.5	8.3321	-3.61002	0.103728	0.156	0.327297	0.0120135	-0.0288509	-0.0186132	0.0593969	676	642	3068.04	636	6.05	384.8	17	544	557	0.154825	3788	120.061	8271536900	20850000	2.008	14048782600	44.6	957.5	121	733	270.2	937	4739.12
5	8.37806	-3.57458	0.0746652	0.159795	0.349676	0.0229657	0.0603595	0.00558255	0.0781913	670	634	3062.5	634	5.98	393.6	19	544	809	0.154825	3700	120.215	6044416600	20133000	2.035	11159507100	43.5	969.5	110	733	265.95	937	4712.53
5	8.42483	-3.53538	0.0401592	0.0983417	0.137548	-0.0408181	-0.0344652	0.00830315	-0.0173822	664	625	3078.22	634	5.95	394	19	543	637	0.154825	3678	120.175	5608084200	12814000	2.046	10870089900	44.6	969.5	65	733	266.1	936	4769.56
5	8.47304	-3.49194	-0.00143859	-0.00222948	-0.129291	0.0125045	-0.0334579	-0.0172193	-0.111403	660	624	3087.22	630	5.72	392.6	20	543	917	0.154825	3650	120.132	5969721600	16944000	2.063	12047045500	43.5	971.4	114	733	265.45	936	4765.78
5.2	8.52549	-3.44162	-0.0487486	-0.0991878	-0.255784	0.0446277	0.0893427	0.0132617	-0.0541524	653	618	3063.56	625	5.78	385.4	19	543	1113	0.154825	3622	120.242	5873438500	13484000	1.977	11145244500	43.5	972.3	122	733	263.6	935	4861.06
4.7	8.58028	-3.38662	-0.10579	-0.159656	-0.184777	-0.0680327	-0.0938149	0.00155363	0.087246	650	605	3059.23	624	5.85	379.2	22	544	846	0.154825	3623	120.164	5665280300	21861000	1.97	10352726500	44.8	973.8	121	732	259.7	935	4894.89
5	8.63859	-3.32607	-0.172629	-0.161106	-0.00682078	-0.0100855	0.0305237	-0.0308045	0.11372	648	601	3064.21	624	6.01	396.2	20	546	867	0.154825	3665	119.849	6039298100	11646000	1.921	11476679700	45.6	974.8	133	735	260.7	937	4901.77
5	8.69485	-3.26608	-0.256461	-0.111926	0.114	0.0914047	0.0581574	0.0687128	-0.038912	643	606	3062.5	626	6.02	395.2	19	546	913	0.154825	3630	119.836	6046875000	17026000	2.168	10984582300	44.7	974.8	53	737	259.5	937	4933.51
5.2	8.74497	-3.21106	-0.35951	-0.0307328	0.0985353	-0.031564	-0.0984901	-0.0989701	-0.143136	640	722.311	3066.71	626	6.1	403.6	20	546	540	0.154825	3565	119.814	6309857900	2126000	2.51498	10631958900	44.4	972.2	78	736	256.45	940	16518.5
5.5	8.80187	-3.14785	-0.460872	0.0805204	0.0261602	-0.0665062	0.074404	0.118425	0.00221235	637	612	3169.56	625	6.08	403	20	547	847	0.154825	3586	119.66	13886311100	18673000	2.289	21526034100	44.6	972.2	90	736	258.95	942	4948.06
5.3	8.85953	-3.08274	-0.561283	0.179111	-0.0210413	0.029209	-0.0301833	-0.134898	0.143379	634	612	3160.55	625	5.95	405	18	548	795	0.151999	3590	119.446	11314848200	14392000	2.377	18838642100	44.93	966.5	78	735	259.35	941	4952.25
5.8	8.92107	-3.01274	-0.65084	0.232862	0.00379236	0.0588121	0.0036933	0.149077	0.0391005	630	606	3167.1	625	6.01	412.8	19	549	1028	0.151999	3593	119.217	8600342700	14841000	2.407	15971691600	45.1	961.2	69	735	259.65	944	4971.36
5.3	8.98377	-2.94087	-0.726284	0.212368	0.0532128	-0.0360538	-0.0102312	-0.16647	-0.15119	627	610	3189.33	626	5.93	413	19	549	717	0.151999	3601	119.154	10149178300	11996000	2.398	17202102300	45.3	958.2	67	740	258.65	947	4942.52
5.4	9.04659	-2.86847	-0.782545	0.112801	0.0468257	-0.0612283	0.0216668	0.187638	-0.101263	626	607	3178.79	627	6.19	407.4	20	550	912	0.151999	3667	118.419	7669375100	18687000	2.444	14199374200	43.4	953.7	64	740	264.4	949	4968.71
5.5	9.10791	-2.79729	-0.814388	-0.0414706	-0.0424923	0.0600119	0.00569217	-0.207006	0.141054	629	606	3177.05	627	6.1	410.8	21	549	928	0.151999	3677	118.397	6892831400	25069000	2.485	13298786700	43.6	949.8	58	740	264.85	951	4961.75
5.6	9.17599	-2.71888	-0.805153	-0.190104	-0.137972	0.0677103	-0.0703524	0.222004	0.197636	631	610	3163.99	625	6.09	409.6	21	549	928	0.151999	3712	118.302	7629177500	27583000	2.461	14304607100	44.4	948.8	50	741	266.55	952	4974.64
5.7	9.2511	-2.63305	-0.749967	-0.285256	-0.152063	-0.12257	0.110498	-0.241114	-0.0862111	632	609	3066.34	626	5.84	411.4	21	549	799	0.151999	3847	118.371	9297594700	9756000	2.581	16925543400	42.2	927.4	69	742	274.15	958	4848.44
6.1	9.33672	-2.53647	-0.64426	-0.294642	-0.0490339	-0.0473884	-0.0896023	0.25351	-0.303337	632	608	3075.98	625	5.84	406.6	24	548	926	0.151999	3848	118.316	6627945700	15439000	2.604	11975527400	41.3	919.1	131	743	273.35	957	4843.55
6.6	9.43398	-2.42851	-0.491365	-0.22119	0.103811	0.16463	-0.0246348	-0.273028	-0.0805842	631	604	3116.37	625	5.89	403.2	22	547	858	0.151999	3869	118.279	8739325700	14525000	2.593	16667106900	40.9	915.2	117	742	275.2	956	4834.93
7.3	9.53272	-2.32042	-0.313153	-0.11376	0.165348	-0.0459883	0.147274	0.282383	0.278229	630	598	3094.67	624	5.7	401	21	546	851	0.151999	3935	117.856	8297470300	21880000	2.581	17388276700	39.5	912.4	139	742	279.95	955	4844.91
7.3	9.62286	-2.22324	-0.131833	-0.0210621	0.0724874	-0.149832	-0.170866	-0.261349	0.248147	629	587	3110.36	625	5.66	409.6	23	545	816	0.151999	3836	117.712	8540298500	20533000	2.654	17147251700	38.9	909.7	128	743	273.2	953	4800.34
7.5	9.72064	-2.12082	0.0627389	0.0640788	-0.0625387	0.178294	0.0832571	0.209263	-0.10594	627	582	3112.67	625	5.84	412.8	24	544	816	0.151999	3841	117.314	6358714100	14434000	2.742	13657105100	40.9	908.1	43	744	273.75	955	4837.21
7.5	9.81537	-2.02458	0.248713	0.118591	-0.142204	0.0110338	0.037095	-0.136177	-0.340914	624	580	3106.32	628	5.54	425.4	25	544	778	0.151999	3850	117.211	8796534500	20104000	2.763	16435908900	40.9	903.8	110	744	273.2	956	4843.76
8.4	9.91465	-1.92726	0.425554	0.154376	-0.0907956	-0.203745	-0.095503	0.0533892	-0.113979	623	585	3133.96	630	5.67	424.8	25	544	664	0.151999	3809	117.394	6648711300	18345000	2.67	13059042400	41.8	900.6	63	744	269.6	955	4833.32
9.2	10.0167	-1.83122	0.581697	0.170636	0.0410027	0.133567	0.044149	0.0196931	0.278245	622	596	3117.32	631	5.63	429.2	26	543	803	0.151999	3811	117.19	6775173800	11125000	2.702	13613737500	41.1	896.5	119	744	269.75	956	4910.04
9.3	10.1133	-1.74575	0.697834	0.153822	0.121767	0.119326	0.0552402	-0.07499	0.281891	622	609	3077.16	632	4.95	428.8	20	543	720	0.151999	3901	117.049	10479220800	52359000	2.668	19084260900	39.8	887.4	68	743	282.25	956	4707.98
9.2	10.2008	-1.67502	0.764199	0.106618	0.0839089	-0.205023	-0.0791113	0.122374	-0.0953614	623	616	3120.54	634	4.76	430.8	26.219	541	797	0.151999	3925	116.953	8326725900	23407000	2.73	15669747200	39.5	885.7	73	743	284.65	955	4594.44
8.9	10.2868	-1.61144	0.789001	0.0573436	-0.0116129	0.0398649	0.00154107	-0.151023	-0.302746	627	627	3136.4	636	4.68	424	26.219	541	781	0.151999	3909	116.779	9202463700	19440000	2.914	17387104700	39.1	883.2	85	743	283.35	956	4691.87
9.8	10.3712	-1.55528	0.774338	0.0191509	-0.0716471	0.171415	0.117688	0.158008	-0.0865432	630	640	3151.39	638	4.51	429.6	26.3852	541	951	0.151999	4056	116.796	10372366800	34823000	2.862	19321558600	40.2	878.5	52	744	284.3	956	4779.25
9.8	10.4558	-1.5049	0.726193	-0.00321687	-0.0422447	-0.174528	-0.170792	-0.141863	0.21739	630	660	3153.92	640	4.46	429.4	26.9744	541	1021	0.151999	4064	116.822	7969261700	14529000	2.934	15446493000	40.9	873.6	110	750	283	957	4842.67
9.8	10.5415	-1.45971	0.650393	-0.0174671	0.0417107	-0.0512501	0.0847316	0.101381	0.198507	632	677	3154.2	644	4.61	419.6	26	541	784	0.150802	4230	116.659	7174628300	23686000	2.986	14124622700	39.7	867.2	58	752	287.15	960	4862.57
9.8	10.6209	-1.4275	0.543905	-0.0475267	0.0788052	0.221671	0.101734	-0.0416019	-0.0886097	637	688	3204.7	652	4.96	431.8	27	541	744	0.150802	4419	116.642	13331052900	21043000	2.70386	22201713200	40.3	866.6	93	754	292.15	960	16410.6
9.8	10.6915	-1.41075	0.412784	-0.0950707	0.0279163	-0.0749521	-0.23698	-0.0109314	-0.2059	640	692	3207.38	659	4.7	426.4	26	538	735	0.150802	4427	116.337	13022689500	17778000	2.767	23520445000	38.8	866	87	761	290.8	957	4822.9
9.8	10.7711	-1.39134	0.288448	-0.118481	-0.0362841	-0.163112	0.221544	0.0470876	0.0157257	641	694	3216.8	661	4.58	416.6	27	537	866	0.150802	4511	116.197	12489745800	15972000	2.798	21237092000	39.0175	866	47	764	296.7	954	4859.16
9.8	10.8495	-1.37938	0.168009	-0.121802	-0.0779262	0.121145	-0.0792357	-0.0747858	0.147824	642	699	3209.95	663	4.57	407.6	26	539	727	0.150802	4455	116.2	11859520200	18573000	2.756	22268166700	39	863.7	32	765	295.7	953	4876.81
9.8	10.93	-1.37186	0.0616406	-0.0964256	-0.0608671	0.103167	-0.0943486	0.0982904	0.00137247	644	703	3192.28	661	4.53	408.8	26	538	622	0.150802	4340	116.156	8973485500	14887000	2.817	16898685900	36.7	863.4	24	767	292.8	950	4956.76
9.8	11.0133	-1.36788	-0.0245293	-0.0430435	0.00472995	-0.139806	0.192617	-0.122952	-0.116869	648	704	3203.33	662	4.42	409.6	26	538	801	0.150802	4506	116.591	13852951100	17062000	2.712	22433822400	36.7	861.9	37	769	295	951	4988.64
9.8	11.0981	-1.36906	-0.0901095	0.0235162	0.0629238	-0.0625734	-0.177109	0.144146	0.00271156	649	711	3273.18	661	4.62	426.6	27	537	924	0.150802	4517	116.387	17253421700	20772000	2.737	25948629500	37.5	860.8	129	769	293.6	951	5022.82
9.8	11.1797	-1.38035	-0.140402	0.0799079	0.0604359	0.147441	0.0738136	-0.15883	0.119058	658	726	3282.87	661	4.78	429	27	537	1054	0.150802	4523	116.489	17519609000	20796000	2.746	25365938400	38.3	859.8	150	770	290.8	952	5005.73
9.8	11.2608	-1.39915	-0.173072	0.117611	0.00894799	0.0418293	0.0584419	0.170291	0.00863227	661	738	3276.76	661	4.77	427.2	26	537	790	0.150802	4491	116.402	10752579800	14676000	2.728	18019480400	37.2	861.1	88	770	288.85	953	5034.06
9.8	11.34	-1.42681	-0.191105	0.128745	-0.044447	-0.166921	-0.147768	-0.177214	-0.144095	662	745	3276.28	662	4.92	431.2	24	536	697	0.150802	4466	116.412	10266502600	21991000	2.756	17286639800	37.4	862	129	772	288.95	951	5029.59
9.8	11.4202	-1.46046	-0.193787	0.116662	-0.0478931	-0.00660375	0.155934	0.18034	-0.0431142	661	748	3262.02	662	4.84	428.4	26	536	870	0.150802	4395	116.432	11031251800	15413000	2.734	17749656200	38.3	868.8	81	774	288.15	948	5055.78
9.8	11.4997	-1.50168	-0.186622	0.0814627	-0.00264528	0.184933	-0.0930525	-0.182278	0.166618	657	746	3248.23	660	4.66	429.2	28	535	924	0.150802	4392	116.665	8888686100	12135000	2.72	15536146600	37.4	872	100	774	288.7	947	5036.37
9.8	11.5738	-1.55547	-0.179608	0.0225521	0.0421226	-0.0477919	-0.00213348	0.185361	0.10969	655	736	3237.61	659	4.68	429.6	29	535	845	0.150802	4358	117.217	7270125500	19005000	2.654	13824281500	37.4	873.6	140	783	287.55	944	5089.93
9.8	11.6427	-1.62141	-0.174842	-0.0423461	0.054377	-0.1697	0.10606	-0.17497	-0.145017	654	726	3252.52	659	4.64	435.8	30	535	975	0.150802	4273	117.156	8600482500	9853000	2.688	16376737000	38.2	875.2	161	789	284.6	943	5073.9
9.8	11.7168	-1.68844	-0.161233	-0.078073	0.0450447	0.118373	-0.169087	0.147367	-0.163972	657	718	3225.16	658	4.55	432.2	30	534	877	0.150802	4333	117.349	8602912800	12969000	2.783	16201018100	37	876.9	169	794	286.3	942	5100.16
9.8	11.7898	-1.76286	-0.148368	-0.0867841	0.00268521	0.10026	0.136011	-0.109791	0.0780867	656	709	3230.89	657	4.58	434.4	28	533	687	0.150802	4297	117.561	7020318500	7993000	2.731	14420658200	36.6	880.4	91	796	284.8	940	5097.63
9.8	11.8617	-1.84445	-0.138424	-0.0721971	-0.0530379	-0.146616	-0.00637217	0.0683939	0.199437	657	696	3269.59	658	4.5	431.6	29	532	861	0.150802	4332	117.35	8105108900	14978000	2.695	15669450600	35.6	884.9	168	798	285.2	937	5110.05
9.8	11.9322	-1.93324	-0.132515	-0.0422648	-0.0824736	-0.0179622	-0.145169	-0.0221439	0.0109407	660	679	3218.24	658	4.52	433.6	30	532	674	0.150802	4326	117.656	16018866500	18053000	2.68	28016091500	36.3	886.8	128	799	285	937	5139.81
9.8	12.0069	-2.02301	-0.124085	2.54951e-05	-0.049398	0.135232	0.223557	-0.0290527	-0.18911	665	665	3221.14	658	4.47	445	30	531	722	0.150802	4499	117.413	11277996400	27166000	2.857	19056495000	35.4	888.2	136	801	289.25	937	5154.98
9.8	12.0809	-2.11871	-0.119286	0.032916	0.0191733	-0.064542	-0.180204	0.0792434	-0.109497	668	656	3203.93	658	4.41	446.4	28	531	732	0.150802	4442	117.494	8804483700	13301000	2.856	15010153400	34.5	899.2	156	802	287.45	936	5162.13
9.8	12.1602	-2.2137	-0.111011	0.0535099	0.0846078	-0.0692451	0.033554	-0.12521	0.138876	669	650	3176.81	657	4.37	430.6	28	530	793	0.150351	4530	117.2	8700349700	6271000	2.774	14740776300	34.8	900.7	32	803	289.65	936	5184.2
9.8	12.2386	-2.31419	-0.106961	0.0453969	0.0842164	0.0793824	0.124858	0.156007	0.164262	671	645	3189.05	660	4.4	437.2	27	530	795	0.150351	4531	117.199	6216763900	8303000	2.737	11546890000	33.6	912.1	57	806	291.15	934	5137.73
9.8	12.3171	-2.4188	-0.105427	0.0142886	0.0164119	0.0136493	-0.195905	-0.160081	-0.0588227	673	641	3193.51	662	4.62	447.2	26	531	828	0.150351	4569	117.208	7286410200	10622000	2.845	14114133200	33.4	917.2	50	806	292.6	932	5159.74
9.8	12.4032	-2.51952	-0.0965186	-0.0157706	-0.0584494	-0.051501	0.143831	0.129514	-0.170756	674	636	3201.29	664	4.68	452.2	26	531	849	0.150351	4451	117.218	7350437300	24448000	2.825	13393330100	34.6	922.3	62	803	289.75	932	5166.25
9.8	12.4924	-2.62083	-0.0859146	-0.042169	-0.101763	-0.0169664	-0.0338388	-0.076157	-0.0397991	675	636	3205.11	664	4.72	456.4	27	531	680	0.150351	4496	116.958	7719636600	12726000	2.76	14185710100	35.4	926	41	802	293.3	932	5221.12
9.8	12.5844	-2.72272	-0.0747309	-0.0592389	-0.0886854	0.0345054	-0.0564862	0.00641169	0.120153	678	636	3234.18	664	4.94	470.8	28	531	564	0.150351	4341	117.025	8667605100	10023000	2.739	15572983300	36.2	947	33	801	287.05	934	5213.14
9.8	12.6799	-2.82435	-0.0634325	-0.0637399	-0.0265981	0.0333742	0.0751021	0.064796	0.090892	683	631	3256.98	665	4.87	473.6	28	531	657	0.150351	4342	117.062	9106525900	13859000	2.618	16999544600	36.7378	969.1	26	800	286.8	936	5225.48
9.8	12.7727	-2.93213	-0.060324	-0.0640927	0.0407778	-0.0500441	-0.0394938	-0.12566	-0.0596744	682	638	3243.34	666	4.76	477.4	28	532	971	0.150351	4462	116.999	9043037200	12414000	2.573	16467516500	36.6	981.6	31	799	290.9	937	5204.58
9.8	12.8714	-3.03689	-0.0550696	-0.0454861	0.0963873	-0.0253284	0.0143568	0.168806	-0.0814529	684	653	3233.36	668	4.87	475.6	28	532	866	0.150351	4428	116.998	10104121300	11155000	2.535	16187948100	35.7	985.2	30	798	288.5	936	5228.4
9.8	12.9706	-3.14401	-0.0539117	-0.0182887	0.0994558	0.0492205	-0.0533966	-0.196147	0.00369352	685	671	3294.23	668	4.89	465	28	533	940	0.150351	4418	117.102	11625404400	4816000	2.595	16817365700	38.2	985.9	27	797	288.25	936	5232.89
9.8	13.073	-3.25055	-0.0537493	0.014839	0.0449678	0.0243594	0.128399	0.205349	0.0406106	685	681	3393.42	669	4.8	517.8	28	534	724	0.150351	4377	116.888	22054342100	7742000	2.592	29761650600	39.5	993.8	55	798	287.7	936	5262.02
9.8	13.1754	-3.35966	-0.0578021	0.042184	-0.0467638	-0.0639128	-0.155272	-0.196592	0.00024118	688	687	3378.25	671	4.69	516.2	28	539	1011	0.150351	4410	116.713	19638974000	7805000	2.629	27832893400	40.5	997	48	798	289	939	5227.11
9.8	13.2853	-3.46338	-0.056803	0.0666741	-0.114006	-0.011384	0.060799	0.166389	0.00166732	692	685	3373.05	672	4.48	509	28	542	734	0.150351	4357	116.691	13884768800	10615000	2.612	21383963700	40.7	1010.1	44	798	287.6	940	5228.66
9.8	13.3917	-3.57315	-0.0641537	0.0627217	-0.137389	0.0517234	0.119601	-0.124735	0.00894455	693	682	3364.49	672	4.68	492.6	29	543	800	0.150351	4382	116.337	14238016900	10607000	2.66	22935908100	41.9	1023.9	52	798	289.3	941	5240.15
9.8	13.4991	-3.68398	-0.0733605	0.0380052	-0.0814033	0.034155	-0.25836	0.0888388	-0.00914879	696	683	3365.02	673	4.76	492	29	546	789	0.150351	4367	116.383	11996150800	12145000	2.571	19434745300	42.3	1055.9	80	798	289.3	941	5238.38
9.8	13.6134	-3.78973	-0.0761168	0.00877638	0.0464084	-0.071541	0.237171	-0.0749931	-0.026679	698	687	3336.79	674	4.89	492.4	28	549	819	0.150351	4204	116.405	10795100800	20711000	2.671	18538792700	42.2	1059.3	70	796	286.7	942	5244.6
9.8	13.7265	-3.89849	-0.081506	-0.0306421	0.154088	-0.0744517	-0.0588826	0.0822279	-0.0290075	700	692	3341.83	676	4.7	496	27	551	971	0.150351	4232	116.472	9292451600	11406000	2.76	16136896500	40.8	1065	84	797	287.25	942	5260.08
9.8	13.8431	-4.00548	-0.0837396	-0.0645162	0.173636	0.158586	-0.16547	-0.106253	0.0275321	703	706	3329.86	676	4.6	489	27	554	819	0.150351	4209	116.441	8119142900	13890000	2.79	14570744000	41.3	1065	86	798	287.4	942	5217.69
9.8	13.9615	-4.11246	-0.0849343	-0.0878463	0.0745705	0.0344804	0.279947	0.13309	0.0624577	709	718	3308.97	676	4.7	493.6	27	554	986	0.150351	4144	116.428	10058915300	4195000	2.836	17403298000	40.0095	1071.9	67	798	284.75	941	5212.2
9.8	14.0727	-4.22832	-0.0947629	-0.104725	-0.100918	-0.248173	-0.201458	-0.147137	-0.00742138	711	720	3307.09	677	4.69	493.8	26	555	872	0.150351	4148	116.202	8153069100	3973000	2.855	14966390100	41.4	1085.9	57	799	284.8	940	5218.92
9.8	14.1919	-4.33741	-0.0933389	-0.0815429	-0.203936	0.119441	0.00110781	0.147067	-0.0514294	711	760.729	3307.78	677	4.69	490.8	23	556	924	0.150351	4129	116.694	7703633300	1100000	2.879	14450000700	41.2	1121.9	90	801	283.9	940	5232.33
9.8	14.3144	-4.44426	-0.0851515	-0.0276298	-0.17003	0.214599	0.15253	-0.146682	-0.0343073	710	715	3311.99	677	4.54	497.2	23	559	1034	0.150351	4160	116.75	7572598700	9507000	2.831	14043481100	41.7	1138.2	94	800	284.65	940	5222.99
9.8	14.4354	-4.55391	-0.0766893	0.0330768	-0.0330951	-0.282287	-0.158773	0.147879	-0.000182581	709	711	3327.79	677	4.46	511.4	25	559	1022	0.150351	4164	116.985	7957080500	15064000	2.88	14136860900	40.4	1147.6	135	799	283.4	940	5213.22
9.8	14.558	-4.66298	-0.0642264	0.0875989	0.12542	-0.0593368	0.0468677	-0.14562	0.0464647	707	712	3301.58	678	4.37	514.6	26	561	784	0.149459	4172	116.99	8494721900	9307000	2.805	15519109300	38.8	1183.7	140	801	282.75	938	5227.21
9.8	14.6854	-4.76826	-0.0449831	0.12188	0.206579	0.353691	0.0629615	0.128582	0.0592146	707	720	3314.11	679	4.08	516.8	25	566	824	0.149459	4209	116.901	8279180300	21356000	2.791	15044692000	37.6	1199.7	163	801	283.15	939	5249.9
9.8	14.8054	-4.88208	-0.0344794	0.105173	0.135533	-0.171647	-0.0822315	-0.0937228	-0.0328571	707	724	3319.68	679	3.93	527.2	25	572	961	0.149459	4317	116.738	7829247700	17021000	2.75291	14496331700	40.5	1207.2	67	801	286.65	940	16535.9
9.8	14.9266	-4.99558	-0.0225606	0.0559475	-0.0173422	-0.250859	0.0303125	0.053908	-0.0833352	707	745	3342.63	679	4.13	527.8	24	574	943	0.149459	4345	116.688	9828399800	12551000	2.723	17290852400	39.4	1218.4	64	801	286.95	941	5275.91
9.8	15.0511	-5.10647	-0.00647896	-0.00577227	-0.14138	0.337285	0.0157543	-0.0229344	-0.0054873	707	773	3340.82	678	4.01	505	23	578	1005	0.149459	4416	116.373	10294010600	12099000	2.686	18695676300	39.8	1228.1	63	806	290.85	942	5283.93
9.8	15.1704	-5.22344	0.00317434	-0.0734838	-0.174634	0.0281615	-0.00946103	0.00545273	0.0700266	705	792	3339.56	679	4.08	514.2	23	581	941	0.149459	4412	116.297	7191615800	11252000	2.798	14588377100	40.9	1247.3	116	808	290.45	943	5259.48
9.8	15.2895	-5.34113	0.0129048	-0.116487	-0.0898027	-0.342406	-0.0223247	0.00661522	0.057245	704	804	3318.04	679	4.08	501.2	24	586	933	0.149459	4351	116.265	8265703600	10016000	2.797	16069292400	41.9	1249.2	116	810	288.65	944	5125.91
9.8	15.4109	-5.45672	0.026319	-0.115387	0.0573029	0.191022	0.0261058	-0.021526	-0.0242735	700	804	3262.6	679	4.03	493.8	23	593	1053	0.149459	4248	116.466	12291768200	9217000	2.903	20601208600	41.0615	1254.1	74	808	287.5	943	5211.89
9.8	15.5269	-5.57809	0.0340919	-0.081493	0.150739	0.200512	0.0161168	0.0417102	-0.0942814	699	796	3260.33	680	4.02	497.8	23	593	790	0.149459	4280	116.46	6718028800	9163000	2.902	13538758000	40.1	1258.7	74	809	287.45	943	5155.26
9.8	15.6401	-5.70248	0.040004	-0.0193787	0.139057	-0.296915	-0.0613067	-0.0579487	-0.0325869	697	756	3238.73	682	3.98	499.6	22	597	962	0.149459	4265	116.941	7043269700	9012000	2.898	13341340100	40.1	1261.4	49	809	286	942	5173.77
9.8	15.7529	-5.827	0.0485457	0.0589304	0.0472483	0.00503492	0.0665688	0.0688083	0.103559	692	836	3263.12	682	4.4	517.4	21	602	951	0.149459	4284	116.949	5883108200	16886000	2.938	11922502700	39.2	1280.1	47	810	284.55	944	5235.03
9.8	15.8618	-5.95508	0.0565962	0.125568	-0.0631507	0.268157	-0.0174543	-0.0733769	0.100582	692	865	3257.4	686	4.16	527.8	20	602	1024	0.149459	4302	116.868	5278420600	14362000	3.066	11892411700	38.6	1282.3	49	810	284.85	946	5241.35
9.8	15.9662	-6.08696	0.065123	0.160717	-0.118292	-0.171858	-0.0485176	0.0800724	-0.0587788	692	903	3266.64	686	4.21	522.2	20	603	864	0.149459	4345	116.971	5914297900	21507000	3.069	11572121300	39.7	1283.3	48	811	285.35	947	5295.18
9.8	16.0705	-6.21765	0.0813431	0.161203	-0.0783103	-0.125974	0.0937624	-0.0870201	-0.13538	692	937	3291.12	689	4.42	515.8	21	608	990	0.149459	4385	116.365	7575354200	18032000	2.992	13930955400	40.2	1307.6	52	811	287.7	947	5339.52
9.8	16.173	-6.34865	0.104172	0.122115	0.0137755	0.235536	-0.0917688	0.091702	-0.0151393	693	941	3275.67	691	4.54	524.2	21	609	806	0.149459	4394	116.572	5799398600	19950000	2.976	12559097600	40.1	1329.4	60	812	288.15	946	5305.75
9.8	16.2722	-6.48099	0.13232	0.0492276	0.0821207	-0.0441202	0.0437722	-0.0880144	0.132962	695	934	3220.28	691	4.62	525.4	25	611	821	0.149459	4342	116.565	7045218600	18231000	3.009	14433028600	38.8	1341.1	41	815	288.1	944	5257.49
9.8	16.3714	-6.61092	0.169341	-0.035317	0.0842531	-0.180706	0.0344091	0.0760474	0.100533	695	930	3240.75	691	4.43	527.4	24	613	991	0.149459	4335	116.46	5846055000	18039000	2.987	12170145000	39.8	1343.9	32	816	287.7	942	5305.71
9.8	16.4667	-6.74208	0.209389	-0.115913	0.0197026	0.166882	-0.107992	-0.0552647	-0.085221	695	912	3230.89	692	4.95	526.8	22	613	882	0.149459	4258	116.576	4472749800	31173000	2.95	10462569700	39.1	1354.6	37	818	285.45	940	5318.55
9.8	16.5591	-6.8728	0.252184	-0.168535	-0.0514224	0.0610725	0.145508	0.0324523	-0.152462	695	888	3244.39	692	5.02	541.4	23	616	878	0.149459	4269	116.617	5545255600	26415000	2.964	11321391900	40.9	1358.8	38	821	284.75	939	5269.15
9.8	16.6484	-7.00289	0.29579	-0.17527	-0.0663373	-0.204297	-0.11097	-0.00534959	0.0121742	695	875	3253.28	692	4.96	539.4	25	617	710	0.149459	4266	116.696	4497802200	17051000	2.903	10133356200	42.9183	1365.7	75	822	285.3	937	5312
9.8	16.739	-7.12721	0.343145	-0.124187	-0.00627028	0.0875715	0.00847561	-0.0246179	0.177813	697	922	3293.87	703	5.66	537.6	18	642	909	0.14975	3981	116.695	8051926000	14512000	3.275	16005110400	44.2	1426.2	48	832	274	931	5328.67
9.8	16.8232	-7.25306	0.382218	-0.0377529	0.0615058	0.135134	0.111257	0.055226	0.0692314	699	922	3306.56	707	5.43	542.2	19	649	835	0.14975	4015	116.821	8771316300	17068000	3.225	16727349600	45.1	1445.5	53	834	273.9	929	5246.79
9.8	16.9047	-7.37609	0.415057	0.0696624	0.0839813	-0.165314	-0.16048	-0.0706179	-0.141967	703	906	3300.01	709	5.52	542.8	19	654	1048	0.14975	3987	116.997	6866978100	13638000	3.214	14249357700	45.2	1452.1	70	834	273.3	928	5239.02
9.8	16.9905	-7.48829	0.448102	0.181581	0.0494585	-0.0108496	0.106011	0.0637678	-0.121372	704	885	3302.65	715	5.65	556.8	19	658	1101	0.14975	3992	117.125	8122419800	14989000	3.342	15475672500	44.1	1475.8	46	835	274.2	926	5213.33
9.8	17.0756	-7.59428	0.471862	0.254946	-0.0370965	0.1387	0.00142698	-0.0405017	0.0665684	706	892	3305.85	723	5.81	563.8	19	660	797	0.14975	3981	117.014	8231627100	13109000	3.284	15537370500	44.8	1479	50	836	273.45	925	5214.16
9.8	17.1594	-7.69377	0.482503	0.26124	-0.116008	-0.0777818	-0.079743	0.0108987	0.136094	709	894	3277.88	726	5.87	586	20	660	809	0.14975	3986	116.943	8611350900	13604000	3.252	16373326500	44.2	1483.1	48	837	273.7	927	5199.82
9.8	17.2499	-7.7781	0.485824	0.20035	-0.11051	-0.0511903	0.083535	0.0152172	0.0160135	714	890	3321.33	729	5.95	582.8	20	663	815	0.14975	4033	116.673	10286071400	16725000	3.256	18204246000	44.3	1492.3	55	839	275.2	928	5243.84
9.8	17.3399	-7.85407	0.469281	0.0673017	-0.0297702	0.0751342	-0.0453962	-0.0398915	-0.128817	723	831	3367.58	736	5.81	625.6	21	672	1001	0.14975	4030	116.504	15301434500	10745000	2.851	24052234900	44.5	1584	47	844	277.05	930	5309.83
9.8	17.4328	-7.91763	0.43305	-0.105413	0.0788143	-0.0161151	0.0191541	0.0626756	-0.0847415	728	813	3367.45	738	5.81	643.4	20	671	1066	0.14975	4058	116.484	11119169300	15392000	2.757	20338089800	44.4	1592.4	62	846	277.9	932	5283.4
9.8	17.5277	-7.96915	0.37334	-0.274013	0.138413	-0.0301719	-0.0334192	-0.0853331	0.0789557	732	802	3354.8	741	5.94	630	19	672	856	0.14975	4080	116.51	9802478600	26574000	2.745	19166326300	43	1621.8	70	848	279.2	933	5250.27
9.8	17.6246	-8.00819	0.288029	-0.389836	0.100133	0.0357339	0.0548598	0.101864	0.118954	734	798	3345.7	742	5.81	610.2	17	675	776	0.14975	4059	116.458	7762985100	21111000	2.781	15800878900	43.1	1621.8	54	847	278.25	935	5215.97
9.8	17.7181	-8.03978	0.171376	-0.41711	-0.0197362	-0.025324	-0.0274757	-0.103011	-0.0166346	734	834	3340.13	742	5.88	628.6	16	678	759	0.14975	4057	116.653	9313330900	10485000	3.114	18177412300	43.1	1661.8	47	847	278.5	936	5190.1
9.8	17.8255	-8.04546	0.0468578	-0.307867	-0.107372	0.015134	-0.052457	0.0860604	-0.0878361	1090.63	857	3336.28	874.597	5.9	629.2	15	972.773	885	0.14975	4080	116.604	7135286300	28693000	2.98	15150676400	42.4	1665.2	49	1050.9	279.65	937.647	5189.14
9.8	17.9471	-8.02452	-0.0833414	-0.0864313	-0.117805	-0.00558395	0.100694	-0.0767532	-0.0498038	743	838	3359.05	746	6.03	632.6	10	678	808	0.147839	4102	116.415	7493819900	23903000	2.854	16023203200	41.9	1665.2	42	849	280.25	935	5153.58
9.8	18.0797	-7.98039	-0.225254	0.166195	-0.0899912	-0.0965635	-0.109315	0.053711	-0.0344334	759	834	3333.35	753	6.24	639.2	10	681	978	0.147839	4193	116.175	9119710400	23469000	2.777	18272206700	40.3	1715.2	78	850	282.95	934	5105.57
9.8	18.1971	-7.94032	-0.410976	0.325375	-0.100125	0.0795714	0.0570349	-0.0122239	-0.0406501	762	849	3365.09	753	6.5	636.6	12	681	1049	0.147839	4171	116.029	12622350400	27982000	2.816	22298626000	39.9	1737.1	104	851	283.75	934	5058.41
9.8	18.3169	-7.88638	-0.615085	0.370074	-0.0636178	0.199998	0.0938948	-0.0218935	0.147938	767	855	3354.17	752	6.41	661	14	685	924	0.147839	4111	116.033	10406965500	14567000	2.781	19768319700	39.3	1746.2	101	851	282.4	934	5046.37
9.8	18.4326	-7.82489	-0.835441	0.290411	0.0595056	-0.281005	-0.286094	0.0314226	0.244076	775	870	3356.59	757	6.23	674	12	684	1104	0.147839	4116	116.095	9987798800	19676000	2.829	17941849000	39.1	1801.9	65	849	281.85	935	5166.17
9.8	18.5449	-7.75501	-1.05871	0.12693	0.234708	-0.147124	0.390618	0.00190654	-0.0740005	785	911	3371.12	758	6.15	637	10	689	494	0.147839	4144	115.947	10314828200	20332000	2.617	19084697900	39.4	1837.3	41	848	284.15	936	5193.49
9.8	18.6584	-7.67158	-1.26314	-0.0456754	0.348307	0.517128	-0.265937	-0.0775564	-0.420111	792	954	3353.05	761	6.13	653.2	11	693	553	0.147839	4264	115.858	13911005900	16722000	2.703	24111495800	38.7	1871.6	37	849	291.65	938	5251.07
9.8	18.7791	-7.56799	-1.42525	-0.156935	0.266602	-0.103616	-0.101937	0.184467	-0.171212	798	974	3390.61	765	5.92	623.6	9	694	748	0.147839	4403	116.283	13470553500	16580000	2.655	24419260200	39.9	1884.6	75	849	286.15	938	5208.8
9.8	18.9029	-7.44842	-1.53576	-0.183539	-0.0577985	-0.655798	0.515839	-0.322048	0.430071	807	1045	3417.22	770	5.67	644.4	10	694	728	0.147839	4452	116.346	19878149600	24420000	2.626	31085457900	38.8	1897.8	83	858	281.75	945	5237.11
9.8	19.0285	-7.314	-1.58461	-0.136172	-0.471444	0.498501	-0.706977	0.473184	0.469369	1094.23	1065	3430.25	874.797	5.41	655.4	13	980.434	898	0.147839	4138	116.577	21324710500	23541000	2.749	32960831300	38.1	1899.2	113	1051.11	272.95	937.647	5218.4
9.8	19.147	-7.17368	-1.57164	-0.0587137	-0.685364	0.569684	0.498888	-0.611648	-0.245083	1090.63	1084	3429.87	872.951	5.74	629.6	11	973.099	965	0.147839	4140	116.318	13456632000	19130000	2.705	24088635000	38.2	1936.8	60	1051.42	275.95	937.647	5275.62
9.8	19.2763	-7.00868	-1.46617	0.0389427	-0.425859	-0.883453	0.088066	0.726992	-0.656914	812	1145	3429.59	788	5.55	634.2	14	698	991	0.147839	4158	116.432	12980851100	20227000	2.77	22176699300	39.9	1990.5	69	854	277.05	944	5294.58
9.8	19.4284	-6.80633	-1.25033	0.129427	0.240684	-0.266453	-0.782664	-0.825701	-0.0894538	1090.63	1231	3436.53	879.035	5.9	610.8	16	951.393	828	0.147839	4139	116.355	12156173100	40963000	2.694	21420624000	40.1	2037.5	73	1050.47	276.5	937.647	5333.97
16.97	19.6048	-6.56565	-0.93311	0.149977	0.844578	1.08264	1.06571	0.838069	0.594569	809	1257	3417.46	788	5.58	597.8	17	699	879	0.147839	4101	116.727	11595120500	16886000	2.847	20982663900	39.4	2037.5	88	857	273.45	944	5321.51
11.8	19.7448	-6.34986	-0.603741	-0.0214357	0.797849	-0.257132	-0.695535	-0.735853	0.279787	1090.63	1240	3441.11	877.625	5.48	607.2	15	952.46	939	0.147839	4131	116.575	14643452900	18532000	2.969	23065284400	41.7	2041.5	68	1051.53	275.55	937.012	5368.86
12.94	19.8975	-6.10867	-0.217504	-0.249756	0.18632	-0.850248	-0.0436802	0.572809	-0.301613	1094.23	1232	3468.36	884.935	5.51	616.8	7	961.885	952	0.147839	4166	116.5	16852344600	34575000	2.94	26163154700	43.5	2044.6	38	1050.53	276.25	936.645	5386.35
14.23	20.0643	-5.84045	0.212993	-0.426519	-0.568951	0.574641	0.652491	-0.410882	-0.293799	1094.23	1224	3474.73	878.416	5.39	611.2	4	960.369	909	0.147839	4159	116.593	16238850400	15713000	3.011	24995959200	43.8	2047	47	1052.65	276.6	937.012	5380.68
14.23	20.2398	-5.55113	0.659138	-0.475117	-0.971967	0.448116	-0.825742	0.263589	0.0314029	1094.12	1201	3488.74	853.936	5.34	608.2	3	954.707	939	0.147839	4129	116.742	14574630100	19269000	3.13786	23232452700	44	2058.2	67	1049.79	273.7	952.276	16730.3
15.56	20.4281	-5.23724	1.09977	-0.349437	-0.739664	-0.648629	0.527522	-0.159256	0.100169	1090.63	1181	3521.3	867.572	5	607.4	8	954.173	919	0.147839	4119	116.444	15362150600	39511000	3.071	23392160100	43.8	2058.4	82	1050.29	271.4	937.205	5398.92
17.22	20.6274	-4.9016	1.50305	-0.0802469	-0.0292312	-0.121804	-0.0341015	0.0868344	-0.0150727	843	1184	3535.08	807	4.74	611.2	9	711	1009	0.147839	4211	116.394	20737548300	23676000	3.191	28155125300	41.8	2061.6	80	862	273.8	957	5368.81
18.94	20.8237	-4.55997	1.82183	0.226324	0.664068	0.520497	-0.361227	-0.056272	0.0460657	851	1202	3564.04	804	4.56	593.6	9	713	1130	0.147839	4179	116.763	23691835600	36143000	3.328	32083628700	43.1	2070.3	83	863	272.75	959	5379.92
20.6	21.0083	-4.22265	2.01964	0.456633	0.887006	-0.04892	0.491415	0.0739362	0.16718	852	1204	3538	801	4.58	578.2	8	714	858	0.147839	4155	116.819	17856017800	41964000	3.346	24357605300	42.5	2072.1	104	862	271.05	960	5323.68
19.91	21.1684	-3.90361	2.06665	0.528317	0.532228	-0.307295	-0.330242	-0.10261	-0.0129512	850	1196	3565.04	803	4.46	603.8	8	717	878	0.145212	4147	116.868	18017076100	23298000	3.541	23775986400	47.3	2073.4	128	861	269.25	960	5251.11
20	21.3182	-3.5884	1.97938	0.463369	-0.0655084	0.11561	0.102058	0.161271	-0.249207	1094.23	1198	3528.95	876.45	4.3	609.4	9	952.496	625	0.145212	4144	116.825	19635548000	59469000	3.455	25956720500	48.8	2074.4	73	1050.03	268.85	944.065	5255.65
19.98	21.4725	-3.26177	1.78617	0.329594	-0.462039	0.140736	0.0416675	-0.231299	-0.0739992	861	1196	3469.41	806	4.37	526.2	8	730	957	0.145212	4165	116.757	18085235500	37526000	3.589	22301039400	49.5	2073.4	159	868	268.75	961	5308.89
20.66	21.6461	-2.90858	1.5176	0.187822	-0.463863	-0.0848332	-0.115464	0.263396	0.282521	865	1186	3459.15	808	4.5	525.4	5	738	989	0.145212	4172	116.481	11552909000	47926000	3.634	15757269300	49.3	2070.6	64	870	268.15	961	5333
20.01	21.7993	-2.57029	1.14127	-0.00220281	-0.286576	-0.122836	0.138317	-0.246825	0.120892	872	1162	3475.75	816	4.3	540.4	8	747	800	0.145212	4169	116.576	11434510300	48395000	3.565	16907284700	48.5	2071.2	128	875	267.7	963	5393.76
20.5	21.9545	-2.22424	0.705666	-0.179255	-0.0830795	0.148353	-0.0863298	0.209465	-0.242538	881	1122	3470.14	817	4.61	539.6	8	750	997	0.145212	4250	116.307	11738392200	38725000	3.716	17071017300	47.9	2071.1	169	877	269.75	963	5417.36
20.12	22.1127	-1.86958	0.239303	-0.312464	0.0588916	0.0673968	-0.0180847	-0.170044	-0.175085	1090.63	1090	3493.7	882.762	4.46	541.2	9	949.376	641	0.145212	4238	116.601	15030330800	39853000	3.724	20402395600	49.1	2071.1	115	1050.66	269.5	954.404	5444.5
20.57	22.2727	-1.50783	-0.232198	-0.389569	0.154578	-0.214963	0.0989107	0.130541	0.196281	902	1069	3409.18	838	4.87	544	11	756	905	0.145212	4244	116.64	18746775100	32325000	3.531	27470846100	51.8	2060.9	87	898	267.95	965	5412.54
20.52	22.4314	-1.14262	-0.685519	-0.408023	0.252112	0.0355154	-0.101167	-0.0929281	0.228365	913	1052	3405.04	847	4.79	545	5	757	949	0.145212	4275	116.393	12110509700	42262000	3.477	18516449500	50.4	2060.3	64	908	268.2	965	5463.83
20.52	22.5928	-0.770172	-1.09018	-0.358679	0.341776	0.238146	0.0296967	0.0589732	-0.14075	914	1003	3378.95	857	5.01	540	2	761	988	0.145212	4273	116.339	12400774400	42606000	3.571	20135888700	49.9	2060.3	38	913	269.65	965	5436.67
20.52	22.7556	-0.392206	-1.42448	-0.244921	0.311688	-0.171593	0.0588329	-0.029421	-0.292917	913	966	3340.43	859	4.84	540.8	2	764	983	0.145212	4231	116.812	11496066000	36347000	3.424	18999062600	48.9	2053.7	84	917	266.95	966	5456.85
21.2	22.9312	0.00254678	-1.65739	-0.0652639	0.0727429	-0.186841	-0.105852	-0.00599364	0.0627904	913	946	3346.03	868	4.93	541.4	3	773	752	0.145212	4112	116.717	9077542200	38815000	3.382	16498869900	48.7	2053.7	185	918	265.35	968	5437.16
21.5	23.1059	0.399357	-1.7953	0.124482	-0.370933	0.246387	0.0403127	0.0303117	0.305231	913	927	3328.98	871	5.09	534.8	13	775	1001	0.145212	4116	116.808	8164067800	34766000	3.403	15416971600	50.3	2023.7	107	920	266.6	970	5457.44
21.6	23.2725	0.79	-1.84242	0.276413	-0.771008	0.111797	0.116573	-0.027841	0.0181342	909	914	3309.06	871	5.23	531.6	13	776	690	0.145212	4003	117.157	8756959200	7806000	3.311	15742675900	49.7	2021.6	69	919	265.25	967	5483.94
21.93	23.4412	1.18473	-1.78395	0.386281	-0.739309	-0.255957	-0.210349	0.0143341	-0.270571	908	926	3338.54	874	5.8	532	9	778	948	0.145212	4041	117.032	10825499500	15875000	3.572	18670660700	50.5	2022.4	70	919	264.85	966	5471.43
24.09	23.6326	1.60407	-1.60032	0.462167	-0.115055	-0.05628	0.111945	-0.0169458	-0.0637409	908	928	3335.67	868	6.07	521	6	777	978	0.145212	3990	116.969	9227724900	13942000	3.536	16780499000	49.4	2009.9	118	919	263.3	965	5447.42
26.32	23.8282	2.02796	-1.32975	0.435566	0.72434	0.175045	0.0774967	0.00681679	0.170179	1090.63	961	3307.6	866.189	6.22	517.6	5	962.791	858	0.145212	3995	116.984	9744471300	6558000	3.677	16617676900	49.6	2007.1	175	1053.35	263.55	937.364	5462.69
26.9	24.014	2.44086	-1.01177	0.259724	1.16692	0.0744506	-0.20867	0.0261795	0.0095681	899	1017.19	3322.4	859	5.85301	511.6	5	777	794	0.145212	3979	116.917	8979398200	29653536	3.33102	15257188100	55.9749	2005.7	69	919	264.75	960	16419.5
26.86	24.1891	2.84045	-0.670212	-0.0385103	0.841983	-0.108411	0.211584	-0.0622651	-0.137324	896	1065.15	3316.39	860	6.32	514.6	1	776	1009	0.145212	4039	116.967	7548635900	3552000	3.726	14152893900	50	2002.1	42	919	266.1	960	5487.44
26.93	24.3542	3.22715	-0.3233	-0.372974	-0.0980797	-0.13837	-0.0595143	0.110594	0.105343	894	1059.82	3301.89	858	6.32	512.8	2	775	761	0.145212	4042	116.864	6900043700	6059000	3.965	13572708700	51	1997.8	65	920	267.3	961	5438.56
26.61	24.5159	3.60713	0.020356	-0.620165	-1.03614	0.162578	-0.132643	-0.152542	0.297248	894	1059.82	3297.76	860	6.34	503	3	775	956	0.145212	4087	116.747	7008792300	7837000	3.798	13262329200	51.1	1991.5	84	920	268.75	962	5432.09
27.21	24.684	3.99041	0.357649	-0.670714	-1.30948	0.18998	0.230087	0.174677	-0.070887	1090.63	1075.02	3310.08	872.608	6.54	500.4	4	961.265	778	0.145212	4113	116.659	7174411600	5887000	3.744	13326713000	50.9	1982.9	97	1052.28	271.35	955.889	5383.12
27.21	24.8547	4.37241	0.668612	-0.498345	-0.707094	-0.329081	-0.18227	-0.177241	-0.533859	898	953	3342.23	859	5.41	493	8	778	662	0.144155	4078	116.87	8656789600	18535000	3.316	14156718700	51.7	1956.8	127	922	269.75	961	5429.08
31.05	25.042	4.76683	0.953299	-0.131828	0.410224	-0.131172	0.0150263	0.144396	-0.1922	899	969	3368.31	860	5.7	496.8	11	778	607	0.144155	4130	116.906	9005082700	22218000	3.257	16786085000	50.7	1955.2	90	921	270.4	959	5477
34.16	25.2264	5.15227	1.16955	0.274275	1.24284	0.435796	0.105112	-0.106144	0.562505	900	983	3367.79	855	5.27	509.6	10	780	877	0.144155	4137	117.316	8833635700	32313000	3.305	17472764500	50.9	1948.4	55	921	269.5	960	5487.94
33.86	25.3806	5.4994	1.27091	0.544758	1.17984	-0.000478835	-0.0666945	0.0988992	0.536475	1090.63	963	3347.67	890.333	5.03	508	11	959.035	1025	0.144155	4075	116.543	8745911400	17351000	3.262	18370896600	51.5	1948.4	63	1049.12	268.85	958.179	5521.06
32.94	25.5204	5.82415	1.27602	0.636039	0.346555	-0.391192	0.0126112	-0.079339	-0.264426	899	949	3363.9	862	5.25	517.4	4	775	905	0.144155	4109	116.745	8370794200	18679000	3.119	17171407500	51.4	1941.7	87	921	269.75	959	5531.82
32.66	25.6654	6.14656	1.21737	0.577118	-0.605047	0.135057	-0.0360945	0.0429893	-0.678842	903	926	3358.27	864	5.49	527.4	6	772	958	0.144155	4126	116.547	8381916000	23829000	3.27	17975921600	49.8	1923.6	107	923	271.5	959	5551.82
32.91	25.812	6.46268	1.10179	0.395457	-1.0569	0.26646	0.107962	-0.00380889	-0.154906	906	894	3334.5	878	5.51	527	5	770	807	0.144155	4161	116.638	9107143800	21746000	3.294	17836222100	48.5	1902.3	52	924	271.85	960	5563.65
33.37	25.9563	6.76815	0.936645	0.137242	-0.793051	-0.195566	-0.145997	-0.0354324	0.554491	908	892	3317.62	888	5.03	524.4	3	768	893	0.144155	4150	116.364	8123913500	25252000	3.383	14888924000	50	1889.2	93	927	272.25	959	5547.49
33.56	26.0958	7.05983	0.732628	-0.13793	-0.0799315	-0.141747	0.0744678	0.074388	0.487654	909	910	3319.91	891	5.03	524.6	2	767	679	0.144155	4114	116.456	8418058900	19631000	3.422	15627421400	50.5	1889.2	130	927	271.25	959	5574.12
33.78	26.2234	7.33003	0.497696	-0.37437	0.566443	0.190736	0.117161	-0.100389	-0.228454	911	925	3319.45	897	4.69	540	4	768	1017	0.144155	4145	116.644	15777913500	17926000	3.481	25788599600	49.8	1887.9	53	926	272.95	960	16546.3
34	26.3429	7.58265	0.256321	-0.504998	0.779771	0.0963243	-0.287943	0.131048	-0.572724	915	922	3326.36	903	4.99	509.8	7	765	940	0.144155	4134	116.575	6945332800	13111000	3.396	13615786100	50.3	1877.3	90	926	274.6	960	5538.73
34.1	26.4661	7.8299	0.0432897	-0.476931	0.53789	-0.156149	0.309809	-0.162703	-0.096063	915	952	3339.37	904	4.83	507.4	7	760	900	0.144155	4139	116.936	7062322700	14000000	3.319	13178012800	50.3	1866.1	65	925	273.5	961	5555.65
34.15	26.5983	8.07716	-0.118941	-0.299436	0.0643678	-0.127446	-0.149437	0.178056	0.453853	914	942	3329.29	905	5.19	511.4	0	760	905	0.144155	4103	116.817	6615980800	17920000	3.302	12385142000	49.2	1852.5	105	925	270.7	961	5540.08
34.58	26.7306	8.31503	-0.231858	-0.0544336	-0.376472	0.144985	-0.155162	-0.186484	0.280098	1090.63	925	3354.89	903.849	5.42	506.8	-1	945.303	774	0.144155	4102	116.698	6530046200	16173000	3.2	12236677700	48.8	1842.9	90	1048.79	271.4	958.179	5555.33
35.31	26.856	8.53562	-0.300434	0.161249	-0.591723	0.192468	0.443445	0.192038	-0.272169	914	914	3364.08	900	5.31	517.4	1	754	649	0.144155	4128	116.698	7555749800	19753000	3.273	13266039200	51.514	1837.6	44	925	272.75	960	5552.94
33.71	26.9688	8.73296	-0.329054	0.280018	-0.508308	-0.200687	-0.494097	-0.174991	-0.32735	914	886	3364.45	900	5.07	531.8	2	755	652	0.144155	4117	116.414	6619422600	16487000	3.293	12597388100	51.1395	1837.6	52	925	272.35	960	5600.96
36.8	27.0891	8.92757	-0.293725	0.315151	-0.144655	-0.1968	0.252936	0.143338	0.171435	914	862	3375.9	900	4.97	536	4	755	289	0.144155	4075	116.132	5837693100	15881000	3.362	11207382700	51.4625	1837.6	75	925	269.6	960	5656.34
36.8	27.2131	9.11559	-0.204636	0.268787	0.290138	0.265651	0.132522	-0.123014	0.316378	1090.63	840	3387.96	900.313	5.19	538	5	945.492	348	0.144155	4025	116.017	6531664700	14070000	3.35	11387677200	51.0472	1837.6	73	1051.77	267.6	938.805	5655.18
36.8	27.3306	9.2859	-0.0862625	0.149612	0.53711	0.15949	-0.453761	0.122976	-0.155151	914	752	3364.49	902	5.15	524.8	8	753	607	0.145798	4095	115.943	5518886100	8633000	3.053	9222473600	51	1806.9	57	925	271.6	960	5666.77
36.8	27.444	9.44076	0.0502802	0.00566622	0.481955	-0.329338	0.553431	-0.135895	-0.352676	914	735	3373.21	902	5.09	534.8	4	753	727	0.145798	4150	115.938	6852136000	9025000	3.057	12719828300	51	1790.2	89	925	274.3	960	5663.55
37.7	27.5529	9.57947	0.189367	-0.114918	0.175499	-0.0913763	-0.370427	0.161294	0.147227	914	714	3365.68	902	5.16	537.4	6	753	605	0.145798	4162	115.985	6375446200	12758000	3.144	12833744200	49.9	1790.1	45	925	276.5	960	5674.22
37.8	27.6522	9.69638	0.309357	-0.183152	-0.213464	0.40442	-0.00946063	-0.190886	0.479941	912	702	3383.29	928	5.21	536.8	0	755	557	0.145798	4163	116.039	7540287900	12498000	3.141	14492018700	48.9	1771.7	38	950	276.75	954	5682.45
37.8	27.7319	9.78122	0.386298	-0.19062	-0.47902	-0.0073746	0.420572	0.237903	-0.0327504	915	707	3396.29	930	5.27	529.6	-1	754	895	0.145798	4170	116.142	9755851500	15898000	3.117	19164032700	49.7	1762.2	97	953	278.2	953	5715.18
35.7	27.8	9.84269	0.424709	-0.111256	-0.436234	-0.404206	-0.591092	-0.262168	-0.557482	1090.63	702	3413.49	904.757	5.11	536	-1	943.462	617	0.145798	4150	116.168	12376872000	14387000	3.035	23934891300	49.9	1749.2	57	1051.28	275.25	953.211	5734.13
38.83	27.8821	9.90762	0.452889	0.0740057	-0.0677148	0.142632	0.414861	0.243806	-0.12008	928	688	3436.28	938	4.89	535.6	4	753	806	0.145798	4229	116.067	12014453800	12879000	2.928	22019150800	50.7	1737.5	93	958	276.4	952	5763.96
39.5	27.9552	9.95259	0.439762	0.261112	0.321284	0.285829	-0.0471606	-0.199415	0.542096	939	685	3435.8	939	5.12	531.6	5	753	807	0.145798	4233	116.179	9480946500	10531000	2.934	18879808800	50	1734.7	103	959	276	949	5782.57
39	28.0142	9.97265	0.377942	0.364196	0.455308	-0.170108	-0.253738	0.158971	0.320998	941	688	3421.71	942	5.05	535.2	7	753	598	0.145798	4220	116.486	12764333800	14698000	2.934	24150770600	49.9	1708.4	89	958	274.95	946	5819.44
38.27	28.0659	9.97519	0.280522	0.349696	0.28955	-0.152499	0.371678	-0.112873	-0.420151	941	710	3440.93	942	4.93	544.4	9	753	949	0.145798	4226	116.334	10827696200	12136000	2.832	21695594200	50.1	1696.2	75	958	276.35	946	5819.44
38.13	28.1172	9.96815	0.165047	0.226449	-0.0142003	0.129447	-0.295279	0.0699525	-0.46797	1090.63	741	3421.44	906.026	4.97	549.6	5	934.651	827	0.145798	4227	116.15	11460003600	14632000	2.843	22622817700	49.9	1691	64	1052.29	277.45	947.402	5814.9
38.83	28.174	9.95837	0.0481029	0.0331572	-0.241747	0.0863146	0.10802	-0.0426469	0.255609	944	757	3471.39	936	5.08	556.2	25.9127	753	563	0.145798	4209	116.153	13262886200	13466000	3.0044	23215209600	50.3	1659.4	65	961	276.85	943	16640.7
38.5	28.2259	9.93572	-0.0741606	-0.195458	-0.301201	-0.0850196	0.0539968	0.0280983	0.541008	962	778	3482.82	926	5.04	556	6	754	805	0.145798	4228	116.242	11484200900	12026000	2.579	21167306600	50.6	1640.1	46	960	277.5	941	5838.58
37.28	28.2745	9.90245	-0.190497	-0.389297	-0.195559	-0.0595591	-0.101376	-0.011053	-0.0623094	962	806	3489.76	926	5.06	557.2	3	754	877	0.145798	4224	116.342	10281599400	13417000	2.6	20745377600	50.7	1637.3	75	960	277.2	941	5865.95
37.44	28.3306	9.87056	-0.277985	-0.466752	0.00384356	0.0563384	0.0758508	-0.012026	-0.540558	963	856	3473.32	914	5.34	566	2	750	811	0.145798	4221	116.181	9953633000	20232000	2.626	20917980000	50.7	1629.1	102	958	277.75	937	5860.63
37.44	28.4009	9.84732	-0.323031	-0.392538	0.169692	0.0458843	-0.0962326	0.0229069	-0.136188	1090.63	875	3473.85	884.424	5.38	562.8	2	937.749	658	0.145798	4274	116.005	9553513300	19047000	2.67	18640636200	50.5	1627.9	60	1051.38	281.15	934.789	5835.51
38	28.4725	9.81985	-0.340736	-0.214198	0.173232	-0.0837102	0.155564	-0.0391818	0.429503	967	878	3446.22	906	5.19	573	7	750	936	0.145798	4327	116.153	9867216000	18879000	2.692	18258107100	50.8	1626.9	77	957	282.15	933	5861.9
38.38	28.5416	9.78447	-0.337717	0.00464859	0.0366494	-0.0101876	-0.169315	0.0758148	0.264548	967	859	3452.81	906	5.23	580.4	8	750	964	0.145798	4308	116.161	7521526000	17585000	2.768	15124431800	50.1	1622.7	65	957	281.2	933	5825.44
38.35	28.6214	9.75485	-0.301847	0.217731	-0.0834469	0.11666	0.066569	-0.140683	-0.279198	968	871	3458.44	898	5.9	582.2	3	748	865	0.145455	4279	116.448	10326035400	43527000	2.797	19067755000	50.7	1621.8	73	957	279.15	933	5904.03
38.46	28.7006	9.71942	-0.253114	0.344331	-0.11063	-0.100717	0.110507	0.216584	-0.356133	968	904	3435.1	898	5.46	582.6	3	747	717	0.145455	4295	116.522	8989807700	31314000	2.814	18121507600	50.3	1621.1	63	957	279.45	933	5861.22
38.32	28.7776	9.67673	-0.200937	0.346926	-0.0417015	-0.0633751	-0.254707	-0.286476	0.12176	964	939	3427.86	892	5.59	583.2	6	746	864	0.145455	4159	116.555	8099465200	21065000	2.825	15708236800	49.6	1619.5	68	956	277.4	933	5870.75
38.87	28.8545	9.62873	-0.150365	0.235535	0.0548375	0.190959	0.266133	0.337225	0.388859	964	979	3446.48	892	5.48	592.4	4	746	984	0.145455	4168	116.246	8307088200	12576000	2.874	15609215800	49.4	1623	50	956	277.45	933	5849.18
38.5	28.9191	9.56346	-0.120306	0.0422576	0.079294	-0.0630652	-0.107887	-0.347975	0.0273304	960	1033	3453.96	879	5.37	586.2	6	745	1094	0.145455	4165	116.186	8033472000	15569000	2.838	16406423500	49.9	1623.9	64	953	276.4	930	5833.93
38.35	28.9934	9.50368	-0.086968	-0.124189	0.0585209	-0.149473	-0.110869	0.323256	-0.313543	957	1045	3448.73	877	5.23	586.6	5	746	862	0.145455	4126	116.216	7958769000	21427000	2.918	16073138800	49.4	1628.8	67	952	274.55	928	5837.55
38.06	29.0718	9.44411	-0.0593402	-0.21306	-0.000819254	0.119976	0.215248	-0.288544	-0.152177	957	1064	3426.94	877	5.12	585.2	8	746	815	0.145455	4070	116.368	8457038100	13318000	2.986	16737110800	47.5	1630.4	104	952	273.25	928	5838.81
38.54	29.1453	9.37541	-0.0518294	-0.216866	-0.0806252	0.0653334	-0.146075	0.253275	0.175288	1090.63	1086	3427.89	860.93	5.16	585.4	11	951.548	939	0.145455	4030	116.288	7001619900	14233000	3.042	13667274300	45.9	1636.5	85	1054.12	271.05	904.086	5861.73
38.35	29.2152	9.29927	-0.0631971	-0.140732	-0.114073	-0.0979024	-0.00638746	-0.211927	0.198061	948	1099	3458.1	859	5.15	609.6	6	741	922	0.145455	4067	115.942	9168412400	11479000	3.025	16367376000	44.9	1684.7	55	947	273.65	925	5875.78
38.65	29.2871	9.22161	-0.0847702	-0.00926686	-0.0501961	-0.00310986	0.116937	0.16821	-0.025258	952	1112	3456.69	842	5.1	615.8	5	735	981	0.145455	4044	116.084	7707796300	13099000	2.948	14694602200	45	1660.5	55	946	272.35	919	5856.82
38.67	29.3606	9.14242	-0.113685	0.124661	0.0739575	0.0290744	-0.113292	-0.129543	-0.150339	952	1147	3463.64	842	5.19	615.4	7	735	997	0.145455	4050	116.002	7910495400	12061000	2.977	14405568200	45.1	1667.1	67	946	272.5	919	5900.05
38.16	29.435	9.06116	-0.147422	0.20498	0.160235	-0.000179182	0.00794022	0.0960215	-0.0723192	952	1172	3481.51	842	5.14	619	7	735	855	0.145455	4150	115.611	10633391300	13647000	2.908	18941600200	46	1669.6	53	946	277.15	919	5900.76
38.44	29.5079	8.9756	-0.184752	0.193075	0.125413	0.0326617	0.10441	-0.0687173	0.0376296	1090.63	1196	3445.81	853.589	5.13	623	8	961.355	856	0.145455	4142	115.287	10375556000	7650000	2.962	20058322300	45.3	1675.1	64	1053.94	277.05	925.204	5901
38.65	29.5776	8.88432	-0.222242	0.0884263	-0.019709	-0.0482169	-0.116586	0.0533206	0.075769	952	1205	3449.61	841	4.99	621	9	736	993	0.145455	4155	115.03	8873432200	16309000	3.077	17054843000	45.3	1688.9	73	942	278.45	917	5901.53
38.15	29.6528	8.7965	-0.243392	-0.0573107	-0.155685	-0.0369898	0.0156313	-0.0458994	0.0879092	952	1200	3466.35	841	4.93	617.8	8	735	855	0.145455	4142	115.17	8770785500	25195000	3.092	16271930600	45.5	1698.3	85	942	277.35	917	5793.83
38.35	29.7358	8.71472	-0.241296	-0.188834	-0.182425	0.0895539	0.100291	0.026831	0.0135819	940	1190	3450.05	830	4.96	615.4	9	734	1043	0.145455	4175	115.183	10493589400	23030000	3.019	18973164900	44.2	1702.6	47	930	279.8	918	5821.64
37	29.8157	8.62805	-0.226952	-0.275436	-0.101393	-0.0193792	-0.145211	0.00611822	-0.172463	940	1196	3461.98	830	4.97	629	8	734	1090	0.145455	4167	115.171	9431806200	12123000	3.05	19302914400	44.3	1717.7	50	930	279.75	918	5817.69
38.06	29.9015	8.54565	-0.189116	-0.270212	0.051614	-0.0747537	0.0948316	-0.0490852	-0.169519	1090.63	1240	3489.6	849.256	4.76	611.8	8	967.958	922	0.145455	4150	115.168	12564583300	15172000	3.081	21977791400	44	1722.7	59	1052.21	278.95	928.678	5828.74
38.65	29.995	8.46933	-0.12738	-0.168414	0.1744	0.0456126	-0.00399576	0.0843187	0.11984	912	1282	3478.04	805	4.62	614.6	12	730	1168	0.145455	4200	114.927	10701537700	17369000	3.051	20185267500	43.8	1727.6	87	925	282	914	5840.37
38.63	30.0858	8.38812	-0.0592437	-0.0198421	0.155094	0.0175601	-0.0865207	-0.115214	0.284796	904	1333	3469.81	792	4.73	619.8	11	729	884	0.145455	4202	114.883	8419482000	12211000	3.092	16171001300	44.4	1730	76	922	281.2	914	5875.14
38.91	30.1701	8.29786	0.00553172	0.122734	0.00442083	-0.015553	0.146712	0.150733	0.0348846	904	1338	3465.19	792	4.75	635	11	729	933	0.145455	4201	115.057	10485170600	17098000	3.141	21610557500	45	1733.8	79	922	280.6	914	5897.55
38.64	30.2492	8.19995	0.0653733	0.223377	-0.14531	0.0319992	-0.129564	-0.180868	-0.293965	904	1324	3436.76	784	4.91	633.2	9	731	905	0.145455	4205	115.146	11637692200	18645000	3.197	24713547900	45.6	1738.7	58	922	280.6	911	5914.34
39	30.3271	8.09845	0.12317	0.266663	-0.155221	-0.041869	0.0444766	0.208389	-0.195698	904	1297	3456.05	782	4.68	636.8	7	733	615	0.145455	4192	115.32	9157749100	10653000	3.192	19644292200	45.9	1746.7	63	922	278.6	909	5911.74
38.7	30.4064	7.99618	0.180202	0.24976	-0.00896335	-0.0351181	0.0635361	-0.23544	0.213326	904	1223	3503.89	782	4.81	646	16	733	725	0.144942	4209	115.269	14339901700	18651000	3.276	24832020200	47.7	1771.3	80	922	281.25	909	5864.48
39.35	30.4807	7.88655	0.226318	0.16885	0.156577	0.0967935	-0.148326	0.257981	0.309526	904	1215	3514.05	782	5.05	645.2	15	733	726	0.144942	4208	115.34	13676700400	16721000	3.306	24528799900	47.3	1779.2	95	922	281.25	909	5878.95
39.09	30.5468	7.76629	0.256589	0.0436619	0.193259	0.0102066	0.185211	-0.259577	-0.0578994	1090.63	1223	3517.46	811.271	4.88	635.8	13	969.151	709	0.144942	4259	115.403	14029320400	15736000	3.249	23610894200	48.6	1801.6	80	1054.43	283.5	923.426	5877.81
39	30.6128	7.644	0.281652	-0.0749677	0.078313	-0.119896	-0.130221	0.243436	-0.316659	878	1231	3505.14	776	4.78	639	11	745	810	0.144942	4154	115.706	14188738000	11259000	3.242	23269461600	48.5	1825.2	54	903	282.2	905	5880.93
38.56	30.6785	7.5197	0.302574	-0.153504	-0.106004	0.0294605	-0.0166583	-0.211769	-0.0971281	871	1262	3517.33	773	4.86	624.8	11	748	872	0.144942	4157	115.579	16594583200	12588000	3.168	28128124800	48.7	1827.6	78	902	282.75	904	5866.77
38.6	30.7458	7.39553	0.321707	-0.17449	-0.221474	0.12683	0.186281	0.162001	0.24517	858	1282	3509.44	771	4.92	625.6	10	752	1040	0.144942	4223	115.505	18182453700	12782000	3.179	26938179000	49.3	1829.2	80	902	285.85	903	5836.16
38.6	30.8065	7.26317	0.32908	-0.154021	-0.188842	-0.0921273	-0.28255	-0.0935721	0.190074	849	1296	3514.57	764	4.94	623.2	13	753	872	0.144942	4257	115.3	12998181300	9296000	3.239	20734687500	48.7	1837.2	74	902	287.15	902	5805.15
38.52	30.8688	7.13111	0.33449	-0.0944482	-0.00152375	-0.0776156	0.250337	0.0176774	-0.116542	1094.12	1142.11	3486.5	798.099	9.76473	620.8	16	963.427	898	0.144942	4263	115.296	13547407800	29981316	3.21658	21450855800	50.7441	1837.39	110	1051.05	287.7	938.988	16470.8
38.1	30.9289	6.9956	0.333403	-0.023691	0.209314	0.117755	-0.0941198	0.0535228	-0.214945	836	1058.16	3479.94	760	4.94	622.4	16	754	784	0.144942	4272	115.274	11716496100	2.27999e+07	3.162	21273718900	48.1	1853.1	85	901	287.2	902	5856.79
38.55	30.9863	6.85631	0.324761	0.035138	0.286549	0.0244619	-0.120178	-0.107943	-0.00140741	836	1294	3462.74	760	4.85	540.2	15	755	839	0.144942	4239	115.356	11092782300	9172000	3.152	18866135300	47.6	1856.5	87	901	286.45	902	5849.47
38.85	31.0391	6.71148	0.30635	0.067154	0.159699	-0.112643	0.299067	0.142538	0.179309	816	1278	3445.88	751	4.82	531.6	17	754	794	0.144942	4198	115.108	12134926400	16341000	3.19	21323807500	47.5	1856.5	82	902	286.3	900	5863.03
38.1	31.0884	6.56236	0.280301	0.0759903	-0.0885953	0.0324582	-0.336726	-0.145556	0.0936821	816	1243	3461.55	751	4.74	545.8	16	754	863	0.144942	4200	115.031	11418420800	12531000	3.168	19087398500	45.7	1862.5	82	902	286.1	900	5916.78
37.8	31.1399	6.41523	0.254799	0.0807344	-0.275845	0.0904997	0.200828	0.115118	-0.0848997	1090.63	1195	3466.79	804.387	4.56	541.6	14	967.968	733	0.144942	4161	115.149	10441911000	15362000	3.096	16476174000	45.5	1862.9	69	1053.26	285.9	932.149	5910.52
37.7	31.19	6.26649	0.225747	0.0827926	-0.277492	-0.0905477	0.0423371	-0.0579769	-0.128462	812	1170	3431.26	747	4.83	528	16	750	600	0.144942	4139	114.808	11466079100	13307000	3.064	18627743400	45	1862.9	120	890	283.9	897	5983.82
37.05	31.2406	6.11835	0.195067	0.0858192	-0.0866081	-0.0283442	-0.266849	-0.0160467	-0.0156237	812	1154	3440.97	746	4.49	526.8	16	747	852	0.144942	4150	114.776	9407214800	21288000	3.054	15341830700	44.2	1862.9	70	898	283.9	896	6025.49
38.2	31.2908	5.96986	0.160374	0.081399	0.164304	0.102802	0.348726	0.091996	0.0849633	815	1147	3445.18	744	4.6	525.6	14	747	838	0.144942	4120	114.807	11194002900	13899000	3.14	16987810700	44.7	1856.6	67	897	282.45	894	6025.23
37.9	31.3333	5.81375	0.11231	0.0514392	0.294336	-0.0409065	-0.238321	-0.151376	0.0688223	817	1134	3446.72	742	5.54	529.8	14	745	676	0.144942	4115	114.829	12329842500	10733000	3.241	21179307300	44	1854.2	75	896	282.85	894	6048.94
37	31.3769	5.65918	0.0615395	0.00920688	0.237192	-0.0449311	0.0122918	0.189633	0.0206537	823	1109	3439.75	740	4.56	527.2	17	745	704	0.144942	4110	114.816	10163235100	29617000	3.269	16288989900	44.6	1847.1	118	896	286.2	893	6047.61
36.82	31.4126	5.49719	-0.00126381	-0.051162	0.0232911	0.0520052	0.19517	-0.201133	-0.047649	838	1073	3426.58	744	4.44	530.4	18	743	983	0.145073	4037	114.818	9279746200	14539000	3.186	15422296200	44.7	1839.8	55	893	283.9	893	6095.37
36.7	31.4475	5.33532	-0.0652258	-0.102603	-0.186153	0.014811	-0.253964	0.19568	-0.0794307	838	1034	3413.13	743	4.39	528.6	18	740	809	0.145073	4035	114.887	9166962400	12056000	3.219	16376392400	43.9	1835.8	53	893	283.3	894	6072.55
36.7	31.4833	5.17564	-0.125209	-0.125081	-0.250958	-0.0463142	0.143059	-0.180352	-0.0263005	831	1004	3404.39	742	4.51	514.2	18	737	1083	0.145073	3933	114.996	10348207500	15016000	3.201	17796748500	43.4	1825.7	43	893	279.65	893	6075.34
36.7	31.5178	5.01616	-0.181622	-0.114049	-0.14928	-0.0041733	0.0388337	0.157122	0.0710837	820	994	3382.55	737	4.57	511.2	17	733	796	0.145073	3923	114.781	10989533300	22302000	3.279	17621364100	42	1816.8	67	887	278.8	892	6100.76
35.54	31.5494	4.85534	-0.234519	-0.0734424	0.03106	0.0428177	-0.156719	-0.126906	0.100185	822	1001	3358.81	734	4.42	508	16	729	878	0.145073	3934	114.684	12374928700	12653000	3.177	18052690400	42.7	1813.5	71	886	278.5	893	6102.66
36.63	31.5756	4.69102	-0.284161	-0.0141359	0.165056	0.00413512	0.143147	0.0972787	0.000380938	822	1007	3352.53	728	4.51	509	18	728	928	0.145073	4025	114.998	7677166800	14474000	3.215	13506667400	42.8	1805	67	885	278.45	892	6120.59
36.11	31.5956	4.52262	-0.327734	0.0539644	0.183634	-0.0323583	-0.0129778	-0.0615866	-0.112659	824	1005	3337.7	723	4.45	515.6	20	726	1092	0.145073	4002	115.093	9208262800	20725000	3.28	16079445200	43.6924	1801.1	141	884	277.05	893	6129.14
36.11	31.6153	4.35682	-0.352817	0.130965	0.115825	0.00985109	-0.110115	0.0299532	-0.0625603	823	1012	3356.65	719	4.34	513.2	20	726	913	0.145073	4030	115.117	10925289000	23986000	3.364	19134190100	44.3	1792.6	154	881	277.35	891	6115.96
36.1	31.6431	4.20277	-0.345452	0.210549	0.0276646	0.0162914	0.11393	-0.0132467	0.092333	1090.63	1014	3385.38	810.76	4.45	510.2	19	957.289	754	0.145073	4053	115.082	9338646600	12419000	3.426	15968409900	44.3	1771.1	70	1051.27	278.1	925.049	6121.23
35.57	31.6726	4.05418	-0.312943	0.250052	-0.0676265	-0.0467373	-0.0162134	0.00052638	0.0852551	824	994	3399.19	716	4.38	511.8	18	725	964	0.145073	4085	114.835	8297761100	10829000	3.355	13566072800	45.7	1774.5	64	879	279.4	892	6149.67
35.57	31.7002	3.90764	-0.261452	0.214933	-0.158474	0.0269874	-0.0925503	0.0135686	-0.0760006	826	980	3428.65	715	4.84035	521.6	17	725	901	0.145073	4110	114.632	10524241600	29452444	3.229	17377556400	45.8	1765.8	60	880	280	892	6169.87
35	31.7274	3.76488	-0.191765	0.101396	-0.200154	0.064747	0.124008	-0.0281311	-0.103026	832	960	3409.97	714	4.53	527.8	18	724	1017	0.145073	4116	114.421	9973683700	16014000	3.208	16867415800	45.2	1753.3	78	881	280.95	892	6011.24
35	31.7547	3.62686	-0.105919	-0.0664884	-0.142773	-0.0887089	-0.0426788	0.0467485	0.0663173	837	957	3398.11	715	4.76	522.6	19	723	809	0.145073	4104	114.23	8575958900	20070000	3.187	14862003500	45.9	1748	97	881	283.25	892	6055.13
35	31.7898	3.50176	0.00128255	-0.232794	0.0295816	-0.0315291	-0.0952712	-0.0723456	0.149668	843	956	3403.85	720	4.85	534.4	20	721	873	0.145073	4096	114.208	7147352500	15002000	3.246	12963523000	47	1734.9	98	882	282.65	890	6083.7
35	31.8346	3.39193	0.125493	-0.349328	0.227558	0.113548	0.159063	0.088549	-0.0476861	857	954	3411.24	725	4.9	527.4	21	723	987	0.145073	4110	114.059	9253955900	15426000	3.327	15368373000	47.8	1727.5	55	884	283.3	890	6133.62
35	31.8844	3.29243	0.25106	-0.392326	0.296304	-0.0484705	-0.0997133	-0.101556	-0.24611	861	949	3424.19	728	4.75	525.8	20	720	1107	0.145073	4134	113.858	11691103300	23562000	3.23	17831059900	47	1712.1	44	883	285.2	890	6138.71
35	31.9444	3.20846	0.372035	-0.343527	0.158417	-0.0967807	-0.0578192	0.101605	-0.0619535	856	934	3424.17	731	4.91	514.6	18	720	796	0.145073	4097	114.076	8355316100	17593000	3.205	13981335300	48.1	1705	53	884	281.85	887	6163.02
35.4	32.0025	3.12697	0.460357	-0.234089	-0.154412	0.0829433	0.175607	-0.102484	0.255506	853	918	3485.66	732	4.98	520.8	19	719	852	0.145073	4125	114.162	13072163100	2978000	3.19	19139184100	47.9	1703	96	884	283.3	887	6205.26
35.4	32.0485	3.03737	0.493986	-0.0965444	-0.441925	0.0805362	-0.131986	0.125382	0.210042	850	912	3480.43	732	5.19	526.4	19	720	801	0.145073	4125	114.319	10324115300	13379000	3.252	15592348600	45.4	1702.5	81	885	283.35	884	6210.19
35.4	32.099	2.95669	0.488912	0.0832092	-0.418308	-0.0595993	-0.0182199	-0.156371	-0.117742	851	878	3492.88	732	4.98	513.8	24	717	904	0.145073	4103	115.137	10482974400	17088000	3.08	15295043000	45	1682.5	116	887	281.65	880	6198.52
35.4	32.163	2.89424	0.454249	0.290922	-0.0307249	-0.123821	0.125637	0.169404	-0.288998	847	850	3497.74	731	5.08	522.4	23	715	988	0.145703	4094	115.362	10312772400	12752000	3.049	16301571900	45.1	1663.8	131	890	281.85	876	6246.83
35.33	32.2268	2.8355	0.371277	0.451223	0.428936	0.0322331	-0.133228	-0.174036	-0.128636	842	830	3486.51	731	5.16	517	19	713	765	0.145703	4067	115.241	8266801000	10646000	3.004	14250492500	43.5	1663.2	89	890	280.85	875	6305.8
37.27	32.2867	2.77605	0.235419	0.5037	0.598155	0.223843	0.0543032	0.17478	0.193681	837	821	3468.75	728	5.17	529.2	20	713	906	0.145703	4134	115.167	7973815200	6042000	2.978	13257030000	44.2	1650.5	65	892	284.55	875	6295.68
35.91	32.3353	2.70814	0.0441145	0.413851	0.314879	-0.0925575	0.0598959	-0.160501	0.319732	832	818	3492.88	726	4.97	531	21	710	999	0.145703	4164	115.139	6408938800	14241000	3.057	11343996300	43.3	1650.5	52	894	286.3	873	6275.06
35	32.3776	2.63682	-0.183626	0.211829	-0.215857	-0.273923	-0.0969733	0.149808	0.091306	832	821	3533.87	726	4.87	541.8	21	707	907	0.145703	4169	115.167	10441996800	13423000	3.018	17322901400	50.5292	1642.2	149	895	286.6	872	6297.38
33.9	32.4242	2.57342	-0.416632	-0.0281598	-0.582044	0.249104	0.0380752	-0.14172	-0.272539	831	824	3560.98	723	5.04	551	23	706	787	0.145703	4163	115.167	9022490500	15817000	3.038	15227765900	42.6	1639.5	157	895	285.75	872	6321.76
33.23	32.4794	2.52242	-0.631332	-0.238543	-0.508785	0.217918	0.0411214	0.122999	-0.369806	833	849	3576.17	723	5.04	550.8	23	705	911	0.145703	4100	115.23	10118826500	7746000	3.044	16013633400	42.1	1628.8	142	899	282.5	872	6207.92
33.11	32.5419	2.4826	-0.812639	-0.377656	-0.0625673	-0.433793	-0.0774122	-0.0994682	-0.0170341	837	870	3574.39	721	4.91	559.4	20	702	992	0.145703	4062	115.413	9038116700	15043000	3.008	14672942500	42.7	1609	64	900	281.05	872	6175.47
35.01	32.6215	2.46357	-0.937287	-0.418398	0.421803	-0.0541194	0.0176312	0.05201	0.435402	837	870	3582.27	723	5	562.6	20	700	980	0.145703	4038	115.402	7517713800	33031000	2.963	12831827900	43	1601.1	52	904	281.15	872	6220.37
35.3	32.6972	2.44302	-1.02381	-0.408575	0.527492	0.493079	0.0519464	-0.000278461	0.313717	835	865	3535.3	725	4.93	566.6	20	697	807	0.145703	4055	115.343	8381078300	16861000	2.947	13834704200	42.5	1601.1	60	904	281.7	873	6194.89
34	32.7623	2.41386	-1.07384	-0.368945	0.178616	-0.127106	-0.019887	-0.024154	-0.278592	838	855	3528.79	723	4.95	564	20	696	839	0.145703	4041	115.377	8263253500	13194000	3.05	14695424500	41.4	1600.7	82	904	279.85	874	6165.5
33.17	32.8389	2.39837	-1.05408	-0.258898	-0.276851	-0.429444	-0.0766886	0.0243517	-0.468623	842	851	3518.76	723	4.87	569.2	20	693	792	0.145703	4038	115.4	7645270700	10074000	3.028	12965275800	41.8	1599.2	87	906	279.35	875	6151.76
34.05	32.9371	2.40677	-0.950968	-0.0709257	-0.4566	0.235804	0.0968203	-0.0331763	-0.00135041	842	848	3553.67	723	4.92	580.6	23	692	673	0.145703	4018	115.259	7979714100	13095000	2.892	13489175800	41.7	1559.6	45	909	278.85	876	6239.01
34.6	33.0426	2.42321	-0.790515	0.130142	-0.283027	0.272209	-0.040229	0.0247963	0.377146	845	847	3546.49	722	4.94	580.6	23	690	846	0.145703	4023	115.285	8050955900	18860000	2.896	14119180200	41.6	1559.4	47	909	278.25	877	6188.03
34.68	33.14	2.43068	-0.605027	0.270598	0.0436015	-0.271157	-0.0607679	0.00511768	0.165104	843	844	3587.95	721	4.87	577.6	24	689	671	0.145703	4008	115.544	8785982400	14740000	2.892	13668826800	40.3	1559.4	49	910	278.15	876	6233.95
35.5	33.2294	2.42807	-0.407936	0.325825	0.274529	-0.106871	0.166116	-0.0384457	-0.182235	842	855	3590.34	721	4.86	577.6	22	689	765	0.145703	4043	115.386	13552698700	8926000	2.897	19134400600	39.4	1600.2	55	910	279.9	875	6236.69
36.59	33.3083	2.41212	-0.212784	0.301585	0.276128	0.235195	-0.183853	0.0803796	-0.14942	841	870	3622.88	720	4.86	572	23	688	977	0.145703	4054	115.15	10512913400	7841000	2.921	15484364800	40.1	1601.3	75	912	280.45	874	6265.25
36.51	33.381	2.38659	-0.0224026	0.237691	0.117422	0.0327453	0.0984662	-0.111307	0.085041	843	884	3668.09	720	4.77	563.8	23	687	940	0.145703	4049	115.121	13463799500	10938000	3.047	17357921100	40.5216	1624.3	123	917	280.6	875	6247.15
36.45	33.4498	2.35361	0.160254	0.174022	-0.0370689	-0.168824	0.0628811	0.126403	0.0811675	847	903	3674.72	721	4.93	575	23	683	858	0.145703	4033	115.328	9755870200	9652000	3.02	14820119800	41	1624.3	124	918	279.4	876	6146.62
35.84	33.5142	2.31216	0.329871	0.130236	-0.0784443	-0.022369	-0.20876	-0.113113	-0.0826754	856	929	3646.17	723	4.93	569.6	23	684	964	0.145703	4055	115.366	9792085800	10381000	3.064	14651672000	41.1	1629.3	86	919	278.75	876	6234.41
36.37	33.583	2.2709	0.492367	0.113414	-0.0171278	0.140665	0.25053	0.0639214	-0.0219599	866	920	3668.83	726	5.16	570.8	24	683	793	0.145703	4058	115.481	8558949800	28349000	3.037	12875547000	42.2	1631.6	52	920	278.15	878	6144.35
36.37	33.6393	2.21198	0.622883	0.069484	-0.0039959	0.0102834	-0.171397	0.0159811	0.127274	870	901	3666.8	725	5.02	579.8	26	682	931	0.145703	4013	115.468	8151002800	15396000	3.041	12146454300	42.2	1632.8	94	920	275.5	877	6140.42
36.37	33.6826	2.13452	0.719371	-0.0211641	-0.0852431	-0.0884713	0.0492193	-0.0908258	0.0597213	874	882	3650.85	728	5.13	573	27	683	755	0.147615	4006	115.436	8882086000	9716000	2.95	14030571700	43.4	1633.4	97	922	274.6	878	6110.06
36.37	33.728	2.05408	0.802485	-0.128521	-0.145531	0.000271925	0.0897981	0.157943	-0.121082	880	871	3619.98	730	5.11	570.4	26	704	686	0.147615	3898	115.489	9507141300	9990000	2.984	14111496700	43.9	1640.2	70	924	272.6	883	16574.2
36.37	33.778	1.97313	0.877104	-0.230707	-0.081861	0.0274848	-0.228815	-0.221218	-0.129967	881	847	3659.68	732	5.04	589.6	27	685	706	0.147615	3901	115.595	8823242500	16833000	2.853	14829648300	44.1	1641.9	101	927	272.4	883	6150.86
36.37	33.8287	1.88744	0.937587	-0.313601	0.0899494	0.0204754	0.29759	0.266763	0.0496948	880	829	3660.1	734	5.23	591.8	27	705	874	0.147615	3885	115.483	10237924500	15340000	2.892	17580928700	42.9	1643.9	122	928	272.85	884	6089.46
36.37	33.8745	1.79064	0.974757	-0.360481	0.243105	0.00248666	-0.234985	-0.284311	0.155464	877	822	3655.93	735	5.33	588.8	27	685	826	0.147615	3864	115.496	10373549700	19982000	2.854	17671541600	41.8	1646	107	930	272.2	883	6153.08
36.36	33.9197	1.68687	0.991348	-0.336873	0.252697	-0.0591744	0.0440226	0.272503	0.0515719	879	820	3653.69	735	5.39	590.6	27	685	892	0.147615	3671	115.513	12059191000	17301000	2.924	19892801000	41.2	1658.9	49	931	268.8	888	6176.39
36.36	33.9549	1.56595	0.973886	-0.237563	0.0599397	-0.00490324	0.20102	-0.228708	-0.132041	887	830	3670.81	735	5.32	601	28	685	875	0.147615	3732	115.585	11876082600	15466000	3.036	18783726200	41.2	1668.5	115	933	270	890	6193.3
36.36	33.9839	1.43142	0.926224	-0.0523915	-0.212044	0.14531	-0.351786	0.171715	-0.111842	893	859	3658.82	738	5.47	586.8	29	685	868	0.147615	3788	115.512	12228779200	12022000	2.995	18690088000	42.8	1682.1	152	936	271	890	6261.17
36.36	34.0086	1.2852	0.851671	0.200111	-0.359248	-0.0604595	0.317671	-0.107047	0.0904358	894	888	3686.92	740	5.35	599	29	706	824	0.147615	3819	115.488	12566954900	20803000	2.961	19530361100	41.7	1684.1	172	939	271.75	888	6274.44
36.36	34.0254	1.12313	0.746924	0.460633	-0.257613	-0.202636	-0.100844	0.0463251	0.154979	895	900	3703.09	746	5.41	598.2	30	687	738	0.147615	3769	115.437	10551400500	12230000	2.977	16012677300	42.8	1684.1	150	943	270.65	885	6312.47
36.36	34.0336	0.944282	0.613237	0.655621	0.0527031	0.208903	-0.176813	0.0115001	-0.0171101	900	912	3663.56	747	5.43	614	29	688	746	0.147615	3844	115.307	17882160000	10188000	3.024	26620527400	43.5	1693.9	75	945	273	886	6314.43
36.36	34.0231	0.738035	0.442596	0.703291	0.362284	0.173043	0.372054	-0.0511246	-0.163956	905	932	3667.18	751	5.45	613.6	30	689	1018	0.147615	3849	115.21	12462205600	13237000	3.085	19062306000	43	1693.9	144	943	273.7	886	6344.31
35	33.9883	0.499026	0.237823	0.570298	0.466911	-0.324383	-0.324924	0.103159	-0.0194636	910	948	3729.75	753	5.38	610.2	30	690	881	0.147615	3859	115.235	18247778700	15588000	3.067	27242072600	43.3	1708.3	147	942	274.05	884	6385.04
35	33.9428	0.241771	0.0297152	0.307252	0.325878	0.00280438	0.100632	-0.143627	0.247808	910	964	3747.88	755	5.29	609.4	31	693	842	0.147615	3853	115.086	14241003900	15156000	3.033	23210839200	44.3	1726	160	942	274.2	884	6390
35	33.8831	-0.0363333	-0.168784	-0.022654	0.009231	0.358696	0.162428	0.175551	0.151321	908	977	3728.6	758	5.08	608.8	30	692	989	0.147615	3882	114.604	11794122600	25156000	2.96	20600325100	44.1	1727.3	195	943	275.8	884	6387.75
31.5	33.8113	-0.331811	-0.336716	-0.327144	-0.299509	-0.170735	-0.27351	-0.169479	-0.227607	908	977	3743.47	760	5.13	603.2	31	712	831	0.147615	3880	114.737	13486872200	10923000	2.902	23305639900	42.4	1734.8	204	942	276.45	883	6410.81
31.5	33.7521	-0.617816	-0.428042	-0.491295	-0.389821	-0.267614	0.200078	0.124247	-0.257831	909	980	3719.56	762	5.15	608	30	692	942	0.147615	3888	114.803	12167205900	16032000	2.942	20557387300	43.3	1735.4	162	944	276.8	884	6412.17
31.5	33.7057	-0.893265	-0.435269	-0.495376	-0.260498	0.229669	-0.0809363	-0.0760891	0.0977475	914	968	3705.39	765	5.24	604.8	29	695	935	0.147615	3857	114.921	13632521000	9342000	2.926	21354200500	45.2	1735.4	118	944	274.4	885	6422.75
31.5	33.6563	-1.17398	-0.380497	-0.40362	-0.074053	0.121944	-0.0111061	0.0224826	0.244528	914	942	3712.19	766	5.13	598.2	29	695	1030	0.147615	3912	114.719	14500290400	28648000	2.987	22848594500	45.5	1740.3	96	944	277.6	884	6382.19
31.5	33.5951	-1.4682	-0.281227	-0.282934	0.0581904	-0.182945	0.0765982	0.049626	0.00788816	914	933	3721.89	764	5.17	589	29	696	847	0.147615	3904	114.821	11141139200	15881000	2.923	18222688000	46.1	1745.7	46	944	277.25	884	6374.68
31.5	33.5411	-1.75554	-0.123642	-0.14114	0.179454	0.0104597	-0.0956702	-0.120949	-0.127728	923	946	3737.87	765	5.22	609.8	28	719	809	0.147615	3916	114.929	14842903900	7390000	2.81	24603944000	47	1758.9	40	946	278.05	885	6348.12
31.5	33.5021	-2.02749	0.0861462	0.00284228	0.296748	0.018383	0.0481197	0.152318	-0.021964	932	965	3770.38	764	5.29	595.4	28	703	919	0.148626	3922	114.721	15254653900	9764000	2.821	23719459400	47.2	1778.6	46	943	278	886	6362.94
31.5	33.4567	-2.30559	0.300492	0.0908845	0.28794	-0.0564354	-0.0144176	-0.146094	-0.0358517	934	993	3760.85	764	5.42	592.6	29	726	985	0.148626	3916	114.803	17229338300	18726000	2.815	26673062800	45.8	1778.6	52	943	277.95	886	6362.65
31.5	33.4041	-2.59064	0.494868	0.123557	0.100808	0.214303	0.0626843	0.118217	-0.10079	936	1023	3727.83	766	5.42	588.4	29	707	806	0.148626	3889	114.868	14615394400	12770000	2.794	23327700400	46.3	1783.9	137	942	276.9	886	6340.34
30.8	33.3444	-2.88159	0.650294	0.134565	-0.191351	-0.0766335	-0.131815	-0.0615102	0.101805	942	1032	3707.58	767	5.34	592.6	29	708	807	0.148626	3911	114.769	15747006000	8084000	2.776	27590634000	50.6	1784.6	139	943	278.45	886	6351.56
30.8	33.2869	-3.16847	0.761261	0.174708	-0.403516	-0.346675	0.13502	-0.0150512	0.3451	969	1036	3726.79	767	5.26	589.4	29	711	855	0.148626	3823	115.136	12423153000	4694000	2.805	23117337900	46.2	1791	191	943	275.95	887	6383.77
30.8	33.2259	-3.45637	0.807579	0.248074	-0.396343	0.334897	-0.0294056	0.0956165	0.0427868	954.317	1038	3732.21	801.123	5.26	591.4	28	752.124	780	0.148626	3813	115.301	13724192800	7877000	2.814	25204353700	46.7	1792.4	59	885.192	275.7	894.745	6370.46
30.5	33.1574	-3.7485	0.77614	0.331876	-0.138787	0.322427	-0.136976	-0.155315	-0.524517	975	1050	3731.04	774	5.36	599	27	738	794	0.148626	3863	115.964	12467998900	11327000	2.88	23559790700	46.4813	1818	48	943	276.45	889	6352.33
30.5	33.0945	-4.03073	0.679906	0.40484	0.272321	-0.613727	0.281677	0.187339	-0.358506	982	1092	3715.92	778	5.36	605.4	28	740	1004	0.148626	3973	116.314	13008512800	11562000	2.979	24068462200	47.1	1832.2	172	944	278.45	890	6216.87
30.5	33.0368	-4.30277	0.519356	0.40505	0.573736	-0.132788	-0.323569	-0.201186	0.487311	988	1138	3647.35	779	5.38	600.4	28	744	810	0.148626	3983	116.109	15038742100	14636000	2.99	26296299500	45.4	1850.2	179	947	279.85	889	6256.56
30.5	32.9718	-4.57685	0.283394	0.257755	0.502039	0.816034	0.176618	0.186855	0.703957	985	1155	3694.68	783	5.51	584.6	26	744	923	0.148626	4013	116.035	11530845100	18615000	2.956	19034679600	46	1855.2	67	947	279.75	889	6337.62
27.5	32.8772	-4.87527	-0.0415703	-0.0651757	0.0387102	-0.195565	0.16541	-0.108385	-0.20616	980	1169	3706.06	783	5.52	588.8	26	746	805	0.148626	3951	116.066	10644485700	18592000	2.924	18229799700	44.9	1864.8	134	948	277.85	889	6333.01
24.75	32.7883	-5.15999	-0.387325	-0.417514	-0.420507	-0.754007	-0.432004	0.010899	-0.813471	981	1207	3701.42	785	5.79	587.2	26	749	866	0.148626	3906	116.021	10413414100	40538000	2.889	17685205100	45.4	1880.4	92	947	276.95	888	6345.11
26.7	32.7311	-5.40261	-0.695012	-0.646567	-0.518925	0.488789	0.367969	0.0471741	-0.153509	988	1247	3721.28	785	5.8	599.2	27	751	921	0.148626	4003	116.06	10865625100	22164000	2.92	20362255100	44.7	1909.9	116	949	279.95	887	6221.91
26.7	32.68	-5.62864	-0.974999	-0.724585	-0.299709	0.450395	-0.0670237	-0.0890123	0.641241	992	1260	3724.67	786	5.81	602.2	26	752	738	0.148626	3985	115.915	9656170500	18259000	2.885	19112248300	50.8581	1916.5	138	951	280.5	888	6216.53
25	32.634	-5.83845	-1.21174	-0.630554	0.0252623	-0.601001	-0.237605	0.121272	0.388433	1006	1266	3740.99	788	5.74	600.2	27	751	680	0.148626	3974	115.971	10031307300	12867000	2.965	18612248300	47	1918.4	72	955	279.7	891	6213.13
25.1	32.6055	-6.01883	-1.37601	-0.36587	0.250591	-0.135054	0.330046	-0.156908	-0.387793	1008	1249	3752.3	789	5.77	595.8	28	753	805	0.148626	3967	115.971	10029285600	10890000	2.937	18653799100	46.6	1918.4	25	956	279.1	893	6297.48
25.1	32.5886	-6.17553	-1.46599	-0.0100409	0.249182	0.493183	-0.209018	0.171933	-0.514564	1001	1222	3756.09	789	5.94	591.8	28	752	907	0.148626	3967	116.09	10496157300	59348000	2.925	17983220800	46.3	1918.4	35	958	279.15	894	6278.41
25.1	32.5822	-6.30941	-1.48008	0.334834	0.0771978	-0.0719222	-0.0206385	-0.171952	0.0949357	1001	1200	3734.65	791	5.94	593.2	29	756	730	0.148626	3968	116.049	8994737200	14027000	2.943	16346893700	47.1	1947.2	116	959	279.25	894	6271.33
25.1	32.5855	-6.42145	-1.42184	0.568474	-0.102428	-0.324901	0.171425	0.140723	0.456668	1008	1209	3795.75	792	6.08	616.8	26	759	616	0.148626	3964	116.021	12994090000	9557000	2.896	20583948200	47.3	1966.3	89	959	279.05	894	6265.64
25.1	32.5889	-6.52188	-1.30927	0.61212	-0.167356	0.109933	-0.161041	-0.0810784	0.0856631	1002	1209	3842.71	793	6.09	612.2	27	760	770	0.148626	3985	115.995	18557632500	3324000	2.923	25746143800	47.4	1992.2	123	960	280.45	895	6283.02
25.1	32.6027	-6.60005	-1.13846	0.475781	-0.0724242	0.21321	0.0434451	-0.00180366	-0.310306	1003	1203	3834.54	792	6.03	611	26	762	800	0.148626	4027	116.037	12822707000	10874000	2.992	21950453500	47	2024.6	54	958	283.8	895	6301.89
25.1	32.6226	-6.6607	-0.926604	0.197918	0.0608566	-0.103429	0.0259246	0.0783403	-0.169463	1000	1181	3834.3	792	6.02	621.4	25	765	823	0.148626	3996	116.282	14135285700	14216000	2.943	24686331200	46.6	2033.5	49	959	280.35	895	6368.31
25.2	32.6336	-6.71973	-0.705005	-0.156835	0.0735267	-0.176573	0.0230992	-0.129797	0.142959	997	1184	3822.09	797	5.93	619.8	24	767	826	0.148626	3990	117.017	13294493500	9723000	3.03	23441978100	45.8	2033.5	77	960	279.9	894	6428.66
25.1	32.6499	-6.7624	-0.467123	-0.450386	-0.00906697	0.139672	-0.0937164	0.163511	0.180576	1005	1183	3830.54	802	5.82	627.8	24	774	745	0.151492	4002	117.017	15864551100	21423000	3.067	28249758400	46.9532	2038.1	92	961	281.8	895	6435.33
25.1	32.6807	-6.7794	-0.212844	-0.574939	-0.079485	0.131049	0.044047	-0.197912	-0.0183903	1022	1187	3845.62	809	5.91	633	26	781	990	0.151492	4062	117.965	14956632000	8292000	3.019	26742784900	47.1	2103.5	54	963	284.2	897	16730
25.5	32.7139	-6.78361	0.0298985	-0.518784	-0.088501	-0.223352	0.110291	0.215353	-0.166379	1023	1215	3857.05	820	6.49	637.8	26	788	696	0.151492	4059	117.588	12496415500	27000000	2.972	21655294600	47.4	2116.5	97	964	283.65	898	6375.57
25.5	32.7462	-6.77907	0.244156	-0.316444	-0.0243564	-0.0344967	-0.252305	-0.206143	-0.0800002	1022	1250	3849.45	860	6.69	633	24	789	619	0.151492	4054	117.733	13139872300	41628000	3.007	22909078500	48.5	2128.2	79	967	284.1	899	6393.31
27	32.7804	-6.76319	0.423538	-0.0338659	0.0778378	0.275059	0.249078	0.165876	0.105623	1018	1296	3829.87	829	6.89	635.8	23	791	829	0.151492	4035	117.731	12388418100	18547000	2.976	22111868500	49.5	2137.4	50	967	283.05	899	6397.87
27	32.8065	-6.74674	0.55003	0.22745	0.12847	-0.112065	-0.0535751	-0.0908887	0.122914	1019	1332	3825.99	831	7.06	641	24	794	799	0.151492	4053	118.314	10603650400	18452000	2.9	19840518400	49.7	2137.4	69	967	283.7	899	6360.19
27.01	32.8374	-6.71672	0.637681	0.414936	0.111835	-0.209667	-0.213685	-0.00224056	0.0140203	1015	1355	3825.65	832	6.87	649.8	24	794	752	0.151492	3994	117.31	12388399700	36910000	2.95	21901101900	48.6	2138	49	968	282.4	898	6432.26
27	32.8739	-6.67252	0.688386	0.48125	0.0244135	0.199666	0.350858	0.0848874	-0.0959888	1014	1344	3837.93	831	6.86	658.8	23	794	866	0.151492	3989	117.368	14419024200	18873000	3.002	27291031900	48.6	2138	82	968	281.1	899	6454.28
27	32.9017	-6.62922	0.68788	0.392036	-0.117862	0.0831708	-0.253428	-0.140069	-0.13625	1016	1337	3842.61	832	7.09	652.4	23	798	814	0.151492	3987	117.375	9541078500	18136000	3.059	19455071500	49.4	2205.8	87	969	281.5	899	6460.19
27	32.9358	-6.57168	0.660408	0.204919	-0.189744	-0.16592	0.00282171	0.171002	0.0167878	1016	1361	3829.96	832	7.09	658.4	24	800	928	0.151492	3973	117.291	11535858300	38087000	3.066	22130648700	50.2	2211.3	85	970	281.15	900	6429.08
27	32.9758	-6.50055	0.612849	-0.0208323	-0.133504	-0.0339123	0.208058	-0.194386	0.184584	1090.63	1385	3831.3	826.156	6.94	651.4	23	964.654	997	0.151492	3979	117.368	12242700600	28937000	3.035	21976581600	50.2	2214.3	43	1040.03	282.45	895.412	6448.47
27.2	33.0124	-6.42604	0.540571	-0.236441	0.00197208	0.0970297	-0.254928	0.21159	0.0847776	1009	1398	3843.14	823	6.72	645	23	802	762	0.151492	3968	117.009	11793440500	16101000	3.154	19031967600	50.8	2225.6	160	975	279.85	902	6454.64
27.2	33.0496	-6.34439	0.456145	-0.377462	0.143242	0.0787197	0.147152	-0.216822	-0.153913	1009	1415	3832.12	818	7.02	660.8	23	805	1010	0.151492	3919	116.647	11243298700	50068000	3.121	19112969100	50.6	2230.6	135	982	279.8	902	6461.32
27.2	33.087	-6.25632	0.36754	-0.407094	0.204339	-0.0940452	0.0135595	0.207326	-0.180781	1005	1449	3842.44	816	6.9	659.6	20	806	952	0.151492	3924	116.64	10112954200	13437000	3.082	19219666100	50.4	2234.6	55	983	280.05	901	6456.04
27.2	33.1262	-6.1607	0.284064	-0.319229	0.144875	-0.143971	-0.113611	-0.18237	0.0658421	1002	1470	3837.82	814	6.55	634.8	20	807	937	0.151492	3867	116.798	11109819200	23205000	2.955	19744869500	51.1	2234.8	51	981	277.5	901	6422.69
27.2	33.1702	-6.05494	0.214765	-0.141719	-0.00665983	0.168804	0.0971986	0.135721	0.230372	1090.63	1502	3837.73	823.946	6.64	628	21	960.126	982	0.151492	3866	116.541	10061980200	16229000	2.945	17923400700	51.2	2234.8	84	1043.64	277.95	896.016	6426.92
27.5	33.2081	-5.95071	0.149789	0.0511909	-0.187858	0.144962	-0.0239578	-0.0745618	0.0293284	981	1503	3817.79	808	7.27	632.2	23	810	1064	0.151492	3862	116.335	10394897600	69451000	2.922	16962129300	51.7	2234.8	57	984	277.6	901	6370.59
27.5	33.2355	-5.85308	0.0874732	0.201116	-0.276856	-0.256524	0.0109563	0.0254108	-0.220366	981	1476	3820.78	804	6.97	633.6	24	815	1131	0.151492	3918	116.438	8186940700	52396000	2.918	13262859500	53.2	2239.4	92	984	281.8	900	6380.16
27.5	33.2717	-5.74232	0.055326	0.307316	-0.147689	-0.0462805	-0.0602196	0.01121	-0.0717104	982	1429	3821.2	801	6.92	640.8	22	816	876	0.151492	3884	116.717	8565581100	21613000	2.97	14308694500	52.8	2239.4	67	985	279.2	899	6453.26
28.84	33.3152	-5.62028	0.051872	0.34477	0.120074	0.266202	0.0660952	-0.0570876	0.184565	982	1391	3822.54	796	6.96	643	19	818	748	0.151492	3864	116.135	9354406900	39240000	3.02	14944430000	52.3	2239.4	63	984	277.7	897	6453.45
28.84	33.3523	-5.50177	0.0562939	0.280228	0.300667	-0.0872388	0.0162382	0.111356	0.061613	980	1356	3836.5	794	7.06	644.2	21	817	809	0.151492	3874	116.327	9330602800	18249000	3.018	14486244300	52.2	2234.6	69	984	278.9	897	6495.96
27.5	33.3837	-5.38664	0.0648316	0.133295	0.257867	-0.178903	-0.12851	-0.156952	-0.182134	997	1411	3882.21	790	6.95	619.2	23	821	943	0.150673	3895	117.109	13553585100	12422000	2.836	19173605700	50.3	2224.6	44	986	276.75	898	6579.73
29	33.413	-5.27147	0.0782727	-0.0436713	0.0311524	0.177874	0.192902	0.193504	-0.0491533	993	1418	3889.86	789	7.39	610.2	23	822	1091	0.150673	3901	117.539	11253258600	33298000	2.881	17942384100	50.8	2194.7	43	986	276.65	896	6587.25
28	33.4398	-5.15682	0.0929623	-0.194801	-0.211297	0.0510143	-0.136837	-0.213615	0.247363	990	1433	3902.69	788	7.38	609.6	19	821	1071	0.150673	3892	117.411	10441815100	27786000	2.905	18147670400	51.5	2189.4	38	986	276.1	894	6603.55
28	33.4723	-5.03456	0.114586	-0.264269	-0.282554	-0.178356	-0.032959	0.21248	0.132016	989	1458	3912.95	783	7.41	611.8	17	823	1025	0.150673	3899	117.054	9434092100	24191000	2.987	16180938000	51.5	2185	46	985	277.1	893	6591.51
28.24	33.504	-4.91188	0.129741	-0.249166	-0.155206	0.0390111	0.204682	-0.198799	-0.323726	993	1485	3921	783	7.32	623.8	18	824	737	0.150673	3912	117.082	9014206800	23995000	3.002	13995476400	52.1	2183.3	46	985	277.2	897	6605.8
28.24	33.5352	-4.78875	0.133137	-0.164816	0.0676013	0.138074	-0.25226	0.18102	-0.328022	1000	1523	3913.45	784	7.36	635.2	17	821	1011	0.150673	3935	117.053	12135503300	24894000	2.954	17433062000	52.7	2160.6	45	988	278.7	898	6624.01
28.5	33.5694	-4.66209	0.123288	-0.0429785	0.226705	-0.0987588	0.124043	-0.169022	0.284697	996	1552	3913.07	784	7.42	629.4	18	820	974	0.150673	3910	116.726	8224122700	16700000	2.923	12538172500	53.1	2126.5	47	988	277.25	898	6623.66
30	33.5922	-4.54749	0.0779806	0.0504264	0.188426	-0.0976179	0.0964849	0.164019	0.547249	996	1566	3944.16	784	7.81	628.8	18	818	1014	0.150673	3901	116.801	10096984100	31599000	2.864	15722879100	52.5453	2110.3	46	990	276.15	897	6624.22
29	33.601	-4.44778	-0.00528933	0.0924114	0.0112765	0.187155	-0.220458	-0.136068	-0.0515818	989	1582	3931.25	788	7.65	618.4	18	814	997	0.150673	3888	116.617	10652725200	21700000	2.886	15847649500	52.4	2093	47	992	275.7	896	6605.07
29	33.6154	-4.34286	-0.0976194	0.121447	-0.100242	0.0497064	0.18355	0.0888695	-0.620309	988	1578	3926.85	792	7.57	634.8	17	811	856	0.150673	3903	116.831	7298018000	22555000	2.91	12717285100	52.2	2057.6	58	992	276.05	896	6629.05
29	33.6315	-4.23677	-0.197366	0.142284	-0.0692805	-0.305638	-0.0550846	-0.0384466	-0.283835	993	1586	3930.8	796	7.44	631	13	810	1031	0.150673	3878	116.747	8148498000	11040000	2.966	13084628900	52.5	2012.4	58	993	274.9	898	6586.83
30	33.648	-4.13124	-0.301428	0.152072	0.0314554	0.0829714	-0.0693817	-0.0147924	0.499544	994	1588	3959.4	798	7.47	621.8	14	807	951	0.150673	3890	116.735	9305815400	21004000	2.988	13989751100	51.6	1965	55	993	275.8	899	6598.43
29.98	33.6495	-4.04247	-0.422303	0.124654	0.0484575	0.355047	0.112091	0.070898	0.55391	995	1573	3976.95	798	7.4	619.4	15	805	810	0.150673	3869	116.681	8820545800	29066000	2.929	12313122200	52.6	1956	72	995	274.55	899	6563.89
28.5	33.6332	-3.97341	-0.552431	0.0695404	-0.0407672	-0.229332	-0.0178062	-0.0926388	-0.18579	992	1555	3993.58	799	7.2	620.4	15	805	918	0.150673	3880	116.681	12989546500	27933000	2.896	18376862500	52.5	1865.2	73	996	275.8	901	6556.77
28.5	33.6157	-3.90638	-0.655309	0.0414659	-0.0899232	-0.273352	-0.0837849	0.0944585	-0.58075	988	1546	4021.97	797	7.17	622.8	16	804	1048	0.150673	3832	116.963	12667284600	50579000	2.755	17025717300	53.4	1853.5	72	996	273.95	901	6701.26
29.58	33.6111	-3.82628	-0.698786	0.0717031	0.00894873	0.348075	0.0599865	-0.0920633	-0.106164	985	1534	4009.72	796	7.14	624.8	12	804	1051	0.150673	3841	116.902	15738760300	27438000	2.988	20834928600	54.9	1835.2	43	1000	274.3	902	6698.96
29.58	33.6105	-3.74207	-0.684599	0.116825	0.161228	0.0827506	0.0579958	0.0687554	0.40451	983	1522	4006.72	793	7.37	611.8	13	805	942	0.150673	3848	117.035	10917877900	21510000	2.905	15349820600	54.8	1830.4	72	1001	274.5	900	6727.67
29.58	33.6114	-3.65617	-0.611929	0.125096	0.20223	-0.370672	-0.161105	-0.0207881	0.23783	984	1496	3996.62	791	7.51	611	14	803	987	0.150609	3842	117.288	13041738000	20499000	2.895	18056612700	55.7	1819.9	72	1002	273.9	900	6716.53
29.58	33.6258	-3.55641	-0.467925	0.0735255	0.0609461	0.118685	0.139176	-0.0573126	-0.189398	983	1482	3997.13	789	7.66	616	14	802	1015	0.150609	3876	117.447	12610057900	19297000	2.935	16686426700	54.5	1796.1	100	1004	274	900	6714.94
29.58	33.6454	-3.45152	-0.271028	-0.0724552	-0.22527	0.23121	-0.0182632	0.135748	-0.259272	984	1476	3992.7	786	7.88	612.2	11	804	1047	0.150609	3881	117.159	12940443900	17179000	2.994	17271479000	55	1787.9	122	1004	274	900	6764.44
29.58	33.6581	-3.35448	-0.0493365	-0.309949	-0.468255	-0.232046	-0.124845	-0.197666	-0.0100166	988	1473	4020.89	786	7.92	626	16	807	1072	0.150609	3856	117.128	12208115900	14804000	3.117	15463646800	56.8	1748.2	84	1009	273.4	899	6786.44
30	33.6669	-3.26251	0.186471	-0.555627	-0.411446	-0.0033847	0.220034	0.244693	0.175	989	1477	4054.25	787	7.75	630	15	811	1176	0.150609	3887	117.157	15211666300	19833000	3.16	19057174600	58.7	1738	129	1014	274.75	899	6767.78
30	33.6729	-3.17442	0.424612	-0.694685	0.0175717	0.20011	-0.1903	-0.261806	0.135895	1090.63	1486	4048.01	812.434	7.72	636	14	976.041	1224	0.150609	3877	117.07	15082771900	15740000	3.155	18543647000	57.6	1725.5	129	1055.06	274.8	896.789	6789.12
31	33.6913	-3.07474	0.668497	-0.611214	0.59987	-0.180234	0.0357696	0.237608	0.0114691	991	1481	4075.9	789	7.55	638	15	823	963	0.150609	3887	117.019	12105633500	39771000	3.211	15865042600	57.4	1720.6	67	1016	279.95	900	6750.05
32	33.7122	-2.9737	0.888772	-0.299782	0.861422	-0.0933191	0.118986	-0.193647	-0.156464	990	1464	4111.91	789	7.4	641.6	13	826	1089	0.150609	3884	116.904	14181716500	26476000	3.22	18927650300	57.8	1716.8	74	1016	280.85	898	6750.94
32	33.7238	-2.88425	1.05257	0.158806	0.48167	0.286764	-0.17616	0.141427	-0.23731	993	1445	4128.07	788	7.35	637	15	827	1067	0.150609	3865	116.937	15144630900	13741000	3.141	20538905400	57.2	1697.3	72	1018	279.65	898	6757.6
32	33.7243	-2.80829	1.14501	0.647119	-0.362064	-0.0534388	0.147347	-0.0656601	0.0161095	996	1405	4099.35	785	7.39	649.2	13	824	1095	0.150609	3869	116.884	14323693600	27574000	3.081	19647267400	56.8	1686.5	82	1020	279.3	896	6737.87
32	33.7266	-2.73257	1.17474	1.04592	-1.05972	-0.275309	-0.0473628	-0.0196794	0.421827	996	1374	4073.67	783	7.69	638.8	13	828	1138	0.150609	3870	116.63	12063569600	19634000	3.088	16879207600	55.5	1682	78	1022	279.8	895	6706.21
33	33.7311	-2.65653	1.13886	1.21838	-1.05825	0.183765	-0.087489	0.0940888	0.297286	996	1361	4105.01	784	7.5	630.4	14	828	1100	0.150609	3869	116.65	12138441400	20913000	3.072	15668433200	56	1670.7	58	1022	279.15	897	6793.29
33.07	33.7268	-2.59162	1.02381	1.0557	-0.285372	0.183871	0.183944	-0.144654	-0.412025	995	1371	4120.85	784	7.48	633.6	9	831	1128	0.150609	3875	116.466	19178411900	18274000	3.132	24945815300	55.3	1665	42	1023	280.1	897	6782.79
33.07	33.7208	-2.5304	0.84335	0.569657	0.808885	-0.231383	-0.154552	0.179602	-0.647835	995	1385	4143.83	784	7.44	643.6	8	833	1229	0.150609	4010	116.47	13744725800	23989000	3.03	17652468300	56.3	1660	50	1025	281.65	896	6790.71
33.07	33.7148	-2.47102	0.608934	-0.13659	1.4711	-0.0905784	-0.00305517	-0.205296	0.139849	1001	1396	4217.7	783	7.39	638	10	837	1028	0.150609	3988	116.494	18035082100	12843000	3.015	19687180300	56.2	1659.3	94	1024	279.9	896	6862.48
33.07	33.695	-2.42746	0.317755	-0.901214	1.14826	0.231421	0.191647	0.230889	0.875914	1004	1413	4227.57	783	7.37	638.2	7	843	998	0.150609	3985	116.588	18647700300	38031000	2.958	21356709300	56.9	1660.2	90	1024	279.95	896	6867.36
30	33.6701	-2.39022	0.000105908	-1.48102	-0.00572987	0.0764989	-0.228607	-0.231251	0.394414	1006	1445	4102.4	785	7.66	643.8	5	844	1162	0.150609	3986	116.589	17814722800	41487000	2.899	21526539300	56.8	1662	89	1024	280.1	896	16803.6
27.1	33.6538	-2.34423	-0.30366	-1.65328	-1.22384	-0.244259	0.06651	0.202091	-0.759069	1006	1458	4104.2	786	7.77	648.4	7	845	884	0.150609	3991	116.25	13085804000	23316000	2.827	15956966300	57.3	1662	114	1022	280.45	896	6889.16
27.1	33.6559	-2.27884	-0.560708	-1.31751	-1.66766	-0.0919776	0.165768	-0.160402	-0.937465	1013	1477	4049.95	785	7.7	659.4	11	851	1173	0.150609	3984	116.097	14345526800	19073000	2.95	16643917000	57.2	1665.5	62	1017	280.45	895	6878.52
29.81	33.6867	-2.18339	-0.746204	-0.541629	-1.0137	0.270658	-0.340623	0.0732732	0.234482	1020	1506	4055.82	787	7.59	659.8	13	850	1037	0.150609	3986	116.247	10205809500	25006000	3.06	13824779900	57.2	1691.5	104	1017	281.55	895	6912.36
32.79	33.7281	-2.07714	-0.880268	0.406502	0.263747	-0.0039525	0.245172	0.0152584	1.08989	1026	1536	4053.75	787	7.7	658.6	9	851	1153	0.150609	3956	116.255	12455364200	40592000	3.176	18380593200	56.8	1695.6	108	1016	281.75	895	6824.39
32.97	33.7557	-1.98617	-0.995807	1.18994	1.28673	-0.302064	0.102576	-0.0870928	0.356419	1039	1578	4006.1	787	7.53	666.6	8	851	1087	0.150609	3886	116.238	10798334500	18675000	3.023	15659585100	57	1705.9	46	1016	279.55	895	6873.97
32.97	33.7715	-1.90909	-1.09114	1.57771	1.4531	0.199125	-0.419452	0.164656	-0.854872	1042	1626	3998.14	788	7.68	669.6	8	854	866	0.151437	3862	116.08	9738691300	25547000	3.059	13919830000	56.6	1715.8	61	1019	277.75	895	6847.59
33	33.7879	-1.83326	-1.14889	1.48972	0.761789	0.26162	0.465872	-0.237718	-0.756556	1056	1662	4018.86	791	7.55	675.2	5	856	1183	0.151437	3852	116.095	10264721900	27402000	2.973	14805328800	56.9	1739.5	112	1021	277.55	898	6775.37
31.65	33.7985	-1.76519	-1.17412	0.964334	-0.311731	-0.416559	-0.180561	0.297222	0.414596	1065	1666	4040.17	793	7.43	674.4	2	861	1149	0.151437	3840	116.148	15408707600	25276000	2.91	20827886200	55.8	1796.8	70	1024	277.7	898	6762.21
30.5	33.8062	-1.70206	-1.16164	0.181161	-1.10125	-0.0557235	-0.257191	-0.326452	0.919769	1060	1670	4015.82	793	7.27	672.6	4	868	945	0.151437	3800	116.273	10928620500	28499000	2.911	15160445200	56.2	1813	107	1025	276.05	898	6776.38
30.5	33.8087	-1.64618	-1.11252	-0.616192	-1.18173	0.535005	0.558449	0.317963	0.0805599	1052	1679	3971.06	792	7.35	667.8	5	871	1231	0.151437	3756	116.422	9025404500	22422000	2.769	13210590000	54.8	1843.5	122	1025	274.15	896	6812.84
27.5	33.7985	-1.60476	-1.03231	-1.19013	-0.580506	-0.232024	-0.484314	-0.247614	-0.804815	1049	1702	4003.38	791	7.14	683.4	3	870	1068	0.151437	3728	116.603	8928286100	29226000	2.789	13320931400	55.7	1844.6	64	1023	272.35	895	6840.08
30	33.8043	-1.54784	-0.883543	-1.32587	0.348857	-0.440527	0.0860952	0.122043	-0.409806	1058	1727	4069.5	795	7.2	683.4	5	872	1266	0.151437	3744	116.508	9714894600	44211000	2.803	13196598400	56.4	1878.4	106	1022	272.55	895	6875.08
33	33.8196	-1.48187	-0.676447	-1.01477	1.0065	0.411352	0.317141	0.0115224	0.494897	1061	1743	4016.02	796	7.14	685.4	6	870	1150	0.151437	3733	116.462	8433871800	69177000	2.692	12460482700	58.7	1901.5	55	1022	271.9	896	6862.32
33	33.8301	-1.42148	-0.435908	-0.410456	0.975602	0.240706	-0.460774	-0.129839	0.493744	1059	1730	4050.09	797	7.07	686	8	872	1157	0.151437	3725	116.576	7754613100	82422000	2.696	11199864700	57.3	1966.8	48	1022	271.85	895	6875.8
33	33.8503	-1.35172	-0.154508	0.289021	0.35294	-0.457084	0.296079	0.220875	-0.193788	1057	1668	4026.15	798	7.09	689.4	8	874	1141	0.151437	3799	116.335	8076886200	65388000	2.687	12054423500	56.2	1997.4	49	1021	274.25	895	6856.53
33	33.8787	-1.27444	0.152503	0.839265	-0.437044	-0.0846908	-0.00189175	-0.292153	-0.430125	1054	1619	3980.86	798	7.18	691	7	878	1046	0.151437	3781	116.33	8904438900	50429000	2.622	13094061800	57.1	2003.9	58	1022	274.25	893	6936.58
34	33.9106	-1.19468	0.461778	1.04403	-0.919781	0.423453	-0.226304	0.325227	-0.0108453	1057	1588	3985.29	797	7.39	695.6	2	881	1204	0.151437	3800	116.402	7785337500	36322000	2.735	12070038900	57.2	2084.4	104	1021	274.4	893	6994.76
34	33.93	-1.12927	0.736718	0.819641	-0.849414	-0.0279149	0.266502	-0.304361	0.258461	1058	1547	4035.33	798	7.5	637.8	3	881	1578	0.151437	3806	116.407	7752898500	12800000	2.718	11514013400	57.3	2120.6	85	1021	275.55	892	6963.85
34	33.9555	-1.05916	0.984979	0.290861	-0.251881	-0.321776	-0.0966321	0.242522	0.0971935	1055	1476	4030.49	798	7.77	636.6	3	883	1357	0.151437	3800	116.839	9060450300	20673000	2.652	13774511800	57.6	2143.4	101	1021	274.95	892	6960.96
34	33.9796	-0.99217	1.18522	-0.346042	0.484845	0.0243101	-0.165188	-0.159146	-0.102369	1053	1430	4067.85	799	7.98	631	5	884	971	0.151437	3797	116.733	9683608900	17776000	2.619	14212792700	58.1	2148.2	108	1021	274.7	891	6965.36
35	34.013	-0.917415	1.33842	-0.83642	0.918507	0.304776	0.325986	0.0686009	-0.0279662	1055	1366	4054.6	799	8.15	629.6	6	896	879	0.151437	3797	116.892	7347368400	8394000	2.681	12404732600	58.3	2152.1	107	1026	274.9	887	6959.96
34	34.0494	-0.841938	1.42534	-1.00895	0.761159	-0.0500951	-0.28669	-0.00710188	0.0097705	1049	1320.43	4041.54	798	9.73758	627.6	3	894	1067	0.151437	3841	117.129	9192696200	29653536	2.91251	14689363500	63.4753	2229.4	83	1026	276.6	888	16519.5
34	34.0752	-0.780223	1.42064	-0.816177	0.0901091	-0.349481	0.0571655	-0.00142637	-0.149983	1041	1446.11	4053.62	798	8.15	631.6	5	894	1192	0.151437	3844	117.239	9111879000	2.24906e+07	2.635	14243450100	58.6	2264.9	100	1026	276.5	888	6936.25
34	34.0969	-0.72608	1.3284	-0.305444	-0.636761	0.166789	0.257168	-0.0431406	-0.0727184	1037	1371.79	3991.21	798	8.13	611.8	6	892	1007	0.151437	3858	116.966	10515357700	4553000	2.745	16267489000	60.1	2268.8	79	1026	277.15	889	6939.34
34	34.0946	-0.700304	1.1289	0.333176	-0.954619	0.357291	-0.463543	0.151314	0.284576	1035	1399.43	4018.9	797	8.17	608.4	10	896	988	0.151437	3891	117.06	11854288600	5977000	2.929	17537167000	59.7	2271.1	70	1027	278.05	888	6950.16
35	34.075	-0.695792	0.844562	0.911055	-0.599809	-0.246555	0.480831	-0.273426	0.378621	1036	1399.43	4030.85	798	8.14	605.4	9	895	1058	0.151437	3883	117.358	9048668300	7051000	2.955	14158683600	60	2276.3	84	1044	277.8	887	6903.39
35	34.048	-0.701377	0.511615	1.26556	0.248497	-0.314186	-0.235449	0.404697	-0.128161	1037	1230	4087.4	800	7.78	612.8	9	893	1029	0.153041	3902	117.331	14693543500	10354000	3.037	20227886000	59.9	2285.3	59	1044	279.4	890	7006.9
34.99	34.0239	-0.705762	0.169892	1.29134	1.02945	0.357549	-0.185657	-0.523414	-0.613976	1038	1262	4111.39	800	7.8	613.2	5	893	1044	0.153041	3897	117.24	15185221800	9648000	3.012	21383614900	59.7	2290.6	42	1046	280.35	891	7065.53
35.89	34.0048	-0.706098	-0.152367	0.95212	1.1446	0.210846	0.549315	0.592509	-0.268992	1031	1341	4128.81	802	7.74	624	4	893	1100	0.153041	3885	117.352	13454379400	11348000	2.872	20695528800	60.8	2290.6	37	1048	279	892	7077.91
32.3	33.9712	-0.721536	-0.453887	0.286165	0.395668	-0.474295	-0.639848	-0.58267	0.57038	1024	1371	4138.75	801	7.75	628.2	3	895	953	0.153041	3890	117.558	14900987200	6255000	2.787	21306068100	60.7	2293.2	52	1049	279.85	893	7136.56
32.94	33.9503	-0.72347	-0.679592	-0.493663	-0.700856	0.0258328	0.422605	0.49722	0.776129	1017	1385	4160.16	802	7.62	632.6	-1	898	935	0.153041	3891	117.572	17387766600	16446000	2.838	23616510600	60.4	2279.9	124	1042	280.2	893	7157.39
29.65	33.9344	-0.718748	-0.820769	-1.18123	-1.39659	0.425179	-0.0381047	-0.362713	-0.201476	1015	1395	4189.3	804	7.75	630.6	0	899	1155	0.153041	3896	117.161	13903429400	10313000	2.957	19148855100	60.8	2276.6	62	1048	280.55	893	7163.58
27.79	33.9312	-0.698901	-0.859004	-1.56825	-1.15503	-0.225584	-0.332669	0.194083	-1.10504	1013	1366	4207.81	804	7.86	637.4	-1	900	959	0.153041	3873	117.13	15112166600	10872000	2.908	20909499700	61.7	2262.8	72	1048	279.95	893	7153.57
30.57	33.9578	-0.645997	-0.775271	-1.51806	-0.0696434	-0.306605	0.506013	-0.0389334	-0.475804	1012	1303	4205.59	804	7.79	636	-2	902	796	0.153041	3885	117.323	12157853900	27903000	3.136	17381213300	61.6	2261.3	77	1049	280.85	892	7211.78
33	34.0019	-0.573009	-0.600528	-1.0745	1.08071	0.25478	-0.513356	-0.130352	0.926131	1006	1279	4225	804	7.83	632	-2	905	863	0.153041	3890	117.541	11135479400	9828000	3.206	17406340400	61.5	2257	75	1049	281.55	891	7261.06
35.9	34.042	-0.503212	-0.388054	-0.409224	1.42471	0.166649	0.349292	0.291464	1.04484	996	1264	4225.24	805	7.77	629.8	6	907	852	0.153041	3926	117.48	17090789700	11119000	2.96248	23200928300	62.3	2233.7	99	1043	282.05	891	16629.5
33.42	34.0611	-0.45463	-0.185228	0.278586	0.700855	-0.18071	-0.0109823	-0.403255	-0.378731	992	1164	4248.12	807	8.15	635.6	6	908	898	0.153041	3876	117.583	21431103200	20559000	3.247	26104503000	61.5	2182	137	1041	280.8	888	7298.28
33.55	34.0784	-0.407723	0.00913118	0.870926	-0.489477	-0.0427783	-0.342135	0.482423	-1.23595	998	1129	4336.6	806	8.72	655.6	4	893	756	0.153041	3838	118.068	17464319500	19089000	3.248	21748753400	61.3	2104.1	88	1045	278.5	886	7408.03
33.07	34.1021	-0.3538	0.18633	1.27083	-1.24306	0.0325929	0.546032	-0.537574	-0.268147	994	1157	4382.61	806	8.98	656.8	2	891	811	0.153041	3847	118.132	20186758500	22951000	3.541	23870590400	61.7	2102.3	112	1045	279.4	886	7460.29
35.3	34.1305	-0.294993	0.324469	1.39956	-1.04585	0.0310613	-0.530409	0.553255	1.05254	991	1200	4389.89	806	9.42	665	1	890	913	0.153041	3836	117.939	21981888900	38240000	3.434	25295449600	62	2084.7	40	1045	280.7	887	7415.06
36.09	34.146	-0.249793	0.385021	1.20625	-0.123996	0.089127	0.274848	-0.530782	0.763109	991	1217	4365.08	807	9.21	668.4	0	888	756	0.153041	3916	118.44	19537495000	28969000	3.436	24341342200	63.5	2082.7	43	1046	281.75	887	7411.16
35.07	34.1391	-0.227987	0.348308	0.731017	0.823311	-0.099367	0.181236	0.506589	-0.603732	991	1219	4381.3	807	9.06	673	0	886	973	0.153041	3889	118.503	17722723700	23126000	3.52	22269829500	62.6	2051.1	35	1045	279.95	887	7505.77
33.5	34.1262	-0.212223	0.237933	0.127669	1.18	-0.0780402	-0.581081	-0.459026	-0.914905	989	1214	4302.02	807	8.97	678.8	-2	882	811	0.153041	3875	118.677	19110035400	13182000	3.631	23602696500	62.6	2009	127	1043	278.7	887	7466.51
35.95	34.1138	-0.195188	0.0732823	-0.444203	0.742538	0.184086	0.683014	0.380076	0.164036	988	1191	4256.1	807	8.86	666.8	-1	881	681	0.153041	3823	118.559	13903473000	17323000	3.163	18636997500	61.1	2005.4	239	1042	276.35	886	7402.48
32.5	34.0888	-0.189458	-0.143282	-0.87491	-0.181375	-0.00603471	-0.396294	-0.258085	0.840054	988	1152	4275.9	807	9.25	664.4	-1	879	866	0.153041	3832	119.149	14521016400	21871000	2.958	20725340300	61	1996.2	223	1045	276.6	884	7411.48
31	34.0784	-0.166002	-0.356346	-1.0402	-0.899696	-0.169335	-0.106324	0.107813	0.217009	988	1114	4245.9	807	9.24	666	1	878	1021	0.157881	3830	119.268	19000293400	20157000	2.885	26050470700	61.7	1995.8	162	1046	276.05	882	7385.86
31	34.0838	-0.122671	-0.541837	-0.934432	-0.955954	0.0299817	0.498623	0.0307811	-0.648363	990	1082	4274.15	807	9.05	664.2	-2	874	610	0.157881	3729	119.58	16134779900	21709000	2.759	21767375400	60.5	1964.6	94	1043	274	879	6967.53
31	34.114	-0.0501415	-0.673754	-0.627435	-0.390125	0.119347	-0.603048	-0.169721	-0.489294	991	1095	4148.89	806	8.78	657.4	-2	867	736	0.157881	3767	119.981	21491045000	18525000	2.763	28055547700	60.1	1958.2	65	1043	276	879	7115.88
33.64	34.1525	0.0344897	-0.763703	-0.276913	0.291785	-0.0971077	0.33335	0.265235	0.273528	991	1097	4050.5	805	8.97	653.6	-1	866	894	0.157881	3731	120.382	20312749300	17382000	2.701	26093971400	60.3	1944.5	84	1043	272.3	878	7051.98
33.64	34.1852	0.116069	-0.824862	-0.0196987	0.590784	-0.054464	0.141489	-0.299268	0.485147	991	1106	4012.05	804	9.1	646.4	1	865	617	0.157881	3674	119.784	15926998500	19492000	2.691	20126249900	58.4	1940.8	112	1040	271.7	877	6777.16
33.6	34.2142	0.196672	-0.849247	0.10966	0.419421	0.168576	-0.490592	0.284118	0.0617481	991	1125	3840.65	802	9.21	648.4	4	862	684	0.157881	3687	120.123	20634982800	16235000	2.605	25638917600	57.6	1935	88	1039	273.05	876	6874.49
33.6	34.2558	0.293151	-0.812169	0.171987	0.0799532	-0.0373047	0.502657	-0.223091	-0.229923	991	1123	3890.1	801	9.46	634.4	0	859	546	0.157881	3690	119.515	11618263700	18795000	2.565	15331083100	57	1931.2	87	1039	272.9	874	6981.96
33.6	34.3175	0.412931	-0.705748	0.236692	-0.111048	-0.232848	-0.230968	0.0929162	-0.177167	991	1185	4071.09	800	9.79	651.2	6	857	626	0.157881	3696	118.977	9945874600	51881000	2.631	14579036800	59.5	1931.7	69	1046	274.6	878	7337.39
34.82	34.3822	0.53778	-0.559999	0.311801	-0.124151	0.115968	-0.184654	0.0689821	-0.159799	1008	1192	4023.64	803	10.08	636.6	8	849	818	0.157881	3684	119.317	10934359300	21031000	2.669	15104353600	59.5	1942.3	53	1051	272.05	875	7273.01
35.2	34.4336	0.649928	-0.406636	0.381919	-0.114806	0.272224	0.511737	-0.225741	-0.076879	1010	1196	4049.09	804	9.97	632.8	7	847	806	0.157993	3675	119.206	11019985200	19069000	2.693	15909832000	57.9	1941.1	92	1050	271.7	876	7180.56
35.2	34.4836	0.761152	-0.241142	0.456864	-0.161061	-0.199191	-0.511805	0.371351	0.384142	1011	1207	4016.46	805	10.12	632.4	7	841	732	0.157993	3683	118.782	9616500000	13598000	2.711	15086106300	56.9	1942	45	1047	272.7	877	7257.87
35.2	34.5278	0.866765	-0.0761778	0.498875	-0.234054	-0.292051	0.163439	-0.487076	0.587125	1008	1210	4018.1	805	10.34	624.2	7	836	758	0.157993	3697	118.881	8795254800	17243000	2.705	14483598800	57.9	1952	47	1047	273.65	875	7330.7
36.5	34.5713	0.971625	0.0869753	0.46669	-0.188056	0.358892	0.331569	0.561199	-0.156502	1003	1212	4066.56	805	10.45	621.6	7	832	842	0.157993	3688	118.793	13876244400	13902000	2.752	19535804600	58.4	1961.6	53	1048	273.3	876	7372.01
34	34.6056	1.06718	0.233871	0.309919	0.0572037	0.231601	-0.644489	-0.57132	-1.02537	987	1201	4108.87	802	11.1	613.4	4	828	744	0.157993	3687	118.916	11370180800	22769000	2.717	16842450900	56.8	1966	60	1044	272.55	872	7560.81
37	34.6585	1.18172	0.392861	0.0592366	0.453783	-0.502233	0.570132	0.509818	-0.446509	983	1192	4127.67	799	11.06	607.6	13	829	1021	0.157993	3687	118.932	14090673900	26148000	2.786	20653243600	58.3	1982.6	68	1042	272.5	869	7588.32
37	34.7157	1.30014	0.538541	-0.292725	0.655504	-0.169535	-0.199123	-0.416181	1.02494	978	1169	4073.34	794	11.18	610	16	835	947	0.157993	3693	119.042	9901340900	50026000	2.738	15749108500	57.7	1982.6	42	1040	272.75	869	7496.81
38	34.7538	1.39762	0.632648	-0.721866	0.352292	0.664441	-0.257843	0.309027	1.14498	970	1117	4061.05	783	12.82	587.4	5	832	1153	0.157993	3638	119.109	9760948800	52398000	2.648	16839827700	60.7	1940.4	65	1035	271.15	861	7345.29
36.1	34.7591	1.46013	0.658714	-1.10691	-0.33833	0.0749214	0.638431	-0.143093	-0.499926	969	1117	4020.35	782	12.31	586.6	8	833	764	0.157993	3682	118.858	8909525900	41119000	2.62	15043297700	62.3	1927.1	108	1035	273.5	860	7166.68
32.5	34.7844	1.54293	0.689595	-1.18689	-0.813366	-0.738972	-0.66357	-0.0418459	-1.4588	956	1122	3904.94	780	12.58	574.2	10	832	751	0.157993	3692	118.858	18008044900	26786000	2.586	27553201300	62.4	1923.1	120	1035	276.5	861	6992.67
35.75	34.8502	1.66738	0.754332	-0.840798	-0.675135	-0.00772826	0.184203	0.157361	-0.298646	947	1126	3879.89	777	12.96	584.4	13	830	1070	0.157993	3684	119.429	11513912800	38657000	2.631	18636635000	63.1	1895.6	84	1036	276.15	861	7220.54
39	34.9241	1.79913	0.804407	-0.196113	-0.112732	0.736889	0.429019	-0.238484	1.1673	920	1117	3913.27	773	13.65	580.8	14	829	1077	0.157993	3696	119.601	11370071100	48353000	2.699	18907338300	63.1	1846.5	82	1036	275.8	859	7008.81
39	34.9706	1.9004	0.785369	0.509069	0.403951	-0.0800048	-0.73611	0.304345	0.849404	941	1080	3842.72	771	12.96	575.4	14	827	877	0.157993	3656	119.461	10149490800	54018000	2.703	16350048800	62.4	1839.5	94	1036	274.2	858	6949.23
38.62	35.0036	1.98499	0.711049	1.10241	0.614027	-0.697402	0.607623	-0.306474	-0.500506	939	1055	3894.05	770	13.26	577.2	14	828	988	0.157993	3602	119.768	11662906600	27833000	2.731	17031238400	62.5	1828	59	1036	271.05	857	7063.44
38.62	35.0359	2.0658	0.601109	1.4447	0.503543	0.192978	-0.124217	0.242877	-0.895348	939	1155.05	3898.5	769	11.2396	579.6	13	827	990	0.157993	3618	119.889	9751227000	29653536	2.90573	15464659600	61.8511	1823.6	58	1036	271.55	860	16317.6
39.5	35.0623	2.13746	0.455506	1.42568	0.187499	0.685134	-0.441246	-0.123937	-0.0998455	949	1145.38	3886.92	769	13.26	571.6	17	826	1053	0.159031	3631	119.746	11124266600	2.68816e+07	2.677	17772777700	62.3	1805.2	82	1035	271.75	863	6870.12
39.5	35.0712	2.18783	0.269209	1.01862	-0.168222	-0.329935	0.775321	-0.0214507	0.556553	949	1016	3862.48	773	13.27	564.2	17	825	943	0.159031	3650	119.656	9513736900	20164000	2.695	15221667400	60.6	1805	69	1035	273.75	862	6941.28
37.1	35.0705	2.22554	0.0664367	0.33943	-0.378212	-0.634103	-0.627776	0.203814	0.424514	947	977	3854.86	775	13.02	563.6	12	824	962	0.159031	3639	119.044	8873060900	21713000	2.709	14697668200	59.9	1799	51	1034	273.4	863	7042.11
37.1	35.0771	2.26834	-0.116014	-0.406591	-0.353434	0.525885	0.0750808	-0.407806	-0.000596614	946	952	3852.93	778	13.3	561.8	16	819	1014	0.159031	3636	119.57	8410546200	22539000	2.698	13960862100	60.1	1772	90	1032	272.55	873	6950.34
37.1	35.0786	2.30393	-0.279212	-1.04782	-0.201882	0.487418	0.508689	0.592642	-0.331006	950	953	3927.17	784	13.34	558.6	17	821	998	0.159031	3640	119.929	10617372200	24741000	2.66	16820135900	62	1772	90	1033	272.7	871	7094.3
33.4	35.0627	2.32016	-0.423422	-1.43252	-0.0348364	-0.674779	-0.710515	-0.696062	-0.434115	952	979	3938.34	786	13.39	556.8	16	820	1003	0.159031	3655	119.99	11193302100	38702000	2.673	17586719700	63.1	1759	104	1033	274.3	867	7069.03
36.74	35.0784	2.36809	-0.477242	-1.38373	0.198217	-0.222771	0.446135	0.693011	-0.0340406	951	993	3898.64	790	13.55	555.8	15	820	999	0.159031	3663	119.985	8269949000	22183000	2.689	14823131300	64.3	1758.4	61	1032	275.2	865	7140.25
36.74	35.108	2.42982	-0.458796	-0.958043	0.355847	0.595575	-0.0316298	-0.631406	0.466346	952	1014	3871.14	791	13.9	556.4	15	820	993	0.159031	3635	120.048	7154420300	34522000	2.736	12755231000	64.7	1750.3	55	1032	273.15	862	7106.65
37.91	35.1429	2.49583	-0.38818	-0.321689	0.291218	0.0249637	-0.257429	0.506499	0.402555	952	1025	3808.86	792	13.95	570	10	823	1142	0.159031	3656	120.044	9921777000	29295000	2.747	15441569500	63.7	1741.4	104	1033	274.25	859	7156.28
37.01	35.1559	2.53766	-0.309673	0.293818	-0.0256225	-0.474143	0.297208	-0.315846	-0.255653	952	1052	3748.64	793	13.7	585.8	12	822	1004	0.159031	3666	119.872	9061079000	18037000	2.742	14722284600	63.5	1730.8	74	1034	274.65	857	7281.1
37.3	35.1677	2.57667	-0.207557	0.769017	-0.330011	0.148631	-0.0884793	0.11199	-0.559258	957	1124	3766.28	797	13.85	591.8	14	825	1145	0.159031	3680	119.918	10667670600	13642000	2.744	15929050300	64.2	1726.2	110	1033	274.5	856	7295.24
39	35.1894	2.62431	-0.0775727	1.03033	-0.369504	0.299644	-0.171339	0.062662	-0.0515771	961	1201	3811.84	798	13.42	591.6	16	830	1141	0.159031	3764	119.962	9905406000	59950000	2.676	16005680500	66.3	1725.3	109	1034	275.2	856	7238.06
39	35.2131	2.67243	0.0575115	1.0296	-0.138733	-0.242429	0.210403	-0.20022	0.496082	964	1281	3760.85	800	13.01	587.6	17	833	881	0.159031	3750	120.06	9928292500	32071000	2.745	15514709100	65.6	1725.3	72	1041	273.85	856	7146.13
38.8	35.2299	2.7114	0.171868	0.779886	0.165248	-0.11537	0.0358024	0.287995	0.296044	967	1306	3766.33	804	12.85	603.6	13	832	1007	0.159031	3735	120.107	9035629100	21524000	2.744	13168634000	65.5	1725.3	52	1043	272.55	854	7128.6
38.4	35.2349	2.73615	0.248304	0.364774	0.324995	0.242687	-0.348096	-0.297514	-0.290718	971	1330	3843.49	808	13.18	604.8	12	835	1049	0.159031	3682	120.378	11421952500	22781000	2.781	16227480600	66.6	1725.3	55	1044	271.85	853	7007.35
38.91	35.2444	2.76345	0.298792	-0.0668841	0.280055	0.00169576	0.455544	0.231422	-0.359865	971	1376	3828.7	808	13.21	593.6	13	835	829	0.159031	3676	120.314	7817261200	29979000	2.789	12731105300	65.6	1725.3	94	1029	271.6	853	7003.74
38	35.2431	2.77769	0.300257	-0.427711	0.0521703	-0.226874	-0.229308	-0.107429	0.0547357	970	1375	3755.49	807	13.44	593.8	15	835	810	0.159031	3670	120.222	8715064100	41702000	2.835	13397273600	65.8	1718.9	82	1029	271.9	851	7118.68
37.7	35.2312	2.77922	0.252927	-0.638461	-0.185939	0.135955	-0.193667	-0.028102	0.312034	971	1361	3756.88	808	13.51	597.6	15	835	931	0.159031	3658	120.26	8953172600	18459000	2.769	13122564300	66.1	1718.9	164	1025	271.15	849	7119.8
38	35.222	2.78224	0.177985	-0.647144	-0.242066	0.166843	0.556871	0.149653	0.148379	985	1346	3763.65	812	13.02	596.6	15	843	918	0.157746	3729	120.263	8330103500	31160000	2.758	13418456600	64.8	1723.7	83	1026	274.1	849	7100.9
36.1	35.2024	2.77362	0.0685764	-0.49764	-0.115549	-0.266237	-0.614513	-0.229683	-0.165365	991	1376	3793	816	12.92	594.4	16	845	868	0.157746	3743	120.395	9396111800	19952000	2.73	13998562000	64.8	1728.1	119	1026	274.15	849	7088.15
38.49	35.1952	2.77758	-0.0372887	-0.223232	0.111708	0.022001	0.313439	0.2551	-0.184553	989	1384	3774.6	818	12.98	602.4	19	844	988	0.157746	3746	120.359	7155428800	14318000	2.711	11871126500	64.5	1731.5	125	1024	274.3	848	7209.62
38.22	35.1827	2.77617	-0.150205	0.0547748	0.213019	0.222393	0.154909	-0.23543	-0.0364355	987	1290.74	3834.19	820	13.58	613.2	15	846	904	0.157746	3754	120.355	8728619500	20307000	2.735	13894818600	66.5	1733.9	47	1045	275.15	848	7265.21
38.23	35.1733	2.77855	-0.249452	0.265047	0.115666	-0.146233	-0.495306	0.189261	0.0930563	987	1432	3878.68	824	13.56	607.2	15	849	1064	0.157746	3757	120.412	9421515700	17435000	2.738	14692706100	66.5	1734.5	78	1023	274.95	845	7266.9
38.23	35.1773	2.79572	-0.312986	0.371898	-0.0822058	-0.109384	0.508119	-0.139286	0.15247	985	1465	3871.62	826	13.96	600.2	16	853	1017	0.157746	3749	120.525	6671296600	39101000	2.735	12263726800	68	1759.7	84	1023	274.6	845	7339.91
38	35.1898	2.82272	-0.342238	0.346813	-0.238916	0.142084	-0.254445	0.0732782	0.0472046	983	1453	3893.06	827	14.57	611.8	17	855	1123	0.157746	3764	120.594	7066780900	26214000	2.808	13300075600	68.6	1763.5	92	1025	274.8	846	7404.97
38	35.2023	2.8507	-0.34699	0.195642	-0.246105	-3.18521e-05	-0.0909409	-0.0010242	-0.182924	985	1472	3872.84	827	14.6	620.2	19	859	998	0.157746	3782	119.768	7335660400	17100000	2.819	13065974900	68.5	1765.6	90	1026	275.2	846	7402.88
38	35.2138	2.87852	-0.329387	-0.0216067	-0.0767622	-0.0565128	0.337018	-0.0648232	-0.222086	988	1476	3909.29	828	14.6	629.8	23	862	951	0.157746	3777	120.589	8197599900	26079000	2.835	12932735300	67.9	1774.7	123	1026	275.15	845	7411.32
38.05	35.2312	2.91335	-0.282557	-0.209932	0.186437	0.0446093	-0.363631	0.119773	0.0960458	989	1468	3924.1	828	14.29	632.6	25	870	1154	0.157746	3738	120.527	7604955500	28946000	2.829	12454905100	69.7	1778.8	130	1026	273.8	843	7351.63
38.18	35.2617	2.9624	-0.203185	-0.293706	0.361927	-0.0800768	0.168935	-0.178989	0.351676	988	1403	3892.84	828	15.15	638.4	26	877	1122	0.157746	3716	120.606	7191364600	38638000	2.817	13052496800	69.1	1799.6	147	1028	271.25	839	7398.3
38.12	35.2874	3.00676	-0.121864	-0.279503	0.255015	-0.0239968	0.070375	0.227356	0.04648	991	1305	3864.05	829	15.27	634.8	24	880	1135	0.157746	3714	120.644	5903012300	32522000	2.853	11399556700	70.8	2006.93	121	1030	269.85	839	7382.47
38.2	35.3046	3.04235	-0.051595	-0.184337	-0.0908502	0.237967	-0.165674	-0.241311	-0.404137	990	1273	3903.06	830	15.22	630.4	21	887	942	0.157746	3729	120.668	7261395600	15787000	2.837	13651691800	71.2	1851.7	101	1027	270.3	839	7354.34
38.2	35.3204	3.07648	0.0112307	-0.0261503	-0.400139	-0.100747	0.106881	0.227438	-0.221259	988	1239	3921.24	830	15.53	619.6	20	894	895	0.157746	3712	120.693	9264173700	10738000	2.827	16445941300	70.5	1866.5	42	1029	269.5	840	7394.04
38.2	35.344	3.11835	0.0730745	0.158665	-0.404175	-0.329519	-0.0051906	-0.194321	0.387652	986	1199	3906.21	830	15.92	610.2	18	895	1029	0.157746	3730	120.626	7536877800	29958000	2.903	14429268400	71.5	1873.8	45	1031	270.25	841	7378.46
38.93	35.3665	3.15868	0.117877	0.291758	-0.0968396	0.297024	-0.045123	0.131671	0.402372	982	1162	3854.58	829	15.98	585.4	26.0585	900	964	0.157746	3741	120.557	8372231900	27529000	2.924	15780764800	70.8	1899.3	100	1033	270.5	843	7425.96
38.39	35.3775	3.18637	0.128817	0.308531	0.291071	0.3065	0.00900105	-0.0319088	-0.291392	981	1109	3827.22	829	16.26	591.8	20	901	1062	0.157746	3736	120.463	6834502200	35488000	2.932	12408580000	71.1	1941.5	85	1035	272.25	845	7424.43
38.39	35.3815	3.20624	0.112454	0.215107	0.501703	-0.4892	0.108555	-0.0771469	-0.549711	982	1077	3816.5	827	15.97	589.8	19	904	970	0.157746	3750	120.418	7083638600	20548000	2.929	12861084300	69.6	1951	52	1031	273.55	845	7433.85
38.39	35.3915	3.23155	0.0881184	0.0691091	0.402473	-0.146936	-0.192605	0.181219	0.142645	982	1199.6	3833.26	827	16.28	611.8	22	902	1022	0.157746	3728	120.411	7152113200	9769000	2.961	12875591800	67.1	1960	107	1034	272.35	848	16545.6
39.39	35.3996	3.25445	0.0506615	-0.0900671	0.0165205	0.606278	0.106157	-0.280806	0.658219	983	1057	3804.01	827	16.27	623.6	21	898	1155	0.157746	3725	120.343	8155266200	27863000	2.87	13571780000	68.2108	1961.1	144	1035	273.25	849	7396.59
38.39	35.3965	3.26536	-0.00598124	-0.22313	-0.432454	-0.0921349	0.155699	0.377648	0.0797997	985	1042	3723.37	826	15.81	623.8	19	895	937	0.157746	3725	120.113	8791328500	36179000	2.897	15511512600	67.2	1962.2	115	1036	274.15	849	7462.45
35.5	35.391	3.27368	-0.0616156	-0.263714	-0.601928	-0.574411	-0.380452	-0.436541	-0.662851	987	1090	3802.38	825	14.88	624	18	895	953	0.157746	3756	120.099	9266689400	30530000	2.953	14047553200	69	2008.3	89	1037	274.5	848	7442.12
39.01	35.4151	3.3126	-0.0705536	-0.152269	-0.303491	0.33331	0.347165	0.41859	-0.308782	994	1156	3770.59	825	15.26	636.2	16	897	756	0.155899	3739	119.99	7782181300	28145000	2.982	12987219900	71.3	2041.9	100	1039	273.85	847	7554.33
38.96	35.431	3.3428	-0.0776418	-0.00154264	0.170753	0.309148	-0.108214	-0.355968	0.47158	993	1193	3807.58	825	16.1	632.8	22	895	1070	0.155899	3734	119.977	7662434100	28215000	2.927	11459390200	71.7	2044.1	83	1041	272.4	848	7606.46
39.18	35.4348	3.36004	-0.0883499	0.110926	0.476848	-0.359697	-0.14115	0.291861	0.468551	993	1249	3845.32	826	15.74	632.8	21	896	1222	0.155899	3730	120.206	7868736000	43437000	2.891	11873559200	70.8	2044.1	137	1041	271.9	847	7637.86
39.1	35.4348	3.37274	-0.0897479	0.156477	0.454779	-0.032133	0.282057	-0.228733	-0.194398	996	1340	3837.35	826	15.9	629.8	22	893	929	0.155899	3744	120.157	7311723700	26656000	2.9	12019613500	71.3	2060.7	150	1029	272.4	847	7689.24
38.9	35.4351	3.38557	-0.0728216	0.133088	0.170006	0.211259	-0.263403	0.178336	-0.461634	999	1395	3831.01	825	15.97	637.6	22	891	1069	0.155899	3760	119.997	8025614700	36364000	2.933	12778497000	71.2	2060.7	86	1028	272.15	844	7635.07
38.92	35.4411	3.40403	-0.0296394	0.0644013	-0.163812	-0.0992954	0.12014	-0.154289	-0.021663	1000	1391	3779.62	824	15.79	639	22	892	929	0.155899	3753	119.897	8333733500	15835000	2.905	13468822000	72	2137	60	1029	272.1	841	7645.51
38.9	35.4461	3.42124	0.0302479	-0.0310235	-0.364998	-0.0133531	0.0338359	0.151876	0.327803	999	1387	3779.98	825	15.46	629.8	22	899	915	0.155899	3797	119.998	6870983400	24986000	2.953	10856378600	71.3	2150.3	165	1030	272.7	839	7659.93
38.9	35.4476	3.43483	0.101147	-0.118129	-0.347369	0.0724607	-0.105513	-0.159923	0.108809	1001	1390	3825.95	825	15.12	649.2	23	901	1146	0.155899	3799	120.069	7320624400	24623000	2.942	11327509600	72	2151.4	202	1029	272.4	838	7703.79
39.5	35.4542	3.45359	0.189302	-0.148195	-0.137077	-0.138798	0.097056	0.172339	-0.176037	1004	1404	3788.34	822	15.28	646.2	23	901	1015	0.155899	3792	120.393	6637797000	23377000	2.958	11960788600	70.3	2159.5	170	1029	272.1	839	7695.7
39.38	35.4629	3.47437	0.284877	-0.112907	0.115023	0.0608338	-0.0850433	-0.192985	-0.0877136	1005	1433	3773.37	821	14.88	643	22	901	1061	0.155899	3857	120.295	6847132200	26214000	2.969	11546948700	71.4	2159.5	86	1030	273.35	840	7761.04
39.76	35.4664	3.48961	0.371209	-0.0367448	0.251285	0.181091	0.105922	0.215617	0.0847332	1006	1445	3753.43	818	14.5	660.4	22	902	797	0.155899	3867	120.685	8548889300	28105000	3.028	14453257100	68.3232	2163.5	81	1030	273.65	841	7746.38
40	35.4625	3.49713	0.439808	0.0546974	0.233706	-0.220349	-0.10437	-0.213288	0.0180578	1004	1419	3621.12	816	14.21	644.2	25	904	800	0.155899	3733	119.988	16070654200	31665000	2.915	23055006700	69.7	2222.4	43	1031	271.4	846	7725.59
40	35.4738	3.52022	0.512078	0.164465	0.155668	-0.0801963	0.0366533	0.170819	-0.0546098	1001	1373	3635.44	812	14.47	649.6	22	903	743	0.155899	3726	119.988	8671809800	45611000	2.965	14430142000	70.6	2237.5	49	1029	270.2	842	7781.51
40	35.4797	3.5377	0.556063	0.217508	0.0176929	0.262074	0.0473759	-0.106859	0.000237644	1000	1347	3592.97	810	14.78	643	23	899	932	0.155899	3723	119.666	9390855200	31337000	2.982	15437833200	68.8	2247	66	1029	269.45	842	7712.95
39.12	35.4764	3.54548	0.560755	0.18033	-0.142611	-0.0213536	-0.0781434	0.0479691	0.0850729	999	1341	3608.9	809	15.09	642	22	896	911	0.155899	3755	119.21	7511786400	23164000	2.943	12614312900	69.2	2256.7	46	1029	270.55	841	7692.82
39	35.4722	3.55256	0.535036	0.0778788	-0.233354	-0.221153	0.0719619	0.00943924	0.0559631	995	1333	3560.48	805	14.99	642	25	894	841	0.155899	3747	118.573	7987707800	22019000	2.932	12191768700	70	2260.6	126	1029	271.15	838	7532.01
39.13	35.4741	3.5663	0.488031	-0.0434877	-0.193033	0.0904519	-0.0593359	-0.066297	-0.0789203	994	1323	3531.11	802	14.99	632.6	28	892	1025	0.155899	3754	118.023	8498526900	19185000	2.95	12591846800	70.2	2260.6	137	1029	271.25	839	7561.63
39.3	35.4827	3.58759	0.421284	-0.145001	-0.0476624	0.142352	0.0343431	0.108174	-0.141983	992	1309	3459.26	802	15.21	632.6	28	889	926	0.155899	3752	117.417	8149181700	28056000	2.98	12942083300	71.6	2260.9	92	1030	271.6	840	7445.09
39.05	35.4944	3.61289	0.331012	-0.205075	0.108488	-0.126408	-0.00620551	-0.137912	-0.015357	991	1329	3423.53	801	14.96	643.6	26	888	920	0.155899	3741	117.492	7591805100	19244000	2.952	11835790700	72.3	2260.9	69	1031	270.9	840	7503.68
39	35.5123	3.64517	0.221779	-0.206848	0.193433	-0.062551	-0.0281897	0.152824	0.170922	992	1385	3510.98	800	14.95	647.4	26	890	748	0.155899	3745	117.253	7725703100	14100000	2.919	12567168500	72.8	2261.6	73	1032	271.4	841	7510.3
39.41	35.5379	3.68602	0.0968248	-0.154869	0.164067	0.0987015	0.0501624	-0.165209	0.132557	993	1422	3407.96	801	15.03	637.2	26	893	872	0.151135	3743	116.792	8435144900	19326000	2.861	13703503400	71.8	2259.3	30	1032	272.1	844	7567.69
39.5	35.5659	3.72968	-0.0489131	-0.0807311	0.0271943	-0.000864232	-0.068149	0.170476	-0.145327	991	1476	3409.28	803	15.06	637	26	894	874	0.151135	3742	116.423	9527869300	15195000	2.861	14249846600	70.7	2258	39	1033	271.9	843	7502.67
38.67	35.5963	3.77574	-0.212931	-0.0107033	-0.134975	-0.0344188	0.0740119	-0.170163	-0.25825	991	1567	3363.75	803	15.48	642.2	26	897	691	0.151135	3753	117.158	7515799700	16695000	2.842	12326218100	70.3	2254.5	65	1035	272.65	843	16790.7
39.05	35.6281	3.82314	-0.391264	0.037158	-0.218932	0.00243727	-0.0520064	0.164962	0.0262823	990	1612	3342.44	802	15.64	633.2	25	897	844	0.151135	3748	116.796	8158798100	19695000	2.831	12922611200	70	2254.5	42	1034	272.75	843	7586.43
38.79	35.6662	3.87648	-0.571939	0.0642781	-0.159784	-0.0229263	-0.00866448	-0.159821	0.334508	987	1622	3365.12	801	15.66	627.2	26	899	632	0.151135	3748	116.518	8609757900	32147000	2.85	13629438000	69.1	2253.6	37	1037	273.25	844	7688.39
39.27	35.7056	3.93047	-0.753519	0.0658282	-0.0039249	0.0289922	0.0740682	0.147308	0.146188	986	1609	3459.18	801	15.96	629.4	27	894	939	0.151135	3755	116.76	7660154500	23115000	2.828	12154930900	69.3	2212.1	57	1037	273.1	845	7756.2
38.81	35.7469	3.98541	-0.926737	0.053657	0.151756	0.0598237	-0.100794	-0.121424	-0.315237	990	1555	3467.52	801	16.01	626.2	27	896	708	0.151135	3745	116.842	6954882300	22936000	2.784	11706274800	70.2	2202.2	30	1043	272	844	7759.2
39.02	35.7997	4.0507	-1.07155	0.0525696	0.221958	-0.100424	0.0623132	0.0714764	-0.33346	990	1586	3407.53	798	16.28	633.6	27	896	893	0.151135	3737	116.19	7204095000	21245000	2.825	12682114900	68.6	2197.3	40	1049	272.85	843	7716.61
39.2	35.8553	4.11703	-1.19105	0.0480189	0.133186	-0.0838683	-0.00800092	-0.0123951	0.144282	991	1632	3481.06	797	16.05	633.8	27	895	947	0.151135	3728	116.479	9635356400	15898000	2.8	14698020000	66.1	2197.3	37	1047	271.9	843	7823.92
39.4	35.9143	4.18417	-1.27915	0.0316887	-0.0690087	0.212238	-0.0257644	-0.0520542	0.434273	995	1666	3492.69	798	16.02	618.6	27	892	915	0.151135	3729	116.256	7295589700	8668000	2.758	11768934800	64.8	2177.6	44	1048	271.7	843	7825.98
38.44	35.9685	4.24335	-1.33927	-0.0119245	-0.258372	0.0126677	0.0248338	0.116661	0.0834456	995	1695	3472.09	798	15.89	619.8	27	889	818	0.151135	3722	116.171	6828199900	10962000	2.767	10776715100	66.6	2157.5	40	1048	272.05	843	7805.72
38.1	36.0265	4.30265	-1.35462	-0.0608812	-0.267799	-0.276605	0.0138686	-0.164595	-0.385116	994	1721	3449.38	800	16.04	618.6	27	886	766	0.151135	3713	116.194	6198307600	15769000	2.743	10540922000	63.66	2133.1	30	1048	271.55	843	7855.12
39.23	36.0964	4.37008	-1.31044	-0.0917717	-0.0592037	0.107381	-0.0686546	0.171783	-0.289812	994	1688	3431.32	802	16.37	611.8	27	884	996	0.151135	3665	116.194	6653033000	17058000	2.73	12096116500	62.71	2119.4	36	1048	269.05	843	7854.44
39.63	36.1672	4.43342	-1.21976	-0.120501	0.193452	0.23768	0.0513709	-0.148496	0.175065	994	1657	3428.34	802	16.82	617.6	27	881	690	0.151135	3670	115.252	6847771600	24036000	2.767	11448649300	63.95	2086.9	33	1047	270.3	844	7825.3
39.99	36.2326	4.4851	-1.09263	-0.153576	0.286402	-0.217944	0.0605906	0.1019	0.354028	996	1689	3492.89	802	17.03	619.6	27	880	749	0.151135	3673	114.903	10198472700	14719000	2.762	14590768800	65.1	2074.3	42	1046	270.65	844	7820.2
39.72	36.2901	4.52176	-0.933962	-0.176673	0.154729	-0.126489	-0.17856	-0.0260676	0.0713225	997	1718	3525.75	802	17.35	612.8	27	881	822	0.151135	3687	114.353	11903662700	20314000	2.721	17338279700	65.1	2071.6	34	1050	271.9	846	7841.87
39.93	36.3421	4.54519	-0.742166	-0.158522	-0.0805574	0.295725	0.209585	-0.0643313	-0.235056	999	1774	3581.71	802	17.06	614.2	28	879	748	0.151135	3681	114.076	15691243500	22152000	2.739	22957830700	64.8	2052.3	123	1051	271.7	845	7840.77
40.07	36.3843	4.5505	-0.523214	-0.0820898	-0.231273	-0.0201538	-0.087463	0.167588	-0.206809	999	1772	3577.75	805	17.3	611.4	28	880	819	0.151135	3698	114.518	9675850100	26445000	2.778	16780020700	65.8	2052.3	138	1052	271.7	846	7932.24
40.35	36.4227	4.54377	-0.270333	0.0685663	-0.160951	-0.267324	-0.117527	-0.258504	0.0691598	1000	1708	3536.25	807	17.25	605	28	879	771	0.151135	3701	114.518	9034964100	16212000	2.775	16842820200	66.3	2047.6	76	1052	272.1	847	7852.18
42.52	36.4639	4.53111	0.0210177	0.274688	0.0775215	0.146919	0.272342	0.316245	0.225164	1003	1676	3521.23	808	17.06	602.2	27	879	799	0.151135	3686	113.917	7017810400	16196000	2.807	14637161000	66.1	2043.5	186	1053	271.5	847	7737.42
42.19	36.4941	4.49824	0.328802	0.4542	0.250719	0.155771	-0.275823	-0.327193	0.0672278	1009	1703	3515.08	810	17	592.4	28	878	751	0.151135	3688	113.668	8211699500	11807000	2.8	15165224900	66.4	2043.5	85	1057	271.55	849	7630
42.19	36.5235	4.45517	0.657054	0.552128	0.214687	-0.163936	0.137372	0.297394	-0.121756	1011	1747	3517.66	812	17.36	586.8	28	881	926	0.151135	3698	113.54	6798081700	23580000	2.781	11893111700	66.6	2043.5	50	1062	271.65	849	7671.79
42.19	36.5416	4.39076	0.983781	0.498639	-0.0336669	-0.0744323	0.0616222	-0.229547	-0.132307	1013	1760	3447.39	814	17.74	581.2	27	881	941	0.146703	3694	114.237	9034861700	17368000	2.746	14951434800	66	2028.1	64	1065	271.45	849	7707.29
42.19	36.5499	4.30649	1.30074	0.285199	-0.287794	0.171868	-0.188647	0.149122	0.013405	1012	1756	3370.96	815	17.59	573.4	27	882	922	0.146703	3687	113.835	10130872700	8204000	2.819	17417900300	64.4	2028.1	46	1065	270.75	850	7802.69
42.19	36.5475	4.20144	1.59758	-0.0431456	-0.310634	0.0289026	0.202727	-0.0565145	0.137274	1013	1773	3315.28	819	17.63	585	27	886	890	0.146703	3679	113.483	7079691000	15241000	2.849	12700636300	65.1	2043.6	38	1071	270.2	852	7812.01
42.19	36.5389	4.08072	1.87149	-0.38595	-0.0245976	-0.142368	-0.0982391	-0.0213803	0.124354	1018	1773	3273.27	825	17.53	598	28	891	821	0.146703	3692	113.782	7797508300	9399000	2.861	12975305800	65.4	2073.8	90	1086	270.25	853	7859.68
42.19	36.5374	3.95838	2.12861	-0.618743	0.392895	-0.000138611	-0.0463941	0.0694582	-0.0159226	1022	1732	3368.87	828	17.47	615.6	28	903	945	0.146703	3692	113.89	9178391600	17592000	2.891	14957974300	65.8	2079.9	49	1085	270.1	854	7883.66
42.19	36.5356	3.82686	2.3466	-0.681134	0.56607	0.0791716	0.110204	-0.0930366	-0.209299	1023	1704	3314.51	831	17.36	617	27	915	821	0.146703	3682	113.891	7928486500	27240000	2.945	14768871500	66.3	2092.3	66	1086	269.5	855	7888.33
42.19	36.5342	3.68716	2.51073	-0.551515	0.277803	0.0318127	-0.0533066	0.0944792	-0.187981	1023	1694	3397.53	834	17.56	617	28	922	771	0.146703	3683	114.155	9195757200	14251000	2.946	15166033300	64.1661	2119.3	78	1085	269.55	860	7891.78
42.19	36.5342	3.53996	2.60544	-0.263638	-0.329975	-0.0655431	-0.062831	-0.0789138	0.133809	1026	1691	3405.02	836	17.85	613	28	926	801	0.146703	3678	114.178	6896729900	14923000	2.935	12153223200	63.5	2131	96	1088	269.4	860	7839.11
42.19	36.5356	3.38534	2.61416	0.0988361	-0.824425	-0.0959968	0.114525	0.0438169	0.354786	1032	1709	3390.34	836	17.95	628	28	931	748	0.146703	3676	114.03	7619153200	12813000	2.926	12753224100	64.4	2132	37	1092	270.1	859	7819.71
42.19	36.5245	3.20848	2.50526	0.410374	-0.803346	0.109941	-0.0418937	0.00756279	0.0598131	1036	1725	3372.91	837	18.12	617.4	28	933	801	0.146703	3638	113.9	6065144600	15688000	2.955	10957107700	64.8	2216	31	1091	267.65	860	7870.89
42.19	36.5034	3.01204	2.27352	0.594011	-0.151772	0.184288	-0.0718337	-0.0431956	-0.373581	1036	1727	3291.98	836	18.05	606.8	28	934	944	0.146703	3616	113.751	6817405500	14233000	2.939	11616178700	63.4	2221.4	30	1095	267.4	862	7774.12
42.19	36.4808	2.80448	1.92692	0.622487	0.779303	-0.240061	0.133031	0.0511628	-0.270856	1034	1720	3276.73	839	17.95	600.8	26	935	874	0.146703	3529	113.713	7654736600	17195000	2.911	12027787800	62.5	2237.8	30	1102	264	862	16640.2
42.19	36.4416	2.57025	1.45129	0.476583	1.30573	-0.212012	-0.0935372	-0.0218924	0.242419	1035	1723	3229.62	838	18.1	601.6	26	935	728	0.146703	3538	113.894	6739541300	21075000	2.944	11244529400	63.3	2237.8	39	1111	263.4	863	7816.33
42.19	36.3794	2.30279	0.850928	0.200761	0.960144	0.483527	0.00713382	-0.025893	0.446705	1049	1727	3267.25	839	18.45	597.2	27	934	558	0.146703	3552	114.27	7090422800	30442000	2.952	11078416400	63.8	2265.4	53	1116	265.15	862	7821.01
37.97	36.2691	1.97689	0.12258	-0.132089	-0.136874	0.110453	0.117524	0.135441	0.0383453	1052	1736	3326.65	840	18.45	602.4	27	937	924	0.146703	3553	114.035	7520558300	36115000	2.989	11358683900	63.9	2265.4	49	1119	266.35	862	7859.17
34.19	36.1376	1.62208	-0.656722	-0.333565	-1.16626	-0.564813	-0.0741823	-0.227658	-0.287702	1051	1735	3307.95	840	19.78	615.6	27	939	902	0.146703	3542	114.035	5078705700	24630000	2.956	9366464000	66.0487	2287.1	48	1119	266.25	862	7889.1
34.19	36.0242	1.28123	-1.38697	-0.247972	-1.29798	0.111611	-0.124607	0.275854	-0.101555	1051	1709	3320.03	839	20.36	616.2	25	943	960	0.146703	3522	113.657	6111233400	45529000	2.97	9844647000	65.8	2300.1	101	1125	266.2	862	7878.46
34.19	35.9217	0.948477	-2.03133	0.0695841	-0.469678	0.457746	0.229259	-0.31128	0.0365619	1050	1697	3325.33	839	20.65	623.8	26	945	806	0.146703	3530	113.588	6376589700	31822000	2.913	10051626900	66.5	2338.8	140	1132	266.3	862	7945.98
34.19	35.8097	0.604111	-2.57705	0.427042	0.644354	-0.30811	-0.102759	0.331984	-0.123223	1050	1697	3406.57	839	21.28	612.8	27	947	692	0.146703	3543	114.314	9427008200	12095000	2.876	13276257800	66.6	2340.3	39	1136	267.45	861	8017.9
34.19	35.698	0.259512	-2.9799	0.649645	1.24729	-0.21702	-0.165685	-0.315884	0.0170077	1048	1684	3400.17	840	20.65	617.2	27	954	707	0.146703	3553	114.215	7544536300	27597000	2.86	11874936700	67.5	2433.1	41	1141	268.3	860	8030.04
35	35.5893	-0.0812232	-3.21131	0.595748	0.925527	0.33917	0.355795	0.244689	0.43319	1049	1661	3386.57	841	21.02	619.8	27	958	808	0.146703	3526	114.081	6702040400	24728000	2.864	10015692900	66.7	2443.7	41	1145	267.05	860	8109.69
31.6	35.4662	-0.434449	-3.27443	0.202281	-0.0841139	-0.0192985	-0.288727	-0.104142	0.235496	1047	1614	3351.09	842	21.13	624.8	27	960	751	0.146703	3527	113.909	6838529000	25880000	2.883	10606094300	68.3	2443.7	54	1151	267.45	860	8088.36
29.17	35.3564	-0.769759	-3.12554	-0.383129	-0.962075	-0.142048	0.0219301	-0.0789069	-0.510304	1045	1579	3334.5	842	21.06	615.4	27	963	820	0.146703	3515	113.87	7620563000	20418000	2.921	10975874200	68.1	2451.4	110	1148	267.8	862	8109.54
29.17	35.2757	-1.06933	-2.74879	-0.943377	-1.05042	0.0361217	0.221848	0.250106	-0.67179	1045	1557	3321.82	842	20.21	605.4	27	966	875	0.146529	3483	114.389	6642985500	34855000	2.95966	10221301100	68.7	2467.7	88	1156	266.6	863	16808.9
29.17	35.2262	-1.32998	-2.1652	-1.28505	-0.367114	-0.135084	-0.347126	-0.431231	0.18515	1046	1513	3363.9	844	20.14	615	24	970	870	0.146529	3448	114.46	6708880700	37782000	2.814	10901030700	69.3	2467.7	116	1150	265.6	863	8091.25
32.09	35.1946	-1.56555	-1.43519	-1.30837	0.446159	0.0930264	0.214062	0.556968	0.859858	1046	1477	3298.14	844	20.34	614	26	974	706	0.146529	3396	114.454	6430188800	25240000	2.793	10500226900	68.1	2477	146	1150	265.6	865	7995.17
32.09	35.1407	-1.81751	-0.660445	-1.0323	0.685615	0.264681	0.091211	-0.596281	0.233084	1046	1484	3262.88	842	21.44	622.8	24	978	710	0.146529	3410	114.291	6230028800	26189000	2.775	9901783300	67.7	2502	140	1153	266.4	865	7922.73
32.09	35.0898	-2.05977	0.136967	-0.44042	0.321544	-0.248228	-0.267052	0.579141	-0.718725	1050	1490	3277.64	842	23.19	626.4	22	984	815	0.146529	3409	114.14	6394740800	38069000	2.775	10752329300	67.3	2547.5	90	1154	267.2	866	7902.54
33	35.0562	-2.27687	0.923797	0.378442	-0.189036	-0.305196	0.136135	-0.532634	-0.571238	1056	1482	3230.07	844	25.19	636.8	23	991	700	0.146529	3407	114.06	6381705100	54688000	2.808	10355917000	68.3	2562	59	1152	266.25	868	7924.16
36.3	35.0359	-2.47315	1.64012	1.20243	-0.390125	0.415731	0.138975	0.428182	0.34794	1056	1439	3224.21	844	24.13	625.8	24	996	861	0.146529	3423	113.949	5849130500	48279000	2.83	9986594600	68.6	2563.1	43	1151	267	870	7972.47
36.3	34.9901	-2.68906	2.18769	1.72475	-0.210062	0.191885	-0.322994	-0.271144	0.607687	1052	1411	3202.02	844	22.92	629.2	25	1000	958	0.146529	3408	113.873	5462789900	42803000	2.824	9002675800	69.8	2562.2	38	1151	266.8	870	7954.23
36.3	34.9211	-2.92212	2.53317	1.78352	0.177081	-0.467703	0.324095	0.129482	0.0623221	1051	1382	3236.57	845	18.87	623.6	24	1002	888	0.146529	3422	114.035	6729032700	78635000	2.811	10733501400	69.3	2562.2	42	1150	268.1	870	8013.71
36.3	34.8385	-3.16136	2.67261	1.37085	0.461509	0.00906994	-0.0730465	-0.00301716	-0.311716	1052	1366	3242.09	843	19.94	631.2	25	1002	809	0.146529	3429	113.688	6013064000	65933000	2.769	10000500800	68.8	2543.5	53	1147	268.65	869	8010.04
34.9	34.7434	-3.40447	2.6094	0.602996	0.39963	0.468018	-0.277631	-0.0743037	-0.151409	1054	1357	3204.92	843	20.9	625.4	24	1002	999	0.146529	3408	113.655	5225954700	35883000	2.816	8823888800	68.9	2518.5	26	1147	267.35	870	7895.79
33.98	34.651	-3.63379	2.37986	-0.284086	0.0386916	-0.164887	0.526799	0.10422	0.0548265	1054	1356	3269.43	840	20.19	627.2	26	1011	909	0.146529	3416	113.536	7042503500	36590000	2.927	11576799300	68	2482.5	47	1145	267.65	869	7956.11
30.6	34.5727	-3.83574	2.02634	-1.03774	-0.357094	-0.426942	-0.49777	-0.0922718	0.0059804	1055	1373	3312.48	839	21.43	632.2	27	1011	835	0.146529	3418	113.648	8917066600	38377000	2.908	14155031800	69.2	2482.2	93	1130	267.95	868	7950.04
30.21	34.5306	-3.98617	1.60648	-1.45389	-0.499338	0.284747	0.117548	0.00897097	0.0102172	1054	1396	3310.13	839	21.98	640	25	1011	628	0.146529	3458	113.559	6456105700	42147000	2.958	11138746300	69.6	2482.5	73	1129	268.2	867	8028.23
30.89	34.5097	-4.09993	1.12968	-1.50669	-0.370239	0.239549	0.332083	0.0814172	0.0894994	1054	1413	3410.49	839	22.08	636	23	1011	573	0.146529	3495	113.559	10841600500	46219000	2.981	15801664200	69.4	2482.5	58	1120	269.05	866	7986.96
28.9	34.4913	-4.19593	0.600219	-1.27476	-0.11759	-0.340844	-0.580423	-0.157628	-0.0143914	1054	1450	3379.8	841	21.19	632	21	1006	852	0.146529	3473	113.096	6905469300	71152000	3.077	11198317900	72.4	2438.3	48	1118	267.95	868	8007.47
30	34.4977	-4.25116	0.0725632	-0.825358	0.162624	-0.0200172	0.489679	0.19482	-0.165562	1051	1503	3417.24	841	20.18	634	22	1008	733	0.146529	3504	113.085	9317334300	82441000	2.985	13956770600	72.4	2435.5	59	1116	268.35	869	7990.37
30	34.5193	-4.27519	-0.438096	-0.297023	0.330941	0.196042	-0.177141	-0.211276	-0.126816	1052	1524	3403.59	840	20.77	634	20	1009	826	0.146529	3505	113.145	6976524100	49233000	3.059	12399769600	72.7	2426.7	59	1116	267.4	869	8041.97
30.02	34.5696	-4.25462	-0.89535	0.209411	0.335696	-0.0841768	-0.188647	0.183342	0.130791	1049	1540	3438.86	840	21.16	637	21	1010	792	0.146529	3470	113.329	8437775600	44748000	3.001	13429045600	72.3	2423.1	54	1117	264.9	870	8046.35
30.02	34.6362	-4.20289	-1.30029	0.580611	0.137785	-0.0816969	0.359312	-0.14934	0.189514	1048	1530	3290.9	840	21.89	650.4	19	1014	794	0.145366	3519	113.436	9788898900	41402000	3.281	14950138800	73.9	2376.9	124	1118	268.65	874	7735.95
29.01	34.7121	-4.12829	-1.65353	0.759371	-0.190472	0.0603441	-0.291582	0.108502	-0.0909458	1050	1503	3288.69	842	20.75	663	18	1014	1005	0.145366	3516	113.35	6672327400	56801000	3.307	11677189900	75.6	2373.2	74	1120	267.9	877	7738.02
29.01	34.7958	-4.03366	-1.95208	0.754387	-0.46467	-0.00481701	0.0790239	-0.078391	-0.270276	1053	1493	3281.6	843	19.43	666.8	16	1017	888	0.145366	3515	113.286	6449282800	87850000	3.275	11348573600	75.8	2373.2	42	1121	267.9	877	7422.05
29	34.8763	-3.9315	-2.20519	0.605026	-0.505532	0.0139832	0.099255	0.0645561	-0.0274822	1052	1515	3124.11	844	19.85	660	15	1021	835	0.145366	3508	113.012	12094134200	74291000	3.235	19715070200	73.2	2367.3	49	1120	269.45	877	7329.06
29.4	34.9594	-3.81698	-2.40164	0.397976	-0.213273	0.0449521	-0.114273	-0.0636692	0.330005	1052	1579	3170.73	843	20.35	666.2	15	1021	747	0.145366	3539	112.896	9861115100	57443000	3.149	17008163500	72.1	2367.3	53	1114	272.85	877	7496.89
29.4	35.0392	-3.69697	-2.5429	0.193469	0.280139	-0.135665	-0.00949569	0.0731959	0.207828	1053	1584	3126.45	843	18.57	660	18	1021	1001	0.145366	3568	112.813	6960502300	58607000	3.26	11857619700	72.2	2381.4	56	1113	275.35	877	7430.74
29.4	35.1214	-3.56658	-2.61673	0.0367071	0.689241	0.035713	0.135385	-0.0851522	-0.273132	1054	1578	3100.97	840	19.28	662.2	15	1021	880	0.145366	3562	112.843	6888772100	80040000	3.253	11941914400	71.4	2384.5	53	1105	275.25	876	7645.49
29.4	35.2	-3.43291	-2.62489	-0.0826791	0.704234	0.199805	-0.127367	0.0892823	-0.401927	1054	1554	3118.25	837	19.26	664.4	16	1017	873	0.145366	3561	112.794	7683713800	57491000	3.316	12995399700	73	2390	85	1103	274.5	875	7642.7
29.4	35.2715	-3.3	-2.56486	-0.190704	0.246827	-0.170353	-0.027533	-0.0648543	0.1003	1056	1565	3044.39	833	19.73	656.6	13	1015	1026	0.145366	3529	112.856	7377196800	66227000	3.227	12542851300	71.3	2390	85	1102	274.75	875	7485.14
29.4	35.3488	-3.15518	-2.41429	-0.286641	-0.412783	-0.145035	0.244443	0.0121899	0.563127	1055	1576	3134.95	831	19.7	644.6	16	1016	836	0.145366	3562	113.16	9883968800	31679000	3.231	14732355800	71	2396.3	59	1095	276.05	874	7449.03
29.4	35.4316	-2.99922	-2.16898	-0.380515	-0.866809	0.270073	-0.374515	0.0563908	0.193753	1056	1579	3270.27	828	19.09	641	16	1012	1121	0.145366	3560	112.861	14586204500	37582000	3.135	21188844900	72.1	2397.3	62	1093	275.85	872	7468.63
29.4	35.5248	-2.82755	-1.82321	-0.458268	-0.799131	0.0186649	0.2751	-0.140393	-0.57474	1057	1577	3183.43	824	19.23	642	17	1010	797	0.145366	3568	113.026	12101324100	36029000	3.222	17834354300	70.8	2398.6	79	1089	276.95	872	7437.54
29.4	35.6311	-2.63817	-1.38051	-0.495642	-0.220899	-0.341577	0.0251814	0.212035	-0.580475	1057	1546	3188.2	820	19.61	644.6	17	1005	961	0.145366	3595	113.123	11090974400	38009000	3.186	16006040700	67.8	2423.8	83	1089	277.15	871	7108.4
32.34	35.7454	-2.43759	-0.860626	-0.472662	0.508348	0.137598	-0.389954	-0.269985	0.306506	1058	1516	3194.31	816	19.08	638.2	17	1005	1104	0.145366	3608	113.049	10695181700	43640000	3.169	16203297900	68.2	2445.1	66	1087	278.5	870	7318.34
35.57	35.8773	-2.21732	-0.273274	-0.354687	0.930588	0.319986	0.57018	0.283793	0.838631	1060	1519	3173.64	814	18.28	632	12	1002	935	0.145366	3584	113.234	10129935400	30798000	3.202	15893611900	68.7	2446.8	75	1085	278.3	869	7167.21
34.11	35.997	-2.00944	0.320684	-0.180178	0.708298	-0.366253	-0.444362	-0.252539	0.0823382	1060	1522	3076.89	812	16.68	639	15	997	794	0.145366	3579	112.993	9183978900	59146000	3.165	13424192300	69.5	2454	94	1077	277.85	868	7050.29
34	36.1297	-1.78985	0.923868	0.0816105	0.0277241	-0.0909548	0.0904815	0.192613	-0.843553	1060	1513	3110.26	808	16.02	639.8	14	996	1016	0.145366	3545	113.074	11607010100	83532000	3.214	16668230900	69.4	2454	55	1076	277.25	867	7161.65
36	36.2598	-1.57624	1.48926	0.369717	-0.691942	0.403396	0.260681	-0.141755	-0.56579	1059	1490	3153.82	804	16.36	632.2	13	988	997	0.145366	3526	112.993	11120745500	53810000	3.283	18055034800	69.1	2458.7	57	1077	274.9	866	7305.9
36	36.3754	-1.3826	1.9744	0.604437	-0.991993	-0.157578	-0.417202	0.131029	0.570397	1058	1470	3177.03	802	15.62	630.4	14	983	975	0.143583	3552	113.156	13265337900	40305000	3.239	20090393200	67.2	2464.2	43	1075	275.3	865	7434.06
39.6	36.4766	-1.21046	2.35774	0.732747	-0.632835	-0.241933	0.37412	-0.149156	0.965394	1054	1457	3290.25	799	17.08	627.8	16	979	806	0.143583	3593	113.666	15346610400	43036000	3.296	22502692100	65.2	2470.4	54	1067	275.4	860	7356.99
39.6	36.5636	-1.06066	2.62567	0.722658	0.201948	0.321731	-0.18215	0.212858	-0.00713618	1051	1428	3262.84	795	17.23	627.8	17	977	990	0.143583	3595	113.381	10970668300	31172000	3.558	19376010000	64.9	2540.9	47	1065	275.6	860	7328.85
39.6	36.636	-0.9347	2.77151	0.569787	0.991794	0.0155827	-0.0203681	-0.299484	-1.01202	1049	1395	3243.15	792	17.57	629	17	980	872	0.143583	3593	113.424	8386913800	39092000	3.533	16366947900	65.162	2558.3	52	1064	275.85	862	7375.96
39.6	36.7001	-0.826848	2.8031	0.306802	1.20732	-0.312676	0.172117	0.407311	-0.578751	1044	1304	3221.91	793	18.62	619.8	13	979	1044	0.143583	3575	113.103	9161552800	41827000	3.532	17320198600	64.2	2563.6	63	1060	280.4	862	7570.75
39.6	36.7444	-0.749484	2.7134	-0.0353409	0.630727	0.205134	-0.245778	-0.510779	0.714898	1040	1231	3212.77	790	19.56	623.4	10	976	1044	0.143583	3572	113.074	7641454000	70623000	3.558	15963548700	64.8	2563.6	45	1063	279.4	861	7530.89
39.6	36.7689	-0.703214	2.51538	-0.383677	-0.407028	0.209377	0.289798	0.617895	1.05198	1039	1147	3167.44	788	19.5	627.4	12	974	904	0.143583	3549	113.269	8428276200	45227000	3.724	15244630700	62.3	2563.6	73	1059	278.7	860	7406.9
35.64	36.7669	-0.694396	2.2247	-0.649826	-1.21907	-0.308005	-0.233532	-0.672176	-0.0697011	1028	1125	3205.14	784	20.5	617	13	969	916	0.143583	3509	113.406	8806239100	38891000	3.935	17503130800	63.5	2563.6	43	1052	276.55	858	7200.87
35.64	36.7827	-0.677187	1.92105	-0.686346	-1.15303	0.0357477	0.0961457	0.665391	-1.03891	1013	1064	3237.38	780	20.14	603.2	12	959	1039	0.143583	3499	113.586	12649346400	57589000	4.072	24928244700	61.2	2563.6	57	1046	275.45	857	7200.88
35.64	36.7985	-0.66931	1.60655	-0.511888	-0.281884	0.159511	0.0289667	-0.623249	-0.643402	1018	1009	3204.94	777	19.74	622.8	13	948	913	0.143583	3489	113.476	11380865900	30952000	4.691	23844935100	56.7	2563.6	70	1044	275.5	855	7136.39
39.16	36.8271	-0.658235	1.3097	-0.183144	0.781757	-0.159256	-0.120544	0.543229	0.56511	1018	1020	3242.37	773	19	613.6	15	939	920	0.143583	3512	113.459	9855881000	50156000	3.901	20784872100	57.6	2563.6	88	1044	277.05	854	7259.03
39.16	36.8424	-0.671496	1.00643	0.138601	1.22806	0.00909372	0.14352	-0.449127	0.963308	1014	1031	3257.67	772	19.11	618.4	13	923	894	0.143583	3528	113.209	12687683500	38422000	4.39	24219884900	58.9	2563.6	43	1045	277.5	855	7247.87
39.16	36.8316	-0.722877	0.686354	0.329993	0.743936	0.188017	-0.0763913	0.383731	0.118615	1005	1023	3294.6	771	18.93	608	10	916	866	0.143583	3539	113.014	11595659500	32762000	4.584	23166282700	58.5	2563.6	102	1040	278.25	854	7028.48
35.31	36.7927	-0.814176	0.35765	0.363359	-0.241625	-0.11423	0.0453713	-0.312335	-0.750173	999	1003	3218.41	769	19.46	612	12	916	1000	0.143583	3541	112.937	10936115400	50128000	4.517	21589130900	57.7	2564.8	80	1039	279.3	853	6908.82
35.31	36.7464	-0.923422	0.0590805	0.318969	-0.901079	-0.0693086	-0.0275353	0.263722	-0.527113	991	1008	3226.49	764	20.49	618.4	10	912	932	0.143583	3535	113.231	8411972600	40128000	4.451	18259644700	54.7	2524.9	50	1035	279	854	6972.25
35.31	36.7057	-1.03627	-0.181989	0.286228	-0.731409	0.146044	-0.010471	-0.244588	0.319853	979	1018	3214.43	761	20.92	618.2	9	908	1129	0.143583	3555	113.302	6509829100	38150000	4.00136	14930906300	54.4	2519.5	50	1034	279.65	853	16706.7
35.31	36.671	-1.15184	-0.362808	0.29542	0.0359774	-0.114769	0.0433663	0.226088	0.577985	964	1093	3143.48	758	20.21	611	11	905	892	0.143583	3537	113.193	8463825500	69897000	4.309	19147454900	53.4	2514.9	84	1030	279.65	852	6938.98
35.51	36.6141	-1.29901	-0.521006	0.28966	0.654403	-0.0756555	-0.074181	-0.191309	0.0246049	952	1217	3141.24	754	19.83	597	13	892	1091	0.143583	3524	113.382	5937914000	31799000	4.232	13431454000	51.8	2471.5	103	1025	279.5	851	7081.85
35.31	36.5417	-1.47044	-0.65259	0.252746	0.620366	0.331184	0.153252	0.164474	-0.350943	938	1339	3137.24	742	19.6	602.8	13	876	1119	0.143583	3502	113.422	5540783200	26171000	4.191	12365843600	51.8	2415.2	103	1020	278.9	850	7082.7
33.02	36.4456	-1.67315	-0.766066	0.161709	0.011917	-0.131615	-0.188883	-0.11183	-0.100385	927	1330	3178.93	741	19.29	602.8	12	866	929	0.143583	3495	113.448	7488195500	36165000	4.74	14596347300	52.6	2399.5	163	1014	277.55	848	7291.59
33.02	36.3605	-1.87018	-0.818316	0.0694987	-0.532125	-0.342997	0.152877	0.0435584	0.229598	927	1281	3137.65	740	20.02	595.2	12	863	1005	0.143583	3533	113.101	8049846600	39858000	4.597	15716873800	50	2340.6	139	1014	279.55	848	7273.08
33.02	36.278	-2.06863	-0.820799	-0.0420378	-0.526687	0.326545	-0.0703226	0.0140062	0.00955973	926	1231	3172.69	738	20.5	593.6	13	860	1005	0.143583	3531	113.204	7092104400	21257000	4.64	13932902100	51.1	2305	88	1007	279.45	849	7330.54
33.02	36.2049	-2.26028	-0.773401	-0.174464	0.0301721	0.231475	-0.0537965	-0.0591594	-0.27604	932	1203	3260.95	747	20.63	598.8	14	830	1195	0.144182	3529	113.958	12148715700	30536000	4.381	20747895500	53.8	2258.3	78	1005	278.35	848	7441.51
33.02	36.1318	-2.45411	-0.699461	-0.340864	0.615574	-0.521967	0.164681	0.0746212	-0.00563755	944	1237	3267.71	749	20.73	598.4	11	832	947	0.144182	3539	113.958	7941503900	34598000	4.512	16794055800	54.2	2254.6	44	1009	278.35	846	7158.43
33.02	36.0531	-2.65495	-0.618522	-0.517795	0.661166	0.0136043	-0.20766	-0.0489531	0.408875	944	1296	3252	749	19.67	561.4	10	839	1045	0.144182	3533	114.61	7615305200	45563000	4.447	15450205600	52.9	2229.7	54	1008	278.9	846	7158.43
33.02	35.9721	-2.85797	-0.535701	-0.629994	0.0669791	0.639711	0.18505	-0.00116649	0.180546	944	1339	3181.67	758	19.99	566.8	7	841	1002	0.144182	3534	114.271	7632877100	67513000	4.368	14166165000	52.9	2220.1	37	1009	279.9	847	7188.26
30.5	35.9078	-3.04231	-0.435412	-0.574204	-0.686777	-0.348456	-0.0881794	0.066865	-0.442478	940	1372	3181.56	761	20.29	574.4	3	845	852	0.144182	3539	114.271	5336192400	30624000	4.5	10907499300	51.6	2220.1	39	1008	280.25	846	6969.25
30.5	35.8809	-3.18555	-0.303327	-0.298935	-0.955486	-0.62133	-0.108303	-0.174186	-0.47109	937	1385	3144.76	762	20.86	576.8	8	841	1120	0.144182	3582	113.932	6343727300	47496000	4.518	11319966900	53.7	2220.1	37	1009	283.1	844	7020.52
33.5	35.8898	-3.28945	-0.163082	0.110476	-0.519143	0.606061	0.211574	0.240361	0.172954	929	1364	3159.82	762	20.16	565.6	3	842	958	0.144182	3574	114.122	5322387700	53550000	4.363	10130436400	51.9	2211.7	37	1009	282.65	843	7031.83
33.5	35.8867	-3.40414	-0.0990716	0.434646	0.225972	0.365776	-0.214357	-0.268941	0.481032	929	1353	3170.61	761	21.47	566.2	3	841	941	0.144182	3571	114.498	5330991400	75838000	4.097	10351830100	52.6	2206.2	95	1009	281.2	843	7098.31
33.5	35.8674	-3.53483	-0.13613	0.555227	0.771072	-0.695577	0.196841	0.288446	0.129384	930	1365	3219.69	759	22.32	566.6	3	841	979	0.144182	3587	114.509	9044275500	88819000	4.137	15073811500	51.8	2206.2	95	1009	280.8	843	7070.33
33	35.8279	-3.68561	-0.282478	0.452115	0.804744	-0.0391617	-0.121465	-0.269474	-0.251469	934	1401	3165.91	758	23.37	566	4	842	904	0.144182	3572	114.294	8430125000	60148000	3.787	14594248800	52.6	2206.2	68	1012	280.35	842	6910.67
33	35.7819	-3.84183	-0.511351	0.221475	0.400449	0.695126	0.00911945	0.229303	-0.163683	926	1406	3161.2	756	24.26	562.6	3	833	1082	0.144182	3564	114.32	6649700700	51745000	3.565	11736325000	51.8	2206.2	134	1051	280.2	841	6753.73
30	35.7244	-4.00762	-0.806155	-0.0202144	-0.149257	-0.26253	0.142567	-0.159883	0.0591972	928	1395	3128.43	756	24.03	559.6	6	829	877	0.144182	3571	114.125	6382031900	36696000	3.834	11703337000	49.9	2206.2	117	1051	281.9	841	6783.91
30	35.6785	-4.15847	-1.11004	-0.127344	-0.487332	-0.522733	-0.264102	0.072793	0.0859187	928	1378	3091.13	755	24.32	563	10	828	1049	0.144182	3583	114.027	5552229900	22449000	3.728	10766179700	48	2247.79	112	1049	282.55	841	6636.83
29.19	35.6415	-4.29629	-1.39548	-0.0673864	-0.516677	0.407878	0.233717	-0.00729628	-0.0214639	928	1318	3067.42	755	24.17	560.4	10	820	1106	0.144182	3569	113.953	6974946300	24076000	3.707	12056649600	47	2200.4	84	1048	282.15	842	6528.41
29.19	35.5941	-4.4405	-1.65628	0.0801101	-0.372898	0.283363	-0.0573337	-0.0273442	-0.0378768	931	1279	3029.4	755	24.6	561	11	812	925	0.144182	3591	113.953	7675810100	10790000	3.668	11567120000	46	2198.6	95	1046	284.8	840	6332.99
29.19	35.5348	-4.59184	-1.86152	0.226037	-0.156631	-0.363699	-0.122417	0.0572206	0.092969	931	1271	3038.2	754	24.84	565	8	806	686	0.144182	3592	113.717	5729961500	6667000	3.459	9733985200	42.5466	2198.6	52	1043	285.45	821	6192.92
29.19	35.4855	-4.72672	-1.95145	0.31666	0.143709	-0.0938944	0.224344	-0.0770401	0.134901	925	1271	3017.28	754	26.6636	555.4	10	797	675	0.144182	3593	114.025	7868942500	30693490	3.54768	14067056000	56.8788	2198.6	62	1041	287.1	817	16424.8
29.19	35.452	-4.8378	-1.89181	0.288352	0.469605	0.192259	-0.239201	0.067224	-0.117418	930	1220.88	3002.03	751	24.84	553.2	5	788	963	0.144182	3616	114.221	5564703200	2.8699e+07	3.512	10879962900	41.7	2169.9	36	1037	287.5	816	6554.36
29.19	35.442	-4.91677	-1.66092	0.107042	0.646129	0.035673	0.12669	-0.0595519	-0.337099	927	1200.77	2990.51	751	24.67	559.8	2	787	1046	0.144182	3638	114.421	8054178500	11970000	3.637	13540684300	45.4	2156.2	36	1035	286.3	816	6579.49
29.19	35.4363	-4.98306	-1.28324	-0.245734	0.435997	-0.0848069	0.0202586	0.0374035	-0.113396	926	1243.33	3010.65	748	24.64	561.6	-1	787	811	0.144182	3700	114.33	7105377900	11226000	3.304	11924525000	44.9	2150.3	46	1033	287.85	816	6584.52
29.19	35.4382	-5.03331	-0.768486	-0.67649	-0.144223	-0.0843779	-0.119288	4.94414e-06	0.40496	922	1282	2969.54	744	25	563.4	4	797	651	0.145705	3711	114.389	6866302100	34371000	2.961	10993201300	44	2123	87	964	288.3	816	6665.94
29.19	35.4461	-5.06897	-0.140704	-1.03461	-0.785259	0.0391414	0.133131	-0.0544463	0.445454	921	1267	2964.84	744	23.04	561	7	799	730	0.145705	3762	114.256	7086710300	44409000	2.922	12439749700	45.5	2120.2	73	961	290.7	816	6463.5
29.01	35.4756	-5.07399	0.585848	-1.14003	-1.02225	0.191544	-0.097366	0.108128	-0.225669	921	1260	3035.87	743	23.5	563.4	8	804	790	0.145705	3779	114.139	10331897200	31317000	3.033	16887766700	48.1	2116.7	75	963	290.55	819	6738.86
29.01	35.5213	-5.05418	1.36059	-0.911661	-0.63253	-0.17129	0.00168453	-0.187209	-0.775082	923	1247	3054.3	741	22.07	569.4	6	813	845	0.145705	3778	114.108	10116435900	46000000	2.957	17730501000	49.9	2081.4	63	962	288.65	817	6823.47
31.91	35.5832	-5.01072	2.1283	-0.373154	0.205876	-0.266088	0.0729276	0.267319	-0.278013	924	1262	3047.7	743	22.66	564.8	5	817	862	0.145705	3744	114.111	8617058500	21001000	3.002	15809918100	49	2068.7	75	961	287.25	818	6897
35.1	35.6481	-4.95856	2.81234	0.320936	0.959502	0.355014	-0.124463	-0.365565	0.734789	921	1238	3078.48	743	21.86	561.4	4	819	788	0.145705	3743	114.348	10736435000	36947000	2.99	19188793000	50.7	2020.9	55	961	286.2	820	6957.08
38.6	35.6813	-4.93519	3.31276	0.926565	1.0819	0.191637	0.129733	0.484545	0.780376	921	1189	3072.69	743	21.94	561	6	818	862	0.145705	3751	114.864	8527175600	36401000	2.967	15987432600	52.1	2019.4	59	962	286.9	822	6986.07
35.08	35.6666	-4.95766	3.57109	1.27468	0.513391	-0.430055	0.0357009	-0.534752	-0.265783	919	1169	3094.78	743	22.59	561	6	821	730	0.145705	3732	115.452	7178642400	21556000	3.157	14944410000	53.5	2018.3	70	962	284.95	822	6971.48
35.08	35.6465	-4.98181	3.62162	1.37489	-0.229808	0.0881008	-0.18919	0.544586	-0.836585	917	1147	3067.78	741	22.4	577.2	6	815	958	0.145705	3714	115.406	6612170200	32518000	3.569	14482546400	51.2	2018.3	94	962	285.05	823	6905.92
35.08	35.6203	-5.00749	3.46258	1.22689	-0.668777	0.322199	0.158898	-0.523817	-0.221878	916	1096	3127.99	742	22.47	575	2	807	808	0.145705	3715	115.541	8877296200	35476000	3.446	16026553000	50.8	2018.3	135	962	284.3	821	7023.83
35.08	35.5856	-5.03635	3.10078	0.858512	-0.628348	-0.289875	0.0754294	0.483416	0.60469	915	1055	3128.65	742	23.23	582.2	0	806	676	0.145705	3710	115.599	8021434100	41567000	3.405	14930153900	52.4	2018.3	55	962	284.6	819	7034.69
33	35.5433	-5.06637	2.56058	0.337791	-0.25637	-0.0613355	-0.319064	-0.408662	0.551277	915	1077	3111.42	741	23.49	583.8	2	805	857	0.145705	3706	115.456	8017487100	43552000	3.414	16246813400	52.4	2018.3	105	961	285.1	818	7084.46
33	35.5119	-5.07756	1.89693	-0.223287	0.161668	0.334453	0.360003	0.297674	-0.163976	917	1112	3168.17	741	24.68	591.6	3	804	727	0.145705	3711	115.473	10396383400	34378000	3.423	19076723700	52.9	2018.3	109	961	285.05	824	7157.23
30	35.4795	-5.08111	1.13525	-0.757971	0.342309	-0.269327	-0.141057	-0.165316	-0.613991	920	1092	3185.64	742	24.28	587.8	2	805	692	0.145705	3661	115.322	9391502200	20293000	3.23354	16342511500	54	2018.3	90	966	283.2	827	16628.2
30	35.468	-5.05353	0.344154	-1.15549	0.284219	-0.117822	-0.211093	0.0206808	-0.261358	922	1036	3143.32	742	25.01	576	2	802	733	0.145705	3644	115.161	7299052800	23247000	3.062	15253777300	53.8	2016	110	967	283.25	828	7020.36
30	35.475	-4.99713	-0.439542	-1.36711	0.0969953	0.382891	0.401362	0.0812032	0.329154	923	982	3141.05	743	24.53	576.6	4	801	680	0.145705	3668	115.437	5987047800	26855000	3.027	13142679800	53.5	2016	128	967	283.6	826	7025.77
27.32	35.4811	-4.93148	-1.20281	-1.39164	-0.104667	-0.243473	-0.308381	-0.133374	0.399684	922	939	3158.78	743	25.01	569	4	799	734	0.145705	3651	115.373	7293463600	23247000	3.134	15404204600	52.7	2016	127	970	283.3	828	7073.46
27.32	35.4966	-4.84617	-1.89903	-1.18751	-0.185273	-0.207168	0.0197168	0.137267	0.0503428	923	905	3184.47	743	23.76	574	2	797	478	0.145705	3652	115.814	8396772900	21046000	3.174	15939402600	53.8	2016	68	970	282.9	827	7164.86
27.32	35.5191	-4.74345	-2.49937	-0.751051	-0.14255	0.468507	0.234585	-0.112135	-0.269098	925	852	3183.78	744	22.6	573.8	6	798	901	0.145705	3720	115.898	8262243100	34141000	2.928	14698176500	52.9	2016	82	969	285.6	826	7085.69
27.32	35.549	-4.62268	-2.97611	-0.112893	-0.0534247	-0.140441	-0.277376	0.0721396	-0.304203	926	797	3193.97	744	23.23	571.6	7	797	668	0.145705	3733	115.907	7765833400	28865000	2.935	15558111200	52.2	2016	65	970	286.6	826	7028.29
27.33	35.6128	-4.45659	-3.27893	0.671487	0.0315521	-0.46684	0.0836183	-0.0529054	-0.0402405	927	721	3168.48	743	22.9	571.2	7	797	479	0.145705	3746	116.215	6374651700	28155000	2.872	12050257100	53.8	2016	78	970	287.55	826	7183.08
30.06	35.7003	-4.25668	-3.41681	1.40504	0.000404733	0.3961	0.0832501	0.00730724	0.20014	930	668	3201.63	742	22.15	586.2	0	798	611	0.145705	3743	113.991	8624783900	26900000	2.825	15430386900	54.5	2016	41	970	287.85	825	7281.74
30.06	35.7804	-4.05633	-3.43661	1.82339	-0.181282	0.236239	-0.102499	0.0449056	0.168895	930	645	3247.4	741	21.84	589	2	799	536	0.149198	3749	115.659	8201964100	26836000	2.733	13198685000	53.4	2014	41	970	289.2	825	7263.87
30.06	35.8354	-3.87493	-3.36959	1.75752	-0.316242	-0.472881	0.0379896	-0.0527343	0.0300149	941	595	3306.47	736	22.26	581.2	1	797	698	0.149198	3727	115.635	9881843400	37704000	2.647	15489885800	54.8	2008.4	39	970	288.75	826	7307.91
30.06	35.8951	-3.68222	-3.18627	1.24801	-0.0934808	0.127832	0.0770463	0.0326458	0.0155265	948	598	3330.34	737	20.58	579.6	5	798	546	0.149198	3736	115.842	12223246200	41094000	2.667	18410117900	54.9	2008.4	39	973	288.85	831	7414.62
30.06	35.9584	-3.4793	-2.89496	0.408994	0.428079	0.285603	-0.173688	-0.00282941	-0.105287	947	608	3397.03	736	20.83	585	4	799	730	0.149198	3728	116.002	16382833200	67916000	2.588	24379401000	55.9	2008.4	44	973	288.25	832	7420.38
30.06	36.0289	-3.26299	-2.50407	-0.558796	0.836357	-0.360557	0.157149	-0.0369327	-0.296864	943	628	3402.14	736	19.67	586.6	5	801	644	0.149198	3698	116.076	15112729000	44275000	2.567	19703734900	57.5	2008.4	44	973	287.6	833	7426.95
30.06	36.0947	-3.04603	-2.04356	-1.43761	0.659374	0.0309447	-0.0266417	0.0724863	-0.120799	942	639	3338.7	733	20.3	588.2	4	804	901	0.149198	3707	115.983	14366860300	29680000	2.632	19600426500	57.7	2008.4	42	970	289.6	832	7472.41
30.06	36.1538	-2.83044	-1.52996	-1.99579	-0.141297	0.406425	-0.111139	-0.0699735	0.452926	943	643	3445.74	731	19.89	583.8	5	811	855	0.149198	3742	115.983	18288608900	28746000	2.83074	26043600700	59.8	2072.2	50	972	290.95	833	16574.1
30.06	36.2384	-2.58326	-0.939352	-2.01996	-1.01702	-0.350159	0.18127	0.0144803	0.606006	947	635	3439.61	733	20.09	584	6	812	804	0.149198	3734	115.996	17908378500	24681000	2.659	28804627100	59.5	2072.2	67	972	291.35	833	7486.77
30.06	36.3399	-2.31334	-0.301549	-1.50365	-1.33856	-0.329474	-0.222488	0.0545379	-0.307803	945	622	3451.93	732	20.36	588	4	813	674	0.149198	3759	116.517	14739031100	23459000	2.647	24597252700	59.13	2073.3	62	972	293.35	832	7489.07
33.07	36.47	-2.00994	0.368987	-0.574204	-0.767149	0.634914	0.193969	-0.147776	-1.13019	946	630	3442.71	734	18.7	585.6	5	814	866	0.149198	3736	116.669	18014328700	53785000	2.705	29864996900	59.8	2073.3	77	972	291.5	831	7459.71
36.38	36.621	-1.68237	1.02773	0.484468	0.381856	-0.0359692	-0.147801	0.206214	-0.392023	948	634	3520.12	734	18.84	583	3	814	800	0.149198	3720	116.614	18723797400	38189000	2.698	30148141100	59.9	2073.3	64	975	289.6	831	7527.55
40.02	36.7684	-1.35844	1.60504	1.32195	1.31418	-0.794584	0.0194967	-0.230405	1.15863	950	637	3729.48	733	19.14	590.8	6	820	924	0.149198	3735	116.893	34255712200	44105000	2.843	52865859000	59.6	2073.3	102	974	289.3	830	7554.46
44	36.8889	-1.06422	2.03955	1.67777	1.36326	0.574031	0.221061	0.233266	1.24591	949	649	3684.69	734	19.56	593	7	819	915	0.149198	3714	116.894	35803869800	37739000	2.84	56555796700	57.6	2072.2	53	973	289	829	7549.3
40.34	36.9739	-0.809561	2.30514	1.50001	0.518171	0.726399	-0.381095	-0.149841	-0.514972	949	651	3678.39	736	21.17	602.6	7	819	732	0.149198	3708	116.915	28623600700	49356000	2.812	47497645300	58.8	2072.2	60	972	288.65	827	7554.51
37	37.0637	-0.553466	2.45127	0.991457	-0.535296	-1.03587	0.409973	0.0115547	-1.63216	949	658	3669.37	735	21.59	604.4	6	822	797	0.149198	3674	116.987	18481022000	36713000	2.807	35020660200	59.4	2072.5	58	972	286.85	827	7532.53
37	37.1744	-0.279537	2.50476	0.388959	-1.09759	-0.415684	-0.303619	0.134405	-0.434285	952	664	3749.71	736	22.18	620	8	826	857	0.149475	3657	116.897	20471100400	30075000	2.846	34578620000	60	2072.5	119	972	285.85	826	7595.35
40.6	37.2949	-0.000555776	2.45581	-0.152901	-0.95867	1.32955	-0.0178842	-0.31102	1.37064	957	669	3794.1	737	23.03	615.4	4	830	800	0.149475	3574	117.106	32349012600	26429000	2.852	52564943600	58.3	2076.5	127	975	281.8	829	7577.57
40.59	37.3806	0.236096	2.25734	-0.593835	-0.415929	-0.14051	0.443851	0.511983	1.16299	958	663	3816.01	740	22.83	611.2	8	832	878	0.149475	3548	117.127	23085316600	21353000	2.886	42414252900	58.2	2076.5	108	977	280.8	827	7576.36
36.61	37.4338	0.432038	1.93343	-0.850126	0.223476	-1.24867	-0.610051	-0.63492	-0.584187	957	664	3848.09	742	22.04	615.6	6	834	939	0.149475	3573	117.144	31807737100	27966000	2.842	55500636500	58.1	2076.5	103	979	282.35	832	7505.92
40.27	37.5071	0.641572	1.57974	-0.808414	0.807759	0.780524	0.412364	0.659557	-1.25611	956	657	3808.85	743	23.17	613.2	5	834	924	0.149475	3558	117.156	32984654800	27429000	2.865	58381706500	58.7	2074.1	89	983	280.9	832	7421.46
39.9	37.5808	0.844172	1.20289	-0.561785	1.04189	0.727417	-0.0430299	-0.617556	-0.261357	958	649	3657.58	742	22.91	603.4	6	835	669	0.149475	3578	117.171	31799007700	28374000	2.864	57785547300	58	2074.1	52	984	283.55	838	7408.14
39.9	37.6487	1.0328	0.820264	-0.246287	0.748964	-1.11446	-0.264558	0.52564	0.798817	955	645	3729.95	742	22.18	592.8	8	832	918	0.149475	3602	117.079	23091286500	24852000	2.776	42621302900	58.9	2074.1	95	978	284.75	847	7558.06
39.9	37.7095	1.20536	0.453496	0.0158426	0.00988057	-0.0317854	0.382107	-0.389008	0.70869	956	647	3755.35	742	22.22	593.8	7	829	938	0.149475	3614	117.085	27492638200	35455000	2.791	51117315800	59.5	2058.3	105	978	284.2	846	7591.03
39.9	37.7554	1.35351	0.114718	0.145341	-0.832983	1.04795	-0.297987	0.231358	-0.0877726	960	654	3724.19	741	22.17	589.2	8	827	1060	0.149475	3617	117.093	23368224800	28913000	2.834	45321462500	59.4	2053.4	60	976	285.65	845	7643.41
37.2	37.7828	1.47339	-0.179424	0.150548	-1.28158	-0.545307	0.15422	-0.0385965	-0.558052	959	677	3698.49	740	22.63	592.6	7	823	975	0.149475	3589	116.864	19081723700	25777000	2.85	37314179800	60.8	2040.3	58	976	285.1	845	7630.91
37.2	37.8101	1.58439	-0.387046	0.138587	-0.94571	-0.598087	-0.000947367	-0.154159	-0.369749	961	730	3745.01	737	22.36	595.6	7	824	676	0.149475	3596	116.953	17517454400	24393000	2.791	34120613900	60.3	2040.3	69	976	284.9	844	7688.53
40.8	37.855	1.70534	-0.474834	0.21353	0.0852778	0.817188	-0.150225	0.312954	0.0762344	966	721	3851.75	735	21.71	592.8	9	816	940	0.149475	3597	116.793	21692806000	27301000	2.842	39779717900	59.8	2000.7	55	975	285.2	845	7714.48
41.26	37.922	1.84031	-0.441614	0.386275	1.16978	-0.0491098	0.221428	-0.460288	0.350864	967	712	3833.96	734	21.01	591	10	814	979	0.149475	3610	116.661	18172711000	25081000	2.861	35090886000	60.3	2000.7	64	972	285.95	845	7723.95
41.26	37.9904	1.96694	-0.33265	0.544255	1.4903	-0.756102	-0.265899	0.553126	0.272539	966	709	3835.44	733	21.53	596.4	14	813	800	0.149475	3602	116.677	17563209000	63457000	2.83	35855750500	60.4	1996.3	59	970	285.55	843	7728.97
41.26	38.0232	2.04586	-0.219385	0.529698	0.701476	0.626694	0.281226	-0.558973	-0.0853512	963	695	3836.89	733	20.83	597.8	8	813	941	0.149475	3649	116.869	19631031000	39737000	2.818	41425118200	61	1967.5	74	970	287.4	843	7838.96
40.5	38.0182	2.07446	-0.124391	0.309641	-0.636442	0.449844	-0.0898143	0.544818	-0.29335	963	690	3833.8	732	20.56	597.6	7	812	719	0.149475	3641	117.066	17135699300	30044000	2.753	36484834600	60	1942	46	969	286.35	845	7642.67
36.45	38.0075	2.08639	-0.0196496	-0.00408407	-1.45056	-0.914325	-0.212697	-0.480973	-0.0522031	963	689	3742.83	732	20.83	594.6	10	809	892	0.149475	3635	116.748	19858632900	38053000	2.76	38027876200	58.9	1932	80	968	288.05	845	7637.54
39.98	38.0084	2.10042	0.105055	-0.290872	-1.09925	0.020183	0.433002	0.347499	0.235467	961	683	3700.44	733	21.44	597.6	11	808	944	0.149475	3631	116.707	17304657900	36922000	2.729	35349802100	59.8	1906.9	82	968	288.3	846	7691.52
40	37.9956	2.0906	0.203946	-0.513304	0.0774247	0.880365	-0.462819	-0.166627	0.0552047	959	690	3743.39	733	21.75	593.2	14	809	773	0.149475	3615	116.796	13875845400	38897000	2.691	29139035700	60.2	1906.9	84	968	288.25	846	7643.38
40.11	37.9641	2.05222	0.2583	-0.615822	1.16859	-0.417608	0.306967	-0.0106269	-0.19795	961	692	3728.4	733	22.16	594.2	13	811	1106	0.149475	3589	116.724	13327212900	23569000	2.72	28810642500	59.5	1906.9	97	968	287.45	845	7669.17
40.88	37.9199	1.99236	0.270154	-0.542206	1.38093	-0.603165	0.0305714	0.183347	0.020997	961	689	3872.34	732	21.44	593.6	12	812	788	0.149475	3526	117.645	21563910300	21554000	2.673	37508299100	60.3	1906.9	63	964	282	844	7729.32
40.88	37.8715	1.92112	0.25129	-0.272907	0.591577	0.68884	-0.394438	-0.31531	0.333825	963	685	3973.93	729	21.82	608.8	9	811	912	0.148511	3546	117.127	27138270400	19064000	2.705	46612469300	61.4	1886.8	77	964	282.1	843	7828.91
40.88	37.8388	1.86019	0.228341	0.158968	-0.589203	0.21414	0.593693	0.375505	0.0561752	967	674	3971.29	734	21.93	605.2	12	817	866	0.148511	3549	117.092	22600034100	21323000	2.69	44706898100	61.9	1886.8	71	962	282.15	843	7848.69
36.72	37.8092	1.7977	0.187998	0.601833	-1.35003	-0.805602	-0.5419	-0.368307	-0.54733	971	672	4022.16	735	23.09	614.8	11	817	971	0.148511	3567	117.205	23191736800	26981000	2.675	43054863500	62.6	1882.8	77	961	282.9	845	7895.55
39.72	37.8071	1.75904	0.156487	0.923324	-1.14429	0.235706	0.224855	0.275785	-0.360765	972	699	4062.23	736	24.37	614.4	13	819	977	0.148511	3570	117.049	26041093900	37867000	2.647	46911766900	61.7	1880.8	55	962	282.95	845	7891.78
40.88	37.7948	1.7055	0.0824445	0.91596	-0.223986	0.556229	0.152845	-0.146608	0.465384	972	714	4057.23	739	24.25	619	17	818	732	0.148511	3578	117.174	26750557600	26660000	2.71	50451840300	63.3	1879	99	966	284.15	846	7953.88
40.88	37.7523	1.61677	-0.0593063	0.512811	0.749	-0.460332	-0.357736	0.0551648	0.722825	977	725	4075.43	741	25.46	616.6	11	821	875	0.148511	3591	117.095	18295680800	36507000	2.706	36416999700	63.4	1879	55	965	284.4	845	7909.28
40.88	37.7079	1.52293	-0.22391	-0.117304	1.24772	-0.0815482	0.421209	0.0108665	0.00377801	980	734	4085.85	742	26.05	618.4	11	823	1068	0.148511	3586	116.994	19468761300	56619000	2.701	38013440800	63.28	1873.4	43	965	285.8	844	7964.24
38.01	37.6781	1.44261	-0.375188	-0.728671	1.03934	0.344298	-0.405869	-0.0519228	-0.789036	980	728	3997.58	743	27.24	619	9	823	953	0.148511	3576	116.973	16904964100	40295000	2.67	35303187900	63.8	1871.1	56	966	286.15	844	7947.36
37.18	37.6721	1.38615	-0.490893	-1.10015	0.249585	-0.321925	0.269895	0.0260959	-0.593628	980	726	3988.62	742	26.5	623	12	824	923	0.148511	3540	117.082	13586211800	25175000	2.654	28978899600	63.6	1871.1	84	966	283.3	844	7984.16
37.18	37.6707	1.3343	-0.588406	-1.13845	-0.743316	-0.00578594	-0.0500655	0.0480651	0.369201	984	738	3975.52	743	26.73	619.2	13	821	874	0.148511	3519	117.08	18264557100	21731000	2.588	34880978500	63.73	1871.1	63	967	281.75	845	7976.01
37.18	37.6815	1.29502	-0.65655	-0.820297	-1.37484	0.480091	-0.21912	-0.164124	0.922545	984	749	4085.79	747	26.92	621.6	13	819	931	0.148511	3531	117.072	20204196600	26020000	2.573	35791875200	63.04	1871.1	57	967	281.5	845	8000.23
37.22	37.6921	1.2559	-0.70882	-0.260599	-1.26907	-0.518252	0.435524	0.293645	0.260546	983	767	4087.24	745	27.38	620.2	13	816	858	0.148511	3531	117.383	18036711700	20958000	2.505	35754179600	64.12	1864	75	963	280	844	7996.08
37.22	37.7119	1.22679	-0.732798	0.385798	-0.394219	-0.220568	-0.470325	-0.401376	-0.808124	981	790	4072.08	745	26.81	587.8	18	814	886	0.148511	3522	117.323	14656212300	18395000	2.492	32553994200	63.88	1864	115	961	278.2	844	7998.06
40.8	37.7613	1.22855	-0.707551	0.941116	0.816215	0.885224	0.225325	0.421288	-0.856876	980	893.615	4120.61	743	23.5331	588.2	18	811	1032	0.148511	3529	117.354	15079491000	29346338	2.84808	31519800400	59.451	1864	60	959	279.5	844	16495.2
40.8	37.7922	1.21138	-0.697965	1.14594	1.54109	-0.460099	0.14106	-0.350804	0.156549	984	877.516	4025.61	741	26.81	596.8	18	813	1157	0.148511	3547	117.26	18935374500	2.91344e+07	2.53	35321738700	65.78	1864	54	956	280.3	846	8015.27
40.8	37.8269	1.19751	-0.683844	0.958766	1.35098	-0.715722	-0.350402	0.220248	1.10639	984	821	4019.01	741	27.45	600.2	20	816	975	0.148511	3524	117.124	15561165000	25810000	2.454	32836120700	66.05	1864	74	956	279	846	8120.82
40.8	37.8464	1.16757	-0.688518	0.419674	0.308701	1.0633	0.257094	-0.0541552	0.680478	981	850	4030.09	740	27.33	604.4	18	818	933	0.148511	3500	117.423	14549869500	28948000	2.471	27487216400	66.3	1861.1	123	956	278.85	845	8102.01
36.72	37.8452	1.11624	-0.712971	-0.281955	-0.948718	0.184891	0.099239	-0.083799	-0.727934	980	869	3941.82	740	27.21	603.2	14	818	1119	0.148511	3526	117.355	15972207100	25073000	2.502	32587912900	67.21	1861.1	62	954	280.4	846	8118.68
33.05	37.8564	1.07892	-0.703188	-0.828599	-1.54771	-1.29256	-0.369637	0.196644	-1.20155	981	889	3889.27	740	25.78	607	12	821	803	0.148511	3547	117.378	14200806800	30720000	2.53	28087385400	66.04	1899.9	44	952	281.45	846	8146.4
36.36	37.9165	1.0938	-0.607082	-0.974038	-1.08598	0.48044	0.22517	-0.329039	-0.0309026	982	913	3900.33	737	26.3	607.4	15	817	970	0.148511	3541	117.341	15387092700	16534000	2.591	29211488600	64	1916	68	952	281.3	846	8161.85
40	37.987	1.12082	-0.476749	-0.761844	-0.0492801	0.977091	0.136489	0.401685	1.05686	983	1011	3913.21	736	26.2	616.2	14	815	735	0.148511	3534	117.159	11623337600	14531000	2.571	22230251776	64.38	1921.1	54	952	284.8	845	8095.39
38	38.0394	1.12962	-0.357616	-0.353966	0.786565	-0.977733	-0.372889	-0.369671	0.630479	985	1021.93	3684.62	737	25.25	610.8	14	815	1019	0.148619	3532	116.666	19747288200	6264000	2.521	32697226900	62.25	1927.2	59	949	286.25	845	8123.29
40.5	38.0982	1.14506	-0.227113	0.120543	1.02368	-0.309307	0.315731	0.243898	-0.466554	985	936	3720.67	738	26.32	605	15	817	1036	0.148619	3597	116.68	13284765400	21043000	2.543	25328176900	63.63	1927.2	66	945	285.7	845	7963.76
40.15	38.1476	1.15046	-0.109023	0.470731	0.655449	1.01997	-0.0312986	-0.0485809	-0.829751	984	940	3667.46	734	26.82	599.2	15	820	973	0.148619	3607	116.471	11286735500	22327000	2.604	23153051900	62.75	1927.2	70	945	287.15	843	7943.32
39.33	38.1862	1.14448	-0.00616632	0.591075	0.0624044	-0.287048	-0.222735	-0.160998	-0.163458	982	974	3599.7	733	26.42	598.4	16	819	859	0.148619	3600	115.867	10103739400	21589000	2.594	20004113300	61.59	1927.2	127	944	287.2	844	7910.59
40.28	38.2424	1.15641	0.115899	0.509968	-0.310661	-0.678421	0.266893	0.346572	0.643504	981	1013	3730.45	732	25.54	600.8	18	823	859	0.148619	3591	115.836	14800384700	32100000	2.619	28230680800	62.23	1976.3	103	944	287.25	845	7916.94
39.9	38.2911	1.16032	0.225635	0.243907	-0.418904	0.539467	-0.147349	-0.504181	0.547584	979	1026	3668.73	728	24.95	607.2	17	821	1027	0.148619	3593	114.917	10339186000	22363000	2.624	21202988200	63.38	1995.2	58	942	289.2	845	7647.02
39.93	38.3351	1.15903	0.324693	-0.0904735	-0.390943	0.280193	0.0264404	0.637343	-0.192144	974	1043	3645.15	721	25.81	603	18	819	1132	0.148619	3628	114.722	10231346000	21579000	2.653	20834535300	62.08	1995.2	55	935	292.75	847	7734.49
37.31	38.3763	1.15484	0.417418	-0.349599	-0.341536	-0.503548	0.0123234	-0.724852	-0.581252	973	1032	3727.09	717	25.89	600.6	18	820	1291	0.148619	3611	114.994	11016176900	20323000	2.605	23051970100	62.68	2001.1	36	929	291.25	847	7822.15
40.03	38.4324	1.1659	0.525653	-0.40475	-0.228241	0.0309996	0.0155802	0.747837	-0.222328	975	1032	3743.96	715	25.49	601.8	20	819	975	0.148619	3621	114.806	11625827400	20726000	2.639	24838570100	64.13	2001.1	60	925	292.35	847	7898.05
40.06	38.496	1.18492	0.638565	-0.251307	0.0072291	0.23595	-0.0611445	-0.718365	0.285971	979	1040	3648.76	716	24.92	597.4	21	820	1108	0.148619	3577	114.474	12845324500	26129000	2.624	26630164300	64.51	2001.1	49	920	291.7	848	7816.28
41.6	38.5803	1.22452	0.762112	0.0444881	0.365947	-0.121307	0.0112884	0.614173	0.373026	981	1041	3617.79	713	25.12	599.2	16	820	1054	0.148619	3556	114.55	10896347700	16472000	2.668	20947244200	63.9813	2008.7	61	915	289.4	848	7702.38
41.09	38.6475	1.2451	0.838239	0.280613	0.597668	-0.0254017	0.0914	-0.459487	-0.00774705	981	1049	3666.78	714	25.32	595.4	19	822	990	0.148619	3560	114.626	11102292000	20131000	2.618	21138702200	63.98	2031.7	125	913	289.15	850	7785.72
41.09	38.6919	1.24001	0.85106	0.334622	0.521792	0.103205	-0.0963974	0.315977	-0.265216	985	1059	3649.38	709	26.3	592.4	20	824	1009	0.148619	3558	114.784	9834612800	27286000	2.552	20002690500	63.62	2066.9	155	909	288.9	850	7750.84
40.6	38.7262	1.22243	0.816566	0.206204	0.164179	-0.0705894	0.0202645	-0.177876	-0.0722131	985	1068	3583.96	709	25.99	594	21	823	984	0.148619	3572	114.637	9989778100	27159000	2.58	19734030900	62.34	2073.2	202	907	289.35	850	7628.28
40.86	38.7549	1.19737	0.746117	-0.0339337	-0.302552	0.00165831	0.0831779	0.0618244	0.157862	983	1066	3593.91	707	25.4	589.6	23	820	996	0.148619	3584	114.637	8093404800	21878000	2.597	16720549000	60.44	2075.6	123	903	291.1	848	7637.01
40.01	38.7801	1.16758	0.651471	-0.267643	-0.627915	0.100085	-0.115984	0.0353873	0.0695296	986	1149.35	3637.2	706	25.51	585.4	18	815	946	0.148619	3583	114.609	10883087100	4477000	2.62507	19672090200	60.53	2079.7	56	899	291.25	852	16506.8
40.06	38.8222	1.15468	0.565924	-0.354227	-0.592754	-0.117595	0.0427457	-0.117347	-0.0758327	985	1082	3672.26	704	25.4	585.8	18	811	1163	0.148619	3576	114.394	11788624000	23255000	2.577	22331055700	62.19	2079.7	62	894	291	854	7607.35
40.46	38.8787	1.15605	0.489804	-0.255679	-0.233733	-0.1079	0.0320811	0.148986	-0.0625985	982	1107	3663.91	706	25.45	581	19	810	978	0.148619	3559	114.58	9335544100	15614000	2.619	19895882100	61.34	2079.7	92	893	291.45	856	7547.31
40.71	38.9374	1.15874	0.40545	-0.0356152	0.20409	0.205957	-0.075101	-0.14629	-0.0298511	980	1097	3641.18	704	25.22	579.6	20	809	1126	0.148619	3555	114.753	9420256100	12903000	2.559	20575878900	61.41	2079.7	85	893	290.1	857	7567.72
40.71	38.9799	1.14311	0.287281	0.186085	0.462461	0.0491199	0.0751699	0.127278	-0.0488464	978	1096	3629.79	704	24.39	570	18	805	1084	0.148619	3576	114.698	8922226700	22923000	2.464	19523058000	57.91	2079.7	86	890	293.45	857	7453.15
40.71	39.0121	1.11503	0.14357	0.333632	0.481995	-0.221529	0.00797011	-0.0736296	0.0864859	973	1103	3632.01	702	23.67	574.8	20	798	1077	0.144944	3584	114.577	10072318000	28682000	2.41	21594355400	54.13	2087.5	87	886	296.7	857	7333.02
40.71	39.0399	1.08083	-0.0125927	0.366881	0.334293	0.0486615	-0.107276	0.000912297	0.262079	968	1122	3598.47	698	24.49	578.2	22	796	1132	0.144944	3617	114.244	8709709400	35699000	2.419	18846354100	54.27	2089.8	96	880	299.75	857	7527.12
40.71	39.0635	1.0408	-0.174293	0.275405	0.0969331	0.190556	0.134427	0.0763991	0.0546948	970	1141	3597.11	697	24.18	576.8	25	789	962	0.144944	3631	114.214	8864202000	28523000	2.37	18156104700	53.5396	2094.4	91	876	301.7	859	7575.48
38.8	39.07	0.98219	-0.347232	0.0778599	-0.18564	-0.119308	-0.0326194	-0.126325	-0.400067	968	1138	3564.68	694	23.91	582	22	788	928	0.144944	3639	114.207	8553440300	32198000	2.335	17706441100	54.15	2094.4	44	873	301.7	857	7615.55
38.8	39.0823	0.929227	-0.491876	-0.114563	-0.387002	-0.0670962	-0.0985765	0.15346	-0.288211	964	1125	3610.74	693	25.13	587	20	788	1046	0.144944	3629	114.55	9237506100	12241000	2.36	16658591800	55.73	2094.4	60	870	300.85	856	7823.17
38.8	39.1021	0.884207	-0.595567	-0.228593	-0.439613	0.0738117	0.121421	-0.171329	0.371226	968	1105	3719.28	693	24.91	593.8	20	788	945	0.144944	3599	114.08	14348280600	31897000	2.399	26052579600	55.02	2094.4	63	868	299.55	856	7822.57
39.05	39.1282	0.846081	-0.655081	-0.238745	-0.32639	-0.0358715	-0.0278184	0.164352	0.542963	969	1080	3691.1	693	24.75	593.6	21	788	1196	0.144944	3640	113.661	11917885300	20717000	2.38	24025577500	53.42	2094.4	63	868	302.6	855	7792.72
39	39.1464	0.800694	-0.684927	-0.176972	-0.0796646	0.0361353	-0.108144	-0.125686	-0.195929	965	1062	3685.39	693	24.9	589.2	20	787	1031	0.144944	3633	113.779	9633171800	26947000	2.326	21295779100	53.68	2094.4	54	862	303.2	858	7837.13
39.36	39.1758	0.767787	-0.662256	-0.0512527	0.282032	0.0829392	0.198446	0.062854	-0.716489	967	1085	3654.88	691	24.99	589.2	20	785	920	0.144944	3678	113.79	10181700400	18022000	2.388	21543579600	53.2	2094.4	68	862	307.75	858	7796.66
39.36	39.2102	0.741098	-0.598078	0.0711044	0.58138	-0.242408	-0.203759	-0.00505769	-0.156161	960	1093	3654.82	689	24.96	591.2	22	780	989	0.144944	3636	114.042	7297667800	15665000	2.376	15396496000	54.04	2094.4	80	862	304.1	858	7845.02
40.5	39.2448	0.715341	-0.506965	0.122813	0.592229	0.0227637	0.0902805	-0.0414429	0.699659	959	1135	3667.62	688	25.05	597.6	21	778	989	0.144944	3647	114.076	7069226600	27998000	2.331	14770532000	52.8	2094.4	45	865	306.15	859	7953.88
40.5	39.2652	0.675825	-0.41478	0.059435	0.207819	0.399604	0.10764	0.0751609	0.527632	963	1179	3715.94	690	24.89	596.4	22	775	1002	0.144944	3651	114.297	12559571500	29882000	2.279	23075697300	54.15	2077.3	46	867	304.3	858	7987.32
38.37	39.2697	0.621005	-0.327933	-0.0811772	-0.376887	-0.227236	-0.236361	-0.0557723	-0.43506	964	1194	3828.52	689	25.03	600.8	21	775	802	0.144944	3713	114.566	16887207300	19869000	2.214	29101153700	55.32	2053.8	36	872	311.25	856	8051.34
38.37	39.2879	0.582185	-0.211062	-0.170109	-0.730195	-0.377109	0.247865	-0.0103502	-0.691739	967	1239	3833.94	691	25.24	604.6	20	776	1002	0.144944	3711	114.122	15363515500	23186000	2.197	28697383500	56.75	2023.8	39	874	313.6	859	8031.71
40.26	39.3264	0.566526	-0.060895	-0.140983	-0.611476	0.400819	-0.202383	0.076437	0.0601152	972	1258	3841.27	691	26.31	606.4	22	780	1017	0.144944	3720	113.758	10008462100	39665000	2.301	21049389400	57.32	2023.1	73	878	315.8	861	8005.7
40.3	39.365	0.553288	0.0874869	-0.0291858	-0.148065	0.192223	0.0723056	-0.147741	0.574679	978	1280	3801.31	694	26.37	605.4	22	781	785	0.144944	3742	113.612	12407591200	48978000	2.284	24369924400	56.59	2023.1	45	878	321.8	859	7884.72
40.2	39.4015	0.539751	0.219004	0.116423	0.363944	-0.479353	0.14048	0.224017	0.188902	976	1317	3794.33	692	27.35	595.6	23	780	744	0.144944	3698	113.71	8182028300	29565000	2.292	17444953300	57.49	2018.5	47	883	316.4	858	7909.97
40.21	39.4381	0.528244	0.32695	0.241075	0.641463	0.0433642	-0.345602	-0.291644	-0.338276	980	1340	3834.82	694	26.85	596.8	24	782	805	0.144944	3691	113.835	10531635800	29865000	2.323	19539704900	57.83	1991.1	75	887	315.6	858	7967.76
42.1	39.4771	0.520796	0.405167	0.289803	0.547626	0.431916	0.405053	0.329423	-0.246203	982	1354	3825.59	695	26.24	603.8	27	782	741	0.144944	3691	113.888	8476613900	24944000	2.316	18143152300	58.09	1981.5	121	888	316.85	859	8006.24
40.25	39.495	0.493202	0.420946	0.200111	0.126262	-0.25969	-0.23799	-0.313902	0.111552	994	1381	3935.81	697	26.87	598.8	22	779	884	0.145461	3653	114.537	15837034000	21064000	2.265	25084043300	59.47	1950.3	48	896	308.85	858	8091.16
40.55	39.5137	0.468331	0.40248	0.0341242	-0.302228	-0.189109	-0.0428845	0.268631	0.222752	995	1446	3937.17	700	26.68	599.8	22	781	754	0.145461	3669	114.178	13186349600	22887000	2.239	21452062400	57.51	1949.1	65	912	312.05	856	8109.09
40	39.5311	0.444716	0.354489	-0.145705	-0.486407	0.296222	0.277359	-0.208351	0.0395362	995	1549	3893.53	705	26.47	589	22	780	880	0.145461	3716	114.11	11199260300	20723000	2.288	21229617300	54.8	1945.1	71	911	321.1	856	8170.23
40	39.5544	0.430191	0.293757	-0.260898	-0.353885	-0.0410025	-0.344551	0.145977	-0.0925932	995	1700	3873.1	705	25.97	585.4	23	782	1014	0.145461	3690	114.242	9934225600	22664000	2.58231	19441513300	55.86	1926.5	70	910	317.65	854	16685.4
40	39.5923	0.434132	0.238572	-0.257933	-0.0410941	-0.190417	0.212712	-0.104915	-0.0685794	993	1740	3893.2	706	26.34	589.8	23	782	685	0.145461	3691	114.191	7400652700	21091000	2.398	15675542900	55.77	1899.51	61	916	318	854	8161.79
40.55	39.6466	0.458507	0.194866	-0.147632	0.202967	0.131709	-0.0112631	0.0690133	-0.0820429	989	1725	3802.79	710	26.77	586.4	24	782	828	0.145461	3665	114.406	10953908600	20177000	2.4	21154126800	57.19	1887.8	112	910	316.35	853	8098.38
40.5	39.7124	0.497723	0.154911	-0.00177819	0.204418	-0.0140215	-0.174624	-0.0648353	-0.116292	997	1759	3793.13	709	26.52	583	22	782	920	0.145461	3660	114.564	7484273200	20725000	2.432	14511060400	56.61	1882.2	37	907	313.45	851	8141.73
40.5	39.7731	0.533973	0.0946351	0.0774658	-0.00923462	-0.0961876	0.246648	0.0895762	0.0456165	994	1777	3786.74	707	28.15	581.8	22	782	773	0.145461	3657	114.602	7283394800	48753000	2.445	13548353800	57.74	1870.3	43	907	313.2	852	8202.53
40.5	39.8292	0.567056	0.012114	0.0496674	-0.189004	0.214249	-0.161295	-0.127182	0.325469	992	1816	3785.22	707	28.26	583.2	23	786	1011	0.145461	3690	114.432	7531196500	38126000	2.409	14369252200	59.92	1870.3	58	908	319	852	8196.04
40.5	39.873	0.588687	-0.0997828	-0.0769186	-0.126233	-0.0936563	-0.00582716	0.179135	0.209847	992	1865	3808.73	706	28.76	582	22	787	644	0.145461	3667	114.336	7546596700	27210000	2.458	13779475900	59.57	1870.3	44	901	316.65	854	8244.14
40.5	39.915	0.609664	-0.221852	-0.21192	0.191312	-0.233677	0.178941	-0.216896	-0.30713	992	1928	3824.19	705	29.02	581	24	787	863	0.145461	3693	114.28	10120522200	32837000	2.396	16764339700	58.78	1870.3	64	903	317.75	857	8258.18
40.5	39.9594	0.634159	-0.341076	-0.262552	0.490224	0.320069	-0.273345	0.215865	-0.512527	997	2011	3806.84	702	28.44	584	26	786	868	0.145461	3731	114.39	8073095200	27330000	2.319	13181175100	58.64	1866.8	38	902	317.75	858	8222.8
40.22	39.995	0.650696	-0.462108	-0.18724	0.418095	0.0730803	0.226309	-0.158638	0.0304503	995	2064	3804.64	701	28.43	576.6	26	783	918	0.145461	3784	114.495	9518388500	24428000	2.31	14963161600	56.98	1866.8	39	897	315.8	859	8185.21
40.35	40.0335	0.671113	-0.562101	0.0378955	-0.0671383	-0.433993	-0.0256834	0.0453182	0.702554	995	2130	3768.4	700	27.74	579.6	27	781	1032	0.145461	3866	114.349	8749644500	23473000	2.29	14988882800	56.09	1866.8	25	897	319.1	859	8207.24
40.16	40.062	0.682266	-0.646617	0.338505	-0.677831	0.162184	-0.244399	0.120847	0.414754	993	2170	3807.96	697	28.85	586	26	780	906	0.145461	3976	114.219	8808614900	27319000	2.253	14946955300	55.11	1870.2	25	896	323.3	860	8146.49
39.5	40.0921	0.696312	-0.692009	0.63193	-0.894249	0.461666	0.457199	-0.313883	-0.573201	998	2191	3781.68	694	28.95	586.2	28	782	923	0.145461	3951	114.33	9210137700	27681000	2.317	18067496000	56.41	1881.2	90	893	320.65	860	8204.14
39.5	40.128	0.717604	-0.685165	0.805426	-0.431002	-0.462911	-0.46972	0.507508	-0.846721	996	2165	3789.91	693	29.77	593	29	784	981	0.145461	3951	114.503	7131334600	25083000	2.29	12931050800	55.98	1881.2	116	886	318.7	861	8251.4
40.8	40.1772	0.753874	-0.615074	0.761055	0.482645	-0.332891	0.190538	-0.698223	0.127235	992	2014	3819.83	691	29.15	593.2	29	784	767	0.145461	3980	114.697	9094068400	20604000	2.229	15524576200	56.62	1916.3	78	883	319.65	864	8321.5
44.88	40.22	0.784293	-0.510136	0.41402	1.1593	0.683571	0.241196	0.847454	0.980462	990	1947	3851.07	689	28.98	592.4	29	790	881	0.145461	3977	114.763	9374041700	30772000	2.238	14568438500	55.94	1930.3	71	882	320.3	866	8238.54
40.39	40.2391	0.790664	-0.396437	-0.204173	1.02688	0.0886728	-0.555241	-0.903586	0.441898	992	1937	3858.57	687	28.25	591	29	789	871	0.145461	3966	114.812	8325930000	24376000	2.173	13934338800	55.96	1932.1	97	885	319.1	866	8330.21
40.39	40.247	0.786304	-0.258839	-0.886434	0.149242	-0.727546	0.624377	0.886219	-0.692663	993	1922	3854.27	687	28.38	591.4	29	786	886	0.145461	3963	114.725	8481437000	26430000	2.14	12799184600	55.65	1932.1	90	881	319.6	867	8293.33
36.4	40.2635	0.792541	-0.0710376	-1.35392	-0.844751	0.226557	-0.372779	-0.783486	-0.78722	993	1899	3870.32	687	27.87	587.4	29	786	745	0.145461	3977	114.851	9412395500	30340000	2.14	14831646200	56.85	1932.1	99	879	320.85	868	8273.61
40.04	40.3125	0.83432	0.190261	-1.38362	-1.24958	0.603951	-0.148614	0.55914	0.210957	994	1868	3835.36	686	27.95	587.8	29	788	822	0.145461	3971	114.837	8215115500	27885000	2.239	14105234800	57.88	1932.1	64	884	322.25	869	8175.42
40.06	40.3676	0.884136	0.476535	-0.978267	-0.87612	-0.607975	0.590961	-0.265286	0.712986	995	1812	3803.47	686	29.42	583.4	28	788	976	0.145262	3869	115.033	8411418000	20521000	2.169	14238981300	57.37	1933.2	38	884	316.6	868	8111.12
41.09	40.4263	0.938689	0.761448	-0.251344	0.000882336	-0.257759	-0.663902	-0.0621424	0.13983	988	1788	3747.44	685	29.23	580.6	27	789	847	0.145262	3913	114.082	10833589700	20358000	2.141	18488844300	54.6	1933.2	25	883	324.25	872	8004.07
44.8	40.4909	0.999436	1.02201	0.583434	0.822283	0.787844	0.29398	0.372622	-0.472394	982	1774	3675.69	684	28.67	577	27	791	647	0.145262	4067	112.67	10132598100	14641000	2.093	16741942300	53.93	1933.2	24	880	334	877	7726.04
44.8	40.5304	1.03361	1.19745	1.22825	1.05436	-0.2355	0.285031	-0.621754	-0.316691	976	1734	3636.33	681	28.38	578	27	790	805	0.145262	4040	112.487	12983387100	17764000	2.101	23112372700	52.98	1933.2	36	879	335.55	879	7833.27
44.8	40.5619	1.05838	1.29215	1.52107	0.670823	-0.578614	-0.619667	0.820545	0.278944	973	1712	3621.43	680	28.25	578.4	27	790	691	0.145262	4124	112.422	8423871600	21473000	2.087	15771675200	51.65	1933.2	38	876	341.8	882	7862.83
44.8	40.5831	1.07126	1.29592	1.38387	-0.0107443	0.599736	0.471024	-0.954219	0.378877	968	1720	3669.29	677	28.51	577.6	27	789	812	0.145262	4209	112.239	8845770700	21593000	2.124	14953956400	50.08	1935.6	26	876	344.35	882	8039.16
44.8	40.5929	1.07103	1.20603	0.863936	-0.562205	0.167642	0.0648744	1.027	-0.0881633	965	1748	3633.53	678	28.1	574.4	27	790	642	0.145262	4191	112.164	8529558000	22302000	2.128	14824029300	51.9345	1935.6	25	874	345.9	887	7959.14
40.32	40.5886	1.05546	1.02717	0.121949	-0.704836	-0.669802	-0.562127	-1.01307	-0.317773	952	1774	3699.1	677	26.68	578.4	27	793	671	0.145262	4168	112.032	8208305600	32188000	2.108	13156343300	51.6654	1942	89	873	344.25	897	7863.41
43.12	40.5894	1.04471	0.79555	-0.592649	-0.416897	0.311107	0.64783	0.913011	0.0297579	952	1864	3665.75	678	27.08	573.2	28	790	801	0.145262	4309	112.017	7650030200	25296000	2.162	13091650500	51.08	1942	85	873	352.3	900	8016.36
40.58	40.5702	1.01348	0.499639	-1.11093	0.00330022	0.398997	-0.250223	-0.732191	0.233371	956	1950	3682.4	679	26.89	579	27	800	897	0.145262	4170	112.881	9120259000	28224000	2.159	14401464100	52.81	1998.1	143	873	342.95	899	7773.94
40.58	40.5578	0.990238	0.194961	-1.24993	0.349462	-0.514917	-0.297847	0.519678	0.0243201	956	2047	3694	678	25.97	580.6	27	801	817	0.145262	4230	112.794	8859883200	34168000	2.22	15277215200	51.28	2017.3	118	874	347.4	903	7766.62
40.58	40.5686	0.992541	-0.0763665	-0.968099	0.490059	-0.0464138	0.555943	-0.337876	-0.180993	956	2088	3710.54	678	25.97	583.8	27	799	797	0.145262	4231	112.648	8831916900	28307000	2.202	14858234400	51.06	2017.3	170	873	347.75	908	7895.99
40.58	40.5805	0.997709	-0.326169	-0.429007	0.328697	0.393129	-0.407759	0.182168	-0.13151	957	2067	3791.09	678	26.55	582.8	25	800	907	0.145262	4194	112.636	13932701300	19897000	2.202	21454666800	51.29	2017.3	82	872	346.4	911	8002.81
41.25	40.5866	0.998707	-0.550734	0.154801	-0.0256601	-0.166663	0.0244983	-0.0459665	0.0835002	957	2059	3787.73	678	26.24	585	25	801	853	0.145262	4183	112.453	10860208800	21556000	2.215	18967720600	52.06	2017.3	67	872	344.75	911	7948.56
41.25	40.6014	1.01036	-0.722505	0.609295	-0.317743	-0.12691	0.307759	-0.0693516	0.207307	954	2061	3781.76	678	26.01	583.2	26	801	737	0.145262	4196	112.295	8229988000	23050000	2.168	15901966500	52.7	2017.3	110	873	345.35	916	8020.21
41.25	40.6075	1.01505	-0.853958	0.777993	-0.407136	0.128005	-0.390077	0.157151	0.0275048	950	2118	3793.51	677	25.65	587	26	800	993	0.145262	4207	111.926	8580779200	28740000	2.15	14920621500	53.04	2017.3	93	871	346.45	918	7991.39
41.25	40.6207	1.02917	-0.920727	0.661514	-0.232038	-0.0306684	0.235672	-0.201477	-0.172642	950	2168	3820.86	674	25.08	585.8	26	799	878	0.145262	4208	112.057	8795458300	28283000	2.157	15915682600	52.3	2017.3	64	871	346.25	921	7751.77
41.25	40.6443	1.05633	-0.917323	0.340533	0.0773099	0.0120886	-0.0155474	0.181615	-0.130937	948	1981.23	3765.91	673	25.82	586.6	28	795	872	0.145262	4392	110.944	9385926900	12878000	2.227	16989536300	51.59	1982.7	81	869	358.25	927	7853.73
40.06	40.6711	1.08883	-0.857997	-0.0646317	0.28382	0.0156914	-0.143113	-0.114392	0.0361729	941	2213	3816.95	673	25.4	590.2	27	786	826	0.145262	4422	110.944	12473147800	26455000	2.203	20814179400	51.27	1961.1	85	864	358.7	928	7826.95
41.12	40.6968	1.1223	-0.756249	-0.408422	0.256352	-0.136904	0.190142	0.0204667	0.130209	939	2267	3802.58	673	26	581	23	784	823	0.145262	4546	110.707	8875081200	54842000	2.232	18309790300	52.14	1953.4	46	863	358.85	932	7856.88
41.2	40.7368	1.17205	-0.606399	-0.551525	0.0698157	0.12286	-0.157975	0.0699575	0.105934	937	2277	3790.19	672	26.45	579	22	786	1000	0.145262	4640	111.043	8408338700	44484000	2.287	17861308200	52.51	1953.4	55	863	362.8	934	7973.39
41.2	40.7665	1.21245	-0.452792	-0.490732	-0.1659	0.101758	0.0667153	-0.149489	-0.0810261	937	2378	3799.59	671	26.31	583.4	22	786	734	0.145262	4561	111.243	9669515000	24543000	2.28	19395995100	52.79	1953.4	111	862	356.7	935	7962.88
41.12	40.795	1.25251	-0.299413	-0.246886	-0.255943	-0.213539	0.0741801	0.224318	-0.174887	941	2442	3848.32	670	25.18	584.6	22	783	937	0.141086	4561	111.059	11028934900	30580000	2.48988	20278680700	51.27	1904.2	42	860	355.8	940	16635.7
41.12	40.8193	1.28886	-0.161447	0.0850264	-0.132361	0.00498313	-0.20559	-0.28584	-0.0194319	946	2501	3853.61	671	25.22	584.2	23	779	699	0.141086	4609	111.087	9771463100	49665000	2.348	18900121600	50.65	1871.7	68	858	357.45	940	7874.16
43.99	40.8433	1.32545	-0.044346	0.388241	0.110937	0.253678	0.25448	0.325304	0.192395	947	2518	3886	675	25.52	590.2	23	781	847	0.141086	4807	111.186	12662861500	40456000	2.443	22549590700	51.2	1869.9	63	857	359	943	7976.88
42.27	40.8524	1.34712	0.0286274	0.535119	0.262109	-0.152441	-0.166629	-0.323893	0.132775	951	2499	3925.32	675	25.53	592.2	25	784	813	0.141086	4829	111.082	18165623100	34362000	2.435	30543870600	53.12	1861.1	42	857	360.9	942	8116.83
42.27	40.8663	1.37424	0.0797526	0.505031	0.239458	-0.155122	0.00131512	0.290639	-0.0820712	950	2462	3948.51	676	25.08	593.6	24	788	716	0.141086	4570	111.316	12188237600	29098000	2.489	21682603500	53.9	1860.3	28	863	349.2	942	8103.07
42.27	40.8762	1.39815	0.101321	0.298854	0.0404845	0.219404	0.140694	-0.235617	-0.197773	950	2422	3972.95	677	25.01	592	24	788	786	0.141086	4469	111.178	14680975400	36018000	2.607	24337775200	53.64	1860.3	47	863	350.6	944	8087.44
42.27	40.8912	1.42814	0.107697	-0.00298096	-0.188476	0.037615	-0.184657	0.167321	-0.0572368	954	2393	3959.26	680	26.72	590.4	25	789	759	0.141086	4425	111.502	13088938600	53987000	2.58	24001294700	55.09	1860.3	120	871	344.85	944	8084.15
42.27	40.9059	1.45916	0.0990036	-0.306591	-0.295629	-0.231882	0.121009	-0.0930242	0.156536	954	2366	3930.1	680	26.27	591	25	790	941	0.141086	4485	111.432	13159487500	56069000	2.545	22983736200	55.1	1860.3	65	870	345.95	947	8169.68
42.27	40.9429	1.51422	0.106173	-0.48689	-0.180388	0.0875638	-0.0126315	0.00428163	0.187211	953	2312	3972.38	681	26.43	581.6	24	789	786	0.141086	4460	111.799	11024127300	31026000	2.575	19696870100	53.49	1860.3	63	870	346.15	946	8194.47
42.27	40.9744	1.56437	0.0971683	-0.539668	0.00562965	0.0870988	-0.134167	0.0639526	-0.117715	958	2311	3957.72	686	27.02	582.6	24	796	923	0.141086	4401	111.996	11025980500	22819000	2.687	22187895900	57.06	1860.3	76	875	346.25	949	8153.54
42.27	41	1.60866	0.0724817	-0.458681	0.132019	-0.0692273	0.285397	-0.0767868	-0.295078	958	2283	3891.22	692	26.2	584.8	24	804	1034	0.141086	4389	111.762	11369431700	27352000	2.664	22333806100	60.69	1860.3	66	878	344.95	953	8186.02
42.27	41.0257	1.65316	0.0442235	-0.253826	0.166385	0.0564872	-0.324424	0.0303982	0.0282468	957	2266	3910.08	697	25.44	583.8	22	812	945	0.141086	4415	111.762	8205615200	29909000	2.634	16804669900	57.07	1860.3	72	876	346.5	954	8177.39
43.19	41.0565	1.70264	0.0225684	0.0279317	0.134987	-0.0794045	0.161447	0.0671586	0.38461	954	2192	3924.38	698	25.94	582	21	810	931	0.141086	4378	111.629	8598423800	27261000	2.546	16269061500	56.19	1860.3	48	874	346	953	8182.88
42.86	41.0859	1.75005	0.00248275	0.297818	0.0573802	-0.0938244	0.15062	-0.214147	0.125019	948	2131	3935.65	698	26.51	576.4	22	808	805	0.141086	4413	111.731	10345595500	30837000	2.535	18214530200	57.12	1860.3	75	876	346.7	954	8117.67
42.86	41.1047	1.78548	-0.0254915	0.464959	-0.0523528	0.269652	-0.451882	0.396325	-0.431681	951	2108	3890.66	700	25.78	573	18	806	820	0.141086	4529	111.41	9403622500	21713000	2.534	16813945000	56.7	1860.3	52	884	350.3	959	8112.46
43.01	41.0953	1.79066	-0.0757925	0.47359	-0.152704	0.01027	0.591099	-0.55479	-0.339515	954	2116	3901.08	701	25.52	572.2	19	806	1111	0.141086	4583	111.643	8778323000	21643000	2.501	16390276100	56.69	1860.3	110	884	352.05	958	7993.63
43.26	41.0941	1.80356	-0.0935462	0.405413	-0.0916957	-0.331427	-0.368136	0.688359	0.486822	954	2053	3870.98	702	25.19	576.2	20	807	999	0.141086	4578	111.421	8952083500	25591000	2.514	16854313500	55	1860.3	96	878	353.85	958	8077.38
43.26	41.0927	1.81611	-0.0782872	0.290087	0.0758014	0.086669	-0.217972	-0.801795	0.653411	953	1963	3841.14	702	25.62	573.6	20	807	689	0.141086	4445	111.515	10269830100	21151000	2.412	18893254100	55.52	1860.3	74	878	349.55	958	8030.66
44.5	41.0928	1.8305	-0.0228077	0.160026	0.199047	0.363745	0.855394	0.883566	-0.348851	952	1857	3852.65	701	25.29	568	21	809	807	0.141086	4330	111.727	7400394700	24525000	2.396	13290577700	55.56	1860.3	63	877	346.35	958	7939.63
40.05	41.0903	1.84307	0.0721903	0.0330331	0.156053	-0.21612	-1.08101	-0.905592	-0.997133	955	1823	3814.53	699	24.72	570.2	22	809	728	0.141086	4275	111.597	6593131300	24623000	2.327	11664681100	54.51	1860.3	46	876	345.05	960	7999.34
44.5	41.1342	1.90437	0.260935	-0.0246486	0.0172984	-0.33094	0.620782	0.82599	-0.00979449	956	1801	3837.68	697	22.53	567.2	18	800	1173	0.141385	4297	111.442	7665786000	32714000	2.289	12553581200	53.38	1856.2	80	876	344.5	970	7823.78
44.5	41.1762	1.964	0.468403	-0.139602	-0.266402	0.171431	0.219456	-0.706352	1.04285	955	1873	3843.24	696	22.65	566.8	19	804	856	0.141385	4429	111.423	7585451200	38825000	2.239	13042414400	52.24	1856.2	60	876	349.5	976	7903.74
43.6	41.2062	2.01072	0.659084	-0.361644	-0.521798	0.428823	-0.909357	0.593008	0.451094	953	1969	3874.64	695	23.26	567	21	804	758	0.141385	4374	111.524	7922269400	35437000	2.205	13423975200	52.67	1856.2	69	881	347.7	976	7950.78
42.28	41.2214	2.04114	0.811867	-0.645848	-0.462396	-0.193815	1.08252	-0.479707	-0.860799	952	1924	3911.73	692	24.44	565.6	21	804	805	0.141385	4355	111.78	9341257700	44881000	2.222	16120374600	54.98	1854	57	879	345.85	982	8057.04
42.28	41.2404	2.07461	0.936526	-0.846716	0.058107	-0.54303	-0.614992	0.395129	-0.768488	952	1916	3953.24	690	24.15	561.8	17	804	1159	0.141385	4313	112.22	12239361100	19511000	2.282	20861480200	54.64	1854	45	880	340.7	989	8048.65
45.17	41.2819	2.13026	1.04218	-0.819925	0.775501	0.357236	-0.251256	-0.37475	0.576283	949	1898	3936.25	689	25.71	559	16	802	894	0.141385	4325	112.016	8527394900	32919000	2.342	15537690400	54.13	1854	39	882	341.65	989	8148.71
47.79	41.3217	2.18234	1.08127	-0.558743	1.05119	0.508661	0.921512	0.378647	0.888828	947	1897	3922.69	688	26.3	557	16	800	863	0.141385	4254	111.627	8322970700	34066000	2.292	14988549600	53.78	1854	49	879	340.2	995	8124.18
43.01	41.3225	2.19193	0.996748	-0.135778	0.483281	-0.563996	-0.930545	-0.34868	-0.332009	941	1861	3925.22	686	26.06	558.4	17	792	907	0.141385	4291	111.614	6486374500	36317000	2.319	12252761400	54.23	1854	52	879	342.7	996	8156.85
43.95	41.3296	2.20561	0.843291	0.460536	-0.523449	-0.222578	0.402045	0.315222	-0.828063	937	1855	3869.38	685	25.87	558.8	16	792	805	0.141385	4302	111.365	8232114000	23784000	2.359	14999067800	54.97	1848.4	55	878	342	1002	8089.54
44.64	41.3438	2.22441	0.628574	1.0984	-1.25983	0.581741	0.207059	-0.31249	0.19038	934	1846	3880.84	684	25.92	558.8	17	789	752	0.141385	4342	111.275	7418291800	14917000	2.241	13247510700	54.84	1818.5	68	877	341.75	1016	8162.99
44.73	41.343	2.22567	0.33477	1.54992	-1.19337	-0.0829204	-0.521794	0.342847	0.800635	934	1806	3895.88	683	25.65	558.8	18	785	887	0.141385	4310	111.191	6891856600	26763000	2.277	11748204800	54.35	1816.2	74	874	340.45	1023	8104.3
44.64	41.3354	2.21785	-0.0123441	1.65559	-0.244616	-0.371777	0.491804	-0.367488	-0.0650276	934	1779	3871.08	679	24.75	556.8	18	780	1088	0.141385	4321	111.346	7019862500	29276000	2.282	12381288100	54.99	1812.2	70	874	341.95	1032	8119.79
44.92	41.3361	2.21664	-0.373758	1.34139	1.03871	0.227649	-0.271713	0.361225	-0.850134	932	1785	3870.67	678	25.44	555.4	17	781	884	0.141385	4309	111.42	7133457500	23980000	2.33	12654029000	54.89	1811.7	61	875	341.5	1038	8185.8
44.92	41.3289	2.20571	-0.746581	0.593436	1.72607	0.0604368	0.0394341	-0.319229	-0.148737	932	1801	3896.79	678	24.96	560	16	781	1105	0.141385	4418	111.468	7745362000	26388000	2.315	13686070600	56.89	1811.7	84	875	344.65	1049	8243.12
44.5	41.3108	2.18217	-1.11046	-0.445984	1.2449	-0.104394	0.118493	0.249882	0.939446	933	1803	3926.59	678	25.11	562.4	14	778	838	0.141385	4426	111.694	9740602000	20452000	2.458	17373148100	57.2423	1811.7	95	874	344.6	1056	8325.99
40.07	41.2749	2.13957	-1.4442	-1.5114	-0.170522	0.162343	-0.167039	-0.124067	0.533021	931	1802	3910.23	674	25.44	556.2	14	778	831	0.141385	4346	111.631	8225707500	34289000	2.522	16611005800	56.74	1811.7	128	874	340.9	1061	8276.85
36.16	41.2492	2.10815	-1.681	-2.2279	-1.52244	-0.118918	0.230797	-0.0316477	-0.798615	928	1782	3891.23	673	25.99	556.6	14	775	912	0.141385	4366	111.636	7787292300	26849000	2.688	15879811000	57.08	1811.7	131	872	340.55	1070	8303.98
36.16	41.2722	2.12888	-1.74933	-2.28978	-1.81914	-0.22291	-0.383343	0.165511	-0.924375	928	1731	3886.75	673	25.6	543.6	14	773	795	0.141385	4366	111.73	8671453900	34289000	2.638	16157148300	56.91	1811.7	129	872	341.1	1074	8292.36
39.78	41.3386	2.19596	-1.65269	-1.67698	-0.922379	0.242968	0.352554	-0.355552	0.303062	928	1697	3952.39	669	25.28	542	16	771	953	0.141778	4400	111.856	10068961200	23160000	2.7	15990737300	55.97	1810.4	87	873	344.05	1075	8386.4
43	41.4045	2.26279	-1.46046	-0.647667	0.416924	0.0602049	-0.0928068	0.565626	0.910062	928	1675	3978.12	667	25.62	545	14	767	1003	0.141778	4398	111.814	10419385500	27098000	2.819	16724836400	57.97	1795.6	60	872	343.7	1077	8433.2
43	41.4682	2.3263	-1.19794	0.494299	1.32195	-0.224631	-0.273815	-0.753488	0.145936	928	1656	4002.81	668	25.5	546	14	768	769	0.141778	4373	112.339	11291188000	23101000	2.868	17989159300	58.96	1774.5	50	872	341.4	1082	8434.68
46.77	41.5366	2.39211	-0.883031	1.44598	1.32049	0.087178	0.545187	0.885096	-0.658387	929	1533	3984.88	668	24.78	543.6	16	768	759	0.141778	4249	112.339	9731295200	26432000	2.833	16526354700	59.1	1768.5	58	870	336.55	1079	8410.63
44	41.5811	2.42995	-0.575304	1.92808	0.515689	0.0896779	-0.548737	-0.928033	-0.406366	930	1428	3991.87	669	24.93	544.2	14	768	875	0.141778	4271	112.702	8725489800	18519000	2.785	13695267800	58.53	1768.5	62	870	338.35	1078	8434.52
46.48	41.6257	2.46341	-0.269059	1.88714	-0.41473	-0.0368259	0.305337	0.896103	0.413093	928	1378	3973.01	669	24.83	552.6	12	767	906	0.141778	4114	112.883	9710694800	23133000	2.789	14974210700	58.3	1763.4	45	869	332.1	1078	8475.31
44.39	41.6473	2.46848	-0.00875941	1.35682	-0.900626	-0.0434005	0.065026	-0.790705	0.478972	925	1345	3902.98	669	24.92	549.8	14	764	926	0.141778	4091	112.736	9415562100	19159000	2.635	15791610500	57.52	1763.4	98	867	331.5	1075	8464.28
44.97	41.6597	2.45898	0.210321	0.552872	-0.70931	0.022072	-0.340987	0.655455	-0.13517	923	1354	3903.69	668	24.11	550.6	16	762	1086	0.141778	4097	112.812	7654306900	51228000	2.618	12972915400	58.19	1763.4	74	865	332.55	1073	8486.09
43.4	41.6574	2.42927	0.377415	-0.277236	-0.118304	0.0401439	0.418293	-0.503437	-0.388038	928	1365	3899.98	667	24.38	557	12	760	1061	0.141778	4150	112.687	7674907800	30011000	2.674	12976584100	57.56	1763.4	75	865	336.1	1071	8482.1
44.13	41.6422	2.38167	0.496733	-0.896874	0.397476	0.0268528	-0.273966	0.375441	0.0251824	928	1364	3905.86	665	23.95	556	12	759	1197	0.141778	4152	112.578	8700844600	46250000	2.642	12914544800	58.5	1763.4	68	865	337.05	1063	8479.02
44.21	41.6224	2.32554	0.586859	-1.14552	0.537598	-0.0458627	0.0473531	-0.272139	0.330013	934	1357	3877.09	666	23.84	554	15	759	1032	0.141778	4118	112.644	8373091700	44964000	2.675	13551946300	58.24	1763.4	62	863	336.2	1059	8540.83
44	41.6121	2.27609	0.674843	-0.989944	0.33234	-0.064402	0.127768	0.197619	0.0270886	941	1338	3907.93	665	23.38	551.4	6	760	1084	0.141778	4116	112.517	7664599300	33605000	2.535	12443317700	59.04	1759.7	87	864	336.2	1054	8549.94
44	41.6165	2.23904	0.77369	-0.551869	0.00837681	0.0620997	-0.224399	-0.176668	-0.343872	940	1304	3947.04	666	23.43	552.6	9	761	1005	0.141778	4185	112.328	8216102500	39397000	2.505	13541760400	58.29	1759.7	93	857	338.3	1049	8570.66
44.53	41.6247	2.20331	0.871074	-0.0676588	-0.238823	0.0352849	0.203747	0.183192	-0.161418	947	1260	3907.86	666	24.02	552.4	13	760	1000	0.141778	4170	112.166	7681533300	36581000	2.562	13735753000	56.82	1759.7	65	856	339.15	1048	8526.73
44.35	41.6187	2.15016	0.944769	0.233261	-0.326626	-0.0707125	-0.0904809	-0.188305	0.304039	948	1255	3889.6	665	23.93	555.6	13	761	1085	0.141778	4163	112.161	6913053800	22677000	2.583	12345860700	58.25	1759.7	69	853	338.8	1046	8506.21
45.49	41.619	2.10091	1.02001	0.285088	-0.212713	0.0578859	-0.00547634	0.189438	0.370302	952	1284	3849.99	666	24.57	554.4	17	764	895	0.141778	4161	112.213	9104263900	28357000	2.657	15862336500	59.76	1759.7	80	851	337.9	1042	8519.89
44.99	41.6145	2.04489	1.08551	0.104501	-0.0151945	-0.0115104	0.0205313	-0.177622	-0.157858	956	1351	3878.21	668	24.43	555.6	8	766	1008	0.141778	4111	112.426	10606628900	17799000	2.52	17858742900	59.69	1759.7	34	848	335.4	1041	8632.49
44.96	41.6348	2.01257	1.17403	-0.135927	0.179577	-0.0577927	0.0260513	0.139288	-0.485088	957	1426	3891.65	669	24.38	551.8	9	762	1171	0.141778	4129	112.389	11151353700	26822000	2.457	17000466300	59.81	1767.4	53	847	335.2	1039	8647.93
45	41.6657	1.98955	1.26062	-0.305873	0.216457	0.0106788	-0.118155	-0.107143	-0.15516	956	1440	3875.62	669	25.11	546	9	764	952	0.141778	4148	112.648	7643730500	30591000	2.493	13386220500	60.53	1776.4	49	852	335.8	1034	8705.17
45.22	41.7128	1.98079	1.33565	-0.291707	0.0724533	0.0378614	0.133793	0.0695639	0.388545	952	1467	3862.3	670	25.01	546.2	8	767	1049	0.141778	4134	112.567	6523011900	20809000	2.48493	11952246800	60.19	1783	38	850	334.8	1034	16710
45.22	41.7569	1.96595	1.35789	-0.0956828	-0.176398	-0.0422683	-0.0384408	-0.0413528	0.358512	952	1528	3828.67	671	25.22	553.8	10	766	848	0.141778	4135	112.67	7414433100	37629000	2.313	12261296800	60.52	1786.6	54	849	335.7	1030	8665.47
45.22	41.8026	1.94875	1.31464	0.231404	-0.318723	0.0202467	-0.114112	0.0338022	-0.159888	951	1568	3836.06	673	24.33	554	4	765	931	0.142252	4127	112.421	7741217300	36732000	2.343	12875580600	58.85	1797.9	93	847	336.2	1032	8567.99
45.22	41.8434	1.92164	1.18415	0.561065	-0.219793	0.02339	0.218181	-0.0523872	-0.429438	952	1606	3851.09	673	24	551.6	4	768	789	0.142252	4128	112.158	7361124000	41068000	2.439	12377874200	58.83	1797.9	112	846	336.85	1033	8520.64
45.22	41.8742	1.87852	0.951197	0.747394	0.0778952	-0.0621961	-0.183296	0.103006	-0.0964696	951	1599	3849.82	674	24.74	552	6	770	1117	0.142252	4249	111.765	7968338500	43876000	2.405	12554365300	58.94	1796.1	139	846	343.1	1039	8566.67
45.22	41.8861	1.80961	0.605131	0.682428	0.37337	0.0565799	0.0364688	-0.161922	0.365907	951	1575	3879.36	674	24.69	553.6	6	774	1058	0.142252	4174	112.085	8905119300	52930000	2.418	14316309600	60.79	1796.1	78	843	341.55	1040	8570.7
45.22	41.8776	1.71311	0.154947	0.358203	0.462096	0.0877057	0.172064	0.241207	0.350701	945	1558	3902.39	675	24.94	552.8	5	775	729	0.142252	4148	112.139	7864888700	40392000	2.35	13412887800	61.39	1796.1	40	836	339.1	1043	8656.53
42	41.839	1.57923	-0.38634	-0.137075	0.268374	-0.115001	-0.267325	-0.292297	-0.0953033	948	1551	3895.45	675	25.13	544.6	8	777	692	0.142252	4080	112.153	9535380600	36257000	2.249	16079652700	61.02	1799.1	115	836	336.45	1047	8621.83
42	41.7934	1.43292	-0.954218	-0.588899	-0.0368724	0.0206907	0.233151	0.331879	-0.32261	950	1528	3900.38	676	24.94	539	8	775	909	0.142252	4082	112.191	8626292800	50668000	2.263	17012399800	61.18	1797.3	116	836	336.76	1046	8616.18
40.35	41.7414	1.27605	-1.50406	-0.816908	-0.26607	0.111112	-0.0861971	-0.347064	-0.119183	955	1460	3902.75	675	24.48	535.6	6	775	963	0.142252	4083	112.159	9976548000	44224000	2.245	16554108700	61.04	1797.3	148	836	336.96	1043	8654.05
40.35	41.7102	1.13794	-1.96083	-0.685976	-0.280653	-0.10789	-0.0943173	0.327759	0.188461	956	1388	3891.02	675	25.07	535	8	774	889	0.142252	4128	111.924	8470833000	62198000	2.339	15176080400	61.02	1822.6	74	837	338.94	1042	8717.32
40.35	41.699	1.01844	-2.2918	-0.246474	-0.170388	-0.125192	0.154866	-0.31285	0.14961	952	1355	3968.22	674	24.02	536.4	9	773	965	0.142252	4103	112.456	14857134900	50344000	2.307	21197858500	61.92	1826.1	93	841	334.62	1044	8734.88
40.35	41.6978	0.907089	-2.4894	0.301114	-0.116908	0.147802	-0.131605	0.274497	-0.14667	950	1315	3987.55	674	24.86	544	14	778	1073	0.142252	4151	112.242	14848667000	34002000	2.353	21186211900	62.42	1836	75	842	338.24	1042	8814.23
40.35	41.6782	0.774509	-2.57514	0.689652	-0.185069	0.103221	0.0876567	-0.197705	-0.208651	950	1281	4041.8	675	25.94	542	9	779	1047	0.142252	4155	112.282	20116293700	22713000	2.316	29303225400	62.76	1837.8	103	842	338.06	1045	8823.36
40.35	41.6638	0.645076	-2.5128	0.793137	-0.145833	-0.118164	-0.00852106	0.104274	0.17565	947	1221	4032.78	677	26.46	544.8	6	779	1101	0.142252	4159	112.334	15135176400	19170000	2.288	24408969100	63.07	1837.8	43	843	338.58	1046	8827.74
40.35	41.6417	0.505787	-2.31483	0.546493	0.125092	-0.15486	-0.112632	-0.0101227	0.322758	947	1151	4027.15	676	26.73	547	4	779	1080	0.142252	4143	112.147	11790055800	13774000	2.289	20862426400	63.32	1837.8	57	837	338.04	1046	8887.22
40.35	41.6255	0.370944	-1.97039	0.0517327	0.549203	0.190929	0.250791	-0.065	-0.0979658	946	1123	4017.25	675	26.55	551.6	7	780	677	0.142252	4168	112.104	12126766200	20267000	2.329	21507575500	63.94	1837.8	65	837	339.1	1047	8924.95
40.35	41.6102	0.23599	-1.49809	-0.517497	0.771851	0.15657	-0.331748	0.102242	-0.468907	948	1103	3967.1	674	26.42	554.2	9	776	797	0.142252	4230	112.172	12281624600	14118000	2.2	20571661700	63.39	1838.7	64	834	340.16	1045	8945.65
40.35	41.6087	0.113962	-0.906228	-0.93369	0.482321	-0.312893	0.251955	-0.102215	-0.102069	947	1090	3992.96	673	25.96	554	10	774	1068	0.142252	4333	112.229	9598904500	6487000	2.183	16303025000	64.14	1838.7	54	835	341.72	1046	8952.88
40.35	41.6066	-0.0099097	-0.244505	-1.05719	-0.340799	-0.132385	-0.0264802	0.0410402	0.478424	942	1227.07	3990.87	672	35.4089	552.2	10	776	1037	0.142252	4371	112.499	9493889000	29346338	2.48044	17565402800	57.4197	1838.7	83	837	343.78	1046	16605.7
40.35	41.5911	-0.149139	0.433759	-0.838579	-1.23016	0.477906	-0.251185	0.0942981	0.338563	942	1169.67	4025.99	670	25.96	550	4	776	905	0.142252	4426	112.334	10886064000	2.21318e+07	2.272	18244042600	65.07	1862	57	838	344.12	1047	9022.39
40.35	41.5677	-0.297746	1.0999	-0.299523	-1.44066	0.0473271	0.495867	-0.265724	-0.310671	940	1245.06	4022.03	669	26.58	552.6	4	778	939	0.142252	4395	112.185	15092641100	7547000	2.21	24710277900	65.99	1863.2	98	834	345.3	1051	9006.62
41.8	41.564	-0.42716	1.75141	0.456733	-0.555371	-0.638535	-0.555505	0.443473	-0.456327	942	1282.16	4081.63	669	24.96	557.2	4	782	744	0.142252	4400	112.091	15597148800	14662000	2.188	24806653000	66.12	1863.2	102	834	345.46	1053	8945.99
45.95	41.5711	-0.546833	2.3372	1.16688	0.949893	0.0901528	0.253496	-0.647059	0.0158771	942	1180.79	4096.58	669	24.51	556.8	2	785	726	0.142252	4446	112.299	12326425800	8600000	2.183	21742902200	65.84	1863.2	34	834	347.48	1053	8972.6
49.98	41.5586	-0.689271	2.77756	1.51388	1.97111	0.737626	0.28874	0.845416	0.317719	944	976	4152.24	668	24.26	556.6	9	786	732	0.142252	4377	112.37	18211677200	15542000	2.13	29247020800	65.53	1871.8	82	834	346.24	1056	9092.19
44.98	41.4906	-0.891569	3.00104	1.30278	1.65629	-0.277093	-0.68642	-0.945196	0.171886	945	907	4144.96	668	24.88	552.2	10	786	605	0.142252	4452	112.335	14282624400	12504000	2.114	26149666700	67.36	1876.9	72	834	351.16	1061	9020.77
44.98	41.405	-1.11391	3.04605	0.660347	0.217829	-0.623741	0.798778	0.985011	0.126222	947	844	4129.3	669	24.13	552.8	14	794	928	0.142252	4515	112.328	17530995300	19344000	2.149	31257584200	69.04	1876.9	59	836	358.34	1064	9071.47
40.5	41.3002	-1.3561	2.92264	-0.179044	-1.38882	0.460719	-0.522099	-0.940963	0.0780046	947	791	4160.23	669	24.45	553.8	5	798	796	0.142252	4439	112.8	13948903100	20773000	2.154	27658311100	67.8	1878.3	67	839	354.94	1063	9068.58
40.5	41.2083	-1.58327	2.68941	-0.875394	-2.02842	0.527489	-0.0275439	0.817324	-0.281332	948	773	4112.32	668	23.97	558.2	4	803	726	0.142252	4530	112.917	16758585000	24685000	2.151	29787255300	68.32	1878.3	59	841	360.68	1067	9129.24
36.48	41.1176	-1.80573	2.35742	-1.21385	-1.30139	-0.709807	0.561451	-0.637851	-0.581821	948	772	4164.37	669	24.58	556.6	6	804	776	0.142252	4350	113.251	13688632400	30666000	2.167	24343564900	64.24	1878.3	58	841	348.04	1069	9203.43
40.13	41.06	-1.98921	1.98787	-1.06294	0.315215	-0.306811	-0.815212	0.404169	0.00493549	946	774	4163.18	668	24.12	557.4	7	799	797	0.142252	4339	113.353	11303171900	25372000	2.207	21044246200	63.98	1878.3	45	843	349.3	1070	9178.86
44.14	41.0153	-2.15426	1.57287	-0.557791	1.62883	0.779103	0.55235	-0.197545	0.827365	946	765	4203.99	668	24.06	554.2	4	796	662	0.142252	4352	113.794	11969198200	22290000	2.19	21062100400	63.63	1878.3	155	844	349.42	1074	9273.93
42	40.9454	-2.33972	1.08151	0.0205505	1.66767	0.0356728	0.0918229	0.0616308	0.483627	946	763	4189.89	669	23.77	556.8	3	796	771	0.142252	4271	114.007	12932078300	26299000	2.179	22997376900	62.89	1878.3	156	845	344.7	1073	9251.33
37.85	40.8693	-2.52509	0.560339	0.490631	0.547	-0.628511	-0.613501	0.0431781	-0.648198	947	768	4166.73	669	24.43	550.6	6	795	599	0.142252	4306	113.991	10463313600	49364000	2.124	20231302300	62.76	1878.3	59	845	347.54	1071	9258.69
37.85	40.83	-2.66468	0.087104	0.768205	-0.769477	0.129829	0.653647	-0.13906	-0.869343	947	768	4149.04	670	24.77	550.4	5	796	486	0.142252	4317	113.935	10026764200	32012000	2.076	20337547500	62.37	1878.3	44	844	347.96	1069	9357.13
37.85	40.8238	-2.76187	-0.328072	0.752147	-1.40202	0.322249	-0.325873	0.160722	0.108517	947	754	4154.85	671	25.36	551	3	796	669	0.142252	4335	114.386	9872568200	31321000	2.003	19030429900	62.75	1878.3	59	844	347.78	1069	9388.94
37.14	40.8299	-2.83876	-0.710002	0.393801	-1.10801	-0.157221	-0.170077	-0.146676	0.820986	948	729	4185.83	669	25.08	550.4	4	798	610	0.142252	4331	114.552	12240914700	26003000	2.48779	21049334100	63.54	1878.3	173	844	347.94	1069	16519.2
37.14	40.8171	-2.92824	-1.09944	-0.243491	-0.281701	-0.0980319	0.517271	0.11507	0.316091	948	689	4114.31	669	24.85	546	6	799	540	0.142252	4370	113.938	13052750700	23404000	1.908	23483073900	62.62	1878.3	128	844	351.34	1068	9370.81
35.03	40.7838	-3.03238	-1.4953	-0.918167	0.527166	0.0926515	-0.439281	-0.0328615	-0.469972	949	623	4131.93	669	24.94	546.8	9	799	238	0.142252	4286	113.958	12675876300	32180000	1.913	22385286500	62.55	1878.3	104	844	348.32	1069	9383.77
35.03	40.755	-3.12489	-1.85613	-1.29619	0.97938	0.0518449	0.0595713	-0.0679257	-0.367564	949	576	4003.9	669	24.63	546.2	8	799	251	0.142252	4288	113.434	16035760300	31026000	1.938	27276323400	60.86	1859.65	49	844	350.72	1069	9402.48
35.03	40.7412	-3.19467	-2.15908	-1.16149	0.947513	-0.039286	0.269187	0.135854	0.165384	924	411	3916.01	662	23.11	567.2	5	767	496	0.145188	4310	113.468	14840696900	19229000	1.769	29492978400	52.84	1878.3	67	836	355.56	1064	9628.39
35.03	40.7149	-3.26994	-2.42915	-0.539549	0.453155	-0.135903	-0.322203	-0.153658	0.125149	919	418	3952.46	648	23.25	570.2	9	766	494	0.145188	4317	113.67	14344167400	26261000	1.791	26916833500	52.6	1878.3	45	827	354.6	1064	9638.94
35.03	40.6943	-3.33199	-2.63646	0.426563	-0.213387	0.131619	0.13692	0.124789	-0.101289	917	421	3984.43	646	23.83	565.8	12	764	486	0.145188	4255	113.631	12671032100	29410000	1.85	24873342900	53.71	1878.3	68	827	354	1063	9725.96
35.03	40.6654	-3.39512	-2.78827	1.4047	-0.771892	0.134878	0.0698786	-0.0583821	0.111087	917	421	3959.92	643	24.35	562.4	11	760	798	0.145188	4283	113.601	14500184300	29600000	1.829	27480484400	53.9	1878.3	73	826	356.52	1062	9711.97
35.03	40.6256	-3.46174	-2.87719	2.04184	-0.971702	-0.231247	-0.0849339	-0.0209738	0.343601	917	425	3987.73	642	24.24	560.8	12	762	497	0.145188	4293	113.675	14323980300	25891000	1.85	25065062700	54.67	1878.3	39	826	356.78	1060	9731.18
35.03	40.5753	-3.53076	-2.88792	2.08269	-0.676839	-0.0207107	-0.0600075	0.126009	-0.0799027	916	434	4077.42	638	25	553.4	0	762	628	0.145188	4332	113.706	18277896900	23308000	2.43139	31319800700	55.46	1878.3	42	826	357.9	1063	16356
35.03	40.5391	-3.5759	-2.77613	1.48316	0.0596963	0.319091	0.211397	-0.245809	-0.60357	916	450	4057.51	634	25.09	552	4	759	637	0.145188	4339	113.463	16323622000	28996000	1.969	31166591300	54.95	1878.3	42	827	359.68	1062	9732.74
35.03	40.5109	-3.60268	-2.53985	0.347721	0.843658	-0.227899	-0.230633	0.341579	-0.266381	909	465	4051.31	631	25.66	552	7	760	671	0.145188	4442	113.711	16904644100	26971000	1.967	31514115100	56.25	1878.3	55	827	364.06	1062	9817.18
35.03	40.4951	-3.60588	-2.17241	-1.02941	1.19665	-0.259795	0.0365588	-0.401093	0.658676	910	480	4144.66	630	25.59	553.6	7	765	798	0.145188	4457	113.707	21223262400	32710000	1.916	34573288100	56.93	1878.3	48	827	365.06	1060	9750.97
35.03	40.4895	-3.58768	-1.68369	-2.26295	0.822692	0.435047	0.247696	0.387069	0.7182	915	497	4149.49	628	25.56	552	8	769	622	0.145188	4512	113.518	21721360400	34488000	1.906	36455727600	56.63	1878.3	46	825	371.9	1059	9576.59
31.54	40.4782	-3.56367	-1.1034	-2.98245	-0.148388	0.0515617	-0.413274	-0.270963	-0.431579	911	506	4132.84	628	24.53	554.8	12	767	672	0.145188	4546	113.645	21286930300	30738000	1.837	37043004400	54.94	1875.4	75	823	379.7	1055	9221.28
31.54	40.5254	-3.46737	-0.373063	-2.82229	-1.0451	-0.462627	0.345711	0.0408303	-1.02676	911	508	4123.85	629	24.14	548.6	9	768	748	0.145188	4449	113.695	24416783100	23689000	1.838	44162276200	54.43	1875.4	65	822	371.74	1053	8965.61
34.69	40.6238	-3.30697	0.46092	-1.80282	-1.39007	-0.037868	-0.243064	0.173218	-0.200698	909	517	4073.02	625	24.22	545.4	8	763	817	0.145188	4402	113.618	26109406100	37311000	1.823	46904955200	52.38	1863.6	44	822	374.26	1049	8980.77
38.16	40.7399	-3.11948	1.29894	-0.27938	-1.09082	0.397101	0.0507718	-0.385646	0.796059	906	529	4084.88	620	23.56	545.2	9	761	874	0.145188	4387	113.509	18129098100	33736000	1.738	35052365800	50.69	1855.5	47	821	374.3	1048	8566.48
41.98	40.8366	-2.94567	2.03277	1.23651	-0.329781	0.0460766	0.212543	0.569099	0.603966	905	535	3940.05	617	23.57	542.2	10	752	645	0.145188	4164	113.622	23027509300	28943000	1.701	40121691400	48.99	1836.2	52	818	369.98	1043	8567.37
41.98	40.8985	-2.80366	2.59237	2.30576	0.633683	-0.339031	-0.380752	-0.6367	-0.279772	894	539	4069.67	613	23.49	544.2	7	748	575	0.142723	4095	113.719	21931355900	28166000	1.757	36733336900	49.87	1836.2	48	815	361.24	1043	8952.17
46.18	40.9549	-2.66462	2.97832	2.72136	1.51598	0.00630038	0.435068	0.590277	-0.505021	897	549	4091.36	614	23.33	543	8	749	718	0.142723	4071	113.285	21936977700	31977000	1.806	41010804700	50.94	1814.4	41	813	360.26	1046	8684.09
45	40.9771	-2.55855	3.13885	2.39646	1.8108	0.293942	-0.346685	-0.410807	-0.0925064	897	562	4115.05	614	23.8	542	5	749	763	0.142723	4155	113.825	18242473000	39352000	1.835	35333827800	50.33	1791.3	47	813	368.54	1046	9018.09
45	40.9931	-2.45712	3.10568	1.53308	1.23829	0.0983197	0.199166	0.152588	0.270006	899	599	4206.73	616	23.77	544.6	7	747	632	0.142723	4146	113.738	23182311500	22590000	1.757	44542580600	49.64	1791.3	50	812	368.62	1047	8738.59
42	40.9959	-2.36736	2.88436	0.410957	-0.151973	-0.415028	-0.0104572	0.150323	0.219402	898	617	4138.51	616	23.39	546.2	8	743	672	0.142723	4177	113.305	17247571700	23535000	1.731	36206153300	47.29	1791.3	62	813	376.08	1048	8575.62
38.51	40.9958	-2.27865	2.51155	-0.638159	-1.74061	-0.0751198	-0.191526	-0.440395	0.0582805	893	616	3997.13	616	23.25	541.2	9	730	804	0.142723	4000	112.595	20810203500	45390000	1.819	41456073600	34.62	1791.3	43	805	373.42	1041	7950.68
38.51	40.9943	-2.18922	2.02145	-1.36524	-2.59831	0.602188	0.36559	0.663392	-0.0672489	893	627	4082.73	610	24.07	544.2	6	727	1098	0.142723	4086	113.204	19741640200	44997000	1.924	39329664800	34.96	1771.9	48	803	368.64	1040	8344.25
35	40.9733	-2.11749	1.43262	-1.67071	-2.02913	-0.108874	-0.42815	-0.755412	-0.25049	897	631	4028.43	610	23.89	540.4	9	719	818	0.142723	4090	113.431	16165611100	38345000	1.882	35247097000	35.41	1758.5	85	801	371.22	1042	7952.05
38.5	40.9842	-2.01021	0.849814	-1.48814	0.00987284	-0.661944	0.360215	0.691042	-0.166194	896	633	3950.91	607	22.49	540	12	718	850	0.142723	3996	113.14	15706045800	50330000	1.819	30777845700	39.33	1758.5	69	796	367.26	1035	7201.8
40	40.9948	-1.90079	0.272038	-1.01936	2.36379	0.230496	-0.257725	-0.52232	0.106896	895	631	3895.31	607	21.89	541.6	7	710	1124	0.142723	3791	113.851	18829672200	37513000	1.883	36645043600	33.09	1758.5	42	793	356.4	1034	7874.88
43.5	40.9973	-1.79808	-0.279856	-0.489924	3.4806	0.745818	0.11504	0.284803	0.297934	900	623	3727.84	604	19.41	538.6	10	695	929	0.142723	3561	114.032	18596826000	72811000	1.804	35187866500	30.17	1739.3	44	784	347.18	1038	6904.59
40	40.9635	-1.73126	-0.807028	-0.0960544	2.41151	-0.45889	0.149147	0.0171417	0.156321	902	612	3709.68	599	18.25	537.4	13	683	940	0.142723	3211	114.456	16624612900	106558000	1.72	30614967700	29.24	1725	76	783	330.88	1041	7334.78
36.66	40.9144	-1.67764	-1.24568	0.170366	-0.303555	-0.627731	-0.381159	-0.276605	-0.087045	903	629	3636.26	595	15.24	535.8	13	675	1149	0.142723	3003	115.118	15503754700	120989000	1.635	29115985200	26.83	1718.5	104	777	339.08	1046	6989.84
36.66	40.902	-1.58259	-1.49941	0.445636	-2.94276	0.748315	0.470625	0.427675	-0.167486	898	630	3589.09	589	16.31	529.8	9	661	1082	0.142723	2937	115.177	18080740700	76680000	1.65	30230274700	25.23	1718.5	63	775	336.62	1041	7150.58
33.5	40.9073	-1.46478	-1.57407	0.736248	-3.88736	0.227433	-0.464027	-0.492826	-0.263016	900	625	3653.22	583	16.04	527	11	659	902	0.142723	3132	115.315	13960300000	50935000	1.577	25201950700	28.74	1718.5	64	767	339.78	1046	6879.52
36.85	40.9481	-1.30607	-1.45304	1.03623	-2.46058	-0.862258	0.306712	0.443018	-0.156362	890	617	3530.31	580	15.45	516.2	11	658	1189	0.142723	3121	115.368	13710879000	68361000	1.586	24982025000	24.99	1709.6	47	753	339.62	1048	6860.67
40.54	41.0218	-1.10998	-1.16469	1.23153	0.50814	0.125525	-0.0629681	-0.338439	0.250143	881	603	3625.11	567	16.7	523	13	657	1166	0.142723	3335	115.35	14310302100	52500000	1.678	25702193000	26.48	1709.6	54	740	358.46	1052	7417.86
44	41.1135	-0.894394	-0.774274	1.1424	3.15694	0.714647	-0.323664	0.148753	0.411812	883	582	3722.52	564	17.41	521	15	656	1067	0.142723	3538	114.859	15349595800	44556000	1.661	27314446600	26.94	1709.6	66	739	364.4	1055	7384.3
44	41.1704	-0.715806	-0.400403	0.593156	3.75513	-0.443982	0.705389	0.107872	-0.114821	883	569	3698.05	560	17.22	521.8	12	656	919	0.142723	3514	114.384	11231066500	36178000	1.641	23408402200	25.25	1709.6	69	737	363.34	1058	7797.54
40	41.1797	-0.588976	-0.103835	-0.346992	2.00513	-0.286112	-0.709884	-0.31448	-0.511912	881	556	3710.06	557	16.26	515.6	8	653	1099	0.142723	3564	113.664	12406099500	37261000	1.621	24076406600	24.3	1709.6	43	734	367.58	1058	7502.38
40	41.1792	-0.475345	0.132125	-1.33972	-0.796392	0.63165	0.323524	0.475915	0.0686936	874	548	3674.11	552	16.93	501.6	10	640	968	0.142723	3364	113.394	12687667300	37216000	1.702	23970660400	22.29	1709.6	40	721	364.7	1062	7774.15
36.01	41.1608	-0.382728	0.281546	-2.03936	-2.87413	-0.253081	0.280387	-0.562243	0.687507	871	626	3686.16	545	17.56	499.6	11	634	825	0.142723	3433	113.611	11145302500	33484000	1.643	21859867400	22.23	1709.6	46	715	364.9	1065	7700.1
36.01	41.1527	-0.281544	0.368923	-2.10904	-2.99917	-0.391169	-0.744392	0.574146	0.208821	864	624	3675.08	534	16.96	492.6	10	631	1001	0.141141	3402	113.634	11935262000	25317000	1.59	21725342700	19.93	1700.6	71	711	358.62	1061	7360.58
39	41.1487	-0.178043	0.381632	-1.4561	-1.32584	0.563959	0.739677	-0.540993	-0.826256	860	624	3734.53	528	17.95	507.4	10	631	1045	0.141141	3491	113.605	11516820900	45478000	1.551	21786460000	21.25	1686.4	58	710	360.7	1058	7487.31
42	41.1388	-0.082388	0.307377	-0.235007	0.907867	-0.0763824	-0.247677	0.482539	-0.713038	859	616	3713.22	528	17.86	498.8	11	638	684	0.141141	3553	114.18	9982508300	23654000	1.659	20083740400	24.79	1663	61	710	363.48	1054	7373.08
44.5	41.1483	0.0311956	0.181402	1.24384	2.34486	-0.517772	-0.41198	-0.412483	0.710008	857	596	3798.02	537	20.41	500.2	11	637	1298	0.141141	3764	114.371	14277803000	45604000	1.908	27019818600	28.09	1659.2	75	712	373.88	1060	7887.26
48.88	41.1642	0.148592	-0.00644829	2.48039	2.20004	0.422141	0.730542	0.291581	1.20385	857	607	3780.34	545	21.04	495.2	12	638	1082	0.141141	3690	114.254	11138951300	36625000	1.793	24351530500	26.67	1659.2	80	713	370.2	1059	8090.9
44	41.1385	0.219904	-0.302208	2.96488	0.699894	0.212462	-0.484815	-0.0983171	-0.326382	860	635	3792.81	550	20.98	494.8	13	639	1011	0.141141	3700	114.204	10048503200	23863000	1.747	23818484300	35.58	1659.2	65	714	371.46	1063	8153.57
40.5	41.0945	0.26906	-0.650447	2.53554	-0.947448	-0.389964	0.010834	-0.0770487	-1.45165	861	827.564	3769.18	554	25.0142	499.4	13	640	792	0.141141	3727	114.156	10244495600	29452444	2.13274	23345476800	32.054	1659.2	62	717	373.74	1062	17192.3
40.5	41.0742	0.340261	-0.964169	1.3456	-1.59092	0.0783387	0.310277	0.189283	-0.169421	865	688.723	3753.26	570	20.98	488	10	642	815	0.141141	3705	113.814	7905334300	2.75253e+07	1.727	17712455400	28.73	1659.2	85	715	373.26	1061	8192.42
39.6	41.0411	0.396055	-1.25416	-0.343317	-1.1183	0.0372234	-0.371071	-0.254292	1.44144	866	679	3825.7	583	19.73	479.8	13	651	575	0.141141	3778	113.534	11063758500	27330000	1.633	20269656900	29.9	1659.2	112	714	377.6	1062	8515.74
39.6	40.988	0.429609	-1.49549	-2.05308	-0.145765	-0.000347771	0.296353	0.314165	0.757509	864	706	3797.36	586	19.17	494	16	652	849	0.141141	3708	113.563	10846198400	40550000	1.591	20562114600	25.72	1659.2	86	714	376.32	1061	8393.18
36	40.9392	0.46733	-1.62102	-3.20506	0.613856	0.341357	-0.148823	-0.342344	-1.11388	864	726	3802.38	583	20.85	493	16	650	799	0.141141	3778	113.769	9594796500	46796000	1.687	20300377300	24.26	1659.2	104	710	379.38	1062	8532.36
36	40.9383	0.555262	-1.54958	-3.3495	0.807146	-0.435344	-0.0290595	0.30344	-1.19759	865	751	3839.49	575	21.61	498.6	15	648	812	0.141141	3681	113.798	13200430100	39613000	1.762	24573675000	24.1	1659.2	101	708	372.18	1063	8650.14
39	40.9834	0.691528	-1.27788	-2.43987	0.437919	-0.551536	0.0551747	-0.284254	0.48006	864	757	3853.46	570	21.29	499.8	13	640	768	0.141141	3677	113.66	10001311500	27250000	1.938	21184707800	23.22	1659.2	100	708	370.8	1061	8560.73
42	41.0516	0.850957	-0.855461	-0.822522	-0.197357	1.00041	-0.0780817	0.235811	1.16023	862	728	3808.05	565	19.77	496.2	10	637	758	0.141141	3698	113.756	10292188800	42700000	1.828	23323587000	18.91	1659.2	45	698	374.42	1058	8263.23
42	41.0882	0.975455	-0.382113	0.901672	-0.700955	0.278328	0.175626	-0.149691	-0.0945886	859	694	3839.38	552	20.57	489.4	12	631	953	0.141141	3549	113.952	8589946400	55697000	1.91	21732000000	13.17	1659.2	63	699	373.18	1057	8495.38
42	41.1254	1.09701	0.147119	2.27075	-0.605487	-1.36778	-0.189475	0.0972848	-0.868984	861	672	3829.75	550	20.94	492.6	12	630	1093	0.141141	3699	113.978	9550845000	26703000	1.816	24877903700	16.95	1659.2	65	701	379.8	1058	8494.75
46	41.1848	1.23692	0.721017	2.93674	0.0607878	0.274822	-0.00294867	-0.144545	0.0381592	859	665	3796.97	549	20.66	493.4	14	628	927	0.141141	3713	114.072	9484413500	27011000	1.71	23518507600	15.4	1659.2	98	698	382.78	1059	8634.52
49.5	41.2077	1.33339	1.22616	2.64625	0.646682	1.38383	0.2525	0.291019	0.620433	858	661	3822.77	550	20.2	487.8	11	627	1033	0.141141	3674	113.582	9546273500	23289000	1.839	21013098100	14.51	1658	55	687	380.14	1055	8730.16
44.55	41.1914	1.38313	1.62661	1.5474	0.700343	-0.755057	-0.216023	-0.435546	-0.113928	858	655	3849.15	550	20.14	488.2	14	624	993	0.141141	3600	113.466	12209347600	32724000	1.788	25387274500	12.35	1658	59	685	377.1	1053	8607.73
44.55	41.1919	1.4441	1.97021	0.13697	0.317959	-1.09194	-0.0637853	0.575547	-0.474574	855	643	3867.03	550	20.12	492.2	18	619	960	0.141141	3664	113.391	9585459000	28326000	1.878	20206180700	12.73	1656.4	93	685	378.74	1053	8914.71
44.55	41.2108	1.51801	2.23905	-1.11898	-0.232079	1.02635	0.259244	-0.753884	0.270355	856	635	3912.58	550	19.5	499.8	21	618	870	0.141141	3696	113.593	13291712500	34310000	1.938	24245527800	15.94	1656.4	130	687	380.28	1052	8889.55
44.55	41.2	1.55487	2.35457	-1.93157	-0.695282	0.681004	-0.204496	0.952447	0.522248	858	534	3936.25	560	18.93	500.8	18	621	1005	0.141701	3672	113.411	13985567500	35469000	1.948	24982661600	21.35	1659.4	38	691	380.08	1049	8854.39
40.1	41.1672	1.56252	2.31874	-2.0768	-0.717662	-1.00027	0.0507725	-1.07049	-0.317397	862	514	3924.89	565	19.47	500.8	18	626	844	0.141701	3682	113.464	10551464600	22051000	1.9	22673695700	19.7342	1679.5	60	692	380.24	1052	8979.66
44.11	41.1653	1.59581	2.19823	-1.48116	-0.142559	-0.361828	0.0732841	1.05775	-0.679079	867	581.664	3963.62	567	19.28	506.4	21	628	1036	0.141701	3814	113.383	11694334100	15094000	1.825	22682207500	19.99	1687.6	38	692	385.5	1052	9121.32
44.11	41.1568	1.61614	1.95259	-0.456922	0.558706	0.745868	-0.199094	-0.938465	0.121007	871	474	3960.18	569	18.99	509.8	17	627	751	0.141701	3818	113.395	12267380300	23900000	1.849	22512041000	21.49	1687.6	130	690	383.92	1052	9192.34
48.47	41.1434	1.62458	1.58939	0.601392	0.849589	0.378052	0.322903	0.727124	0.848622	870	433	3960.24	569	18.45	518.6	18	626	913	0.141701	3795	113.437	9825055400	40200000	1.7	19708298500	21.25	1687.6	100	690	382.86	1050	9002.55
43.62	41.088	1.58278	1.08233	1.27616	0.458549	-0.668446	-0.348536	-0.409234	0.207587	870	398	3968.25	566	18.59	520	19	624	917	0.141701	3821	113.327	8819066900	30460000	1.643	18506131000	20.42	1687.6	69	693	383.62	1043	8863.17
43.62	41.0237	1.5257	0.504594	1.43233	-0.216716	-0.387424	0.323829	0.0737835	-0.743361	871	393	3925.22	566	18.76	526.4	20	619	1137	0.141701	3831	113.46	8853000400	22199000	1.674	19777620200	20.72	1687.6	81	689	386.22	1035	8943.72
43.62	40.9797	1.48463	-0.0679678	1.12711	-0.592114	0.784882	-0.204337	0.220282	-0.461045	875	407	3912.82	566	19.09	522.4	22	620	1145	0.141701	4005	113.337	9261838200	30372000	1.636	18898359200	23.23	1688	57	696	391.9	1029	9014.56
41.44	40.9492	1.45293	-0.609721	0.495762	-0.465583	0.267256	-0.143011	-0.482506	0.478067	894	427	3922.91	570	20.26	531.6	18	617	860	0.141701	4248	113.186	11280176200	32957000	1.766	22602288200	24.66	1688.5	99	698	401.16	1020	9234.83
41.44	40.9033	1.40091	-1.12703	-0.27243	-0.0869537	-1.02715	0.605471	0.688959	0.502886	901	453	3956.25	574	19.9	539.8	19	620	867	0.141701	4190	112.85	9401529100	35376000	1.797	19722240500	26.16	1713.8	92	702	394.5	1016	9185.1
38	40.8442	1.33135	-1.58717	-0.897375	0.227144	0.10007	-0.828538	-0.778013	-0.23032	903	477	3935.22	579	21.19	546.8	20	624	878	0.141701	4329	112.855	10079115000	35925000	1.781	21051998500	25.97	1724.2	134	709	398.72	1012	9375.78
41.8	40.8036	1.2774	-1.92395	-1.11097	0.334518	1.2104	0.577919	0.727313	-0.363111	903	494	3913.79	582	21.12	536.2	20	625	807	0.141701	4214	112.837	9486103300	15817000	1.72	20353203800	27.4	1727.9	88	712	395.06	1009	9284.88
38	40.7554	1.21285	-2.14782	-0.885754	0.173234	-0.75184	0.0498982	-0.559718	0.101713	904	498	3824.06	583	21.33	534.8	20	625	599	0.141701	4150	112.508	10337836000	28776000	1.745	20906371200	25.68	1727.9	78	712	394.38	1007	9324.59
38.1	40.7203	1.15961	-2.22155	-0.289518	-0.0449919	-0.997668	-0.689132	0.31643	0.253381	900	637.455	3829.32	584	21.54	536.4	21	625	989	0.141701	4167	112.613	7903332600	9242000	2.13274	17288555700	27.1416	1727.9	73	712	393.54	1009	17192
41.8	40.7098	1.12926	-2.13196	0.449921	-0.139237	1.32324	0.899261	-0.0810119	-0.163276	902	506	3872.77	586	21.53	529.6	18	625	884	0.141701	4288	112.391	7744807600	35226000	1.775	17456236900	27.73	1727.9	46	712	395.34	1009	9340.22
40.05	40.6757	1.07179	-1.94984	0.954738	-0.179852	0.3484	-0.59705	-0.121788	-0.406099	897	502	3845.61	586	21.26	522.2	21	626	990	0.141701	4225	111.87	8371183100	28657000	1.721	19814934300	27.49	1727.9	74	716	391.2	1013	9412.36
40.05	40.6186	0.988119	-1.68813	1.02226	-0.152242	-1.46677	0.0792071	0.328605	0.218824	898	489	3856.63	586	21.19	528.4	22	627	918	0.141701	4291	111.867	9306405400	28067000	1.823	20754601900	25.87	1757.1	157	716	394.18	1016	9368.99
41.9	40.5736	0.915095	-1.31726	0.680806	0.0241409	0.459447	0.392766	-0.514139	0.832213	902	504	3867.02	586	21.33	528	19	628	873	0.141701	4306	111.619	9381383200	18442000	1.84	20679280400	26.77	1766.8	87	711	394.42	1017	9489.87
41.9	40.5307	0.842929	-0.868196	0.0408689	0.227648	1.10396	-0.684258	0.629198	0.0431106	913	520	3971.34	590	20.9	527.4	22	629	966	0.140221	4515	111.53	13645665200	11980000	1.781	26019605000	29.32	1770.8	129	710	398	1022	9552.05
38.59	40.4824	0.76488	-0.373081	-0.67146	0.293701	-1.02692	0.735497	-0.63515	-1.21636	921	546	3983.57	596	22	528.2	23	630	1111	0.140221	4481	111.642	14430306000	34116000	1.773	25610804900	30.45	1778.5	130	711	396.96	1021	9608.38
38.59	40.4647	0.718423	0.183715	-1.13531	0.202632	-0.402131	-0.509947	0.512764	-0.669489	923	592	3983.65	599	22.01	523	22	631	1345	0.140221	4388	111.467	13659748300	28463000	1.81	25566398000	31.84	1778.5	58	713	393.04	1024	9682.91
42.3	40.4671	0.692689	0.752683	-1.19688	-0.0853806	1.03244	-0.0594374	-0.330064	1.15711	926	632	3982.19	599	22.14	517.6	23	631	1367	0.140221	4299	111.362	10427773700	23539000	1.821	22660587300	31.68	1778.5	89	713	389.74	1025	9615.81
43.04	40.4521	0.648543	1.24714	-0.88666	-0.501285	-0.293742	0.743328	0.110671	1.34942	923	679	4001.25	600	23.17	534	21	633	1122	0.140221	4325	111.372	10244394200	30491000	1.8	21736067300	32.34	1803.65	41	715	390.18	1028	9814.08
38.9	40.4301	0.596486	1.64536	-0.273287	-0.685324	-0.514523	-1.08956	0.163237	-0.60253	931	698	4021.95	606	22.65	544.2	23	637	1164	0.140221	4311	111.55	13792581300	32938000	1.808	23112436000	34.55	1823.9	52	717	386.28	1030	9924.75
41.99	40.4244	0.560548	1.94943	0.499537	-0.336709	0.601692	0.823469	-0.479422	-1.78497	931	714	4047.03	608	22.42	544	24	640	1005	0.140221	4297	111.534	11530447900	24368000	1.762	20904858500	32.57	1823.9	30	719	386.3	1030	9953.75
45	40.4271	0.532421	2.12639	1.16731	0.376664	-0.259999	-0.0807009	0.775707	-0.32466	930	764	4039.71	609	22.85	546.2	23	641	1057	0.140221	4333	111.173	11226572800	31091000	1.791	20792596900	32.97	1826.6	55	725	390.4	1034	10020.3
45	40.421	0.493359	2.13592	1.46269	0.924897	-0.349155	-0.765441	-1.02035	1.70068	928	839	3995.88	609	22.21	549.8	24	641	870	0.140221	4364	111.173	12730894100	22781000	1.816	23372294700	32.76	1826.6	72	725	393.7	1033	9492.73
49.51	40.3813	0.417308	1.94096	1.22747	0.828101	0.856191	1.25786	1.19626	1.25365	928	923	4003.08	608	21.93	544.8	26	638	1096	0.140221	4297	111.463	13416664900	26254000	1.745	23600864200	30.8	1826.6	119	727	393.62	1034	9588.81
39.5	40.2772	0.273565	1.52466	0.513372	0.109474	-0.262421	-0.95484	-1.17392	-1.01167	930	973	3954.99	608	22.1	538	23	636	903	0.140221	4191	111.622	13129786000	20986000	1.673	24320504600	30.75	1863.3	59	725	392.54	1037	9726.02
39.2	40.2193	0.177615	1.06043	-0.238327	-0.493547	-0.790139	0.123505	0.974591	-1.51755	929	1054	4014.57	609	22.72	538	22	638	1040	0.140221	4221	111.477	11105153900	39367000	1.614	22331306500	32.82	1865.6	72	726	392.4	1038	9895.87
40.33	40.1853	0.108205	0.562793	-0.80064	-0.663	0.652647	0.519659	-0.725741	0.0911596	930	1246	4017.59	609	22.69	541.2	24	639	1145	0.140221	4259	111.54	10560579900	36496000	1.638	23465439100	33.87	1865.6	66	726	392.86	1041	9910.53
39.87	40.1451	0.0343751	0.027831	-1.07116	-0.495232	0.421557	-0.623061	0.470014	1.14128	930	1527	4044.38	609	24.4	544.6	22	640	989	0.140221	4261	111.663	13814876100	51681000	1.638	25869137700	33.21	1870.2	47	726	392.18	1043	9943.05
38.59	40.105	-0.0369384	-0.501167	-0.99154	-0.181251	-0.775716	0.329109	-0.223319	0.467493	933	1555	4098.71	611	24.09	546	22	642	883	0.140221	4287	111.8	15294699000	31432000	1.668	26431396100	35.09	1870.2	85	724	392.94	1050	9946.12
38.59	40.0812	-0.0885957	-0.969371	-0.600328	0.122699	-0.0205833	-0.0250384	0.00101041	-0.479381	932	1617	4121.79	612	25.35	542	24	643	849	0.140221	4322	111.692	12922951000	38435000	1.63	22521220800	35.95	1870.2	52	713	396.96	1058	10131.4
38.59	40.06	-0.134464	-1.36355	-0.0798047	0.293553	0.627687	-0.0506733	0.15018	-0.514864	933	1705	4138.99	611	25.33	542.4	23	643	813	0.140221	4356	111.446	12171246500	42263000	1.601	21320073200	34.98	1872.5	54	712	400.06	1061	9909.17
38.59	40.0349	-0.180824	-1.66622	0.372642	0.340547	-0.227885	-0.0691989	-0.193016	-0.0855328	934	1794	4109.72	611	26.55	543	22	642	872	0.140221	4335	111.677	13086585400	41445000	1.692	22062272900	33.07	1908.2	38	708	400.14	1067	9874.15
38.59	40.0376	-0.194819	-1.82067	0.65522	0.36614	-0.342095	0.169317	0.109663	0.15884	929	1799	4163.96	612	26.91	553.2	23	643	1063	0.140221	4346	111.93	12593352100	44479000	1.758	21495721400	34.43	1908.2	111	710	400.72	1072	10058.8
38.59	40.0525	-0.192559	-1.83949	0.654393	0.264355	0.146377	-0.123593	0.0440495	0.1837	929	1803	4247.78	613	27.65	560.8	23	643	1036	0.141253	4436	111.937	16999045600	50690000	1.695	27331314000	34.97	1916.2	75	709	403.1	1081	10154.6
38.59	40.0713	-0.183259	-1.73923	0.36178	-0.068228	0.179008	-0.121874	-0.24046	0.235392	929	1823	4335.84	614	27.31	561.2	23	644	932	0.141253	4357	111.778	25293936800	42388000	1.726	39112799600	35.52	1917.6	47	702	399.06	1089	10207.6
38.81	40.0875	-0.174233	-1.54191	-0.120067	-0.548841	0.0461789	0.419715	0.435178	0.0821783	931	1894	4419.6	616	27.85	564.2	23	645	924	0.141253	4376	111.888	29048553900	32819000	2.03635	45879385100	35.75	1917.6	46	702	400.54	1092	10207.6
34.93	40.0762	-0.190919	-1.29087	-0.622582	-0.876852	-0.215872	-0.488638	-0.549642	-0.401595	931	1956	4670.09	617	29.64	557.8	24	647	919	0.141253	4379	112.187	40582102500	38647000	1.83	64387890600	36.8	1917.6	53	702	399.66	1101	10433.6
38.42	40.1087	-0.159971	-0.916416	-0.818332	-0.563313	-0.0712377	0.269867	0.564092	-0.388017	935	1949	4698.13	621	29.32	559.8	25	648	816	0.141253	4388	112.567	40600855300	37626000	1.88	65784015900	36.12	1904	91	694	400.32	1101	10343.9
38.42	40.1735	-0.0935115	-0.460859	-0.634803	0.258303	0.145933	-0.0179338	-0.563497	0.171907	939	1849	4774	625	29.25	559	25	647	946	0.141253	4429	112.591	34807484700	47202000	1.819	58708168500	36.41	1894.2	52	693	402.36	1105	10492.5
41.5	40.2278	-0.0374161	-0.0194846	-0.219027	0.933817	0.0316195	-0.199385	0.530135	0.427892	946	1810	4840.77	627	28.54	556.6	25	650	941	0.141253	4536	112.761	35104689300	22026000	1.773	62000182300	36.97	1887.7	44	694	404.94	1107	10547.8
41.5	40.2431	-0.0227285	0.334065	0.230011	0.925586	-0.0209069	0.405067	-0.416033	0.0970472	948	1810	4753.13	628	28.96	557	24	651	954	0.141253	4450	112.716	31694965100	33633000	1.819	55612001100	37.1268	1885.4	35	694	401.88	1110	10617.4
41.5	40.2363	-0.0325079	0.596311	0.599138	0.301987	0.0323215	-0.436993	0.27872	-0.161548	954	1792	4852.96	628	29.27	561	24	652	932	0.141253	4580	112.619	32164544600	42935000	1.73	55800687500	36.63	1884.2	49	692	403.74	1112	10390.8
41.5	40.2162	-0.0572313	0.768476	0.809515	-0.438411	-0.0970414	0.269635	-0.115414	-0.063754	958	1742	4806.69	627	29.56	562.6	20	653	925	0.141253	4575	112.476	29724198500	32738000	1.743	54321149200	36.16	1849.6	53	691	403.02	1115	10488.6
41.5	40.1871	-0.091803	0.855752	0.825351	-0.765967	0.035467	0.0680482	-0.0463528	-0.00524003	959	1696	4744.47	626	28.75	559.2	20	650	972	0.141253	4611	112.507	27238900600	38836000	1.784	49203054200	37.36	1844.3	43	691	403.62	1118	10550.5
41.5	40.1612	-0.123159	0.879367	0.670276	-0.48486	0.19808	-0.417226	0.196633	-0.107402	958	1699	4516.25	624	26.52	558.8	20	652	918	0.141253	4594	112.52	28465713300	81804000	1.728	49061312300	37.23	1844.3	43	691	402.12	1120	10473.8
41.5	40.1397	-0.149289	0.851193	0.38247	0.113225	-0.228208	0.568706	-0.335301	-0.0322351	956	1710	4544.7	621	27.74	555	21	653	998	0.141253	4544	112.538	20737556300	35034000	1.707	35965241300	37.04	1843.1	43	688	399.76	1127	10503.2
40.81	40.1233	-0.169116	0.783441	0.0166184	0.520015	-0.178008	-0.42092	0.448104	0.254796	958	1678	4680.3	619	26.09	550.4	25	653	710	0.141253	4599	112.554	24606891400	29404000	1.642	41855530600	36.74	1843.1	50	688	401.78	1133	10767.1
40.81	40.1102	-0.18453	0.685504	-0.366585	0.416511	0.434489	0.00995173	-0.537482	0.221087	960	1594	4691.04	618	26.54	552.6	26	654	1045	0.141253	4851	112.411	20041565900	40174000	1.67	35925202900	37.64	1824.1	110	687	404.54	1133	10680.4
40.81	40.0898	-0.206017	0.558244	-0.709507	-0.0852457	-0.0103591	0.456577	0.603037	-0.286019	964	1473	4714.45	614	26.55	546.6	28	654	1070	0.141253	5123	111.993	22419921100	39802000	1.694	39333533500	37.84	1818.3	120	689	414.22	1137	10706.1
36.73	40.0716	-0.223293	0.42943	-0.915386	-0.491316	-0.514368	-0.674236	-0.621772	-0.46106	966	1388	4712.44	613	27.25	555	25	654	930	0.141253	5400	111.888	23431456900	26947000	1.78	40704249900	38.42	1804.1	91	689	416.52	1135	10461.4
40.38	40.0818	-0.209394	0.343607	-0.890966	-0.379197	0.280341	0.468114	0.563698	0.153422	966	1317	4505.59	611	26.29	557.8	24	655	1000	0.141253	5346	111.49	24390520300	24422000	1.794	42705402600	37.21	1804.1	61	685	420.4	1137	10363.2
40.38	40.0966	-0.188739	0.277719	-0.68264	0.108523	0.33659	-0.0235386	-0.470192	0.575143	963	1293	4528.45	610	24.93	550.2	27	652	1017	0.141253	5718	111.266	17142055100	34650000	1.73	29931902100	37.27	1804.1	56	684	430.06	1141	10536.3
40.32	40.107	-0.171455	0.22051	-0.35775	0.510888	-0.452348	-0.370328	0.366732	0.0593473	962	1264	4568.26	610	25.67	556.8	27	652	1001	0.141253	5778	111.213	16276849800	29418000	1.795	28937786100	37.21	1804.1	67	685	429.94	1137	10402.1
40.36	40.1178	-0.152852	0.177508	0.0274036	0.460067	-0.040272	0.514446	-0.262897	-0.594792	963	1317	4679.01	610	26.13	555.2	27	652	747	0.141253	5750	111.004	18669530500	27428000	1.872	32492406200	37.38	1804.1	60	685	431.38	1137	10542.9
40.73	40.1252	-0.137114	0.143131	0.400831	-0.0476045	0.441024	-0.373533	0.170559	-0.317393	965	1384	4656.15	612	25.49	553.8	28	652	998	0.141253	5569	110.996	16696756600	26409000	1.837	34070412100	37.09	1804.1	38	686	428.94	1137	10587.8
40.68	40.1327	-0.120759	0.119701	0.706357	-0.603011	-0.222001	0.0807125	-0.0927856	0.523765	967	1350	4695.05	613	26.22	550.6	28	651	834	0.141253	5723	110.958	18483902600	27072000	1.816	35375897900	37.3919	1804.1	29	686	432.86	1143	10745.3
40.8	40.142	-0.102458	0.105761	0.892143	-0.717761	-0.281417	0.178736	0.0304849	0.588133	975	1385	4771.31	614	26.06	554.8	28	650	893	0.143168	5720	111.63	21477623900	17068000	2.098	40746086700	36.61	1798.2	28	684	431.4	1149	10902.8
40.72	40.1511	-0.0843348	0.0940399	0.912185	-0.230088	0.37132	-0.29363	0.0108954	-0.323481	981	1463	4775.8	613	26.77	549	26	649	915	0.143168	5729	111.471	23997498500	20402000	2.178	44232855100	37.04	1798.2	28	685	431.96	1151	10941.2
40.52	40.1552	-0.0719472	0.0726382	0.739127	0.536189	0.0388329	0.257014	-0.0294728	-0.819259	981	1475	4777.11	616	26.71	551.6	27	649	916	0.143168	6172	111.728	19670054800	16606000	2.207	38582302700	37.99	1798.2	31	685	444.06	1150	10998.4
40.51	40.1543	-0.0654514	0.0366637	0.39116	1.00253	-0.359898	-0.127219	0.034549	-0.0190175	985	1500	4762.76	616	26.33	556.4	28	648	1057	0.143168	6472	111.648	22785440600	24022000	2.156	41530251000	38.22	1798.2	78	683	447.56	1149	11108.1
42	40.1388	-0.0751456	-0.0285425	-0.0842748	0.743966	0.18429	-0.00889381	-0.028069	0.913273	986	1501	4707.93	616	26.36	549.8	27	649	951	0.143168	6594	111.484	21351821600	15135000	2.255	40392963300	38.05	1798.2	93	685	449.72	1151	11011
40.62	40.0949	-0.114777	-0.135183	-0.591614	-0.128685	0.262683	0.148013	0.055978	0.500448	984	1506	4724.87	615	26.66	549.4	28	647	849	0.143168	6635	111.671	20378883200	25707000	2.166	38137963000	38.9459	1798.2	67	685	446.38	1147	10968.4
36.8	40.053	-0.152175	-0.234578	-0.93504	-0.926865	-0.240866	-0.183106	-0.0926775	-0.64084	987	1510	4681.78	617	26.14	559	28	648	803	0.143168	6535	111.902	20554651100	17539000	2.152	40045270600	38.87	1795.3	68	685	436.94	1146	10782.8
35.69	40.0294	-0.169517	-0.294335	-0.981891	-1.02278	-0.182806	0.0732683	0.112157	-0.850151	987	1540	4647.64	618	25.92	564.8	28	649	1047	0.143168	6173	112.134	20288723900	19641000	2.151	37832895900	38.52	1795.3	75	681	417.16	1145	11012.2
38.6	40.0247	-0.165722	-0.309034	-0.729046	-0.360362	0.199385	0.0452567	-0.144508	0.109838	988	1577	4635.71	617	25.38	572.8	28	648	886	0.143168	6024	111.952	15255009200	37784000	2.192	32429127800	38.98	1795.3	102	681	416.74	1149	11042.5
40.75	40.0234	-0.157277	-0.301061	-0.300864	0.513357	0.110817	-0.117754	0.16655	0.809065	988	1595	4704.63	618	25.42	568	29	647	874	0.143168	6116	111.905	14729292100	17918000	2.345	30599837600	38.33	1795.3	115	683	420.3	1146	11019.3
40.21	40.0088	-0.161447	-0.295365	0.134869	0.925625	-0.141196	0.120681	-0.161312	0.340041	992	1598	4815.23	619	26.26	569	28	646	932	0.143168	6222	111.906	26800155600	31654000	2.34	43459826000	38.65	1795.3	54	683	424.44	1150	11129.7
39.62	39.9884	-0.170644	-0.284842	0.470879	0.638086	-0.0573117	-0.0195287	0.150129	-0.456717	995	1586	4812.76	622	26.51	570	28	646	811	0.143168	6459	111.804	18913985400	24567000	2.411	38072927500	39.09	1795.3	49	683	433.94	1150	11210.8
40.04	39.9721	-0.174086	-0.256389	0.655296	-0.0529724	0.0916923	-0.113855	-0.133255	-0.486264	998	1568	4740.68	627	26.2	562.6	28	648	917	0.143168	6257	111.883	19244294800	20937000	2.43	40572221400	38.62	1831.1	57	683	429.16	1149	11146.5
40.17	39.9671	-0.164215	-0.202656	0.676291	-0.60706	0.0461453	0.159804	0.097733	0.0638249	1000	1518	4679.15	628	25.88	568	28	649	879	0.143168	6113	112.269	15836863900	32558000	2.355	33560098200	38.63	1835.7	58	683	418.28	1147	11265
40.21	39.9659	-0.148614	-0.137102	0.536365	-0.671816	-0.0941909	-0.0973304	-0.0581174	0.310815	999	1481	4718.84	629	25.62	563.8	27	648	923	0.143168	6088	112.302	14265786400	15972000	2.441	28748834000	38.52	1835.7	39	683	419.48	1145	11311.8
39.5	39.9703	-0.125739	-0.0649357	0.282752	-0.269975	-0.0517092	-0.0365986	0.0145962	0.120441	1001	1491	4755.85	631	27.45	556.2	27	647	808	0.143168	5791	112.396	15114351200	29384000	2.513	26622784100	38.66	1835.7	32	682	415.54	1145	11379.7
40	39.9714	-0.105037	-0.00459926	-0.0314493	0.23417	0.103097	0.13925	0.0222309	-0.0482801	1001	1518	4761.95	632	28.59	556	26	647	882	0.143168	5857	112.495	14170135100	35685000	2.481	27711342100	39.13	1835.7	40	684	416.5	1146	11466.5
39.75	39.9633	-0.0925849	0.0315195	-0.333795	0.46709	0.0740448	-0.119601	-0.03338	-0.0448234	999	1509	4706.13	635	28.6	558.6	27	648	915	0.143168	5833	112.778	15130518000	21350000	2.408	29445103600	39.57	1835.7	35	684	415.66	1146	11665.1
39.74	39.9535	-0.0805076	0.0516552	-0.529794	0.342207	-0.112409	0.0197739	0.0306215	-0.077288	1001	1504	4731.35	635	28.35	568.6	26	647	1000	0.143168	6058	112.841	11904285000	28919000	2.58	23709935300	39.25	1835.7	97	685	420.54	1148	11625.3
39.63	39.9567	-0.0533695	0.0745449	-0.546847	0.0535989	-0.0921219	0.0742361	-0.0224023	-0.139096	1000	1488	4844.27	637	29.5	574.2	26	648	1014	0.143168	6099	112.815	15939976500	30504000	2.654	27132554900	38.37	1835.7	40	684	420.4	1151	11695.6
40.09	39.9722	-0.011877	0.0978011	-0.399928	-0.173685	0.11414	-0.134152	-0.0148758	-0.0195361	1007	1488	4816.22	640	28.64	574.6	26	647	1134	0.143168	6215	112.914	20256702900	17030000	2.629	32347389000	39.29	1834.9	27	685	422.68	1153	11775.5
39.84	39.989	0.0321344	0.103482	-0.176377	-0.248663	0.0813556	0.101672	0.0673835	0.216487	1009	1471	4842.12	643	27.72	573.8	26	647	857	0.145762	6375	113.084	13839540200	32710000	2.517	24699924900	38.56	1840.1	33	686	426.98	1154	11939.7
39.65	39.9973	0.0682979	0.0769671	0.0268784	-0.202386	-0.129902	0.0204545	-0.119645	0.207634	1012	1445	4843.89	645	28.21	577	24	651	929	0.145762	6223	113.445	15798952400	31869000	2.485	26154631900	39.05	1841	33	687	422.6	1151	12056.4
40	40.0022	0.101695	0.0261136	0.164262	-0.0851866	-0.0330827	-0.125682	0.180019	-0.114224	1014	1395	4817.1	650	28.72	575	23	651	920	0.145762	5975	113.459	14567120100	26484000	2.481	25534627900	37.12	1841	132	687	415.3	1155	11458.1
40.12	40.0125	0.141563	-0.0330382	0.233833	0.0586856	0.147804	0.136986	-0.242979	-0.328963	1014	1362	4770.22	653	27.34	577.4	24	651	746	0.145762	5931	113.366	12003279600	27761000	2.579	22163655000	37.12	1841	131	686	416.54	1154	11313.1
40.79	40.0311	0.190868	-0.0917398	0.247096	0.171552	-0.0457814	-0.0625909	0.288306	-0.104504	1015	1349	4669.37	653	27.04	580.6	25	653	927	0.145762	5948	113.649	14860779100	27786000	2.50662	26061656700	34.92	1880.6	179	687	416.36	1153	17313.8
40.46	40.056	0.24725	-0.148664	0.217079	0.195008	-0.149841	-0.0605005	-0.316461	0.287842	1015	1328	4694.39	655	26.78	585.2	24	656	857	0.145762	5998	113.718	13919922700	35492000	2.363	27106627800	34.36	1882.1	146	690	416.56	1155	10847.7
40.66	40.088	0.311162	-0.200955	0.160071	0.108236	0.116941	0.13746	0.309225	0.295672	1014	1296	4584.59	654	27.19	584.6	24	656	1002	0.145762	5880	113.74	16227710700	38609000	2.393	35150974700	33.53	1884.2	115	688	416.5	1153	11141.6
40	40.1128	0.367537	-0.263633	0.0694413	-0.0728355	0.094529	-0.123354	-0.261302	-0.150335	1010	1269	4581.98	651	28.4	593	24	657	991	0.145762	5970	113.611	15065287800	39168000	2.313	31247280400	33.85	1884.2	73	686	419.46	1151	10919.6
39.95	40.1413	0.426979	-0.320454	-0.0189579	-0.21515	-0.125277	0.0572928	0.184015	-0.382421	1007	1267	4627.28	650	28.24	584.8	22	659	857	0.145762	5910	113.724	11530242400	22048000	2.25	22169883000	33.35	1884.2	49	687	418.34	1150	10853.5
40	40.172	0.487759	-0.368761	-0.0910517	-0.221439	-0.0646029	-0.00367649	-0.0930482	-0.0524007	1009	1282	4651.05	647	30.44	590	23	660	883	0.145762	5888	113.858	10723517900	47681000	2.303	21392413700	33.07	1884.2	52	686	418.44	1156	11056.7
40.19	40.2043	0.54882	-0.406166	-0.142365	-0.0847079	0.12237	-0.0181509	-0.00493662	0.353669	1009	1289	4688.48	646	29.76	597.8	22	660	950	0.145762	5973	114.352	10191592500	50191000	2.357	19768440000	33.4	1884.2	64	686	419.8	1157	11190.3
40.5	40.2336	0.605034	-0.434999	-0.178087	0.104256	0.0482429	0.0242467	0.101902	0.234146	1007	1281	4657.36	645	29.96	601	22	661	958	0.145762	5939	114.582	10875364100	40472000	2.253	20044336400	35.06	1884.2	68	686	418.64	1156	11050.5
40.29	40.264	0.660232	-0.447063	-0.18852	0.236938	-0.117969	-0.0329027	-0.18438	-0.216358	1004	1294	4632.71	646	28.41	594.2	19	664	1012	0.145762	5805	114.638	10598363100	40599000	1.991	20293197200	35.59	1884.2	50	687	415.62	1162	10910.3
40.29	40.2948	0.713362	-0.440369	-0.17105	0.226729	-0.0531882	0.047695	0.238521	-0.343192	1000	1296	4737.09	646	27.97	597.2	17	666	814	0.145762	5887	114.498	16042647500	28159000	2.057	25626078800	36.87	1884.2	67	686	416.92	1168	10793.3
40.35	40.322	0.75981	-0.417772	-0.128941	0.0675658	0.14116	-0.0567585	-0.253912	0.0192472	999	1314	4691.43	646	26.38	599.6	19	662	1076	0.145762	5764	114.41	12453582700	52844000	1.88	21650309300	35.68	1884.2	62	688	417.04	1168	10778.8
40.98	40.3505	0.804343	-0.371688	-0.0525927	-0.13327	0.0638684	0.0508721	0.230746	0.356501	995	1364	4635.76	645	27.83	596.8	20	659	1188	0.145762	5238	114.542	11967294700	51264000	1.845	21401506500	35.05	1884.2	61	687	407.58	1164	10963.6
41.03	40.3781	0.844464	-0.303866	0.049506	-0.252213	-0.212721	-0.0217065	-0.172488	0.178068	993	1426	4652.33	645	26.48	603.2	18	658	1259	0.145762	4984	114.762	9582652800	44254000	2.195	16917806800	35.06	1915.5	65	687	400.9	1157	10633
40.8	40.4125	0.887643	-0.206649	0.169922	-0.204813	-0.0153014	-0.0282816	0.0834592	-0.251484	991	1605	4563.07	644	26.77	605.8	19	659	1165	0.145762	4757	114.467	11259368300	37201000	2.182	20673601100	34.78	1920.8	59	687	396.58	1151	10672.3
41.26	40.4489	0.928301	-0.0910093	0.26494	-0.0439929	0.252659	0.0517862	0.00978506	-0.347082	990	1667	4570.02	645	26.15	612.4	20	659	1278	0.145762	4987	114.53	9301515500	29617000	2.134	16482241900	35.5	1923.8	53	687	401.06	1144	10913.6
41.82	40.4729	0.950938	0.0189117	0.277223	0.0996844	-0.0833689	-0.0331124	-0.0860023	0.0198407	988	1654	4581.91	646	27.69	621.8	20	659	1110	0.145762	4875	114.673	8504838900	34370000	2.09	15598278300	34.98	1923.8	46	686	400.14	1145	11117.5
41.84	40.4901	0.960588	0.124275	0.206629	0.174623	-0.210778	0.0251183	0.151141	0.412218	987	1658	4591.8	646	26.76	629	19	659	1096	0.145762	5026	114.479	8599385800	27823000	2.498	15134987000	35.54	1923.8	44	685	405.9	1141	11085.2
42	40.4988	0.955294	0.219929	0.0729926	0.175378	0.175245	-0.0385295	-0.193631	0.282318	987	1725	4587.4	645	26.91	614.4	19	659	1173	0.145762	5076	114.523	8908120000	38628000	2.545	15350445700	34.32	1923.8	53	686	406.1	1137	11167.5
42	40.4967	0.932237	0.300643	-0.0841497	0.122181	0.140894	0.0649621	0.216812	-0.264107	997	1892	4681.14	651	25.71	614.4	19	665	1216	0.146841	5111	115.676	11133751200	30349000	2.763	18832564800	36.69	1929.7	51	690	405.36	1122	11579.9
41	40.4765	0.883792	0.358408	-0.217659	0.037097	-0.214276	-0.0378752	-0.197999	-0.490678	1003	1807	4823.16	660	25.87	626.4	19	671	1251	0.146841	5374	115.226	15578455800	27167000	2.835	25962240800	35.95	1970.2	59	699	410.02	1124	11876.3
41	40.4512	0.823567	0.41236	-0.252802	-0.0254338	-0.0101543	-0.0209486	0.153539	0.0209233	1004	1732	4839.2	664	25.21	609.8	17	674	1349	0.146841	5312	115.142	11651633800	36544000	2.764	20492610300	35.88	1971.5	52	704	408.54	1123	11863.9
41.01	40.4133	0.744011	0.457715	-0.177631	-0.0800988	0.170568	0.0708455	-0.0904777	0.561642	1002	1637	4807.1	667	25.75	607.4	18	675	1394	0.146841	5149	115.387	11190692300	28997000	2.649	19865938200	35.99	1971.5	60	708	404.04	1120	11768.7
41.46	40.3569	0.639425	0.492607	-0.0150712	-0.129735	-0.0508292	-0.04753	0.040546	0.311778	999	1561	4798.74	668	24.96	602.6	16	675	1325	0.146841	5123	115.579	10996496200	47243000	2.781	19103128200	36.67	1971.5	45	713	403.62	1120	11713.9
41	40.285	0.513551	0.528568	0.199532	-0.11818	-0.052724	0.000555085	0.00882255	-0.391451	997	1477	4791.68	672	24.89	577.8	14	675	1327	0.146841	5133	116.122	11671610200	27908000	2.687	19429542100	36.68	1971.5	53	722	404.98	1117	11671.6
41.23	40.1999	0.370063	0.578816	0.413493	0.0046536	0.0547375	0.0555805	-0.0307586	-0.518856	998	1409	4755.49	677	24.98	584.2	16	674	1244	0.146841	5239	116.146	12924636100	31499000	2.832	21230354000	36.63	1971.5	50	727	404.9	1115	11478.9
41.52	40.1145	0.223516	0.668305	0.580411	0.221832	-0.0158679	-0.0584887	0.0304168	0.14833	997	1350	4793.47	684	24.41	576.4	17	675	1336	0.146841	5192	116.289	9804815600	38626000	2.9	16508476200	36.48	1971.5	74	733	403.58	1122	11516.5
42.44	40.036	0.0830559	0.811412	0.643144	0.387217	-0.00435442	-0.00718994	-0.0103414	0.612276	997	1346	4792.83	686	23.57	573.2	15	675	1427	0.146841	5286	116.32	10380570300	54656000	3.031	17763211500	36.57	2007.2	102	733	404.66	1125	11484.7
42.1	39.9805	-0.033769	1.02295	0.560804	0.325545	0.0173888	0.0696586	-0.0506599	0.139626	998	1401	4777.98	691	24.18	573.8	14	676	1280	0.146841	5278	115.995	10135089100	36434000	2.982	16594998700	36.18	2011.4	93	732	404.86	1126	11506
40.28	39.9313	-0.14339	1.26746	0.26705	-0.0767247	-0.13395	-0.132542	0.117189	-0.657684	1001	1415	4718.49	691	25.49	573.2	12	676	1250	0.146841	5205	115.964	10682518400	42652000	2.94	17420898200	36.57	2013.5	81	733	403.58	1127	11548.3
40.15	39.8863	-0.247601	1.51938	-0.216423	-0.616624	0.103056	0.161855	-0.170164	-0.51302	1000	1402	4691.24	693	23.85	577.6	15	674	1402	0.146841	5096	115.646	10834327500	28622000	3.027	16773179500	34.8	2013.5	57	732	401.56	1130	11358.9
40.62	39.8563	-0.334986	1.76427	-0.768503	-0.865287	0.191308	-0.122398	0.183793	0.502114	999	1413	4699.28	698	24.06	582.2	16	674	1328	0.146841	5198	115.367	9265630400	31785000	3.03	14911556600	34.87	2013.5	50	731	405.3	1136	11431.4
40.24	39.8324	-0.414639	1.96009	-1.24728	-0.552584	-0.352717	-0.0383877	-0.166368	0.818242	999	1384	4737.27	700	23.03	582.6	15	673	1371	0.146841	5202	115.481	10846340200	48735000	3.04	17318196500	34.33	2014.5	52	731	405.36	1134	11004.9
40.13	39.8177	-0.483377	2.07758	-1.48342	0.23342	-0.0662323	0.254745	0.108604	-0.166029	1000	1297	4772.92	698	23.66	589.2	14	672	1384	0.146841	4958	115.768	11711725000	37621000	3.316	18470358900	33.28	2014.5	41	731	399.78	1134	11185.6
40.13	39.8025	-0.551641	2.07402	-1.3686	0.996555	0.531786	-0.410942	-0.0232939	-1.02989	1004	1283	4695.33	696	23.7	595.2	14	672	1166	0.146841	4921	116.221	13980230300	33097000	3.389	23018880300	32.12	2016.2	48	728	397.1	1138	10911.6
41.49	39.7839	-0.622848	1.92073	-0.86816	1.17848	-0.213534	0.374586	-0.077873	-0.344902	1008	1284	4720.83	695	23.67	608.6	13	673	1179	0.148739	5086	116.531	14286769300	41603000	3.236	22677913700	30.56	2020.4	75	727	400.68	1135	10957.6
41.49	39.7509	-0.708487	1.59017	-0.0637277	0.549408	-0.560937	-0.0905029	0.191543	0.98818	1011	1263	4777.56	700	24.38	600.8	12	674	1404	0.148739	5136	116.36	13605540800	47013000	3.054	21529786400	33.56	2020.4	59	728	402.6	1136	11160.6
41.35	39.7003	-0.811968	1.07867	0.880286	-0.537743	0.613678	-0.293781	-0.279845	0.947813	1012	1224	4813.66	701	25.11	602.4	14	678	1213	0.148739	5062	116.06	11466180600	44043000	3.063	18851412800	33.85	2058.7	43	728	404.28	1144	11590.8
40.65	39.6311	-0.933816	0.40257	1.74272	-1.34227	0.385322	0.596444	0.34998	-0.544794	1017	1194	4885.11	704	25.98	605.2	16	681	1451	0.148739	5168	116.742	13924459400	38743000	2.934	22680146200	34.99	2061.9	48	726	404.22	1145	11890.9
36.59	39.5471	-1.06877	-0.397556	2.30384	-1.2281	-0.917409	-0.56387	-0.35439	-1.29302	1017	1196	4885.72	705	25.42	602.4	16	681	1256	0.148739	5335	116.602	15363903400	47045000	2.892	23486413200	34.54	2061.9	83	730	408.3	1149	11895.2
40.05	39.4919	-1.17103	-1.22472	2.43167	-0.127575	0.044198	0.164504	0.268207	-0.0519717	1029	1207	4981.35	704	26.55	592.8	12	683	1457	0.148739	5369	117.145	19713198400	48794000	2.858	31021977100	34.75	2061.9	59	728	407.42	1145	11713.8
41.44	39.4222	-1.28446	-2.08424	1.92793	1.11425	0.871308	0.289201	-0.138834	1.20822	1033	1200	4953.88	704	26.23	600.2	12	687	1274	0.148739	5068	116.84	17626721400	31756000	2.948	27870111300	37.13	2062.8	69	726	396.54	1143	11553.9
37.3	39.3197	-1.42708	-2.94464	0.797911	1.57005	-0.386608	-0.434228	0.0456714	0.627133	1036	1141	4904.9	707	26.13	607	13	692	1415	0.148739	5107	116.727	16447051500	39526000	3.024	27120465300	38.86	2062.8	69	727	395.64	1149	11786.4
33.6	39.2186	-1.56174	-3.69942	-0.657464	0.984734	-0.542232	0.298239	0.0290863	-0.706028	1035	1124	4908.46	710	25.92	601.6	14	696	1396	0.148739	5079	116.633	11811461900	35915000	2.948	21650130900	38.36	2062.8	64	727	394.98	1148	11709.6
30.3	39.1427	-1.66166	-4.25543	-2.02764	-0.213957	0.502985	-0.0838159	-0.0985028	-0.847658	1036	1115	4856.85	711	26.28	613.4	14	696	1326	0.148739	5089	116.889	13369307900	28260000	2.971	22789836400	37.54	2062.8	60	729	396.88	1145	11829.3
28.6	39.0996	-1.7175	-4.55377	-2.93632	-1.26779	0.143643	-0.0923487	0.115096	0.100296	1038	1111	4904.17	717	27.39	617.6	17	695	1249	0.148739	5228	117.184	14877098000	39582000	2.676	27959376100	38	2062.8	55	729	396.64	1146	11924.1
28.6	39.0927	-1.72466	-4.56082	-3.13231	-1.55743	-0.44065	0.0943655	-0.113021	0.594477	1041	1112	4894.79	725	26.64	623	19	695	1552	0.148739	5157	117.436	15148746400	41770000	2.69	28363247900	38.58	2062.8	35	730	396.18	1148	11899.3
29.5	39.1298	-1.67506	-4.26223	-2.55104	-0.956144	0.0717031	-0.0538957	0.04241	0.139077	1044	1115	4891.67	731	27.19	611	20	698	1569	0.148739	5101	117.453	16421661600	44276000	2.716	28753125900	38.63	2082.3	39	731	393.64	1150	11801.6
32.45	39.1968	-1.5843	-3.69561	-1.37309	0.0853078	0.142055	-0.00618527	0.0388707	-0.366128	1051	1134	4927.99	736	26.35	607.6	15	699	1573	0.148739	5023	117.069	13368137800	41378000	2.597	25326299200	38.91	2106.2	60	731	392	1155	11904.7
35.7	39.2826	-1.46535	-2.916	0.072252	0.919988	-0.0914367	-0.0215688	-0.141568	-0.225824	1054	1148	4943.29	737	26.74	602.4	13	699	1494	0.148739	5050	117.151	12940034100	43330000	2.665	26127121900	39.01	2106.6	49	733	397.48	1156	11855
39.27	39.3743	-1.33339	-1.99531	1.39979	1.11189	0.0935457	0.0943983	0.230517	0.113232	1054	1169	5005.03	742	27.25	605.8	11	698	1463	0.148739	5065	117.117	20591518700	60048000	2.706	37387204700	40.61	2106.6	34	733	397.88	1153	11880.6
39.73	39.449	-1.21373	-1.02217	2.27395	0.663037	-0.0965728	-0.110641	-0.2695	0.0990116	1053	1178	4974.29	745	27.63	614.4	11	699	1633	0.148739	4899	116.984	15663791100	41749000	2.76	30099414400	41.14	2106.6	44	733	388.4	1150	12036.8
41.5	39.5337	-1.08005	-0.025416	2.57625	0.0219536	-0.0916154	0.0583148	0.258161	0.0592385	1051	1197	4910.7	748	27.62	625.8	12	705	1413	0.148739	4895	116.788	17034052700	62617000	2.875	32211020700	43.05	2106.6	53	734	384	1154	12094.4
41.47	39.6029	-0.960156	0.90485	2.25978	-0.469395	0.244494	-0.00285903	-0.213875	0.109553	1051	1219	4919.59	747	28.1	636.8	12	708	1691	0.148739	4938	116.828	13720233800	54737000	2.86829	25588682200	42.61	2106.6	60	733	384.6	1154	17808.2
41.47	39.6431	-0.869059	1.70105	1.4464	-0.643005	0.0111261	0.0317322	0.185785	0.0138745	1054	1230	4980.77	752	28.13	649.2	9	710	1460	0.148739	4910	116.62	16295292200	46648000	2.851	28064989400	42.43	2106.6	38	735	384.56	1155	12205.8
41.45	39.6673	-0.793668	2.34416	0.417749	-0.46943	-0.257366	-0.0302212	-0.141906	-0.169894	1058	1227	4960.25	751	29.13	659.8	8	707	1570	0.148739	4686	116.569	26263895000	62078000	2.934	38498996800	42.3	2108.2	77	741	374.6	1159	12198.7
41.45	39.697	-0.711935	2.83803	-0.515806	-0.0719697	0.123012	-0.0499866	0.0852634	-0.118204	1054	1211	5067.1	754	28.86	675.2	10	708	1421	0.152017	4838	116.806	20406563800	81971000	2.876	31618898000	42.71	2114.2	40	740	377.38	1160	12355.1
41.5	39.7209	-0.635603	3.15553	-1.17582	0.279374	0.152667	0.144773	-0.0362491	0.111395	1058	1201	5067.14	754	29.55	699.2	8	712	1474	0.152017	5019	116.653	19543547600	72562000	2.756	31281111400	42.32	2114.2	47	740	382.9	1165	12349.4
41.5	39.7274	-0.576868	3.27937	-1.49477	0.406505	-0.178468	-0.148962	0.0220976	0.198004	1058	1189	5057.06	751	29	682.6	5	714	1333	0.152017	5062	116.448	17786574800	61150000	2.512	29845993000	43.19	2114.2	70	739	387.06	1168	12377.2
41.49	39.7286	-0.523008	3.23496	-1.46026	0.359566	0.0430717	0.0771815	-0.0210486	0.0691193	1059	1197	5065.92	749	30.11	696.6	5	719	1355	0.152017	5104	116.635	14434716700	61018000	2.553	25627670500	44.53	2137	53	741	387.46	1174	12464.2
41.49	39.736	-0.461858	3.05628	-1.13976	0.246828	0.0969178	0.0280358	0.0196996	-0.134292	1069	1162	5022.24	751	29.62	693.6	8	726	1432	0.152017	5052	116.698	13989621700	42387000	2.426	25452250800	43.8	2150.7	60	741	386.54	1179	12519.9
41.49	39.739	-0.404001	2.7569	-0.678156	0.0772698	-0.197717	-0.127655	-0.0119879	-0.233978	1074	1121	5009.88	750	29.57	702.8	8	731	1426	0.152017	5189	116.728	12307302900	77043000	2.444	22690732800	43.7	2153.6	68	742	392	1178	12582.8
41.5	39.7604	-0.325921	2.39244	-0.170916	-0.128653	0.134542	0.187775	-0.0110779	-0.0310507	1076	1122	4942.7	747	29.7	727.8	9	734	1504	0.152017	5082	116.501	13891696500	78603000	2.425	26074742400	44.31	2153.6	67	743	389.94	1177	12339
41.5	39.781	-0.247262	1.96837	0.250878	-0.406011	0.106507	-0.229074	0.0265918	0.212611	1092	1161	4940.52	742	30.9	752.6	10	735	1410	0.152017	4979	116.619	12591427000	83401000	2.573	24730830400	44.03	2154.7	92	745	386.1	1177	12405.8
41.5	39.8103	-0.158553	1.52241	0.550387	-0.608436	-0.293637	0.233892	-0.0200833	0.21068	1114	1211	4889.63	741	30.52	744.6	8	739	1422	0.152017	5013	116.549	15935769700	57889000	2.595	29861715800	45.44	2154.7	119	747	385.7	1180	12377.9
41.5	39.8541	-0.0540134	1.08535	0.731897	-0.525213	0.0968951	-0.166223	-0.0328246	-0.0731407	1119	1235	4934.84	742	30.81	730.2	2	735	1830	0.152017	5009	116.495	12080155200	44358000	2.667	23980792600	45.75	2154.7	34	757	385.76	1184	12440
41.5	39.9115	0.0644338	0.671635	0.801621	-0.0911527	0.271133	-0.0561707	0.10974	-0.346481	1116	1273	4945.1	741	32.02	668.6	2	744	1491	0.152017	5093	116.494	11834263300	29003000	2.668	22566740200	45.25	2154.7	42	759	388.72	1185	12595.1
41.5	39.9679	0.180626	0.272288	0.744501	0.488903	-0.351101	0.347796	-0.219308	-0.23717	1122	1296	4953.87	739	31.63	670.8	2	752	1406	0.152017	5246	116.218	10677896800	28877000	2.681	22081397600	45.96	2190	60	760	391.4	1189	12658.2
41.5	40.0112	0.280972	-0.121798	0.557654	0.861763	-0.0656928	-0.524526	0.366651	0.251278	1130	1301	5017.48	736	31.81	689.8	4	759	1709	0.152017	5374	116.118	13338547900	28845000	2.652	27546363100	46.87	2194.3	60	762	393.52	1192	12764.7
41.5	40.0423	0.365313	-0.503741	0.277598	0.768398	0.533666	0.459835	-0.522707	0.554321	1146	1325	4999.97	736	30.95	707.4	4	763	1586	0.152017	5414	115.997	12804961800	18682000	2.706	28099264100	46.6	2194.3	70	766	396.4	1196	12755.6
39.8	40.0458	0.417265	-0.883329	-0.0623885	0.185225	-0.27956	-0.102331	0.687607	0.117981	1209	1323	5046.84	734	30.76	710.8	3	769	1945	0.152017	5718	116.17	14081178200	23530000	2.7	28375979400	45.84	2194.3	100	767	401.34	1200	12742.5
35.82	40.0253	0.44087	-1.24082	-0.371757	-0.536782	-0.408442	-0.320782	-0.78651	-0.548484	1206	1362	5007.12	727	31.77	678.8	6	774	1749	0.152017	5342	116.47	14029281900	9263000	2.606	29952352700	45.09	2241.1	102	768	394.46	1201	12771.1
39.8	40.0159	0.472596	-1.51723	-0.520058	-0.880962	0.646825	0.606207	0.796267	-0.438963	1208	1366	5000.02	721	32.04	668.4	4	774	1690	0.152017	5430	116.516	11441866700	4057000	2.542	27504445000	46.84	2242.3	120	768	395.78	1207	12804.7
35.82	39.9955	0.490486	-1.72494	-0.514527	-0.678162	-0.0387085	-0.639795	-0.714133	0.274898	1194	1460.03	5042.01	715	34.3899	688.4	5	775	1639	0.152017	5423	116.519	12100697900	29714384	2.80933	29454689500	56.8797	2242.3	83	771	397.78	1211	17546.3
39	39.99	0.521272	-1.82617	-0.348856	-0.0374259	-0.694961	0.414293	0.545601	0.648237	1190	1542.15	5064.41	712	33.29	689.8	8	774	1662	0.152017	5582	116.17	13691440700	9427000	2.334	31618154200	46.6	2260.4	115	773	398.2	1214	12899.4
39	39.9764	0.541745	-1.84678	-0.134253	0.573949	0.475067	-0.0522052	-0.324681	0.0668346	1184	1411.56	5042.94	707	32.87	667	-4	775	1525	0.152017	5502	116.22	14119866200	10903000	2.443	31176918500	46.64	2326.1	82	773	396.18	1214	12850.2
39	39.9579	0.554997	-1.78668	0.0514008	0.779019	0.513059	-0.286874	0.0961809	-0.641752	1172	1411.56	5113.71	700	32.05	670.8	-6	777	1542	0.152017	5568	116.13	14862644800	12029000	2.432	29102354300	46.69	2339.4	51	775	396.02	1224	12870
39	39.9384	0.565688	-1.64534	0.164972	0.500575	-0.81825	0.514783	0.117496	-0.398926	1172	1411.56	5211.29	696	32.57	674	-4	780	1544	0.152017	5659	115.841	17160250900	5616000	2.547	33567392600	46.67	2339.4	56	776	397.6	1227	12888.3
39	39.9275	0.583969	-1.41992	0.205575	-0.0325127	-0.116958	-0.575899	-0.296574	0.469215	1178	1374	5267.72	695	33.56	671.4	7	783	1796	0.153259	5773	116.946	21171138200	21412000	2.595	38079080000	48.1	2351.5	70	782	402.38	1240	12698.4
41.5	39.9242	0.608975	-1.12634	0.178996	-0.498795	0.932232	0.40341	0.399925	0.626467	1181	1418	5368.5	693	32.84	689.2	2	793	1748	0.153259	5803	117.079	22493115900	21038000	2.694	40799593400	46.2	2355.1	45	783	404.4	1244	12819
38	39.9068	0.618467	-0.808023	0.0837517	-0.68165	-0.390109	-0.0285495	-0.403476	-0.22077	1184	1425	5417.67	690	33.51	684.2	-5	802	1859	0.153259	5786	116.964	19377344400	19625000	2.715	37023092600	48.77	2390.4	49	788	404.9	1252	12740.8
38	39.9078	0.646257	-0.443298	0.0208541	-0.434754	-0.694031	-0.363052	0.321001	-0.676298	1186	1448	5513.66	692	34.64	707.4	-6	806	1850	0.153259	5750	117.122	21987208000	24602000	2.677	40534822600	49.7	2413.8	67	792	401.32	1258	13067.5
41.5	39.9243	0.689112	-0.0576598	0.00977139	0.0490466	0.680385	0.513246	-0.215616	-0.0967127	1190	1606	5495.43	692	34.8	704.4	-6	814	1432	0.153259	5678	117.274	20432495600	23176000	2.7	34555789600	49.73	2418.4	54	805	398	1260	13202
41.5	39.9298	0.719628	0.292276	-0.000705172	0.402409	0.274182	-0.374505	0.114576	0.519553	1187	1761	5441.16	690	34.42	716.4	-1	818	1431	0.153259	5188	117.402	23183598300	16495000	2.788	36247915400	50.42	2424.5	84	805	387.1	1264	13036.4
41.5	39.9375	0.750672	0.599727	-0.00747333	0.468128	-0.670234	0.0981833	-0.0260358	0.336969	1179	1849	5596.35	689	34.54	719.4	1	823	1539	0.153259	5313	117.632	22422018600	29052000	2.732	32340615300	51.08	2427	96	804	389.22	1271	13072.4
41.5	39.9352	0.769904	0.834577	-0.0368898	0.266882	0.0653969	0.133754	-0.0327479	-0.274098	1176	1856	5577.97	689	33.54	706.4	4	830	1637	0.153259	5314	117.418	26156988600	30822000	2.742	38812779100	52.23	2438.7	99	807	389.32	1280	13129
41.5	39.9371	0.791807	1.00292	-0.065711	0.00921939	0.524588	-0.198318	0.0604959	-0.36869	1175	1792	5470.46	692	33.42	702.2	6	840	1403	0.153259	5260	117.494	24368338000	25518000	2.665	34766681900	51.3	2497.8	103	807	386.5	1281	13112.6
41.5	39.9332	0.806236	1.08807	-0.0983981	-0.164672	-0.29995	0.112653	-0.0587574	0.0457205	1172	1754	5458.08	695	31.64	727.2	4	843	1386	0.153259	5291	117.394	23863743500	34942000	2.753	32461274400	50.78	2506.2	82	814	387.9	1280	12998.5
41.45	39.9323	0.822243	1.10055	-0.107387	-0.200511	-0.253525	0.0113458	0.0373006	0.287813	1171	1740	5518.52	701	31.53	717.2	2	844	1441	0.153259	5265	117.375	20705186900	24332000	2.70969	30165256500	49.64	2506.2	98	815	386.82	1278	17780.4
41.45	39.9302	0.835819	1.04086	-0.0867798	-0.170548	0.333252	-0.0593879	-0.00845195	0.0673905	1166	1766	5437.52	706	32.99	681.6	5	842	1441	0.153259	5291	117.332	21104342500	30024000	2.546	32343954100	50.26	2506.2	70	815	387.72	1281	13197.2
41.45	39.9299	0.850006	0.92171	-0.0300455	-0.138817	0.0140211	0.00242399	-0.0147343	-0.160447	1162	1828	5476.43	710	32.82	673	7	845	1547	0.153259	5350	117.48	17091326000	22854000	2.533	27227166100	51.38	2579	48	816	388.82	1279	13457.2
41.5	39.9351	0.868788	0.759814	0.056121	-0.100474	-0.217911	0.0829356	0.0148964	-0.0655322	1161	1837	5564.97	712	34.02	667.4	9	843	1334	0.153259	5432	117.495	20995019700	23662000	2.491	32746699500	50.78	2587.7	73	816	392.72	1279	13530.9
41.5	39.9344	0.880523	0.556092	0.130017	-0.0242222	0.0900146	-0.103594	0.0151283	0.0565956	1162	1810	5569.78	711	34.15	650.8	7	837	1443	0.153259	5339	117.27	19930002000	20009000	2.452	32446308400	50.27	2587.7	57	818	390.9	1274	13543.1
41.5	39.9432	0.901275	0.345827	0.191018	0.157226	0.0913635	0.0388541	-0.0670004	0.0153209	1161	1765	5625.92	710	33.08	651.2	8	828	1618	0.153259	5327	117.332	19704701900	26097000	2.605	32734107000	50.56	2594.8	62	826	389	1268	13636
41.45	39.9656	0.935095	0.148538	0.214765	0.358057	-0.129424	0.0369979	0.107441	-0.0564346	1162	1659	5512.97	710	33.28	650.4	6	823	1607	0.153259	5293	117.594	17190459000	28322000	2.657	27813988400	50.51	2594.8	63	825	390.14	1271	13626.1
41.45	39.9842	0.963902	-0.0455646	0.146421	0.356123	-0.00313844	-0.0961481	-0.136607	-0.0231057	1163	1540	5528	710	33.21	656.4	6	818	1462	0.153259	5295	117.614	16019084100	25871000	2.715	26410716100	51.16	2606.8	69	825	387.94	1272	13270.6
41.4	39.9986	0.986792	-0.227133	-0.0110956	0.0671981	0.135398	0.130991	0.161301	0.0899825	1162	1470	5377.14	710	33.88	650.2	0	817	1496	0.153259	5243	117.888	17048558500	22377000	2.679	27086246100	50.29	2675.6	90	826	386.3	1274	13337.2
39.73	40.0071	1.00221	-0.386303	-0.210845	-0.35932	-0.0661295	-0.105396	-0.167844	0.0919921	1156	1452	5351.96	711	32.88	632.2	2	817	1426	0.153259	5479	118.257	18217878400	30509000	2.557	29366266400	50.27	2685.5	62	827	388.34	1269	13070.7
39.73	40.0232	1.02424	-0.496029	-0.358169	-0.59613	-0.0782726	0.0302113	0.156848	-0.0454061	1156	1444	5417.65	717	32.81	632	4	817	1661	0.154538	5939	118.135	16631370600	29408000	2.828	27756790100	50.71	2685.5	89	829	392.64	1265	13403.4
39.73	40.0491	1.05529	-0.546837	-0.388872	-0.431594	0.0722242	0.0423597	-0.143454	-0.163548	1155	1380	5501.09	720	34.93	611.8	4	814	1624	0.154538	5879	118.37	16521056500	39764000	2.821	26454063000	52.56	2710.9	63	831	389.5	1259	13612.8
40.5	40.0889	1.09921	-0.534722	-0.282593	0.0624528	-0.00031666	-0.108795	0.112195	-0.0875637	1151	1327	5485.2	722	37.38	608.4	6	816	1531	0.154538	5590	118.418	18805431700	54677000	2.782	29735171600	53.14	2710.9	63	831	385.1	1251	13610.5
41.5	40.1311	1.14365	-0.48105	-0.0938464	0.531348	-0.0691	0.115307	-0.0811784	0.0931885	1151	1327	5473.95	725	37.22	613.2	8	815	1494	0.154538	5517	118.522	18057565400	40599000	2.961	29883485400	54.1	2710.9	68	833	382.26	1253	13777.7
41.41	40.1677	1.17963	-0.406826	0.100822	0.626951	0.0690695	-0.0501004	0.0596965	0.166916	1153	1333	5483.41	726	38.15	609.4	7	813	1426	0.154538	5467	118.376	18969959800	34736000	2.882	29014617400	54.56	2710.9	58	835	377.86	1248	13856.3
41.5	40.1952	1.20326	-0.326384	0.240846	0.278659	0.0422898	-0.029791	-0.0370927	0.0584642	1155	1317	5564.56	729	38.56	610.2	4	811	1296	0.154538	5583	118.482	16403377500	30802000	2.883	24979961900	55.39	2710.9	38	844	381	1243	13987.6
41.5	40.2193	1.22003	-0.241278	0.306355	-0.248078	-0.0943698	0.097185	0.025462	-0.100699	1157	1306	5686.25	729	38.21	619.4	5	809	1308	0.154538	5636	118.395	16488726000	40419000	2.818	25382176000	56.32	2710.9	37	844	385.6	1243	14007.7
41.5	40.2435	1.23378	-0.153656	0.301298	-0.570088	0.0102038	-0.117016	-0.0247123	-0.148238	1157	1303	5807.72	729	39.28	630.4	7	809	915	0.154538	5607	118.292	17016978600	43016000	2.977	25794082400	56.35	2710.9	34	844	385.66	1240	13972.5
41.5	40.2705	1.24704	-0.0673294	0.242283	-0.469471	0.0854825	0.071906	0.0300555	-0.0380316	1167	1770	5768.38	740	38.28	602	2	815	1479	0.154538	5599	118.04	21884868600	36071000	3.065	34030906500	59.72	2712.3	41	849	374.18	1250	13865.4
41.5	40.2981	1.25754	0.00832641	0.144768	-0.0466706	-0.0678746	0.0102337	-0.0424475	0.120269	1179	1698	5778.84	760	37.37	603.8	7	821	1518	0.154538	5542	117.833	21447578000	32067000	3.082	36105980400	57.66	2712.3	58	864	372.46	1248	13874.5
42	40.3261	1.26466	0.0661524	0.0269824	0.375848	-0.0470564	-0.0895965	0.0559398	0.153765	1210	1709	5597.33	786	37.92	601.8	7	814	1836	0.154538	5744	117.776	28212438200	37523000	2.948	48882147800	58.64	2712.3	61	882	376.66	1250	13533
42	40.345	1.25862	0.0907036	-0.103251	0.485243	0.0997881	0.126174	-0.0616146	-0.0110662	1217	1727	5579.67	802	38.61	605	7	816	1946	0.154538	5859	117.588	23380772700	29755000	2.877	39887317400	61.42	2680.1	45	890	380.66	1248	13465.2
41.45	40.3596	1.24437	0.0876344	-0.209128	0.246419	0.0246109	-0.069754	0.072051	-0.161392	1216	1709	5437.57	816	39.09	610.2	11	821	1901	0.154538	5753	117.657	22542861000	25579000	2.866	36215895200	60.62	2649.5	41	909	379.6	1251	13598
41.35	40.3774	1.22974	0.0695692	-0.251542	-0.116736	-0.113773	-0.0462224	-0.0847286	-0.0869442	1217	1700	5469.56	824	38.2	619.6	8	821	1680	0.154538	5811	117.59	23073602800	25662000	2.765	36623229900	62.91	2649.5	43	919	375.94	1253	13119.4
41.35	40.4037	1.22026	0.0465025	-0.217191	-0.332451	-0.0106038	0.127502	0.0847382	0.0965862	1220	1675	5336.76	831	37.23	608.8	8	820	1902	0.154538	5552	117.902	21226454300	34734000	2.775	33328006700	61.7	2647	40	933	369.5	1250	13192.3
41.35	40.4291	1.20626	0.00989067	-0.141093	-0.301814	0.103956	-0.1345	-0.079104	0.104322	1224	1651	5418.78	831	37.07	631.4	5	817	2859	0.154528	5573	118.185	17746352300	25966000	2.783	31548752600	61.58	2644.5	48	941	367.94	1254	13588.8
41.35	40.4495	1.18318	-0.0421552	-0.0590314	-0.100037	0.0108212	0.0709005	0.0739358	-0.0364502	1223	1673	5349.63	829	38.29	639.8	5	813	3349	0.154528	5414	118.304	19651111500	46322000	2.85	33983048600	58.92	2579.3	42	940	361.74	1249	13358.8
41.35	40.4635	1.14954	-0.105087	0.00945977	0.115658	-0.0957623	0.0444789	-0.0581336	-0.068506	1242	1763	5452.21	827	37.41	645.6	8	813	3359	0.154528	5517	118.098	19470905400	29551000	2.804	34765684600	58.98	2579.3	46	941	363.5	1252	12997.8
42	40.4794	1.11417	-0.160431	0.0739592	0.233335	0.0045063	-0.13509	0.0368493	0.0506662	1242	1779	5280.71	826	38.1	654.8	8	814	3273	0.154528	5381	118.187	21277521100	37122000	2.743	39361612000	60.44	2579.3	62	941	360.34	1255	12723.5
42	40.4989	1.07907	-0.198025	0.136196	0.20931	0.0856767	0.132081	-0.0188638	0.0571376	1234	1829	5262.8	824	38.96	630.8	8	824	2951	0.154528	5187	118.655	20262795600	33052000	2.696	35640922300	63.56	2579.3	54	939	356.6	1258	12920.1
41.45	40.5203	1.04238	-0.214305	0.185609	0.0749143	-0.0269822	-0.0438542	0.00190219	-0.105783	1243	1853	5080.02	825	39.07	651	8	834	2921	0.154528	5316	118.007	23023163500	26934000	2.661	38704795400	65.85	2525.8	41	940	360.36	1276	12609.2
41.45	40.545	1.00573	-0.203754	0.211599	-0.0810567	-0.0751485	-0.0703245	0.0120709	-0.120854	1241	1901	4971	827	40.58	648	7	837	2856	0.154528	5293	118.157	23071100400	45133000	2.65	40765253900	63.5	2501.4	54	940	359.04	1274	13073.8
41.45	40.5728	0.968619	-0.166222	0.196689	-0.181735	0.0312348	0.122	-0.0321003	0.110959	1219	1970	5128.22	826	41.85	640.8	9	845	3662	0.154528	5455	118.218	18960076600	58491000	2.671	32211204400	63.86	2501.4	63	940	365.88	1258	13398.7
41.45	40.5926	0.919661	-0.115945	0.115636	-0.203356	0.0650064	-0.0789358	0.0631647	0.209622	1232	1960	5146.38	822	42.77	645.8	7	846	3886	0.154528	5344	118.147	20102058900	33175000	2.598	35802703500	64.76	2456.1	65	941	360.76	1260	13319.9
41.4	40.6125	0.867172	-0.0445067	-0.00572812	-0.113763	0.00328396	0.00495311	-0.0917185	-0.0145021	1229	1983	5035.54	823	42.29	633.4	13	839	3550	0.154528	5400	118.15	20415308400	52165000	2.498	36781329300	65.19	2422.9	62	941	363.86	1259	13459.7
41.4	40.6357	0.81465	0.0499553	-0.132592	0.0569751	-0.101168	0.030513	0.10884	-0.25663	1229	2017	5079.36	825	41.47	643.4	9	838	3975	0.154528	5430	118.24	16139005400	65478000	2.563	31666874700	63.57	2367.5	59	939	364.56	1257	13471.6
41.4	40.6637	0.763706	0.164049	-0.232522	0.212812	-0.0190279	-0.0182842	-0.118024	-0.140747	1231	2105	5100.86	825	42.86	676.2	9	827	3399	0.154528	5412	118.22	14916237600	56028000	2.521	28005981800	63.8	2325.8	67	939	366.2	1249	13525.2
41.4	40.6929	0.71035	0.285018	-0.288612	0.239208	0.15665	-0.0229968	0.110821	0.193355	1231	2215	5141.77	825	42.28	671.4	11	826	3511	0.154528	5558	117.962	14290151800	54183000	2.484	28440389100	62.34	2325.8	62	938	369.24	1243	13116.2
41.4	40.7184	0.64945	0.397352	-0.293403	0.0960004	-0.0201293	0.041653	-0.0845834	0.263208	1234	2281	5007.09	820	41.84	671.8	11	823	3359	0.154528	5446	118.061	16417484900	40513000	2.547	30916171600	58.92	2275.4	62	936	367.66	1237	13215.2
41.5	40.7375	0.578059	0.489106	-0.240064	-0.129196	-0.196159	0.00949581	0.0493994	-0.0422571	1237	2319	5057.15	818	42.72	676.4	7	819	4131	0.154528	5311	118.086	16740263200	28358000	2.575	31255908400	59.53	2244.1	63	932	365.7	1237	13377.5
41.5	40.7549	0.501379	0.559748	-0.117108	-0.264387	0.126212	-0.0898265	-0.000371418	-0.276329	1236	2271	5009.25	815	41.32	680.8	9	818	3609	0.154528	5331	118.254	15801396700	58254000	2.513	32638940900	59.23	2244.1	77	931	366.8	1242	13227.7
41.5	40.7732	0.421899	0.606733	0.0639564	-0.202374	0.179987	0.124738	-0.0629106	-0.111658	1234	2194	4928.69	812	41.49	692.2	10	815	3415	0.154528	5237	118.332	15938598200	39821000	2.519	31739869700	57.22	2176.6	62	927	366.24	1241	12961.9
41.5	40.7869	0.334343	0.619512	0.257935	0.00784621	-0.25484	-0.0675404	0.137483	0.192416	1237	2172	4926.35	809	40.26	695.8	12	812	3318	0.154528	5213	118.29	13294518900	54203000	2.571	27067609700	58.65	2154.3	85	945	367.22	1242	12977.7
42	40.801	0.243952	0.601556	0.422629	0.227218	-0.0640417	-0.0503894	-0.210974	0.226575	1317	2385	4966.18	800	44.33	761.2	14	839	2802	0.152177	5401	117.751	11123992400	26239000	2.688	25857967200	61.26	2033.9	90	940	372.86	1190	14052.3
41.8	40.8122	0.147404	0.547856	0.500549	0.288336	0.319636	0.143276	0.267991	-0.0538647	1321	2472	5083.37	797	44.81	782.2	16	846	2799	0.152177	5392	117.831	13654170000	33194000	2.724	28530008200	62.18	2115.9	71	942	372.1	1190	13786.3
41.63	40.8097	0.0338703	0.448062	0.443898	0.12964	-0.0923168	-0.126387	-0.282741	-0.256929	1329	2750	5089.24	793	47	750.2	18	851	3133	0.152177	5505	117.88	12116764500	42702000	2.748	25111451000	58.84	2115.9	47	939	376.4	1202	13818.4
41.62	40.8117	-0.0773691	0.330791	0.286437	-0.0933524	-0.250397	0.038413	0.261773	-0.0418145	1332	2788	5135.45	793	46.86	745.4	17	851	3555	0.152177	5431	117.88	12205699100	37242000	2.72	24936043300	59.71	2203.68	79	941	375.2	1205	14016.8
40	40.8155	-0.188495	0.201113	0.0559395	-0.226181	0.180546	0.0289637	-0.219189	0.229554	1504	3240	4992.42	805	52.1	892	22	901	2619	0.154626	5732	118.744	17082058500	42692000	2.922	37417088400	63.94	2466.5	104	945	381.76	1193	13401.9
40.5	40.8212	-0.29901	0.0664946	-0.201127	-0.194208	0.144146	-0.0318118	0.160461	0.114118	1539	3254	5023.06	806	52.91	900.2	21	904	2459	0.154626	5642	118.71	15152649700	49485000	2.95	35093411200	62.92	2514	60	944	381.54	1189	13389.4
39.9	40.8278	-0.409339	-0.0665122	-0.428975	-0.0426551	-0.209703	-0.0105051	-0.093241	-0.192133	1551	3139	5044.55	806	55.17	943.8	20	918	2272	0.154626	5675	118.473	12661908600	62727000	2.981	31144454700	63.73	2551	44	946	382.44	1197	13031.7
39.8	40.8396	-0.514786	-0.185997	-0.566705	0.115559	-0.0416194	0.035906	0.0227674	-0.175071	1554	3077	4992.97	805	54.35	883	20	921	2556	0.154626	5588	118.703	13227940600	50417000	2.973	31932532700	62.0644	2553.2	41	939	380.68	1195	13125
39.5	40.8558	-0.615805	-0.287459	-0.579174	0.165989	0.173717	-0.0116549	0.035714	0.130862	1511	2856	5184.99	801	56.15	833.2	16	942	2573	0.154626	5743	118.683	15388963400	45802000	3.12	32213596900	63.73	2676.4	75	937	389.3	1186	13379
39.51	40.8761	-0.712305	-0.367498	-0.458421	0.082596	-0.0260274	-0.0600343	-0.0773969	0.214585	1438	2869	5134.15	795	51.65	713	19	947	2699	0.154626	5786	118.454	12476848500	50648000	2.902	28382628500	60.12	2790.2	74	937	392.36	1179	13471
39.81	40.9047	-0.799777	-0.419639	-0.222404	-0.0549731	-0.119217	0.117028	0.0896895	-0.0669114	1391	2809	5318.48	791	53.24	731.8	20	941	2717	0.154626	5794	118.828	18299683900	48293000	2.931	34124112700	63.83	2795.2	138	950	392.48	1172	13657.2
39.5	40.938	-0.88172	-0.448938	0.0689717	-0.148221	0.0248403	-0.114399	-0.0778993	-0.268462	1361	2688	5338.23	788	51.76	744.4	22	936	2725	0.154626	5743	119.553	14846285500	35695000	2.962	30955148600	63.39	2795.2	82	949	394.28	1172	13736.3
39.8	40.9845	-0.949464	-0.449296	0.353381	-0.124595	0.0863101	0.0234691	0.0341627	-0.0338928	1355	2596	5321.09	787	50.95	751	20	936	2651	0.154626	5725	119.819	16460580600	35771000	3.01	34920883000	64.35	2795.2	65	952	391.38	1171	13748.7
39.8	41.0318	-1.01618	-0.443052	0.531775	-0.0439219	-0.0505124	0.0768448	0.0156913	0.240034	1384	2591.53	5331.57	781	51.62	775.2	21	937	2649	0.154626	5788	119.85	14460326900	6552000	3.12025	33152377000	65.15	2795.2	75	946	394.38	1167	17349.6
40	41.0663	-1.09611	-0.452984	0.53628	0.0123983	-0.047751	-0.103474	-0.0441094	0.114374	1389	2472	5255.29	781	50.17	835.4	21	942	2544	0.15703	5770	119.326	14196887800	38977000	3.065	35423303100	66.74	2744.3	63	948	387.5	1173	13614.5
39.73	41.1022	-1.17444	-0.464033	0.400254	0.0676924	0.112215	0.0812568	0.0574575	-0.131797	1392	2438	5282.28	779	49.9	790	19	944	2388	0.15703	5630	119.301	14473208700	38578000	3.099	33089303800	66.88	2744.3	90	948	382.62	1168	13814.5
39.4	41.1399	-1.25062	-0.475408	0.177323	0.12493	-0.0477609	-0.0592686	-0.0610461	-0.125656	1379	2669	5271.47	772	53.69	803.4	23	937	2495	0.15703	5682	119.338	13899196700	29831000	3.152	31817480800	66.96	2744.3	31	943	386.46	1152	14020.3
39.73	41.1787	-1.32512	-0.487021	-0.0644945	0.151258	-0.116936	0.0511105	0.0542019	0.0425023	1387	2857	5224.7	771	52.58	827.2	23	935	2220	0.15703	5821	119.253	18080717300	27968000	3.283	36055497000	67.16	2744.3	60	943	389.92	1146	14069.4
39.36	41.2203	-1.39622	-0.49535	-0.257795	0.103248	0.158232	-0.0369852	-0.0396797	0.0781896	1392	3025	5166.56	770	51.3	861.4	24	935	2177	0.15703	5701	119.292	14288005800	43950000	3.226	34916856600	67.77	2744.3	45	943	382.66	1126	14072.9
39.18	41.2636	-1.46493	-0.499417	-0.361405	-0.0354635	0.0349337	-0.019849	0.0156888	-0.0236921	1356	3175	5155.97	775	54.98	856.8	24	951	2648	0.15703	5422	118.929	12668562500	37254000	3.417	33544075400	70.36	2763.2	76	946	371.94	1104	14369.7
39	41.307	-1.53261	-0.498004	-0.36478	-0.208415	-0.230194	0.115419	0.0153774	-0.0357388	1357	3324	5251.76	777	55.4	790.2	24	961	2754	0.15703	5459	119.165	13319378300	36764000	3.607	32127497400	70.45	2766.8	39	950	372.16	1121	14500.5
39	41.3524	-1.59724	-0.484818	-0.278971	-0.29215	0.116361	-0.188246	-0.0462933	0.0660011	1360	3418	5190.54	777	55.53	780	24	961	2767	0.15703	5426	119.312	12516299700	29397000	3.658	30607117800	69.62	2766.8	45	950	370.8	1122	14528.3
39	41.4095	-1.6487	-0.445006	-0.128091	-0.183982	0.20843	0.158831	0.0619447	0.0525942	1358	3224	5085.79	787	57.77	831	27	969	2555	0.154796	5548	119.47	13121158900	33587000	3.54175	28809483700	71.75	2768.7	90	959	373.88	1149	17943.9
39	41.4666	-1.69905	-0.391192	0.0164234	0.0546751	-0.314725	-0.0351973	-0.0692982	-0.152187	1361	3179	5083.1	791	53.92	820.6	28	969	2551	0.154796	5565	119.434	14065522000	65098000	3.67	31407021100	72.82	2768.7	55	965	377.46	1149	14663.6
39.5	41.5343	-1.73746	-0.311171	0.123623	0.297795	-0.0314408	-0.117051	0.0701311	-0.154554	1390	3228	5142.1	797	52.76	882.8	28	961	3183	0.154796	5507	119.594	16648220900	31375000	3.69	36241671100	70.42	2752.6	95	962	378.8	1149	14677.7
40.57	41.6074	-1.76943	-0.213995	0.156169	0.359566	0.378953	0.180605	-0.0876621	0.136269	1392	3073	5151.46	805	52.89	873	28	961	3878	0.154796	5511	119.618	18107710300	36122000	3.617	36325916400	68.5	2717.3	59	964	382.48	1155	14543.1
40	41.6747	-1.80705	-0.117876	0.0969249	0.14951	-0.220182	-0.119562	0.12978	0.265364	1402	3053	5108.99	805	51.13	918.4	27	962	2813	0.154796	5265	119.716	12930004400	43775000	3.931	29378059400	63.6325	2660.5	27	967	380.68	1152	14498.9
40.1	41.742	-1.8445	-0.0187869	-0.00491176	-0.188863	-0.254343	0.00828818	-0.184869	-0.00405831	1398	3058	5144.04	806	52.06	911.6	28	965	2523	0.154796	5284	120.001	16797646900	34615000	3.921	33897874800	64.96	2660.5	35	968	379.28	1151	14632
40.1	41.8137	-1.8772	0.0865601	-0.0839441	-0.407449	0.406132	0.0641498	0.242898	-0.308585	1396	3103	5151.75	805	50.72	908.8	27	967	2603	0.154796	5308	119.93	18555686400	40544000	3.999	38106705400	67.53	2660.5	34	972	376.3	1147	14684.6
40	41.8897	-1.90552	0.194632	-0.0955824	-0.345041	-0.0045528	-0.0687587	-0.302494	-0.187104	1395	3292	4811.17	801	53.26	927.2	26	985	2102	0.154796	5404	119.529	18234977600	26882000	3.913	38144095600	68.75	2664.5	122	985	382.5	1145	14672.7
40.7	41.9723	-1.92737	0.302874	-0.02707	-0.0379849	-0.452164	0.0164684	0.346631	0.22551	1381	3282	4933.74	801	54.36	865.2	27	990	2113	0.154794	5386	119.575	22719491800	32694000	3.958	43292787100	68.45	2734.3	30	985	377.84	1139	14681.1
40.7	42.0512	-1.95395	0.392265	0.0769829	0.280732	0.281388	0.0177222	-0.373268	0.31519	1361	3375	5043.15	797	57.34	882.4	27	998	2116	0.154794	5077	119.653	16705190200	25613000	4.108	34511299200	63.25	2836.5	57	1007	363.92	1152	14788.1
41.47	42.1211	-1.99101	0.451346	0.162754	0.388701	0.34736	0.0233251	0.386983	-0.0589095	1364	3503	4973.35	801	56.19	766.8	25	1010	2130	0.154794	5087	119.869	16822373300	24373000	3.913	38107459300	64.67	2836.5	39	1006	367.16	1157	14816.3
39.89	42.1797	-2.04098	0.477205	0.193958	0.239377	-0.483712	-0.0780324	-0.361839	-0.324109	1357	3566	4941.07	803	58.09	762	25	1015	1940	0.154794	5112	119.733	16195337300	24805000	3.942	39109972100	62.9	2924.6	34	1005	371.24	1160	14793.8
41	42.2486	-2.08166	0.497976	0.187921	-0.0021245	-0.0859088	0.0935919	0.2948	-0.0546052	1356	3657	4837.4	804	57.17	770.8	23	1011	1974	0.154794	5138	119.808	18757347200	30879000	3.83	42288580400	62.36	2946	43	1007	375.02	1162	14656.2
40.5	42.3128	-2.12824	0.498045	0.11606	-0.209426	0.495083	-0.0709938	-0.203897	0.2451	1351	3833	4894.24	805	57.07	776.8	24	1021	2069	0.154794	5128	119.975	19747437800	32255000	3.822	38920375600	62.55	3029.8	67	1008	375.4	1153	14525.9
40.73	42.3743	-2.17879	0.481628	-0.0067373	-0.276975	-0.150222	0.0329816	0.111391	0.120627	1340	3976	4862.14	804	53.44	777.6	26	1024	2211	0.154794	5032	120.052	20171171900	58451000	3.86	38238303100	59.61	3029.8	89	1005	374.28	1153	14541.8
39.99	42.4366	-2.22967	0.456474	-0.140545	-0.183647	-0.377707	0.0192435	-0.0267198	-0.152795	1328	4147	4835.88	799	55.29	850.2	28	1031	2199	0.154794	5019	120.054	16757909300	34638000	3.929	38472744000	59.87	3128.5	86	1000	374.88	1148	14942.7
41	42.5029	-2.27747	0.429297	-0.240841	-0.003638	0.301905	-0.0857147	-0.0470819	-0.127423	1340	4193	4898.16	799	56.49	880.2	26	1062	2445	0.154794	5098	120.007	18944801600	22630000	3.917	45004701900	63.42	3228.6	100	1000	375.54	1151	15041.9
41	42.5664	-2.32909	0.393889	-0.285892	0.136608	0.184377	0.131139	0.100721	0.0786911	1340	4195	4801.61	799	56.81	860.4	27	1069	2291	0.154794	5070	119.905	19761738700	20240000	4.207	50290314700	63.59	3228.6	99	998	373.96	1157	14945.8
40.51	42.6296	-2.38203	0.354928	-0.252525	0.179372	-0.322566	-0.105179	-0.120736	0.108028	1337	4235	4827.04	797	58.94	855.6	26	1070	2153	0.154794	5099	120.029	18331021100	38677000	4.375	45534590600	64.66	3262.7	88	999	377.78	1154	15129.5
40.47	42.7008	-2.42769	0.323401	-0.131336	0.144064	-0.00758924	-0.000938687	0.0975011	-0.0404888	1344	3808.49	4813.27	796	60.69	864	28	1076	2245	0.154794	5138	119.984	21963575700	22569000	4.316	51278571600	64.58	3348.2	58	996	379.04	1153	15265.9
40.99	42.7714	-2.47489	0.287751	0.0307351	0.0435512	0.211527	0.109773	-0.0446409	-0.115853	1347	4132	4805.61	796	60.7	872	27	1077	2021	0.154794	5172	119.877	23511865800	27213000	4.405	52420505600	64.6	3354.3	59	995	378.84	1154	15259.2
40.97	42.8386	-2.52687	0.242136	0.180694	-0.0788812	-0.0578199	-0.139645	-0.0223447	0.0111721	1344	4013	4869.46	794	60.05	874.8	27	1078	2107	0.15461	5111	119.879	32672108000	46452000	4.635	66727630500	65.28	3374.9	125	992	379.12	1150	15309.4
40.64	42.9017	-2.58436	0.184575	0.275527	-0.162116	-0.0743433	0.0744812	0.0953525	0.136079	1344	4001	4869.41	795	61.46	906	25	1086	2120	0.15461	5166	119.802	26785801300	24485000	4.631	57268403900	64.66	3503.8	57	990	378.92	1149	15331.2
40.64	42.9583	-2.6497	0.113395	0.2916	-0.156404	0.0223181	0.0572615	-0.149729	0.0487884	1348	3944	4843.06	795	61.26	896	25	1107	1913	0.15461	5137	119.705	26809189600	27484000	4.697	61453235300	66.41	3547.2	42	991	378.54	1156	15363.5
40.3	43.0239	-2.70657	0.0491782	0.253354	-0.030609	0.0141605	-0.157584	0.172032	-0.101349	1352	3618	4972.13	800	62.39	977	25	1146	3293	0.15461	5196	119.969	26461531500	43050000	4.923	58643619300	65.06	3644.3	48	995	374.96	1158	15286.6
40.3	43.0862	-2.76775	-0.0221634	0.152141	0.11035	0.0221861	0.115319	-0.1686	-0.134278	1351	3643	4970.01	804	62.69	990.4	24	1160	2173	0.15461	5107	119.998	25653021700	37465000	5.002	60481033000	65.08	3615.18	60	994	373.2	1158	15248.3
40.05	43.1446	-2.83351	-0.100126	0.0110128	0.172171	0.0137491	0.0769155	0.151212	0.0210769	1361	3864	5013.52	804	60.86	945.2	24	1185	1941	0.15461	5171	120.161	28830435200	35898000	4.958	63520043300	65.27	3808.7	37	991	375.5	1153	15115.5
[truncated: 621 more rows]
