# Supplementary material for: Forecasting regional carbon prices in china with a hybrid model based on quadratic decomposition and comprehensive feature screening
Source: PLoS One. 2025 Jun 30;20(6):e0326926. doi: 10.1371/journal.pone.0326926 (PMC12208498; doi:10.1371/journal.pone.0326926)
Supplement: S1 Data — (ZIP) [file pone.0326926.s001.zip › supplementary information/supplementary information/Original Data and Data Description/SH Data/SH Padded data.xlsx]

## Sheet: Sheet1
data	SSE Composite Index Volume	CSI 300 Index Volume	SSE Composite Index Closing Price	CSI 300 Index Closing Price	NASDAQ Index	S&P 500 Index	BDI	SHFE: Gold Futures Closing Price	SHFE: Silver Futures Closing Price	EUA Futures Volume	EUA Futures Closing Price	Brent Crude Oil Futures Settlement Price	Daqing Crude Oil Spot Price	Chemicals Index	Commodity Price Index	Textile Index	Steel Index	Energy Index	Agricultural and Sideline Products Index	Rubber and Plastic Index	Non-ferrous Metals Index	Thermal Coal Futures Closing Price	China Coking Coal Composite Index	RMB Index	USD to EUR Exchange Rate	USD to CNY Exchange Rate	NYMEX Natural Gas Closing Price	SH Baidu Index	SH AQI Index	SH Daily Maximum Temperature	SH Daily Minimum Temperature	SHEA Volume	SHEA Closing Price
2014-04-04	8318905600	4794588800	2058.83	2185.47	4127.73	1865.09	1205	257.95	4121	22492000	4.68	106.72	100.87	885	892	972	884	845	954	853	780	532.8	965.8	109.74	1.3795	0.163167	4.417	597	79	18	10	4000	39.4
2014-04-08	13337098300	9721911700	2098.28	2237.32	4112.99	1851.96	1098	261.85	4164	34524000	4.85	107.67	100.36	885	892	970	887	843	953	855	784	538	963.4	109.627	1.3795	0.163167	4.51	729	89	21	14	3000	39.3
2014-04-09	10534047100	6635726800	2105.24	2238.62	4183.9	1872.18	1061	262.05	4155	23470000	4.93	107.98	101.24	884	892	967	890	842	953	855	788	536.8	963.4	109.351	1.3795	0.163167	4.556	750	90	23	13	4000	38.9
2014-04-10	15678960900	11454540500	2134.3	2273.76	4054.11	1833.08	1029	263.1	4157	26102000	5.11	107.46	104.5	883	892	964	892	843	953	854	793	538	963.4	108.904	1.3795	0.163167	4.633	724	87	25	14	3600	39
2014-04-11	13176835900	9061589700	2130.54	2270.67	3999.73	1815.69	1002	262.7	4148	29098000	5.31	107.33	105.45	884	893	964	894	843	953	855	796	539.8	956.1	108.882	1.3795	0.163167	4.629	859	68	21	14	0	39
2014-04-14	10207785300	6226499800	2131.54	2268.61	4022.69	1830.61	989	265.1	4166	21327000	5.23	109.07	106.47	882	894	963	893	839	952	856	799	536	956.1	108.9	1.3795	0.163167	4.571	866	88	21	12	2000	39.2
2014-04-15	10753115100	6821813000	2101.6	2229.46	4034.16	1842.98	970	261.8	4109	32317000	5.53	108.74	106.93	883	893	965	895	840	950	855	801	538	954.1	108.953	1.3795	0.163167	4.561	1025	73	20	14	12000	40.1
2014-04-16	8936165700	5167801000	2105.12	2232.53	4086.23	1862.31	936	259.4	4064	21878000	5.45	109.6	108.06	883	893	966	895	840	950	855	794	535.6	954.1	108.933	1.3795	0.163167	4.56	762	62	18	17	0	39.8
2014-04-17	8989632500	4833362800	2098.89	2224.8	4095.52	1864.85	930	258.6	4057	27515000	5.54	109.53	107.4	883	894	965	893	839	952	855	800	535	954.1	108.898	1.3795	0.163167	4.735	667	189	20	15	0	39.8
2014-04-18	8815569500	5075799500	2097.75	2224.48	16104.7	4226.76	1065.95	258.15	4051	30693490	9.73497	91.6944	86.5454	882	894	963	893	839	952	856	799	534.4	954.1	108.915	1.3795	0.163167	4.18425	912	83	18	13	200	36
2014-04-21	9637836900	5627828000	2065.83	2187.25	4121.55	1871.89	1015.12	256.3	3990	2.20526e+07	5.54	109.95	106.82	881	894	961	886	842	952	858	809	538	954.1	108.855	1.3795	0.163167	4.687	1061	63	16	12	6500	38
2014-04-22	9871988200	5709469400	2072.83	2196.8	4161.46	1879.55	939	257.7	4011	13816000	5.67	109.27	107.9	881	893	960	888	840	951	856	799	539.4	954.1	108.731	1.3795	0.163167	4.749	982	77	18	13	2000	39
2014-04-23	7853152100	4776353100	2067.38	2194.67	4126.97	1875.39	956	256.9	4017	14073000	5.66	109.11	107.23	881	894	960	886	840	952	857	806	539	961.5	108.684	1.3795	0.163167	4.723	774	95	23	14	2200	39.5
2014-04-24	7818595500	4505891100	2057.03	2190.47	4148.34	1878.61	962	256.8	4028	21450000	5.71	110.33	106.79	881	894	960	886	841	951	857	807	540.6	961.5	108.528	1.3795	0.163167	4.682	790	72	23	16	6200	39.5
2014-04-25	9304233300	6024538300	2036.52	2167.83	4075.56	1863.4	967	258.75	4070	63104000	5.06	109.58	107.3	881	894	961	886	842	952	858	809	539.2	961.5	108.462	1.3795	0.163167	4.638	858	72	21	17	3100	39.5
2014-04-28	8979526200	6048518700	2003.49	2134.97	4074.4	1869.43	961	262.1	4104	48066000	5.2	108.12	107.18	876	894	953	883	841	955	860	809	530.8	961.5	108.37	1.3795	0.163167	4.79	756	69	20	13	3000	39.4
2014-04-29	7622127500	4820493100	2020.34	2158.47	4103.54	1878.33	949	259.95	4076	31071000	5.41	108.98	105.58	880	894	954	884	842	954	858	811	531.8	961.5	108.388	1.3795	0.163167	4.834	619	102	23	13	6100	39.6
2014-04-30	7452857800	4533462400	2026.36	2158.66	4114.56	1883.95	943	260.35	4065	18204000	5.4	108.07	104.85	876	894	954	883	842	955	859	809	533.2	961.5	108.474	1.3795	0.163167	4.795	478	92	24	16	6000	39.1
2014-05-05	7993339500	4934407300	2027.35	2156.47	4138.06	1884.66	1015.12	264.8	4096	9838000	5.21	107.72	103.79	874	894	949	877	839	959	861	819	531.4	965.8	108.447	1.38085	0.16239	4.697	812	71	21	13	0	39.1
2014-05-06	7460941100	4808651900	2028.04	2157.33	4080.76	1867.72	1022	264.55	4097	16014000	5.22	107.06	102.7	874	893	954	881	840	955	861	810	526.6	965.8	108.604	1.38085	0.16239	4.792	809	86	23	15	7000	38.8
2014-05-07	7436019200	4460747000	2010.08	2137.32	4067.67	1878.21	1022	264	4102	20369000	5.12	108.13	102.13	874	893	953	880	839	957	861	811	527.2	965.8	108.358	1.38085	0.16239	4.785	797	92	25	17	0	38.8
2014-05-08	7786539300	4833245200	2015.27	2135.5	4051.5	1875.63	1008	260.25	4055	19433000	5.13	108.04	102.04	874	892	950	879	839	957	862	808	526.4	965.8	108.362	1.38085	0.16239	4.715	912	107	27	16	20	39
2014-05-09	7622424400	4918113500	2011.13	2133.91	4071.87	1878.48	997	259.95	4058	15890000	5.24	107.89	102.36	874	894	949	877	839	959	861	819	525	965.8	108.548	1.38085	0.16239	4.533	870	66	22	17	2000	39
2014-05-12	11574207700	8347256000	2052.87	2180.05	4143.86	1896.65	987	259.75	4080	13080000	5.3	108.41	101.59	875	893	945	871	834	971	860	816	528	965.8	108.62	1.38085	0.16239	4.402	750	110	27	17	2000	38.9
2014-05-13	9722338800	6491251800	2050.73	2174.85	4130.16	1897.45	982	260.4	4094	15986000	5.28	109.24	103.463	875	895	948	874	836	962	861	830	529	965.8	108.729	1.38085	0.16239	4.375	900	85	26	19	5000	38.9
2014-05-14	7201112500	4851420600	2047.91	2172.37	4100.63	1888.53	1002	260.8	4116	35577000	5.1	110.19	102.62	875	894	948	873	835	967	861	824	530.6	965.8	108.741	1.38085	0.16239	4.377	848	146	26	19	42010	39.8
2014-05-15	7584515400	4673403200	2024.97	2144.08	4069.29	1870.85	1021	261.9	4136	49486000	4.77	110.44	102.57	875	893	947	872	834	970	861	818	528.6	965.8	108.829	1.38085	0.16239	4.443	870	92	27	17	0	39.8
2014-05-16	6635366000	4225319700	2026.5	2145.95	4090.59	1877.86	1027	260.5	4086	22905000	4.79	109.75	102.79	875	893	945	871	834	971	860	816	523.8	965.8	108.624	1.38085	0.16239	4.414	865	98	27	18	3000	39.2
2014-05-19	6532943800	4289360700	2005.18	2115.14	4125.82	1885.08	1022	261.3	4116	42159000	4.69	109.37	103.69	881	893	951	864	828	973	858	821	524.8	968	108.514	1.38085	0.16239	4.473	671	60	22	19	5000	39.4
2014-05-20	6134538200	3729968300	2008.12	2115.77	4096.89	1872.83	1010	260	4092	34675000	4.84	109.69	103.32	878	893	947	867	831	971	858	822	519.2	968	108.594	1.38085	0.16239	4.515	617	89	26	18	3000	39.5
2014-05-21	6181154700	3894604200	2024.95	2135.91	4131.54	1888.03	988	260.45	4113	27899000	5.12	110.55	103.7	879	892	948	865	830	971	857	818	517.8	968	108.564	1.38085	0.16239	4.489	794	150	30	20	0	39.5
2014-05-22	7472847400	4625273600	2021.29	2130.87	4154.34	1892.49	966	261	4131	41725000	5.16	110.36	104.2	880	893	948	864	829	972	857	819	519.2	968	108.669	1.38085	0.16239	4.435	539	96	28	19	22661	35
2014-05-23	6348806500	3762310500	2034.57	2148.41	4185.81	1900.53	964	261	4128	25289000	5.12	110.54	104.1	881	893	951	864	828	973	858	821	517.2	968	108.786	1.38085	0.16239	4.39	726	68	27	20	11000	39.5
2014-05-26	7028122000	3955065600	2041.48	2155.98	16329.8	4302.14	997.739	260.65	4121	4645000	5.09	110.32	103.79	887	894	960	861	824	974	859	814	517.2	968	108.701	1.38085	0.16239	4.31598	806	150	32	23	42000	38.1
2014-05-27	6757788900	3589717100	2034.57	2147.28	4237.07	1911.91	973	259.1	4086	10679000	5.17	110.02	104.09	886	894	955	862	828	974	858	821	516.8	968	108.525	1.38085	0.16239	4.496	979	189	34	24	0	38.1
2014-05-28	8133864200	5005626000	2050.23	2169.35	4225.07	1909.78	954	255.15	4066	18055000	5.2	109.81	104.03	886	894	955	862	826	973	859	819	516.4	968	108.522	1.38085	0.16239	4.61	785	137	34	23	5000	38.9
2014-05-29	8124292100	4489155600	2040.6	2155.16	4247.95	1920.03	940	252.35	4021	14261000	5.2	109.97	103.83	887	894	959	862	825	974	859	815	514.4	968	108.774	1.38085	0.16239	4.589	805	143	32	23	8000	38.5
2014-05-30	7514889800	4392386300	2039.21	2156.46	4242.62	1923.57	934	253.3	4055	13524000	5.05	109.41	103.68	887	894	960	861	824	974	859	814	511	968	108.665	1.38085	0.16239	4.555	738	123	34	22	7067	38.5
2014-06-03	7158412400	4198295400	2038.31	2149.92	4234.08	1924.24	948	251.3	4038	25941000	5.43	108.83	103.43	889	894	961	860	822	973	859	816	510.6	968	108.749	1.36026	0.162088	4.32375	980	60	25	20	1000	38.5
2014-06-04	7241277100	4181724900	2024.83	2128.27	4251.65	1927.88	959	251.4	4036	25174000	5.39	108.4	105.94	888	894	963	858	821	972	860	812	511.4	968	108.89	1.36026	0.162088	4.61	1032	80	26	20	3000	28
2014-06-05	6794953600	3647742400	2040.88	2150.6	4296.23	1940.46	977	251.15	4041	25576000	5.54	108.79	105.71	889	894	966	857	819	972	863	812	512.8	968	108.748	1.36026	0.162088	4.6	991	54	26	21	4300	39.5
2014-06-06	6602174400	3573805800	2029.96	2134.72	4321.4	1949.44	989	253.55	4070	18274000	5.44	108.61	106.62	888	894	972	857	818	972	863	813	513.8	968	108.634	1.36026	0.162088	4.715	814	69	29	21	7302	39.6
2014-06-09	6478831700	3931106000	2030.5	2134.28	4336.24	1951.27	999	252.9	4057	5741000	5.53	109.99	105.61	888	892	978	850	814	971	867	808	508	968	108.761	1.36026	0.162088	4.632	763	57	27	21	583	40
2014-06-10	7962371700	5050790200	2052.53	2161.27	4338	1950.79	1004	252.6	4053	10783000	5.49	109.52	106.19	889	894	978	855	814	973	864	810	508.8	968	109.129	1.36026	0.162088	4.54	1094	42	27	21	4917	40
2014-06-11	7444435400	4256371800	2054.95	2160.77	4331.93	1943.89	973	254.2	4074	31173000	5.36	109.95	106.13	889	893	979	854	813	972	864	812	503.6	968	109.126	1.36026	0.162088	4.527	862	49	28	20	1579	40
2014-06-12	8171118600	4302584300	2051.71	2153.41	4297.63	1930.11	939	253.7	4058	19231000	5.55	113.02	107.1	888	892	977	853	813	972	865	808	504.2	968	109.267	1.36026	0.162088	4.75	697	80	29	21	199000	40
2014-06-13	9717480600	5925287600	2070.72	2176.24	4310.65	1936.16	906	255.75	4121	20239000	5.66	113.41	109.59	888	892	979	850	814	971	867	808	502.2	968	109.214	1.36026	0.162088	4.33658	892	158	32	22	3434	40.1
2014-06-16	9593977000	6329687500	2085.98	2191.86	4321.11	1937.78	880	257.9	4156	15344000	5.63	112.94	108.57	888	894	990	846	819	970	869	817	503.2	968	109.145	1.36026	0.162088	4.745	901	49	26	23	13495	40.5
2014-06-17	8780048100	4993366500	2066.7	2169.67	4337.23	1941.99	858	254.65	4118	14879000	5.7	113.45	107.69	887	894	984	847	818	971	868	810	504.4	963.3	109.083	1.36026	0.162088	4.675	825	54	25	22	13400	41
2014-06-18	8724535000	4946389700	2055.52	2160.24	4362.84	1956.98	867	255	4125	14260000	5.65	114.26	108.86	887	894	985	849	819	970	868	813	503.6	963.3	109.087	1.36026	0.162088	4.745	860	60	26	22	60869	41
2014-06-19	9291427400	5316264500	2023.73	2126.91	4359.33	1959.48	902	257.85	4164	15090000	5.54	115.06	109.13	888	893	989	848	819	970	869	809	497.2	963.3	108.693	1.36026	0.162088	4.63	671	69	28	23	114407	42.8
2014-06-20	6716724600	4239371900	2026.67	2136.73	4368.04	1962.87	904	264.55	4335	15572000	5.65	114.81	109.39	888	894	990	847	819	970	869	817	497	960.2	108.901	1.36026	0.162088	4.554	708	57	25	23	19055	43
2014-06-23	7048516200	4117925800	2024.37	2134.11	4368.68	1962.61	886	265.8	4357	15009000	5.79	114.12	109.57	891	896	989	848	822	971	871	818	495.8	958.4	108.877	1.36026	0.162088	4.465	860	52	24	21	204049	41
2014-06-24	7121463400	4016435600	2033.93	2144.82	4350.36	1949.98	867	265.3	4360	35386000	5.74	114.46	107.73	888	895	989	847	821	972	871	817	495.2	957.7	108.694	1.36026	0.162088	4.485	737	95	29	23	8397	39.6
2014-06-25	6753961000	3766610000	2025.5	2133.37	4379.76	1959.53	846	264.5	4339	15368000	5.71	114	107.64	890	895	990	847	820	971	870	815	495	957.7	108.688	1.36026	0.162088	4.554	633	58	25	21	135012	39.1
2014-06-26	8095577800	4435116600	2038.68	2149.08	4379.05	1957.22	824	264.3	4335	22534000	5.7	113.21	107.39	890	895	988	847	821	971	870	817	499	957.7	108.743	1.36026	0.162088	4.415	797	57	23	21	11706	38.9
2014-06-27	9759201700	5272289600	2036.51	2150.26	4397.93	1960.96	831	265.15	4346	12452000	5.76	113.3	106.9	891	896	989	848	822	971	871	818	501.2	957.7	108.749	1.36026	0.162088	4.436	745	52	25	21	3823	39
2014-06-30	9666659800	5430418800	2048.33	2165.12	4408.18	1960.23	850	263.9	4319	22271000	5.81	112.36	105.98	892	897	990	847	822	968	872	823	498	957.7	108.979	1.36026	0.162088	4.443	706	83	26	22	7220	48
2014-07-01	9845740900	5332310000	2050.38	2164.56	4463.32	1973.31	894	265.6	4332	28442000	6.01	112.29	106.01	890	897	990	847	822	968	872	823	496.6	957.7	108.945	1.36435	0.162528	4.445	729	55	24	22	0	48
2014-07-02	10955391100	5968550100	2059.42	2170.87	4457.73	1974.62	890	265.95	4342	24537000	6.07	111.24	105.48	890	896	988	846	821	967	873	822	496.8	957.7	108.813	1.36435	0.162528	4.415	615	75	26	22	0	48
2014-07-03	12292658200	6369069000	2063.23	2180.19	4485.93	1985.44	890	265.2	4328	20181000	5.99	111	103.79	889	897	988	847	820	966	873	829	494.2	957.7	108.897	1.36435	0.162528	4.34	724	104	29	23	0	48
2014-07-04	10500879200	5285110600	2059.38	2178.7	16314.5	4291.55	893	265.35	4353	41539000	5.65	110.64	104.41	890	897	987	848	820	966	874	828	493	954.7	109.212	1.36435	0.162528	4.24537	860	64	27	23	0	48
2014-07-07	9716875400	5024233400	2059.93	2176.29	4451.53	1977.65	888	262.9	4286	24069000	5.54	110.24	103.62	889	897	987	848	819	966	874	824	493.6	950.6	109.241	1.36435	0.162528	4.233	802	55	30	24	0	48
2014-07-08	9505339300	5074359900	2064.02	2180.47	4391.47	1963.71	881	264.15	4310	12019000	5.73	108.94	102.91	891	897	985	848	820	965	875	824	493	950.6	109.175	1.36435	0.162528	4.202	839	44	30	24	0	48
2014-07-09	11330584100	6202204600	2038.61	2148.71	4419.04	1972.83	863	265.25	4323	10577000	5.79	108.28	101.77	892	896	982	848	819	964	875	827	493.4	948.6	109.159	1.36435	0.162528	4.17	734	44	31	25	0	48
2014-07-10	9794381900	5573249700	2038.34	2142.85	4396.2	1964.68	836	266.05	4334	17983000	5.66	108.67	101.25	892	896	981	848	819	963	875	825	493	947.5	109.035	1.36435	0.162528	4.17	744	129	34	26	0	48
2014-07-11	10508808300	6137427400	2046.96	2148.01	4415.49	1967.57	814	268.4	4421	13266000	5.72	106.66	101.78	892	896	980	848	819	963	876	828	492.6	946.4	108.968	1.36435	0.162528	4.141	727	160	35	26	0	48
2014-07-14	11511974000	6615886300	2066.65	2171.76	4440.42	1977.1	798	264.3	4353	15698000	5.86	106.98	100.44	891	896	979	849	818	962	875	830	491.6	946.4	109.005	1.36435	0.162528	4.145	877	116	30	24	0	48
2014-07-15	12448876800	7181569400	2070.36	2174.98	4416.39	1973.28	782	262.45	4327	20033000	5.92	106.02	100.41	892	896	979	849	817	963	876	825	484.8	940.8	109.055	1.36435	0.162528	4.145	622	62	25	23	0	48
2014-07-16	13712802000	8156023000	2067.28	2170.87	4425.97	1981.57	755	260	4298	28267000	6.02	105.85	100.54	892	896	976	850	813	964	876	827	478.6	937.9	109.322	1.36435	0.162528	4.13	676	85	31	26	0	48
2014-07-17	10449181200	5945356800	2055.59	2157.07	4363.45	1958.12	738	261.5	4312	41886000	6.13	107.89	100.69	893	896	975	850	812	964	875	827	478.6	934.7	109.351	1.36435	0.162528	4.05	494	60	34	26	0	48
2014-07-18	10664109400	6547329500	2059.07	2164.14	4432.15	1978.22	732	263.25	4337	25991000	5.98	107.24	101.5	893	895	973	850	810	965	875	829	476.6	934.7	109.307	1.36435	0.162528	3.96	603	46	34	27	0	48
2014-07-21	9385787000	5417226000	2054.48	2166.3	4424.7	1973.63	724	263.3	4335	35608000	6.04	107.68	100.13	893	894	973	849	804	964	874	826	477.8	934.7	109.286	1.36435	0.162528	3.88	613	63	35	27	0	48
2014-07-22	12319186800	7854258300	2075.48	2192.7	4456.02	1983.53	723	262.1	4328	43884000	6.15	107.33	100.95	895	895	974	848	800	963	873	833	480	934.7	109.465	1.36435	0.162528	3.85285	674	64	35	27	0	48
2014-07-23	13729221100	8421387200	2078.49	2197.83	4473.7	1987.01	727	261.9	4341	17939000	6.15	108.03	100.19	896	894	973	846	797	963	874	832	479.6	934.7	109.497	1.36435	0.162528	3.765	658	47	34	28	0	48
2014-07-24	16567699600	11943553400	2105.06	2237.01	4472.11	1987.98	732	260	4321	35455000	6.03	107.07	100.97	897	895	973	846	797	963	875	832	480.8	934.7	109.668	1.36435	0.162528	3.838	785	51	33	28	0	48
2014-07-25	14249582600	9897283800	2126.61	2260.45	4449.56	1978.34	739	258.5	4270	23059000	6.11	108.39	100.4	897	895	972	845	796	964	875	833	480.4	934.7	109.861	1.36435	0.162528	3.783	784	58	30	27	0	48
2014-07-28	23618575200	17986933300	2177.95	2323.9	4444.91	1978.91	743	260.9	4296	20382000	6.17	107.57	100.614	899	896	972	843	797	964	875	841	479.4	934.7	110.037	1.36435	0.162528	3.84	598	117	31	27	0	48
2014-07-29	20026425700	13426964100	2183.19	2331.37	4442.7	1969.95	747	260.95	4292	27722000	6.02	107.72	100.82	900	896	972	843	797	966	877	842	478.6	934.7	110.145	1.36435	0.162528	3.73	734	86	34	27	0	48
2014-07-30	18492218700	12302283200	2181.24	2322.01	4462.9	1970.07	754	259.75	4289	20851000	6.11	106.51	100.82	900	896	972	843	797	966	877	837	480.6	934.7	110.475	1.36435	0.162528	3.78	719	43	35	27	0	48
2014-07-31	16469165400	11098776900	2201.56	2350.25	4369.77	1930.67	755	259	4307	24364000	6.19	106.02	99	902	897	972	845	796	966	877	837	482.8	934.7	110.652	1.36435	0.162528	3.835	676	33	34	26	0	48
2014-08-01	19147504200	12631739000	2185.3	2329.4	4352.64	1925.15	751	256.6	4275	21405000	6.26	104.84	99.13	904	897	972	844	795	966	877	834	484	934.7	110.69	1.33965	0.16214	3.79	662	32	28	26	0	48
2014-08-04	17409740300	11671375400	2223.33	2375.62	4383.89	1938.99	753	258.9	4289	12627000	6.22	105.41	98	903	897	971	844	794	966	878	835	516.8	934.7	110.539	1.33965	0.16214	3.84	555	162	36	28	0	48
2014-08-05	17538698700	11186178900	2219.95	2369.35	4352.84	1920.21	755	258.1	4274	12106000	6.18	104.61	98.42	904	897	970	844	794	967	878	837	516.4	934.7	110.712	1.33965	0.16214	3.89	492	104	35	28	0	48
2014-08-06	17771170700	11634182900	2217.47	2363.22	4355.05	1920.24	759	257.9	4212	15471000	6.19	104.59	97.72	905	896	969	843	793	967	878	834	513.4	934.7	110.964	1.33965	0.16214	3.947	737	85	35	27	0	48
2014-08-07	17523327400	11672921000	2187.67	2327.46	4334.97	1909.57	765	260.5	4237	30512000	5.93	105.44	97.64	907	896	968	844	792	968	878	836	512.4	933.467	111.022	1.33965	0.16214	3.876	668	41	34	26	0	48
2014-08-08	13518144300	8673969400	2194.43	2331.13	4370.9	1931.59	777	262.85	4253	36754000	5.96	105.02	99.21	907	896	970	843	792	969	875	835	514.6	931.8	111.033	1.33965	0.16214	3.975	724	40	30	26	0	48
2014-08-11	15058342100	9160117100	2224.65	2365.35	4401.33	1936.92	792	260.55	4229	18125000	6.11	104.68	98.39	906	896	970	842	793	970	874	833	512.4	931.8	111.059	1.33965	0.16214	3.988	616	74	30	25	0	48
2014-08-12	15479904600	9182260800	2221.59	2357.05	4389.25	1933.75	836	261	4238	21445000	6.09	103.02	97.6	908	896	971	841	794	970	872	833	512.8	931.8	111.071	1.33965	0.16214	3.979	612	57	28	24	0	48
2014-08-13	17806280600	11044778900	2222.88	2358.9	4434.13	1946.72	871	261.05	4237	12085000	6.21	104.28	96.23	908	896	970	840	794	970	870	834	514.6	931.8	111.163	1.33965	0.16214	3.816	717	71	30	24	0	48
2014-08-14	17014912300	9796949300	2206.47	2335.95	4453	1955.18	942	261.65	4215	9105000	6.21	102.01	97.58	907	895	968	839	795	969	868	830	511	931.8	111.181	1.33965	0.16214	3.885	561	48	28	25	0	48
2014-08-15	14997869100	9359254600	2226.73	2360.64	4464.93	1955.06	1015	261.4	4216	17300000	6.36	103.53	95.02	907	895	967	837	796	970	866	828	524.6	931.8	111.169	1.33965	0.16214	3.775	723	55	28	24	0	48
2014-08-18	16392862600	10450955400	2239.47	2374.56	4508.31	1971.74	1042	258.9	4133	19394000	6.32	101.6	95.26	906	894	967	837	796	969	865	828	524	933.515	111.243	1.33965	0.16214	3.81	618	67	26	22	0	48
2014-08-19	17774459200	11585002000	2245.33	2374.77	4527.52	1981.6	1040	258.15	4122	24124000	6.43	101.56	94.58	907	894	967	836	792	968	863	828	522.6	931.8	111.405	1.33965	0.16214	3.873	683	65	24	21	0	48
2014-08-20	16765838300	10128808800	2240.21	2366.14	4526.48	1986.51	1061	257.75	4108	23127000	6.41	102.28	95.09	905	893	965	835	791	968	862	829	517.6	931.8	111.675	1.33965	0.16214	3.83	668	64	24	21	0	48
2014-08-21	16573349800	10069021100	2230.46	2354.24	4532.11	1992.37	1096	254.55	4098	15333000	6.34	102.63	94.5	905	893	964	833	790	968	861	834	517.8	931.8	111.71	1.33965	0.16214	3.885	684	114	30	24	0	48
2014-08-22	16011167200	8982393800	2240.81	2365.36	4538.55	1988.4	1088	255.1	4122	6655000	6.35	102.29	95.41	905	893	963	832	787	968	861	834	518.6	931.8	111.546	1.33965	0.16214	3.88	778	75	31	25	0	48
2014-08-25	16211957800	9737371700	2229.27	2342.86	4557.35	1997.92	1063.85	254.55	4114	4774000	6.32	102.65	95.26	903	892	963	831	786	967	861	832	520.4	931.8	111.83	1.33965	0.16214	3.934	607	98	30	25	0	48
2014-08-26	16350742400	9384422200	2207.11	2324.09	4570.64	2000.02	1070	257	4146	8488000	6.29	102.5	95.6	903	892	961	829	786	968	860	833	519.6	931.8	111.816	1.33965	0.16214	3.922	794	85	30	25	0	48
2014-08-27	12088588500	6767622100	2209.47	2327.59	4569.62	2000.12	1063	255.95	4132	14061000	6.35	102.72	95.9	902	891	960	828	786	967	859	834	519	931.8	111.98	1.33965	0.16214	3.965	741	60	25	23	0	48
2014-08-28	12422901400	7049065500	2195.82	2311.28	4557.7	1996.74	1119	256.3	4169	13128000	6.43	102.46	95.5	902	891	959	827	786	967	858	834	511.6	931.8	111.853	1.33965	0.16214	4.051	723	55	29	24	0	48
2014-08-29	10520249600	6321142300	2217.2	2338.29	4580.27	2003.37	1147	256.75	4162	9065000	6.38	103.19	95.8	901	890	959	826	786	967	858	831	510.4	931.8	112.029	1.33965	0.16214	4.084	653	67	27	23	0	48
2014-09-01	12916658300	7732087000	2235.51	2355.32	16416.9	4287	1151	256.15	4152	13710000	6.39	102.79	95.7	903	890	957	826	787	967	857	832	509.4	932.2	112.247	1.31815	0.162214	3.83052	638	50	30	24	0	48
2014-09-02	19212486900	11443673300	2266.05	2386.46	4598.19	2002.28	1149	253.75	4123	19774000	6.38	100.34	95.1	902	890	955	824	785	966	855	834	512.8	932.2	112.331	1.31815	0.162214	3.89	576	103	31	24	0	48
2014-09-03	21247899800	12973420400	2288.63	2408.84	4572.56	2000.72	1142	252.3	4111	14185000	6.32	102.77	93.5	902	890	955	823	786	965	854	835	511.4	932.2	112.461	1.31815	0.162214	3.852	691	67	25	21	0	48
2014-09-04	19948997800	11127229800	2306.86	2426.22	4562.29	1997.65	1147	252.45	4108	43993000	6.11	101.83	94.8	901	889	955	821	787	965	854	836	514.8	932.2	112.44	1.31815	0.162214	3.86	776	142	28	23	5000	29
2014-09-05	21318191700	13355176400	2326.43	2449.26	4582.9	2007.71	1155	251.4	4105	20023000	6.26	100.82	94.9	900	888	950	819	787	964	853	837	511.6	932.2	112.904	1.31815	0.162214	3.81	661	121	30	24	0	29
2014-09-09	19699031800	11819434400	2326.53	2445.22	4552.29	1988.44	1197	249.65	4092	26441000	6.12	99.16	93.2	898	888	949	816	788	963	852	836	510.6	932.2	113.511	1.31815	0.162214	3.98	685	65	29	24	0	29
2014-09-10	18982899100	10917551700	2318.3	2432.43	4586.52	1995.69	1197	249.55	4114	17022000	6.08	98.04	92.5	898	886	948	815	789	962	851	826	510	932.2	113.672	1.31815	0.162214	3.954	675	62	29	23	0	29
2014-09-11	22222179800	13298258300	2311.68	2423.45	4591.81	1997.45	1186	248.15	4098	18131000	6.1	98.08	91.1	897	885	944	812	790	961	846	824	509	932.2	113.709	1.31815	0.162214	3.844	676	75	28	23	0	29
2014-09-12	19347154000	10916017000	2331.95	2438.36	4567.6	1985.54	1181	246.25	4057	16605000	6.04	97.11	92.1	896	884	941	810	790	961	845	820	510	932.2	113.784	1.31815	0.162214	3.841	736	54	27	23	0	29
2014-09-15	21511241400	12224715900	2339.14	2437.19	4518.9	1984.13	1173	245.7	4058	16877000	5.91	96.65	90.2	891	882	940	809	790	960	843	818	512.8	932.2	113.826	1.31815	0.162214	3.933	753	54	28	23	0	29
2014-09-16	30269411100	18674279100	2296.55	2388.76	4552.76	1998.98	1150	246.45	4066	33190000	5.79	99.05	90.5	892	882	939	811	790	961	842	818	511.4	932.2	113.751	1.31815	0.162214	3.992	692	70	27	23	0	29
2014-09-17	21084245300	12526902800	2307.89	2401.33	4562.19	2001.57	1124	246.85	4081	28112000	5.88	98.97	91.5	890	882	938	810	792	962	839	820	513.4	932.2	113.657	1.31815	0.162214	4.011	853	55	28	23	0	29
2014-09-18	18908904500	11592637600	2315.93	2408.66	4593.43	2011.36	1089	244.3	4045	24341000	5.97	97.7	91.4	889	881	935	809	793	961	838	816	512.6	932.2	114.151	1.31815	0.162214	3.901	824	46	23	20	0	29
2014-09-19	17464848700	10181357700	2329.45	2425.21	4579.79	2010.4	1075	243.7	4053	21540000	6.01	98.39	90	890	880	933	807	793	961	837	816	511.8	931	114.231	1.31815	0.162214	3.844	733	80	21	19	0	29
2014-09-22	17584235400	10224087000	2289.87	2378.92	4527.69	1994.29	1077	241.3	3810	13265000	5.98	96.97	90.3	889	879	930	806	793	960	835	805	517.8	931	114.334	1.31815	0.162214	3.86	868	55	25	22	2000	31.4
2014-09-23	15685516900	8403334100	2309.72	2399.46	4508.69	1982.77	1073	241.8	3777	36841000	5.65	96.85	90.1	888	877	926	800	794	958	832	802	513.4	931	114.287	1.31815	0.162214	3.832	897	34	26	22	1500	32
2014-09-24	22252572500	14271353000	2343.57	2441.86	4555.22	1998.3	1056	243.6	3808	16896000	5.8	96.95	89.5	888	876	924	797	794	958	830	803	515.2	925.022	114.392	1.31815	0.162214	3.896	829	48	25	21	1000	33
2014-09-25	22568832300	13866189100	2345.1	2436.97	4466.75	1965.99	1038	240.65	3751	16286000	5.8	97	89.5	887	875	922	795	794	957	829	805	515.8	931	114.823	1.31815	0.162214	3.865	792	95	27	21	2000	34
2014-09-26	17474828500	10029949400	2347.72	2437.2	4512.19	1982.85	1049	244.2	3822	15059000	5.91	97	89.2	886	874	920	794	794	957	828	804	520.2	931	115.021	1.31815	0.162214	3.935	902	92	28	23	3500	34.4
2014-09-29	20011102100	12340172700	2357.71	2447.8	4505.85	1977.8	1062	242.9	3816	35704000	5.75	97.2	89	885	873	918	792	793	955	827	801	524.6	931	115.05	1.31815	0.162214	4.155	918	72	31	21	4400	34.7
2014-09-30	19391869000	11580422900	2363.87	2450.99	4493.39	1972.29	1063	242.85	3829	34847000	5.82	94.67	89.7066	882	873	916	792	793	954	827	806	526.4	931	115.159	1.31815	0.162214	4.129	622	53	23	19	3000	34.9
2014-10-08	20439732600	12195360400	2382.79	2478.38	4468.59	1968.89	991	242.35	3799	39866000	6.03	91.38	83.9	883	872	910	791	791	954	827	805	519.2	931	115.129	1.26857	0.162536	3.86	886	65	25	18	2000	35
2014-10-09	23592001000	13792392000	2389.37	2481.95	4378.34	1928.21	974	243.95	3836	20724000	6.1	90.05	84.9	880	870	906	791	790	952	828	803	529.2	931	114.814	1.26857	0.162536	3.857	865	73	25	20	500	35.1
2014-10-10	22467112600	14763430700	2374.54	2466.79	4276.24	1906.13	963	243	3822	20530000	6.02	90.21	82.1	880	869	901	790	789	952	824	803	525.6	931	115.364	1.26857	0.162536	3.86	888	85	26	21	0	35.1
2014-10-13	20089931400	13159336200	2366.01	2454.95	4213.66	1874.74	954	245.15	3858	15028000	6.04	88.89	81.3	879	867	891	791	788	949	822	803	525.6	928.4	115.275	1.26857	0.162536	3.917	916	70	21	14	1500	35.5
2014-10-14	19683141800	12739370500	2359.47	2446.56	4227.17	1877.7	948	244.9	3845	17784000	6.07	85.04	81.7	877	865	886	794	787	948	821	803	524.2	928.4	115.301	1.26857	0.162536	3.945	927	70	21	13	4000	35.5
2014-10-15	20280491500	13580188200	2373.67	2463.87	4215.32	1862.49	935	243.2	3795	21975000	6.14	83.78	77.1	876	864	885	794	787	949	817	800	519.2	928.4	115.484	1.26857	0.162536	3.78	781	128	22	15	2000	35.3
2014-10-16	24820116800	15816660300	2356.5	2444.39	4217.39	1862.76	930	245.6	3832	24962000	6.2	84.47	76.1	873	862	883	794	786	948	814	792	516.8	928.4	114.931	1.26857	0.162536	3.81	859	135	24	17	2000	35.5
2014-10-17	21230096200	13275998800	2341.18	2441.73	4258.44	1886.76	944	245.8	3824	21453000	6.12	86.16	78.6	870	860	882	793	785	947	811	789	518.2	928.4	115.03	1.26857	0.162536	3.76	831	58	24	17	4000	35.7
2014-10-20	16002230500	9143540100	2356.73	2454.71	4316.07	1904.01	973	245.8	3832	23976000	6.13	85.4	78.8	868	860	883	793	782	946	810	791	513.8	928.4	115.152	1.26857	0.162536	3.665	677	114	28	20	2000	35.8
2014-10-21	16882828800	9624191200	2339.66	2433.39	4419.48	1941.28	1090	247	3840	24116000	6.17	86.22	78.6	864	857	882	794	780	945	808	789	515.4	928.4	114.987	1.26857	0.162536	3.66	929	82	26	18	2000	35.8
2014-10-22	15269842500	8865619300	2326.55	2418.64	4382.85	1927.11	1136	246.95	3843	19268000	6.21	84.71	78.4999	864	856	882	794	780	945	807	789	513.8	928.4	115.393	1.26857	0.162536	3.662	958	62	23	15	2000	35.8
2014-10-23	16263630800	10349183900	2302.42	2395.94	4452.79	1950.82	1155	245.95	3799	32437000	6.32	86.83	77.6	863	856	885	793	780	945	807	790	516	928.4	115.646	1.26857	0.162536	3.645	801	67	23	16	0	35.8
2014-10-24	13222528100	7497486900	2302.28	2390.71	4483.72	1964.58	1192	243.8	3809	20551000	6.39	86.13	78.4	864	856	886	792	780	945	806	790	522	928.4	115.846	1.26857	0.162536	3.631	839	74	25	17	1000	35.8
2014-10-27	13026156800	7386244700	2290.44	2368.83	4485.93	1961.63	1285	243.2	3789	10297000	6.27	85.83	78.5	863	856	887	792	778	943	807	790	521.8	928.4	115.709	1.26857	0.162536	3.57	705	65	21	16	2000	35.8
2014-10-28	17859035700	10152305500	2337.87	2416.65	4564.29	1985.05	1395	242.55	3791	25762000	6.15	86.03	78.3	863	855	885	791	776	943	809	788	518	928.4	115.752	1.26857	0.162536	3.595	921	53	21	17	2000	35.8
2014-10-29	26558868700	15858406200	2373.03	2451.38	4549.23	1982.3	1428	242.95	3807	31124000	6.41	87.12	78.9	861	855	885	790	775	942	809	791	518.8	928.4	115.727	1.26857	0.162536	3.715	516	72	22	19	1000	35.8
2014-10-30	29464594300	18962635300	2391.08	2468.93	4566.14	1994.65	1424	238.1	3720	21134000	6.41	86.24	79.1	861	854	885	789	774	943	810	791	517.8	928.4	116.363	1.26857	0.162536	3.86	920	79	21	19	3000	35.8
2014-10-31	32576352200	23917241200	2420.18	2508.32	4630.74	2018.05	1428	233.45	3584	23098000	6.34	85.86	78.1	860	854	885	789	772	944	810	790	517.4	928.4	116.636	1.26857	0.162536	3.867	692	95	22	19	100	35.6
2014-11-04	30901303900	21824700500	2430.68	2513.17	4623.64	2012.1	1484	230.85	3465	30340000	6.47	82.82	75.5	856	852	880	788	766	943	813	787	508.2	928.4	117.461	1.25896	0.162705	4.065	890	63	19	13	3000	35.8
2014-11-05	26360665400	19049186200	2419.25	2503.45	4620.72	2023.57	1464	225.5	3269	24091000	6.63	82.95	74	855	850	879	786	764	942	812	780	493.2	928.4	117.801	1.25896	0.162705	4.212	881	69	21	16	3000	35.8
2014-11-06	22200508800	14965111700	2425.86	2506.07	4638.47	2031.21	1436	225.9	3241	17800000	6.62	82.86	74.5	853	848	879	785	763	941	812	777	494.4	928.4	117.98	1.25896	0.162705	4.409	813	178	21	14	0	35.8
2014-11-07	29117224500	20876091100	2418.17	2502.15	4632.53	2031.92	1437	226.5	3240	29599000	6.75	83.39	74.5	849	847	877	784	760	940	811	778	493.8	929.1	118.538	1.25896	0.162705	4.379	982	59	18	13	3000	35.8
2014-11-10	30062820300	22659973500	2473.67	2565.73	4651.62	2038.26	1418	232.05	3324	13201000	6.71	82.34	76.3	847	846	877	783	760	941	810	783	496.6	929.1	117.875	1.25896	0.162705	4.27	789	84	18	13	3000	35.8
2014-11-11	41190406500	32371165600	2469.67	2558.61	4660.56	2039.68	1370	228.1	3305	21229000	6.79	81.67	74.2	846	846	878	783	757	941	809	783	496.4	929.1	118.272	1.25896	0.162705	4.175	744	90	18	12	1000	35.5
2014-11-12	25293385200	18468626100	2494.48	2594.32	4675.14	2038.25	1327	231.75	3344	36870000	6.84	80.38	74	845	846	878	783	760	942	809	784	498.8	929.1	117.916	1.25896	0.162705	4.149	1002	166	17	9	11000	35.8
2014-11-13	29503705800	21981561500	2485.61	2579.75	4680.14	2039.33	1264	230.25	3325	30752000	6.78	77.92	72.6	843	846	879	782	760	942	807	784	497.8	929.1	118.016	1.25896	0.162705	3.979	965	67	14	8	2500	35.8
2014-11-14	22060761900	16504996500	2478.82	2581.09	4688.54	2039.82	1256	228.65	3243	34215000	6.61	79.41	69.5	841	844	880	781	759	942	808	780	495	929.1	118.333	1.25896	0.162705	4.01	883	102	16	10	3500	35.1
2014-11-17	21568780000	15847809500	2474.01	2567.1	4671	2041.32	1264	236	3440	27332000	6.89	79.31	70.2	838	843	880	780	751	941	807	785	496.2	929.1	118.186	1.25896	0.162705	4.296	1010	153	15	10	0	35.14
2014-11-18	20106257000	14294135600	2456.37	2541.42	4702.44	2051.8	1296	236.05	3427	44445000	7.01	78.47	71.2	833	841	879	780	749	940	808	784	497.6	929.1	118.396	1.25896	0.162705	4.264	855	82	16	10	500	32.8
2014-11-19	18623577100	12214697400	2450.99	2537.22	4675.71	2048.72	1306	236.8	3429	24336000	7.03	78.1	70.5	832	840	880	778	748	938	807	784	499.4	927.1	118.436	1.25896	0.162705	4.45	1049	73	16	12	11000	35.8
2014-11-20	16549521300	10614986400	2452.66	2537.1	4701.87	2052.75	1332	234.3	3405	17513000	6.95	79.33	70.4	831	840	880	777	748	937	805	786	501.8	927.1	118.508	1.25896	0.162705	4.462	764	72	19	13	10	30
2014-11-21	21223977400	15102813900	2486.79	2583.45	4712.97	2063.5	1324	236.6	3429	25393000	6.99	80.36	71.9	829	839	883	776	749	936	804	787	505.4	927.1	118.29	1.25896	0.162705	4.236	797	55	21	15	3000	30.8
2014-11-24	36348583500	27983972000	2532.88	2649.26	4754.89	2069.41	1317	238.4	3452	32934000	7.04	79.68	72.8	828	838	883	776	748	936	801	791	505.6	927.1	118.155	1.25896	0.162705	4.075	729	52	21	12	490	32
2014-11-25	31431557200	22261169900	2567.6	2685.56	4758.25	2067.03	1313	238.6	3472	57474000	7.12	78.33	71.8	825	837	884	775	747	935	801	791	497.6	927.1	118.191	1.25896	0.162705	4.295	708	51	14	11	5000	33.2
2014-11-26	33712724900	24396248500	2604.34	2723.02	4787.32	2072.83	1239	238.3	3462	26024000	7.19	77.75	70.6	823	836	884	774	747	935	798	790	496.8	928.312	118.215	1.25896	0.162705	4.344	856	75	17	11	11650	34.2
2014-11-27	36407571900	26546473000	2630.49	2754.49	16431.7	4225.56	1187	237.85	3436	34963000	7.09	72.58	68.5	820	835	883	771	746	935	797	788	503.2	927.1	118.19	1.25896	0.162705	3.83928	1007	64	19	15	10380	35.6
2014-11-28	46588003500	37532366200	2682.84	2808.82	4791.63	2067.56	1153	236.05	3375	17875000	7.04	70.15	64.7	818	833	881	772	745	934	797	786	502.4	938.873	118.697	1.25896	0.162705	4.075	756	82	18	13	10630	35.4
2014-12-01	44679174100	36548741700	2680.16	2819.81	4727.35	2053.44	1137	229.35	3229	40846000	7.07	72.54	60.8	814	831	879	772	738	932	794	774	505.4	927.1	118.989	1.24555	0.163012	4.005	902	90	9	2	10200	36.2
2014-12-02	43773338100	36146532200	2763.55	2923.94	4755.81	2066.55	1119	240.35	3455	51536000	6.85	70.54	64.9	808	827	876	771	735	930	789	785	501	927.1	119.021	1.24555	0.163012	3.865	885	75	9	2	11120	35.8
2014-12-03	56212028100	46615668500	2779.53	2967.55	4774.47	2074.33	1079	239.5	3462	38738000	6.89	69.92	63.8	804	824	874	771	732	928	787	784	505.4	927.1	119.682	1.24555	0.163012	3.785	905	93	9	2	12171	35.9
2014-12-04	53268771800	42681292800	2899.46	3104.35	4769.44	2071.92	1019	240.65	3481	35775000	6.84	69.64	62.8	801	823	874	770	731	927	783	787	507	927.1	119.591	1.24555	0.163012	3.663	827	110	7	1	10400	35.7
2014-12-05	64050029600	52488126000	2937.65	3124.89	4780.76	2075.37	982	240.3	3501	35022000	6.66	69.07	61.9	798	821	872	770	729	927	781	790	505	927.1	119.701	1.24555	0.163012	3.779	621	100	7	1	10800	35.3
2014-12-08	58757089000	48446234400	3020.26	3252.88	4740.69	2060.31	952	238.15	3464	19685000	6.66	66.19	60.7	794	819	869	770	727	927	778	788	504.8	927.1	119.897	1.24555	0.163012	3.614	1000	125	10	7	13862	35.4
2014-12-09	77199837900	63287456700	2856.27	3106.91	4766.47	2059.82	933	242	3502	27455000	6.74	66.84	58.6	791	814	867	769	723	927	772	786	504.4	927.1	119.198	1.24555	0.163012	3.647	918	63	12	9	11100	35.2
2014-12-10	51288691300	42501870800	2940.01	3221.55	4684.02	2026.14	911	248.05	3638	93010000	6.56	64.24	58.9	786	811	863	768	719	927	764	789	505.4	927.1	119.232	1.24555	0.163012	3.716	920	95	13	6	13870	34.8
2014-12-11	48263273300	36709169100	2925.74	3183.01	4708.16	2035.33	887	245.4	3636	39763000	6.74	63.68	57.5	785	809	861	768	713	927	761	788	506.2	927.1	118.638	1.24555	0.163012	3.648	992	99	9	3	24503	34.6
2014-12-12	40948081100	30106532500	2938.17	3193.23	4653.6	2002.33	863	244.8	3655	38621000	6.66	61.85	56	770	802	856	767	709	927	751	788	503.8	927.1	119.098	1.24555	0.163012	3.771	922	98	7	2	12800	34.3
2014-12-15	40037169500	29019383400	2953.42	3217.23	4605.16	1989.63	845	244.95	3648	38706000	6.89	61.06	55.5	763	799	853	766	694	926	750	789	503.2	927.1	119.156	1.24555	0.163012	3.734	810	109	12	3	15755	34.3
2014-12-16	45384272300	35812384700	3021.52	3303.4	4547.83	1972.74	838	240.6	3492	18636000	6.91	59.86	52.5	753	793	851	765	683	925	740	783	501	927.1	119.268	1.24555	0.163012	3.62	715	107	5	-1	21350	34.3
2014-12-17	54250317900	44814077000	3061.02	3360.6	4644.31	2012.89	827	240.7	3442	13829000	6.99	61.18	52	749	789	846	762	678	923	740	777	503.2	927.1	119.592	1.24555	0.163012	3.702	945	81	6	1	12900	34.4
2014-12-18	43590495200	35597020700	3057.52	3345.93	4748.4	2061.23	814	241.7	3474	8949000	7.04	59.27	54	746	785	845	761	677	922	736	772	503.4	927.1	119.197	1.24555	0.163012	3.755	676	95	9	5	21366	33.9
2014-12-19	52107351100	41121159000	3108.6	3383.17	4765.38	2070.65	803	242.5	3475	9509000	7.08	61.38	51.8	738	781	844	760	674	921	734	770	494.2	937.365	119.6	1.24555	0.163012	3.446	848	106	11	4	11531	33.8
2014-12-22	67937191500	54980167100	3127.45	3394.48	4781.42	2078.54	794	242.15	3493	3715000	7.11	60.11	55.4	735	780	844	759	675	920	735	772	480	927.1	119.111	1.24555	0.163012	3.175	870	102	7	2	11400	33.3
2014-12-23	43776240000	36973609300	3032.61	3324.92	4765.42	2082.17	788	238.55	3414	7490000	7.25	61.69	52.6	732	780	842	758	674	918	739	770	482	927.1	119.073	1.24555	0.163012	3.135	833	88	12	5	13370	32.9
2014-12-24	37680524600	31744958700	2972.53	3230.39	4773.47	2081.88	782	238.5	3429	3439000	7.37	60.24	54	730	778	842	756	675	918	738	768	483.6	927.1	119.302	1.24555	0.163012	3	1033	179	12	5	20049	32.5
2014-12-25	37694777600	30979954700	3072.54	3335.42	16222	4229.02	801.121	238.05	3414	31407826	8.29725	60.1437	55.5394	729	779	841	754	677	917	738	765	492.6	986.075	119.29	1.24555	0.163012	2.99639	957	50	9	6	16637	32.2
2014-12-26	46070093200	38461412400	3157.6	3445.84	4806.86	2088.77	801.277	239.5	3450	2.5013e+07	7.37	59.45	53.0775	733	780	835	753	680	916	737	767	505.2	927.1	119.176	1.24555	0.163012	3.03	563	59	9	6	11339	32.1
2014-12-29	51011143900	42501503700	3168.02	3455.45	4806.91	2090.57	774.418	241.6	3475	4179000	7.25	57.88	52.8	734	780	835	751	677	917	739	766	485	924.7	119.19	1.24555	0.163012	3.185	742	192	13	6	4000	32.65
2014-12-30	39772532000	32823387300	3165.82	3457.55	4777.44	2080.35	779.321	240	3456	3538000	7.21	57.9	49.6	735	780	835	752	672	917	738	766	491.8	924.7	119.455	1.24555	0.163012	3.094	743	170	14	4	0	32.65
2014-12-31	40599852100	34593476000	3234.68	3533.7	4736.05	2058.9	758.667	241.65	3522	3123000	7.25	57.33	49.7	735	780	835	753	669	916	738	769	481.6	924.7	119.449	1.24555	0.163012	2.914	803	135	11	0	0	32.65
2015-01-05	53135239100	45119809800	3350.52	3641.54	4652.57	2020.58	761	242.15	3507	13391000	6.9	53.11	48.3	735	777	829	752	664	914	734	768	482.2	960.39	120.008	1.21843	0.163425	2.929	742	105	19	5	8800	26.6
2015-01-06	50166169500	42096218500	3351.45	3641.06	4592.74	2002.61	758	244.45	3554	18495000	6.77	51.1	45	734	776	828	752	662	915	727	767	484.4	924.7	120.029	1.21843	0.163425	2.905	808	109	8	3	12417	27.9
2015-01-07	39191888000	32019123200	3373.95	3643.79	4650.47	2025.9	744	245.25	3554	16377000	6.78	51.15	42.8	734	774	826	752	659	915	722	770	481.2	924.7	120.259	1.21843	0.163425	2.881	872	56	7	2	10700	26.7
2015-01-08	37113117000	29500304500	3293.46	3559.26	4736.19	2062.14	724	244.5	3548	17988000	6.81	50.96	44.1	731	772	822	752	654	914	717	769	479.8	924.7	121.174	1.21843	0.163425	2.966	700	94	8	2	12050	28.2
2015-01-09	41024087200	34998267200	3285.41	3546.72	4704.07	2044.81	709	245.15	3555	16564000	6.71	50.11	45.1	727	770	821	750	651	914	713	769	475	885.893	121.207	1.21843	0.163425	2.96	663	196	11	4	6410	29.8
2015-01-12	32206467900	26656717500	3229.32	3513.58	4664.71	2028.26	723	247.75	3601	19189000	6.71	47.43	43	725	767	818	747	646	914	709	768	469.2	924.7	121.213	1.21843	0.163425	2.817	853	39	9	6	8830	34.4
2015-01-13	23072575400	18715396500	3235.3	3514.04	4661.5	2023.03	762	249	3616	44434000	7.29	46.59	40.3	724	764	814	746	641	912	704	766	468.2	924.7	121.389	1.21843	0.163425	2.949	855	60	10	7	1300	26.3
2015-01-14	24019074700	19601251000	3222.44	3502.42	4639.32	2011.27	757	247.9	3608	19296000	7.16	48.69	40.3	722	761	813	743	636	911	699	751	468.6	905.248	121.356	1.21843	0.163425	3.299	779	53	10	6	500	23
2015-01-15	28254624000	23781233800	3336.45	3604.12	4570.82	1992.67	749	246.75	3573	25423000	7.12	47.67	42.1	719	760	813	742	636	910	694	755	471.8	927.076	121.669	1.21843	0.163425	3.29	668	102	10	4	1500	21
2015-01-16	33987675300	28268161400	3376.49	3635.15	4634.38	2019.42	741	253.65	3642	16379000	7.13	50.17	42.1	719	758	808	739	633	910	687	757	470.6	924.7	121.479	1.21843	0.163425	3.115	706	150	10	4	8000	27.3
2015-01-19	40109878900	32950527500	3116.35	3355.16	16317.4	4220.96	739	257.85	3767	18014000	7.21	48.84	42.8	718	756	808	736	628	910	684	763	470	924.7	121.545	1.21843	0.163425	2.78125	599	115	10	4	5914	29.9
2015-01-20	35708081100	29784323200	3173.05	3396.22	4654.85	2022.55	753	257.65	3770	21636000	7.16	47.99	41.8	718	755	809	736	628	910	683	763	467.6	924.7	121.798	1.21843	0.163425	2.92	724	60	11	7	5386	31.8
2015-01-21	41095602400	33792821000	3323.61	3548.89	4667.42	2032.12	770	262.2	3890	47596000	7.32	49.03	42	718	755	809	732	626	910	681	766	469.8	907.863	121.959	1.21843	0.163425	2.995	613	139	14	3	8000	35.11
2015-01-22	35338296100	26885359900	3343.34	3567.61	4750.4	2063.15	751	259.05	3819	64118000	6.76	48.52	42	719	755	811	731	626	910	679	769	469.2	924.7	122.067	1.21843	0.163425	2.854	819	166	8	2	11278	35.3
2015-01-23	36624924000	28017217200	3351.76	3571.73	4757.88	2051.82	720	261.4	3859	25913000	6.8	48.79	43	720	754	811	727	626	910	677	767	469.2	924.7	122.378	1.21843	0.163425	2.967	718	139	10	5	11132	32.7
2015-01-26	31754100700	23976620300	3383.18	3607.99	4771.76	2057.09	703	261.6	3849	16220000	6.85	48.16	41.6	719	753	811	724	626	910	676	762	466.4	921	122.432	1.21843	0.163425	2.891	777	128	11	3	13441	33.1
2015-01-27	37451755100	28766917900	3352.96	3574.93	4681.5	2029.55	688	259.9	3815	12646000	6.84	49.6	41.4	721	753	810	721	626	909	668	767	467.2	921	122.635	1.21843	0.163425	2.92	773	65	8	3	11570	33
2015-01-28	30192709500	21622021400	3305.74	3525.32	4637.99	2002.16	666	260.8	3806	17671000	6.95	48.47	42.7	721	751	810	718	617	908	664	764	467.4	921	122.267	1.21843	0.163425	2.87	708	37	5	3	12073	32.3
2015-01-30	25831254800	19647915700	3210.36	3434.39	4635.24	1994.99	608	255.05	3573	16403000	7.08	52.99	42.6	721	749	809	714	614	906	655	758	467.2	914.2	122.582	1.21843	0.163425	2.675	628	94	35.0083	25.2738	11540	31.9
2015-02-02	25086162900	19518369900	3128.3	3353.96	4676.69	2020.85	590	259.1	3632	12783000	7.13	54.75	45.3	719	748	809	712	613	905	654	763	468	914.2	122.566	1.13538	0.162946	2.686	559	64	8	4	4670	35.1
2015-02-03	24819216400	19284609600	3204.91	3437.45	4727.74	2050.03	577	259.4	3669	10287000	7.06	57.91	49.3	718	748	810	710	615	904	655	766	467.4	911.7	122.528	1.13538	0.162946	2.766	672	83	8	4	4670	35.1
2015-02-04	24909808600	19130434900	3174.13	3401.77	4716.7	2041.51	569	256.35	3645	16010000	6.93	54.16	50.9	720	750	813	711	623	905	657	768	464.2	904.4	122.161	1.13538	0.162946	2.663	841	226	9	2	6200	35
2015-02-05	30613930500	25043060900	3136.53	3366.95	4765.1	2062.52	564	257.5	3675	22485000	7	56.57	47.9	722	751	813	707	628	904	665	765	462.4	904.4	122.343	1.13538	0.162946	2.595	794	120	7	1	14207	34
2015-02-06	24674966600	19266418600	3075.91	3312.42	4744.4	2055.47	559	256.7	3673	13866000	6.95	57.8	51.5	722	753	814	706	632	904	667	767	464	897.9	121.936	1.13538	0.162946	2.571	726	104	8	2	17594	33.8
2015-02-09	20610838300	17235382000	3095.12	3345.92	4726.01	2046.74	554	251.4	3595	10870000	6.91	58.34	52.7	722	753	814	706	638	903	667	764	462	891.917	122.349	1.13538	0.162946	2.616	611	55	6	0	13317	32.9
2015-02-10	19381713900	15930908800	3141.59	3406.94	4787.65	2068.59	556	252.05	3618	31556000	7.1	56.43	52.7	722	754	814	705	645	903	668	764	461.8	897.9	122.508	1.13538	0.162946	2.73574	580	85	10	4	3002	32.6
2015-02-11	17284009400	14461377200	3157.7	3434.12	4801.18	2068.53	553	250.8	3618	24767000	7.23	54.66	51.8	721	753	813	705	648	903	669	761	463.2	897.9	122.79	1.13538	0.162946	2.822	478	108	15	5	5701	33.7
2015-02-12	19459230900	15608169100	3173.42	3442.87	4857.61	2088.48	540	247.85	3585	33372000	7.39	57.05	51.2	721	753	812	705	648	903	670	757	461.2	897.9	122.844	1.13538	0.162946	2.717	560	209	13	5	8205	33.7
2015-02-13	26129043600	20108997100	3203.83	3469.83	4893.84	2096.99	530	249.45	3631	35210000	7.63	61.52	54.6	721	754	812	705	649	902	671	762	461.8	897.9	122.272	1.13538	0.162946	2.796	644	65	12	7	8205	33.7
2015-02-16	22379742900	16564134300	3222.36	3499.48	16210.6	4318.2	522	250.3	3686	22425000	7.65	61.4	55.2	721	755	814	705	653	902	672	763	460.2	894.2	122.089	1.13538	0.162946	2.73574	596	149	17	6	13440	32.1
2015-02-17	22833262400	16532831300	3246.91	3522.32	4899.27	2100.34	516	249	3672	25492000	7.47	62.53	56.7653	722	755	815	705	653	902	672	763	459.2	894.2	122.203	1.13538	0.162946	2.781	532	150	14	4	10237	32.1
2015-02-25	23334809400	16553935100	3228.84	3478.73	4967.14	2113.86	524	246.3	3590	51587000	7.39	61.63	53	722	755	816	704	655	902	670	760	454.4	894.2	121.978	1.13538	0.162946	2.895	602	55	10	6	12658	33
2015-02-26	30126387500	22932843800	3298.36	3566.3	4987.89	2110.74	533	246.45	3601	37171000	7.06	60.05	55.7	724	756	817	704	660	904	670	758	455.6	894.2	121.487	1.13538	0.162946	2.7	739	69	11	4	12359	32
2015-02-27	29916371700	22278643800	3310.3	3572.84	4963.53	2104.5	540	246.65	3606	25775000	7.1	62.58	55.7	724	757	817	701	665	905	674	759	455.4	894.2	121.978	1.13538	0.162946	2.71	689	46	7	4	15736	32.2
2015-03-02	34644567100	24817612500	3336.28	3601.26	5008.1	2117.39	548	249.3	3631	14740000	6.95	59.54	56.1	729	763	818	698	686	909	678	760	456.6	887.7	122.095	1.12657	0.162668	2.652	1180	142	12	7	14448	31.8
2015-03-03	38204461900	26186648900	3263.05	3507.9	4979.9	2107.78	553	247.05	3586	22707000	6.73	61.02	54.2	733	765	820	698	687	909	685	755	464.8	880.3	122.093	1.12657	0.162668	2.711	1136	107	14	3	2387	31
2015-03-04	29363952200	19966398100	3279.53	3530.82	4967.14	2098.53	559	246.7	3558	29608000	7.02	60.55	54.7	737	768	822	696	687	909	692	753	462.8	880.3	122.174	1.12657	0.162668	2.776	1104	50	7	3	12689	31
2015-03-05	32066358500	21750880500	3248.48	3496.34	4982.81	2101.04	561	245.65	3539	21428000	6.75	60.48	54.5	738	768	821	695	688	908	696	754	460.4	880.3	122.633	1.12657	0.162668	2.829	798	40	6	4	12191	31.1
2015-03-06	28291579100	18151805400	3241.19	3478.52	4927.37	2071.26	565	245	3532	30703000	6.8	59.73	54.8	740	769	819	693	688	907	697	754	458.8	880.3	122.869	1.12657	0.162668	2.62	850	45	8	4	4653	29.6
2015-03-09	32149544000	23394041100	3302.41	3537.75	4942.44	2079.42	568	239.9	3470	14783000	6.68	58.53	53.7	742	769	817	689	687	906	697	752	457	877.8	123.434	1.12657	0.162668	2.69	977	54	11	2	11659	30.2
2015-03-10	28581757600	19426765700	3286.07	3520.61	4859.8	2044.16	568	237.5	3424	21210000	6.82	56.39	52.5	744	770	817	689	686	906	695	751	456.2	877.8	123.92	1.12657	0.162668	2.727	794	45	7	2	18934	30.2
2015-03-11	28298553500	18894782500	3290.9	3524.65	4849.94	2040.24	565	238.25	3450	12785000	6.76	57.54	50.9	744	770	816	685	686	905	693	748	452.8	877.8	124.303	1.12657	0.162668	2.822	1073	80	11	3	2503	29.5
2015-03-12	35729510500	26566462500	3349.32	3592.84	4893.29	2065.95	560	238.4	3453	39183000	6.41	57.08	52.2	746	769	816	685	686	904	689	745	455	877.8	124.341	1.12657	0.162668	2.747	936	98	16	7	7060	30
2015-03-13	32841015400	24686476800	3372.91	3617.66	4871.76	2053.4	562	237.2	3442	30020000	6.46	54.67	50.9	746	769	815	684	684	905	688	750	455.4	875.6	124.541	1.12657	0.162668	2.721	1072	128	20	10	10	28.5
2015-03-16	39913243000	27543830700	3449.3	3705.67	4929.51	2081.19	564	238	3469	18893000	6.49	53.44	48.2	746	768	814	683	685	904	683	750	454.4	857.6	124.779	1.12657	0.162668	2.748	866	52	15	12	7400	28.5
2015-03-17	52093950600	37162566600	3502.85	3757.12	4937.43	2074.28	568	236.25	3443	30504000	6.73	53.51	47.4	745	767	813	682	681	904	683	747	453.2	857.6	124.959	1.12657	0.162668	2.842	630	57	19	15	19813	25.4
2015-03-18	54521714400	41519001100	3577.3	3846.05	4982.83	2099.5	571	233.65	3420	21631000	6.74	55.91	47.3	744	766	811	681	675	903	683	746	450.8	857.6	125.405	1.12657	0.162668	2.906	784	80	22	11	11327	25.4
2015-03-19	53734661400	39154763000	3582.27	3839.74	4992.38	2089.27	584	237.75	3502	29567000	6.67	54.43	48.8	742	765	810	681	670	903	685	746	449.2	857.6	125.509	1.12657	0.162668	2.83	759	108	16	10	7901	25.4
2015-03-20	51666166900	40181755200	3617.32	3892.57	5026.42	2108.1	591	237.4	3516	50082000	7.04	55.32	48.2	739	764	807	679	667	903	684	747	446.2	854.5	125.286	1.12657	0.162668	2.784	797	87	14	10	9719	25.5
2015-03-23	53606283200	39111992200	3687.73	3972.06	5010.97	2104.42	594	240.1	3634	29256000	7.04	55.92	48.4	738	763	806	678	662	904	685	753	445.8	850.7	124.508	1.12657	0.162668	2.751	871	63	16	9	16779	25.2
2015-03-24	63955466900	46858131200	3691.41	3973.05	4994.73	2091.5	597	241.1	3670	28253000	7.03	55.11	49.8	736	763	807	680	658	904	688	755	445.6	842.9	123.877	1.12657	0.162668	2.781	746	53	15	9	8000	25.15
2015-03-25	52188634800	37996885100	3660.73	3940.41	4876.52	2061.05	598	241.15	3652	39688000	6.97	56.48	49	737	764	808	680	656	904	690	754	439	842.9	123.693	1.12657	0.162668	2.731	1028	59	16	9	6000	25.1
2015-03-26	48864720300	34675631500	3682.09	3950	4863.36	2056.15	598	243.9	3692	33669000	6.95	59.19	53.2	737	764	808	679	657	904	695	755	438.6	842.9	123.157	1.12657	0.162668	2.673	564	71	17	11	6000	25.1
2015-03-27	40894516500	29875606400	3691.1	3971.7	4891.22	2061.02	596	243.25	3667	19464000	6.76	56.41	52	737	764	806	679	658	904	696	754	434	840.4	124.025	1.12657	0.162668	2.596	931	60	14	9	9826	26.1
2015-03-30	56470235300	42829702000	3786.57	4088.18	4947.44	2086.24	599	240.4	3615	8881000	6.88	56.29	50.4	738	765	805	678	659	904	697	752	423	811.106	124.239	1.12657	0.162668	2.638	1005	76	18	15	16760	27.3
2015-03-31	56167603700	43606563500	3747.9	4051.2	4900.89	2067.89	602	237.85	3556	19548000	6.92	55.11	49.1	738	765	805	675	658	904	697	750	424.6	840.4	124.966	1.12657	0.162668	2.644	856	97	26	17	13617	28
2015-04-01	44745831900	32951285300	3810.29	4123.9	4880.23	2059.69	596	238.35	3565	26014000	7.14	57.1	49.1	740	764	804	673	655	905	697	744	423.4	821.4	124.954	1.08508	0.162808	2.6	918	84	22	17	12370	29
2015-04-02	47929967300	33907048700	3825.78	4124.78	4886.94	2066.96	588	242.95	3619	11717000	7.15	54.95	50.8	739	765	804	672	653	905	703	746	421.2	821.4	124.541	1.08508	0.162808	2.699	619	75	30	13	12790	29
2015-04-03	47303331100	32130376600	3863.93	4170.54	16307.2	4341.62	756.556	241.75	3595	27547360	9.59694	60.1118	53.9343	740	765	805	670	653	905	705	748	423.6	810.3	124.402	1.08508	0.162808	2.71204	752	92	16	13	4500	29
2015-04-07	57044753500	41536265400	3961.38	4260.04	4910.23	2076.33	583	243.9	3613	8618000	7.11	59.1	51.1	740	767	808	668	654	905	710	751	415.6	810.3	124.233	1.08508	0.162808	2.661	850	45	10	6	2000	29
2015-04-08	61808541900	45867671500	3994.81	4295.8	4950.82	2081.9	580	243.75	3616	9127000	7.12	55.55	52.2	741	768	809	667	658	904	714	748	414.8	810.3	123.997	1.08508	0.162808	2.623	888	57	13	8	15302	28
2015-04-09	58517682500	43969990200	3957.53	4262.14	4974.57	2091.18	580	240.5	3504	12202000	7.01	56.57	51.7	743	769	809	664	659	904	720	745	410.8	810.3	124.393	1.08508	0.162808	2.538	905	66	15	9	12592	28
2015-04-10	48428361900	34819017000	4034.31	4344.42	4995.98	2102.06	580	240.25	3498	21212000	6.94	57.87	51.6	745	770	813	663	659	902	723	746	398.4	804.3	124.367	1.08508	0.162808	2.509	853	70	16	10	12700	27.5
2015-04-13	58981422700	43415303600	4121.72	4421.07	4988.25	2092.43	578	242.65	3537	25060000	6.8	57.93	54.2	747	771	813	662	660	901	723	749	405.2	796.3	124.608	1.08508	0.162808	2.511	790	70	15	8	22600	26.9
2015-04-14	61068354100	43443212600	4135.56	4438.18	4977.29	2095.84	581	240.15	3501	14929000	6.8	58.43	53.8	750	770	814	660	658	901	723	745	404.8	794.5	124.671	1.08508	0.162808	2.528	885	93	16	9	9500	27
2015-04-15	61300581200	47215413100	4084.16	4380.51	5011.02	2106.63	586	240.1	3510	7101000	6.85	60.32	54.8	753	772	818	660	658	902	725	743	402.2	791.9	124.428	1.08508	0.162808	2.594	900	106	22	15	10561	27
2015-04-16	55124295600	42260374800	4194.82	4513.55	5007.79	2104.99	593	241.75	3551	7615000	6.87	63.98	57.1	752	772	821	660	662	902	727	746	405.2	791.9	124.152	1.08508	0.162808	2.677	614	93	23	13	14076	27
2015-04-17	70170620500	55280266300	4287.3	4596.14	4931.81	2081.18	598	240.85	3523	10841000	6.84	63.45	58	754	774	823	659	664	903	728	749	405.6	791.9	123.441	1.08508	0.162808	2.641	737	93	20	16	12752	27
2015-04-20	85713280700	68643907500	4217.08	4521.92	4994.6	2100.4	598	242.75	3553	19391000	7.13	63.45	58.1	761	776	823	657	667	905	731	749	401.8	791.9	123.531	1.08508	0.162808	2.553	992	69	18	12	22521	26.3
2015-04-21	63447062700	49031499100	4293.62	4619.16	5014.1	2097.29	601	239.9	3486	18368000	7.08	62.08	57.1	761	777	831	657	668	906	736	746	403.6	791.9	124.378	1.08508	0.162808	2.576	847	82	20	11	16291	30
2015-04-22	68030508600	51621379200	4398.49	4739.81	5035.17	2107.96	600	241.2	3506	13610000	7.09	62.73	56	766	779	833	655	673	906	736	747	411	791.9	124.118	1.08508	0.162808	2.595	556	148	24	14	13473	27
2015-04-23	66734466100	49743095400	4414.51	4740.89	5056.06	2112.93	599	237.4	3452	27662000	7.25	64.85	57	769	781	835	655	674	908	744	746	409.2	791.9	124.06	1.08508	0.162808	2.544	911	114	24	14	5000	27
2015-04-24	62855499600	48015293600	4393.69	4702.64	5092.09	2117.69	600	238.9	3475	19495000	7.28	65.28	60.1	772	783	836	656	674	909	750	747	416.8	791.9	123.18	1.08508	0.162808	2.533	843	108	24	14	11966	27
2015-04-27	67108852100	51307654800	4527.4	4807.59	5060.25	2108.92	600	236.55	3472	17646000	7.15	64.83	60.1	773	785	836	656	678	910	751	755	421.2	786.2	123.073	1.08508	0.162808	2.483	803	110	23	19	13466	27
2015-04-28	76767641600	60863854500	4476.22	4741.86	5055.42	2114.76	601	240.75	3598	15541000	7.35	64.64	58.8	772	786	836	658	678	912	756	756	415.6	786.2	123.12	1.08508	0.162808	2.521	942	120	28	19	18241	24.5
2015-04-29	51983420200	39505698000	4476.62	4774.33	5023.65	2106.85	595	242.45	3599	34647000	7.46	65.84	58.6	772	787	835	659	678	912	756	761	409.8	783.7	122.648	1.08508	0.162808	2.586	919	65	25	17	5200	23.56
2015-04-30	52672797500	39972744400	4441.65	4749.89	4941.43	2085.51	591	241.2	3599	24382000	7.39	66.78	60.3	771	787	834	658	678	913	759	760	413.6	783.7	121.831	1.08508	0.162808	2.73	727	95	24	16	13638	26.6
2015-05-04	49417339800	37784385300	4480.46	4787.74	5016.93	2114.49	718.265	237.55	3564	7635000	7.58	66.45	60.8	772	788	835	657	678	912	765	764	416.6	783.7	122.376	1.1136	0.163567	2.815	916	99	24	15	6000	28.9
2015-05-05	57285859600	46041962600	4298.71	4596.84	4939.33	2089.46	580	238.5	3580	13362000	7.55	67.52	60.6	772	789	835	658	680	914	769	766	419.6	775.3	122.694	1.1136	0.163567	2.784	859	74	24	17	0	28.9
2015-05-06	48173299300	37607370200	4229.27	4553.33	4919.65	2080.15	575	243.15	3651	24283000	7.53	67.77	62.4	773	791	836	659	681	914	772	773	419.4	775.3	121.975	1.1136	0.163567	2.774	961	84	21	17	6000	28.9
2015-05-07	39456665300	29775920300	4112.21	4470.09	4945.54	2088	573	240.05	3615	15961000	7.43	65.54	62.2	774	791	837	659	681	915	772	770	415.6	775.3	121.572	1.1136	0.163567	2.741	980	94	27	17	43370	26.4
2015-05-08	39742809400	30240796700	4205.92	4558.4	5003.55	2116.1	574	241.05	3627	11974000	7.53	65.39	59.9	775	791	845	658	681	916	770	769	417.8	775.3	121.914	1.1136	0.163567	2.864	849	76	24	17	37404	23.94
2015-05-11	48875051500	37383842000	4333.58	4690.53	4993.57	2105.33	578	241.15	3630	14075000	7.62	64.91	60.3	777	791	847	658	681	916	769	769	419.2	775.3	122.142	1.1136	0.163567	2.92552	801	57	23	15	31436	24.1
2015-05-12	52186640800	37705389100	4401.22	4747.42	4976.19	2099.12	589	240.6	3604	17106000	7.59	66.86	60	775	789	845	657	683	916	767	762	419	764.448	121.818	1.1136	0.163567	2.95506	976	76	27	17	17248	23.8
2015-05-13	51049047500	37073042400	4375.76	4718.44	4981.69	2098.48	634	242.7	3680	18635000	7.64	66.81	62	774	789	842	657	685	917	765	765	417	775.3	121.707	1.1136	0.163567	2.931	922	128	31	21	11000	23.8
2015-05-14	44907793500	33772515200	4378.31	4700.78	5050.8	2121.1	637	247.15	3768	2985000	7.55	66.59	61	774	788	843	658	685	916	764	763	418.2	773.3	121.11	1.1136	0.163567	3.011	791	72	26	20	32500	22.5
2015-05-15	43970619800	32843116600	4308.69	4617.47	5048.29	2122.73	634	247.45	3784	16804000	7.59	66.81	60.6	772	787	842	657	684	917	763	763	419.2	773.3	121.163	1.1136	0.163567	3.017	839	78	25	17	8500	24
2015-05-18	38005745200	26918048900	4283.49	4575.14	5078.44	2129.2	630	249.2	3852	11185000	7.6	66.27	61.2	770	786	841	656	683	917	763	764	427	771.2	121.273	1.1136	0.163567	3.027	1020	87	23	19	13506	24.9
2015-05-19	43673522400	31478595200	4417.55	4731.22	5070.04	2127.83	620	247.75	3802	21541000	7.37	64.02	59.2	768	783	836	654	680	916	756	760	427.2	769.7	121.863	1.1136	0.163567	2.96	930	107	28	18	15623	23.9
2015-05-20	51410622300	36318074800	4446.29	4754.92	5071.74	2125.85	606	244.25	3687	20302000	7.35	65.03	58.9	766	781	832	652	678	916	756	750	427.6	769.7	122.43	1.1136	0.163567	2.941	741	95	27	17	15573	23.5
2015-05-21	46499652000	30505453700	4529.42	4840.98	5090.79	2130.82	592	245.1	3716	15692000	7.3	66.54	59.2	763	779	831	651	676	915	755	752	430.8	769.7	122.349	1.1136	0.163567	2.973	953	75	25	17	6000	23.5
2015-05-22	65559128700	45584671800	4657.6	4951.34	5089.36	2126.06	586	244.6	3721	13628000	7.3	65.37	60.2	756	776	830	650	676	915	746	750	430.8	769.7	122.306	1.1136	0.163567	2.885	818	90	25	18	17544	23.5
2015-05-25	68246139100	46573659000	4813.8	5099.49	16535.1	4345.51	691.072	244.2	3704	1094000	7.36	65.52	58.5	756	775	831	650	674	914	746	748	428.4	769.7	123.05	1.1136	0.163567	2.88231	997	71	27	18	14136	23.5
2015-05-26	70489282900	48794935900	4910.9	5198.92	5032.75	2104.2	584	242.5	3657	9330000	7.22	63.72	58.8	754	775	830	649	673	914	747	749	423.4	769.7	123.465	1.1136	0.163567	2.829	866	86	27	20	3500	23.5
2015-05-27	68116537900	47079873000	4941.71	5181.43	5106.59	2123.48	587	241.1	3665	9252000	7.17	62.06	58.3	751	773	830	649	670	914	748	745	422	769.7	123.625	1.1136	0.163567	2.81	910	61	24	21	12642	23.5
2015-05-28	78296459200	57182904700	4620.27	4834.01	5097.98	2120.79	588	241.05	3657	14896000	7.18	62.58	56.4	749	773	828	649	668	914	749	746	424.8	784.101	123.985	1.1136	0.163567	2.7	738	52	24	21	6000	23.5
2015-05-29	61126240900	42787885900	4611.74	4840.83	5070.03	2107.39	589	240.8	3655	18031000	7.32	65.56	56.8	748	771	825	648	664	913	747	745	425.4	769.7	124.001	1.1136	0.163567	2.642	790	48	26	20	13071	23.5
2015-06-01	59338903500	41750374100	4828.74	5076.18	5082.93	2111.73	589	240.55	3647	9731000	7.24	64.88	58.9791	744	770	825	647	661	913	743	742	428	767.6	124.161	1.09793	0.163409	2.645	792	96	29	22	37900	18.1
2015-06-02	62374809900	41297319600	4910.53	5161.87	5076.52	2109.6	591	240.85	3664	24665000	7.44	65.49	59.4	743	770	826	647	660	914	743	743	427	767.6	124.157	1.09793	0.163409	2.704	914	58	26	21	1974	19.6
2015-06-03	61145383900	41425827000	4909.98	5143.59	5099.23	2114.07	598	241.15	3668	18372000	7.48	63.8	58.9	738	768	828	648	659	914	740	743	426.8	765.6	123.451	1.09793	0.163409	2.641	904	48	24	19	0	19.6
2015-06-04	67495240200	48276726800	4947.1	5181.42	5059.12	2095.96	603	239.2	3619	17316000	7.39	62.03	57	738	767	820	647	657	913	739	739	425.6	765.6	123.134	1.09793	0.163409	2.63	698	67	26	19	10	23.3
2015-06-05	77224081200	54596119600	5023.1	5230.55	5068.46	2092.83	610	238.35	3564	14135000	7.4	63.31	55.3	738	766	820	646	655	914	738	737	418.8	765.6	123.515	1.09793	0.163409	2.593	901	196	28	20	1655	21.6
2015-06-08	85503508500	63731323700	5131.88	5353.75	5021.63	2079.29	610	237.7	3572	7632000	7.44	62.69	56.4	736	765	817	646	653	913	736	737	416	765.6	124.007	1.09793	0.163409	2.712	879	59	24	21	0	21.6
2015-06-09	72989381800	57042726300	5113.53	5317.46	5013.86	2080.14	612	238.6	3566	26295000	7.56	64.88	57.3	736	764	816	644	651	913	735	738	416.8	765.6	123.5	1.09793	0.163409	2.824	886	77	25	21	85535	19
2015-06-10	59696900100	44216567600	5106.04	5309.11	5076.69	2105.1	618	239.65	3574	14714000	7.58	65.7	60.2	737	765	816	644	651	913	733	738	419.6	765.6	122.862	1.09793	0.163409	2.913	768	53	25	23	2148	17.9
2015-06-11	56399052200	39233875500	5121.59	5306.59	5082.51	2108.94	629	240.1	3558	20188000	7.5	65.11	59.8	738	765	815	644	652	913	731	738	418	765.6	123.171	1.09793	0.163409	2.816	756	98	31	23	181030	12.5
2015-06-12	62562785400	43013138600	5166.35	5335.12	5051.1	2094.12	642	239.5	3562	13384000	7.61	63.87	58.5	741	766	816	644	652	913	731	732	413.6	765.6	123.333	1.09793	0.163409	2.764	803	152	34	24	5006	12.5
2015-06-15	63780398400	47574570300	5062.99	5221.17	5029.97	2084.43	656	239.75	3554	12665000	7.51	62.61	57.7	741	766	816	642	651	913	733	731	413.8	765.6	123.211	1.09793	0.163409	2.911	917	87	27	22	66	20
2015-06-16	55080140700	41167563800	4887.43	5064.82	5055.55	2096.29	681	240.55	3577	15691000	7.41	63.7	57.2	743	765	814	638	650	913	732	729	412.2	765.6	122.946	1.09793	0.163409	2.903	831	83	24	21	102	19.9
2015-06-17	53710116800	39712418700	4967.9	5138.83	5064.88	2100.44	725	238.65	3543	14120000	7.46	63.87	57.4	742	764	814	635	649	914	731	726	411	765.6	122.969	1.09793	0.163409	2.846	686	67	23	20	1250	21.8
2015-06-18	50744089900	36439581400	4785.36	4930.55	5132.95	2121.24	773	240.3	3586	5759000	7.45	64.26	57.6	740	763	813	631	648	915	733	726	411.4	751.355	122.235	1.09793	0.163409	2.784	804	68	25	20	3698	23.8
2015-06-19	45268962600	35810474400	4478.36	4637.05	5117	2109.76	779	242.55	3573	51907000	7.41	63.02	57.4	739	763	810	631	647	915	732	726	411.8	765.2	122.645	1.09793	0.163409	2.82	720	84	28	21	12118	19.9
2015-06-23	47352612800	36508794400	4576.49	4786.09	5160.1	2124.2	790	239.85	3547	13286000	7.48	64.45	56.1	740	763	809	629	645	916	730	725	411.4	765.2	123.076	1.09793	0.163409	2.728	608	70	30	24	493	18
2015-06-24	54300370900	43463872300	4690.15	4880.13	5122.41	2108.58	829	238.6	3505	23820000	7.48	63.49	57.5	740	762	810	627	644	916	727	725	408.4	765.2	123.112	1.09793	0.163409	2.768	954	89	31	25	2033	16.2
2015-06-25	57279753300	44613598200	4527.78	4706.52	5112.19	2102.31	829	238.25	3494	13108000	7.58	63.2	56.3	740	761	809	627	643	917	721	726	408	765.2	123.216	1.09793	0.163409	2.843	939	90	34	24	89593	17.8
2015-06-26	56521787400	44663979000	4192.87	4336.19	5080.51	2101.61	823	237.35	3456	16233000	7.52	63.26	56	740	761	809	625	643	918	722	722	406	760.147	123.176	1.09793	0.163409	2.754	849	62	27	24	11258	17.26
2015-06-29	67378634900	52566248200	4053.03	4191.55	4958.47	2057.64	813	239.25	3480	26263000	7.33	62.01	54.7	740	760	809	622	642	919	720	720	405.6	764.9	123.584	1.09793	0.163409	2.805	938	55	29	24	4863	15.5
2015-06-30	70917663300	52704528000	4277.22	4473	4986.87	2063.12	800	238.05	3446	14513000	7.42	63.59	55	739	760	803	620	642	920	719	711	408.4	764.9	123.431	1.09793	0.163409	2.823	958	89	34	22	0	15.5
2015-07-01	59876942700	43172141100	4053.7	4253.02	5013.12	2077.42	794	237.7	3437	13262000	7.47	62.01	55.4	736	757	803	618	641	923	718	711	405	764.9	123.607	1.12371	0.16357	2.803	965	75	25	21	1	16
2015-07-02	58601561200	45706219400	3912.77	4108	5009.21	2076.78	794	235.9	3429	14426000	7.43	62.07	54.7	735	757	802	616	641	925	716	715	405.8	764.9	123.972	1.12371	0.16357	2.833	790	101	29	21	0	16
2015-07-03	54816311100	42930085000	3686.92	3885.92	16427.4	4344.63	805	236.7	3464	21912000	7.42	60.32	54.1	735	756	802	613	640	927	715	714	404.8	764.9	123.795	1.12371	0.16357	2.86757	722	104	29	22	0	16
2015-07-06	83113928600	64809453000	3775.91	3998.54	4991.94	2068.76	815	236.35	3439	10454000	7.36	56.54	51.7	730	753	799	610	638	929	715	710	395.8	764.9	123.871	1.12371	0.16357	2.758	789	50	22	18	0	16
2015-07-07	69881868800	67938500700	3727.12	3928	4997.46	2081.34	830	236.9	3439	22413000	7.44	56.85	49.9	727	750	798	607	632	930	712	708	389	764.9	124.356	1.12371	0.16357	2.728	627	60	24	21	0	16
2015-07-08	68035692200	58146709700	3507.19	3663.04	4909.76	2046.69	840	231.7	3236	28578000	7.43	57.05	48.5	722	746	795	603	630	929	709	692	375.8	764.9	124.189	1.12371	0.16357	2.686	568	53	26	23	0	16
2015-07-09	65691461200	50387061000	3709.33	3897.63	4922.4	2051.31	853	235.4	3381	10426000	7.46	58.61	50.4	720	745	796	598	626	929	703	700	378.6	760.3	124.078	1.12371	0.16357	2.729	850	46	29	24	7907	14.4
2015-07-10	58636425500	50070180200	3877.8	4106.56	4997.7	2076.62	874	235.2	3385	16111000	7.59	58.73	51.3	718	744	792	596	627	932	697	707	379.2	745.3	123.926	1.12371	0.16357	2.77	726	32	29	24	0	14.4
2015-07-13	64348900700	50209218600	3970.39	4211.81	5071.51	2099.6	900	235.15	3384	21937000	7.77	57.86	50.2	715	743	791	595	627	933	697	702	378	740.3	124.155	1.12371	0.16357	2.865	769	177	33	25	0	14.4
2015-07-14	67055879900	45442200900	3924.49	4112.15	5104.89	2108.95	915	233.3	3348	20041000	7.71	58.51	49.4	713	742	789	593	623	935	695	707	378.4	739.2	124.358	1.12371	0.16357	2.843	872	149	34	24	0	14.4
2015-07-15	60130132400	42195636700	3805.7	3966.76	5098.94	2107.4	951	233.5	3350	12034000	7.74	57.05	50.4	712	742	787	595	622	935	695	709	380	739.2	124.31	1.12371	0.16357	2.916	733	47	32	24	100	13
2015-07-16	49225620000	33053134500	3823.18	3997.36	5163.18	2124.29	1009	231.5	3299	14308000	7.64	57.51	49.4	710	741	787	594	620	935	694	705	378.8	739.2	124.74	1.12371	0.16357	2.861	699	38	29	24	0	13
2015-07-17	48172626800	33110713100	3957.35	4151.5	5210.14	2126.64	1048	231.3	3282	14563000	7.72	57.1	49.1523	709	739	787	591	619	935	693	705	378.4	733.401	124.773	1.12371	0.16357	2.888	614	47	28	24	0	16.75
2015-07-20	53910671400	35267347200	3992.11	4160.61	5218.86	2128.28	1067	225.65	3259	31202000	7.96	56.65	49.2	709	738	787	590	618	934	691	703	381.8	739.2	125.036	1.12371	0.16357	2.831	917	39	31	26	0	13
2015-07-21	50428802800	31837494500	4017.67	4166.01	5208.12	2119.21	1113	223.05	3255	17898000	7.94	57.04	48.5	709	738	786	591	614	935	686	703	378.2	739.2	125.077	1.12371	0.16357	2.886	728	58	30	25	0	13
2015-07-22	52073222500	31894599700	4026.05	4157.16	5171.77	2114.15	1118	220.65	3241	27636000	7.94	56.13	48.5	708	737	785	588	611	935	685	701	373.8	737.9	124.699	1.12371	0.16357	2.891	725	55	30	26	0	11.7
2015-07-23	56358596600	35447175900	4123.92	4250.81	5146.41	2102.15	1102	221.1	3256	36830000	8.05	55.27	48.2	703	734	788	586	611	935	683	697	393.2	737.6	124.616	1.12371	0.16357	2.81	802	57	31	26	0	11.7
2015-07-24	62742486000	39204537300	4070.91	4176.28	5088.63	2079.65	1086	219.3	3219	16166000	7.98	54.62	47.2	706	733	788	585	609	935	680	688	388.6	737.6	124.939	1.12371	0.16357	2.776	894	94	32	27	0	11.7
2015-07-27	55600324700	36505451100	3725.56	3818.73	5039.78	2067.64	1090	223.7	3239	9299000	8	53.47	46.3	705	731	788	584	608	934	678	687	390.8	737.6	124.573	1.12371	0.16357	2.798	786	137	36	28	0	11.7
2015-07-28	56333004200	38352721600	3663	3811.09	5089.21	2093.25	1094	221.75	3221	25108000	8	53.3	44.6	704	730	788	583	606	933	676	686	385	737.6	124.78	1.12371	0.16357	2.838	817	163	37	30	0	11.7
2015-07-29	43435208500	27697284500	3789.17	3930.38	5111.73	2108.57	1104	221.85	3235	12681000	8.04	53.38	44.5	702	730	787	583	605	933	673	693	387.2	737.6	124.701	1.12371	0.16357	2.883	1000	171	38	30	100	10.5
2015-07-30	45794322800	27154866500	3705.77	3815.41	5128.78	2108.63	1100	219.05	3223	19041000	7.86	53.31	45.6	700	729	784	585	603	933	671	689	386	737.6	125.002	1.12371	0.16357	2.781	759	153	37	28	0	10.5
2015-07-31	35095574500	22237676700	3663.73	3816.7	5128.28	2103.92	1131	218.15	3219	11756000	7.85	52.21	44.5	700	728	783	583	602	934	670	684	387	735.7	125.252	1.12371	0.16357	2.714	744	135	37	29	100	9.5
2015-08-03	36396873100	24580503000	3622.91	3829.24	5115.38	2098.04	1151	221.6	3246	8633000	7.93	49.52	42.8	699	727	779	582	598	934	669	684	384.8	735.7	125.159	1.09655	0.163473	2.752	766	162	38	29	5	10
2015-08-04	36290166600	22023655600	3756.54	3948.16	5105.55	2093.32	1200	219.3	3208	9115000	7.88	49.99	42.1	696	725	778	584	593	934	668	678	386.8	733.5	125.29	1.09655	0.163473	2.814	814	181	38	28	8005	10.5
2015-08-05	36642297900	20048426900	3694.57	3866.9	5139.94	2099.84	1222	219.15	3199	10031000	7.81	49.59	42	694	724	778	585	590	936	666	677	385.8	731.5	125.683	1.09655	0.163473	2.783	949	153	37	27	8987	10.5
2015-08-06	27407466300	14727869400	3661.54	3831.85	5056.44	2083.56	1201	218.7	3208	5425000	7.82	49.52	41.5	691	722	775	585	585	937	665	676	382.4	731.5	125.843	1.09655	0.163473	2.806	935	46	36	27	5	12.7
2015-08-07	34075718400	18334915300	3744.2	3906.94	5043.54	2077.57	1200	221.2	3242	12050000	7.76	48.61	40.397	690	721	773	585	583	937	661	675	382.8	728.6	125.614	1.09655	0.163473	2.787	866	33	33	27	10	13.6
2015-08-10	49730431900	30678054000	3928.42	4084.36	5101.8	2104.18	1197	221.55	3263	9471000	7.9	50.41	41.3939	685	719	769	585	581	938	659	675	380.4	728.6	125.591	1.09655	0.163473	2.837	771	31	30	26	5	14.9
2015-08-11	53892346000	32203419100	3927.91	4066.67	5036.79	2084.07	1162	226.3	3361	16428000	8.07	49.18	42.7	683	721	770	586	581	940	656	685	385.4	728.2	123.326	1.09655	0.163473	2.856	854	50	30	25	0	14.9
2015-08-12	44268827800	25514619600	3886.32	4016.13	5044.39	2086.05	1093	235.45	3526	18820000	8.17	49.66	41.4	682	720	770	585	580	941	656	686	387.4	728.2	121.556	1.09655	0.163473	2.922	747	52	30	25	0	14.9
2015-08-13	43007330300	24283697900	3954.56	4075.46	5033.56	2083.39	1046	234.25	3513	17322000	8.17	49.22	42.2	681	721	770	585	580	940	658	690	393.8	728.2	121.444	1.09655	0.163473	2.807	805	101	32	25	0	14.9
2015-08-14	46798821700	25339299600	3965.33	4073.54	5048.23	2091.54	1055	232.85	3501	11106000	8.3	49.03	41	681	719	769	587	579	939	659	688	391.8	723.4	121.623	1.09655	0.163473	2.811	911	85	31	26	0	14.9
2015-08-17	46043206000	25693963800	3993.67	4077.87	5091.7	2102.44	1063	232.85	3460	7359000	8.22	48.74	40.3	681	719	771	588	579	938	658	686	390	723.4	121.768	1.09655	0.163473	2.73	883	82	32	25	0	14.9
2015-08-18	54377082200	31988107000	3748.16	3825.41	5059.35	2096.92	1046	232.45	3448	7630000	8.25	48.81	40	680	719	775	588	579	938	659	685	384.4	723.3	121.767	1.09655	0.163473	2.716	689	78	32	26	0	14.9
2015-08-19	47539623900	26904983900	3794.11	3886.14	5019.05	2079.61	1031	233.55	3419	11964000	8.32	47.16	40.6	680	718	775	586	579	936	661	680	384.6	723.3	121.763	1.09655	0.163473	2.707	785	78	33	26	0	14.9
2015-08-20	39006305700	21216796500	3664.29	3761.45	4877.49	2035.73	1014	236.95	3485	15745000	8.34	46.62	38.4	680	717	773	586	578	935	661	683	380.8	723.6	121.89	1.09655	0.163473	2.756	851	80	34	25	0	14.9
2015-08-21	36992047900	21798640300	3507.74	3589.54	4706.04	1970.89	994	240.8	3499	13903000	8.18	45.46	37.6	676	716	770	586	578	935	660	687	381.8	723.3	121.367	1.09655	0.163473	2.687	748	48	29	24	2	13.4
2015-08-24	33467179200	25543665200	3209.91	3275.53	4526.25	1893.21	968	240	3427	18254000	8.15	42.69	35.6	674	715	767	586	576	933	657	679	373	717.1	120.539	1.09655	0.163473	2.662	874	55	27	23	0	13.4
2015-08-25	35232511000	27608130600	2964.97	3042.93	4506.49	1867.62	942	239.5	3367	10652000	8.23	43.21	34.8	670	711	762	583	573	932	651	677	371.2	702.3	120.119	1.09655	0.163473	2.688	629	95	28	23	0	13.4
2015-08-26	46669966300	30827062300	2927.29	3025.69	4697.54	1940.51	918	236.8	3318	16276000	8.08	43.14	34.7	669	710	761	583	572	931	648	674	369.4	702.3	120.338	1.09655	0.163473	2.676	675	138	29	23	0	13.4
2015-08-27	40030839800	26729493000	3083.59	3205.64	4812.71	1987.66	905	234.75	3280	18237000	8.03	47.56	35.9	666	709	761	583	572	931	646	672	372.2	702.3	121.059	1.09655	0.163473	2.64	909	152	31	24	0	13.4
2015-08-28	44313692800	29949842600	3232.35	3342.29	4828.32	1988.87	903	235.25	3339	11631000	8.09	50.05	38	666	710	760	582	574	932	647	675	373	702.3	121.221	1.09655	0.163473	2.724	427	133	30	24	0	13.4
2015-08-31	39743138200	28025040300	3205.99	3366.54	4776.51	1972.18	901.113	235.55	3332	4363000	8.05	54.15	40.1	666	711	760	582	578	931	647	675	371.6	702.3	121.83	1.09655	0.163473	2.687	775	77	30	24	0	13.4
2015-09-01	43243246800	35245852800	3166.62	3362.08	4636.1	1913.85	911	236.75	3333	29772000	7.99	49.56	43.2	668	711	760	582	583	931	648	674	376.6	702.3	121.656	1.12364	0.156512	2.69	688	100	31	24	0	13.4
2015-09-02	43817015300	34778941200	3160.17	3365.83	4749.98	1948.86	906	236.6	3324	20048000	8.1	50.5	39.9	669	712	760	582	585	930	650	672	371.8	701.1	121.939	1.12364	0.156512	2.637	863	132	30	24	0	13.4
2015-09-07	29646811400	20422443100	3080.42	3250.49	16515.6	4266.67	876	232.75	3319	10573000	8.06	47.63	40.4	669	712	760	582	585	929	651	673	371.6	701.1	122.31	1.12364	0.156512	2.64333	712	70	29	23	0	13.4
2015-09-08	25541546500	15459963100	3170.45	3334.02	4811.93	1969.41	873	232.25	3323	15102000	8.22	49.52	39.3	669	711	759	582	585	929	651	671	376.4	701.1	122.299	1.12364	0.156512	2.693	849	73	29	22	0	13.4
2015-09-09	37532797800	22046742100	3243.09	3399.31	4756.53	1942.04	855	232.9	3332	23148000	8.25	47.58	41.9	669	712	759	582	584	930	650	677	378.6	701.1	121.97	1.12364	0.156512	2.662	667	83	29	22	0	13.4
2015-09-10	27326175900	14488297100	3197.89	3357.56	4796.25	1952.29	830	229.8	3333	29828000	8.26	48.89	39.4	669	711	759	583	584	929	649	675	378.4	701.1	122.012	1.12364	0.156512	2.674	699	90	29	22	0	13.4
2015-09-11	22455782200	10854750800	3200.23	3347.19	4822.34	1961.05	818	229.6	3328	11360000	8.24	48.14	39.7155	668	711	758	582	586	930	647	677	380	694.8	121.7	1.12364	0.156512	2.686	865	104	30	22	0	13.4
2015-09-14	34663115800	20545725100	3114.8	3281.13	4805.76	1953.03	805	229.25	3302	6095000	8.21	46.37	39	665	710	755	580	588	929	647	676	377.4	694.8	121.555	1.12364	0.156512	2.765	811	65	26	22	1000	12.1
2015-09-15	24919444500	14355564100	3005.17	3152.23	4860.52	1978.09	802	229.3	3287	26015000	8.15	46.63	38.2	665	710	755	579	590	929	646	672	376.4	692.3	121.419	1.12364	0.156512	2.732	943	58	25	20	0	12.1
2015-09-16	27752452400	15970999400	3152.26	3309.25	4889.24	1995.31	814	229.3	3307	13357000	8.21	49.75	39.1	664	709	754	577	591	928	645	671	378.8	692.3	121.542	1.12364	0.156512	2.671	1012	47	26	20	0	12.1
2015-09-17	31760289200	16940188100	3086.06	3237	4893.95	1990.2	883	231.95	3366	6209000	8.21	49.08	40.2	663	709	754	576	595	928	643	674	377.8	692.3	121.401	1.12364	0.156512	2.641	830	78	28	21	0	13
2015-09-18	20917539800	10690348100	3097.92	3251.27	4827.23	1958.08	960	233.3	3394	11410000	8.09	47.47	39.7	662	709	750	576	595	927	644	675	376.6	692.3	120.953	1.12364	0.156512	2.605	728	77	28	21	0	13
2015-09-21	23989735400	12278866800	3156.54	3308.25	4828.95	1966.97	978	235.7	3419	14249000	7.96	48.92	38.4	664	708	749	575	596	925	642	668	372.8	692.3	121.435	1.12364	0.156512	2.576	869	75	28	21	0	13
2015-09-22	27478615400	14622198500	3185.62	3339.03	4756.72	1942.74	923	234.45	3407	9274000	8	49.08	38.7	662	707	749	574	596	923	641	668	370.8	692.3	121.721	1.12364	0.156512	2.577	861	56	26	21	0	13
2015-09-23	23632267000	12317143900	3115.89	3263.03	4752.74	1938.76	917	233.6	3357	16531000	8.05	47.75	40	663	706	748	573	597	922	639	664	370.2	692.3	121.958	1.12364	0.156512	2.569	978	65	26	21	0	13
2015-09-24	21288772300	10201123800	3142.69	3285	4734.48	1932.24	922	235.5	3368	31868000	7.99	48.17	38.8345	662	706	748	572	594	922	639	667	369.6	686.5	121.911	1.12364	0.156512	2.584	863	52	27	22	40585	12.36
2015-09-25	23626387100	12141927800	3092.35	3231.95	4686.5	1931.34	943	237.2	3391	48743000	7.98	48.6	38.7	661	705	746	572	593	921	638	670	368.6	686.5	122.177	1.12364	0.156512	2.555	966	70	27	22	0	12.36
2015-09-28	15672753000	7421946800	3100.76	3242.75	4543.97	1881.77	943	234.75	3354	45021000	7.9	47.34	38.8	658	704	743	571	592	921	637	667	365.4	686.5	122.055	1.12364	0.156512	2.561	1114	76	28	22	0	12.36
2015-09-29	16322267300	8715063300	3038.14	3178.85	4517.32	1884.09	926	232.25	3286	18091000	7.96	48.23	38.3	658	702	743	569	589	920	637	662	363.2	686.5	122.049	1.12364	0.156512	2.587	946	47	25	22	0	12.36
2015-09-30	14664244900	7855934900	3052.78	3202.95	4620.16	1920.03	900	231	3292	64352000	8.13	48.37	38.7892	657	701	742	564	586	918	636	662	365.2	686.5	122.426	1.12364	0.156512	2.521	662	35	28	21	0	12.36
2015-10-08	23427605000	13208176800	3143.36	3296.48	4810.79	2013.43	817	234.9	3467	11069000	8.11	53.05	42.3	655	701	745	563	587	915	636	669	364.8	682.3	121.556	1.12568	0.157201	2.488	1010	50	23	18	0	12.36
2015-10-09	23485144500	12435250000	3183.15	3340.12	4830.47	2014.89	809	235.05	3469	23419000	8.33	52.65	44.1	654	700	746	559	588	913	634	671	368	682.8	121.464	1.12568	0.157201	2.52	858	104	23	16	0	13
2015-10-12	38629471500	22140046800	3287.66	3447.69	4838.64	2017.46	809	238.25	3489	12398000	8.28	49.86	43.8	654	702	745	557	592	913	637	677	365	676.1	121.63	1.12568	0.157201	2.543	1060	109	23	15	0	13
2015-10-13	29715313300	14543378600	3293.23	3445.04	4796.61	2003.69	804	236.45	3448	11405000	8.32	49.24	41.2	654	701	745	556	591	912	637	674	363.8	676.1	121.405	1.12568	0.157201	2.498	1139	132	24	16	0	13
2015-10-14	29507773900	15217393800	3262.44	3406.11	4782.85	1994.24	787	240.35	3478	16380000	8.42	49.15	40.1	654	701	745	555	589	913	636	675	355.8	676.1	121.322	1.12568	0.157201	2.537	1001	133	25	17	0	13
2015-10-15	31628385100	17115829900	3338.07	3486.82	4870.1	2023.86	766	241.65	3477	17104000	8.41	48.71	39.9	653	700	745	553	587	911	635	677	354.8	676.1	120.835	1.12568	0.157201	2.451	941	79	26	17	0	13
2015-10-16	39546057500	20896470900	3391.35	3534.07	4886.69	2033.11	754	240.95	3449	14017000	8.38	50.46	40.7	652	699	746	553	587	910	634	676	351.8	676.1	120.995	1.12568	0.157201	2.427	925	85	26	18	0	13
2015-10-19	37811218300	20760674400	3386.7	3534.18	4905.47	2033.66	747	240.2	3435	11805000	8.34	48.61	40.3	652	698	745	550	586	907	633	673	352.8	676.1	120.892	1.12568	0.157201	2.457	1103	84	25	18	0	13
2015-10-20	31897375800	17902510800	3425.33	3577.7	4880.97	2030.77	762	239.95	3440	82303000	8.46	48.71	38.8	652	697	745	549	585	904	630	669	349	674.8	121.253	1.12568	0.157201	2.487	977	73	24	19	2000	12.5
2015-10-21	45845542800	28207605000	3320.68	3473.25	4840.12	2018.94	780	240.2	3418	11379000	8.44	47.85	38.9	652	696	745	549	584	904	628	668	347.2	674.8	121.396	1.12568	0.157201	2.399	1047	90	26	19	3897	12.5
2015-10-22	32373934100	18430558000	3368.74	3524.53	4920.05	2052.51	786	239.4	3433	26399000	8.47	48.08	38.9	651	695	744	547	583	903	626	666	346.8	674.8	121.389	1.12568	0.157201	2.374	894	114	26	19	0	12.5
2015-10-23	34737285400	19829447800	3412.43	3571.24	5031.86	2075.15	774	240.9	3468	23549000	8.62	47.99	38.9	649	694	743	545	582	903	623	665	341.4	674.8	121.921	1.12568	0.157201	2.281	854	73	25	20	0	12.5
2015-10-26	36556085300	20424886300	3429.58	3589.26	5034.7	2071.18	759	238.7	3435	11067000	8.65	47.54	38.7	648	693	743	544	580	900	621	663	331.8	674.8	122.358	1.12568	0.157201	2.078	889	78	26	17	0	12.5
2015-10-27	32817276800	19205614000	3434.34	3592.88	5030.15	2065.89	739	238.95	3438	23592000	8.6	46.81	37.8	646	691	743	543	577	899	619	662	333.6	674.8	122.373	1.12568	0.157201	2.106	1141	100	21	14	0	12.5
2015-10-28	29352328400	17097709800	3375.2	3524.92	5095.69	2090.35	736	240.45	3453	40233000	8.56	49.05	37.5	649	691	742	542	576	898	618	663	333	674.8	122.536	1.12568	0.157201	2.022	934	93	21	16	0	12.5
2015-10-29	23567602600	12701044600	3387.32	3533.31	5074.27	2089.41	728	237.75	3437	10820000	8.67	48.8	39.1	648	690	742	540	575	897	616	661	333.6	667.4	122.919	1.12568	0.157201	2.248	1006	63	19	14	0	12.5
2015-10-30	24359511800	13914191400	3382.56	3534.08	5053.75	2079.36	721	234.85	3406	9650000	8.63	49.56	39.2	648	690	744	537	575	897	616	657	328.4	667.4	123.391	1.12568	0.157201	2.305	884	48	19	15	0	12.5
2015-11-02	23095112900	13000256800	3325.08	3475.96	5128.98	2103.28	706	233.5	3390	14140000	8.59	48.79	39.9	647	689	744	535	574	894	614	654	328.2	666.7	122.893	1.09884	0.157493	2.257	1125	156	18	12	0	12.5
2015-11-03	19289742800	10140187600	3316.7	3465.49	5145.13	2109.79	680	232.55	3385	29307000	8.44	50.54	39.2	646	689	745	533	575	893	614	654	328	666.7	122.871	1.09884	0.157493	2.277	1034	119	20	15	0	12.5
2015-11-04	33907873000	20542386500	3459.64	3628.54	5142.48	2102.31	657	229.25	3364	30656000	8.39	48.58	40.7	650	689	745	532	575	893	613	652	329.8	667.9	123.124	1.09884	0.157493	2.271	1116	69	21	17	0	12.5
2015-11-05	55325494700	39804656800	3522.82	3705.97	5127.74	2099.93	640	227.4	3318	20199000	8.46	47.98	39.4	650	688	744	529	575	892	612	650	329	663.7	123.246	1.09884	0.157493	2.376	893	73	23	19	0	12.5
2015-11-06	42916703300	29875307600	3590.03	3793.37	5147.12	2099.2	631	227.8	3323	16359000	8.4	47.42	38.8	649	687	743	528	575	890	612	646	306.6	663.7	123.215	1.09884	0.157493	2.355	875	43	24	19	0	12.5
2015-11-09	50301668200	35680482300	3646.88	3840.35	5095.3	2078.58	628	224.65	3288	16108000	8.31	47.19	40	648	687	743	526	574	889	609	645	308.2	662.6	123.826	1.09884	0.157493	2.307	1109	112	18	12	0	12.5
2015-11-10	42974657600	28651960300	3640.49	3833.24	5083.24	2081.72	622	227.15	3258	35179000	8.44	47.44	39.8801	647	685	744	526	574	887	605	639	309.8	657.3	123.829	1.09884	0.157493	2.33	939	77	15	13	0	12.5
2015-11-11	36097265100	23223429600	3650.25	3833.65	5067.02	2075	599	227.2	3262	20064000	8.44	45.81	39.5	646	684	743	524	572	887	603	635	303	657.3	123.665	1.09884	0.157493	2.274	1042	54	17	14	0	12.5
2015-11-12	36171760000	21753764700	3632.9	3795.32	5005.08	2045.97	579	226.35	3255	22054000	8.37	44.06	38.1	646	683	742	523	570	886	601	633	299.8	657.3	123.61	1.09884	0.157493	2.292	1030	102	19	15	0	12.5
2015-11-13	34587093300	20348989100	3580.84	3746.24	4927.88	2023.04	560	225.3	3250	13030000	8.39	43.61	36.8	645	683	740	522	570	885	600	633	300	657.3	123.593	1.09884	0.157493	2.383	890	75	18	14	0	12.5
2015-11-16	27618705700	16169090100	3606.96	3764.13	4984.62	2053.19	550	228.75	3340	17021000	8.53	44.56	35.9	645	682	740	520	568	885	597	633	300.2	657.3	123.728	1.09884	0.157493	2.332	998	102	21	15	0	12.5
2015-11-17	38357546800	24853307100	3604.8	3758.39	4986.02	2050.44	537	224.5	3280	21451000	8.61	43.57	35.9	645	681	740	518	568	884	596	624	300.2	657.3	123.888	1.09884	0.157493	2.371	929	53	17	14	0	12.5
2015-11-18	29758073400	18568949500	3568.47	3715.58	5075.2	2083.58	519	223.1	3286	18544000	8.58	44.14	35.4	645	680	739	517	567	885	593	619	296.4	654.2	123.607	1.09884	0.157493	2.333	1047	46	17	14	0	12.5
2015-11-19	24791557600	15463198900	3617.06	3774.97	5073.64	2081.24	504	224.4	3288	15122000	8.63	44.18	36.2	644	679	738	516	564	884	592	616	287.6	654.2	123.542	1.09884	0.157493	2.264	986	68	16	13	0	12.5
2015-11-20	31080197200	18695168900	3630.5	3774.38	5104.92	2089.17	498	225.9	3296	19603000	8.51	44.66	35.6	645	678	738	513	563	883	591	613	287.4	654.2	123.435	1.09884	0.157493	2.141	1085	79	17	14	0	12.5
2015-11-23	31599747400	17562681200	3610.32	3753.34	5102.48	2086.59	516	222.95	3220	25533000	8.56	44.83	35.2	643	677	738	513	562	883	591	609	287.4	654.2	123.643	1.09884	0.157493	2.205	1036	59	18	12	0	12.5
2015-11-24	24881052400	14338328300	3616.11	3753.89	5102.81	2089.14	528	223.1	3223	24642000	8.65	46.12	36.5	641	675	738	511	563	883	586	607	283.2	654.2	123.507	1.09884	0.157493	2.189	1144	35	14	7	0	12.5
2015-11-25	27302485700	15194494100	3647.93	3781.61	5116.14	2088.87	546	224.95	3248	18398000	8.62	46.17	36.9	639	675	738	510	563	885	584	615	289.4	654.2	123.337	1.09884	0.157493	2.195	975	46	10	3	0	12.5
2015-11-26	30676158200	17352546800	3635.55	3759.43	16325.7	4344.32	562	223.55	3258	23923000	8.58	45.46	36.7	638	676	738	509	563	887	585	622	294.2	654.2	123.474	1.09884	0.157493	2.43313	885	69	5	0	0	12.5
2015-11-27	35428752500	20893935800	3436.3	3556.99	5127.52	2090.11	581	222.95	3229	13338000	8.58	44.86	35.8	637	675	737	508	564	888	585	622	294.2	654.2	123.381	1.09884	0.157493	2.227	863	85	7	3	5000	30.3
2015-11-30	30419790300	17320116300	3445.4	3566.41	5108.67	2080.41	584	219.15	3202	28411000	8.58	44.61	35.6	637	674	738	507	563	888	585	615	292.8	654.2	123.527	1.09884	0.157493	2.23	1238	179	15	10	5000	18.3
2015-12-01	25239075500	13653655400	3456.31	3591.7	5156.31	2102.63	598	224.15	3241	19545000	8.56	44.44	35.7	636	674	738	505	561	890	587	619	294.6	648.9	123.406	1.05802	0.156343	2.222	1168	88	17	10	5000	16.5
2015-12-02	30149148000	21353886500	3536.91	3721.95	5123.22	2079.51	590	222.9	3236	36130000	8.48	42.49	35.3	638	674	738	504	560	891	588	621	297.4	645.2	123.306	1.05802	0.156343	2.175	1133	107	14	6	5500	14.6
2015-12-03	28111125500	19776212600	3584.82	3749.3	5037.53	2049.62	574	220	3206	43821000	8.59	43.84	34	637	674	738	502	560	891	588	615	290	642.7	123.623	1.05802	0.156343	2.194	731	96	11	3	5000	13.4
2015-12-04	25173641100	15119952200	3524.99	3677.59	5142.27	2091.69	563	221.95	3235	75430000	8.52	43	34.8	636	673	736	501	560	891	588	615	287.6	641.7	122.531	1.05802	0.156343	2.183	819	79	10	4	5000	12.1
2015-12-07	20830257900	11388315000	3536.93	3687.61	5101.81	2077.07	551	227.55	3320	56778000	8.41	40.73	33.9	635	673	736	499	560	892	588	622	291.6	626.33	122.712	1.05802	0.156343	2.072	957	108	12	7	1400	10.9
2015-12-08	22436731000	12578108300	3470.07	3623.02	5098.24	2063.59	551	225.3	3281	50546000	8.41	40.26	32.2	634	672	733	499	559	892	586	617	289	632.321	122.572	1.05802	0.156343	2.077	1131	78	14	10	12	12
2015-12-09	19569884500	11332542200	3472.44	3635.94	5022.86	2047.62	546	226.3	3278	34976000	8.4	40.11	32.3	634	671	733	496	558	891	586	619	290.4	641.7	122.226	1.05802	0.156343	2.065	896	101	15	12	6000	10.82
2015-12-10	20042751700	12021562500	3455.5	3623.08	5045.17	2052.23	534	225.7	3274	77138000	8.36	39.73	32.1	633	671	732	495	557	890	585	621	292.4	628.181	121.652	1.05802	0.156343	2.003	1124	74	14	9	1000	11.8
2015-12-14	21537462000	15176911900	3520.67	3711.32	4952.23	2021.94	508	226.95	3260	64905000	8.07	37.88	29.6	630	669	725	493	553	889	580	626	296.6	636.7	121.442	1.05802	0.156343	1.902	1181	196	10	5	0	11.8
2015-12-15	20047134100	12648171000	3510.35	3694.39	4995.36	2043.41	484	224.85	3241	14553000	8.19	38.45	29.2	628	668	725	493	550	890	579	628	296.2	629.3	121.18	1.05802	0.156343	1.808	1012	266	10	3	0	11.8
2015-12-16	19348231000	11134272300	3516.19	3685.44	5071.13	2073.07	471	225.25	3252	13855000	8.13	37.19	29.3	627	667	725	493	548	890	578	623	298.6	636.743	121.451	1.05802	0.156343	1.825	960	92	6	0	2004	10.6
2015-12-17	28385647600	17792407500	3580	3755.89	5002.55	2041.89	471	225.85	3269	18139000	8.07	37.06	28.3	627	667	723	493	548	889	577	625	298	629.3	121.575	1.05802	0.156343	1.735	1019	58	5	1	5006	10.6
2015-12-18	27370790400	17346598000	3578.96	3767.91	4923.08	2005.52	477	224.2	3254	13427000	8.06	36.88	28.4	626	667	723	493	548	889	577	624	301	629.3	121.809	1.05802	0.156343	1.765	962	90	8	4	2000	10
2015-12-21	29984928000	21743527500	3642.47	3865.97	4968.92	2021.15	478	227.25	3308	7442000	8.19	36.35	27.4	624	667	723	497	547	889	576	630	311.6	624.806	121.57	1.05802	0.156343	1.936	1073	179	11	8	1	10.5
2015-12-22	26117876300	18030366100	3651.77	3876.73	5001.11	2037.89	474	228.75	3314	7270000	8.25	36.11	27.9	621	667	722	501	545	890	577	635	313.8	629.3	121.37	1.05802	0.156343	1.913	1077	119	14	10	2	10.7
2015-12-23	29820180100	20701714700	3636.09	3866.38	5045.93	2064.29	475	227.7	3305	4890000	8.22	37.36	27.8	620	667	722	503	546	890	577	633	311.8	627	121.37	1.05802	0.156343	1.996	949	238	13	8	1	10.9
2015-12-24	22778522500	14718139700	3612.49	3829.4	5048.49	2060.99	478	227.95	3319	3410000	8.19	37.89	29	620	667	722	504	546	890	578	637	311	627	121.056	1.05802	0.156343	2.042	977	77	10	6	0	10.9
2015-12-25	19845111100	11962401300	3627.91	3838.2	16453.5	4333.88	713.008	228.35	3329	31407826	9.25159	46.0056	37.1203	619	667	722	504	545	889	579	636	301.4	627	120.969	1.05802	0.156343	2.4241	972	229	11	5	3098	10
2015-12-28	26998327800	15398844000	3533.78	3727.63	5040.98	2056.5	571.055	227.65	3304	1490000	8.31	36.62	28.6	619	667	722	507	545	889	581	634	303	624.5	120.914	1.05802	0.156343	2.238	979	53	8	4	0	10
2015-12-29	18255192300	10188555500	3563.74	3761.87	5107.94	2078.36	571.055	228.3	3313	4380000	8.27	37.79	28.1	619	667	722	509	545	889	582	631	309	626.275	120.909	1.05802	0.156343	2.372	1029	83	9	5	1	11.8
2015-12-30	18788960900	10562995500	3572.88	3765.18	5065.85	2063.36	571.055	228.15	3309	3595000	8.21	36.46	28.5	619	668	722	512	545	890	583	636	307.4	624.5	121.035	1.05802	0.156343	2.27	988	122	11	5	0	11.8
2015-12-31	17696365900	10187355600	3539.18	3731	5007.41	2043.94	571.055	226.05	3290	1111000	8.22	37.28	27.9	618	668	722	513	545	891	583	637	305.2	624.5	120.989	1.05802	0.156343	2.35	553	175	10	3	0	11.8
2016-01-04	18441842300	11537067400	3296.26	3469.07	4903.09	2012.66	473	228.2	3305	7892000	8.04	37.22	28.5	617	669	722	520	544	891	584	634	304.4	626.8	120.502	1.09265	0.153998	2.286	822	163	14	8	2040	10.6
2016-01-05	26688208300	16211698400	3287.71	3478.78	4891.43	2016.71	468	230.3	3313	16306000	7.99	36.42	28.4	617	669	723	524	541	892	586	635	308.8	626.8	120.876	1.09265	0.153998	2.336	1063	53	10	7	3000	10.9
2016-01-06	23888667000	14596614400	3361.84	3539.81	4835.77	1990.26	467	231.4	3314	20168000	7.74	34.23	27.1	617	669	723	525	538	892	588	634	307.4	626.6	120.794	1.09265	0.153998	2.285	752	64	9	5	1000	10.5
2016-01-07	7056912300	4410264100	3125	3294.38	4689.43	1943.09	445	236.6	3357	31612000	7.54	33.75	24.3	617	668	722	526	537	893	587	632	307.6	625	120.078	1.09265	0.153998	2.398	975	100	9	4	0	10.5
2016-01-08	28644082200	18595945100	3186.41	3361.56	4643.63	1922.03	429	236.8	3356	21302000	7.41	33.55	26	617	668	720	528	537	893	586	634	307.8	624.6	119.909	1.09265	0.153998	2.477	802	89	8	3	0	10.5
2016-01-11	27164369100	17463838700	3016.7	3192.45	4637.99	1923.67	415	237.45	3349	24213000	7.12	31.55	24.7	617	668	719	530	537	894	584	633	308.8	624.4	120.237	1.09265	0.153998	2.364	880	63	8	3	0	10.5
2016-01-12	20765962200	12822579600	3022.86	3215.71	4685.92	1938.68	402	234.6	3288	34453000	7.1	30.86	23.1	615	666	718	530	535	895	583	629	309.8	623.4	120.439	1.09265	0.153998	2.262	851	58	6	1	1	11.3
2016-01-13	19428210600	12066649400	2949.6	3155.88	4526.06	1890.28	394	232.25	3274	28181000	7.24	30.31	23.1	613	665	717	529	535	896	581	626	297.6	622.3	120.637	1.09265	0.153998	2.277	817	158	6	1	0	11.3
2016-01-14	21290564400	13453767100	3007.65	3221.57	4615	1921.84	383	234.05	3312	22372000	7.08	31.03	21.9	612	664	717	527	532	896	581	629	296.8	621.5	120.329	1.09265	0.153998	2.139	647	213	7	3	0	11.3
2016-01-15	19872169700	12460177900	2900.97	3118.73	4488.42	1880.29	373	232.6	3294	30253000	6.67	28.94	22	611	663	717	526	530	896	580	629	294.6	621	120.439	1.09265	0.153998	2.092	689	188	10	3	1127	10.2
2016-01-18	16469969400	10112838600	2913.84	3130.73	16481.1	4274.1	369	233.5	3301	19410000	6.71	28.55	20.5	608	663	718	528	528	897	577	630	306	620.2	120.768	1.09265	0.153998	2.124	918	175	5	-1	0	10.2
2016-01-19	20527970300	12765389300	3007.74	3223.13	4476.95	1881.33	363	233.2	3317	20374000	6.81	28.76	21.1	607	662	718	530	528	898	577	631	311.2	620.2	120.729	1.09265	0.153998	2.09	1047	110	4	0	0	10.2
2016-01-20	21650547400	13065050400	2976.69	3174.38	4471.69	1859.33	358	233.8	3315	38691000	6.31	27.88	20.1	607	662	717	530	525	898	577	631	311.2	620.2	120.479	1.09265	0.153998	2.135	888	44	5	2	0	10.2
2016-01-21	19167566800	11118973300	2880.48	3081.35	4472.06	1868.99	355	236.25	3331	48033000	6.17	29.25	20	606	661	717	529	521	898	578	633	315.6	619.8	120.989	1.09265	0.153998	2.143	820	40	4	2	0	10.2
2016-01-22	15981073400	8995108700	2916.56	3113.46	4591.18	1906.9	354	235.2	3323	22796000	6.32	32.18	22.8	604	661	717	528	520	898	578	636	327.4	619.1	120.854	1.09265	0.153998	2.13	880	53	5	-3	1500	9.3
2016-01-25	15303905700	8154006100	2938.51	3128.89	4518.49	1877.08	354	235.8	3323	35195000	5.87	30.5	23.4	602	660	717	528	520	899	578	636	326.2	619.1	120.678	1.09265	0.153998	2.145	994	65	2	-3	5000	9
2016-01-26	21083605400	12693392100	2749.78	2940.51	4567.67	1903.63	345	238.9	3360	24241000	6.07	31.8	21.7	601	660	718	528	520	899	579	637	326.4	619.4	120.924	1.09265	0.153998	2.18	864	104	7	2	1000	9.2
2016-01-27	21572204600	13222936600	2735.56	2930.35	4468.17	1882.95	337	239.35	3365	22572000	5.9	33.1	23.3	601	661	718	529	521	899	580	644	324.2	619.4	120.651	1.09265	0.153998	2.183	820	104	7	5	2039	9.2
2016-01-28	17112028000	9922275600	2655.66	2853.76	4506.68	1893.36	325	238.8	3352	29796000	6.06	33.89	25	601	661	717	529	522	899	581	644	320.6	618.7	120.579	1.09265	0.153998	2.226	789	82	9	5	0	9.2
2016-01-29	18667310600	11330425900	2737.6	2946.09	4613.95	1940.24	317	238.3	3333	37150000	6.04	34.74	26.5	600	661	717	530	521	899	582	642	324.2	618	120.513	1.09265	0.153998	2.305	917	46	7	4	0	9.2
2016-02-01	15638374400	8679534200	2688.85	2901.05	4620.37	1939.38	314	239.9	3343	19930000	5.68	34.24	26.3	601	660	716	529	520	900	583	644	323.8	618	120.983	1.09439	0.152634	2.139	663	63	4	-1	0	9.2
2016-02-02	15807821100	8860196300	2749.57	2961.33	4516.95	1903.03	310	240.55	3338	29140000	5.81	32.72	25	601	660	716	529	518	901	584	645	324.4	618	120.951	1.09439	0.152634	2.04	543	115	4	0	4201	10
2016-02-03	14839721700	7738900000	2739.25	2948.64	4504.24	1912.53	303	241.45	3341	18411000	5.61	35.04	24.4	601	660	715	529	518	901	584	645	325	618	121.14	1.09439	0.152634	2.043	591	75	7	2	4200	11
2016-02-04	17038201800	9177972400	2781.02	2984.76	4509.56	1915.45	298	243.95	3388	19247000	5.6	34.46	26.6	601	661	716	529	518	902	585	652	327.2	618	120.158	1.09439	0.152634	1.979	534	80	7	3	0	11
2016-02-05	14118628400	7685080800	2763.49	2963.79	4363.14	1880.02	297	245.9	3389	17470000	5.54	34.06	26.5689	601	661	716	530	516	902	585	653	323.2	618	120.167	1.09439	0.152634	2.063	486	178	8	1	71	11
2016-02-15	12926393200	7291943400	2746.2	2946.71	16287.9	4300.56	295	256.15	3470	13599000	4.79	33.39	25.9	604	662	715	531	515	903	585	657	322.6	618.1	121.128	1.09439	0.152634	2.23078	608	45	6	0	0	11
2016-02-16	19596161400	11257964300	2836.57	3037.04	4435.96	1895.58	301	253.1	3463	21944000	4.67	32.18	27.8	604	662	715	531	514	903	588	658	324	618.1	121.057	1.09439	0.152634	1.93	984	54	10	2	0	11
2016-02-17	21690992500	12829160700	2867.34	3063.32	4534.06	1926.82	307	255.05	3466	27858000	5.07	34.5	24.7	605	662	715	532	513	903	588	654	313.2	618.1	121.148	1.09439	0.152634	1.947	906	79	12	6	0	11
2016-02-18	21920387300	12440146400	2862.89	3053.7	4487.54	1917.83	313	254.85	3455	30013000	5.24	34.28	27.2	605	662	716	534	514	903	588	653	318.2	618.1	121.207	1.09439	0.152634	1.851	1010	93	15	6	0	11
2016-02-19	16339141300	8733801200	2860.02	3051.59	4504.43	1917.78	315	258	3472	21594000	5.15	33.01	26.6	606	663	716	534	514	902	589	655	323.4	618.4	121.234	1.09439	0.152634	1.807	972	103	12	5	0	11
2016-02-22	23217604200	14094696800	2927.18	3118.87	4570.61	1945.5	316	256.2	3446	34083000	5.4	34.69	26.2	607	664	716	537	513	902	591	662	332.2	618.3	121.417	1.09439	0.152634	1.83	811	63	8	5	0	11
2016-02-23	19974066300	11256739100	2903.33	3089.36	4503.58	1921.27	318	256.3	3444	28872000	4.89	33.27	26.5	607	664	718	543	513	901	593	662	329.8	618.4	121.435	1.09439	0.152634	1.785	926	70	10	4	0	11
2016-02-24	21341038400	11178265000	2928.9	3109.55	4542.61	1929.8	322	258.45	3441	19358000	4.85	34.41	25.3	607	664	718	544	512	900	593	662	334.2	618.4	121.689	1.09439	0.152634	1.778	998	50	9	2	1	9.9
2016-02-25	27028441600	15782975200	2741.24	2918.75	4582.2	1951.7	325	261.5	3433	20348000	5.06	35.29	26.1	607	665	718	544	512	899	594	666	328.8	619	121.795	1.09439	0.152634	1.705	819	62	11	5	21300	9.69
2016-02-26	19111047200	10694972900	2767.21	2948.03	4590.47	1948.05	327	261.85	3408	17519000	4.98	35.1	27.6	607	665	716	546	511	898	594	662	337.8	619	121.608	1.09439	0.152634	1.787	854	95	15	8	0	9.4
2016-02-29	20741070900	12934102000	2687.98	2877.47	4557.95	1932.23	329	259.4	3312	10213000	4.99	35.97	27.3	608	665	717	546	511	897	594	662	341.4	619.2	121.844	1.09439	0.152634	1.705	925	70	10	2	46	9.8
2016-03-01	18720744300	11604591800	2733.17	2930.69	4689.6	1978.35	332	263.05	3346	13762000	4.99	36.81	28.1	611	666	717	549	511	896	598	662	339.2	619.2	121.816	1.09291	0.152784	1.737	941	53	12	6	0	9.8
2016-03-02	27096178300	17597234700	2849.68	3051.33	4703.42	1986.45	335	259.85	3330	21322000	4.95	36.93	27.9	614	668	719	553	513	895	601	664	343	618.39	121.811	1.09291	0.152784	1.667	1091	90	16	10	10954	9.1
2016-03-03	28747821000	17310574400	2859.76	3058.42	4707.42	1993.4	342	262.05	3347	17716000	4.88	37.07	27.7	616	670	720	558	514	895	604	669	343.6	620.2	121.758	1.09291	0.152784	1.632	880	101	21	13	0	9.1
2016-03-04	31249516900	21917253400	2874.15	3093.89	4717.02	1999.99	349	265.6	3426	17345000	4.92	38.72	28.1	620	673	720	563	514	896	610	676	349.4	620.3	121.771	1.09291	0.152784	1.67	896	53	21	15	0	9
2016-03-07	21746683600	13246203700	2897.34	3104.84	4708.25	2001.76	354	265.65	3481	16766000	5.09	40.84	30.1	623	679	726	593	516	897	619	681	361.4	623.1	121.633	1.09291	0.152784	1.709	746	97	21	7	5901	8.5
2016-03-08	23348266100	13623574200	2901.39	3107.67	4648.82	1979.26	366	266.7	3450	32600000	5.01	39.65	31.5	628	685	733	628	519	898	624	679	360	627.2	121.453	1.09291	0.152784	1.723	776	46	11	5	6100	8.5
2016-03-09	18335538300	11146624500	2862.56	3071.91	4674.38	1989.26	376	264.05	3396	16916000	5.07	41.07	31.1	632	686	736	636	519	897	626	669	349.8	627.8	121.423	1.09291	0.152784	1.759	752	49	8	4	501	8.5
2016-03-10	13897946100	7607219700	2804.73	3013.15	4662.16	1989.57	384	261.9	3391	27577000	4.9	40.05	31.9	634	687	736	635	521	898	627	671	345.4	630.4	121.43	1.09291	0.152784	1.807	883	45	8	1	0	8.5
2016-03-11	12724755400	7333356400	2810.31	3018.28	4748.47	2022.19	388	265.75	3434	10937000	4.98	40.39	32	634	688	736	638	521	898	631	673	359	631.4	121.132	1.09291	0.152784	1.806	876	83	9	4	4100	8.3
2016-03-14	19481603000	11710865500	2859.5	3065.69	4750.28	2019.64	393	262.5	3433	8308000	4.85	39.53	31.4	634	688	735	632	521	898	632	674	358	632.6	121.103	1.09291	0.152784	1.823	973	89	12	5	0	8.3
2016-03-15	16338666700	9831194100	2864.37	3074.78	4728.67	2015.93	396	257.85	3395	12059000	4.85	38.74	29.9	636	688	735	626	522	899	631	671	357.8	632.6	120.914	1.09291	0.152784	1.846	913	59	12	8	0	8.3
2016-03-16	18649253500	12473644800	2870.43	3090.03	4763.97	2027.22	393	259.45	3404	9618000	4.95	40.33	30.1	636	688	735	618	522	898	633	670	360.8	637.7	121.039	1.09291	0.152784	1.869	970	67	17	11	0	8.3
2016-03-17	20029021300	12166177700	2904.83	3124.2	4774.98	2040.59	392	263.3	3438	22846000	4.99	41.54	32.2	639	689	735	617	522	898	635	675	361	637.7	120.21	1.09291	0.152784	1.935	807	68	18	13	100	9.1
2016-03-18	31333273500	19730256400	2955.15	3171.96	4795.65	2049.56	395	263.35	3521	12178000	4.93	41.2	32.6	640	692	736	623	525	900	639	683	360.2	638.5	120.342	1.09291	0.152784	1.893	968	118	20	11	1	9.8
2016-03-21	35240043800	23326946400	3018.8	3249.44	4808.87	2051.6	398	259.7	3470	8808000	4.86	41.54	31.9	642	693	733	630	525	900	642	681	349.6	639.3	120.358	1.09291	0.152784	1.814	1050	72	15	10	0	9.8
2016-03-22	27037732200	16102089700	2999.36	3225.79	4821.66	2049.8	398	261.4	3516	18622000	4.81	41.79	32.4	642	694	733	634	528	901	648	679	351.4	639.3	120.369	1.09291	0.152784	1.863	860	58	15	8	0	9.8
2016-03-23	21697746200	12567928600	3009.96	3236.09	4768.86	2036.71	401	258.35	3469	13720000	4.79	40.47	32.4	643	695	733	634	528	902	649	680	358.8	639.6	120.511	1.09291	0.152784	1.789	902	66	12	7	0	9.8
2016-03-24	23700640300	13313112200	2960.97	3181.85	4773.51	2035.94	406	255.1	3409	9987000	4.84	40.44	31.4	643	694	733	634	527	903	650	675	352	639.4	120.616	1.09291	0.152784	1.81	996	55	11	6	0	9.8
2016-03-25	17507434400	9739533000	2979.43	3197.82	16302.6	4341.98	690.223	256.1	3410	31407826	5.41707	48.1237	38.2227	644	695	730	633	527	904	650	676	357	641.4	120.546	1.09291	0.152784	2.50748	1116	72	13	5	0	9.8
2016-03-28	20202124100	10344193300	2957.82	3169.73	4766.79	2037.05	501.878	255.05	3406	3.4074e+07	4.84	40.27	31.6	644	696	730	635	526	905	653	679	349.2	634.764	120.443	1.09291	0.152784	1.852	941	117	19	11	20	8.8
2016-03-29	18296534500	9729474700	2919.83	3135.41	4846.62	2055.01	409	255.75	3393	21200000	4.77	39.14	30.8	645	696	730	637	524	906	653	679	357.2	642.3	120.58	1.09291	0.152784	1.892	808	95	22	14	100	7.9
2016-03-30	21037145100	11780251200	3000.64	3216.28	4869.29	2063.95	414	258.6	3424	13272000	4.95	39.26	30.8	645	696	729	636	523	906	653	677	357.6	642.3	120.196	1.09291	0.152784	1.991	979	98	19	12	3116	7.1
2016-03-31	22041344500	12155207400	3003.91	3218.09	4869.85	2059.74	429	256.15	3406	20479000	5.2	39.6	30	647	695	730	635	523	906	653	673	357.8	644	120.391	1.09291	0.152784	1.963	873	87	16	11	20000	6.7
2016-04-01	20654586600	11812213900	3009.53	3221.89	4914.54	2072.78	450	257.2	3421	21829000	5.16	38.67	30.5	647	696	729	638	522	907	653	676	358.2	646.8	120.328	1.13465	0.15477	1.951	969	113	22	13	10000	6
2016-04-05	25673034400	14604777200	3053.07	3264.49	4843.93	2045.17	487	256.05	3370	17760000	5.23	37.87	28.1	648	696	728	641	522	908	657	675	357	651.4	120.316	1.13465	0.15477	1.942	861	60	17	13	25813	5.4
2016-04-06	23226205100	12019630500	3050.59	3257.53	4920.72	2066.66	500	256.75	3371	12901000	5.3	39.84	29.3	648	696	725	644	521	907	658	675	354.4	651.8	120.309	1.13465	0.15477	1.903	936	68	20	13	3000	5.1
2016-04-07	22091950600	11240946700	3008.42	3209.29	4848.37	2041.91	517	256.45	3377	9864000	5.27	39.43	30.7	647	695	725	645	520	907	658	674	362.6	653.1	120.395	1.13465	0.15477	2.018	914	89	18	13	3002	4.97
2016-04-08	18790463300	10100562500	2984.96	3185.73	4850.69	2047.6	539	258	3380	10238000	5.41	41.94	31.2	646	695	725	647	520	906	662	670	363.4	661.4	120.371	1.13465	0.15477	1.991	923	79	20	14	18599	5
2016-04-11	22001832400	12521270900	3033.96	3230.1	4833.4	2041.99	555	260.55	3418	18599000	5.57	42.83	33.2	646	696	725	650	520	906	663	674	362.8	662.6	120.258	1.13465	0.15477	1.931	923	59	21	15	23000	5
2016-04-12	18271866800	9286943700	3023.65	3218.45	4872.09	2061.72	560	261.8	3467	13995000	5.58	44.69	34.6	646	697	725	665	522	906	663	674	369.2	669.1	120.114	1.13465	0.15477	2.017	1084	68	19	15	19210	4.7
2016-04-13	31000324600	19561386600	3066.64	3261.38	4947.42	2082.42	567	260.4	3483	10122000	5.53	44.18	35.3	647	700	727	683	523	908	662	686	375.2	672.9	120.285	1.13465	0.15477	2.036	885	117	24	15	55068	4.2
2016-04-14	20823783000	11315732700	3082.36	3275.83	4945.89	2082.78	597	257.8	3485	19208000	5.6	43.84	34.7	647	702	726	690	524	909	665	685	388.4	681.6	120.456	1.13465	0.15477	1.959	924	159	25	15	2000	4.5
2016-04-15	18961305100	9980752900	3078.12	3272.21	4938.22	2080.73	635	257.2	3492	15323000	5.47	43.1	34.7	649	702	726	691	524	909	664	685	369.8	683.9	120.472	1.13465	0.15477	1.91	997	97	22	16	0	4.5
2016-04-18	18330451200	9709006900	3033.66	3228.45	4960.02	2094.34	659	257.35	3484	10563000	5.46	42.91	32.4	650	703	725	695	525	911	662	687	385.8	691.9	120.51	1.13465	0.15477	1.936	1030	81	20	13	1085	4.3
2016-04-19	15653320000	8087144000	3042.82	3238.3	4940.33	2100.8	671	259.85	3646	16335000	5.56	44.03	34.5	649	704	725	702	525	913	664	686	384.4	695.8	120.367	1.13465	0.15477	2.09	740	80	22	15	2123	4.3
2016-04-20	28314421900	16220785800	2972.58	3181.03	4948.13	2102.4	669	260.65	3679	14685000	5.54	45.8	34.2	649	706	726	717	525	916	665	694	396.2	720.3	120.366	1.13465	0.15477	2.073	918	59	21	16	101	4.7
2016-04-21	18940684900	10475265100	2952.89	3160.6	4945.89	2091.48	670	264	3811	23210000	5.74	44.53	36.6	649	708	732	733	525	921	661	695	404.8	723.6	120.52	1.13465	0.15477	2.06	862	117	24	16	6080	4.2
2016-04-22	13721166800	7707849200	2959.24	3174.9	4906.23	2091.58	688	260.6	3708	26467000	5.96	45.11	35.8	651	710	731	751	525	921	662	697	386	765.2	120.634	1.13465	0.15477	2.138	880	156	26	15	15140	4.6
2016-04-25	12585624300	6751935100	2946.67	3162.03	4895.79	2087.79	690	258.65	3693	18099000	5.89	44.48	35.4	651	710	734	754	524	919	662	696	400.8	799.5	120.739	1.13465	0.15477	2.071	903	69	19	14	0	4.6
2016-04-26	11771160400	5902073400	2964.7	3179.16	4888.31	2091.7	704	258.1	3671	52243000	6.61	45.74	35.3	651	710	735	751	525	921	662	697	390.6	820.7	120.647	1.13465	0.15477	2.043	1048	59	18	14	1	5
2016-04-27	13086764000	6000414700	2953.67	3165.92	4863.14	2095.15	715	261.3	3774	38828000	6.83	47.18	37.1	651	710	736	746	527	921	661	696	387.2	821.9	120.59	1.13465	0.15477	2.03	1073	80	17	14	1	5.4
2016-04-28	13866327400	6987066000	2945.59	3160.58	4805.29	2075.81	710	262.25	3757	36894000	6.33	48.14	37.6	651	710	736	737	531	920	660	693	394.8	829.3	120.44	1.13465	0.15477	2.059	1021	120	22	14	1001	5.4
2016-04-29	10931062800	5802977600	2938.32	3156.75	4775.36	2065.3	703	266.45	3831	67443000	6.17	48.13	38.8	652	712	737	741	532	921	660	699	397.4	847.9	120.064	1.13465	0.15477	2.141	912	150	25	17	11421	4.9
2016-05-03	16870364300	9816483500	2992.64	3213.54	4763.22	2063.37	682	273.9	3827	24589000	5.98	44.97	39.1	654	713	735	740	535	923	660	701	387.6	886.872	119.537	1.13702	0.154825	2.081	951	89	26	18	16844	4.4
2016-05-04	16540710600	9086240800	2991.27	3209.46	4725.64	2051.12	652	270.65	3745	23466000	6.12	44.62	38.9	655	713	735	738	537	925	657	697	387.8	877.038	120.022	1.13702	0.154825	2.145	1052	125	29	20	190	4.5
2016-05-05	14483138300	7473368100	2997.84	3213.92	4717.09	2050.63	642	270.25	3761	18789000	6.19	45.01	39.5	655	713	735	733	538	926	654	697	383.8	822.669	120.09	1.13702	0.154825	2.081	953	63	25	20	0	4.5
2016-05-06	20679649800	10868024000	2913.25	3130.35	4736.15	2057.14	631	270.75	3834	22316000	5.85	45.37	39.8	657	712	735	726	538	926	652	690	378.8	876.032	120.073	1.13702	0.154825	2.093	871	115	28	18	304	5
2016-05-09	18037833000	9923047700	2832.11	3065.62	4750.21	2058.69	616	270.05	3828	19811000	5.69	43.63	41.2	657	709	734	705	538	928	648	689	370.8	801.721	120.248	1.13702	0.154825	2.096	1045	65	20	16	546049	4.75
2016-05-10	12082931000	6884993500	2832.59	3069.11	4809.88	2084.39	594	267.6	3768	14768000	5.89	45.52	39.8	656	707	734	693	539	928	645	681	378	829.729	120.269	1.13702	0.154825	2.164	1043	59	18	14	7651	4.8
2016-05-11	13579546600	8179425800	2837.04	3082.81	4760.69	2064.46	579	268.9	3806	21208000	6.01	47.6	40.6	656	707	734	691	539	934	642	682	376.2	795.031	120.235	1.13702	0.154825	2.167	776	163	25	16	21035	4.3
2016-05-12	13633765500	7876572600	2835.86	3090.14	4737.33	2064.11	579	268.1	3822	19656000	5.8	48.08	43.4	655	707	735	690	544	936	641	687	378.4	942.8	120.004	1.13702	0.154825	2.132	1045	133	28	18	400	4.3
2016-05-13	11431971000	6262975500	2827.11	3074.94	4717.68	2046.61	600	270.1	3788	14108000	5.84	47.83	43.3	655	706	734	685	544	934	639	683	368.4	951.2	120.054	1.13702	0.154825	2.093	915	90	25	17	300	4.3
2016-05-16	11465359200	5946185600	2850.86	3095.31	4775.46	2066.66	613	272.05	3834	8705000	6.1	48.97	44.3	656	706	733	677	544	934	639	685	371	955	120.071	1.13702	0.154825	2.034	865	96	23	15	1461	4.6
2016-05-17	12336906400	6527812500	2843.68	3086.02	4715.73	2047.21	643	270.1	3817	19380000	6.04	49.28	44.7	656	706	732	674	544	935	639	686	388	957.5	119.952	1.13702	0.154825	2.057	854	95	26	16	7348	4.8
2016-05-18	14048782600	8271536900	2807.51	3068.04	4739.12	2047.63	642	270.2	3788	20850000	6.05	48.93	44.6	656	706	733	676	544	937	636	687	384.8	957.5	120.061	1.13702	0.154825	2.008	557	121	26	17	5840	4.5
2016-05-19	11159507100	6044416600	2806.91	3062.5	4712.53	2040.04	634	265.95	3700	20133000	5.98	48.81	43.5	657	705	733	670	544	937	634	682	393.6	969.5	120.215	1.13702	0.154825	2.035	809	110	25	19	44588	5
2016-05-20	10870089900	5608084200	2825.48	3078.22	4769.56	2052.32	625	266.1	3678	12814000	5.95	48.72	44.6	657	704	733	664	543	936	634	680	394	969.5	120.175	1.13702	0.154825	2.046	637	65	23	19	0	5
2016-05-23	12047045500	5969721600	2843.64	3087.22	4765.78	2048.04	624	265.45	3650	16944000	5.72	48.35	43.5	656	703	733	660	543	936	630	677	392.6	971.4	120.132	1.13702	0.154825	2.063	917	114	26	20	2651	5
2016-05-24	11145244500	5873438500	2821.67	3063.56	4861.06	2076.06	618	263.6	3622	13484000	5.78	48.61	43.5	656	701	733	653	543	935	625	675	385.4	972.3	120.242	1.13702	0.154825	1.977	1113	122	24	19	11956	5.2
2016-05-25	10352726500	5665280300	2815.09	3059.23	4894.89	2090.54	605	259.7	3623	21861000	5.85	49.74	44.8	655	701	732	650	544	935	624	673	379.2	973.8	120.164	1.13702	0.154825	1.97	846	121	28	22	38780	4.7
2016-05-26	11476679700	6039298100	2822.44	3064.21	4901.77	2090.1	601	260.7	3665	11646000	6.01	49.59	45.6	654	701	735	648	546	937	624	673	396.2	974.8	119.849	1.13702	0.154825	1.921	867	133	25	20	749	5
2016-05-27	10984582300	6046875000	2821.05	3062.5	4933.51	2099.06	606	259.5	3630	17026000	6.02	49.32	44.7	653	700	737	643	546	937	626	674	395.2	974.8	119.836	1.13702	0.154825	2.168	913	53	22	19	1000	5
2016-05-30	10631958900	6309857900	2822.45	3066.71	16518.5	4291.34	722.311	256.45	3565	2126000	6.1	49.76	44.4	652	700	736	640	546	940	626	674	403.6	972.2	119.814	1.13702	0.154825	2.51498	540	78	26	20	11301	5.2
2016-05-31	21526034100	13886311100	2916.62	3169.56	4948.06	2096.95	612	258.95	3586	18673000	6.08	49.69	44.6	652	700	736	637	547	942	625	676	403	972.2	119.66	1.13702	0.154825	2.289	847	90	26	20	20187	5.5
2016-06-01	18838642100	11314848200	2913.51	3160.55	4952.25	2099.33	612	259.35	3590	14392000	5.95	49.72	44.93	652	699	735	634	548	941	625	674	405	966.5	119.446	1.11442	0.151999	2.377	795	78	21	18	64010	5.3
2016-06-02	15971691600	8600342700	2925.23	3167.1	4971.36	2105.26	606	259.65	3593	14841000	6.01	50.04	45.1	652	699	735	630	549	944	625	676	412.8	961.2	119.217	1.11442	0.151999	2.407	1028	69	26	19	11350	5.8
2016-06-03	17202102300	10149178300	2938.68	3189.33	4942.52	2099.13	610	258.65	3601	11996000	5.93	49.64	45.3	651	699	740	627	549	947	626	675	413	958.2	119.154	1.11442	0.151999	2.398	717	67	22	19	35200	5.3
2016-06-06	14199374200	7669375100	2934.1	3178.79	4968.71	2109.41	607	264.4	3667	18687000	6.19	50.55	43.4	650	699	740	626	550	949	627	681	407.4	953.7	118.419	1.11442	0.151999	2.444	912	64	27	20	12000	5.4
2016-06-07	13298786700	6892831400	2936.05	3177.05	4961.75	2112.13	606	264.85	3677	25069000	6.1	51.44	43.6	650	698	740	629	549	951	627	679	410.8	949.8	118.397	1.11442	0.151999	2.485	928	58	26	21	132576	5.5
2016-06-08	14304607100	7629177500	2927.16	3163.99	4974.64	2119.12	610	266.55	3712	27583000	6.09	52.51	44.4	649	698	741	631	549	952	625	678	409.6	948.8	118.302	1.11442	0.151999	2.461	928	50	26	21	42150	5.6
2016-06-13	16925543400	9297594700	2833.07	3066.34	4848.44	2079.06	609	274.15	3847	9756000	5.84	50.35	42.2	648	698	742	632	549	958	626	683	411.4	927.4	118.371	1.11442	0.151999	2.581	799	69	28	21	235441	5.7
2016-06-14	11975527400	6627945700	2842.19	3075.98	4843.55	2075.32	608	273.35	3848	15439000	5.84	49.83	41.3	647	698	743	632	548	957	625	685	406.6	919.1	118.316	1.11442	0.151999	2.604	926	131	30	24	185798	6.1
2016-06-15	16667106900	8739325700	2887.21	3116.37	4834.93	2071.5	604	275.2	3869	14525000	5.89	48.97	40.9	647	697	742	631	547	956	625	684	403.2	915.2	118.279	1.11442	0.151999	2.593	858	117	32	22	61495	6.6
2016-06-16	17388276700	8297470300	2872.82	3094.67	4844.91	2077.99	598	279.95	3935	21880000	5.7	47.19	39.5	646	697	742	630	546	955	624	688	401	912.4	117.856	1.11442	0.151999	2.581	851	139	25	21	101184	7.3
2016-06-17	17147251700	8540298500	2885.11	3110.36	4800.34	2071.22	587	273.2	3836	20533000	5.66	49.17	38.9	645	697	743	629	545	953	625	684	409.6	909.7	117.712	1.11442	0.151999	2.654	816	128	31	23	159978	7.3
2016-06-20	13657105100	6358714100	2888.81	3112.67	4837.21	2083.25	582	273.75	3841	14434000	5.84	50.65	40.9	645	697	744	627	544	955	625	686	412.8	908.1	117.314	1.11442	0.151999	2.742	816	43	29	24	160651	7.5
2016-06-21	16435908900	8796534500	2878.56	3106.32	4843.76	2088.9	580	273.2	3850	20104000	5.54	50.62	40.9	643	697	744	624	544	956	628	688	425.4	903.8	117.211	1.11442	0.151999	2.763	778	110	32	25	42131	7.5
2016-06-22	13059042400	6648711300	2905.55	3133.96	4833.32	2085.45	585	269.6	3809	18345000	5.67	49.88	41.8	643	697	744	623	544	955	630	688	424.8	900.6	117.394	1.11442	0.151999	2.67	664	63	31	25	72901	8.4
2016-06-23	13613737500	6775173800	2891.96	3117.32	4910.04	2113.32	596	269.75	3811	11125000	5.63	50.91	41.1	643	697	744	622	543	956	631	688	429.2	896.5	117.19	1.11442	0.151999	2.702	803	119	34	26	29887	9.2
2016-06-24	19084260900	10479220800	2854.29	3077.16	4707.98	2037.3	609	282.25	3901	52359000	4.95	48.41	39.8	643	697	743	622	543	956	632	689	428.8	887.4	117.049	1.11442	0.151999	2.668	720	68	33	20	379977	9.3
2016-06-27	15669747200	8326725900	2895.7	3120.54	4594.44	2000.54	616	284.65	3925	23407000	4.76	47.16	39.5	643	697	743	623	541	955	634	693	430.8	885.7	116.953	1.11442	0.151999	2.73	797	73	34.2019	26.219	156003	9.2
2016-06-28	17387104700	9202463700	2912.56	3136.4	4691.87	2036.09	627	283.35	3909	19440000	4.68	48.58	39.1	643	698	743	627	541	956	636	694	424	883.2	116.779	1.11442	0.151999	2.914	781	85	34.8992	26.219	326095	8.9
2016-06-29	19321558600	10372366800	2931.59	3151.39	4779.25	2070.77	640	284.3	4056	34823000	4.51	50.61	40.2	643	699	744	630	541	956	638	699	429.6	878.5	116.796	1.11442	0.151999	2.862	951	52	33.0914	26.3852	326095	9.8
2016-06-30	15446493000	7969261700	2929.61	3153.92	4842.67	2098.86	660	283	4064	14529000	4.46	49.68	40.9	643	701	750	630	541	957	640	705	429.4	873.6	116.822	1.11442	0.151999	2.934	1021	110	35.6255	26.9744	0	9.8
2016-07-01	14124622700	7174628300	2932.48	3154.2	4862.57	2102.95	677	287.15	4230	23686000	4.61	50.35	39.7	644	703	752	632	541	960	644	710	419.6	867.2	116.659	1.11217	0.150802	2.986	784	58	34	26	0	9.8
2016-07-04	22201713200	13331052900	2988.6	3204.7	16410.6	4404.01	688	292.15	4419	21043000	4.96	50.1	40.3	644	706	754	637	541	960	652	730	431.8	866.6	116.642	1.11217	0.150802	2.70386	744	93	32	27	0	9.8
2016-07-05	23520445000	13022689500	3006.39	3207.38	4822.9	2088.55	692	290.8	4427	17778000	4.7	47.96	38.8	645	707	761	640	538	957	659	720	426.4	866	116.337	1.11217	0.150802	2.767	735	87	35	26	0	9.8
2016-07-06	21237092000	12489745800	3017.29	3216.8	4859.16	2099.73	694	296.7	4511	15972000	4.58	48.8	39.0175	645	707	764	641	537	954	661	720	416.6	866	116.197	1.11217	0.150802	2.798	866	47	33	27	0	9.8
2016-07-07	22268166700	11859520200	3016.85	3209.95	4876.81	2097.9	699	295.7	4455	18573000	4.57	46.4	39	647	709	765	642	539	953	663	724	407.6	863.7	116.2	1.11217	0.150802	2.756	727	32	32	26	0	9.8
2016-07-08	16898685900	8973485500	2988.09	3192.28	4956.76	2129.9	703	292.8	4340	14887000	4.53	46.76	36.7	647	708	767	644	538	950	661	716	408.8	863.4	116.156	1.11217	0.150802	2.817	622	24	31	26	0	9.8
2016-07-11	22433822400	13852951100	2994.92	3203.33	4988.64	2137.16	704	295	4506	17062000	4.42	46.25	36.7	647	710	769	648	538	951	662	725	409.6	861.9	116.591	1.11217	0.150802	2.712	801	37	29	26	0	9.8
2016-07-12	25948629500	17253421700	3049.38	3273.18	5022.82	2152.14	711	293.6	4517	20772000	4.62	48.47	37.5	648	710	769	649	537	951	661	725	426.6	860.8	116.387	1.11217	0.150802	2.737	924	129	32	27	0	9.8
2016-07-13	25365938400	17519609000	3060.69	3282.87	5005.73	2152.43	726	290.8	4523	20796000	4.78	46.26	38.3	649	712	770	658	537	952	661	730	429	859.8	116.489	1.11217	0.150802	2.746	1054	150	34	27	0	9.8
2016-07-14	18019480400	10752579800	3054.02	3276.76	5034.06	2163.75	738	288.85	4491	14676000	4.77	47.37	37.2	649	712	770	661	537	953	661	728	427.2	861.1	116.402	1.11217	0.150802	2.728	790	88	32	26	0	9.8
2016-07-15	17286639800	10266502600	3054.3	3276.28	5029.59	2161.74	745	288.95	4466	21991000	4.92	47.61	37.4	649	712	772	662	536	951	662	728	431.2	862	116.412	1.11217	0.150802	2.756	697	129	34	24	0	9.8
2016-07-18	17749656200	11031251800	3043.56	3262.02	5055.78	2166.89	748	288.15	4395	15413000	4.84	46.96	38.3	648	712	774	661	536	948	662	725	428.4	868.8	116.432	1.11217	0.150802	2.734	870	81	31	26	0	9.8
2016-07-19	15536146600	8888686100	3036.6	3248.23	5036.37	2163.78	746	288.7	4392	12135000	4.66	46.66	37.4	648	712	774	657	535	947	660	728	429.2	872	116.665	1.11217	0.150802	2.72	924	100	34	28	0	9.8
2016-07-20	13824281500	7270125500	3027.9	3237.61	5089.93	2173.02	736	287.55	4358	19005000	4.68	47.17	37.4	647	712	783	655	535	944	659	725	429.6	873.6	117.217	1.11217	0.150802	2.654	845	140	36	29	0	9.8
2016-07-21	16376737000	8600482500	3039.01	3252.52	5073.9	2165.17	726	284.6	4273	9853000	4.64	46.2	38.2	647	712	789	654	535	943	659	724	435.8	875.2	117.156	1.11217	0.150802	2.688	975	161	38	30	0	9.8
2016-07-22	16201018100	8602912800	3012.82	3225.16	5100.16	2175.03	718	286.3	4333	12969000	4.55	45.69	37	646	713	794	657	534	942	658	729	432.2	876.9	117.349	1.11217	0.150802	2.783	877	169	39	30	0	9.8
2016-07-25	14420658200	7020318500	3015.83	3230.89	5097.63	2168.48	709	284.8	4297	7993000	4.58	44.72	36.6	645	713	796	656	533	940	657	725	434.4	880.4	117.561	1.11217	0.150802	2.731	687	91	36	28	0	9.8
2016-07-26	15669450600	8105108900	3050.17	3269.59	5110.05	2169.18	696	285.2	4332	14978000	4.5	44.87	35.6	647	714	798	657	532	937	658	725	431.6	884.9	117.35	1.11217	0.150802	2.695	861	168	37	29	0	9.8
2016-07-27	28016091500	16018866500	2992	3218.24	5139.81	2166.58	679	285	4326	18053000	4.52	43.47	36.3	647	715	799	660	532	937	658	728	433.6	886.8	117.656	1.11217	0.150802	2.68	674	128	39	30	0	9.8
2016-07-28	19056495000	11277996400	2994.32	3221.14	5154.98	2170.06	665	289.25	4499	27166000	4.47	42.7	35.4	647	716	801	665	531	937	658	729	445	888.2	117.413	1.11217	0.150802	2.857	722	136	39	30	0	9.8
2016-07-29	15010153400	8804483700	2979.34	3203.93	5162.13	2173.6	656	287.45	4442	13301000	4.41	42.46	34.5	647	716	802	668	531	936	658	731	446.4	899.2	117.494	1.11217	0.150802	2.856	732	156	39	28	0	9.8
2016-08-01	14740776300	8700349700	2953.39	3176.81	5184.2	2170.84	650	289.65	4530	6271000	4.37	42.14	34.8	647	717	803	669	530	936	657	735	430.6	900.7	117.2	1.10845	0.150351	2.774	793	32	34	28	0	9.8
2016-08-02	11546890000	6216763900	2971.28	3189.05	5137.73	2157.03	645	291.15	4531	8303000	4.4	41.8	33.6	646	717	806	671	530	934	660	736	437.2	912.1	117.199	1.10845	0.150351	2.737	795	57	35	27	0	9.8
2016-08-03	14114133200	7286410200	2978.46	3193.51	5159.74	2163.79	641	292.6	4569	10622000	4.62	43.1	33.4	645	717	806	673	531	932	662	738	447.2	917.2	117.208	1.10845	0.150351	2.845	828	50	31	26	0	9.8
2016-08-04	13393330100	7350437300	2982.43	3201.29	5166.25	2164.25	636	289.75	4451	24448000	4.68	44.29	34.6	644	717	803	674	531	932	664	735	452.2	922.3	117.218	1.10845	0.150351	2.825	849	62	32	26	0	9.8
2016-08-05	14185710100	7719636600	2976.7	3205.11	5221.12	2182.87	636	293.3	4496	12726000	4.72	44.27	35.4	644	717	802	675	531	932	664	735	456.4	926	116.958	1.10845	0.150351	2.76	680	41	32	27	0	9.8
2016-08-08	15572983300	8667605100	3004.28	3234.18	5213.14	2180.89	636	287.05	4341	10023000	4.94	45.39	36.2	643	717	801	678	531	934	664	736	470.8	947	117.025	1.10845	0.150351	2.739	564	33	33	28	0	9.8
2016-08-09	16999544600	9106525900	3025.68	3256.98	5225.48	2181.74	631	286.8	4342	13859000	4.87	44.98	36.7378	644	718	800	683	531	936	665	735	473.6	969.1	117.062	1.10845	0.150351	2.618	657	26	33	28	0	9.8
2016-08-10	16467516500	9043037200	3018.75	3243.34	5204.58	2175.49	638	290.9	4462	12414000	4.76	44.05	36.6	644	718	799	682	532	937	666	739	477.4	981.6	116.999	1.10845	0.150351	2.573	971	31	34	28	0	9.8
2016-08-11	16187948100	10104121300	3002.64	3233.36	5228.4	2185.79	653	288.5	4428	11155000	4.87	46.04	35.7	644	718	798	684	532	936	668	739	475.6	985.2	116.998	1.10845	0.150351	2.535	866	30	35	28	0	9.8
2016-08-12	16817365700	11625404400	3050.67	3294.23	5232.89	2184.05	671	288.25	4418	4816000	4.89	46.97	38.2	644	718	797	685	533	936	668	738	465	985.9	117.102	1.10845	0.150351	2.595	940	27	34	28	0	9.8
2016-08-15	29761650600	22054342100	3125.2	3393.42	5262.02	2190.15	681	287.7	4377	7742000	4.8	48.35	39.5	644	718	798	685	534	936	669	734	517.8	993.8	116.888	1.10845	0.150351	2.592	724	55	35	28	0	9.8
2016-08-16	27832893400	19638974000	3110.04	3378.25	5227.11	2178.15	687	289	4410	7805000	4.69	49.23	40.5	645	719	798	688	539	939	671	734	516.2	997	116.713	1.10845	0.150351	2.629	1011	48	35	28	0	9.8
2016-08-17	21383963700	13884768800	3109.55	3373.05	5228.66	2182.22	685	287.6	4357	10615000	4.48	49.85	40.7	646	721	798	692	542	940	672	734	509	1010.1	116.691	1.10845	0.150351	2.612	734	44	35	28	0	9.8
2016-08-18	22935908100	14238016900	3104.11	3364.49	5240.15	2187.02	682	289.3	4382	10607000	4.68	50.89	41.9	648	722	798	693	543	941	672	737	492.6	1023.9	116.337	1.10845	0.150351	2.66	800	52	36	29	0	9.8
2016-08-19	19434745300	11996150800	3108.1	3365.02	5238.38	2183.87	683	289.3	4367	12145000	4.76	50.88	42.3	649	723	798	696	546	941	673	736	492	1055.9	116.383	1.10845	0.150351	2.571	789	80	36	29	0	9.8
2016-08-22	18538792700	10795100800	3084.8	3336.79	5244.6	2182.64	687	286.7	4204	20711000	4.89	49.16	42.2	649	723	796	698	549	942	674	734	492.4	1059.3	116.405	1.10845	0.150351	2.671	819	70	35	28	0	9.8
2016-08-23	16136896500	9292451600	3089.71	3341.83	5260.08	2186.9	692	287.25	4232	11406000	4.7	49.96	40.8	650	724	797	700	551	942	676	734	496	1065	116.472	1.10845	0.150351	2.76	971	84	34	27	0	9.8
2016-08-24	14570744000	8119142900	3085.88	3329.86	5217.69	2175.44	706	287.4	4209	13890000	4.6	49.05	41.3	651	726	798	703	554	942	676	734	489	1065	116.441	1.10845	0.150351	2.79	819	86	34	27	0	9.8
2016-08-25	17403298000	10058915300	3068.33	3308.97	5212.2	2172.47	718	284.75	4144	4195000	4.7	48.707	40.0095	651	725	798	709	554	941	676	728	493.6	1071.9	116.428	1.10845	0.150351	2.836	986	67	35	27	0	9.8
2016-08-26	14966390100	8153069100	3070.31	3307.09	5218.92	2169.04	720	284.8	4148	3973000	4.69	49.92	41.4	651	726	799	711	555	940	677	732	493.8	1085.9	116.202	1.10845	0.150351	2.855	872	57	34	26	0	9.8
2016-08-29	14450000700	7703633300	3070.03	3307.78	5232.33	2180.38	760.729	283.9	4129	1100000	4.69	49.26	41.2	652	727	801	711	556	940	677	733	490.8	1121.9	116.694	1.10845	0.150351	2.879	924	90	31	23	0	9.8
2016-08-30	14043481100	7572598700	3074.68	3311.99	5222.99	2176.12	715	284.65	4160	9507000	4.54	48.37	41.7	652	727	800	710	559	940	677	733	497.2	1138.2	116.75	1.10845	0.150351	2.831	1034	94	32	23	0	9.8
2016-08-31	14136860900	7957080500	3085.49	3327.79	5213.22	2170.95	711	283.4	4164	15064000	4.46	47.04	40.4	652	727	799	709	559	940	677	733	511.4	1147.6	116.985	1.10845	0.150351	2.88	1022	135	34	25	0	9.8
2016-09-01	15519109300	8494721900	3063.3	3301.58	5227.21	2170.86	712	282.75	4172	9307000	4.37	45.45	38.8	656	728	801	707	561	938	678	734	514.6	1183.7	116.99	1.11499	0.149459	2.805	784	140	34	26	0	9.8
2016-09-02	15044692000	8279180300	3067.35	3314.11	5249.9	2179.98	720	283.15	4209	21356000	4.08	46.83	37.6	657	730	801	707	566	939	679	743	516.8	1199.7	116.901	1.11499	0.149459	2.791	824	163	35	25	0	9.8
2016-09-05	14496331700	7829247700	3072.09	3319.68	16535.9	4394.37	724	286.65	4317	17021000	3.93	47.63	40.5	659	731	801	707	572	940	679	743	527.2	1207.2	116.738	1.11499	0.149459	2.75291	961	67	30	25	0	9.8
2016-09-06	17290852400	9828399800	3090.71	3342.63	5275.91	2186.48	745	286.95	4345	12551000	4.13	47.26	39.4	661	732	801	707	574	941	679	742	527.8	1218.4	116.688	1.11499	0.149459	2.723	943	64	28	24	0	9.8
2016-09-07	18695676300	10294010600	3091.93	3340.82	5283.93	2186.15	773	290.85	4416	12099000	4.01	47.98	39.8	662	733	806	707	578	942	678	746	505	1228.1	116.373	1.11499	0.149459	2.686	1005	63	28	23	0	9.8
2016-09-08	14588377100	7191615800	3095.95	3339.56	5259.48	2181.3	792	290.45	4412	11252000	4.08	49.99	40.9	663	734	808	705	581	943	679	744	514.2	1247.3	116.297	1.11499	0.149459	2.798	941	116	30	23	0	9.8
2016-09-09	16069292400	8265703600	3078.86	3318.04	5125.91	2127.81	804	288.65	4351	10016000	4.08	48.01	41.9	665	735	810	704	586	944	679	744	501.2	1249.2	116.265	1.11499	0.149459	2.797	933	116	31	24	0	9.8
2016-09-12	20601208600	12291768200	3021.98	3262.6	5211.89	2159.04	804	287.5	4248	9217000	4.03	48.32	41.0615	666	735	808	700	593	943	679	736	493.8	1254.1	116.466	1.11499	0.149459	2.903	1053	74	29	23	0	9.8
2016-09-13	13538758000	6718028800	3023.51	3260.33	5155.26	2127.02	796	287.45	4280	9163000	4.02	47.1	40.1	668	736	809	699	593	943	680	737	497.8	1258.7	116.46	1.11499	0.149459	2.902	790	74	28	23	0	9.8
2016-09-14	13341340100	7043269700	3002.85	3238.73	5173.77	2125.77	756	286	4265	9012000	3.98	45.85	40.1	669	736	809	697	597	942	682	734	499.6	1261.4	116.941	1.11499	0.149459	2.898	962	49	24	22	0	9.8
2016-09-19	11922502700	5883108200	3026.05	3263.12	5235.03	2139.12	836	284.55	4284	16886000	4.4	45.95	39.2	671	738	810	692	602	944	682	733	517.4	1280.1	116.949	1.11499	0.149459	2.938	951	47	27	21	0	9.8
2016-09-20	11892411700	5278420600	3023	3257.4	5241.35	2139.9	865	284.85	4302	14362000	4.16	45.88	38.6	671	739	810	692	602	946	686	739	527.8	1282.3	116.868	1.11499	0.149459	3.066	1024	49	26	20	0	9.8
2016-09-21	11572121300	5914297900	3025.87	3266.64	5295.18	2163.12	903	285.35	4345	21507000	4.21	46.83	39.7	673	741	811	692	603	947	686	742	522.2	1283.3	116.971	1.11499	0.149459	3.069	864	48	26	20	0	9.8
2016-09-22	13930955400	7575354200	3042.31	3291.12	5339.52	2177.18	937	287.7	4385	18032000	4.42	47.65	40.2	674	743	811	692	608	947	689	749	515.8	1307.6	116.365	1.11499	0.149459	2.992	990	52	27	21	0	9.8
2016-09-23	12559097600	5799398600	3033.9	3275.67	5305.75	2164.69	941	288.15	4394	19950000	4.54	45.89	40.1	678	744	812	693	609	946	691	751	524.2	1329.4	116.572	1.11499	0.149459	2.976	806	60	27	21	0	9.8
2016-09-26	14433028600	7045218600	2980.43	3220.28	5257.49	2146.1	934	288.1	4342	18231000	4.62	47.35	38.8	684	744	815	695	611	944	691	749	525.4	1341.1	116.565	1.11499	0.149459	3.009	821	41	30	25	0	9.8
2016-09-27	12170145000	5846055000	2998.17	3240.75	5305.71	2159.93	930	287.7	4335	18039000	4.43	45.97	39.8	686	745	816	695	613	942	691	748	527.4	1343.9	116.46	1.11499	0.149459	2.987	991	32	30	24	0	9.8
2016-09-28	10462569700	4472749800	2987.86	3230.89	5318.55	2171.37	912	285.45	4258	31173000	4.95	48.69	39.1	688	746	818	695	613	940	692	749	526.8	1354.6	116.576	1.11499	0.149459	2.95	882	37	28	22	0	9.8
2016-09-29	11321391900	5545255600	2998.48	3244.39	5269.15	2151.13	888	284.75	4269	26415000	5.02	49.24	40.9	689	747	821	695	616	939	692	757	541.4	1358.8	116.617	1.11499	0.149459	2.964	878	38	25	23	0	9.8
2016-09-30	10133356200	4497802200	3004.7	3253.28	5312	2168.27	875	285.3	4266	17051000	4.96	52.1845	42.9183	691	747	822	695	617	937	692	757	539.4	1365.7	116.696	1.11499	0.149459	2.903	710	75	29	25	0	9.8
2016-10-10	16005110400	8051926000	3048.14	3293.87	5328.67	2163.66	922	274	3981	14512000	5.66	53.14	44.2	692	752	832	697	642	931	703	755	537.6	1426.2	116.695	1.12133	0.14975	3.275	909	48	22	18	0	9.8
2016-10-11	16727349600	8771316300	3065.25	3306.56	5246.79	2136.73	922	273.9	4015	17068000	5.43	52.41	45.1	694	754	834	699	649	929	707	756	542.2	1445.5	116.821	1.12133	0.14975	3.225	835	53	24	19	0	9.8
2016-10-12	14249357700	6866978100	3058.5	3300.01	5239.02	2139.17	906	273.3	3987	13638000	5.52	51.81	45.2	694	756	834	703	654	928	709	754	542.8	1452.1	116.997	1.12133	0.14975	3.214	1048	70	22	19	0	9.8
2016-10-13	15475672500	8122419800	3061.35	3302.65	5213.33	2132.55	885	274.2	3992	14989000	5.65	52.03	44.1	695	757	835	704	658	926	715	754	556.8	1475.8	117.125	1.12133	0.14975	3.342	1101	46	23	19	0	9.8
2016-10-14	15537370500	8231627100	3063.81	3305.85	5214.16	2132.98	892	273.45	3981	13109000	5.81	51.95	44.8	697	759	836	706	660	925	723	752	563.8	1479	117.014	1.12133	0.14975	3.284	797	50	22	19	0	9.8
2016-10-17	16373326500	8611350900	3041.17	3277.88	5199.82	2126.5	894	273.7	3986	13604000	5.87	51.52	44.2	696	760	837	709	660	927	726	752	586	1483.1	116.943	1.12133	0.14975	3.252	809	48	25	20	0	9.8
2016-10-18	18204246000	10286071400	3083.88	3321.33	5243.84	2139.6	890	275.2	4033	16725000	5.95	51.68	44.3	697	762	839	714	663	928	729	753	582.8	1492.3	116.673	1.12133	0.14975	3.256	815	55	24	20	0	9.8
2016-10-24	24052234900	15301434500	3128.25	3367.58	5309.83	2151.33	831	277.05	4030	10745000	5.81	51.46	44.5	700	766	844	723	672	930	736	759	625.6	1584	116.504	1.12133	0.14975	2.851	1001	47	24	21	0	9.8
2016-10-25	20338089800	11119169300	3131.94	3367.45	5283.4	2143.16	813	277.9	4058	15392000	5.81	50.79	44.4	700	768	846	728	671	932	738	774	643.4	1592.4	116.484	1.12133	0.14975	2.757	1066	62	24	20	0	9.8
2016-10-26	19166326300	9802478600	3116.31	3354.8	5250.27	2139.43	802	279.2	4080	26574000	5.94	49.98	43	702	770	848	732	672	933	741	777	630	1621.8	116.51	1.12133	0.14975	2.745	856	70	22	19	0	9.8
2016-10-27	15800878900	7762985100	3112.35	3345.7	5215.97	2133.04	798	278.25	4059	21111000	5.81	50.47	43.1	702	771	847	734	675	935	742	775	610.2	1621.8	116.458	1.12133	0.14975	2.781	776	54	22	17	0	9.8
2016-10-28	18177412300	9313330900	3104.27	3340.13	5190.1	2126.41	834	278.5	4057	10485000	5.88	49.71	43.1	704	773	847	734	678	936	742	783	628.6	1661.8	116.653	1.12133	0.14975	3.114	759	47	20	16	0	9.8
2016-10-31	15150676400	7135286300	3100.49	3336.28	5189.14	2126.15	857	279.65	4080	28693000	5.9	48.3	42.4	1280.39	1031.6	1050.9	1090.63	972.773	937.647	874.597	873.84	629.2	1665.2	116.604	1.12133	0.14975	2.98	885	49	19	15	0	9.8
2016-11-01	16023203200	7493819900	3122.44	3359.05	5153.58	2111.72	838	280.25	4102	23903000	6.03	48.14	41.9	706	775	849	743	678	935	746	793	632.6	1665.2	116.415	1.09836	0.147839	2.854	808	42	16	10	0	9.8
2016-11-02	18272206700	9119710400	3102.73	3333.35	5105.57	2097.94	834	282.95	4193	23469000	6.24	46.86	40.3	707	778	850	759	681	934	753	792	639.2	1715.2	116.175	1.09836	0.147839	2.777	978	78	17	10	0	9.8
2016-11-03	22298626000	12622350400	3128.94	3365.09	5058.41	2088.66	849	283.75	4171	27982000	6.5	46.35	39.9	707	779	851	762	681	934	753	790	636.6	1737.1	116.029	1.09836	0.147839	2.816	1049	104	18	12	0	9.8
2016-11-04	19768319700	10406965500	3125.32	3354.17	5046.37	2085.18	855	282.4	4111	14567000	6.41	45.58	39.3	710	780	851	767	685	934	752	794	661	1746.2	116.033	1.09836	0.147839	2.781	924	101	20	14	0	9.8
2016-11-07	17941849000	9987798800	3133.33	3356.59	5166.17	2131.52	870	281.85	4116	19676000	6.23	46.15	39.1	715	783	849	775	684	935	757	802	674	1801.9	116.095	1.09836	0.147839	2.829	1104	65	22	12	0	9.8
2016-11-08	19084697900	10314828200	3147.89	3371.12	5193.49	2139.56	911	284.15	4144	20332000	6.15	46.04	39.4	717	786	848	785	689	936	758	811	637	1837.3	115.947	1.09836	0.147839	2.617	494	41	13	10	0	9.8
2016-11-09	24111495800	13911005900	3128.37	3353.05	5251.07	2163.26	954	291.65	4264	16722000	6.13	46.36	38.7	721	790	849	792	693	938	761	816	653.2	1871.6	115.858	1.09836	0.147839	2.703	553	37	14	11	0	9.8
2016-11-10	24419260200	13470553500	3171.28	3390.61	5208.8	2167.48	974	286.15	4403	16580000	5.92	45.84	39.9	726	795	849	798	694	938	765	837	623.6	1884.6	116.283	1.09836	0.147839	2.655	748	75	15	9	0	9.8
2016-11-11	31085457900	19878149600	3196.04	3417.22	5237.11	2164.45	1045	281.75	4452	24420000	5.67	44.75	38.8	731	799	858	807	694	945	770	837	644.4	1897.8	116.346	1.09836	0.147839	2.626	728	83	19	10	0	9.8
2016-11-14	32960831300	21324710500	3210.37	3430.25	5218.4	2164.2	1065	272.95	4138	23541000	5.41	44.43	38.1	1239.82	1031.94	1051.11	1094.23	980.434	937.647	874.797	861.124	655.4	1899.2	116.577	1.09836	0.147839	2.749	898	113	20	13	0	9.8
2016-11-15	24088635000	13456632000	3206.99	3429.87	5275.62	2180.39	1084	275.95	4140	19130000	5.74	46.95	38.2	1244.58	1033.54	1051.42	1090.63	973.099	937.647	872.951	858.724	629.6	1936.8	116.318	1.09836	0.147839	2.705	965	60	18	11	0	9.8
2016-11-16	22176699300	12980851100	3205.06	3429.59	5294.58	2176.94	1145	277.05	4158	20227000	5.55	46.63	39.9	746	806	854	812	698	944	788	839	634.2	1990.5	116.432	1.09836	0.147839	2.77	991	69	18	14	0	9.8
2016-11-17	21420624000	12156173100	3208.45	3436.53	5333.97	2187.12	1231	276.5	4139	40963000	5.9	46.49	40.1	1240.56	1040.83	1050.47	1090.63	951.393	937.647	879.035	863.209	610.8	2037.5	116.355	1.09836	0.147839	2.694	828	73	18	16	0	9.8
2016-11-18	20982663900	11595120500	3192.86	3417.46	5321.51	2181.9	1257	273.45	4101	16886000	5.58	46.86	39.4	749	806	857	809	699	944	788	825	597.8	2037.5	116.727	1.09836	0.147839	2.847	879	88	24	17	7000	16.97
2016-11-21	23065284400	14643452900	3218.15	3441.11	5368.86	2198.18	1240	275.55	4131	18532000	5.48	48.9	41.7	1244.58	1039.91	1051.53	1090.63	952.46	937.012	877.625	865.58	607.2	2041.5	116.575	1.09836	0.147839	2.969	939	68	21	15	24509	11.8
2016-11-22	26163154700	16852344600	3248.35	3468.36	5386.35	2202.94	1232	276.25	4166	34575000	5.51	49.12	43.5	1237.4	1039.16	1050.53	1094.23	961.885	936.645	884.935	865.677	616.8	2044.6	116.5	1.09836	0.147839	2.94	952	38	13	7	200	12.94
2016-11-23	24995959200	16238850400	3241.14	3474.73	5380.68	2204.72	1224	276.6	4159	15713000	5.39	48.95	43.8	1241.42	1039.19	1052.65	1094.23	960.369	937.012	878.416	864.398	611.2	2047	116.593	1.09836	0.147839	3.011	909	47	8	4	100	14.23
2016-11-24	23232452700	14574630100	3241.74	3488.74	16730.3	4142.35	1201	273.7	4129	19269000	5.34	49	44	1244.58	1046.88	1049.79	1094.12	954.707	952.276	853.936	859.13	608.2	2058.2	116.742	1.09836	0.147839	3.13786	939	67	9	3	0	14.23
2016-11-25	23392160100	15362150600	3261.94	3521.3	5398.92	2213.35	1181	271.4	4119	39511000	5	47.24	43.8	1240.56	1039.8	1050.29	1090.63	954.173	937.205	867.572	875.792	607.4	2058.4	116.444	1.09836	0.147839	3.071	919	82	12	8	500	15.56
2016-11-28	28155125300	20737548300	3277	3535.08	5368.81	2201.72	1184	273.8	4211	23676000	4.74	48.24	41.8	767	825	862	843	711	957	807	895	611.2	2061.6	116.394	1.09836	0.147839	3.191	1009	80	13	9	4468	17.22
2016-11-29	32083628700	23691835600	3282.92	3564.04	5379.92	2204.66	1202	272.75	4179	36143000	4.56	46.38	43.1	769	826	863	851	713	959	804	893	593.6	2070.3	116.763	1.09836	0.147839	3.328	1130	83	13	9	49149	18.94
2016-11-30	24357605300	17856017800	3250.03	3538	5323.68	2198.81	1204	271.05	4155	41964000	4.58	50.47	42.5	772	825	862	852	714	960	801	873	578.2	2072.1	116.819	1.09836	0.147839	3.346	858	104	15	8	3141	20.6
2016-12-01	23775986400	18017076100	3273.31	3565.04	5251.11	2191.08	1196	269.25	4147	23298000	4.46	53.94	47.3	774	825	861	850	717	960	803	868	603.8	2073.4	116.868	1.06565	0.145212	3.541	878	128	14	8	79707	19.91
2016-12-02	25956720500	19635548000	3243.84	3528.95	5255.65	2191.95	1198	268.85	4144	59469000	4.3	54.46	48.8	1237.4	1039.57	1050.03	1094.23	952.496	944.065	876.45	862.516	609.4	2074.4	116.825	1.06565	0.145212	3.455	625	73	14	9	51	20
2016-12-05	22301039400	18085235500	3204.71	3469.41	5308.89	2204.71	1196	268.75	4165	37526000	4.37	54.94	49.5	781	831	868	861	730	961	806	866	526.2	2073.4	116.757	1.06565	0.145212	3.589	957	159	18	8	74231	19.98
2016-12-06	15757269300	11552909000	3199.65	3459.15	5333	2212.23	1186	268.15	4172	47926000	4.5	53.93	49.3	786	835	870	865	738	961	808	868	525.4	2070.6	116.481	1.06565	0.145212	3.634	989	64	11	5	1092	20.66
2016-12-07	16907284700	11434510300	3222.24	3475.75	5393.76	2241.35	1162	267.7	4169	48395000	4.3	53	48.5	792	839	875	872	747	963	816	867	540.4	2071.2	116.576	1.06565	0.145212	3.565	800	128	14	8	74231	20.01
2016-12-08	17071017300	11738392200	3215.37	3470.14	5417.36	2246.19	1122	269.75	4250	38725000	4.61	53.89	47.9	796	842	877	881	750	963	817	864	539.6	2071.1	116.307	1.06565	0.145212	3.716	997	169	16	8	31480	20.5
2016-12-09	20402395600	15030330800	3232.88	3493.7	5444.5	2259.53	1090	269.5	4238	39853000	4.46	54.33	49.1	1240.56	1038.79	1050.66	1090.63	949.376	954.404	882.762	862.374	541.2	2071.1	116.601	1.06565	0.145212	3.724	641	115	15	9	101055	20.12
2016-12-12	27470846100	18746775100	3152.97	3409.18	5412.54	2256.96	1069	267.95	4244	32325000	4.87	55.69	51.8	811	853	898	902	756	965	838	867	544	2060.9	116.64	1.06565	0.145212	3.531	905	87	17	11	18951	20.57
2016-12-13	18516449500	12110509700	3155.04	3405.04	5463.83	2271.72	1052	268.2	4275	42262000	4.79	55.72	50.4	816	857	908	913	757	965	847	862	545	2060.3	116.393	1.06565	0.145212	3.477	949	64	15	5	20750	20.52
2016-12-14	20135888700	12400774400	3140.53	3378.95	5436.67	2253.28	1003	269.65	4273	42606000	5.01	53.9	49.9	822	860	913	914	761	965	857	856	540	2060.3	116.339	1.06565	0.145212	3.571	988	38	9	2	1	20.52
2016-12-15	18999062600	11496066000	3117.68	3340.43	5456.85	2262.03	966	266.95	4231	36347000	4.84	54.02	48.9	824	862	917	913	764	966	859	863	540.8	2053.7	116.812	1.06565	0.145212	3.424	983	84	7	2	0	20.52
2016-12-16	16498869900	9077542200	3122.98	3346.03	5437.16	2258.07	946	265.35	4112	38815000	4.93	55.21	48.7	826	865	918	913	773	968	868	860	541.4	2053.7	116.717	1.06565	0.145212	3.382	752	185	8	3	30221	21.2
2016-12-19	15416971600	8164067800	3118.08	3328.98	5457.44	2262.52	927	266.6	4116	34766000	5.09	54.92	50.3	830	866	920	913	775	970	871	845	534.8	2023.7	116.808	1.06565	0.145212	3.403	1001	107	17	13	9	21.5
2016-12-20	15742675900	8756959200	3102.88	3309.06	5483.94	2270.76	914	265.25	4003	7806000	5.23	55.35	49.7	831	864	919	909	776	967	871	827	531.6	2021.6	117.157	1.06565	0.145212	3.311	690	69	15	13	3890	21.6
2016-12-21	18670660700	10825499500	3137.43	3338.54	5471.43	2265.18	926	264.85	4041	15875000	5.8	54.46	50.5	831	865	919	908	778	966	874	829	532	2022.4	117.032	1.06565	0.145212	3.572	948	70	18	9	2106	21.93
2016-12-22	16780499000	9227724900	3139.56	3335.67	5447.42	2260.96	928	263.3	3990	13942000	6.07	55.05	49.4	832	865	919	908	777	965	868	826	521	2009.9	116.969	1.06565	0.145212	3.536	978	118	10	6	12904	24.09
2016-12-23	16617676900	9744471300	3110.15	3307.6	5462.69	2263.79	961	263.55	3995	6558000	6.22	55.16	49.6	1244.58	1040.91	1053.35	1090.63	962.791	937.364	866.189	851.96	517.6	2007.1	116.984	1.06565	0.145212	3.677	858	175	10	5	3100	26.32
2016-12-26	15257188100	8979398200	3122.57	3322.4	16419.5	4319.69	1017.19	264.75	3979	29653536	5.85301	62.3895	55.9749	832	860	919	899	777	960	859	801	511.6	2005.7	116.917	1.06565	0.145212	3.33102	794	69	12	5	7	26.9
2016-12-27	14152893900	7548635900	3114.66	3316.39	5487.44	2268.88	1065.15	266.1	4039	3552000	6.32	56.09	50	833	861	919	896	776	960	860	805	514.6	2002.1	116.967	1.06565	0.145212	3.726	1009	42	6	1	155	26.86
2016-12-28	13572708700	6900043700	3102.24	3301.89	5438.56	2249.92	1059.82	267.3	4042	6059000	6.32	56.22	51	834	862	920	894	775	961	858	820	512.8	1997.8	116.864	1.06565	0.145212	3.965	761	65	6	2	642	26.93
2016-12-29	13262329200	7008792300	3096.1	3297.76	5432.09	2249.26	1059.82	268.75	4087	7837000	6.34	56.14	51.1	834	862	920	894	775	962	860	818	503	1991.5	116.747	1.06565	0.145212	3.798	956	84	7	3	17320	26.61
2016-12-30	13326713000	7174411600	3103.64	3310.08	5383.12	2238.83	1075.02	271.35	4113	5887000	6.54	56.82	50.9	1244.58	1046.84	1052.28	1090.63	961.265	955.889	872.608	855.975	500.4	1982.9	116.659	1.06565	0.145212	3.744	778	97	9	4	17300	27.21
2017-01-03	14156718700	8656789600	3135.92	3342.23	5429.08	2257.83	953	269.75	4078	18535000	5.41	55.47	51.7	834	863	922	898	778	961	859	821	493	1956.8	116.87	1.05331	0.144155	3.316	662	127	14	8	2890	27.21
2017-01-04	16786085000	9005082700	3158.79	3368.31	5477	2270.75	969	270.4	4130	22218000	5.7	56.46	50.7	835	864	921	899	778	959	860	816	496.8	1955.2	116.906	1.05331	0.144155	3.257	607	90	15	11	5120	31.05
2017-01-05	17472764500	8833635700	3165.41	3367.79	5487.94	2269	983	269.5	4137	32313000	5.27	56.89	50.9	836	864	921	900	780	960	855	823	509.6	1948.4	117.316	1.05331	0.144155	3.305	877	55	12	10	25518	34.16
2017-01-06	18370896600	8745911400	3154.32	3347.67	5521.06	2276.98	963	268.85	4075	17351000	5.03	57.1	51.5	1244.58	1042.3	1049.12	1090.63	959.035	958.179	890.333	855.81	508	1948.4	116.543	1.05331	0.144155	3.262	1025	63	14	11	25903	33.86
2017-01-09	17171407500	8370794200	3171.24	3363.9	5531.82	2268.9	949	269.75	4109	18679000	5.25	54.94	51.4	840	865	921	899	775	959	862	826	517.4	1941.7	116.745	1.05331	0.144155	3.119	905	87	8	4	49100	32.94
2017-01-10	17975921600	8381916000	3161.67	3358.27	5551.82	2268.9	926	271.5	4126	23829000	5.49	53.64	49.8	842	867	923	903	772	959	864	833	527.4	1923.6	116.547	1.05331	0.144155	3.27	958	107	9	6	5000	32.66
2017-01-11	17836222100	9107143800	3136.75	3334.5	5563.65	2275.32	894	271.85	4161	21746000	5.51	55.1	48.5	843	869	924	906	770	960	878	842	527	1902.3	116.638	1.05331	0.144155	3.294	807	52	9	5	38800	32.91
2017-01-12	14888924000	8123913500	3119.29	3317.62	5547.49	2270.42	892	272.25	4150	25252000	5.03	56.01	50	844	871	927	908	768	959	888	840	524.4	1889.2	116.364	1.05331	0.144155	3.383	893	93	7	3	147804	33.37
2017-01-13	15627421400	8418058900	3112.76	3319.91	5574.12	2274.64	910	271.25	4114	19631000	5.03	55.45	50.5	847	873	927	909	767	959	891	843	524.6	1889.2	116.456	1.05331	0.144155	3.422	679	130	10	2	23200	33.56
2017-01-16	25788599600	15777913500	3103.43	3319.45	16546.3	4377.82	925	272.95	4145	17926000	4.69	55.86	49.8	850	875	926	911	768	960	897	848	540	1887.9	116.644	1.05331	0.144155	3.481	1017	53	8	4	15550	33.78
2017-01-17	13615786100	6945332800	3108.77	3326.36	5538.73	2267.88	922	274.6	4134	13111000	4.99	55.47	50.3	852	875	926	915	765	960	903	841	509.8	1877.3	116.575	1.05331	0.144155	3.396	940	90	11	7	1411	34
2017-01-18	13178012800	7062322700	3113.01	3339.37	5555.65	2271.89	952	273.5	4139	14000000	4.83	53.92	50.3	853	875	925	915	760	961	904	841	507.4	1866.1	116.936	1.05331	0.144155	3.319	900	65	9	7	8000	34.1
2017-01-19	12385142000	6615980800	3101.3	3329.29	5540.08	2263.69	942	270.7	4103	17920000	5.19	54.16	49.2	854	875	925	914	760	961	905	838	511.4	1852.5	116.817	1.05331	0.144155	3.302	905	105	9	0	1001	34.15
2017-01-20	12236677700	6530046200	3123.14	3354.89	5555.33	2271.32	925	271.4	4102	16173000	5.42	55.49	48.8	1244.58	1034.33	1048.79	1090.63	945.303	958.179	903.849	855.394	506.8	1842.9	116.698	1.05331	0.144155	3.2	774	90	4	-1	46567	34.58
2017-01-23	13266039200	7555749800	3136.77	3364.08	5552.94	2265.2	914	272.75	4128	19753000	5.31	56.7305	51.514	856	876	925	914	754	960	900	843	517.4	1837.6	116.698	1.05331	0.144155	3.273	649	44	7	1	10000	35.31
2017-01-24	12597388100	6619422600	3142.55	3364.45	5600.96	2280.08	886	272.35	4117	16487000	5.07	56.7305	51.1395	856	876	925	914	755	960	900	837	531.8	1837.6	116.414	1.05331	0.144155	3.293	652	52	9	2	17790	33.71
2017-01-25	11207382700	5837693100	3149.55	3375.9	5656.34	2298.37	862	269.6	4075	15881000	4.97	56.7305	51.4625	856	876	925	914	755	960	900	837	536	1837.6	116.132	1.05331	0.144155	3.362	289	75	10	4	20049	36.8
2017-01-26	11387677200	6531664700	3159.17	3387.96	5655.18	2296.68	840	267.6	4025	14070000	5.19	56.8149	51.0472	1244.58	1035.2	1051.77	1090.63	945.492	938.805	900.313	849.772	538	1837.6	116.017	1.05331	0.144155	3.35	348	73	12	5	0	36.8
2017-02-03	9222473600	5518886100	3140.17	3364.49	5666.77	2297.42	752	271.6	4095	8633000	5.15	56.81	51	857	876	925	914	753	960	902	842	524.8	1806.9	115.943	1.0763	0.145798	3.053	607	57	9	8	0	36.8
2017-02-06	12719828300	6852136000	3156.98	3373.21	5663.55	2292.56	735	274.3	4150	9025000	5.09	55.72	51	863	879	925	914	753	960	902	842	534.8	1790.2	115.938	1.0763	0.145798	3.057	727	89	10	4	3000	36.8
2017-02-07	12833744200	6375446200	3153.09	3365.68	5674.22	2293.08	714	276.5	4162	12758000	5.16	55.05	49.9	863	879	925	914	753	960	902	842	537.4	1790.1	115.985	1.0763	0.145798	3.144	605	45	9	6	9005	37.7
2017-02-08	14492018700	7540287900	3166.98	3383.29	5682.45	2294.67	702	276.75	4163	12498000	5.21	55.12	48.9	882	889	950	912	755	954	928	850	536.8	1771.7	116.039	1.0763	0.145798	3.141	557	38	6	0	2000	37.8
2017-02-09	19164032700	9755851500	3183.18	3396.29	5715.18	2307.87	707	278.2	4170	15898000	5.27	55.63	49.7	884	891	953	915	754	953	930	853	529.6	1762.2	116.142	1.0763	0.145798	3.117	895	97	5	-1	0	37.8
2017-02-10	23934891300	12376872000	3196.7	3413.49	5734.13	2316.1	702	275.25	4150	14387000	5.11	56.7	49.9	1244.58	1034.09	1051.28	1090.63	943.462	953.211	904.757	857.546	536	1749.2	116.168	1.0763	0.145798	3.035	617	57	6	-1	2000	35.7
2017-02-13	22019150800	12014453800	3216.84	3436.28	5763.96	2328.25	688	276.4	4229	12879000	4.89	55.59	50.7	890	898	958	928	753	952	938	869	535.6	1737.5	116.067	1.0763	0.145798	2.928	806	93	13	4	50821	38.83
2017-02-14	18879808800	9480946500	3217.93	3435.8	5782.57	2337.58	685	276	4233	10531000	5.12	55.97	50	892	899	959	939	753	949	939	868	531.6	1734.7	116.179	1.0763	0.145798	2.934	807	103	15	5	3054	39.5
2017-02-15	24150770600	12764333800	3212.99	3421.71	5819.44	2349.25	688	274.95	4220	14698000	5.05	55.75	49.9	895	899	958	941	753	946	942	869	535.2	1708.4	116.486	1.0763	0.145798	2.934	598	89	16	7	6400	39
2017-02-16	21695594200	10827696200	3229.62	3440.93	5819.44	2347.22	710	276.35	4226	12136000	4.93	55.65	50.1	894	900	958	941	753	946	942	869	544.4	1696.2	116.334	1.0763	0.145798	2.832	949	75	17	9	8200	38.27
2017-02-17	22622817700	11460003600	3202.08	3421.44	5814.9	2347.22	741	277.45	4227	14632000	4.97	55.81	49.9	1244.58	1031.63	1052.29	1090.63	934.651	947.402	906.026	868.741	549.6	1691	116.15	1.0763	0.145798	2.843	827	64	10	5	20152	38.13
2017-02-20	23215209600	13262886200	3239.96	3471.39	16640.7	4368.17	757	276.85	4209	13466000	5.08	56.18	50.3	893	900	961	944	753	943	936	865	556.2	1659.4	116.153	1.0763	0.145798	3.0044	563	65	34.2267	25.9127	4554	38.83
2017-02-21	21167306600	11484200900	3253.33	3482.82	5838.58	2365.38	778	277.5	4228	12026000	5.04	56.66	50.6	891	900	960	962	754	941	926	868	556	1640.1	116.242	1.0763	0.145798	2.579	805	46	11	6	3924	38.5
2017-02-22	20745377600	10281599400	3261.22	3489.76	5865.95	2362.82	806	277.2	4224	13417000	5.06	55.84	50.7	891	900	960	962	754	941	926	868	557.2	1637.3	116.342	1.0763	0.145798	2.6	877	75	9	3	2179	37.28
2017-02-23	20917980000	9953633000	3251.38	3473.32	5860.63	2363.81	856	277.75	4221	20232000	5.34	56.58	50.7	888	896	958	963	750	937	914	860	566	1629.1	116.181	1.0763	0.145798	2.626	811	102	7	2	11496	37.44
2017-02-24	18640636200	9553513300	3253.43	3473.85	5835.51	2363.81	875	281.15	4274	19047000	5.38	55.99	50.5	1244.58	1031.72	1051.38	1090.63	937.749	934.789	884.424	858.612	562.8	1627.9	116.005	1.0763	0.145798	2.67	658	60	9	2	3080	37.44
2017-02-27	18258107100	9867216000	3228.66	3446.22	5861.9	2369.75	878	282.15	4327	18879000	5.19	55.93	50.8	887	894	957	967	750	933	906	862	573	1626.9	116.153	1.0763	0.145798	2.692	936	77	14	7	1003	38
2017-02-28	15124431800	7521526000	3241.73	3452.81	5825.44	2363.64	859	281.2	4308	17585000	5.23	55.59	50.1	887	893	957	967	750	933	906	862	580.4	1622.7	116.161	1.0763	0.145798	2.768	964	65	15	8	1914	38.38
2017-03-01	19067755000	10326035400	3246.93	3458.44	5904.03	2395.96	871	279.15	4279	43527000	5.9	56.36	50.7	885	893	957	968	748	933	898	859	582.2	1621.8	116.448	1.05853	0.145455	2.797	865	73	16	3	1000	38.35
2017-03-02	18121507600	8989807700	3230.03	3435.1	5861.22	2381.92	904	279.45	4295	31314000	5.46	55.08	50.3	885	893	957	968	747	933	898	859	582.6	1621.1	116.522	1.05853	0.145455	2.814	717	63	10	3	122	38.46
2017-03-03	15708236800	8099465200	3218.31	3427.86	5870.75	2383.12	939	277.4	4159	21065000	5.59	55.9	49.6	883	890	956	964	746	933	892	855	583.2	1619.5	116.555	1.05853	0.145455	2.825	864	68	13	6	6599	38.32
2017-03-06	15609215800	8307088200	3233.87	3446.48	5849.18	2375.31	979	277.45	4168	12576000	5.48	56.01	49.4	883	889	956	964	746	933	892	855	592.4	1623	116.246	1.05853	0.145455	2.874	984	50	12	4	2687	38.87
2017-03-07	16406423500	8033472000	3242.41	3453.96	5833.93	2368.39	1033	276.4	4165	15569000	5.37	55.92	49.9	883	887	953	960	745	930	879	848	586.2	1623.9	116.186	1.05853	0.145455	2.838	1094	64	14	6	1012	38.5
2017-03-08	16073138800	7958769000	3240.66	3448.73	5837.55	2362.98	1045	274.55	4126	21427000	5.23	53.11	49.4	881	885	952	957	746	928	877	841	586.6	1628.8	116.216	1.05853	0.145455	2.918	862	67	13	5	506	38.35
2017-03-09	16737110800	8457038100	3216.75	3426.94	5838.81	2364.87	1064	273.25	4070	13318000	5.12	52.19	47.5	881	883	952	957	746	928	877	841	585.2	1630.4	116.368	1.05853	0.145455	2.986	815	104	17	8	3560	38.06
2017-03-10	13667274300	7001619900	3212.76	3427.89	5861.73	2372.6	1086	271.05	4030	14233000	5.16	51.37	45.9	1244.58	1032.96	1054.12	1090.63	951.548	904.086	860.93	847.64	585.4	1636.5	116.288	1.05853	0.145455	3.042	939	85	18	11	1464	38.54
2017-03-13	16367376000	9168412400	3237.02	3458.1	5875.78	2373.47	1099	273.65	4067	11479000	5.15	51.35	44.9	876	878	947	948	741	925	859	834	609.6	1684.7	115.942	1.05853	0.145455	3.025	922	55	10	6	4686	38.35
2017-03-14	14694602200	7707796300	3239.33	3456.69	5856.82	2365.45	1112	272.35	4044	13099000	5.1	50.92	45	873	876	946	952	735	919	842	841	615.8	1660.5	116.084	1.05853	0.145455	2.948	981	55	12	5	9208	38.65
2017-03-15	14405568200	7910495400	3241.76	3463.64	5900.05	2385.26	1147	272.5	4050	12061000	5.19	51.81	45.1	873	876	946	952	735	919	842	841	615.4	1667.1	116.002	1.05853	0.145455	2.977	997	67	13	7	4002	38.67
2017-03-16	18941600200	10633391300	3268.94	3481.51	5900.76	2381.38	1172	277.15	4150	13647000	5.14	51.74	46	870	875	946	952	735	919	842	841	619	1669.6	115.611	1.05853	0.145455	2.908	855	53	12	7	30947	38.16
2017-03-17	20058322300	10375556000	3237.45	3445.81	5901	2378.25	1196	277.05	4142	7650000	5.13	51.76	45.3	1244.58	1031.55	1053.94	1090.63	961.355	925.204	853.589	849.204	623	1675.1	115.287	1.05853	0.145455	2.962	856	64	14	8	14511	38.44
2017-03-20	17054843000	8873432200	3250.81	3449.61	5901.53	2373.47	1205	278.45	4155	16309000	4.99	51.62	45.3	869	874	942	952	736	917	841	854	621	1688.9	115.03	1.05853	0.145455	3.077	993	73	13	9	1382	38.65
2017-03-21	16271930600	8770785500	3261.61	3466.35	5793.83	2344.02	1200	277.35	4142	25195000	4.93	50.96	45.5	869	872	942	952	735	917	841	854	617.8	1698.3	115.17	1.05853	0.145455	3.092	855	85	15	8	401	38.15
2017-03-22	18973164900	10493589400	3245.22	3450.05	5821.64	2348.45	1190	279.8	4175	23030000	4.96	50.64	44.2	865	870	930	940	734	918	830	846	615.4	1702.6	115.183	1.05853	0.145455	3.019	1043	47	11	9	10152	38.35
2017-03-23	19302914400	9431806200	3248.55	3461.98	5817.69	2345.96	1196	279.75	4167	12123000	4.97	50.56	44.3	865	867	930	940	734	918	830	846	629	1717.7	115.171	1.05853	0.145455	3.05	1090	50	11	8	99	37
2017-03-24	21977791400	12564583300	3269.45	3489.6	5828.74	2343.98	1240	278.95	4150	15172000	4.76	50.8	44	1244.58	1032.3	1052.21	1090.63	967.958	928.678	849.256	865.519	611.8	1722.7	115.168	1.05853	0.145455	3.081	922	59	12	8	435	38.06
2017-03-27	20185267500	10701537700	3266.96	3478.04	5840.37	2341.59	1282	282	4200	17369000	4.62	50.75	43.8	854	860	925	912	730	914	805	840	614.6	1727.6	114.927	1.05853	0.145455	3.051	1168	87	19	12	2733	38.65
2017-03-28	16171001300	8419482000	3252.95	3469.81	5875.14	2358.57	1333	281.2	4202	12211000	4.73	51.33	44.4	851	857	922	904	729	914	792	838	619.8	1730	114.883	1.05853	0.145455	3.092	884	76	21	11	1032	38.63
2017-03-29	21610557500	10485170600	3241.31	3465.19	5897.55	2361.13	1338	280.6	4201	17098000	4.75	52.42	45	851	856	922	904	729	914	792	838	635	1733.8	115.057	1.05853	0.145455	3.141	933	79	16	11	15646	38.91
2017-03-30	24713547900	11637692200	3210.24	3436.76	5914.34	2368.06	1324	280.6	4205	18645000	4.91	52.96	45.6	848	855	922	904	731	911	784	844	633.2	1738.7	115.146	1.05853	0.145455	3.197	905	58	13	9	1826	38.64
2017-03-31	19644292200	9157749100	3222.51	3456.05	5911.74	2362.72	1297	278.6	4192	10653000	4.68	52.83	45.9	847	854	922	904	733	909	782	843	636.8	1746.7	115.32	1.05853	0.145455	3.192	615	63	14	7	30410	39
2017-04-05	24832020200	14339901700	3270.31	3503.89	5864.48	2352.95	1223	281.25	4209	18651000	4.81	54.36	47.7	847	853	922	904	733	909	782	843	646	1771.3	115.269	1.06853	0.144942	3.276	725	80	22	16	623	38.7
2017-04-06	24528799900	13676700400	3281	3514.05	5878.95	2357.49	1215	281.25	4208	16721000	5.05	54.89	47.3	847	853	922	904	733	909	782	843	645.2	1779.2	115.34	1.06853	0.144942	3.306	726	95	21	15	103	39.35
2017-04-07	23610894200	14029320400	3286.62	3517.46	5877.81	2355.54	1223	283.5	4259	15736000	4.88	55.24	48.6	1244.58	1034.64	1054.43	1090.63	969.151	923.426	811.271	872.45	635.8	1801.6	115.403	1.06853	0.144942	3.249	709	80	16	13	14152	39.09
2017-04-10	23269461600	14188738000	3269.39	3505.14	5880.93	2357.16	1231	282.2	4154	11259000	4.78	55.98	48.5	845	850	903	878	745	905	776	834	639	1825.2	115.706	1.06853	0.144942	3.242	810	54	14	11	457	39
2017-04-11	28128124800	16594583200	3288.97	3517.33	5866.77	2353.78	1262	282.75	4157	12588000	4.86	56.23	48.7	844	849	902	871	748	904	773	829	624.8	1827.6	115.579	1.06853	0.144942	3.168	872	78	14	11	15282	38.56
2017-04-12	26938179000	18182453700	3273.83	3509.44	5836.16	2344.93	1282	285.85	4223	12782000	4.92	55.86	49.3	842	847	902	858	752	903	771	828	625.6	1829.2	115.505	1.06853	0.144942	3.179	1040	80	17	10	5743	38.6
2017-04-13	20734687500	12998181300	3275.96	3514.57	5805.15	2328.95	1296	287.15	4257	9296000	4.94	55.89	48.7	842	846	902	849	753	902	764	828	623.2	1837.2	115.3	1.06853	0.144942	3.239	872	74	22	13	3076	38.6
2017-04-14	21450855800	13547407800	3246.07	3486.5	16470.8	4198.26	1142.11	287.7	4263	29981316	9.76473	56.8149	50.7441	1244.58	1043.19	1051.05	1094.12	963.427	938.988	798.099	860.405	620.8	1837.39	115.296	1.06853	0.144942	3.21658	898	110	26	16	1319	38.52
2017-04-17	21273718900	11716496100	3222.17	3479.94	5856.79	2349.01	1058.16	287.2	4272	2.27999e+07	4.94	55.36	48.1	840	845	901	836	754	902	760	835	622.4	1853.1	115.274	1.06853	0.144942	3.162	784	85	24	16	6375	38.1
2017-04-18	18866135300	11092782300	3196.71	3462.74	5849.47	2342.19	1294	286.45	4239	9172000	4.85	54.89	47.6	838	843	901	836	755	902	760	835	540.2	1856.5	115.356	1.06853	0.144942	3.152	839	87	28	15	2020	38.55
2017-04-19	21323807500	12134926400	3170.69	3445.88	5863.03	2338.17	1278	286.3	4198	16341000	4.82	52.93	47.5	836	839	902	816	754	900	751	822	531.6	1856.5	115.108	1.06853	0.144942	3.19	794	82	25	17	2	38.85
2017-04-20	19087398500	11418420800	3172.1	3461.55	5916.78	2355.84	1243	286.1	4200	12531000	4.74	52.99	45.7	836	837	902	816	754	900	751	822	545.8	1862.5	115.031	1.06853	0.144942	3.168	863	82	24	16	251	38.1
2017-04-21	16476174000	10441911000	3173.15	3466.79	5910.52	2348.69	1195	285.9	4161	15362000	4.56	51.96	45.5	1244.58	1032.65	1053.26	1090.63	967.968	932.149	804.387	849.749	541.6	1862.9	115.149	1.06853	0.144942	3.096	733	69	23	14	9346	37.8
2017-04-24	18627743400	11466079100	3129.53	3431.26	5983.82	2374.15	1170	283.9	4139	13307000	4.83	51.6	45	830	835	890	812	750	897	747	819	528	1862.9	114.808	1.06853	0.144942	3.064	600	120	24	16	9346	37.7
2017-04-25	15341830700	9407214800	3134.57	3440.97	6025.49	2388.61	1154	283.9	4150	21288000	4.49	52.1	44.2	830	835	898	812	747	896	746	821	526.8	1862.9	114.776	1.06853	0.144942	3.054	852	70	25	16	12023	37.05
2017-04-26	16987810700	11194002900	3140.85	3445.18	6025.23	2387.45	1147	282.45	4120	13899000	4.6	51.82	44.7	831	835	897	815	747	894	744	822	525.6	1856.6	114.807	1.06853	0.144942	3.14	838	67	20	14	1	38.2
2017-04-27	21179307300	12329842500	3152.19	3446.72	6048.94	2388.77	1134	282.85	4115	10733000	5.54	51.44	44	831	835	896	817	745	894	742	823	529.8	1854.2	114.829	1.06853	0.144942	3.241	676	75	22	14	9280	37.9
2017-04-28	16288989900	10163235100	3154.66	3439.75	6047.61	2384.2	1109	286.2	4110	29617000	4.56	51.73	44.6	832	835	896	823	745	893	740	825	527.2	1847.1	114.816	1.06853	0.144942	3.269	704	118	26	17	935	37
2017-05-02	15422296200	9279746200	3143.71	3426.58	6095.37	2391.17	1073	283.9	4037	14539000	4.44	50.46	44.7	831	837	893	838	743	893	744	832	530.4	1839.8	114.818	1.08725	0.145073	3.186	983	55	21	18	5605	36.82
2017-05-03	16376392400	9166962400	3135.35	3413.13	6072.55	2388.13	1034	283.3	4035	12056000	4.39	50.79	43.9	830	836	893	838	740	894	743	825	528.6	1835.8	114.887	1.08725	0.145073	3.219	809	53	22	18	7504	36.7
2017-05-04	17796748500	10348207500	3127.37	3404.39	6075.34	2389.52	1004	279.65	3933	15016000	4.51	48.38	43.4	830	834	893	831	737	893	742	815	514.2	1825.7	114.996	1.08725	0.145073	3.201	1083	43	21	18	1001	36.7
2017-05-05	17621364100	10989533300	3103.04	3382.55	6100.76	2399.29	994	278.8	3923	22302000	4.57	49.1	42	830	831	887	820	733	892	737	812	511.2	1816.8	114.781	1.08725	0.145073	3.279	796	67	22	17	14440	36.7
2017-05-08	18052690400	12374928700	3078.61	3358.81	6102.66	2399.38	1001	278.5	3934	12653000	4.42	49.34	42.7	825	828	886	822	729	893	734	809	508	1813.5	114.684	1.08725	0.145073	3.177	878	71	20	16	14927	35.54
2017-05-09	13506667400	7677166800	3080.53	3352.53	6120.59	2396.92	1007	278.45	4025	14474000	4.51	48.73	42.8	824	828	885	822	728	892	728	811	509	1805	114.998	1.08725	0.145073	3.215	928	67	25	18	4	36.63
2017-05-10	16079445200	9208262800	3052.78	3337.7	6129.14	2399.63	1005	277.05	4002	20725000	4.45	50.22	43.6924	820	826	884	824	726	893	723	814	515.6	1801.1	115.093	1.08725	0.145073	3.28	1092	141	30	20	2301	36.11
2017-05-11	19134190100	10925289000	3061.5	3356.65	6115.96	2394.44	1012	277.35	4030	23986000	4.34	50.77	44.3	818	825	881	823	726	891	719	815	513.2	1792.6	115.117	1.08725	0.145073	3.364	913	154	31	20	0	36.11
2017-05-12	15968409900	9338646600	3083.51	3385.38	6121.23	2390.9	1014	278.1	4053	12419000	4.45	50.84	44.3	1244.58	1032.5	1051.27	1090.63	957.289	925.049	810.76	855.714	510.2	1771.1	115.082	1.08725	0.145073	3.426	754	70	26	19	1	36.1
2017-05-15	13566072800	8297761100	3090.23	3399.19	6149.67	2402.32	994	279.4	4085	10829000	4.38	51.82	45.7	816	824	879	824	725	892	716	815	511.8	1774.5	114.835	1.08725	0.145073	3.355	964	64	26	18	1595	35.57
2017-05-16	17377556400	10524241600	3112.96	3428.65	6169.87	2400.67	980	280	4110	29452444	4.84035	51.65	45.8	817	824	880	826	725	892	715	812	521.6	1765.8	114.632	1.08725	0.145073	3.229	901	60	22	17	0	35.57
2017-05-17	16867415800	9973683700	3104.44	3409.97	6011.24	2357.03	960	280.95	4116	16014000	4.53	52.21	45.2	816	824	881	832	724	892	714	815	527.8	1753.3	114.421	1.08725	0.145073	3.208	1017	78	28	18	1000	35
2017-05-18	14862003500	8575958900	3090.14	3398.11	6055.13	2365.72	957	283.25	4104	20070000	4.76	52.51	45.9	818	825	881	837	723	892	715	813	522.6	1748	114.23	1.08725	0.145073	3.187	809	97	29	19	0	35
2017-05-19	12963523000	7147352500	3090.63	3403.85	6083.7	2381.73	956	282.65	4096	15002000	4.85	53.61	47	821	826	882	843	721	890	720	814	534.4	1734.9	114.208	1.08725	0.145073	3.246	873	98	27	20	0	35
2017-05-22	15368373000	9253955900	3075.68	3411.24	6133.62	2394.02	954	283.3	4110	15426000	4.9	53.87	47.8	821	830	884	857	723	890	725	826	527.4	1727.5	114.059	1.08725	0.145073	3.327	987	55	28	21	1004	35
2017-05-23	17831059900	11691103300	3061.95	3424.19	6138.71	2398.42	949	285.2	4134	23562000	4.75	54.15	47	823	830	883	861	720	890	728	827	525.8	1712.1	113.858	1.08725	0.145073	3.23	1107	44	25	20	202	35
2017-05-24	13981335300	8355316100	3064.08	3424.17	6163.02	2404.39	934	281.85	4097	17593000	4.91	53.96	48.1	823	830	884	856	720	887	731	823	514.6	1705	114.076	1.08725	0.145073	3.205	796	53	22	18	0	35
2017-05-25	19139184100	13072163100	3107.83	3485.66	6205.26	2415.07	918	283.3	4125	2978000	4.98	51.46	47.9	823	830	884	853	719	887	732	824	520.8	1703	114.162	1.08725	0.145073	3.19	852	96	28	19	1	35.4
2017-05-26	15592348600	10324115300	3110.06	3480.43	6210.19	2415.82	912	283.35	4125	13379000	5.19	52.15	45.4	824	829	885	850	720	884	732	823	526.4	1702.5	114.319	1.08725	0.145073	3.252	801	81	27	19	300	35.4
2017-05-31	15295043000	10482974400	3117.18	3492.88	6198.52	2411.8	878	281.65	4103	17088000	4.98	50.31	45	824	828	887	851	717	880	732	820	513.8	1682.5	115.137	1.08725	0.145073	3.08	904	116	31	24	0	35.4
2017-06-01	16301571900	10312772400	3102.62	3497.74	6246.83	2430.06	850	281.85	4094	12752000	5.08	50.63	45.1	825	827	890	847	715	876	731	816	522.4	1663.8	115.362	1.11841	0.145703	3.049	988	131	32	23	1	35.4
2017-06-02	14250492500	8266801000	3105.54	3486.51	6305.8	2439.07	830	280.85	4067	10646000	5.16	49.95	43.5	824	826	890	842	713	875	731	816	517	1663.2	115.241	1.11841	0.145703	3.004	765	89	29	19	9518	35.33
2017-06-05	13257030000	7973815200	3091.66	3468.75	6295.68	2436.1	821	284.55	4134	6042000	5.17	49.47	44.2	822	825	892	837	713	875	728	817	529.2	1650.5	115.167	1.11841	0.145703	2.978	906	65	24	20	11068	37.27
2017-06-06	11343996300	6408938800	3102.13	3492.88	6275.06	2429.33	818	286.3	4164	14241000	4.97	50.12	43.3	824	824	894	832	710	873	726	816	531	1650.5	115.139	1.11841	0.145703	3.057	999	52	28	21	23328	35.91
2017-06-07	17322901400	10441996800	3140.32	3533.87	6297.38	2433.14	821	286.6	4169	13423000	4.87	56.7851	50.5292	823	823	895	832	707	872	726	817	541.8	1642.2	115.167	1.11841	0.145703	3.018	907	149	30	21	60507	35
2017-06-08	15227765900	9022490500	3150.33	3560.98	6321.76	2433.79	824	285.75	4163	15817000	5.04	47.86	42.6	822	822	895	831	706	872	723	817	551	1639.5	115.167	1.11841	0.145703	3.038	787	157	31	23	79378	33.9
2017-06-09	16013633400	10118826500	3158.4	3576.17	6207.92	2431.77	849	282.5	4100	7746000	5.04	48.15	42.1	822	823	899	833	705	872	723	822	550.8	1628.8	115.23	1.11841	0.145703	3.044	911	142	30	23	65154	33.23
2017-06-12	14672942500	9038116700	3139.88	3574.39	6175.47	2429.39	870	281.05	4062	15043000	4.91	48.29	42.7	820	823	900	837	702	872	721	830	559.4	1609	115.413	1.11841	0.145703	3.008	992	64	24	20	116060	33.11
2017-06-13	12831827900	7517713800	3153.74	3582.27	6220.37	2440.35	870	281.15	4038	33031000	5	48.72	43	821	823	904	837	700	872	723	824	562.6	1601.1	115.402	1.11841	0.145703	2.963	980	52	23	20	272825	35.01
2017-06-14	13834704200	8381078300	3130.67	3535.3	6194.89	2437.92	865	281.7	4055	16861000	4.93	47	42.5	821	823	904	835	697	873	725	823	566.6	1601.1	115.343	1.11841	0.145703	2.947	807	60	27	20	100	35.3
2017-06-15	14695424500	8263253500	3132.49	3528.79	6165.5	2432.46	855	279.85	4041	13194000	4.95	46.92	41.4	820	823	904	838	696	874	723	823	564	1600.7	115.377	1.11841	0.145703	3.05	839	82	27	20	13501	34
2017-06-16	12965275800	7645270700	3123.17	3518.76	6151.76	2433.15	851	279.35	4038	10074000	4.87	47.37	41.8	821	824	906	842	693	875	723	825	569.2	1599.2	115.4	1.11841	0.145703	3.028	792	87	28	20	35965	33.17
2017-06-19	13489175800	7979714100	3144.37	3553.67	6239.01	2453.46	848	278.85	4018	13095000	4.92	46.91	41.7	820	825	909	842	692	876	723	825	580.6	1559.6	115.259	1.11841	0.145703	2.892	673	45	28	23	31425	34.05
2017-06-20	14119180200	8050955900	3140.01	3546.49	6188.03	2437.03	847	278.25	4023	18860000	4.94	46.02	41.6	821	826	909	845	690	877	722	830	580.6	1559.4	115.285	1.11841	0.145703	2.896	846	47	26	23	56623	34.6
2017-06-21	13668826800	8785982400	3156.21	3587.95	6233.95	2435.61	844	278.15	4008	14740000	4.87	44.82	40.3	821	826	910	843	689	876	721	830	577.6	1559.4	115.544	1.11841	0.145703	2.892	671	49	28	24	92863	34.68
2017-06-22	19134400600	13552698700	3147.45	3590.34	6236.69	2434.5	855	279.9	4043	8926000	4.86	45.22	39.4	821	826	910	842	689	875	721	835	577.6	1600.2	115.386	1.11841	0.145703	2.897	765	55	25	22	240172	35.5
2017-06-23	15484364800	10512913400	3157.87	3622.88	6265.25	2438.3	870	280.45	4054	7841000	4.86	45.54	40.1	820	826	912	841	688	874	720	834	572	1601.3	115.15	1.11841	0.145703	2.921	977	75	28	23	163364	36.59
2017-06-26	17357921100	13463799500	3185.44	3668.09	6247.15	2439.07	884	280.6	4049	10938000	4.77	45.83	40.5216	818	826	917	843	687	875	720	832	563.8	1624.3	115.121	1.11841	0.145703	3.047	940	123	29	23	12161	36.51
2017-06-27	14820119800	9755870200	3191.2	3674.72	6146.62	2419.38	903	279.4	4033	9652000	4.93	46.65	41	818	826	918	847	683	876	721	829	575	1624.3	115.328	1.11841	0.145703	3.02	858	124	29	23	41023	36.45
2017-06-28	14651672000	9792085800	3173.2	3646.17	6234.41	2440.69	929	278.75	4055	10381000	4.93	47.31	41.1	816	827	919	856	684	876	723	836	569.6	1629.3	115.366	1.11841	0.145703	3.064	964	86	26	23	93402	35.84
2017-06-29	12875547000	8558949800	3188.06	3668.83	6144.35	2419.7	920	278.15	4058	28349000	5.16	47.42	42.2	816	828	920	866	683	878	726	839	570.8	1631.6	115.481	1.11841	0.145703	3.037	793	52	27	24	36566	36.37
2017-06-30	12146454300	8151002800	3192.43	3666.8	6140.42	2423.41	901	275.5	4013	15396000	5.02	47.92	42.2	815	828	920	870	682	877	725	834	579.8	1632.8	115.468	1.11841	0.145703	3.041	931	94	32	26	0	36.37
2017-07-03	14030571700	8882086000	3195.91	3650.85	6110.06	2429.01	882	274.6	4006	9716000	5.13	49.68	43.4	815	830	922	874	683	878	728	837	573	1633.4	115.436	1.14395	0.147615	2.95	755	97	34	27	0	36.37
2017-07-04	14111496700	9507141300	3182.8	3619.98	16574.2	4299.5	871	272.6	3898	9990000	5.11	49.61	43.9	815	830	924	880	704	883	730	834	570.4	1640.2	115.489	1.14395	0.147615	2.984	686	70	33	26	0	36.37
2017-07-05	14829648300	8823242500	3207.13	3659.68	6150.86	2432.54	847	272.4	3901	16833000	5.04	47.79	44.1	815	831	927	881	685	883	732	838	589.6	1641.9	115.595	1.14395	0.147615	2.853	706	101	34	27	0	36.37
2017-07-06	17580928700	10237924500	3212.44	3660.1	6089.46	2409.75	829	272.85	3885	15340000	5.23	48.11	42.9	814	831	928	880	705	884	734	836	591.8	1643.9	115.483	1.14395	0.147615	2.892	874	122	35	27	0	36.37
2017-07-07	17671541600	10373549700	3217.96	3655.93	6153.08	2425.18	822	272.2	3864	19982000	5.33	46.71	41.8	810	830	930	877	685	883	735	835	588.8	1646	115.496	1.14395	0.147615	2.854	826	107	36	27	0	36.37
2017-07-10	19892801000	12059191000	3212.63	3653.69	6176.39	2427.43	820	268.8	3671	17301000	5.39	46.88	41.2	809	831	931	879	685	888	735	835	590.6	1658.9	115.513	1.14395	0.147615	2.924	892	49	34	27	71	36.36
2017-07-11	18783726200	11876082600	3203.04	3670.81	6193.3	2425.53	830	270	3732	15466000	5.32	47.52	41.2	810	831	933	887	685	890	735	835	601	1668.5	115.585	1.14395	0.147615	3.036	875	115	34	28	0	36.36
2017-07-12	18690088000	12228779200	3197.54	3658.82	6261.17	2443.25	859	271	3788	12022000	5.47	47.74	42.8	813	834	936	893	685	890	738	842	586.8	1682.1	115.512	1.14395	0.147615	2.995	868	152	37	29	50	36.36
2017-07-13	19530361100	12566954900	3218.16	3686.92	6274.44	2447.83	888	271.75	3819	20803000	5.35	48.42	41.7	814	835	939	894	706	888	740	844	599	1684.1	115.488	1.14395	0.147615	2.961	824	172	37	29	0	36.36
2017-07-14	16012677300	10551400500	3222.42	3703.09	6312.47	2459.27	900	270.65	3769	12230000	5.41	48.91	42.8	814	835	943	895	687	885	746	838	598.2	1684.1	115.437	1.14395	0.147615	2.977	738	150	37	30	0	36.36
2017-07-17	26620527400	17882160000	3176.46	3663.56	6314.43	2459.14	912	273	3844	10188000	5.43	48.42	43.5	813	836	945	900	688	886	747	845	614	1693.9	115.307	1.14395	0.147615	3.024	746	75	38	29	0	36.36
2017-07-18	19062306000	12462205600	3187.57	3667.18	6344.31	2460.61	932	273.7	3849	13237000	5.45	48.84	43	813	837	943	905	689	886	751	849	613.6	1693.9	115.21	1.14395	0.147615	3.085	1018	144	38	30	0	36.36
2017-07-19	27242072600	18247778700	3230.98	3729.75	6385.04	2473.83	948	274.05	3859	15588000	5.38	49.7	43.3	814	838	942	910	690	884	753	846	610.2	1708.3	115.235	1.14395	0.147615	3.067	881	147	38	30	10	35
2017-07-20	23210839200	14241003900	3244.86	3747.88	6390	2473.45	964	274.2	3853	15156000	5.29	49.3	44.3	814	838	942	910	693	884	755	845	609.4	1726	115.086	1.14395	0.147615	3.033	842	160	39	31	0	35
2017-07-21	20600325100	11794122600	3237.98	3728.6	6387.75	2472.54	977	275.8	3882	25156000	5.08	48.06	44.1	817	841	943	908	692	884	758	845	608.8	1727.3	114.604	1.14395	0.147615	2.96	989	195	39	30	0	35
2017-07-24	23305639900	13486872200	3250.6	3743.47	6410.81	2469.91	977	276.45	3880	10923000	5.13	48.6	42.4	817	841	942	908	712	883	760	848	603.2	1734.8	114.737	1.14395	0.147615	2.902	831	204	40	31	100	31.5
2017-07-25	20557387300	12167205900	3243.69	3719.56	6412.17	2477.08	980	276.8	3888	16032000	5.15	50.2	43.3	818	842	944	909	692	884	762	852	608	1735.4	114.803	1.14395	0.147615	2.942	942	162	40	30	10100	31.5
2017-07-26	21354200500	13632521000	3247.67	3705.39	6422.75	2477.83	968	274.4	3857	9342000	5.24	50.97	45.2	817	843	944	914	695	885	765	856	604.8	1735.4	114.921	1.14395	0.147615	2.926	935	118	37	29	0	31.5
2017-07-27	22848594500	14500290400	3249.78	3712.19	6382.19	2475.42	942	277.6	3912	28648000	5.13	51.49	45.5	817	844	944	914	695	884	766	863	598.2	1740.3	114.719	1.14395	0.147615	2.987	1030	96	37	29	0	31.5
2017-07-28	18222688000	11141139200	3253.24	3721.89	6374.68	2472.1	933	277.25	3904	15881000	5.17	52.52	46.1	816	844	944	914	696	884	764	864	589	1745.7	114.821	1.14395	0.147615	2.923	847	46	37	29	0	31.5
2017-07-31	24603944000	14842903900	3273.03	3737.87	6348.12	2470.3	946	278.05	3916	7390000	5.22	52.65	47	818	846	946	923	719	885	765	871	609.8	1758.9	114.929	1.14395	0.147615	2.81	809	40	34	28	0	31.5
2017-08-01	23719459400	15254653900	3292.64	3770.38	6362.94	2476.35	965	278	3922	9764000	5.29	51.78	47.2	816	848	943	932	703	886	764	869	595.4	1778.6	114.721	1.17502	0.148626	2.821	919	46	35	28	0	31.5
2017-08-02	26673062800	17229338300	3285.06	3760.85	6362.65	2477.57	993	277.95	3916	18726000	5.42	52.36	45.8	817	848	943	934	726	886	764	867	592.6	1778.6	114.803	1.17502	0.148626	2.815	985	52	35	29	0	31.5
2017-08-03	23327700400	14615394400	3272.93	3727.83	6340.34	2472.16	1023	276.9	3889	12770000	5.42	52.01	46.3	817	849	942	936	707	886	766	878	588.4	1783.9	114.868	1.17502	0.148626	2.794	806	137	37	29	0	31.5
2017-08-04	27590634000	15747006000	3262.08	3707.58	6351.56	2476.83	1032	278.45	3911	8084000	5.34	52.42	50.6	817	850	943	942	708	886	767	878	592.6	1784.6	114.769	1.17502	0.148626	2.776	807	139	37	29	5693	30.8
2017-08-07	23117337900	12423153000	3279.46	3726.79	6383.77	2480.91	1036	275.95	3823	4694000	5.26	52.37	46.2	816	854	943	969	711	887	767	880	589.4	1791	115.136	1.17502	0.148626	2.805	855	191	38	29	0	30.8
2017-08-08	25204353700	13724192800	3281.87	3732.21	6370.46	2474.92	1038	275.7	3813	7877000	5.26	52.14	46.7	837.996	856	885.192	954.317	752.124	894.745	801.123	882.148	591.4	1792.4	115.301	1.17502	0.148626	2.814	780	59	35	28	0	30.8
2017-08-09	23559790700	12467998900	3275.57	3731.04	6352.33	2474.02	1050	276.45	3863	11327000	5.36	52.7	46.4813	816	860	943	975	738	889	774	904	599	1818	115.964	1.17502	0.148626	2.88	794	48	31	27	2	30.5
2017-08-10	24068462200	13008512800	3261.75	3715.92	6216.87	2438.21	1092	278.45	3973	11562000	5.36	51.9	47.1	817	861	944	982	740	890	778	908	605.4	1832.2	116.314	1.17502	0.148626	2.979	1004	172	34	28	2	30.5
2017-08-11	26296299500	15038742100	3208.54	3647.35	6256.56	2441.32	1138	279.85	3983	14636000	5.38	52.1	45.4	818	863	947	988	744	889	779	910	600.4	1850.2	116.109	1.17502	0.148626	2.99	810	179	36	28	0	30.5
2017-08-14	19034679600	11530845100	3237.36	3694.68	6337.62	2465.66	1155	279.75	4013	18615000	5.51	50.73	46	820	865	947	985	744	889	783	908	584.6	1855.2	116.035	1.17502	0.148626	2.956	923	67	33	26	0	30.5
2017-08-15	18229799700	10644485700	3251.26	3706.06	6333.01	2464.61	1169	277.85	3951	18592000	5.52	50.8	44.9	823	865	948	980	746	889	783	909	588.8	1864.8	116.066	1.17502	0.148626	2.924	805	134	32	26	1	27.5
2017-08-16	17685205100	10413414100	3246.45	3701.42	6345.11	2468.11	1207	276.95	3906	40538000	5.79	50.27	45.4	828	866	947	981	749	888	785	912	587.2	1880.4	116.021	1.17502	0.148626	2.889	866	92	33	26	1	24.75
2017-08-17	20362255100	10865625100	3268.43	3721.28	6221.91	2430.01	1247	279.95	4003	22164000	5.8	51.03	44.7	829	870	949	988	751	887	785	938	599.2	1909.9	116.06	1.17502	0.148626	2.92	921	116	33	27	20	26.7
2017-08-18	19112248300	9656170500	3268.72	3724.67	6216.53	2425.55	1260	280.5	3985	18259000	5.81	56.7851	50.8581	830	870	951	992	752	888	786	933	602.2	1916.5	115.915	1.17502	0.148626	2.885	738	138	34	26	0	26.7
2017-08-21	18612248300	10031307300	3286.91	3740.99	6213.13	2428.37	1266	279.7	3974	12867000	5.74	51.66	47	832	874	955	1006	751	891	788	940	600.2	1918.4	115.971	1.17502	0.148626	2.965	680	72	34	27	826	25
2017-08-22	18653799100	10029285600	3290.23	3752.3	6297.48	2452.51	1249	279.1	3967	10890000	5.77	51.87	46.6	832	874	956	1008	753	893	789	940	595.8	1918.4	115.971	1.17502	0.148626	2.937	805	25	34	28	2	25.1
2017-08-23	17983220800	10496157300	3287.7	3756.09	6278.41	2444.04	1222	279.15	3967	59348000	5.94	52.57	46.3	834	874	958	1001	752	894	789	939	591.8	1918.4	116.09	1.17502	0.148626	2.925	907	35	35	28	0	25.1
2017-08-24	16346893700	8994737200	3271.51	3734.65	6271.33	2438.97	1200	279.25	3968	14027000	5.94	52.04	47.1	834	876	959	1001	756	894	791	951	593.2	1947.2	116.049	1.17502	0.148626	2.943	730	116	36	29	0	25.1
2017-08-25	20583948200	12994090000	3331.52	3795.75	6265.64	2443.05	1209	279.05	3964	9557000	6.08	52.41	47.3	832	877	959	1008	759	894	792	949	616.8	1966.3	116.021	1.17502	0.148626	2.896	616	89	35	26	0	25.1
2017-08-28	25746143800	18557632500	3362.65	3842.71	6283.02	2444.24	1209	280.45	3985	3324000	6.09	51.89	47.4	833	876	960	1002	760	895	793	946	612.2	1992.2	115.995	1.17502	0.148626	2.923	770	123	36	27	0	25.1
2017-08-29	21950453500	12822707000	3365.23	3834.54	6301.89	2446.3	1203	283.8	4027	10874000	6.03	52	47	836	878	958	1003	762	895	792	956	611	2024.6	116.037	1.17502	0.148626	2.992	800	54	32	26	0	25.1
2017-08-30	24686331200	14135285700	3363.63	3834.3	6368.31	2457.59	1181	280.35	3996	14216000	6.02	50.86	46.6	839	879	959	1000	765	895	792	956	621.4	2033.5	116.282	1.17502	0.148626	2.943	823	49	30	25	0	25.1
2017-08-31	23441978100	13294493500	3360.81	3822.09	6428.66	2471.65	1184	279.9	3990	9723000	5.93	52.38	45.8	845	881	960	997	767	894	797	954	619.8	2033.5	117.017	1.17502	0.148626	3.03	826	77	27	24	2	25.2
2017-09-01	28249758400	15864551100	3367.12	3830.54	6435.33	2476.55	1183	281.8	4002	21423000	5.82	52.75	46.9532	847	884	961	1005	774	895	802	960	627.8	2038.1	117.017	1.18959	0.151492	3.067	745	92	29	24	2	25.1
2017-09-04	26742784900	14956632000	3379.58	3845.62	16730	4603.28	1187	284.2	4062	8292000	5.91	52.34	47.1	851	890	963	1022	781	897	809	971	633	2103.5	117.965	1.18959	0.151492	3.019	990	54	32	26	0	25.1
2017-09-05	21655294600	12496415500	3384.32	3857.05	6375.57	2457.85	1215	283.65	4059	27000000	6.49	53.38	47.4	860	896	964	1023	788	898	820	971	637.8	2116.5	117.588	1.18959	0.151492	2.972	696	97	34	26	100	25.5
2017-09-06	22909078500	13139872300	3385.39	3849.45	6393.31	2465.54	1250	284.1	4054	41628000	6.69	54.2	48.5	861	901	967	1022	789	899	860	961	633	2128.2	117.733	1.18959	0.151492	3.007	619	79	32	24	0	25.5
2017-09-07	22111868500	12388418100	3365.5	3829.87	6397.87	2465.1	1296	283.05	4035	18547000	6.89	54.49	49.5	867	898	967	1018	791	899	829	961	635.8	2137.4	117.731	1.18959	0.151492	2.976	829	50	27	23	1100	27
2017-09-08	19840518400	10603650400	3365.24	3825.99	6360.19	2461.43	1332	283.7	4053	18452000	7.06	53.78	49.7	867	899	967	1019	794	899	831	960	641	2137.4	118.314	1.18959	0.151492	2.9	799	69	29	24	0	27
2017-09-11	21901101900	12388399700	3376.42	3825.65	6432.26	2488.11	1355	282.4	3994	36910000	6.87	53.84	48.6	873	898	968	1015	794	898	832	947	649.8	2138	117.31	1.18959	0.151492	2.95	752	49	29	24	300	27.01
2017-09-12	27291031900	14419024200	3379.49	3837.93	6454.28	2496.48	1344	281.1	3989	18873000	6.86	54.27	48.6	877	900	968	1014	794	899	831	951	658.8	2138	117.368	1.18959	0.151492	3.002	866	82	29	23	0	27
2017-09-13	19455071500	9541078500	3384.15	3842.61	6460.19	2498.37	1337	281.5	3987	18136000	7.09	55.16	49.4	878	902	969	1016	798	899	832	954	652.4	2205.8	117.375	1.18959	0.151492	3.059	814	87	29	23	900	27
2017-09-14	22130648700	11535858300	3371.43	3829.96	6429.08	2495.62	1361	281.15	3973	38087000	7.09	55.47	50.2	888	897	970	1016	800	900	832	952	658.4	2211.3	117.291	1.18959	0.151492	3.066	928	85	29	24	0	27
2017-09-15	21976581600	12242700600	3353.62	3831.3	6448.47	2500.23	1385	282.45	3979	28937000	6.94	55.62	50.2	1280.39	1054.12	1040.03	1090.63	964.654	895.412	826.156	944.254	651.4	2214.3	117.368	1.18959	0.151492	3.035	997	43	27	23	0	27
2017-09-18	19031967600	11793440500	3362.86	3843.14	6454.64	2503.87	1398	279.85	3968	16101000	6.72	55.48	50.8	892	903	975	1009	802	902	823	947	645	2225.6	117.009	1.18959	0.151492	3.154	762	160	32	23	500	27.2
2017-09-19	19112969100	11243298700	3356.84	3832.12	6461.32	2506.65	1415	279.8	3919	50068000	7.02	55.14	50.6	896	905	982	1009	805	902	818	947	660.8	2230.6	116.647	1.18959	0.151492	3.121	1010	135	29	23	0	27.2
2017-09-20	19219666100	10112954200	3366	3842.44	6456.04	2508.24	1449	280.05	3924	13437000	6.9	56.29	50.4	902	906	983	1005	806	901	816	951	659.6	2234.6	116.64	1.18959	0.151492	3.082	952	55	22	20	0	27.2
2017-09-21	19744869500	11109819200	3357.81	3837.82	6422.69	2500.6	1470	277.5	3867	23205000	6.55	56.43	51.1	902	907	981	1002	807	901	814	952	634.8	2234.8	116.798	1.18959	0.151492	2.955	937	51	25	20	0	27.2
2017-09-22	17923400700	10061980200	3352.53	3837.73	6426.92	2502.22	1502	277.95	3866	16229000	6.64	56.86	51.2	1280.39	1053.37	1043.64	1090.63	960.126	896.016	823.946	945.675	628	2234.8	116.541	1.18959	0.151492	2.945	982	84	25	21	1000	27.2
2017-09-25	16962129300	10394897600	3341.55	3817.79	6370.59	2496.66	1503	277.6	3862	69451000	7.27	59.02	51.7	914	908	984	981	810	901	808	946	632.2	2234.8	116.335	1.18959	0.151492	2.922	1064	57	25	23	888	27.5
2017-09-26	13262859500	8186940700	3343.58	3820.78	6380.16	2496.84	1476	281.8	3918	52396000	6.97	58.44	53.2	917	909	984	981	815	900	804	952	633.6	2239.4	116.438	1.18959	0.151492	2.918	1131	92	30	24	0	27.5
2017-09-27	14308694500	8565581100	3345.27	3821.2	6453.26	2507.04	1429	279.2	3884	21613000	6.92	57.9	52.8	919	910	985	982	816	899	801	949	640.8	2239.4	116.717	1.18959	0.151492	2.97	876	67	28	22	0	27.5
2017-09-28	14944430000	9354406900	3339.64	3822.54	6453.45	2510.06	1391	277.7	3864	39240000	6.96	57.41	52.3	921	909	984	982	818	897	796	946	643	2239.4	116.135	1.18959	0.151492	3.02	748	63	24	19	9	28.84
2017-09-29	14486244300	9330602800	3348.94	3836.5	6495.96	2519.36	1356	278.9	3874	18249000	7.06	57.54	52.2	922	909	984	980	817	897	794	952	644.2	2234.6	116.327	1.18959	0.151492	3.018	809	69	27	21	0	28.84
2017-10-09	19173605700	13553585100	3374.38	3882.21	6579.73	2544.73	1411	276.75	3895	12422000	6.95	55.79	50.3	926	915	986	997	821	898	790	963	619.2	2224.6	117.109	1.17876	0.150673	2.836	943	44	29	23	1	27.5
2017-10-10	17942384100	11253258600	3382.99	3889.86	6587.25	2550.64	1418	276.65	3901	33298000	7.39	56.61	50.8	927	914	986	993	822	896	789	962	610.2	2194.7	117.539	1.17876	0.150673	2.881	1091	43	29	23	1503	29
2017-10-11	18147670400	10441815100	3388.28	3902.69	6603.55	2555.24	1433	276.1	3892	27786000	7.38	56.94	51.5	928	914	986	990	821	894	788	960	609.6	2189.4	117.411	1.17876	0.150673	2.905	1071	38	23	19	1000	28
2017-10-12	16180938000	9434092100	3386.1	3912.95	6591.51	2550.93	1458	277.1	3899	24191000	7.41	56.25	51.5	930	915	985	989	823	893	783	954	611.8	2185	117.054	1.17876	0.150673	2.987	1025	46	20	17	0	28
2017-10-13	13995476400	9014206800	3390.52	3921	6605.8	2553.17	1485	277.2	3912	23995000	7.32	57.17	52.1	933	917	985	993	824	897	783	957	623.8	2183.3	117.082	1.17876	0.150673	3.002	737	46	21	18	653	28.24
2017-10-16	17433062000	12135503300	3378.47	3913.45	6624.01	2557.64	1523	278.7	3935	24894000	7.36	57.82	52.7	934	919	988	1000	821	898	784	956	635.2	2160.6	117.053	1.17876	0.150673	2.954	1011	45	20	17	0	28.24
2017-10-17	12538172500	8224122700	3372.04	3913.07	6623.66	2559.36	1552	277.25	3910	16700000	7.42	57.88	53.1	937	920	988	996	820	898	784	957	629.4	2126.5	116.726	1.17876	0.150673	2.923	974	47	21	18	500	28.5
2017-10-18	15722879100	10096984100	3381.79	3944.16	6624.22	2561.26	1566	276.15	3901	31599000	7.81	58.15	52.5453	940	920	990	996	818	897	784	948	628.8	2110.3	116.801	1.17876	0.150673	2.864	1014	46	22	18	100	30
2017-10-19	15847649500	10652725200	3370.17	3931.25	6605.07	2562.1	1582	275.7	3888	21700000	7.65	57.23	52.4	941	920	992	989	814	896	788	943	618.4	2093	116.617	1.17876	0.150673	2.886	997	47	21	18	500	29
2017-10-20	12717285100	7298018000	3378.65	3926.85	6629.05	2575.21	1578	276.05	3903	22555000	7.57	57.75	52.2	940	921	992	988	811	896	792	942	634.8	2057.6	116.831	1.17876	0.150673	2.91	856	58	23	17	0	29
2017-10-23	13084628900	8148498000	3380.7	3930.8	6586.83	2564.98	1586	274.9	3878	11040000	7.44	57.37	52.5	943	923	993	993	810	898	796	941	631	2012.4	116.747	1.17876	0.150673	2.966	1031	58	20	13	502	29
2017-10-24	13989751100	9305815400	3388.25	3959.4	6598.43	2569.13	1588	275.8	3890	21004000	7.47	58.33	51.6	947	925	993	994	807	899	798	949	621.8	1965	116.735	1.17876	0.150673	2.988	951	55	20	14	600	30
2017-10-25	12313122200	8820545800	3396.9	3976.95	6563.89	2557.15	1573	274.55	3869	29066000	7.4	58.44	52.6	948	926	995	995	805	899	798	947	619.4	1956	116.681	1.17876	0.150673	2.929	810	72	20	15	104	29.98
2017-10-26	18376862500	12989546500	3407.57	3993.58	6556.77	2560.4	1555	275.8	3880	27933000	7.2	59.3	52.5	948	926	996	992	805	901	799	947	620.4	1865.2	116.681	1.17876	0.150673	2.896	918	73	21	15	1	28.5
2017-10-27	17025717300	12667284600	3416.81	4021.97	6701.26	2581.07	1546	273.95	3832	50579000	7.17	60.44	53.4	946	925	996	988	804	901	797	938	622.8	1853.5	116.963	1.17876	0.150673	2.755	1048	72	22	16	0	28.5
2017-10-30	20834928600	15738760300	3390.34	4009.72	6698.96	2572.83	1534	274.3	3841	27438000	7.14	60.9	54.9	944	925	1000	985	804	902	796	931	624.8	1835.2	116.902	1.17876	0.150673	2.988	1051	43	15	12	600	29.58
2017-10-31	15349820600	10917877900	3393.34	4006.72	6727.67	2575.26	1522	274.5	3848	21510000	7.37	61.37	54.8	945	925	1001	983	805	900	793	932	611.8	1830.4	117.035	1.17876	0.150673	2.905	942	72	18	13	0	29.58
2017-11-01	18056612700	13041738000	3395.91	3996.62	6716.53	2579.36	1496	273.9	3842	20499000	7.51	60.49	55.7	945	926	1002	984	803	900	791	943	611	1819.9	117.288	1.16471	0.150609	2.895	987	72	22	14	0	29.58
2017-11-02	16686426700	12610057900	3383.31	3997.13	6714.94	2579.85	1482	274	3876	19297000	7.66	60.62	54.5	944	926	1004	983	802	900	789	939	616	1796.1	117.447	1.16471	0.150609	2.935	1015	100	23	14	0	29.58
2017-11-03	17271479000	12940443900	3371.74	3992.7	6764.44	2587.84	1476	274	3881	17179000	7.88	62.07	55	945	927	1004	984	804	900	786	939	612.2	1787.9	117.159	1.16471	0.150609	2.994	1047	122	22	11	0	29.58
2017-11-06	15463646800	12208115900	3388.17	4020.89	6786.44	2591.13	1473	273.4	3856	14804000	7.92	64.27	56.8	949	929	1009	988	807	899	786	938	626	1748.2	117.128	1.16471	0.150609	3.117	1072	84	22	16	0	29.58
2017-11-07	19057174600	15211666300	3413.57	4054.25	6767.78	2590.64	1477	274.75	3887	19833000	7.75	63.69	58.7	961	933	1014	989	811	899	787	939	630	1738	117.157	1.16471	0.150609	3.16	1176	129	23	15	100	30
2017-11-08	18543647000	15082771900	3415.46	4048.01	6789.12	2594.38	1486	274.8	3877	15740000	7.72	63.49	57.6	1286.44	1037.17	1055.06	1090.63	976.041	896.789	812.434	932.513	636	1725.5	117.07	1.16471	0.150609	3.155	1224	129	22	14	0	30
2017-11-09	15865042600	12105633500	3427.79	4075.9	6750.05	2584.62	1481	279.95	3887	39771000	7.55	63.93	57.4	964	935	1016	991	823	900	789	932	638	1720.6	117.019	1.16471	0.150609	3.211	963	67	21	15	601	31
2017-11-10	18927650300	14181716500	3432.67	4111.91	6750.94	2582.3	1464	280.85	3884	26476000	7.4	63.52	57.8	967	936	1016	990	826	898	789	933	641.6	1716.8	116.904	1.16471	0.150609	3.22	1089	74	21	13	6000	32
2017-11-13	20538905400	15144630900	3447.84	4128.07	6757.6	2584.84	1445	279.65	3865	13741000	7.35	63.16	57.2	970	937	1018	993	827	898	788	933	637	1697.3	116.937	1.16471	0.150609	3.141	1067	72	19	15	0	32
2017-11-14	19647267400	14323693600	3429.55	4099.35	6737.87	2578.87	1405	279.3	3869	27574000	7.39	62.21	56.8	971	938	1020	996	824	896	785	933	649.2	1686.5	116.884	1.16471	0.150609	3.081	1095	82	18	13	2111	32
2017-11-15	16879207600	12063569600	3402.52	4073.67	6706.21	2564.62	1374	279.8	3870	19634000	7.69	61.87	55.5	971	936	1022	996	828	895	783	920	638.8	1682	116.63	1.16471	0.150609	3.088	1138	78	18	13	0	32
2017-11-16	15668433200	12138441400	3399.25	4105.01	6793.29	2585.64	1361	279.15	3869	20913000	7.5	61.36	56	971	937	1022	996	828	897	784	919	630.4	1670.7	116.65	1.16471	0.150609	3.072	1100	58	17	14	2	33
2017-11-17	24945815300	19178411900	3382.91	4120.85	6782.79	2578.85	1371	280.1	3875	18274000	7.48	62.72	55.3	971	937	1023	995	831	897	784	916	633.6	1665	116.466	1.16471	0.150609	3.132	1128	42	20	9	0	33.07
2017-11-20	17652468300	13744725800	3392.4	4143.83	6790.71	2582.14	1385	281.65	4010	23989000	7.44	62.22	56.3	972	940	1025	995	833	896	784	919	643.6	1660	116.47	1.16471	0.150609	3.03	1229	50	13	8	0	33.07
2017-11-21	19687180300	18035082100	3410.5	4217.7	6862.48	2599.03	1396	279.9	3988	12843000	7.39	62.57	56.2	969	939	1024	1001	837	896	783	918	638	1659.3	116.494	1.16471	0.150609	3.015	1028	94	14	10	0	33.07
2017-11-22	21356709300	18647700300	3430.46	4227.57	6867.36	2597.08	1413	279.95	3985	38031000	7.37	63.32	56.9	969	941	1024	1004	843	896	783	921	638.2	1660.2	116.588	1.16471	0.150609	2.958	998	90	15	7	0	33.07
2017-11-23	21526539300	17814722800	3351.92	4102.4	16803.6	4283.67	1445	280.1	3986	41487000	7.66	63.55	56.8	970	941	1024	1006	844	896	785	919	643.8	1662	116.589	1.16471	0.150609	2.899	1162	89	12	5	2	30
2017-11-24	15956966300	13085804000	3353.82	4104.2	6889.16	2602.42	1458	280.45	3991	23316000	7.77	63.86	57.3	972	942	1022	1006	845	896	786	917	648.4	1662	116.25	1.16471	0.150609	2.827	884	114	14	7	10	27.1
2017-11-27	16643917000	14345526800	3322.23	4049.95	6878.52	2601.42	1477	280.45	3984	19073000	7.7	63.84	57.2	970	943	1017	1013	851	895	785	917	659.4	1665.5	116.097	1.16471	0.150609	2.95	1173	62	16	11	0	27.1
2017-11-28	13824779900	10205809500	3333.66	4055.82	6912.36	2627.04	1506	281.55	3986	25006000	7.59	63.61	57.2	970	942	1017	1020	850	895	787	908	659.8	1691.5	116.247	1.16471	0.150609	3.06	1037	104	19	13	0	29.81
2017-11-29	18380593200	12455364200	3337.86	4053.75	6824.39	2626.07	1536	281.75	3956	40592000	7.7	63.11	56.8	969	943	1016	1026	851	895	787	904	658.6	1695.6	116.255	1.16471	0.150609	3.176	1153	108	14	9	2	32.79
2017-11-30	15659585100	10798334500	3317.19	4006.1	6873.97	2647.58	1578	279.55	3886	18675000	7.53	63.57	57	971	944	1016	1039	851	895	787	898	666.6	1705.9	116.238	1.16471	0.150609	3.023	1087	46	11	8	47923	32.97
2017-12-01	13919830000	9738691300	3317.62	3998.14	6847.59	2642.22	1626	277.75	3862	25547000	7.68	63.73	56.6	972	946	1019	1042	854	895	788	900	669.6	1715.8	116.08	1.18503	0.151437	3.059	866	61	12	8	0	32.97
2017-12-04	14805328800	10264721900	3309.62	4018.86	6775.37	2639.44	1662	277.55	3852	27402000	7.55	62.45	56.9	972	949	1021	1056	856	898	791	908	675.2	1739.5	116.095	1.18503	0.151437	2.973	1183	112	11	5	3003	33
2017-12-05	20827886200	15408707600	3303.68	4040.17	6762.21	2629.57	1666	277.7	3840	25276000	7.43	62.86	55.8	972	951	1024	1065	861	898	793	906	674.4	1796.8	116.148	1.18503	0.151437	2.91	1149	70	8	2	8641	31.65
2017-12-06	15160445200	10928620500	3293.96	4015.82	6776.38	2629.27	1670	276.05	3800	28499000	7.27	61.22	56.2	974	953	1025	1060	868	898	793	889	672.6	1813	116.273	1.18503	0.151437	2.911	945	107	11	4	650	30.5
2017-12-07	13210590000	9025404500	3272.05	3971.06	6812.84	2636.98	1679	274.15	3756	22422000	7.35	62.2	54.8	975	952	1025	1052	871	896	792	889	667.8	1843.5	116.422	1.18503	0.151437	2.769	1231	122	13	5	0	30.5
2017-12-08	13320931400	8928286100	3289.99	4003.38	6840.08	2651.5	1702	272.35	3728	29226000	7.14	63.4	55.7	977	952	1023	1049	870	895	791	885	683.4	1844.6	116.603	1.18503	0.151437	2.789	1068	64	8	3	1680	27.5
2017-12-11	13196598400	9714894600	3322.2	4069.5	6875.08	2659.99	1727	272.55	3744	44211000	7.2	64.69	56.4	979	954	1022	1058	872	895	795	889	683.4	1878.4	116.508	1.18503	0.151437	2.803	1266	106	10	5	1510	30
2017-12-12	12460482700	8433871800	3280.81	4016.02	6862.32	2664.11	1743	271.9	3733	69177000	7.14	63.34	58.7	980	957	1022	1061	870	896	796	890	685.4	1901.5	116.462	1.18503	0.151437	2.692	1150	55	10	6	1007	33
2017-12-13	11199864700	7754613100	3303.04	4050.09	6875.8	2662.85	1730	271.85	3725	82422000	7.07	62.44	57.3	982	958	1022	1059	872	895	797	892	686	1966.8	116.576	1.18503	0.151437	2.696	1157	48	11	8	19697	33
2017-12-14	12054423500	8076886200	3292.44	4026.15	6856.53	2652.01	1668	274.25	3799	65388000	7.09	63.31	56.2	985	959	1021	1057	874	895	798	896	689.4	1997.4	116.335	1.18503	0.151437	2.687	1141	49	9	8	1107	33
2017-12-15	13094061800	8904438900	3266.14	3980.86	6936.58	2675.81	1619	274.25	3781	50429000	7.18	63.23	57.1	986	960	1022	1054	878	893	798	895	691	2003.9	116.33	1.18503	0.151437	2.622	1046	58	10	7	0	33
2017-12-18	12070038900	7785337500	3267.92	3985.29	6994.76	2690.16	1588	274.4	3800	36322000	7.39	63.41	57.2	987	962	1021	1057	881	893	797	904	695.6	2084.4	116.402	1.18503	0.151437	2.735	1204	104	8	2	16282	34
2017-12-19	11514013400	7752898500	3296.54	4035.33	6963.85	2681.47	1547	275.55	3806	12800000	7.5	63.8	57.3	987	962	1021	1058	881	892	798	906	637.8	2120.6	116.407	1.18503	0.151437	2.718	1578	85	10	3	0	34
2017-12-20	13774511800	9060450300	3287.61	4030.49	6960.96	2679.25	1476	274.95	3800	20673000	7.77	64.56	57.6	988	963	1021	1055	883	892	798	906	636.6	2143.4	116.839	1.18503	0.151437	2.652	1357	101	10	3	0	34
2017-12-21	14212792700	9683608900	3300.06	4067.85	6965.36	2684.57	1430	274.7	3797	17776000	7.98	64.9	58.1	989	963	1021	1053	884	891	799	906	631	2148.2	116.733	1.18503	0.151437	2.619	971	108	10	5	0	34
2017-12-22	12404732600	7347368400	3297.06	4054.6	6959.96	2683.34	1366	274.9	3797	8394000	8.15	65.25	58.3	990	965	1026	1055	896	887	799	908	629.6	2152.1	116.892	1.18503	0.151437	2.681	879	107	14	6	1	35
2017-12-25	14689363500	9192696200	3280.46	4041.54	16519.5	4219.78	1320.43	276.6	3841	29653536	9.73758	70.6494	63.4753	991	965	1026	1049	894	888	798	914	627.6	2229.4	117.129	1.18503	0.151437	2.91251	1067	83	9	3	2000	34
2017-12-26	14243450100	9111879000	3306.12	4053.62	6936.25	2680.5	1446.11	276.5	3844	2.24906e+07	8.15	67.02	58.6	990	963	1026	1041	894	888	798	908	631.6	2264.9	117.239	1.18503	0.151437	2.635	1192	100	11	5	1	34
2017-12-27	16267489000	10515357700	3275.78	3991.21	6939.34	2682.62	1371.79	277.15	3858	4553000	8.13	66.44	60.1	987	962	1026	1037	892	889	798	911	611.8	2268.8	116.966	1.18503	0.151437	2.745	1007	79	12	6	0	34
2017-12-28	17537167000	11854288600	3296.38	4018.9	6950.16	2687.54	1399.43	278.05	3891	5977000	8.17	66.72	59.7	986	962	1027	1035	896	888	797	913	608.4	2271.1	117.06	1.18503	0.151437	2.929	988	70	11	10	0	34
2017-12-29	14158683600	9048668300	3307.17	4030.85	6903.39	2673.61	1399.43	277.8	3883	7051000	8.14	66.87	60	987	965	1044	1036	895	887	798	920	605.4	2276.3	117.358	1.18503	0.151437	2.955	1058	84	13	9	502	35
2018-01-02	20227886000	14693543500	3348.33	4087.4	7006.9	2695.81	1230	279.4	3902	10354000	7.78	66.57	59.9	990	966	1044	1037	893	890	800	920	612.8	2285.3	117.331	1.19407	0.153041	3.037	1029	59	13	9	355	35
2018-01-03	21383614900	15185221800	3369.11	4111.39	7065.53	2713.06	1262	280.35	3897	9648000	7.8	67.84	59.7	990	967	1046	1038	893	891	800	925	613.2	2290.6	117.24	1.19407	0.153041	3.012	1044	42	9	5	2011	34.99
2018-01-04	20695528800	13454379400	3385.71	4128.81	7077.91	2723.99	1341	279	3885	11348000	7.74	68.07	60.8	989	966	1048	1031	893	892	802	922	624	2290.6	117.352	1.19407	0.153041	2.872	1100	37	6	4	14058	35.89
2018-01-05	21306068100	14900987200	3391.75	4138.75	7136.56	2743.15	1371	279.85	3890	6255000	7.75	67.62	60.7	987	966	1049	1024	895	893	801	926	628.2	2293.2	117.558	1.19407	0.153041	2.787	953	52	7	3	5	32.3
2018-01-08	23616510600	17387766600	3409.48	4160.16	7157.39	2747.71	1385	280.2	3891	16446000	7.62	67.78	60.4	983	963	1042	1017	898	893	802	925	632.6	2279.9	117.572	1.19407	0.153041	2.838	935	124	4	-1	2506	32.94
2018-01-09	19148855100	13903429400	3413.9	4189.3	7163.58	2751.29	1395	280.55	3896	10313000	7.75	68.82	60.8	985	965	1048	1015	899	893	804	932	630.6	2276.6	117.161	1.19407	0.153041	2.957	1155	62	5	0	5001	29.65
2018-01-10	20909499700	15112166600	3421.83	4207.81	7153.57	2748.23	1366	279.95	3873	10872000	7.86	69.2	61.7	980	964	1048	1013	900	893	804	933	637.4	2262.8	117.13	1.19407	0.153041	2.908	959	72	6	-1	48500	27.79
2018-01-11	17381213300	12157853900	3425.34	4205.59	7211.78	2767.56	1303	280.85	3885	27903000	7.79	69.26	61.6	981	965	1049	1012	902	892	804	935	636	2261.3	117.323	1.19407	0.153041	3.136	796	77	5	-2	1	30.57
2018-01-12	17406340400	11135479400	3428.94	4225	7261.06	2786.24	1279	281.55	3890	9828000	7.83	69.87	61.5	981	964	1049	1006	905	891	804	933	632	2257	117.541	1.19407	0.153041	3.206	863	75	3	-2	1	33
2018-01-15	23200928300	17090789700	3410.49	4225.24	16629.5	4206.64	1264	282.05	3926	11119000	7.77	70.26	62.3	979	964	1043	996	907	891	805	933	629.8	2233.7	117.48	1.19407	0.153041	2.96248	852	99	15	6	4005	35.9
2018-01-17	26104503000	21431103200	3444.67	4248.12	7298.28	2802.56	1164	280.8	3876	20559000	8.15	69.38	61.5	978	962	1041	992	908	888	807	926	635.6	2182	117.583	1.19407	0.153041	3.247	898	137	14	6	6	33.42
2018-01-22	21748753400	17464319500	3501.36	4336.6	7408.03	2832.97	1129	278.5	3838	19089000	8.72	69.03	61.3	976	960	1045	998	893	886	806	926	655.6	2104.1	118.068	1.19407	0.153041	3.248	756	88	12	4	2003	33.55
2018-01-23	23870590400	20186758500	3546.5	4382.61	7460.29	2839.13	1157	279.4	3847	22951000	8.98	69.96	61.7	973	959	1045	994	891	886	806	927	656.8	2102.3	118.132	1.19407	0.153041	3.541	811	112	8	2	20560	33.07
2018-01-24	25295449600	21981888900	3559.47	4389.89	7415.06	2837.54	1200	280.7	3836	38240000	9.42	70.53	62	973	958	1045	991	890	887	806	928	665	2084.7	117.939	1.19407	0.153041	3.434	913	40	4	1	47806	35.3
2018-01-25	24341342200	19537495000	3548.31	4365.08	7411.16	2839.25	1217	281.75	3916	28969000	9.21	70.42	63.5	973	959	1046	991	888	887	807	936	668.4	2082.7	118.44	1.19407	0.153041	3.436	756	43	3	0	28284	36.09
2018-01-26	22269829500	17722723700	3558.13	4381.3	7505.77	2872.87	1219	279.95	3889	23126000	9.06	70.52	62.6	974	958	1045	991	886	887	807	933	673	2051.1	118.503	1.19407	0.153041	3.52	973	35	2	0	7	35.07
2018-01-29	23602696500	19110035400	3523	4302.02	7466.51	2853.53	1214	278.7	3875	13182000	8.97	69.46	62.6	974	959	1043	989	882	887	807	943	678.8	2009	118.677	1.19407	0.153041	3.631	811	127	3	-2	1	33.5
2018-01-30	18636997500	13903473000	3488.01	4256.1	7402.48	2822.43	1191	276.35	3823	17323000	8.86	69.02	61.1	971	957	1042	988	881	886	807	940	666.8	2005.4	118.559	1.19407	0.153041	3.163	681	239	5	-1	101	35.95
2018-01-31	20725340300	14521016400	3480.83	4275.9	7411.48	2823.81	1152	276.6	3832	21871000	9.25	69.05	61	968	957	1045	988	879	884	807	932	664.4	1996.2	119.149	1.19407	0.153041	2.958	866	223	4	-1	1	32.5
2018-02-01	26050470700	19000293400	3446.98	4245.9	7385.86	2821.98	1114	276.05	3830	20157000	9.24	69.65	61.7	968	955	1046	988	878	882	807	933	666	1995.8	119.268	1.2402	0.157881	2.885	1021	162	6	1	1	31
2018-02-05	21767375400	16134779900	3487.5	4274.15	6967.53	2648.94	1082	274	3729	21709000	9.05	67.62	60.5	967	957	1043	990	874	879	807	930	664.2	1964.6	119.58	1.2402	0.157881	2.759	610	94	5	-2	0	31
2018-02-06	28055547700	21491045000	3370.65	4148.89	7115.88	2695.14	1095	276	3767	18525000	8.78	66.86	60.1	965	955	1043	991	867	879	806	929	657.4	1958.2	119.981	1.2402	0.157881	2.763	736	65	4	-2	0	31
2018-02-07	26093971400	20312749300	3309.26	4050.5	7051.98	2681.66	1097	272.3	3731	17382000	8.97	65.51	60.3	966	955	1043	991	866	878	805	929	653.6	1944.5	120.382	1.2402	0.157881	2.701	894	84	7	-1	5000	33.64
2018-02-08	20126249900	15926998500	3262.05	4012.05	6777.16	2581	1106	271.7	3674	19492000	9.1	64.81	58.4	967	953	1040	991	865	877	804	920	646.4	1940.8	119.784	1.2402	0.157881	2.691	617	112	6	1	5000	33.64
2018-02-09	25638917600	20634982800	3129.85	3840.65	6874.49	2619.55	1125	273.05	3687	16235000	9.21	64.8049	57.6	966	952	1039	991	862	876	802	918	648.4	1935	120.123	1.2402	0.157881	2.605	684	88	10	4	45100	33.6
2018-02-12	15331083100	11618263700	3154.13	3890.1	6981.96	2656	1123	272.9	3690	18795000	9.46	64.3577	57	965	951	1039	991	859	874	801	916	634.4	1931.2	119.515	1.2402	0.157881	2.565	546	87	7	0	0	33.6
2018-02-23	14579036800	9945874600	3289.02	4071.09	7337.39	2747.3	1185	274.6	3696	51881000	9.79	67.31	59.5	965	954	1046	991	857	878	800	929	651.2	1931.7	118.977	1.2402	0.157881	2.631	626	69	15	6	0	33.6
2018-02-28	15104353600	10934359300	3259.41	4023.64	7273.01	2713.83	1192	272.05	3684	21031000	10.08	65.78	59.5	971	958	1051	1008	849	875	803	928	636.6	1942.3	119.317	1.2402	0.157881	2.669	818	53	15	8	10087	34.82
2018-03-01	15909832000	11019985200	3273.75	4049.09	7180.56	2677.67	1196	271.7	3675	19069000	9.97	63.83	57.9	968	958	1050	1010	847	876	804	927	632.8	1941.1	119.206	1.22215	0.157993	2.693	806	92	14	7	99999	35.2
2018-03-02	15086106300	9616500000	3254.53	4016.46	7257.87	2691.25	1207	272.7	3683	13598000	10.12	64.37	56.9	972	958	1047	1011	841	877	805	922	632.4	1942	118.782	1.22215	0.157993	2.711	732	45	12	7	1	35.2
2018-03-05	14483598800	8795254800	3256.93	4018.1	7330.7	2720.94	1210	273.65	3697	17243000	10.34	65.54	57.9	969	958	1047	1008	836	875	805	920	624.2	1952	118.881	1.22215	0.157993	2.705	758	47	10	7	0	35.2
2018-03-06	19535804600	13876244400	3289.64	4066.56	7372.01	2728.12	1212	273.3	3688	13902000	10.45	65.79	58.4	969	956	1048	1003	832	876	805	917	621.6	1961.6	118.793	1.22215	0.157993	2.752	842	53	11	7	501	36.5
2018-03-09	16842450900	11370180800	3307.17	4108.87	7560.81	2786.57	1201	272.55	3687	22769000	11.1	65.49	56.8	962	953	1044	987	828	872	802	909	613.4	1966	118.916	1.22215	0.157993	2.717	744	60	11	4	1112	34
2018-03-12	20653243600	14090673900	3326.7	4127.67	7588.32	2783.02	1192	272.5	3687	26148000	11.06	64.95	58.3	962	952	1042	983	829	869	799	913	607.6	1982.6	118.932	1.22215	0.157993	2.786	1021	68	20	13	100	37
2018-03-14	15749108500	9901340900	3291.38	4073.34	7496.81	2749.48	1169	272.75	3693	50026000	11.18	64.89	57.7	963	952	1040	978	835	869	794	912	610	1982.6	119.042	1.22215	0.157993	2.738	947	42	23	16	0	37
2018-03-21	16839827700	9760948800	3280.95	4061.05	7345.29	2711.93	1117	271.15	3638	52398000	12.82	69.47	60.7	950	946	1035	970	832	861	783	899	587.4	1940.4	119.109	1.22215	0.157993	2.648	1153	65	9	5	0	38
2018-03-22	15043297700	8909525900	3263.48	4020.35	7166.68	2643.69	1117	273.5	3682	41119000	12.31	68.91	62.3	948	946	1035	969	833	860	782	906	586.6	1927.1	118.858	1.22215	0.157993	2.62	764	108	15	8	3005	36.1
2018-03-23	27553201300	18008044900	3152.76	3904.94	6992.67	2588.26	1122	276.5	3692	26786000	12.58	70.45	62.4	948	944	1035	956	832	861	780	899	574.2	1923.1	118.858	1.22215	0.157993	2.586	751	120	19	10	100	32.5
2018-03-26	18636635000	11513912800	3133.72	3879.89	7220.54	2658.55	1126	276.15	3684	38657000	12.96	70.12	63.1	944	942	1036	947	830	861	777	894	584.4	1895.6	119.429	1.22215	0.157993	2.631	1070	84	22	13	1	35.75
2018-03-27	18907338300	11370071100	3166.65	3913.27	7008.81	2612.62	1117	275.8	3696	48353000	13.65	70.11	63.1	942	938	1036	920	829	859	773	899	580.8	1846.5	119.601	1.22215	0.157993	2.699	1077	82	23	14	100000	39
2018-03-28	16350048800	10149490800	3122.29	3842.72	6949.23	2605	1080	274.2	3656	54018000	12.96	69.53	62.4	944	941	1036	941	827	858	771	898	575.4	1839.5	119.461	1.22215	0.157993	2.703	877	94	25	14	0	39
2018-03-29	17031238400	11662906600	3160.53	3894.05	7063.44	2641.53	1055	271.05	3602	27833000	13.26	70.27	62.5	943	940	1036	939	828	857	770	896	577.2	1828	119.768	1.22215	0.157993	2.731	988	59	24	14	11000	38.62
2018-03-30	15464659600	9751227000	3168.9	3898.5	16317.6	4200.81	1155.05	271.55	3618	29653536	11.2396	69.2529	61.8511	938	939	1036	939	827	860	769	897	579.6	1823.6	119.889	1.22215	0.157993	2.90573	990	58	20	13	0	38.62
2018-04-02	17772777700	11124266600	3163.18	3886.92	6870.12	2581.88	1145.38	271.75	3631	2.68816e+07	13.26	67.64	62.3	937	940	1035	949	826	863	769	900	571.6	1805.2	119.746	1.23055	0.159031	2.677	1053	82	24	17	949	39.5
2018-04-03	15221667400	9513736900	3136.63	3862.48	6941.28	2614.45	1016	273.75	3650	20164000	13.27	68.12	60.6	927	937	1035	949	825	862	773	905	564.2	1805	119.656	1.23055	0.159031	2.695	943	69	24	17	0	39.5
2018-04-04	14697668200	8873060900	3131.11	3854.86	7042.11	2644.69	977	273.4	3639	21713000	13.02	68.02	59.9	928	937	1034	947	824	863	775	902	563.6	1799	119.044	1.23055	0.159031	2.709	962	51	16	12	13221	37.1
2018-04-09	13960862100	8410546200	3138.29	3852.93	6950.34	2613.16	952	272.55	3636	22539000	13.3	68.65	60.1	930	937	1032	946	819	873	778	897	561.8	1772	119.57	1.23055	0.159031	2.698	1014	90	26	16	0	37.1
2018-04-10	16820135900	10617372200	3190.32	3927.17	7094.3	2656.87	953	272.7	3640	24741000	13.34	71.04	62	927	938	1033	950	821	871	784	901	558.6	1772	119.929	1.23055	0.159031	2.66	998	90	29	17	0	37.1
2018-04-11	17586719700	11193302100	3208.08	3938.34	7069.03	2642.19	979	274.3	3655	38702000	13.39	72.06	63.1	930	939	1033	952	820	867	786	903	556.8	1759	119.99	1.23055	0.159031	2.673	1003	104	29	16	21591	33.4
2018-04-12	14823131300	8269949000	3180.16	3898.64	7140.25	2663.99	993	275.2	3663	22183000	13.55	72.02	64.3	930	938	1032	951	820	865	790	896	555.8	1758.4	119.985	1.23055	0.159031	2.689	999	61	21	15	100	36.74
2018-04-13	12755231000	7154420300	3159.05	3871.14	7106.65	2656.3	1014	273.15	3635	34522000	13.9	72.58	64.7	931	939	1032	952	820	862	791	896	556.4	1750.3	120.048	1.23055	0.159031	2.736	993	55	20	15	0	36.74
2018-04-16	15441569500	9921777000	3110.65	3808.86	7156.28	2677.84	1025	274.25	3656	29295000	13.95	71.42	63.7	932	941	1033	952	823	859	792	897	570	1741.4	120.044	1.23055	0.159031	2.747	1142	104	21	10	10311	37.91
2018-04-17	14722284600	9061079000	3066.8	3748.64	7281.1	2706.39	1052	274.65	3666	18037000	13.7	71.58	63.5	932	941	1034	952	822	857	793	902	585.8	1730.8	119.872	1.23055	0.159031	2.742	1004	74	21	12	100000	37.01
2018-04-18	15929050300	10667670600	3091.4	3766.28	7295.24	2708.64	1124	274.5	3680	13642000	13.85	73.48	64.2	932	943	1033	957	825	856	797	902	591.8	1726.2	119.918	1.23055	0.159031	2.744	1145	110	24	14	4234	37.3
2018-04-19	16005680500	9905406000	3117.38	3811.84	7238.06	2693.13	1201	275.2	3764	59950000	13.42	73.78	66.3	932	946	1034	961	830	856	798	914	591.6	1725.3	119.962	1.23055	0.159031	2.676	1141	109	27	16	5000	39
2018-04-20	15514709100	9928292500	3071.54	3760.85	7146.13	2670.14	1281	273.85	3750	32071000	13.01	74.06	65.6	932	947	1041	964	833	856	800	912	587.6	1725.3	120.06	1.23055	0.159031	2.745	881	72	27	17	0	39
2018-04-23	13168634000	9035629100	3068.01	3766.33	7128.6	2670.29	1306	272.55	3735	21524000	12.85	74.71	65.5	930	948	1043	967	832	854	804	913	603.6	1725.3	120.107	1.23055	0.159031	2.744	1007	52	24	13	2696	38.8
2018-04-24	16227480600	11421952500	3128.93	3843.49	7007.35	2634.56	1330	271.85	3682	22781000	13.18	73.86	66.6	930	949	1044	971	835	853	808	907	604.8	1725.3	120.378	1.23055	0.159031	2.781	1049	55	16	12	2	38.4
2018-04-25	12731105300	7817261200	3117.97	3828.7	7003.74	2639.4	1376	271.6	3676	29979000	13.21	74	65.6	932	949	1029	971	835	853	808	905	593.6	1725.3	120.314	1.23055	0.159031	2.789	829	94	22	13	7000	38.91
2018-04-26	13397273600	8715064100	3075.03	3755.49	7118.68	2666.94	1375	271.9	3670	41702000	13.44	74.74	65.8	932	948	1029	970	835	851	807	900	593.8	1718.9	120.222	1.23055	0.159031	2.835	810	82	22	15	8001	38
2018-04-27	13122564300	8953172600	3082.23	3756.88	7119.8	2669.91	1361	271.15	3658	18459000	13.51	74.64	66.1	921	947	1025	971	835	849	808	901	597.6	1718.9	120.26	1.23055	0.159031	2.769	931	164	27	15	533	37.7
2018-05-02	13418456600	8330103500	3081.18	3763.65	7100.9	2635.67	1346	274.1	3729	31160000	13.02	73.36	64.8	928	948	1026	985	843	849	812	896	596.6	1723.7	120.263	1.21013	0.157746	2.758	918	83	26	15	10002	38
2018-05-03	13998562000	9396111800	3100.86	3793	7088.15	2629.73	1376	274.15	3743	19952000	12.92	73.63	64.8	927	949	1026	991	845	849	816	897	594.4	1728.1	120.395	1.21013	0.157746	2.73	868	119	25	16	1	36.1
2018-05-04	11871126500	7155428800	3091.03	3774.6	7209.62	2663.42	1384	274.3	3746	14318000	12.98	74.87	64.5	930	948	1024	989	844	848	818	895	602.4	1731.5	120.359	1.21013	0.157746	2.711	988	125	28	19	70202	38.49
2018-05-07	13894818600	8728619500	3136.64	3834.19	7265.21	2672.63	1290.74	275.15	3754	20307000	13.58	76.17	66.5	930	950	1045	987	846	848	820	901	613.2	1733.9	120.355	1.21013	0.157746	2.735	904	47	21	15	52501	38.22
2018-05-08	14692706100	9421515700	3161.5	3878.68	7266.9	2671.92	1432	274.95	3757	17435000	13.56	74.85	66.5	932	950	1023	987	849	845	824	902	607.2	1734.5	120.412	1.21013	0.157746	2.738	1064	78	24	15	17977	38.23
2018-05-09	12263726800	6671296600	3159.15	3871.62	7339.91	2697.79	1465	274.6	3749	39101000	13.96	77.21	68	933	951	1023	985	853	845	826	900	600.2	1759.7	120.525	1.21013	0.157746	2.735	1017	84	25	16	0	38.23
2018-05-10	13300075600	7066780900	3174.41	3893.06	7404.97	2723.07	1453	274.8	3764	26214000	14.57	77.47	68.6	934	952	1025	983	855	846	827	900	611.8	1763.5	120.594	1.21013	0.157746	2.808	1123	92	23	17	30001	38
2018-05-11	13065974900	7335660400	3163.26	3872.84	7402.88	2727.72	1472	275.2	3782	17100000	14.6	77.12	68.5	936	954	1026	985	859	846	827	902	620.2	1765.6	119.768	1.21013	0.157746	2.819	998	90	26	19	0	38
2018-05-14	12932735300	8197599900	3174.03	3909.29	7411.32	2730.13	1476	275.15	3777	26079000	14.6	78.23	67.9	938	955	1026	988	862	845	828	901	629.8	1774.7	120.589	1.21013	0.157746	2.835	951	123	31	23	0	38
2018-05-15	12454905100	7604955500	3192.12	3924.1	7351.63	2711.45	1468	273.8	3738	28946000	14.29	78.43	69.7	940	956	1026	989	870	843	828	905	632.6	1778.8	120.527	1.21013	0.157746	2.829	1154	130	34	25	10000	38.05
2018-05-16	13052496800	7191364600	3169.57	3892.84	7398.3	2722.46	1403	271.25	3716	38638000	15.15	79.28	69.1	941	956	1028	988	877	839	828	905	638.4	1799.6	120.606	1.21013	0.157746	2.817	1122	147	36	26	14288	38.18
2018-05-17	11399556700	5903012300	3154.28	3864.05	7382.47	2720.13	1305	269.85	3714	32522000	15.27	79.3	70.8	942	957	1030	991	880	839	829	906	634.8	2006.93	120.644	1.21013	0.157746	2.853	1135	121	35	24	24242	38.12
2018-05-18	13651691800	7261395600	3193.3	3903.06	7354.34	2712.97	1273	270.3	3729	15787000	15.22	78.51	71.2	943	957	1027	990	887	839	830	905	630.4	1851.7	120.668	1.21013	0.157746	2.837	942	101	31	21	5839	38.2
2018-05-21	16445941300	9264173700	3213.84	3921.24	7394.04	2733.01	1239	269.5	3712	10738000	15.53	79.22	70.5	945	959	1029	988	894	840	830	909	619.6	1866.5	120.693	1.21013	0.157746	2.827	895	42	28	20	1000	38.2
2018-05-22	14429268400	7536877800	3214.35	3906.21	7378.46	2724.44	1199	270.25	3730	29958000	15.92	79.57	71.5	945	959	1031	986	895	841	830	910	610.2	1873.8	120.626	1.21013	0.157746	2.903	1029	45	27	18	40000	38.2
2018-05-23	15780764800	8372231900	3168.96	3854.58	7425.96	2733.29	1162	270.5	3741	27529000	15.98	79.8	70.8	944	959	1033	982	900	843	829	908	585.4	1899.3	120.557	1.21013	0.157746	2.924	964	100	35.763	26.0585	136500	38.93
2018-05-24	12408580000	6834502200	3154.65	3827.22	7424.43	2727.76	1109	272.25	3736	35488000	16.26	78.79	71.1	944	960	1035	981	901	845	829	911	591.8	1941.5	120.463	1.21013	0.157746	2.932	1062	85	28	20	144011	38.39
2018-05-25	12861084300	7083638600	3141.3	3816.5	7433.85	2721.33	1077	273.55	3750	20548000	15.97	76.44	69.6	943	959	1031	982	904	845	827	914	589.8	1951	120.418	1.21013	0.157746	2.929	970	52	24	19	0	38.39
2018-05-28	12875591800	7152113200	3135.08	3833.26	16545.6	4200.21	1199.6	272.35	3728	9769000	16.28	75.3	67.1	947	961	1034	982	902	848	827	914	611.8	1960	120.411	1.21013	0.157746	2.961	1022	107	29	22	0	38.39
2018-05-29	13571780000	8155266200	3120.46	3804.01	7396.59	2689.86	1057	273.25	3725	27863000	16.27	75.39	68.2108	943	960	1035	983	898	849	827	919	623.6	1961.1	120.343	1.21013	0.157746	2.87	1155	144	26	21	0	39.39
2018-05-30	15511512600	8791328500	3041.44	3723.37	7462.45	2724.01	1042	274.15	3725	36179000	15.81	77.5	67.2	944	959	1036	985	895	849	826	918	623.8	1962.2	120.113	1.21013	0.157746	2.897	937	115	25	19	0	38.39
2018-05-31	14047553200	9266689400	3095.47	3802.38	7442.12	2705.27	1090	274.5	3756	30530000	14.88	77.59	69	944	958	1037	987	895	848	825	922	624	2008.3	120.099	1.21013	0.157746	2.953	953	89	21	18	20001	35.5
2018-06-01	12987219900	7782181300	3075.14	3770.59	7554.33	2734.62	1156	273.85	3739	28145000	15.26	76.79	71.3	943	960	1039	994	897	847	825	923	636.2	2041.9	119.99	1.16634	0.155899	2.982	756	100	26	16	35000	39.01
2018-06-04	11459390200	7662434100	3091.19	3807.58	7606.46	2746.87	1193	272.4	3734	28215000	16.1	75.29	71.7	943	959	1041	993	895	848	825	923	632.8	2044.1	119.977	1.16634	0.155899	2.927	1070	83	28	22	7000	38.96
2018-06-05	11873559200	7868736000	3114.21	3845.32	7637.86	2748.8	1249	271.9	3730	43437000	15.74	75.38	70.8	942	959	1041	993	896	847	826	923	632.8	2044.1	120.206	1.16634	0.155899	2.891	1222	137	27	21	14028	39.18
2018-06-06	12019613500	7311723700	3115.18	3837.35	7689.24	2772.35	1340	272.4	3744	26656000	15.9	75.36	71.3	944	958	1029	996	893	847	826	932	629.8	2060.7	120.157	1.16634	0.155899	2.9	929	150	29	22	5700	39.1
2018-06-07	12778497000	8025614700	3109.5	3831.01	7635.07	2770.37	1395	272.15	3760	36364000	15.97	77.32	71.2	942	957	1028	999	891	844	825	933	637.6	2060.7	119.997	1.16634	0.155899	2.933	1069	86	29	22	1000	38.9
2018-06-08	13468822000	8333733500	3067.15	3779.62	7645.51	2779.03	1391	272.1	3753	15835000	15.79	76.46	72	941	956	1029	1000	892	841	824	929	639	2137	119.897	1.16634	0.155899	2.905	929	60	28	22	32700	38.92
2018-06-11	10856378600	6870983400	3052.78	3779.98	7659.93	2782	1387	272.7	3797	24986000	15.46	76.46	71.3	938	956	1030	999	899	839	825	932	629.8	2150.3	119.998	1.16634	0.155899	2.953	915	165	31	22	500	38.9
2018-06-12	11327509600	7320624400	3079.8	3825.95	7703.79	2786.85	1390	272.4	3799	24623000	15.12	75.88	72	937	955	1029	1001	901	838	825	929	649.2	2151.4	120.069	1.16634	0.155899	2.942	1146	202	33	23	0	38.9
2018-06-13	11960788600	6637797000	3049.8	3788.34	7695.7	2775.63	1404	272.1	3792	23377000	15.28	76.74	70.3	935	955	1029	1004	901	839	822	926	646.2	2159.5	120.393	1.16634	0.155899	2.958	1015	170	34	23	2676	39.5
2018-06-14	11546948700	6847132200	3044.16	3773.37	7761.04	2782.49	1433	273.35	3857	26214000	14.88	75.94	71.4	935	955	1030	1005	901	840	821	926	643	2159.5	120.295	1.16634	0.155899	2.969	1061	86	30	22	7170	39.38
2018-06-15	14453257100	8548889300	3021.9	3753.43	7746.38	2779.66	1445	273.65	3867	28105000	14.5	73.44	68.3232	933	954	1030	1006	902	841	818	922	660.4	2163.5	120.685	1.16634	0.155899	3.028	797	81	30	22	19000	39.76
2018-06-19	23055006700	16070654200	2907.82	3621.12	7725.59	2762.59	1419	271.4	3733	31665000	14.21	75.08	69.7	930	953	1031	1004	904	846	816	915	644.2	2222.4	119.988	1.16634	0.155899	2.915	800	43	33	25	4010	40
2018-06-20	14430142000	8671809800	2915.73	3635.44	7781.51	2767.32	1373	270.2	3726	45611000	14.47	74.74	70.6	927	948	1029	1001	903	842	812	908	649.6	2237.5	119.988	1.16634	0.155899	2.965	743	49	26	22	4334	40
2018-06-21	15437833200	9390855200	2875.81	3592.97	7712.95	2749.76	1347	269.45	3723	31337000	14.78	73.05	68.8	924	947	1029	1000	899	842	810	909	643	2247	119.666	1.16634	0.155899	2.982	932	66	29	23	0	40
2018-06-22	12614312900	7511786400	2889.76	3608.9	7692.82	2754.88	1341	270.55	3755	23164000	15.09	75.55	69.2	922	945	1029	999	896	841	809	903	642	2256.7	119.21	1.16634	0.155899	2.943	911	46	25	22	25664	39.12
2018-06-25	12191768700	7987707800	2859.34	3560.48	7532.01	2717.07	1333	271.15	3747	22019000	14.99	74.73	70	917	942	1029	995	894	838	805	905	642	2260.6	118.573	1.16634	0.155899	2.932	841	126	33	25	941	39
2018-06-26	12591846800	8498526900	2844.51	3531.11	7561.63	2723.06	1323	271.25	3754	19185000	14.99	76.31	70.2	916	940	1029	994	892	839	802	900	632.6	2260.6	118.023	1.16634	0.155899	2.95	1025	137	37	28	45000	39.13
2018-06-27	12942083300	8149181700	2813.18	3459.26	7445.09	2699.63	1309	271.6	3752	28056000	15.21	77.62	71.6	914	940	1030	992	889	840	802	904	632.6	2260.9	117.417	1.16634	0.155899	2.98	926	92	36	28	15000	39.3
2018-06-28	11835790700	7591805100	2786.9	3423.53	7503.68	2716.31	1329	270.9	3741	19244000	14.96	77.85	72.3	915	941	1031	991	888	840	801	911	643.6	2260.9	117.492	1.16634	0.155899	2.952	920	69	34	26	26539	39.05
2018-06-29	12567168500	7725703100	2847.42	3510.98	7510.3	2718.37	1385	271.4	3745	14100000	14.95	79.44	72.8	911	941	1032	992	890	841	800	910	647.4	2261.6	117.253	1.16634	0.155899	2.919	748	73	34	26	2000	39
2018-07-02	13703503400	8435144900	2775.56	3407.96	7567.69	2726.71	1422	272.1	3743	19326000	15.03	77.3	71.8	910	942	1032	993	893	844	801	909	637.2	2259.3	116.792	1.15641	0.151135	2.861	872	30	31	26	11245	39.41
2018-07-03	14249846600	9527869300	2786.89	3409.28	7502.67	2713.22	1476	271.9	3742	15195000	15.06	77.76	70.7	909	941	1033	991	894	843	803	907	637	2258	116.423	1.15641	0.151135	2.861	874	39	29	26	3300	39.5
2018-07-04	12326218100	7515799700	2759.13	3363.75	16790.7	4260.28	1567	272.65	3753	16695000	15.48	78.24	70.3	908	941	1035	991	897	843	803	902	642.2	2254.5	117.158	1.15641	0.151135	2.842	691	65	32	26	165738	38.67
2018-07-05	12922611200	8158798100	2733.88	3342.44	7586.43	2736.61	1612	272.75	3748	19695000	15.64	77.39	70	908	940	1034	990	897	843	802	891	633.2	2254.5	116.796	1.15641	0.151135	2.831	844	42	29	25	26472	39.05
2018-07-06	13629438000	8609757900	2747.23	3365.12	7688.39	2759.82	1622	273.25	3748	32147000	15.66	77.11	69.1	907	940	1037	987	899	844	801	889	627.2	2253.6	116.518	1.15641	0.151135	2.85	632	37	30	26	39206	38.79
2018-07-09	12154930900	7660154500	2815.11	3459.18	7756.2	2784.17	1609	273.1	3755	23115000	15.96	78.07	69.3	905	939	1037	986	894	845	801	893	629.4	2212.1	116.76	1.15641	0.151135	2.828	939	57	34	27	2702	39.27
2018-07-10	11706274800	6954882300	2827.63	3467.52	7759.2	2793.84	1555	272	3745	22936000	16.01	78.86	70.2	905	941	1043	990	896	844	801	888	626.2	2202.2	116.842	1.15641	0.151135	2.784	708	30	33	27	11612	38.81
2018-07-11	12682114900	7204095000	2777.77	3407.53	7716.61	2774.02	1586	272.85	3737	21245000	16.28	73.4	68.6	904	939	1049	990	896	843	798	874	633.6	2197.3	116.19	1.15641	0.151135	2.825	893	40	32	27	1764	39.02
2018-07-12	14698020000	9635356400	2837.66	3481.06	7823.92	2798.29	1632	271.9	3728	15898000	16.05	74.45	66.1	905	938	1047	991	895	843	797	877	633.8	2197.3	116.479	1.15641	0.151135	2.8	947	37	33	27	1869	39.2
2018-07-13	11768934800	7295589700	2831.18	3492.69	7825.98	2801.31	1666	271.7	3729	8668000	16.02	75.33	64.8	905	939	1048	995	892	843	798	877	618.6	2177.6	116.256	1.15641	0.151135	2.758	915	44	35	27	24659	39.4
2018-07-16	10776715100	6828199900	2814.04	3472.09	7805.72	2798.43	1695	272.05	3722	10962000	15.89	71.84	66.6	902	938	1048	995	889	843	798	875	619.8	2157.5	116.171	1.15641	0.151135	2.767	818	40	34	27	87827	38.44
2018-07-17	10540922000	6198307600	2798.13	3449.38	7855.12	2809.55	1721	271.55	3713	15769000	16.04	72.16	63.66	901	937	1048	994	886	843	800	866	618.6	2133.1	116.194	1.15641	0.151135	2.743	766	30	34	27	99516	38.1
2018-07-18	12096116500	6653033000	2787.26	3431.32	7854.44	2815.62	1688	269.05	3665	17058000	16.37	72.9	62.71	902	937	1048	994	884	843	802	865	611.8	2119.4	116.194	1.15641	0.151135	2.73	996	36	35	27	24977	39.23
2018-07-19	11448649300	6847771600	2772.55	3428.34	7825.3	2804.49	1657	270.3	3670	24036000	16.82	72.58	63.95	901	937	1047	994	881	844	802	875	617.6	2086.9	115.252	1.15641	0.151135	2.767	690	33	34	27	36263	39.63
2018-07-20	14590768800	10198472700	2829.27	3492.89	7820.2	2801.83	1689	270.65	3673	14719000	17.03	73.07	65.1	902	936	1046	996	880	844	802	871	619.6	2074.3	114.903	1.15641	0.151135	2.762	749	42	35	27	58591	39.99
2018-07-23	17338279700	11903662700	2859.54	3525.75	7841.87	2806.98	1718	271.9	3687	20314000	17.35	73.06	65.1	900	936	1050	997	881	846	802	874	612.8	2071.6	114.353	1.15641	0.151135	2.721	822	34	33	27	35752	39.72
2018-07-24	22957830700	15691243500	2905.56	3581.71	7840.77	2820.4	1774	271.7	3681	22152000	17.06	73.44	64.8	901	937	1051	999	879	845	802	875	614.2	2052.3	114.076	1.15641	0.151135	2.739	748	123	33	28	11226	39.93
2018-07-25	16780020700	9675850100	2903.65	3577.75	7932.24	2846.07	1772	271.7	3698	26445000	17.3	73.93	65.8	900	937	1052	999	880	846	805	880	611.4	2052.3	114.518	1.15641	0.151135	2.778	819	138	36	28	20682	40.07
2018-07-26	16842820200	9034964100	2882.23	3536.25	7852.18	2837.44	1708	272.1	3701	16212000	17.25	74.54	66.3	897	936	1052	1000	879	847	807	878	605	2047.6	114.518	1.15641	0.151135	2.775	771	76	37	28	24780	40.35
2018-07-27	14637161000	7017810400	2873.59	3521.23	7737.42	2818.82	1676	271.5	3686	16196000	17.06	74.29	66.1	901	937	1053	1003	879	847	808	879	602.2	2043.5	113.917	1.15641	0.151135	2.807	799	186	35	27	42740	42.52
2018-07-30	15165224900	8211699500	2869.05	3515.08	7630	2802.6	1703	271.55	3688	11807000	17	74.97	66.4	901	939	1057	1009	878	849	810	880	592.4	2043.5	113.668	1.15641	0.151135	2.8	751	85	35	28	6828	42.19
2018-07-31	11893111700	6798081700	2876.4	3517.66	7671.79	2816.29	1747	271.65	3698	23580000	17.36	74.25	66.6	903	940	1062	1011	881	849	812	877	586.8	2043.5	113.54	1.15641	0.151135	2.781	926	50	35	28	0	42.19
2018-08-01	14951434800	9034861700	2824.53	3447.39	7707.29	2813.36	1760	271.45	3694	17368000	17.74	72.39	66	904	941	1065	1013	881	849	814	879	581.2	2028.1	114.237	1.17067	0.146703	2.746	941	64	34	27	0	42.19
2018-08-02	17417900300	10130872700	2768.02	3370.96	7802.69	2827.22	1756	270.75	3687	8204000	17.59	73.45	64.4	904	940	1065	1012	882	850	815	872	573.4	2028.1	113.835	1.17067	0.146703	2.819	922	46	33	27	0	42.19
2018-08-03	12700636300	7079691000	2740.44	3315.28	7812.01	2840.35	1773	270.2	3679	15241000	17.63	73.21	65.1	905	942	1071	1013	886	852	819	871	585	2043.6	113.483	1.17067	0.146703	2.849	890	38	29	27	0	42.19
2018-08-06	12975305800	7797508300	2705.16	3273.27	7859.68	2850.4	1773	270.25	3692	9399000	17.53	73.75	65.4	908	946	1086	1018	891	853	825	871	598	2073.8	113.782	1.17067	0.146703	2.861	821	90	36	28	0	42.19
2018-08-07	14957974300	9178391600	2779.37	3368.87	7883.66	2858.45	1732	270.1	3692	17592000	17.47	74.65	65.8	909	949	1085	1022	903	854	828	872	615.6	2079.9	113.89	1.17067	0.146703	2.891	945	49	36	28	0	42.19
2018-08-08	14768871500	7928486500	2744.07	3314.51	7888.33	2857.7	1704	269.5	3682	27240000	17.36	72.28	66.3	912	951	1086	1023	915	855	831	875	617	2092.3	113.891	1.17067	0.146703	2.945	821	66	35	27	0	42.19
2018-08-09	15166033300	9195757200	2794.38	3397.53	7891.78	2853.58	1694	269.55	3683	14251000	17.56	72.07	64.1661	914	954	1085	1023	922	860	834	879	617	2119.3	114.155	1.17067	0.146703	2.946	771	78	36	28	0	42.19
2018-08-10	12153223200	6896729900	2795.31	3405.02	7839.11	2833.28	1691	269.4	3678	14923000	17.85	72.81	63.5	922	957	1088	1026	926	860	836	877	613	2131	114.178	1.17067	0.146703	2.935	801	96	36	28	0	42.19
2018-08-13	12753224100	7619153200	2785.87	3390.34	7819.71	2821.93	1709	270.1	3676	12813000	17.95	72.61	64.4	923	958	1092	1032	931	859	836	874	628	2132	114.03	1.17067	0.146703	2.926	748	37	33	28	0	42.19
2018-08-14	10957107700	6065144600	2780.96	3372.91	7870.89	2839.96	1725	267.65	3638	15688000	18.12	72.46	64.8	927	961	1091	1036	933	860	837	870	617.4	2216	113.9	1.17067	0.146703	2.955	801	31	34	28	0	42.19
2018-08-15	11616178700	6817405500	2723.26	3291.98	7774.12	2818.37	1727	267.4	3616	14233000	18.05	70.76	63.4	925	962	1095	1036	934	862	836	866	606.8	2221.4	113.751	1.17067	0.146703	2.939	944	30	33	28	0	42.19
2018-08-16	12027787800	7654736600	2705.19	3276.73	16640.2	4230.33	1720	264	3529	17195000	17.95	71.43	62.5	916	961	1102	1034	935	862	839	850	600.8	2237.8	113.713	1.17067	0.146703	2.911	874	30	32	26	0	42.19
2018-08-17	11244529400	6739541300	2668.97	3229.62	7816.33	2850.13	1723	263.4	3538	21075000	18.1	71.83	63.3	913	962	1111	1035	935	863	838	852	601.6	2237.8	113.894	1.17067	0.146703	2.944	728	39	29	26	0	42.19
2018-08-20	11078416400	7090422800	2698.47	3267.25	7821.01	2857.05	1727	265.15	3552	30442000	18.45	72.21	63.8	914	965	1116	1049	934	862	839	856	597.2	2265.4	114.27	1.17067	0.146703	2.952	558	53	34	27	0	42.19
2018-08-21	11358683900	7520558300	2733.83	3326.65	7859.17	2862.96	1736	266.35	3553	36115000	18.45	72.63	63.9	915	967	1119	1052	937	862	840	859	602.4	2265.4	114.035	1.17067	0.146703	2.989	924	49	29	27	9728	37.97
2018-08-22	9366464000	5078705700	2714.61	3307.95	7889.1	2861.82	1735	266.25	3542	24630000	19.78	74.78	66.0487	916	968	1119	1051	939	862	840	863	615.6	2287.1	114.035	1.17067	0.146703	2.956	902	48	33	27	28077	34.19
2018-08-23	9844647000	6111233400	2724.62	3320.03	7878.46	2856.98	1709	266.2	3522	45529000	20.36	74.73	65.8	915	969	1125	1051	943	862	839	864	616.2	2300.1	113.657	1.17067	0.146703	2.97	960	101	33	25	0	34.19
2018-08-24	10051626900	6376589700	2729.43	3325.33	7945.98	2874.69	1697	266.3	3530	31822000	20.65	75.82	66.5	913	970	1132	1050	945	862	839	868	623.8	2338.8	113.588	1.17067	0.146703	2.913	806	140	32	26	0	34.19
2018-08-27	13276257800	9427008200	2780.9	3406.57	8017.9	2896.74	1697	267.45	3543	12095000	21.28	76.21	66.6	913	972	1136	1050	947	861	839	871	612.8	2340.3	114.314	1.17067	0.146703	2.876	692	39	33	27	0	34.19
2018-08-28	11874936700	7544536300	2777.98	3400.17	8030.04	2897.52	1684	268.3	3553	27597000	20.65	75.95	67.5	913	973	1141	1048	954	860	840	871	617.2	2433.1	114.215	1.17067	0.146703	2.86	707	41	33	27	0	34.19
2018-08-29	10015692900	6702040400	2769.29	3386.57	8109.69	2914.04	1661	267.05	3526	24728000	21.02	77.14	66.7	913	975	1145	1049	958	860	841	874	619.8	2443.7	114.081	1.17067	0.146703	2.864	808	41	32	27	3889	35
2018-08-30	10606094300	6838529000	2737.74	3351.09	8088.36	2901.13	1614	267.45	3527	25880000	21.13	77.77	68.3	913	976	1151	1047	960	860	842	875	624.8	2443.7	113.909	1.17067	0.146703	2.883	751	54	33	27	10	31.6
2018-08-31	10975874200	7620563000	2725.25	3334.5	8109.54	2901.52	1579	267.8	3515	20418000	21.06	77.42	68.1	914	977	1148	1045	963	862	842	876	615.4	2451.4	113.87	1.17067	0.146703	2.921	820	110	34	27	16	29.17
2018-09-03	10221301100	6642985500	2720.73	3321.82	16808.9	4293.9	1557	266.6	3483	34855000	20.21	78.15	68.7	914	978	1156	1045	966	863	842	874	605.4	2467.7	114.389	1.16704	0.146529	2.95966	875	88	35	27	0	29.17
2018-09-04	10901030700	6708880700	2750.58	3363.9	8091.25	2896.72	1513	265.6	3448	37782000	20.14	78.17	69.3	917	979	1150	1046	970	863	844	874	615	2467.7	114.46	1.16704	0.146529	2.814	870	116	32	24	0	29.17
2018-09-05	10500226900	6430188800	2704.34	3298.14	7995.17	2888.6	1477	265.6	3396	25240000	20.34	77.27	68.1	918	979	1150	1046	974	865	844	866	614	2477	114.454	1.16704	0.146529	2.793	706	146	32	26	2650	32.09
2018-09-06	9901783300	6230028800	2691.59	3262.88	7922.73	2878.05	1484	266.4	3410	26189000	21.44	76.5	67.7	918	979	1153	1046	978	865	842	866	622.8	2502	114.291	1.16704	0.146529	2.775	710	140	32	24	0	32.09
2018-09-07	10752329300	6394740800	2702.3	3277.64	7902.54	2871.68	1490	267.2	3409	38069000	23.19	76.83	67.3	920	981	1154	1050	984	866	842	869	626.4	2547.5	114.14	1.16704	0.146529	2.775	815	90	25	22	0	32.09
2018-09-10	10355917000	6381705100	2669.48	3230.07	7924.16	2877.13	1482	266.25	3407	54688000	25.19	77.37	68.3	922	983	1152	1056	991	868	844	869	636.8	2562	114.06	1.16704	0.146529	2.808	700	59	27	23	500	33
2018-09-11	9986594600	5849130500	2664.8	3224.21	7972.47	2887.89	1439	267	3423	48279000	24.13	79.06	68.6	920	984	1151	1056	996	870	844	867	625.8	2563.1	113.949	1.16704	0.146529	2.83	861	43	27	24	4489	36.3
2018-09-12	9002675800	5462789900	2656.11	3202.02	7954.23	2888.92	1411	266.8	3408	42803000	22.92	79.74	69.8	921	984	1151	1052	1000	870	844	863	629.2	2562.2	113.873	1.16704	0.146529	2.824	958	38	28	25	0	36.3
2018-09-13	10733501400	6729032700	2686.58	3236.57	8013.71	2904.18	1382	268.1	3422	78635000	18.87	78.18	69.3	922	985	1150	1051	1002	870	845	869	623.6	2562.2	114.035	1.16704	0.146529	2.811	888	42	29	24	0	36.3
2018-09-14	10000500800	6013064000	2681.64	3242.09	8010.04	2904.98	1366	268.65	3429	65933000	19.94	78.09	68.8	923	985	1147	1052	1002	869	843	870	631.2	2543.5	113.688	1.16704	0.146529	2.769	809	53	31	25	0	36.3
2018-09-17	8823888800	5225954700	2651.79	3204.92	7895.79	2888.8	1357	267.35	3408	35883000	20.9	78.05	68.9	922	985	1147	1054	1002	870	843	865	625.4	2518.5	113.655	1.16704	0.146529	2.816	999	26	27	24	105	34.9
2018-09-18	11576799300	7042503500	2699.95	3269.43	7956.11	2904.31	1356	267.65	3416	36590000	20.19	79.03	68	923	986	1145	1054	1011	869	840	867	627.2	2482.5	113.536	1.16704	0.146529	2.927	909	47	30	26	1010	33.98
2018-09-19	14155031800	8917066600	2730.85	3312.48	7950.04	2907.95	1373	267.95	3418	38377000	21.43	79.4	69.2	924	986	1130	1055	1011	868	839	873	632.2	2482.2	113.648	1.16704	0.146529	2.908	835	93	33	27	20	30.6
2018-09-20	11138746300	6456105700	2729.24	3310.13	8028.23	2930.75	1396	268.2	3458	42147000	21.98	78.7	69.6	925	986	1129	1054	1011	867	839	879	640	2482.5	113.559	1.16704	0.146529	2.958	628	73	33	25	13268	30.21
2018-09-21	15801664200	10841600500	2797.48	3410.49	7986.96	2929.67	1413	269.05	3495	46219000	22.08	78.8	69.4	926	986	1120	1054	1011	866	839	882	636	2482.5	113.559	1.16704	0.146529	2.981	573	58	27	23	515	30.89
2018-09-25	11198317900	6905469300	2781.14	3379.8	8007.47	2915.56	1450	267.95	3473	71152000	21.19	81.87	72.4	926	985	1118	1054	1006	868	841	882	632	2438.3	113.096	1.16704	0.146529	3.077	852	48	26	21	1	28.9
2018-09-26	13956770600	9317334300	2806.81	3417.24	7990.37	2905.97	1503	268.35	3504	82441000	20.18	81.34	72.4	928	986	1116	1051	1008	869	841	881	634	2435.5	113.085	1.16704	0.146529	2.985	733	59	27	22	330	30
2018-09-27	12399769600	6976524100	2791.77	3403.59	8041.97	2914	1524	267.4	3505	49233000	20.77	81.72	72.7	931	986	1116	1052	1009	869	840	878	634	2426.7	113.145	1.16704	0.146529	3.059	826	59	28	20	0	30
2018-09-28	13429045600	8437775600	2821.35	3438.86	8046.35	2913.98	1540	264.9	3470	44748000	21.16	82.72	72.3	933	987	1117	1049	1010	870	840	877	637	2423.1	113.329	1.16704	0.146529	3.001	792	54	27	21	6248	30.02
2018-10-08	14950138800	9788898900	2716.51	3290.9	7735.95	2884.43	1530	268.65	3519	41402000	21.89	83.91	73.9	943	990	1118	1048	1014	874	840	879	650.4	2376.9	113.436	1.16454	0.145366	3.281	794	124	25	19	0	30.02
2018-10-09	11677189900	6672327400	2721.01	3288.69	7738.02	2880.34	1503	267.9	3516	56801000	20.75	85	75.6	945	992	1120	1050	1014	877	842	886	663	2373.2	113.35	1.16454	0.145366	3.307	1005	74	24	18	11156	29.01
2018-10-10	11348573600	6449282800	2725.84	3281.6	7422.05	2785.68	1493	267.9	3515	87850000	19.43	83.09	75.8	949	994	1121	1053	1017	877	843	888	666.8	2373.2	113.286	1.16454	0.145366	3.275	888	42	21	16	0	29.01
2018-10-11	19715070200	12094134200	2583.46	3124.11	7329.06	2728.37	1515	269.45	3508	74291000	19.85	80.26	73.2	950	994	1120	1052	1021	877	844	883	660	2367.3	113.012	1.16454	0.145366	3.235	835	49	21	15	2	29
2018-10-12	17008163500	9861115100	2606.91	3170.73	7496.89	2767.13	1579	272.85	3539	57443000	20.35	80.43	72.1	952	995	1114	1052	1021	877	843	889	666.2	2367.3	112.896	1.16454	0.145366	3.149	747	53	21	15	8519	29.4
2018-10-15	11857619700	6960502300	2568.1	3126.45	7430.74	2750.79	1584	275.35	3568	58607000	18.57	80.78	72.2	952	994	1113	1053	1021	877	843	890	660	2381.4	112.813	1.16454	0.145366	3.26	1001	56	23	18	0	29.4
2018-10-16	11941914400	6888772100	2546.33	3100.97	7645.49	2809.92	1578	275.25	3562	80040000	19.28	81.41	71.4	953	993	1105	1054	1021	876	840	886	662.2	2384.5	112.843	1.16454	0.145366	3.253	880	53	19	15	0	29.4
2018-10-17	12995399700	7683713800	2561.61	3118.25	7642.7	2809.21	1554	274.5	3561	57491000	19.26	80.05	73	950	991	1103	1054	1017	875	837	883	664.4	2390	112.794	1.16454	0.145366	3.316	873	85	22	16	0	29.4
2018-10-18	12542851300	7377196800	2486.42	3044.39	7485.14	2768.78	1565	274.75	3529	66227000	19.73	79.29	71.3	949	990	1102	1056	1015	875	833	881	656.6	2390	112.856	1.16454	0.145366	3.227	1026	85	21	13	0	29.4
2018-10-19	14732355800	9883968800	2550.47	3134.95	7449.03	2767.78	1576	276.05	3562	31679000	19.7	79.78	71	949	989	1095	1055	1016	874	831	877	644.6	2396.3	113.16	1.16454	0.145366	3.231	836	59	21	16	0	29.4
2018-10-22	21188844900	14586204500	2654.88	3270.27	7468.63	2755.88	1579	275.85	3560	37582000	19.09	79.83	72.1	948	989	1093	1056	1012	872	828	879	641	2397.3	112.861	1.16454	0.145366	3.135	1121	62	19	16	0	29.4
2018-10-23	17834354300	12101324100	2594.83	3183.43	7437.54	2740.69	1577	276.95	3568	36029000	19.23	76.44	70.8	947	987	1089	1057	1010	872	824	880	642	2398.6	113.026	1.16454	0.145366	3.222	797	79	22	17	0	29.4
2018-10-24	16006040700	11090974400	2603.3	3188.2	7108.4	2656.1	1546	277.15	3595	38009000	19.61	76.17	67.8	956	989	1089	1057	1005	871	820	881	644.6	2423.8	113.123	1.16454	0.145366	3.186	961	83	23	17	0	29.4
2018-10-25	16203297900	10695181700	2603.8	3194.31	7318.34	2705.57	1516	278.5	3608	43640000	19.08	76.89	68.2	954	988	1087	1058	1005	870	816	879	638.2	2445.1	113.049	1.16454	0.145366	3.169	1104	66	23	17	4918	32.34
2018-10-26	15893611900	10129935400	2598.85	3173.64	7167.21	2658.69	1519	278.3	3584	30798000	18.28	77.62	68.7	953	987	1085	1060	1002	869	814	879	632	2446.8	113.234	1.16454	0.145366	3.202	935	75	22	12	8000	35.57
2018-10-29	13424192300	9183978900	2542.1	3076.89	7050.29	2641.25	1522	277.85	3579	59146000	16.68	77.34	69.5	954	986	1077	1060	997	868	812	879	639	2454	112.993	1.16454	0.145366	3.165	794	94	24	15	51	34.11
2018-10-30	16668230900	11607010100	2568.05	3110.26	7161.65	2682.63	1513	277.25	3545	83532000	16.02	75.91	69.4	954	984	1076	1060	996	867	808	874	639.8	2454	113.074	1.16454	0.145366	3.214	1016	55	23	14	500	34
2018-10-31	18055034800	11120745500	2602.78	3153.82	7305.9	2711.74	1490	274.9	3526	53810000	16.36	75.47	69.1	952	982	1077	1059	988	866	804	870	632.2	2458.7	112.993	1.16454	0.145366	3.283	997	57	19	13	1	36
2018-11-01	20090393200	13265337900	2606.24	3177.03	7434.06	2740.37	1470	275.3	3552	40305000	15.62	72.89	67.2	948	980	1075	1058	983	865	802	869	630.4	2464.2	113.156	1.13442	0.143583	3.239	975	43	19	14	0	36
2018-11-02	22502692100	15346610400	2676.48	3290.25	7356.99	2723.06	1457	275.4	3593	43036000	17.08	72.83	65.2	944	977	1067	1054	979	860	799	871	627.8	2470.4	113.666	1.13442	0.143583	3.296	806	54	20	16	4540	39.6
2018-11-05	19376010000	10970668300	2665.43	3262.84	7328.85	2738.31	1428	275.6	3595	31172000	17.23	73.17	64.9	941	974	1065	1051	977	860	795	873	627.8	2540.9	113.381	1.13442	0.143583	3.558	990	47	22	17	0	39.6
2018-11-06	16366947900	8386913800	2659.36	3243.15	7375.96	2755.45	1395	275.85	3593	39092000	17.57	72.13	65.162	942	973	1064	1049	980	862	792	872	629	2558.3	113.424	1.13442	0.143583	3.533	872	52	21	17	0	39.6
2018-11-07	17320198600	9161552800	2641.34	3221.91	7570.75	2813.89	1304	280.4	3575	41827000	18.62	72.07	64.2	936	970	1060	1044	979	862	793	869	619.8	2563.6	113.103	1.13442	0.143583	3.532	1044	63	19	13	0	39.6
2018-11-08	15963548700	7641454000	2635.63	3212.77	7530.89	2806.83	1231	279.4	3572	70623000	19.56	70.65	64.8	931	967	1063	1040	976	861	790	869	623.4	2563.6	113.074	1.13442	0.143583	3.558	1044	45	14	10	0	39.6
2018-11-09	15244630700	8428276200	2598.87	3167.44	7406.9	2781.01	1147	278.7	3549	45227000	19.5	70.18	62.3	929	965	1059	1039	974	860	788	872	627.4	2563.6	113.269	1.13442	0.143583	3.724	904	73	18	12	0	39.6
2018-11-12	17503130800	8806239100	2630.52	3205.14	7200.87	2726.22	1125	276.55	3509	38891000	20.5	70.12	63.5	918	960	1052	1028	969	858	784	869	617	2563.6	113.406	1.13442	0.143583	3.935	916	43	17	13	1	35.64
2018-11-13	24928244700	12649346400	2654.88	3237.38	7200.88	2722.18	1064	275.45	3499	57589000	20.14	65.47	61.2	910	954	1046	1013	959	857	780	866	603.2	2563.6	113.586	1.13442	0.143583	4.072	1039	57	18	12	0	35.64
2018-11-14	23844935100	11380865900	2632.24	3204.94	7136.39	2701.58	1009	275.5	3489	30952000	19.74	66.12	56.7	906	950	1044	1018	948	855	777	865	622.8	2563.6	113.476	1.13442	0.143583	4.691	913	70	19	13	0	35.64
2018-11-15	20784872100	9855881000	2668.17	3242.37	7259.03	2730.2	1020	277.05	3512	50156000	19	66.62	57.6	900	947	1044	1018	939	854	773	866	613.6	2563.6	113.459	1.13442	0.143583	3.901	920	88	18	15	500	39.16
2018-11-16	24219884900	12687683500	2679.11	3257.67	7247.87	2736.27	1031	277.5	3528	38422000	19.11	66.76	58.9	895	944	1045	1014	923	855	772	868	618.4	2563.6	113.209	1.13442	0.143583	4.39	894	43	17	13	0	39.16
2018-11-19	23166282700	11595659500	2703.51	3294.6	7028.48	2690.73	1023	278.25	3539	32762000	18.93	66.79	58.5	895	942	1040	1005	916	854	771	871	608	2563.6	113.014	1.13442	0.143583	4.584	866	102	15	10	0	39.16
2018-11-20	21589130900	10936115400	2645.85	3218.41	6908.82	2641.89	1003	279.3	3541	50128000	19.46	62.53	57.7	894	940	1039	999	916	853	769	869	612	2564.8	112.937	1.13442	0.143583	4.517	1000	80	17	12	1	35.31
2018-11-21	18259644700	8411972600	2651.51	3226.49	6972.25	2649.93	1008	279	3535	40128000	20.49	63.48	54.7	891	938	1035	991	912	854	764	864	618.4	2524.9	113.231	1.13442	0.143583	4.451	932	50	15	10	0	35.31
2018-11-22	14930906300	6509829100	2645.43	3214.43	16706.7	4259.84	1018	279.65	3555	38150000	20.92	62.6	54.4	886	934	1034	979	908	853	761	863	618.2	2519.5	113.302	1.13442	0.143583	4.00136	1129	50	15	9	0	35.31
2018-11-23	19147454900	8463825500	2579.48	3143.48	6938.98	2632.56	1093	279.65	3537	69897000	20.21	58.8	53.4	883	931	1030	964	905	852	758	862	611	2514.9	113.193	1.13442	0.143583	4.309	892	84	17	11	0	35.31
2018-11-26	13431454000	5937914000	2575.81	3141.24	7081.85	2673.45	1217	279.5	3524	31799000	19.83	60.48	51.8	879	924	1025	952	892	851	754	856	597	2471.5	113.382	1.13442	0.143583	4.232	1091	103	20	13	0	35.51
2018-11-27	12365843600	5540783200	2574.68	3137.24	7082.7	2682.2	1339	278.9	3502	26171000	19.6	60.21	51.8	875	917	1020	938	876	850	742	852	602.8	2415.2	113.422	1.13442	0.143583	4.191	1119	103	19	13	0	35.31
2018-11-28	14596347300	7488195500	2601.74	3178.93	7291.59	2743.78	1330	277.55	3495	36165000	19.29	58.76	52.6	871	913	1014	927	866	848	741	849	602.8	2399.5	113.448	1.13442	0.143583	4.74	929	163	17	12	1	33.02
2018-11-29	15716873800	8049846600	2567.44	3137.65	7273.08	2737.76	1281	279.55	3533	39858000	20.02	59.51	50	869	912	1014	927	863	848	740	852	595.2	2340.6	113.101	1.13442	0.143583	4.597	1005	139	18	12	0	33.02
2018-11-30	13932902100	7092104400	2588.19	3172.69	7330.54	2760.17	1231	279.45	3531	21257000	20.5	58.71	51.1	866	909	1007	926	860	849	738	852	593.6	2305	113.204	1.13442	0.143583	4.64	1005	88	19	13	0	33.02
2018-12-03	20747895500	12148715700	2654.8	3260.95	7441.51	2790.37	1203	278.35	3529	30536000	20.63	61.69	53.8	856	901	1005	932	830	848	747	865	598.8	2258.3	113.958	1.1389	0.144182	4.381	1195	78	19	14	0	33.02
2018-12-04	16794055800	7941503900	2665.96	3267.71	7158.43	2700.06	1237	278.35	3539	34598000	20.73	62.08	54.2	849	900	1009	944	832	846	749	861	598.4	2254.6	113.958	1.1389	0.144182	4.512	947	44	16	11	0	33.02
2018-12-05	15450205600	7615305200	2649.81	3252	7158.43	2700.06	1296	278.9	3533	45563000	19.67	61.56	52.9	833	898	1008	944	839	846	749	858	561.4	2229.7	114.61	1.1389	0.144182	4.447	1045	54	14	10	0	33.02
2018-12-06	14166165000	7632877100	2605.18	3181.67	7188.26	2695.95	1339	279.9	3534	67513000	19.99	60.06	52.9	831	899	1009	944	841	847	758	859	566.8	2220.1	114.271	1.1389	0.144182	4.368	1002	37	11	7	0	33.02
2018-12-07	10907499300	5336192400	2605.89	3181.56	6969.25	2633.08	1372	280.25	3539	30624000	20.29	61.67	51.6	828	897	1008	940	845	846	761	858	574.4	2220.1	114.271	1.1389	0.144182	4.5	852	39	8	3	10000	30.5
2018-12-10	11319966900	6343727300	2584.58	3144.76	7020.52	2637.72	1385	283.1	3582	47496000	20.86	59.97	53.7	825	895	1009	937	841	844	762	857	576.8	2220.1	113.932	1.1389	0.144182	4.518	1120	37	10	8	0	30.5
2018-12-11	10130436400	5322387700	2594.09	3159.82	7031.83	2636.78	1364	282.65	3574	53550000	20.16	60.2	51.9	824	894	1009	929	842	843	762	857	565.6	2211.7	114.122	1.1389	0.144182	4.363	958	37	9	3	500	33.5
2018-12-12	10351830100	5330991400	2602.15	3170.61	7098.31	2651.07	1353	281.2	3571	75838000	21.47	60.15	52.6	821	893	1009	929	841	843	761	856	566.2	2206.2	114.498	1.1389	0.144182	4.097	941	95	8	3	0	33.5
2018-12-13	15073811500	9044275500	2634.05	3219.69	7070.33	2649.38	1365	280.8	3587	88819000	22.32	61.45	51.8	819	892	1009	930	841	843	759	856	566.6	2206.2	114.509	1.1389	0.144182	4.137	979	95	8	3	0	33.5
2018-12-14	14594248800	8430125000	2593.74	3165.91	6910.67	2599.95	1401	280.35	3572	60148000	23.37	60.28	52.6	818	893	1012	934	842	842	758	855	566	2206.2	114.294	1.1389	0.144182	3.787	904	68	9	4	1	33
2018-12-17	11736325000	6649700700	2597.97	3161.2	6753.73	2545.94	1406	280.2	3564	51745000	24.26	59.61	51.8	815	896	1051	926	833	841	756	857	562.6	2206.2	114.32	1.1389	0.144182	3.565	1082	134	12	3	10	33
2018-12-18	11703337000	6382031900	2576.65	3128.43	6783.91	2546.16	1395	281.9	3571	36696000	24.03	55.26	49.9	814	897	1051	928	829	841	756	857	559.6	2206.2	114.125	1.1389	0.144182	3.834	877	117	15	6	2	30
2018-12-19	10766179700	5552229900	2549.56	3091.13	6636.83	2506.96	1378	282.55	3583	22449000	24.32	57.24	48	813	894	1049	928	828	841	755	854	563	2247.79	114.027	1.1389	0.144182	3.728	1049	112	15	10	1	30
2018-12-20	12056649600	6974946300	2536.27	3067.42	6528.41	2467.42	1318	282.15	3569	24076000	24.17	54.35	47	810	892	1048	928	820	842	755	855	560.4	2200.4	113.953	1.1389	0.144182	3.707	1106	84	14	10	42400	29.19
2018-12-21	11567120000	7675810100	2516.25	3029.4	6332.99	2416.58	1279	284.8	3591	10790000	24.6	53.82	46	805	890	1046	931	812	840	755	858	561	2198.6	113.953	1.1389	0.144182	3.668	925	95	15	11	0	29.19
2018-12-24	9733985200	5729961500	2527.01	3038.2	6192.92	2351.1	1271	285.45	3592	6667000	24.84	50.47	42.5466	804	890	1043	931	806	821	754	856	565	2198.6	113.717	1.1389	0.144182	3.459	686	52	12	8	0	29.19
2018-12-25	14067056000	7868942500	2504.82	3017.28	16424.8	4243.69	1271	287.1	3593	30693490	26.6636	65.7857	56.8788	795	885	1041	925	797	817	754	853	555.4	2198.6	114.025	1.1389	0.144182	3.54768	675	62	13	10	0	29.19
2018-12-26	10879962900	5564703200	2498.29	3002.03	6554.36	2467.7	1220.88	287.5	3616	2.8699e+07	24.84	54.47	41.7	791	882	1037	930	788	816	751	853	553.2	2169.9	114.221	1.1389	0.144182	3.512	963	36	10	5	0	29.19
2018-12-27	13540684300	8054178500	2483.09	2990.51	6579.49	2488.83	1200.77	286.3	3638	11970000	24.67	52.16	45.4	788	881	1035	927	787	816	751	856	559.8	2156.2	114.421	1.1389	0.144182	3.637	1046	36	8	2	0	29.19
2018-12-28	11924525000	7105377900	2493.9	3010.65	6584.52	2485.74	1243.33	287.85	3700	11226000	24.64	52.2	44.9	783	880	1033	926	787	816	748	854	561.6	2150.3	114.33	1.1389	0.144182	3.304	811	46	3	-1	0	29.19
2019-01-02	10993201300	6866302100	2465.29	2969.54	6665.94	2510.03	1282	288.3	3711	34371000	25	54.91	44	778	873	964	922	797	816	744	851	563.4	2123	114.389	1.14339	0.145705	2.961	651	87	7	4	0	29.19
2019-01-03	12439749700	7086710300	2464.36	2964.84	6463.5	2447.89	1267	290.7	3762	44409000	23.04	55.95	45.5	775	871	961	921	799	816	744	848	561	2120.2	114.256	1.14339	0.145705	2.922	730	73	10	7	0	29.19
2019-01-04	16887766700	10331897200	2514.87	3035.87	6738.86	2531.94	1260	290.55	3779	31317000	23.5	57.06	48.1	775	871	963	921	804	819	743	848	563.4	2116.7	114.139	1.14339	0.145705	3.033	790	75	11	8	8000	29.01
2019-01-07	17730501000	10116435900	2533.09	3054.3	6823.47	2549.69	1247	288.65	3778	46000000	22.07	57.33	49.9	773	872	962	923	813	817	741	851	569.4	2081.4	114.108	1.14339	0.145705	2.957	845	63	9	6	0	29.01
2019-01-08	15809918100	8617058500	2526.46	3047.7	6897	2574.41	1262	287.25	3744	21001000	22.66	58.72	49	777	872	961	924	817	818	743	850	564.8	2068.7	114.111	1.14339	0.145705	3.002	862	75	8	5	1	31.91
2019-01-09	19188793000	10736435000	2544.34	3078.48	6957.08	2584.96	1238	286.2	3743	36947000	21.86	61.44	50.7	780	873	961	921	819	820	743	852	561.4	2020.9	114.348	1.14339	0.145705	2.99	788	55	7	4	1	35.1
2019-01-10	15987432600	8527175600	2535.1	3072.69	6986.07	2596.64	1189	286.9	3751	36401000	21.94	61.68	52.1	779	872	962	921	818	822	743	851	561	2019.4	114.864	1.14339	0.145705	2.967	862	59	9	6	1	38.6
2019-01-11	14944410000	7178642400	2553.83	3094.78	6971.48	2596.26	1169	284.95	3732	21556000	22.59	60.48	53.5	781	873	962	919	821	822	743	848	561	2018.3	115.452	1.14339	0.145705	3.157	730	70	9	6	6340	35.08
2019-01-14	14482546400	6612170200	2535.77	3067.78	6905.92	2582.61	1147	285.05	3714	32518000	22.4	58.99	51.2	779	869	962	917	815	823	741	847	577.2	2018.3	115.406	1.14339	0.145705	3.569	958	94	10	6	0	35.08
2019-01-15	16026553000	8877296200	2570.34	3127.99	7023.83	2610.3	1096	284.3	3715	35476000	22.47	60.64	50.8	782	868	962	916	807	821	742	846	575	2018.3	115.541	1.14339	0.145705	3.446	808	135	9	2	0	35.08
2019-01-16	14930153900	8021434100	2570.42	3128.65	7034.69	2616.1	1055	284.6	3710	41567000	23.23	61.32	52.4	779	868	962	915	806	819	742	848	582.2	2018.3	115.599	1.14339	0.145705	3.405	676	55	5	0	0	35.08
2019-01-17	16246813400	8017487100	2559.64	3111.42	7084.46	2635.96	1077	285.1	3706	43552000	23.49	61.18	52.4	780	867	961	915	805	818	741	848	583.8	2018.3	115.456	1.14339	0.145705	3.414	857	105	8	2	1	33
2019-01-18	19076723700	10396383400	2596.01	3168.17	7157.23	2670.71	1112	285.05	3711	34378000	24.68	62.7	52.9	781	868	961	917	804	824	741	852	591.6	2018.3	115.473	1.14339	0.145705	3.423	727	109	11	3	0	33
2019-01-21	16342511500	9391502200	2610.51	3185.64	16628.2	4297.33	1092	283.2	3661	20293000	24.28	62.74	54	780	869	966	920	805	827	742	854	587.8	2018.3	115.322	1.14339	0.145705	3.23354	692	90	8	2	2	30
2019-01-22	15253777300	7299052800	2579.7	3143.32	7020.36	2632.9	1036	283.25	3644	23247000	25.01	61.5	53.8	780	868	967	922	802	828	742	851	576	2016	115.161	1.14339	0.145705	3.062	733	110	10	2	0	30
2019-01-23	13142679800	5987047800	2581	3141.05	7025.77	2638.7	982	283.6	3668	26855000	24.53	61.14	53.5	778	868	967	923	801	826	743	853	576.6	2016	115.437	1.14339	0.145705	3.027	680	128	12	4	0	30
2019-01-24	15404204600	7293463600	2591.69	3158.78	7073.46	2642.33	939	283.3	3651	23247000	25.01	61.09	52.7	777	868	970	922	799	828	743	852	569	2016	115.373	1.14339	0.145705	3.134	734	127	12	4	4201	27.32
2019-01-25	15939402600	8396772900	2601.72	3184.47	7164.86	2664.76	905	282.9	3652	21046000	23.76	61.64	53.8	777	868	970	923	797	827	743	851	574	2016	115.814	1.14339	0.145705	3.174	478	68	10	2	0	27.32
2019-01-28	14698176500	8262243100	2596.98	3183.78	7085.69	2643.85	852	285.6	3720	34141000	22.6	59.93	52.9	777	867	969	925	798	826	744	855	573.8	2016	115.898	1.14339	0.145705	2.928	901	82	10	6	0	27.32
2019-01-29	15558111200	7765833400	2594.25	3193.97	7028.29	2640	797	286.6	3733	28865000	23.23	61.32	52.2	775	867	970	926	797	826	744	851	571.6	2016	115.907	1.14339	0.145705	2.935	668	65	10	7	0	27.32
2019-01-30	12050257100	6374651700	2575.58	3168.48	7183.08	2681.05	721	287.55	3746	28155000	22.9	61.65	53.8	775	867	970	927	797	826	743	853	571.2	2016	116.215	1.14339	0.145705	2.872	479	78	15	7	0	27.33
2019-01-31	15430386900	8624783900	2584.57	3201.63	7281.74	2704.1	668	287.85	3743	26900000	22.15	61.89	54.5	775	867	970	930	798	825	742	856	586.2	2016	113.991	1.14339	0.145705	2.825	611	41	7	0	79826	30.06
2019-02-01	13198685000	8201964100	2618.23	3247.4	7263.87	2706.53	645	289.2	3749	26836000	21.84	62.75	53.4	777	868	970	930	799	825	741	859	589	2014	115.659	1.14854	0.149198	2.733	536	41	7	2	0	30.06
2019-02-11	15489885800	9881843400	2653.9	3306.47	7307.91	2709.8	595	288.75	3727	37704000	22.26	61.51	54.8	775	868	970	941	797	826	736	857	581.2	2008.4	115.635	1.14854	0.149198	2.647	698	39	5	1	0	30.06
2019-02-12	18410117900	12223246200	2671.89	3330.34	7414.62	2744.73	598	288.85	3736	41094000	20.58	62.42	54.9	774	868	973	948	798	831	737	851	579.6	2008.4	115.842	1.14854	0.149198	2.667	546	39	9	5	0	30.06
2019-02-13	24379401000	16382833200	2721.07	3397.03	7420.38	2753.03	608	288.25	3728	67916000	20.83	63.61	55.9	776	868	973	947	799	832	736	847	585	2008.4	116.002	1.14854	0.149198	2.588	730	44	8	4	0	30.06
2019-02-14	19703734900	15112729000	2719.7	3402.14	7426.95	2745.73	628	287.6	3698	44275000	19.67	64.57	57.5	777	868	973	943	801	833	736	848	586.6	2008.4	116.076	1.14854	0.149198	2.567	644	44	7	5	0	30.06
2019-02-15	19600426500	14366860300	2682.39	3338.7	7472.41	2775.6	639	289.6	3707	29680000	20.3	66.25	57.7	776	867	970	942	804	832	733	847	588.2	2008.4	115.983	1.14854	0.149198	2.632	901	42	8	4	0	30.06
2019-02-18	26043600700	18288608900	2754.36	3445.74	16574.1	4328.86	643	290.95	3742	28746000	19.89	66.5	59.8	778	867	972	943	811	833	731	852	583.8	2072.2	115.983	1.14854	0.149198	2.83074	855	50	8	5	0	30.06
2019-02-19	28804627100	17908378500	2755.65	3439.61	7486.77	2779.76	635	291.35	3734	24681000	20.09	66.45	59.5	778	868	972	947	812	833	733	853	584	2072.2	115.996	1.14854	0.149198	2.659	804	67	9	6	0	30.06
2019-02-20	24597252700	14739031100	2761.22	3451.93	7489.07	2784.7	622	293.35	3759	23459000	20.36	67.1	59.13	780	868	972	945	813	832	732	857	588	2073.3	116.517	1.14854	0.149198	2.647	674	62	7	4	0	30.06
2019-02-21	29864996900	18014328700	2751.8	3442.71	7459.71	2774.88	630	291.5	3736	53785000	18.7	67.07	59.8	779	869	972	946	814	831	734	858	585.6	2073.3	116.669	1.14854	0.149198	2.705	866	77	9	5	2100	33.07
2019-02-22	30148141100	18723797400	2804.23	3520.12	7527.55	2792.67	634	289.6	3720	38189000	18.84	67.12	59.9	779	869	975	948	814	831	734	858	583	2073.3	116.614	1.14854	0.149198	2.698	800	64	7	3	1	36.38
2019-02-25	52865859000	34255712200	2961.28	3729.48	7554.46	2796.11	637	289.3	3735	44105000	19.14	64.76	59.6	785	870	974	950	820	830	733	864	590.8	2073.3	116.893	1.14854	0.149198	2.843	924	102	13	6	10	40.02
2019-02-26	56555796700	35803869800	2941.52	3684.69	7549.3	2793.9	649	289	3714	37739000	19.56	65.21	57.6	786	870	973	949	819	829	734	861	593	2072.2	116.894	1.14854	0.149198	2.84	915	53	12	7	4283	44
2019-02-27	47497645300	28623600700	2953.82	3678.39	7554.51	2792.38	651	288.65	3708	49356000	21.17	66.39	58.8	787	870	972	949	819	827	736	862	602.6	2072.2	116.915	1.14854	0.149198	2.812	732	60	10	7	2980	40.34
2019-02-28	35020660200	18481022000	2940.95	3669.37	7532.53	2784.49	658	286.85	3674	36713000	21.59	66.03	59.4	790	870	972	949	822	827	735	862	604.4	2072.5	116.987	1.14854	0.149198	2.807	797	58	11	6	1	37
2019-03-01	34578620000	20471100400	2994.01	3749.71	7595.35	2803.69	664	285.85	3657	30075000	22.18	65.07	60	791	871	972	952	826	826	736	863	620	2072.5	116.897	1.13723	0.149475	2.846	857	119	11	8	0	37
2019-03-04	52564943600	32349012600	3027.58	3794.1	7577.57	2792.81	669	281.8	3574	26429000	23.03	65.67	58.3	795	873	975	957	830	829	737	866	615.4	2076.5	117.106	1.13723	0.149475	2.852	800	127	11	4	20001	40.6
2019-03-05	42414252900	23085316600	3054.25	3816.01	7576.36	2789.65	663	280.8	3548	21353000	22.83	65.86	58.2	797	872	977	958	832	827	740	864	611.2	2076.5	117.127	1.13723	0.149475	2.886	878	108	11	8	11	40.59
2019-03-06	55500636500	31807737100	3102.1	3848.09	7505.92	2771.45	664	282.35	3573	27966000	22.04	65.99	58.1	796	873	979	957	834	832	742	867	615.6	2076.5	117.144	1.13723	0.149475	2.842	939	103	13	6	40031	36.61
2019-03-07	58381706500	32984654800	3106.42	3808.85	7421.46	2748.93	657	280.9	3558	27429000	23.17	66.3	58.7	795	873	983	956	834	832	743	866	613.2	2074.1	117.156	1.13723	0.149475	2.865	924	89	11	5	35001	40.27
2019-03-08	57785547300	31799007700	2969.86	3657.58	7408.14	2743.07	649	283.55	3578	28374000	22.91	65.74	58	795	871	984	958	835	838	742	862	603.4	2074.1	117.171	1.13723	0.149475	2.864	669	52	12	6	21	39.9
2019-03-11	42621302900	23091286500	3026.99	3729.95	7558.06	2783.3	645	284.75	3602	24852000	22.18	66.58	58.9	793	870	978	955	832	847	742	862	592.8	2074.1	117.079	1.13723	0.149475	2.776	918	95	18	8	0	39.9
2019-03-12	51117315800	27492638200	3060.31	3755.35	7591.03	2791.52	647	284.2	3614	35455000	22.22	66.67	59.5	793	871	978	956	829	846	742	861	593.8	2058.3	117.085	1.13723	0.149475	2.791	938	105	19	7	0	39.9
2019-03-13	45321462500	23368224800	3026.95	3724.19	7643.41	2810.92	654	285.65	3617	28913000	22.17	67.55	59.4	791	871	976	960	827	845	741	866	589.2	2053.4	117.093	1.13723	0.149475	2.834	1060	60	16	8	0	39.9
2019-03-14	37314179800	19081723700	2990.68	3698.49	7630.91	2808.48	677	285.1	3589	25777000	22.63	67.23	60.8	792	870	976	959	823	845	740	865	592.6	2040.3	116.864	1.13723	0.149475	2.85	975	58	12	7	5313	37.2
2019-03-15	34120613900	17517454400	3021.75	3745.01	7688.53	2822.48	730	284.9	3596	24393000	22.36	67.16	60.3	790	868	976	961	824	844	737	862	595.6	2040.3	116.953	1.13723	0.149475	2.791	676	69	19	7	0	37.2
2019-03-18	39779717900	21692806000	3096.42	3851.75	7714.48	2832.94	721	285.2	3597	27301000	21.71	67.54	59.8	787	866	975	966	816	845	735	862	592.8	2000.7	116.793	1.13723	0.149475	2.842	940	55	13	9	5000	40.8
2019-03-19	35090886000	18172711000	3090.97	3833.96	7723.95	2832.57	712	285.95	3610	25081000	21.01	67.61	60.3	786	866	972	967	814	845	734	863	591	2000.7	116.661	1.13723	0.149475	2.861	979	64	20	10	5741	41.26
2019-03-20	35855750500	17563209000	3090.64	3835.44	7728.97	2824.23	709	285.55	3602	63457000	21.53	68.5	60.4	785	865	970	966	813	843	733	865	596.4	1996.3	116.677	1.13723	0.149475	2.83	800	59	23	14	0	41.26
2019-03-21	41425118200	19631031000	3101.45	3836.89	7838.96	2854.88	695	287.4	3649	39737000	20.83	67.86	61	784	864	970	963	813	843	733	868	597.8	1967.5	116.869	1.13723	0.149475	2.818	941	74	19	8	0	41.26
2019-03-22	36484834600	17135699300	3104.15	3833.8	7642.67	2800.71	690	286.35	3641	30044000	20.56	67.03	60	784	864	969	963	812	845	732	865	597.6	1942	117.066	1.13723	0.149475	2.753	719	46	11	7	75474	40.5
2019-03-25	38027876200	19858632900	3043.03	3742.83	7637.54	2798.36	689	288.05	3635	38053000	20.83	67.21	58.9	789	863	968	963	809	845	732	863	594.6	1932	116.748	1.13723	0.149475	2.76	892	80	16	10	5	36.45
2019-03-26	35349802100	17304657900	2997.1	3700.44	7691.52	2818.46	683	288.3	3631	36922000	21.44	67.97	59.8	790	863	968	961	808	846	733	864	597.6	1906.9	116.707	1.13723	0.149475	2.729	944	82	22	11	52378	39.98
2019-03-27	29139035700	13875845400	3022.72	3743.39	7643.38	2805.37	690	288.25	3615	38897000	21.75	67.83	60.2	790	863	968	959	809	846	733	865	593.2	1906.9	116.796	1.13723	0.149475	2.691	773	84	21	14	2378	40
2019-03-28	28810642500	13327212900	2994.94	3728.4	7669.17	2815.44	692	287.45	3589	23569000	22.16	67.82	59.5	791	863	968	961	811	845	733	865	594.2	1906.9	116.724	1.13723	0.149475	2.72	1106	97	19	13	1	40.11
2019-03-29	37508299100	21563910300	3090.76	3872.34	7729.32	2834.4	689	282	3526	21554000	21.44	68.39	60.3	792	863	964	961	812	844	732	864	593.6	1906.9	117.645	1.13723	0.149475	2.673	788	63	20	12	10298	40.88
2019-04-01	46612469300	27138270400	3170.36	3973.93	7828.91	2867.19	685	282.1	3546	19064000	21.82	69.01	61.4	795	864	964	963	811	843	729	860	608.8	1886.8	117.127	1.12285	0.148511	2.705	912	77	18	9	0	40.88
2019-04-02	44706898100	22600034100	3176.82	3971.29	7848.69	2867.24	674	282.15	3549	21323000	21.93	69.37	61.9	793	863	962	967	817	843	734	859	605.2	1886.8	117.092	1.12285	0.148511	2.69	866	71	18	12	0	40.88
2019-04-03	43054863500	23191736800	3216.3	4022.16	7895.55	2873.4	672	282.9	3567	26981000	23.09	69.31	62.6	790	863	961	971	817	845	735	858	614.8	1882.8	117.205	1.12285	0.148511	2.675	971	77	18	11	1	36.72
2019-04-04	46911766900	26041093900	3246.57	4062.23	7891.78	2879.39	699	282.95	3570	37867000	24.37	69.4	61.7	790	863	962	972	819	845	736	863	614.4	1880.8	117.049	1.12285	0.148511	2.647	977	55	16	13	11	39.72
2019-04-08	50451840300	26750557600	3244.81	4057.23	7953.88	2895.77	714	284.15	3578	26660000	24.25	71.1	63.3	789	864	966	972	818	846	739	863	619	1879	117.174	1.12285	0.148511	2.71	732	99	27	17	20	40.88
2019-04-09	36416999700	18295680800	3239.66	4075.43	7909.28	2878.2	725	284.4	3591	36507000	25.46	70.61	63.4	790	864	965	977	821	845	741	858	616.6	1879	117.095	1.12285	0.148511	2.706	875	55	27	11	0	40.88
2019-04-10	38013440800	19468761300	3241.93	4085.85	7964.24	2888.21	734	285.8	3586	56619000	26.05	71.73	63.28	791	864	965	980	823	844	742	858	618.4	1873.4	116.994	1.12285	0.148511	2.701	1068	43	14	11	0	40.88
2019-04-11	35303187900	16904964100	3189.96	3997.58	7947.36	2888.32	728	286.15	3576	40295000	27.24	70.83	63.8	791	864	966	980	823	844	743	856	619	1871.1	116.973	1.12285	0.148511	2.67	953	56	15	9	1	38.01
2019-04-12	28978899600	13586211800	3188.63	3988.62	7984.16	2907.41	726	283.3	3540	25175000	26.5	71.55	63.6	793	863	966	980	824	844	742	850	623	1871.1	117.082	1.12285	0.148511	2.654	923	84	19	12	1	37.18
2019-04-15	34880978500	18264557100	3177.79	3975.52	7976.01	2905.58	738	281.75	3519	21731000	26.73	71.18	63.73	791	863	967	984	821	845	743	852	619.2	1871.1	117.08	1.12285	0.148511	2.588	874	63	20	13	0	37.18
2019-04-16	35791875200	20204196600	3253.6	4085.79	8000.23	2907.06	749	281.5	3531	26020000	26.92	71.72	63.04	791	863	967	984	819	845	747	849	621.6	1871.1	117.072	1.12285	0.148511	2.573	931	57	18	13	0	37.18
2019-04-17	35754179600	18036711700	3263.12	4087.24	7996.08	2900.45	767	280	3531	20958000	27.38	71.62	64.12	788	862	963	983	816	844	745	848	620.2	1864	117.383	1.12285	0.148511	2.505	858	75	25	13	3701	37.22
2019-04-18	32553994200	14656212300	3250.2	4072.08	7998.06	2905.03	790	278.2	3522	18395000	26.81	71.97	63.88	789	862	961	981	814	844	745	845	587.8	1864	117.323	1.12285	0.148511	2.492	886	115	28	18	1	37.22
2019-04-19	31519800400	15079491000	3270.8	4120.61	16495.2	4352.48	893.615	279.5	3529	29346338	23.5331	66.1983	59.451	788	861	959	980	811	844	743	845	588.2	1864	117.354	1.12285	0.148511	2.84808	1032	60	23	18	1	40.8
2019-04-22	35321738700	18935374500	3215.04	4025.61	8015.27	2907.97	877.516	280.3	3547	2.91344e+07	26.81	74.04	65.78	785	860	956	984	813	846	741	847	596.8	1864	117.26	1.12285	0.148511	2.53	1157	54	21	18	312	40.8
2019-04-23	32836120700	15561165000	3198.59	4019.01	8120.82	2933.68	821	279	3524	25810000	27.45	74.51	66.05	783	860	956	984	816	846	741	845	600.2	1864	117.124	1.12285	0.148511	2.454	975	74	26	20	0	40.8
2019-04-24	27487216400	14549869500	3201.61	4030.09	8102.01	2927.25	850	278.85	3500	28948000	27.33	74.57	66.3	783	860	956	981	818	845	740	841	604.4	1861.1	117.423	1.12285	0.148511	2.471	933	123	25	18	30	40.8
2019-04-25	32587912900	15972207100	3123.83	3941.82	8118.68	2926.17	869	280.4	3526	25073000	27.21	74.35	67.21	783	860	954	980	818	846	740	843	603.2	1861.1	117.355	1.12285	0.148511	2.502	1119	62	24	14	50	36.72
2019-04-26	28087385400	14200806800	3086.4	3889.27	8146.4	2939.88	889	281.45	3547	30720000	25.78	72.15	66.04	784	860	952	981	821	846	740	843	607	1899.9	117.378	1.12285	0.148511	2.53	803	44	18	12	4281	33.05
2019-04-29	29211488600	15387092700	3062.5	3900.33	8161.85	2943.03	913	281.3	3541	16534000	26.3	72.04	64	779	858	952	982	817	846	737	844	607.4	1916	117.341	1.12285	0.148511	2.591	970	68	19	15	2	36.36
2019-04-30	22230251776	11623337600	3078.34	3913.21	8095.39	2945.83	1011	284.8	3534	14531000	26.2	72.8	64.38	776	857	952	983	815	845	736	845	616.2	1921.1	117.159	1.12285	0.148511	2.571	735	54	17	14	6856	40
2019-05-06	32697226900	19747288200	2906.46	3684.62	8123.29	2932.47	1021.93	286.25	3532	6264000	25.25	71.24	62.25	766	852	949	985	815	845	737	839	610.8	1927.2	116.666	1.11845	0.148619	2.521	1019	59	19	14	8000	38
2019-05-07	25328176900	13284765400	2926.39	3720.67	7963.76	2884.05	936	285.7	3597	21043000	26.32	69.88	63.63	765	851	945	985	817	845	738	840	605	1927.2	116.68	1.11845	0.148619	2.543	1036	66	21	15	2000	40.5
2019-05-08	23153051900	11286735500	2893.76	3667.46	7943.32	2879.42	940	287.15	3607	22327000	26.82	70.37	62.75	758	848	945	984	820	843	734	838	599.2	1927.2	116.471	1.11845	0.148619	2.604	973	70	20	15	9010	40.15
2019-05-09	20004113300	10103739400	2850.95	3599.7	7910.59	2870.72	974	287.2	3600	21589000	26.42	70.39	61.59	758	848	944	982	819	844	733	833	598.4	1927.2	115.867	1.11845	0.148619	2.594	859	127	26	16	24236	39.33
2019-05-10	28230680800	14800384700	2939.21	3730.45	7916.94	2881.4	1013	287.25	3591	32100000	25.54	70.62	62.23	758	847	944	981	823	845	732	836	600.8	1976.3	115.836	1.11845	0.148619	2.619	859	103	26	18	3101	40.28
2019-05-13	21202988200	10339186000	2903.71	3668.73	7647.02	2811.87	1026	289.2	3593	22363000	24.95	70.23	63.38	756	846	942	979	821	845	728	834	607.2	1995.2	114.917	1.11845	0.148619	2.624	1027	58	23	17	510	39.9
2019-05-14	20834535300	10231346000	2883.61	3645.15	7734.49	2834.41	1043	292.75	3628	21579000	25.81	71.24	62.08	751	841	935	974	819	847	721	833	603	1995.2	114.722	1.11845	0.148619	2.653	1132	55	22	18	1	39.93
2019-05-15	23051970100	11016176900	2938.68	3727.09	7822.15	2850.96	1032	291.25	3611	20323000	25.89	71.77	62.68	747	840	929	973	820	847	717	836	600.6	2001.1	114.994	1.11845	0.148619	2.605	1291	36	22	18	30000	37.31
2019-05-16	24838570100	11625827400	2955.71	3743.96	7898.05	2876.32	1032	292.35	3621	20726000	25.49	72.62	64.13	744	839	925	975	819	847	715	839	601.8	2001.1	114.806	1.11845	0.148619	2.639	975	60	23	20	1501	40.03
2019-05-17	26630164300	12845324500	2882.3	3648.76	7816.28	2859.53	1040	291.7	3577	26129000	24.92	72.21	64.51	742	838	920	979	820	848	716	837	597.4	2001.1	114.474	1.11845	0.148619	2.624	1108	49	24	21	10500	40.06
2019-05-20	20947244200	10896347700	2870.6	3617.79	7702.38	2840.23	1041	289.4	3556	16472000	25.12	71.97	63.9813	740	836	915	981	820	848	713	834	599.2	2008.7	114.55	1.11845	0.148619	2.668	1054	61	24	16	16000	41.6
2019-05-21	21138702200	11102292000	2905.97	3666.78	7785.72	2864.36	1049	289.15	3560	20131000	25.32	72.18	63.98	734	836	913	981	822	850	714	832	595.4	2031.7	114.626	1.11845	0.148619	2.618	990	125	28	19	21500	41.09
2019-05-22	20002690500	9834612800	2891.7	3649.38	7750.84	2856.27	1059	288.9	3558	27286000	26.3	70.99	63.62	734	835	909	985	824	850	709	835	592.4	2066.9	114.784	1.11845	0.148619	2.552	1009	155	31	20	0	41.09
2019-05-23	19734030900	9989778100	2852.52	3583.96	7628.28	2822.24	1068	289.35	3572	27159000	25.99	67.76	62.34	733	834	907	985	823	850	709	834	594	2073.2	114.637	1.11845	0.148619	2.58	984	202	34	21	37469	40.6
2019-05-24	16720549000	8093404800	2852.99	3593.91	7637.01	2826.06	1066	291.1	3584	21878000	25.4	68.69	60.44	734	833	903	983	820	848	707	836	589.6	2075.6	114.637	1.11845	0.148619	2.597	996	123	34	23	44215	40.86
2019-05-27	19672090200	10883087100	2892.38	3637.2	16506.8	4368.51	1149.35	291.25	3583	4477000	25.51	70.11	60.53	732	833	899	986	815	852	706	840	585.4	2079.7	114.609	1.11845	0.148619	2.62507	946	56	30	18	5586	40.01
2019-05-28	22331055700	11788624000	2909.91	3672.26	7607.35	2802.39	1082	291	3576	23255000	25.4	70.11	62.19	733	833	894	985	811	854	704	843	585.8	2079.7	114.394	1.11845	0.148619	2.577	1163	62	25	18	8301	40.06
2019-05-29	19895882100	9335544100	2914.7	3663.91	7547.31	2783.02	1107	291.45	3559	15614000	25.45	69.45	61.34	733	832	893	982	810	856	706	838	581	2079.7	114.58	1.11845	0.148619	2.619	978	92	27	19	85834	40.46
2019-05-30	20575878900	9420256100	2905.81	3641.18	7567.72	2788.86	1097	290.1	3555	12903000	25.22	66.87	61.41	733	831	893	980	809	857	704	839	579.6	2079.7	114.753	1.11845	0.148619	2.559	1126	85	26	20	2348	40.71
2019-05-31	19523058000	8922226700	2898.7	3629.79	7453.15	2752.06	1096	293.45	3576	22923000	24.39	64.49	57.91	732	829	890	978	805	857	704	840	570	2079.7	114.698	1.11845	0.148619	2.464	1084	86	25	18	0	40.71
2019-06-03	21594355400	10072318000	2890.08	3632.01	7333.02	2744.45	1103	296.7	3584	28682000	23.67	61.28	54.13	734	828	886	973	798	857	702	838	574.8	2087.5	114.577	1.11365	0.144944	2.41	1077	87	30	20	0	40.71
2019-06-04	18846354100	8709709400	2862.28	3598.47	7527.12	2803.27	1122	299.75	3617	35699000	24.49	61.97	54.27	734	826	880	968	796	857	698	836	578.2	2089.8	114.244	1.11365	0.144944	2.419	1132	96	33	22	0	40.71
2019-06-05	18156104700	8864202000	2861.42	3597.11	7575.48	2826.15	1141	301.7	3631	28523000	24.18	60.63	53.5396	735	825	876	970	789	859	697	839	576.8	2094.4	114.214	1.11365	0.144944	2.37	962	91	31	25	0	40.71
2019-06-06	17706441100	8553440300	2827.8	3564.68	7615.55	2843.49	1138	301.7	3639	32198000	23.91	61.67	54.15	733	824	873	968	788	857	694	839	582	2094.4	114.207	1.11365	0.144944	2.335	928	44	31	22	25000	38.8
2019-06-10	16658591800	9237506100	2852.13	3610.74	7823.17	2886.73	1125	300.85	3629	12241000	25.13	62.29	55.73	729	823	870	964	788	856	693	843	587	2094.4	114.55	1.11365	0.144944	2.36	1046	60	29	20	0	38.8
2019-06-11	26052579600	14348280600	2925.72	3719.28	7822.57	2885.72	1105	299.55	3599	31897000	24.91	62.29	55.02	730	823	868	968	788	856	693	845	593.8	2094.4	114.08	1.11365	0.144944	2.399	945	63	28	20	16500	38.8
2019-06-12	24025577500	11917885300	2909.38	3691.1	7792.72	2879.84	1080	302.6	3640	20717000	24.75	59.97	53.42	730	823	868	969	788	855	693	845	593.6	2094.4	113.661	1.11365	0.144944	2.38	1196	63	27	21	5791	39.05
2019-06-13	21295779100	9633171800	2910.74	3685.39	7837.13	2891.64	1062	303.2	3633	26947000	24.9	61.31	53.68	730	822	862	965	787	858	693	846	589.2	2094.4	113.779	1.11365	0.144944	2.326	1031	54	24	20	40000	39
2019-06-14	21543579600	10181700400	2881.97	3654.88	7796.66	2886.98	1085	307.75	3678	18022000	24.99	62.01	53.2	731	822	862	967	785	858	691	847	589.2	2094.4	113.79	1.11365	0.144944	2.388	920	68	27	20	49500	39.36
2019-06-17	15396496000	7297667800	2887.62	3654.82	7845.02	2889.67	1093	304.1	3636	15665000	24.96	60.94	54.04	728	819	862	960	780	858	689	843	591.2	2094.4	114.042	1.11365	0.144944	2.376	989	80	29	22	0	39.36
2019-06-18	14770532000	7069226600	2890.16	3667.62	7953.88	2917.75	1135	306.15	3647	27998000	25.05	62.14	52.8	729	818	865	959	778	859	688	840	597.6	2094.4	114.076	1.11365	0.144944	2.331	989	45	25	21	1000	40.5
2019-06-19	23075697300	12559571500	2917.8	3715.94	7987.32	2926.46	1179	304.3	3651	29882000	24.89	61.82	54.15	730	818	867	963	775	858	690	843	596.4	2077.3	114.297	1.11365	0.144944	2.279	1002	46	27	22	0	40.5
2019-06-20	29101153700	16887207300	2987.12	3828.52	8051.34	2954.18	1194	311.25	3713	19869000	25.03	64.45	55.32	730	818	872	964	775	856	689	838	600.8	2053.8	114.566	1.11365	0.144944	2.214	802	36	25	21	20000	38.37
2019-06-21	28697383500	15363515500	3001.98	3833.94	8031.71	2950.46	1239	313.6	3711	23186000	25.24	65.2	56.75	731	819	874	967	776	859	691	841	604.6	2023.8	114.122	1.11365	0.144944	2.197	1002	39	24	20	0	38.37
2019-06-24	21049389400	10008462100	3008.15	3841.27	8005.7	2945.35	1258	315.8	3720	39665000	26.31	64.86	57.32	734	820	878	972	780	861	691	839	606.4	2023.1	113.758	1.11365	0.144944	2.301	1017	73	27	22	10100	40.26
2019-06-25	24369924400	12407591200	2982.07	3801.31	7884.72	2917.38	1280	321.8	3742	48978000	26.37	65.05	56.59	734	821	878	978	781	859	694	844	605.4	2023.1	113.612	1.11365	0.144944	2.284	785	45	27	22	16505	40.3
2019-06-26	17444953300	8182028300	2976.28	3794.33	7909.97	2913.78	1317	316.4	3698	29565000	27.35	66.49	57.49	737	821	883	976	780	858	692	843	595.6	2018.5	113.71	1.11365	0.144944	2.292	744	47	26	23	997	40.2
2019-06-27	19539704900	10531635800	2996.79	3834.82	7967.76	2924.92	1340	315.6	3691	29865000	26.85	66.55	57.83	737	822	887	980	782	858	694	841	596.8	1991.1	113.835	1.11365	0.144944	2.323	805	75	29	24	10000	40.21
2019-06-28	18143152300	8476613900	2978.88	3825.59	8006.24	2941.76	1354	316.85	3691	24944000	26.24	66.55	58.09	738	823	888	982	782	859	695	840	603.8	1981.5	113.888	1.11365	0.144944	2.316	741	121	33	27	2385	42.1
2019-07-01	25084043300	15837034000	3044.9	3935.81	8091.16	2964.33	1381	308.85	3653	21064000	26.87	65.06	59.47	738	824	896	994	779	858	697	836	598.8	1950.3	114.537	1.13707	0.145461	2.265	884	48	27	22	51000	40.25
2019-07-02	21452062400	13186349600	3043.94	3937.17	8109.09	2973.01	1446	312.05	3669	22887000	26.68	62.4	57.51	737	824	912	995	781	856	700	830	599.8	1949.1	114.178	1.13707	0.145461	2.239	754	65	26	22	46700	40.55
2019-07-03	21229617300	11199260300	3015.26	3893.53	8170.23	2995.82	1549	321.1	3716	20723000	26.47	63.82	54.8	740	825	911	995	780	856	705	833	589	1945.1	114.11	1.13707	0.145461	2.288	880	71	26	22	4470	40
2019-07-04	19441513300	9934225600	3005.25	3873.1	16685.4	4321.12	1700	317.65	3690	22664000	25.97	63.3	55.86	745	826	910	995	782	854	705	832	585.4	1926.5	114.242	1.13707	0.145461	2.58231	1014	70	29	23	500	40
2019-07-05	15675542900	7400652700	3011.06	3893.2	8161.79	2990.41	1740	318	3691	21091000	26.34	64.23	55.77	743	825	916	993	782	854	706	828	589.8	1899.51	114.191	1.13707	0.145461	2.398	685	61	27	23	0	40
2019-07-08	21154126800	10953908600	2933.36	3802.79	8098.38	2975.95	1725	316.35	3665	20177000	26.77	64.11	57.19	744	824	910	989	782	853	710	827	586.4	1887.8	114.406	1.13707	0.145461	2.4	828	112	30	24	99579	40.55
2019-07-09	14511060400	7484273200	2928.23	3793.13	8141.73	2979.63	1759	313.45	3660	20725000	26.52	64.16	56.61	745	824	907	997	782	851	709	822	583	1882.2	114.564	1.13707	0.145461	2.432	920	37	25	22	4037	40.5
2019-07-10	13548353800	7283394800	2915.3	3786.74	8202.53	2993.07	1777	313.2	3657	48753000	28.15	67.01	57.74	750	824	907	994	782	852	707	820	581.8	1870.3	114.602	1.13707	0.145461	2.445	773	43	26	22	2	40.5
2019-07-11	14369252200	7531196500	2917.76	3785.22	8196.04	2999.91	1816	319	3690	38126000	28.26	66.52	59.92	750	824	908	992	786	852	707	825	583.2	1870.3	114.432	1.13707	0.145461	2.409	1011	58	28	23	0	40.5
2019-07-12	13779475900	7546596700	2930.55	3808.73	8244.14	3013.77	1865	316.65	3667	27210000	28.76	66.72	59.57	753	824	901	992	787	854	706	822	582	1870.3	114.336	1.13707	0.145461	2.458	644	44	27	22	0	40.5
2019-07-15	16764339700	10120522200	2942.19	3824.19	8258.18	3014.3	1928	317.75	3693	32837000	29.02	66.48	58.78	754	825	903	992	787	857	705	824	581	1870.3	114.28	1.13707	0.145461	2.396	863	64	30	24	0	40.5
2019-07-16	13181175100	8073095200	2937.62	3806.84	8222.8	3004.04	2011	317.75	3731	27330000	28.44	64.35	58.64	755	825	902	997	786	858	702	825	584	1866.8	114.39	1.13707	0.145461	2.319	868	38	29	26	0	40.5
2019-07-17	14963161600	9518388500	2931.69	3804.64	8185.21	2984.42	2064	315.8	3784	24428000	28.43	63.66	56.98	755	827	897	995	783	859	701	830	576.6	1866.8	114.495	1.13707	0.145461	2.31	918	39	32	26	34000	40.22
2019-07-18	14988882800	8749644500	2901.18	3768.4	8207.24	2995.11	2130	319.1	3866	23473000	27.74	61.93	56.09	754	827	897	995	781	859	700	837	579.6	1866.8	114.349	1.13707	0.145461	2.29	1032	25	32	27	6650	40.35
2019-07-19	14946955300	8808614900	2924.2	3807.96	8146.49	2976.61	2170	323.3	3976	27319000	28.85	62.47	55.11	754	832	896	993	780	860	697	845	586	1870.2	114.219	1.13707	0.145461	2.253	906	25	30	26	21071	40.16
2019-07-22	18067496000	9210137700	2886.97	3781.68	8204.14	2985.03	2191	320.65	3951	27681000	28.95	63.26	56.41	755	831	893	998	782	860	694	838	586.2	1881.2	114.33	1.13707	0.145461	2.317	923	90	35	28	1	39.5
2019-07-23	12931050800	7131334600	2899.94	3789.91	8251.4	3005.47	2165	318.7	3951	25083000	29.77	63.83	55.98	753	829	886	996	784	861	693	835	593	1881.2	114.503	1.13707	0.145461	2.29	981	116	36	29	82803	39.5
2019-07-24	15524576200	9094068400	2923.28	3819.83	8321.5	3019.56	2014	319.65	3980	20604000	29.15	63.18	56.62	752	828	883	992	784	864	691	833	593.2	1916.3	114.697	1.13707	0.145461	2.229	767	78	37	29	6166	40.8
2019-07-25	14568438500	9374041700	2937.36	3851.07	8238.54	3003.67	1947	320.3	3977	30772000	28.98	63.39	55.94	753	828	882	990	790	866	689	834	592.4	1930.3	114.763	1.13707	0.145461	2.238	881	71	37	29	38382	44.88
2019-07-26	13934338800	8325930000	2944.54	3858.57	8330.21	3025.86	1937	319.1	3966	24376000	28.25	63.46	55.96	752	827	885	992	789	866	687	834	591	1932.1	114.812	1.13707	0.145461	2.173	871	97	37	29	1	40.39
2019-07-29	12799184600	8481437000	2941.01	3854.27	8293.33	3020.97	1922	319.6	3963	26430000	28.38	63.71	55.65	754	823	881	993	786	867	687	834	591.4	1932.1	114.725	1.13707	0.145461	2.14	886	90	37	29	0	40.39
2019-07-30	14831646200	9412395500	2952.34	3870.32	8273.61	3013.18	1899	320.85	3977	30340000	27.87	64.72	56.85	756	826	879	993	786	868	687	838	587.4	1932.1	114.851	1.13707	0.145461	2.14	745	99	37	29	38801	36.4
2019-07-31	14105234800	8215115500	2932.51	3835.36	8175.42	2980.38	1868	322.25	3971	27885000	27.95	65.17	57.88	755	826	884	994	788	869	686	836	587.8	1932.1	114.837	1.13707	0.145461	2.239	822	64	36	29	1	40.04
2019-08-01	14238981300	8411418000	2908.77	3803.47	8111.12	2953.56	1812	316.6	3869	20521000	29.42	60.5	57.37	755	826	884	995	788	868	686	833	583.4	1933.2	115.033	1.11566	0.145262	2.169	976	38	35	28	5000	40.06
2019-08-02	18488844300	10833589700	2867.84	3747.44	8004.07	2932.05	1788	324.25	3913	20358000	29.23	61.89	54.6	757	826	883	988	789	872	685	834	580.6	1933.2	114.082	1.11566	0.145262	2.141	847	25	34	27	5000	41.09
2019-08-05	16741942300	10132598100	2821.5	3675.69	7726.04	2844.74	1774	334	4067	14641000	28.67	59.81	53.93	756	825	880	982	791	877	684	839	577	1933.2	112.67	1.11566	0.145262	2.093	647	24	33	27	30700	44.8
2019-08-06	23112372700	12983387100	2777.56	3636.33	7833.27	2881.77	1734	335.55	4040	17764000	28.38	58.94	52.98	752	824	879	976	790	879	681	844	578	1933.2	112.487	1.11566	0.145262	2.101	805	36	34	27	0	44.8
2019-08-07	15771675200	8423871600	2768.68	3621.43	7862.83	2883.98	1712	341.8	4124	21473000	28.25	56.23	51.65	751	823	876	973	790	882	680	847	578.4	1933.2	112.422	1.11566	0.145262	2.087	691	38	34	27	0	44.8
2019-08-08	14953956400	8845770700	2794.55	3669.29	8039.16	2938.09	1720	344.35	4209	21593000	28.51	57.38	50.08	751	823	876	968	789	882	677	855	577.6	1935.6	112.239	1.11566	0.145262	2.124	812	26	33	27	0	44.8
2019-08-09	14824029300	8529558000	2774.75	3633.53	7959.14	2918.65	1748	345.9	4191	22302000	28.1	58.53	51.9345	751	820	874	965	790	887	678	858	574.4	1935.6	112.164	1.11566	0.145262	2.128	642	25	32	27	0	44.8
2019-08-12	13156343300	8208305600	2814.99	3699.1	7863.41	2883.09	1774	344.25	4168	32188000	26.68	58.57	51.6654	752	820	873	952	793	897	677	852	578.4	1942	112.032	1.11566	0.145262	2.108	671	89	34	27	1	40.32
2019-08-13	13091650500	7650030200	2797.26	3665.75	8016.36	2926.32	1864	352.3	4309	25296000	27.08	61.3	51.08	746	819	873	952	790	900	678	859	573.2	1942	112.017	1.11566	0.145262	2.162	801	85	34	28	1098	43.12
2019-08-14	14401464100	9120259000	2808.91	3682.4	7773.94	2840.6	1950	342.95	4170	28224000	26.89	59.48	52.81	749	822	873	956	800	899	679	855	579	1998.1	112.881	1.11566	0.145262	2.159	897	143	34	27	7200	40.58
2019-08-15	15277215200	8859883200	2815.8	3694	7766.62	2847.6	2047	347.4	4230	34168000	25.97	58.23	51.28	750	823	874	956	801	903	678	854	580.6	2017.3	112.794	1.11566	0.145262	2.22	817	118	33	27	0	40.58
2019-08-16	14858234400	8831916900	2823.82	3710.54	7895.99	2888.68	2088	347.75	4231	28307000	25.97	58.64	51.06	750	822	873	956	799	908	678	858	583.8	2017.3	112.648	1.11566	0.145262	2.202	797	170	34	27	0	40.58
2019-08-19	21454666800	13932701300	2883.1	3791.09	8002.81	2923.65	2067	346.4	4194	19897000	26.55	59.74	51.29	746	822	872	957	800	911	678	854	582.8	2017.3	112.636	1.11566	0.145262	2.202	907	82	32	25	0	40.58
2019-08-20	18967720600	10860208800	2880	3787.73	7948.56	2900.51	2059	344.75	4183	21556000	26.24	60.03	52.06	743	822	872	957	801	911	678	856	585	2017.3	112.453	1.11566	0.145262	2.215	853	67	32	25	6000	41.25
2019-08-21	15901966500	8229988000	2880.33	3781.76	8020.21	2924.43	2061	345.35	4196	23050000	26.01	60.3	52.7	743	822	873	954	801	916	678	857	583.2	2017.3	112.295	1.11566	0.145262	2.168	737	110	33	26	0	41.25
2019-08-22	14920621500	8580779200	2883.44	3793.51	7991.39	2922.95	2118	346.45	4207	28740000	25.65	59.92	53.04	745	821	871	950	800	918	677	858	587	2017.3	111.926	1.11566	0.145262	2.15	993	93	34	26	0	41.25
2019-08-23	15915682600	8795458300	2897.43	3820.86	7751.77	2847.11	2168	346.25	4208	28283000	25.08	59.34	52.3	749	821	871	950	799	921	674	856	585.8	2017.3	112.057	1.11566	0.145262	2.157	878	64	32	26	0	41.25
2019-08-26	16989536300	9385926900	2863.57	3765.91	7853.73	2878.38	1981.23	358.25	4392	12878000	25.82	58.7	51.59	750	821	869	948	795	927	673	862	586.6	1982.7	110.944	1.11566	0.145262	2.227	872	81	35	28	0	41.25
2019-08-27	20814179400	12473147800	2902.19	3816.95	7826.95	2869.16	2213	358.7	4422	26455000	25.4	59.51	51.27	752	819	864	941	786	928	673	867	590.2	1961.1	110.944	1.11566	0.145262	2.203	826	85	35	27	23816	40.06
2019-08-28	18309790300	8875081200	2893.76	3802.58	7856.88	2887.94	2267	358.85	4546	54842000	26	60.49	52.14	751	819	863	939	784	932	673	872	581	1953.4	110.707	1.11566	0.145262	2.232	823	46	32	23	30001	41.12
2019-08-29	17861308200	8408338700	2890.92	3790.19	7973.39	2924.58	2277	362.8	4640	44484000	26.45	61.08	52.51	752	819	863	937	786	934	672	874	579	1953.4	111.043	1.11566	0.145262	2.287	1000	55	26	22	0	41.2
2019-08-30	19395995100	9669515000	2886.24	3799.59	7962.88	2926.46	2378	356.7	4561	24543000	26.31	60.43	52.79	750	819	862	937	786	935	671	874	583.4	1953.4	111.243	1.11566	0.145262	2.28	734	111	30	22	0	41.2
2019-09-02	20278680700	11028934900	2924.11	3848.32	16635.7	4390.06	2442	355.8	4561	30580000	25.18	58.66	51.27	752	821	860	941	783	940	670	883	584.6	1904.2	111.059	1.10979	0.141086	2.48988	937	42	25	22	0	41.12
2019-09-03	18900121600	9771463100	2930.15	3853.61	7874.16	2906.27	2501	357.45	4609	49665000	25.22	58.26	50.65	754	824	858	946	779	940	671	891	584.2	1871.7	111.087	1.10979	0.141086	2.348	699	68	26	23	0	41.12
2019-09-04	22549590700	12662861500	2957.41	3886	7976.88	2937.78	2518	359	4807	40456000	25.52	60.7	51.2	753	825	857	947	781	943	675	894	590.2	1869.9	111.186	1.10979	0.141086	2.443	847	63	28	23	4001	43.99
2019-09-05	30543870600	18165623100	2985.86	3925.32	8116.83	2976	2499	360.9	4829	34362000	25.53	60.95	53.12	758	827	857	951	784	942	675	896	592.2	1861.1	111.082	1.10979	0.141086	2.435	813	42	30	25	11	42.27
2019-09-06	21682603500	12188237600	2999.6	3948.51	8103.07	2978.71	2462	349.2	4570	29098000	25.08	61.54	53.9	760	829	863	950	788	942	676	895	593.6	1860.3	111.316	1.10979	0.141086	2.489	716	28	26	24	0	42.27
2019-09-09	24337775200	14680975400	3024.74	3972.95	8087.44	2978.43	2422	350.6	4469	36018000	25.01	62.59	53.64	764	830	863	950	788	944	677	890	592	1860.3	111.178	1.10979	0.141086	2.607	786	47	30	24	0	42.27
2019-09-10	24001294700	13088938600	3021.2	3959.26	8084.15	2979.39	2393	344.85	4425	53987000	26.72	62.38	55.09	764	832	871	954	789	944	680	890	590.4	1860.3	111.502	1.10979	0.141086	2.58	759	120	32	25	0	42.27
2019-09-11	22983736200	13159487500	3008.81	3930.1	8169.68	3000.93	2366	345.95	4485	56069000	26.27	60.81	55.1	766	834	870	954	790	947	680	891	591	1860.3	111.432	1.10979	0.141086	2.545	941	65	32	25	0	42.27
2019-09-12	19696870100	11024127300	3031.24	3972.38	8194.47	3009.57	2312	346.15	4460	31026000	26.43	60.38	53.49	767	834	870	953	789	946	681	893	581.6	1860.3	111.799	1.10979	0.141086	2.575	786	63	31	24	0	42.27
2019-09-16	22187895900	11025980500	3030.75	3957.72	8153.54	2997.96	2311	346.25	4401	22819000	27.02	69.02	57.06	770	837	875	958	796	949	686	891	582.6	1860.3	111.996	1.10979	0.141086	2.687	923	76	29	24	0	42.27
2019-09-17	22333806100	11369431700	2978.12	3891.22	8186.02	3005.7	2283	344.95	4389	27352000	26.2	64.55	60.69	777	842	878	958	804	953	692	881	584.8	1860.3	111.762	1.10979	0.141086	2.664	1034	66	29	24	0	42.27
2019-09-18	16804669900	8205615200	2985.66	3910.08	8177.39	3006.73	2266	346.5	4415	29909000	25.44	63.6	57.07	783	844	876	957	812	954	697	879	583.8	1860.3	111.762	1.10979	0.141086	2.634	945	72	29	22	0	42.27
2019-09-19	16269061500	8598423800	2999.28	3924.38	8182.88	3006.79	2192	346	4378	27261000	25.94	64.4	56.19	790	845	874	954	810	953	698	878	582	1860.3	111.629	1.10979	0.141086	2.546	931	48	27	21	5224	43.19
2019-09-20	18214530200	10345595500	3006.45	3935.65	8117.67	2992.07	2131	346.7	4413	30837000	26.51	64.28	57.12	816	852	876	948	808	954	698	878	576.4	1860.3	111.731	1.10979	0.141086	2.535	805	75	27	22	17000	42.86
2019-09-23	16813945000	9403622500	2977.08	3890.66	8112.46	2991.78	2108	350.3	4529	21713000	25.78	64.77	56.7	818	853	884	951	806	959	700	881	573	1860.3	111.41	1.10979	0.141086	2.534	820	52	26	18	0	42.86
2019-09-24	16390276100	8778323000	2985.34	3901.08	7993.63	2966.6	2116	352.05	4583	21643000	25.52	63.1	56.69	810	850	884	954	806	958	701	882	572.2	1860.3	111.643	1.10979	0.141086	2.501	1111	110	28	19	391	43.01
2019-09-25	16854313500	8952083500	2955.43	3870.98	8077.38	2984.87	2053	353.85	4578	25591000	25.19	62.39	55	809	849	878	954	807	958	702	879	576.2	1860.3	111.421	1.10979	0.141086	2.514	999	96	27	20	10800	43.26
2019-09-26	18893254100	10269830100	2929.09	3841.14	8030.66	2977.62	1963	349.55	4445	21151000	25.62	62.74	55.52	810	848	878	953	807	958	702	877	573.6	1860.3	111.515	1.10979	0.141086	2.412	689	74	28	20	0	43.26
2019-09-27	13290577700	7400394700	2932.17	3852.65	7939.63	2961.79	1857	346.35	4330	24525000	25.29	61.91	55.56	809	847	877	952	809	958	701	873	568	1860.3	111.727	1.10979	0.141086	2.396	807	63	28	21	1200	44.5
2019-09-30	11664681100	6593131300	2905.19	3814.53	7999.34	2976.74	1823	345.05	4275	24623000	24.72	60.78	54.51	808	847	876	955	809	960	699	872	570.2	1860.3	111.597	1.10979	0.141086	2.327	728	46	28	22	1000	40.05
2019-10-08	12553581200	7665786000	2913.57	3837.68	7823.78	2893.06	1801	344.5	4297	32714000	22.53	58.24	53.38	803	845	876	956	800	970	697	872	567.2	1856.2	111.442	1.09627	0.141385	2.289	1173	80	21	18	0	44.5
2019-10-09	13042414400	7585451200	2924.86	3843.24	7903.74	2919.4	1873	349.5	4429	38825000	22.65	58.32	52.24	801	845	876	955	804	976	696	875	566.8	1856.2	111.423	1.09627	0.141385	2.239	856	60	24	19	0	44.5
2019-10-10	13423975200	7922269400	2947.71	3874.64	7950.78	2938.13	1969	347.7	4374	35437000	23.26	59.1	52.67	800	845	881	953	804	976	695	874	567	1856.2	111.524	1.09627	0.141385	2.205	758	69	27	21	51	43.6
2019-10-11	16120374600	9341257700	2973.66	3911.73	8057.04	2970.27	1924	345.85	4355	44881000	24.44	60.51	54.98	799	843	879	952	804	982	692	873	565.6	1854	111.78	1.09627	0.141385	2.222	805	57	27	21	12200	42.28
2019-10-14	20861480200	12239361100	3007.88	3953.24	8048.65	2966.15	1916	340.7	4313	19511000	24.15	59.35	54.64	797	843	880	952	804	989	690	871	561.8	1854	112.22	1.09627	0.141385	2.282	1159	45	25	17	0	42.28
2019-10-15	15537690400	8527394900	2991.05	3936.25	8148.71	2995.68	1898	341.65	4325	32919000	25.71	58.74	54.13	794	841	882	949	802	989	689	869	559	1854	112.016	1.09627	0.141385	2.342	894	39	20	16	4860	45.17
2019-10-16	14988549600	8322970700	2978.71	3922.69	8124.18	2989.69	1897	340.2	4254	34066000	26.3	59.42	53.78	792	839	879	947	800	995	688	869	557	1854	111.627	1.09627	0.141385	2.292	863	49	22	16	23928	47.79
2019-10-17	12252761400	6486374500	2977.33	3925.22	8156.85	2997.95	1861	342.7	4291	36317000	26.06	59.91	54.23	788	836	879	941	792	996	686	868	558.4	1854	111.614	1.09627	0.141385	2.319	907	52	22	17	100	43.01
2019-10-18	14999067800	8232114000	2938.14	3869.38	8089.54	2986.2	1855	342	4302	23784000	25.87	59.42	54.97	789	835	878	937	792	1002	685	868	558.8	1848.4	111.365	1.09627	0.141385	2.359	805	55	23	16	4870	43.95
2019-10-21	13247510700	7418291800	2939.62	3880.84	8162.99	3006.72	1846	341.75	4342	14917000	25.92	58.96	54.84	783	833	877	934	789	1016	684	866	558.8	1818.5	111.275	1.09627	0.141385	2.241	752	68	23	17	7020	44.64
2019-10-22	11748204800	6891856600	2954.38	3895.88	8104.3	2995.99	1806	340.45	4310	26763000	25.65	59.7	54.35	776	830	874	934	785	1023	683	865	558.8	1816.2	111.191	1.09627	0.141385	2.277	887	74	23	18	11000	44.73
2019-10-23	12381288100	7019862500	2941.62	3871.08	8119.79	3004.52	1779	341.95	4321	29276000	24.75	61.17	54.99	777	829	874	934	780	1032	679	866	556.8	1812.2	111.346	1.09627	0.141385	2.282	1088	70	23	18	11158	44.64
2019-10-24	12654029000	7133457500	2940.92	3870.67	8185.8	3010.29	1785	341.5	4309	23980000	25.44	61.67	54.89	776	828	875	932	781	1038	678	868	555.4	1811.7	111.42	1.09627	0.141385	2.33	884	61	24	17	8052	44.92
2019-10-25	13686070600	7745362000	2954.93	3896.79	8243.12	3022.55	1801	344.65	4418	26388000	24.96	62.02	56.89	774	829	875	932	781	1049	678	869	560	1811.7	111.468	1.09627	0.141385	2.315	1105	84	23	16	5000	44.92
2019-10-28	17373148100	9740602000	2980.05	3926.59	8325.99	3039.42	1803	344.6	4426	20452000	25.11	61.57	57.2423	773	828	874	933	778	1056	678	872	562.4	1811.7	111.694	1.09627	0.141385	2.458	838	95	21	14	4429	44.5
2019-10-29	16611005800	8225707500	2954.18	3910.23	8276.85	3036.89	1802	340.9	4346	34289000	25.44	61.59	56.74	772	827	874	931	778	1061	674	872	556.2	1811.7	111.631	1.09627	0.141385	2.522	831	128	22	14	2560	40.07
2019-10-30	15879811000	7787292300	2939.32	3891.23	8303.98	3046.77	1782	340.55	4366	26849000	25.99	60.61	57.08	770	827	872	928	775	1070	673	872	556.6	1811.7	111.636	1.09627	0.141385	2.688	912	131	22	14	22928	36.16
2019-10-31	16157148300	8671453900	2929.06	3886.75	8292.36	3037.56	1731	341.1	4366	34289000	25.6	60.23	56.91	770	826	872	928	773	1074	673	871	543.6	1811.7	111.73	1.09627	0.141385	2.638	795	129	23	14	0	36.16
2019-11-01	15990737300	10068961200	2958.2	3952.39	8386.4	3066.91	1697	344.05	4400	23160000	25.28	61.69	55.97	765	825	873	928	771	1075	669	871	542	1810.4	111.856	1.11545	0.141778	2.7	953	87	24	16	2	39.78
2019-11-04	16724836400	10419385500	2975.49	3978.12	8433.2	3078.27	1675	343.7	4398	27098000	25.62	62.13	57.97	760	824	872	928	767	1077	667	872	545	1795.6	111.814	1.11545	0.141778	2.819	1003	60	22	14	1	43
2019-11-05	17989159300	11291188000	2991.56	4002.81	8434.68	3074.62	1656	341.4	4373	23101000	25.5	62.96	58.96	757	824	872	928	768	1082	668	870	546	1774.5	112.339	1.11545	0.141778	2.868	769	50	21	14	0	43
2019-11-06	16526354700	9731295200	2978.6	3984.88	8410.63	3076.78	1533	336.55	4249	26432000	24.78	61.74	59.1	756	824	870	929	768	1079	668	866	543.6	1768.5	112.339	1.11545	0.141778	2.833	759	58	20	16	19330	46.77
2019-11-07	13695267800	8725489800	2978.71	3991.87	8434.52	3085.18	1428	338.35	4271	18519000	24.93	62.29	58.53	755	823	870	930	768	1078	669	865	544.2	1768.5	112.702	1.11545	0.141778	2.785	875	62	19	14	20000	44
2019-11-08	14974210700	9710694800	2964.18	3973.01	8475.31	3093.08	1378	332.1	4114	23133000	24.83	62.51	58.3	750	822	869	928	767	1078	669	862	552.6	1763.4	112.883	1.11545	0.141778	2.789	906	45	18	12	2638	46.48
2019-11-11	15791610500	9415562100	2909.97	3902.98	8464.28	3087.01	1345	331.5	4091	19159000	24.92	62.18	57.52	754	821	867	925	764	1075	669	858	549.8	1763.4	112.736	1.11545	0.141778	2.635	926	98	22	14	13346	44.39
2019-11-12	12972915400	7654306900	2914.82	3903.69	8486.09	3091.84	1354	332.55	4097	51228000	24.11	62.06	58.19	754	820	865	923	762	1073	668	853	550.6	1763.4	112.812	1.11545	0.141778	2.618	1086	74	21	16	10864	44.97
2019-11-13	12976584100	7674907800	2905.24	3899.98	8482.1	3094.04	1365	336.1	4150	30011000	24.38	62.37	57.56	752	821	865	928	760	1071	667	851	557	1763.4	112.687	1.11545	0.141778	2.674	1061	75	18	12	12841	43.4
2019-11-14	12914544800	8700844600	2909.87	3905.86	8479.02	3096.63	1364	337.05	4152	46250000	23.95	62.28	58.5	754	821	865	928	759	1063	665	850	556	1763.4	112.578	1.11545	0.141778	2.642	1197	68	17	12	33270	44.13
2019-11-15	13551946300	8373091700	2891.34	3877.09	8540.83	3120.46	1357	336.2	4118	44964000	23.84	63.3	58.24	754	821	863	934	759	1059	666	848	554	1763.4	112.644	1.11545	0.141778	2.675	1032	62	20	15	187456	44.21
2019-11-18	12443317700	7664599300	2909.2	3907.93	8549.94	3122.03	1338	336.2	4116	33605000	23.38	62.44	59.04	754	821	864	941	760	1054	665	847	551.4	1759.7	112.517	1.11545	0.141778	2.535	1084	87	13	6	91245	44
2019-11-19	13541760400	8216102500	2933.99	3947.04	8570.66	3120.18	1304	338.3	4185	39397000	23.43	60.91	58.29	752	822	857	940	761	1049	666	847	552.6	1759.7	112.328	1.11545	0.141778	2.505	1005	93	14	9	44489	44
2019-11-20	13735753000	7681533300	2911.05	3907.86	8526.73	3108.46	1260	339.15	4170	36581000	24.02	62.4	56.82	751	823	856	947	760	1048	666	848	552.4	1759.7	112.166	1.11545	0.141778	2.562	1000	65	16	13	353655	44.53
2019-11-21	12345860700	6913053800	2903.64	3889.6	8506.21	3103.54	1255	338.8	4163	22677000	23.93	63.97	58.25	744	820	853	948	761	1046	665	844	555.6	1759.7	112.161	1.11545	0.141778	2.583	1085	69	18	13	16154	44.35
2019-11-22	15862336500	9104263900	2885.29	3849.99	8519.89	3110.29	1284	337.9	4161	28357000	24.57	63.39	59.76	743	820	851	952	764	1042	666	846	554.4	1759.7	112.213	1.11545	0.141778	2.657	895	80	21	17	61718	45.49
2019-11-25	17858742900	10606628900	2906.17	3878.21	8632.49	3133.64	1351	335.4	4111	17799000	24.43	63.65	59.69	743	821	848	956	766	1041	668	847	555.6	1759.7	112.426	1.11545	0.141778	2.52	1008	34	12	8	47242	44.99
2019-11-26	17000466300	11151353700	2907.06	3891.65	8647.93	3140.52	1426	335.2	4129	26822000	24.38	64.27	59.81	742	821	847	957	762	1039	669	844	551.8	1767.4	112.389	1.11545	0.141778	2.457	1171	53	12	9	77605	44.96
2019-11-27	13386220500	7643730500	2903.19	3875.62	8705.17	3153.63	1440	335.8	4148	30591000	25.11	64.06	60.53	743	821	852	956	764	1034	669	844	546	1776.4	112.648	1.11545	0.141778	2.493	952	49	11	9	84583	45
2019-11-28	11952246800	6523011900	2889.69	3862.3	16710	4392.89	1467	334.8	4134	20809000	25.01	63.87	60.19	744	820	850	952	767	1034	670	843	546.2	1783	112.567	1.11545	0.141778	2.48493	1049	38	11	8	27806	45.22
2019-11-29	12261296800	7414433100	2871.98	3828.67	8665.47	3140.98	1528	335.7	4135	37629000	25.22	62.43	60.52	744	820	849	952	766	1030	671	841	553.8	1786.6	112.67	1.11545	0.141778	2.313	848	54	13	10	0	45.22
2019-12-02	12875580600	7741217300	2875.81	3836.06	8567.99	3113.87	1568	336.2	4127	36732000	24.33	60.92	58.85	740	817	847	951	765	1032	673	839	554	1797.9	112.421	1.10111	0.142252	2.343	931	93	10	4	0	45.22
2019-12-03	12377874200	7361124000	2884.7	3851.09	8520.64	3093.2	1606	336.85	4128	41068000	24	60.82	58.83	737	818	846	952	768	1033	673	838	551.6	1797.9	112.158	1.10111	0.142252	2.439	789	112	11	4	0	45.22
2019-12-04	12554365300	7968338500	2878.12	3849.82	8566.67	3112.76	1599	343.1	4249	43876000	24.74	63	58.94	737	818	846	951	770	1039	674	839	552	1796.1	111.765	1.10111	0.142252	2.405	1117	139	12	6	0	45.22
2019-12-05	14316309600	8905119300	2899.47	3879.36	8570.7	3117.43	1575	341.55	4174	52930000	24.69	63.39	60.79	739	818	843	951	774	1040	674	840	553.6	1796.1	112.085	1.10111	0.142252	2.418	1058	78	13	6	0	45.22
2019-12-06	13412887800	7864888700	2912.01	3902.39	8656.53	3145.91	1558	339.1	4148	40392000	24.94	64.39	61.39	739	817	836	945	775	1043	675	840	552.8	1796.1	112.139	1.10111	0.142252	2.35	729	40	10	5	0	45.22
2019-12-09	16079652700	9535380600	2914.48	3895.45	8621.83	3135.96	1551	336.45	4080	36257000	25.13	64.25	61.02	735	817	836	948	777	1047	675	840	544.6	1799.1	112.153	1.10111	0.142252	2.249	692	115	15	8	3598	42
2019-12-10	17012399800	8626292800	2917.32	3900.38	8616.18	3132.52	1528	336.76	4082	50668000	24.94	64.34	61.18	735	817	836	950	775	1046	676	841	539	1797.3	112.191	1.10111	0.142252	2.263	909	116	17	8	0	42
2019-12-11	16554108700	9976548000	2924.42	3902.75	8654.05	3141.63	1460	336.96	4083	44224000	24.48	63.72	61.04	736	818	836	955	775	1043	675	842	535.6	1797.3	112.159	1.10111	0.142252	2.245	963	148	15	6	5900	40.35
2019-12-12	15176080400	8470833000	2915.7	3891.02	8717.32	3168.57	1388	338.94	4128	62198000	25.07	64.2	61.02	736	818	837	956	774	1042	675	846	535	1822.6	111.924	1.10111	0.142252	2.339	889	74	13	8	0	40.35
2019-12-13	21197858500	14857134900	2967.68	3968.22	8734.88	3168.8	1355	334.62	4103	50344000	24.02	65.22	61.92	737	818	841	952	773	1044	674	844	536.4	1826.1	112.456	1.10111	0.142252	2.307	965	93	16	9	0	40.35
2019-12-16	21186211900	14848667000	2984.39	3987.55	8814.23	3191.45	1315	338.24	4151	34002000	24.86	65.34	62.42	735	817	842	950	778	1042	674	843	544	1836	112.242	1.10111	0.142252	2.353	1073	75	20	14	0	40.35
2019-12-17	29303225400	20116293700	3022.42	4041.8	8823.36	3192.52	1281	338.06	4155	22713000	25.94	66.1	62.76	734	817	842	950	779	1045	675	844	542	1837.8	112.282	1.10111	0.142252	2.316	1047	103	15	9	0	40.35
2019-12-18	24408969100	15135176400	3017.04	4032.78	8827.74	3191.14	1221	338.58	4159	19170000	26.46	66.17	63.07	734	817	843	947	779	1046	677	844	544.8	1837.8	112.334	1.10111	0.142252	2.288	1101	43	10	6	0	40.35
2019-12-19	20862426400	11790055800	3017.07	4027.15	8887.22	3205.37	1151	338.04	4143	13774000	26.73	66.54	63.32	733	816	837	947	779	1046	676	846	547	1837.8	112.147	1.10111	0.142252	2.289	1080	57	8	4	0	40.35
2019-12-20	21507575500	12126766200	3004.94	4017.25	8924.95	3221.22	1123	339.1	4168	20267000	26.55	66.14	63.94	733	816	837	946	780	1047	675	848	551.6	1837.8	112.104	1.10111	0.142252	2.329	677	65	10	7	0	40.35
2019-12-23	20571661700	12281624600	2962.75	3967.1	8945.65	3224.01	1103	340.16	4230	14118000	26.42	66.39	63.39	737	816	834	948	776	1045	674	849	554.2	1838.7	112.172	1.10111	0.142252	2.2	797	64	13	9	0	40.35
2019-12-24	16303025000	9598904500	2982.68	3992.96	8952.88	3223.38	1090	341.72	4333	6487000	25.96	67.2	64.14	739	816	835	947	774	1046	673	848	554	1838.7	112.229	1.10111	0.142252	2.183	1068	54	11	10	0	40.35
2019-12-25	17565402800	9493889000	2981.88	3990.87	16605.7	4409.66	1227.07	343.78	4371	29346338	35.4089	61.635	57.4197	739	816	837	942	776	1046	672	852	552.2	1838.7	112.499	1.10111	0.142252	2.48044	1037	83	14	10	0	40.35
2019-12-26	18244042600	10886064000	3007.35	4025.99	9022.39	3239.91	1169.67	344.12	4426	2.21318e+07	25.96	67.92	65.07	738	816	838	942	776	1047	670	851	550	1862	112.334	1.10111	0.142252	2.272	905	57	11	4	0	40.35
2019-12-27	24710277900	15092641100	3005.04	4022.03	9006.62	3240.02	1245.06	345.3	4395	7547000	26.58	68.16	65.99	738	816	834	940	778	1051	669	851	552.6	1863.2	112.185	1.10111	0.142252	2.21	939	98	9	4	0	40.35
2019-12-30	24806653000	15597148800	3040.02	4081.63	8945.99	3221.29	1282.16	345.46	4400	14662000	24.96	68.47	66.12	736	817	834	942	782	1053	669	851	557.2	1863.2	112.091	1.10111	0.142252	2.188	744	102	13	4	10799	41.8
2019-12-31	21742902200	12326425800	3050.12	4096.58	8972.6	3230.78	1180.79	347.48	4446	8600000	24.51	66	65.84	736	817	834	942	785	1053	669	851	556.8	1863.2	112.299	1.10111	0.142252	2.183	726	34	5	2	1000	45.95
2020-01-02	29247020800	18211677200	3085.2	4152.24	9092.19	3257.85	976	346.24	4377	15542000	24.26	66.25	65.53	733	817	834	944	786	1056	668	849	556.6	1871.8	112.37	1.10111	0.142252	2.13	732	82	12	9	9859	49.98
2020-01-03	26149666700	14282624400	3083.79	4144.96	9020.77	3234.85	907	351.16	4452	12504000	24.88	68.6	67.36	732	816	834	945	786	1061	668	850	552.2	1876.9	112.335	1.10111	0.142252	2.114	605	72	12	10	1	44.98
2020-01-06	31257584200	17530995300	3083.41	4129.3	9071.47	3246.28	844	358.34	4515	19344000	24.13	68.91	69.04	732	817	836	947	794	1064	669	853	552.8	1876.9	112.328	1.10111	0.142252	2.149	928	59	21	14	0	44.98
2020-01-07	27658311100	13948903100	3104.8	4160.23	9068.58	3237.18	791	354.94	4439	20773000	24.45	68.27	67.8	730	817	839	947	798	1063	669	851	553.8	1878.3	112.8	1.10111	0.142252	2.154	796	67	19	5	1	40.5
2020-01-08	29787255300	16758585000	3066.89	4112.32	9129.24	3253.05	773	360.68	4530	24685000	23.97	65.44	68.32	731	818	841	948	803	1067	668	856	558.2	1878.3	112.917	1.10111	0.142252	2.151	726	59	7	4	0	40.5
2020-01-09	24343564900	13688632400	3094.88	4164.37	9203.43	3274.7	772	348.04	4350	30666000	24.58	65.37	64.24	733	820	841	948	804	1069	669	855	556.6	1878.3	113.251	1.10111	0.142252	2.167	776	58	7	6	1000	36.48
2020-01-10	21044246200	11303171900	3092.29	4163.18	9178.86	3265.35	774	349.3	4339	25372000	24.12	64.98	63.98	734	819	843	946	799	1070	668	852	557.4	1878.3	113.353	1.10111	0.142252	2.207	797	45	9	7	9857	40.13
2020-01-13	21062100400	11969198200	3115.57	4203.99	9273.93	3288.13	765	349.42	4352	22290000	24.06	64.2	63.63	735	819	844	946	796	1074	668	852	554.2	1878.3	113.794	1.10111	0.142252	2.19	662	155	9	4	100	44.14
2020-01-14	22997376900	12932078300	3106.82	4189.89	9251.33	3283.15	763	344.7	4271	26299000	23.77	64.49	62.89	735	819	845	946	796	1073	669	847	556.8	1878.3	114.007	1.10111	0.142252	2.179	771	156	8	3	10758	42
2020-01-15	20231302300	10463313600	3090.04	4166.73	9258.69	3289.29	768	347.54	4306	49364000	24.43	64	62.76	734	818	845	947	795	1071	669	847	550.6	1878.3	113.991	1.10111	0.142252	2.124	599	59	8	6	50	37.85
2020-01-16	20337547500	10026764200	3074.08	4149.04	9357.13	3316.81	768	347.96	4317	32012000	24.77	64.62	62.37	734	818	844	947	796	1069	670	852	550.4	1878.3	113.935	1.10111	0.142252	2.076	486	44	7	5	0	37.85
2020-01-17	19030429900	9872568200	3075.5	4154.85	9388.94	3329.62	754	347.78	4335	31321000	25.36	64.85	62.75	734	818	844	947	796	1069	671	852	551	1878.3	114.386	1.10111	0.142252	2.003	669	59	8	3	0	37.85
2020-01-20	21049334100	12240914700	3095.79	4185.83	16519.2	4463.83	729	347.94	4331	26003000	25.08	65.2	63.54	735	819	844	948	798	1069	669	852	550.4	1878.3	114.552	1.10111	0.142252	2.48779	610	173	11	4	7	37.14
2020-01-21	23483073900	13052750700	3052.14	4114.31	9370.81	3320.79	689	351.34	4370	23404000	24.85	64.59	62.62	735	818	844	948	799	1068	669	849	546	1878.3	113.938	1.10111	0.142252	1.908	540	128	12	6	0	37.14
2020-01-22	22385286500	12675876300	3060.75	4131.93	9383.77	3321.75	623	348.32	4286	32180000	24.94	63.21	62.55	736	818	844	949	799	1069	669	848	546.8	1878.3	113.958	1.10111	0.142252	1.913	238	104	11	9	1	35.03
2020-01-23	27276323400	16035760300	2976.53	4003.9	9402.48	3325.54	576	350.72	4288	31026000	24.63	62.04	60.86	736	818	844	949	799	1069	669	847	546.2	1859.65	113.434	1.10111	0.142252	1.938	251	49	11	8	0	35.03
2020-02-10	29492978400	14840696900	2890.49	3916.01	9628.39	3352.09	411	355.56	4310	19229000	23.11	53.27	52.84	723	803	836	924	767	1064	662	819	567.2	1878.3	113.468	1.10924	0.145188	1.769	496	67	14	5	0	35.03
2020-02-11	26916833500	14344167400	2901.67	3952.46	9638.94	3357.75	418	354.6	4317	26261000	23.25	54.01	52.6	722	800	827	919	766	1064	648	821	570.2	1878.3	113.67	1.10924	0.145188	1.791	494	45	11	9	0	35.03
2020-02-12	24873342900	12671032100	2926.9	3984.43	9725.96	3379.45	421	354	4255	29410000	23.83	55.79	53.71	720	799	827	917	764	1063	646	822	565.8	1878.3	113.631	1.10924	0.145188	1.85	486	68	16	12	0	35.03
2020-02-13	27480484400	14500184300	2906.07	3959.92	9711.97	3373.94	421	356.52	4283	29600000	24.35	56.34	53.9	719	798	826	917	760	1062	643	821	562.4	1878.3	113.601	1.10924	0.145188	1.829	798	73	16	11	0	35.03
2020-02-14	25065062700	14323980300	2917.01	3987.73	9731.18	3380.16	425	356.78	4293	25891000	24.24	57.32	54.67	720	799	826	917	762	1060	642	823	560.8	1878.3	113.675	1.10924	0.145188	1.85	497	39	17	12	0	35.03
2020-02-17	31319800700	18277896900	2983.62	4077.42	16356	4534.01	434	357.9	4332	23308000	25	57.67	55.46	720	799	826	916	762	1063	638	824	553.4	1878.3	113.706	1.10924	0.145188	2.43139	628	42	8	0	0	35.03
2020-02-18	31166591300	16323622000	2984.97	4057.51	9732.74	3370.29	450	359.68	4339	28996000	25.09	57.75	54.95	720	798	827	916	759	1062	634	826	552	1878.3	113.463	1.10924	0.145188	1.969	637	42	10	4	0	35.03
2020-02-19	31514115100	16904644100	2975.4	4051.31	9817.18	3386.15	465	364.06	4442	26971000	25.66	59.12	56.25	722	797	827	909	760	1062	631	831	552	1878.3	113.711	1.10924	0.145188	1.967	671	55	11	7	0	35.03
2020-02-20	34573288100	21223262400	3030.15	4144.66	9750.97	3373.23	480	365.06	4457	32710000	25.59	59.31	56.93	721	798	827	910	765	1060	630	831	553.6	1878.3	113.707	1.10924	0.145188	1.916	798	48	15	7	0	35.03
2020-02-21	36455727600	21721360400	3039.67	4149.49	9576.59	3337.75	497	371.9	4512	34488000	25.56	58.5	56.63	720	798	825	915	769	1059	628	832	552	1878.3	113.518	1.10924	0.145188	1.906	622	46	18	8	0	35.03
2020-02-24	37043004400	21286930300	3031.23	4132.84	9221.28	3225.89	506	379.7	4546	30738000	24.53	56.3	54.94	721	798	823	911	767	1055	628	832	554.8	1875.4	113.645	1.10924	0.145188	1.837	672	75	21	12	10649	31.54
2020-02-25	44162276200	24416783100	3013.05	4123.85	8965.61	3128.21	508	371.74	4449	23689000	24.14	54.95	54.43	720	798	822	911	768	1053	629	830	548.6	1875.4	113.695	1.10924	0.145188	1.838	748	65	22	9	0	31.54
2020-02-26	46904955200	26109406100	2987.93	4073.02	8980.77	3116.39	517	374.26	4402	37311000	24.22	53.43	52.38	717	795	822	909	763	1049	625	828	545.4	1863.6	113.618	1.10924	0.145188	1.823	817	44	12	8	1	34.69
2020-02-27	35052365800	18129098100	2991.33	4084.88	8566.48	2978.76	529	374.3	4387	33736000	23.56	52.18	50.69	716	795	821	906	761	1048	620	826	545.2	1855.5	113.509	1.10924	0.145188	1.738	874	47	13	9	1	38.16
2020-02-28	40121691400	23027509300	2880.3	3940.05	8567.37	2954.22	535	369.98	4164	28943000	23.57	50.52	48.99	717	792	818	905	752	1043	617	819	542.2	1836.2	113.622	1.10924	0.145188	1.701	645	52	14	10	100	41.98
2020-03-02	36733336900	21931355900	2970.93	4069.67	8952.17	3090.23	539	361.24	4095	28166000	23.49	51.9	49.87	713	787	815	894	748	1043	613	812	544.2	1836.2	113.719	1.09981	0.142723	1.757	575	48	12	7	0	41.98
2020-03-03	41010804700	21936977700	2992.9	4091.36	8684.09	3003.37	549	360.26	4071	31977000	23.33	51.86	50.94	706	788	813	897	749	1046	614	817	543	1814.4	113.285	1.09981	0.142723	1.806	718	41	11	8	20	46.18
2020-03-04	35333827800	18242473000	3011.67	4115.05	9018.09	3130.12	562	368.54	4155	39352000	23.8	51.13	50.33	705	788	813	897	749	1046	614	816	542	1791.3	113.825	1.09981	0.142723	1.835	763	47	11	5	8586	45
2020-03-05	44542580600	23182311500	3071.68	4206.73	8738.59	3023.94	599	368.62	4146	22590000	23.77	49.99	49.64	705	788	812	899	747	1047	616	816	544.6	1791.3	113.738	1.09981	0.142723	1.757	632	50	11	7	0	45
2020-03-06	36206153300	17247571700	3034.51	4138.51	8575.62	2972.37	617	376.08	4177	23535000	23.39	45.27	47.29	705	788	813	898	743	1048	616	819	546.2	1791.3	113.305	1.09981	0.142723	1.731	672	62	14	8	20	42
2020-03-09	41456073600	20810203500	2943.29	3997.13	7950.68	2746.56	616	373.42	4000	45390000	23.25	34.36	34.62	701	783	805	893	730	1041	616	809	541.2	1791.3	112.595	1.09981	0.142723	1.819	804	43	15	9	1919	38.51
2020-03-10	39329664800	19741640200	2996.76	4082.73	8344.25	2882.23	627	368.64	4086	44997000	24.07	37.22	34.96	694	781	803	893	727	1040	610	812	544.2	1771.9	113.204	1.09981	0.142723	1.924	1098	48	12	6	0	38.51
2020-03-11	35247097000	16165611100	2968.52	4028.43	7952.05	2741.38	631	371.22	4090	38345000	23.89	35.79	35.41	691	779	801	897	719	1042	610	814	540.4	1758.5	113.431	1.09981	0.142723	1.882	818	85	16	9	6656	35
2020-03-12	30777845700	15706045800	2923.49	3950.91	7201.8	2480.64	633	367.26	3996	50330000	22.49	33.22	39.33	689	776	796	896	718	1035	607	804	540	1758.5	113.14	1.09981	0.142723	1.819	850	69	16	12	20	38.5
2020-03-13	36645043600	18829672200	2887.43	3895.31	7874.88	2711.02	631	356.4	3791	37513000	21.89	33.85	33.09	684	772	793	895	710	1034	607	790	541.6	1758.5	113.851	1.09981	0.142723	1.883	1124	42	14	7	20	40
2020-03-16	35187866500	18596826000	2789.25	3727.84	6904.59	2386.13	623	347.18	3561	72811000	19.41	30.05	30.17	682	769	784	900	695	1038	604	789	538.6	1739.3	114.032	1.09981	0.142723	1.804	929	44	16	10	20	43.5
2020-03-17	30614967700	16624612900	2779.64	3709.68	7334.78	2529.19	612	330.88	3211	106558000	18.25	28.73	29.24	680	765	783	902	683	1041	599	773	537.4	1725	114.456	1.09981	0.142723	1.72	940	76	21	13	6430	40
2020-03-18	29115985200	15503754700	2728.76	3636.26	6989.84	2398.1	629	339.08	3003	120989000	15.24	24.88	26.83	675	762	777	903	675	1046	595	765	535.8	1718.5	115.118	1.09981	0.142723	1.635	1149	104	24	13	1550	36.66
2020-03-19	30230274700	18080740700	2702.13	3589.09	7150.58	2409.39	630	336.62	2937	76680000	16.31	28.47	25.23	670	753	775	898	661	1041	589	729	529.8	1718.5	115.177	1.09981	0.142723	1.65	1082	63	21	9	0	36.66
2020-03-20	25201950700	13960300000	2745.62	3653.22	6879.52	2304.92	625	339.78	3132	50935000	16.04	26.98	28.74	663	751	767	900	659	1046	583	740	527	1718.5	115.315	1.09981	0.142723	1.577	902	64	21	11	4800	33.5
2020-03-23	24982025000	13710879000	2660.17	3530.31	6860.67	2237.4	617	339.62	3121	68361000	15.45	27.03	24.99	655	743	753	890	658	1048	580	731	516.2	1709.6	115.368	1.09981	0.142723	1.586	1189	47	18	11	2	36.85
2020-03-24	25702193000	14310302100	2722.44	3625.11	7417.86	2447.33	603	358.46	3335	52500000	16.7	27.15	26.48	651	739	740	881	657	1052	567	745	523	1709.6	115.35	1.09981	0.142723	1.678	1166	54	20	13	1	40.54
2020-03-25	27314446600	15349595800	2781.59	3722.52	7384.3	2475.56	582	364.4	3538	44556000	17.41	27.39	26.94	647	737	739	883	656	1055	564	748	521	1709.6	114.859	1.09981	0.142723	1.661	1067	66	21	15	1	44
2020-03-26	23408402200	11231066500	2764.91	3698.05	7797.54	2630.07	569	363.34	3514	36178000	17.22	26.34	25.25	644	737	737	883	656	1058	560	753	521.8	1709.6	114.384	1.09981	0.142723	1.641	919	69	23	12	4550	44
2020-03-27	24076406600	12406099500	2772.2	3710.06	7502.38	2541.47	556	367.58	3564	37261000	16.26	24.93	24.3	641	735	734	881	653	1058	557	757	515.6	1709.6	113.664	1.09981	0.142723	1.621	1099	43	13	8	1	40
2020-03-30	23970660400	12687667300	2747.21	3674.11	7774.15	2626.65	548	364.7	3364	37216000	16.93	22.76	22.29	635	728	721	874	640	1062	552	753	501.6	1709.6	113.394	1.09981	0.142723	1.702	968	40	13	10	0	40
2020-03-31	21859867400	11145302500	2750.3	3686.16	7700.1	2584.59	626	364.9	3433	33484000	17.56	22.74	22.23	621	722	715	871	634	1065	545	759	499.6	1709.6	113.611	1.09981	0.142723	1.643	825	46	17	11	1000	36.01
2020-04-01	21725342700	11935262000	2734.52	3675.08	7360.58	2470.5	624	358.62	3402	25317000	16.96	24.74	19.93	614	717	711	864	631	1061	534	757	492.6	1700.6	113.634	1.10214	0.141141	1.59	1001	71	17	10	0	36.01
2020-04-02	21786460000	11516820900	2780.64	3734.53	7487.31	2526.9	624	360.7	3491	45478000	17.95	29.74	21.25	609	712	710	860	631	1058	528	752	507.4	1686.4	113.605	1.10214	0.141141	1.551	1045	58	17	10	3850	39
2020-04-03	20083740400	9982508300	2763.99	3713.22	7373.08	2488.65	616	363.48	3553	23654000	17.86	34.11	24.79	605	711	710	859	638	1054	528	760	498.8	1663	114.18	1.10214	0.141141	1.659	684	61	17	11	50	42
2020-04-07	27019818600	14277803000	2820.76	3798.02	7887.26	2659.41	596	373.88	3764	45604000	20.41	31.87	28.09	604	712	712	857	637	1060	537	770	500.2	1659.2	114.371	1.10214	0.141141	1.908	1298	75	20	11	50	44.5
2020-04-08	24351530500	11138951300	2815.37	3780.34	8090.9	2749.98	607	370.2	3690	36625000	21.04	32.84	26.67	598	710	713	857	638	1059	545	765	495.2	1659.2	114.254	1.10214	0.141141	1.793	1082	80	22	12	3110	48.88
2020-04-09	23818484300	10048503200	2825.9	3792.81	8153.57	2789.82	635	371.46	3700	23863000	20.98	31.48	35.58	599	712	714	860	639	1063	550	767	494.8	1659.2	114.204	1.10214	0.141141	1.747	1011	65	21	13	100	44
2020-04-10	23345476800	10244495600	2796.63	3769.18	17192.3	4400.43	827.564	373.74	3727	29452444	25.0142	42.1294	32.054	613	717	717	861	640	1062	554	770	499.4	1659.2	114.156	1.10214	0.141141	2.13274	792	62	20	13	100	40.5
2020-04-13	17712455400	7905334300	2783.05	3753.26	8192.42	2761.63	688.723	373.26	3705	2.75253e+07	20.98	31.74	28.73	626	721	715	865	642	1061	570	774	488	1659.2	113.814	1.10214	0.141141	1.727	815	85	19	10	0	40.5
2020-04-14	20269656900	11063758500	2827.28	3825.7	8515.74	2846.06	679	377.6	3778	27330000	19.73	29.6	29.9	633	727	714	866	651	1062	583	780	479.8	1659.2	113.534	1.10214	0.141141	1.633	575	112	21	13	23	39.6
2020-04-15	20562114600	10846198400	2811.17	3797.36	8393.18	2783.36	706	376.32	3708	40550000	19.17	27.69	25.72	638	728	714	864	652	1061	586	781	494	1659.2	113.563	1.10214	0.141141	1.591	849	86	23	16	0	39.6
2020-04-16	20300377300	9594796500	2819.93	3802.38	8532.36	2799.55	726	379.38	3778	46796000	20.85	27.82	24.26	640	726	710	864	650	1062	583	776	493	1659.2	113.769	1.10214	0.141141	1.687	799	104	26	16	250	36
2020-04-17	24573675000	13200430100	2838.49	3839.49	8650.14	2874.56	751	372.18	3681	39613000	21.61	28.08	24.1	638	726	708	865	648	1063	575	781	498.6	1659.2	113.798	1.10214	0.141141	1.762	812	101	20	15	0	36
2020-04-20	21184707800	10001311500	2852.55	3853.46	8560.73	2823.16	757	370.8	3677	27250000	21.29	25.57	23.22	637	724	708	864	640	1061	570	783	499.8	1659.2	113.66	1.10214	0.141141	1.938	768	100	22	13	3160	39
2020-04-21	23323587000	10292188800	2827.01	3808.05	8263.23	2736.56	728	374.42	3698	42700000	19.77	19.33	18.91	633	721	698	862	637	1058	565	778	496.2	1659.2	113.756	1.10214	0.141141	1.828	758	45	16	10	100	42
2020-04-22	21732000000	8589946400	2843.98	3839.38	8495.38	2799.31	694	373.18	3549	55697000	20.57	20.37	13.17	632	717	699	859	631	1057	552	772	489.4	1659.2	113.952	1.10214	0.141141	1.91	953	63	19	12	0	42
2020-04-23	24877903700	9550845000	2838.5	3829.75	8494.75	2797.8	672	379.8	3699	26703000	20.94	21.33	16.95	622	714	701	861	630	1058	550	782	492.6	1659.2	113.978	1.10214	0.141141	1.816	1093	65	19	12	0	42
2020-04-24	23518507600	9484413500	2808.53	3796.97	8634.52	2836.74	665	382.78	3713	27011000	20.66	21.44	15.4	621	713	698	859	628	1059	549	783	493.4	1659.2	114.072	1.10214	0.141141	1.71	927	98	23	14	428	46
2020-04-27	21013098100	9546273500	2815.49	3822.77	8730.16	2878.48	661	380.14	3674	23289000	20.2	19.99	14.51	620	712	687	858	627	1055	550	793	487.8	1658	113.582	1.10214	0.141141	1.839	1033	55	20	11	2049	49.5
2020-04-28	25387274500	12209347600	2810.02	3849.15	8607.73	2863.39	655	377.1	3600	32724000	20.14	20.46	12.35	620	711	685	858	624	1053	550	788	488.2	1658	113.466	1.10214	0.141141	1.788	993	59	22	14	68	44.55
2020-04-29	20206180700	9585459000	2822.44	3867.03	8914.71	2939.51	643	378.74	3664	28326000	20.12	22.54	12.73	620	710	685	855	619	1053	550	792	492.2	1656.4	113.391	1.10214	0.141141	1.878	960	93	26	18	0	44.55
2020-04-30	24245527800	13291712500	2860.08	3912.58	8889.55	2912.43	635	380.28	3696	34310000	19.5	25.27	15.94	621	711	687	856	618	1052	550	792	499.8	1656.4	113.593	1.10214	0.141141	1.938	870	130	31	21	0	44.55
2020-05-06	24982661600	13985567500	2878.14	3936.25	8854.39	2848.42	534	380.08	3672	35469000	18.93	29.72	21.35	622	713	691	858	621	1049	560	794	500.8	1659.4	113.411	1.08747	0.141701	1.948	1005	38	22	18	0	44.55
2020-05-07	22673695700	10551464600	2871.52	3924.89	8979.66	2881.19	514	380.24	3682	22051000	19.47	29.46	19.7342	626	716	692	862	626	1052	565	798	500.8	1679.5	113.464	1.08747	0.141701	1.9	844	60	24	18	1	40.1
2020-05-08	22682207500	11694334100	2895.34	3963.62	9121.32	2929.8	581.664	385.5	3814	15094000	19.28	30.97	19.99	629	719	692	867	628	1052	567	802	506.4	1687.6	113.383	1.08747	0.141701	1.825	1036	38	25	21	2499	44.11
2020-05-11	22512041000	12267380300	2894.8	3960.18	9192.34	2930.32	474	383.92	3818	23900000	18.99	29.63	21.49	636	720	690	871	627	1052	569	805	509.8	1687.6	113.395	1.08747	0.141701	1.849	751	130	27	17	0	44.11
2020-05-12	19708298500	9825055400	2891.56	3960.24	9002.55	2870.12	433	382.86	3795	40200000	18.45	29.98	21.25	638	720	690	870	626	1050	569	806	518.6	1687.6	113.437	1.08747	0.141701	1.7	913	100	29	18	1098	48.47
2020-05-13	18506131000	8819066900	2898.05	3968.25	8863.17	2820	398	383.62	3821	30460000	18.59	29.19	20.42	638	719	693	870	624	1043	566	797	520	1687.6	113.327	1.08747	0.141701	1.643	917	69	27	19	600	43.62
2020-05-14	19777620200	8853000400	2870.34	3925.22	8943.72	2852.5	393	386.22	3831	22199000	18.76	31.13	20.72	639	718	689	871	619	1035	566	797	526.4	1687.6	113.46	1.08747	0.141701	1.674	1137	81	24	20	600	43.62
2020-05-15	18898359200	9261838200	2868.46	3912.82	9014.56	2863.7	407	391.9	4005	30372000	19.09	32.5	23.23	638	720	696	875	620	1029	566	802	522.4	1688	113.337	1.08747	0.141701	1.636	1145	57	28	22	600	43.62
2020-05-18	22602288200	11280176200	2875.42	3922.91	9234.83	2953.91	427	401.16	4248	32957000	20.26	34.81	24.66	640	722	698	894	617	1020	570	810	531.6	1688.5	113.186	1.08747	0.141701	1.766	860	99	29	18	1000	41.44
2020-05-19	19722240500	9401529100	2898.58	3956.25	9185.1	2922.94	453	394.5	4190	35376000	19.9	34.65	26.16	642	725	702	901	620	1016	574	817	539.8	1713.8	112.85	1.08747	0.141701	1.797	867	92	29	19	0	41.44
2020-05-20	21051998500	10079115000	2883.74	3935.22	9375.78	2971.61	477	398.72	4329	35925000	21.19	35.75	25.97	642	728	709	903	624	1012	579	820	546.8	1724.2	112.855	1.08747	0.141701	1.781	878	134	29	20	1000	38
2020-05-21	20353203800	9486103300	2867.92	3913.79	9284.88	2948.51	494	395.06	4214	15817000	21.12	36.06	27.4	643	729	712	903	625	1009	582	822	536.2	1727.9	112.837	1.08747	0.141701	1.72	807	88	27	20	3713	41.8
2020-05-22	20906371200	10337836000	2813.77	3824.06	9324.59	2955.45	498	394.38	4150	28776000	21.33	35.13	25.68	644	729	712	904	625	1007	583	809	534.8	1727.9	112.508	1.08747	0.141701	1.745	599	78	27	20	1	38
2020-05-25	17288555700	7903332600	2817.97	3829.32	17192	4377.35	637.455	393.54	4167	9242000	21.54	35.53	27.1416	644	729	712	900	625	1009	584	814	536.4	1727.9	112.613	1.08747	0.141701	2.13274	989	73	26	21	22000	38.1
2020-05-26	17456236900	7744807600	2846.55	3872.77	9340.22	2991.77	506	395.34	4288	35226000	21.53	36.17	27.73	644	730	712	902	625	1009	586	815	529.6	1727.9	112.391	1.08747	0.141701	1.775	884	46	23	18	1648	41.8
2020-05-27	19814934300	8371183100	2836.8	3845.61	9412.36	3036.13	502	391.2	4225	28657000	21.26	34.74	27.49	646	731	716	897	626	1013	586	815	522.2	1727.9	111.87	1.08747	0.141701	1.721	990	74	27	21	3455	40.05
2020-05-28	20754601900	9306405400	2846.22	3856.63	9368.99	3029.73	489	394.18	4291	28067000	21.19	35.29	25.87	647	731	716	898	627	1016	586	814	528.4	1757.1	111.867	1.08747	0.141701	1.823	918	157	30	22	0	40.05
2020-05-29	20679280400	9381383200	2852.35	3867.02	9489.87	3044.31	504	394.42	4306	18442000	21.33	35.33	26.77	649	732	711	902	628	1017	586	816	528	1766.8	111.619	1.08747	0.141701	1.84	873	87	26	19	1	41.9
2020-06-01	26019605000	13645665200	2915.43	3971.34	9552.05	3055.73	520	398	4515	11980000	20.9	38.32	29.32	659	737	710	913	629	1022	590	824	527.4	1770.8	111.53	1.10733	0.140221	1.781	966	129	30	22	0	41.9
2020-06-02	25610804900	14430306000	2921.4	3983.57	9608.38	3080.82	546	396.96	4481	34116000	22	39.57	30.45	660	739	711	921	630	1021	596	825	528.2	1778.5	111.642	1.10733	0.140221	1.773	1111	130	31	23	1136	38.59
2020-06-03	25566398000	13659748300	2923.37	3983.65	9682.91	3122.87	592	393.04	4388	28463000	22.01	39.79	31.84	663	740	713	923	631	1024	599	823	523	1778.5	111.467	1.10733	0.140221	1.81	1345	58	28	22	0	38.59
2020-06-04	22660587300	10427773700	2919.25	3982.19	9615.81	3112.35	632	389.74	4299	23539000	22.14	39.99	31.68	663	741	713	926	631	1025	599	821	517.6	1778.5	111.362	1.10733	0.140221	1.821	1367	89	30	23	1176	42.3
2020-06-05	21736067300	10244394200	2930.8	4001.25	9814.08	3193.93	679	390.18	4325	30491000	23.17	42.3	32.34	670	743	715	923	633	1028	600	820	534	1803.65	111.372	1.10733	0.140221	1.8	1122	41	26	21	1339	43.04
2020-06-08	23112436000	13792581300	2937.77	4021.95	9924.75	3232.39	698	386.28	4311	32938000	22.65	40.8	34.55	670	744	717	931	637	1030	606	820	544.2	1823.9	111.55	1.10733	0.140221	1.808	1164	52	28	23	50	38.9
2020-06-09	20904858500	11530447900	2956.11	4047.03	9953.75	3207.18	714	386.3	4297	24368000	22.42	41.18	32.57	674	747	719	931	640	1030	608	826	544	1823.9	111.534	1.10733	0.140221	1.762	1005	30	28	24	979	41.99
2020-06-10	20792596900	11226572800	2943.75	4039.71	10020.3	3190.14	764	390.4	4333	31091000	22.85	41.73	32.97	677	748	725	930	641	1034	609	826	546.2	1826.6	111.173	1.10733	0.140221	1.791	1057	55	28	23	176	45
2020-06-11	23372294700	12730894100	2920.9	3995.88	9492.73	3002.1	839	393.7	4364	22781000	22.21	38.55	32.76	678	748	725	928	641	1033	609	828	549.8	1826.6	111.173	1.10733	0.140221	1.816	870	72	31	24	0	45
2020-06-12	23600864200	13416664900	2919.74	4003.08	9588.81	3041.31	923	393.62	4297	26254000	21.93	38.73	30.8	678	747	727	928	638	1034	608	821	544.8	1826.6	111.463	1.10733	0.140221	1.745	1096	119	33	26	4461	49.51
2020-06-15	24320504600	13129786000	2890.03	3954.99	9726.02	3066.59	973	392.54	4191	20986000	22.1	39.72	30.75	676	746	725	930	636	1037	608	819	538	1863.3	111.622	1.10733	0.140221	1.673	903	59	28	23	2001	39.5
2020-06-16	22331306500	11105153900	2931.75	4014.57	9895.87	3124.74	1054	392.4	4221	39367000	22.72	40.96	32.82	675	746	726	929	638	1038	609	822	538	1865.6	111.477	1.10733	0.140221	1.614	1040	72	26	22	10378	39.2
2020-06-17	23465439100	10560579900	2935.87	4017.59	9910.53	3113.49	1246	392.86	4259	36496000	22.69	40.71	33.87	674	745	726	930	639	1041	609	824	541.2	1865.6	111.54	1.10733	0.140221	1.638	1145	66	32	24	1500	40.33
2020-06-18	25869137700	13814876100	2939.32	4044.38	9943.05	3115.34	1527	392.18	4261	51681000	24.4	41.51	33.21	675	746	726	930	640	1043	609	826	544.6	1870.2	111.663	1.10733	0.140221	1.638	989	47	34	22	661	39.87
2020-06-19	26431396100	15294699000	2967.63	4098.71	9946.12	3097.74	1555	392.94	4287	31432000	24.09	42.19	35.09	674	747	724	933	642	1050	611	827	546	1870.2	111.8	1.10733	0.140221	1.668	883	85	27	22	268	38.59
2020-06-23	22521220800	12922951000	2970.62	4121.79	10131.4	3131.29	1617	396.96	4322	38435000	25.35	42.63	35.95	672	745	713	932	643	1058	612	831	542	1870.2	111.692	1.10733	0.140221	1.63	849	52	28	24	0	38.59
2020-06-24	21320073200	12171246500	2979.55	4138.99	9909.17	3050.33	1705	400.06	4356	42263000	25.33	40.31	34.98	671	745	712	933	643	1061	611	831	542.4	1872.5	111.446	1.10733	0.140221	1.601	813	54	29	23	0	38.59
2020-06-29	22062272900	13086585400	2961.52	4109.72	9874.15	3053.24	1794	400.14	4335	41445000	26.55	41.71	33.07	671	744	708	934	642	1067	611	832	543	1908.2	111.677	1.10733	0.140221	1.692	872	38	28	22	0	38.59
2020-06-30	21495721400	12593352100	2984.67	4163.96	10058.8	3100.29	1799	400.72	4346	44479000	26.91	41.15	34.43	670	744	710	929	643	1072	612	835	553.2	1908.2	111.93	1.10733	0.140221	1.758	1063	111	30	23	0	38.59
2020-07-01	27331314000	16999045600	3025.98	4247.78	10154.6	3115.86	1803	403.1	4436	50690000	27.65	42.03	34.97	669	744	709	929	643	1081	613	840	560.8	1916.2	111.937	1.12451	0.141253	1.695	1036	75	29	23	0	38.59
2020-07-02	39112799600	25293936800	3090.57	4335.84	10207.6	3130.01	1823	399.06	4357	42388000	27.31	43.14	35.52	668	743	702	929	644	1089	614	838	561.2	1917.6	111.778	1.12451	0.141253	1.726	932	47	26	23	0	38.59
2020-07-03	45879385100	29048553900	3152.81	4419.6	10207.6	3130.01	1894	400.54	4376	32819000	27.85	42.8	35.75	668	744	702	931	645	1092	616	840	564.2	1917.6	111.888	1.12451	0.141253	2.03635	924	46	30	23	1	38.81
2020-07-06	64387890600	40582102500	3332.88	4670.09	10433.6	3179.72	1956	399.66	4379	38647000	29.64	43.1	36.8	671	747	702	931	647	1101	617	840	557.8	1917.6	112.187	1.12451	0.141253	1.83	919	53	27	24	294	34.93
2020-07-07	65784015900	40600855300	3345.34	4698.13	10343.9	3145.32	1949	400.32	4388	37626000	29.32	43.08	36.12	669	748	694	935	648	1101	621	843	559.8	1904	112.567	1.12451	0.141253	1.88	816	91	32	25	1	38.42
2020-07-08	58708168500	34807484700	3403.44	4774	10492.5	3169.94	1849	402.36	4429	47202000	29.25	43.29	36.41	667	748	693	939	647	1105	625	844	559	1894.2	112.591	1.12451	0.141253	1.819	946	52	30	25	0	38.42
2020-07-09	62000182300	35104689300	3450.59	4840.77	10547.8	3152.05	1810	404.94	4536	22026000	28.54	42.35	36.97	667	750	694	946	650	1107	627	853	556.6	1887.7	112.761	1.12451	0.141253	1.773	941	44	28	25	1	41.5
2020-07-10	55612001100	31694965100	3383.32	4753.13	10617.4	3185.04	1810	401.88	4450	33633000	28.96	43.24	37.1268	665	750	694	948	651	1110	628	858	557	1885.4	112.716	1.12451	0.141253	1.819	954	35	28	24	0	41.5
2020-07-13	55800687500	32164544600	3443.29	4852.96	10390.8	3155.22	1792	403.74	4580	42935000	29.27	42.72	36.63	664	752	692	954	652	1112	628	872	561	1884.2	112.619	1.12451	0.141253	1.73	932	49	30	24	0	41.5
2020-07-14	54321149200	29724198500	3414.62	4806.69	10488.6	3197.52	1742	403.02	4575	32738000	29.56	42.9	36.16	662	752	691	958	653	1115	627	869	562.6	1849.6	112.476	1.12451	0.141253	1.743	925	53	26	20	0	41.5
2020-07-15	49203054200	27238900600	3361.3	4744.47	10550.5	3226.56	1696	403.62	4611	38836000	28.75	43.79	37.36	661	752	691	959	650	1118	626	869	559.2	1844.3	112.507	1.12451	0.141253	1.784	972	43	22	20	0	41.5
2020-07-16	49061312300	28465713300	3210.1	4516.25	10473.8	3215.57	1699	402.12	4594	81804000	26.52	43.37	37.23	660	751	691	958	652	1120	624	861	558.8	1844.3	112.52	1.12451	0.141253	1.728	918	43	24	20	0	41.5
2020-07-17	35965241300	20737556300	3214.13	4544.7	10503.2	3224.73	1710	399.76	4544	35034000	27.74	43.14	37.04	660	751	688	956	653	1127	621	858	555	1843.1	112.538	1.12451	0.141253	1.707	998	43	25	21	0	41.5
2020-07-20	41855530600	24606891400	3314.15	4680.3	10767.1	3251.84	1678	401.78	4599	29404000	26.09	43.28	36.74	658	750	688	958	653	1133	619	855	550.4	1843.1	112.554	1.12451	0.141253	1.642	710	50	27	25	15000	40.81
2020-07-21	35925202900	20041565900	3320.89	4691.04	10680.4	3257.3	1594	404.54	4851	40174000	26.54	44.32	37.64	658	750	687	960	654	1133	618	862	552.6	1824.1	112.411	1.12451	0.141253	1.67	1045	110	32	26	0	40.81
2020-07-22	39333533500	22419921100	3333.16	4714.45	10706.1	3276.02	1473	414.22	5123	39802000	26.55	44.29	37.84	660	752	689	964	654	1137	614	877	546.6	1818.3	111.993	1.12451	0.141253	1.694	1070	120	36	28	0	40.81
2020-07-23	40704249900	23431456900	3325.11	4712.44	10461.4	3235.66	1388	416.52	5400	26947000	27.25	43.31	38.42	661	752	689	966	654	1135	613	875	555	1804.1	111.888	1.12451	0.141253	1.78	930	91	35	25	6700	36.73
2020-07-24	42705402600	24390520300	3196.77	4505.59	10363.2	3215.63	1317	420.4	5346	24422000	26.29	43.34	37.21	661	753	685	966	655	1137	611	880	557.8	1804.1	111.49	1.12451	0.141253	1.794	1000	61	29	24	8000	40.38
2020-07-27	29931902100	17142055100	3205.23	4528.45	10536.3	3239.41	1293	430.06	5718	34650000	24.93	43.41	37.27	662	754	684	963	652	1141	610	889	550.2	1804.1	111.266	1.12451	0.141253	1.73	1017	56	31	27	6000	40.38
2020-07-28	28937786100	16276849800	3227.96	4568.26	10402.1	3218.44	1264	429.94	5778	29418000	25.67	43.22	37.21	663	755	685	962	652	1137	610	905	556.8	1804.1	111.213	1.12451	0.141253	1.795	1001	67	35	27	10000	40.32
2020-07-29	32492406200	18669530500	3294.55	4679.01	10542.9	3258.44	1317	431.38	5750	27428000	26.13	43.75	37.38	664	755	685	963	652	1137	610	901	555.2	1804.1	111.004	1.12451	0.141253	1.872	747	60	34	27	5000	40.36
2020-07-30	34070412100	16696756600	3286.82	4656.15	10587.8	3246.22	1384	428.94	5569	26409000	25.49	42.94	37.09	665	756	686	965	652	1137	612	908	553.8	1804.1	110.996	1.12451	0.141253	1.837	998	38	35	28	6564	40.73
2020-07-31	35375897900	18483902600	3310.01	4695.05	10745.3	3271.12	1350	432.86	5723	27072000	26.22	43.3	37.3919	663	756	686	967	651	1143	613	904	550.6	1804.1	110.958	1.12451	0.141253	1.816	834	29	34	28	5000	40.68
2020-08-03	40746086700	21477623900	3367.97	4771.31	10902.8	3294.61	1385	431.4	5720	17068000	26.06	44.15	36.61	666	757	684	975	650	1149	614	906	554.8	1798.2	111.63	1.18661	0.143168	2.098	893	28	35	28	1500	40.8
2020-08-04	44232855100	23997498500	3371.69	4775.8	10941.2	3306.51	1463	431.96	5729	20402000	26.77	44.43	37.04	670	760	685	981	649	1151	613	910	549	1798.2	111.471	1.18661	0.143168	2.178	915	28	31	26	5000	40.72
2020-08-05	38582302700	19670054800	3377.56	4777.11	10998.4	3327.77	1475	444.06	6172	16606000	26.71	45.17	37.99	671	761	685	981	649	1150	616	917	551.6	1798.2	111.728	1.18661	0.143168	2.207	916	31	33	27	6500	40.52
2020-08-06	41530251000	22785440600	3386.46	4762.76	11108.1	3349.16	1500	447.56	6472	24022000	26.33	45.09	38.22	672	763	683	985	648	1149	616	927	556.4	1798.2	111.648	1.18661	0.143168	2.156	1057	78	34	28	5700	40.51
2020-08-07	40392963300	21351821600	3354.04	4707.93	11011	3351.28	1501	449.72	6594	15135000	26.36	44.4	38.05	672	765	685	986	649	1151	616	942	549.8	1798.2	111.484	1.18661	0.143168	2.255	951	93	35	27	20010	42
2020-08-10	38137963000	20378883200	3379.25	4724.87	10968.4	3360.47	1506	446.38	6635	25707000	26.66	44.99	38.9459	673	763	685	984	647	1147	615	928	549.4	1798.2	111.671	1.18661	0.143168	2.166	849	67	34	28	55043	40.62
2020-08-11	40045270600	20554651100	3340.29	4681.78	10782.8	3333.69	1510	436.94	6535	17539000	26.14	44.5	38.87	673	763	685	987	648	1146	617	932	559	1795.3	111.902	1.18661	0.143168	2.152	803	68	35	28	10	36.8
2020-08-12	37832895900	20288723900	3319.27	4647.64	11012.2	3380.35	1540	417.16	6173	19641000	25.92	45.43	38.52	675	762	681	987	649	1145	618	905	564.8	1795.3	112.134	1.18661	0.143168	2.151	1047	75	36	28	25644	35.69
2020-08-13	32429127800	15255009200	3320.73	4635.71	11042.5	3373.43	1577	416.74	6024	37784000	25.38	44.96	38.98	676	762	681	988	648	1149	617	912	572.8	1795.3	111.952	1.18661	0.143168	2.192	886	102	37	28	10	38.6
2020-08-14	30599837600	14729292100	3360.1	4704.63	11019.3	3372.85	1595	420.3	6116	17918000	25.42	44.8	38.33	676	763	683	988	647	1146	618	921	568	1795.3	111.905	1.18661	0.143168	2.345	874	115	38	29	5000	40.75
2020-08-17	43459826000	26800155600	3438.8	4815.23	11129.7	3381.99	1598	424.44	6222	31654000	26.26	45.37	38.65	677	764	683	992	646	1150	619	918	569	1795.3	111.906	1.18661	0.143168	2.34	932	54	36	28	32350	40.21
2020-08-18	38072927500	18913985400	3451.09	4812.76	11210.8	3389.78	1586	433.94	6459	24567000	26.51	45.46	39.09	680	766	683	995	646	1150	622	932	570	1795.3	111.804	1.18661	0.143168	2.411	811	49	35	28	30001	39.62
2020-08-19	40572221400	19244294800	3408.13	4740.68	11146.5	3374.85	1568	429.16	6257	20937000	26.2	45.37	38.62	679	767	683	998	648	1149	627	934	562.6	1831.1	111.883	1.18661	0.143168	2.43	917	57	35	28	1275	40.04
2020-08-20	33560098200	15836863900	3363.9	4679.15	11265	3385.51	1518	418.28	6113	32558000	25.88	44.9	38.63	680	768	683	1000	649	1147	628	929	568	1835.7	112.269	1.18661	0.143168	2.355	879	58	36	28	6000	40.17
2020-08-21	28748834000	14265786400	3380.68	4718.84	11311.8	3397.16	1481	419.48	6088	15972000	25.62	44.35	38.52	681	768	683	999	648	1145	629	929	563.8	1835.7	112.302	1.18661	0.143168	2.441	923	39	34	27	45001	40.21
2020-08-24	26622784100	15114351200	3385.64	4755.85	11379.7	3431.28	1491	415.54	5791	29384000	27.45	45.13	38.66	681	768	682	1001	647	1145	631	920	556.2	1835.7	112.396	1.18661	0.143168	2.513	808	32	36	27	41344	39.5
2020-08-25	27711342100	14170135100	3373.58	4761.95	11466.5	3443.62	1518	416.5	5857	35685000	28.59	45.86	39.13	683	768	684	1001	647	1146	632	920	556	1835.7	112.495	1.18661	0.143168	2.481	882	40	36	26	5583	40
2020-08-26	29445103600	15130518000	3329.74	4706.13	11665.1	3478.73	1509	415.66	5833	21350000	28.6	45.64	39.57	683	768	684	999	648	1146	635	922	558.6	1835.7	112.778	1.18661	0.143168	2.408	915	35	34	27	25700	39.75
2020-08-27	23709935300	11904285000	3350.11	4731.35	11625.3	3484.55	1504	420.54	6058	28919000	28.35	45.09	39.25	684	768	685	1001	647	1148	635	925	568.6	1835.7	112.841	1.18661	0.143168	2.58	1000	97	34	26	30144	39.74
2020-08-28	27132554900	15939976500	3403.81	4844.27	11695.6	3508.01	1488	420.4	6099	30504000	29.5	45.05	38.37	690	770	684	1000	648	1151	637	926	574.2	1835.7	112.815	1.18661	0.143168	2.654	1014	40	30	26	16800	39.63
2020-08-31	32347389000	20256702900	3395.68	4816.22	11775.5	3500.31	1488	422.68	6215	17030000	28.64	45.28	39.29	691	772	685	1007	647	1153	640	932	574.6	1834.9	112.914	1.18661	0.143168	2.629	1134	27	34	26	122648	40.09
2020-09-01	24699924900	13839540200	3410.61	4842.12	11939.7	3526.65	1471	426.98	6375	32710000	27.72	45.58	38.56	692	774	686	1009	647	1154	643	938	573.8	1840.1	113.084	1.19013	0.145762	2.517	857	33	31	26	3701	39.84
2020-09-02	26154631900	15798952400	3404.8	4843.89	12056.4	3580.84	1445	422.6	6223	31869000	28.21	44.43	39.05	694	776	687	1012	651	1151	645	933	577	1841	113.445	1.19013	0.145762	2.485	929	33	30	24	6001	39.65
2020-09-03	25534627900	14567120100	3384.98	4817.1	11458.1	3455.06	1395	415.3	5975	26484000	28.72	44.07	37.12	698	779	687	1014	651	1155	650	934	575	1841	113.459	1.19013	0.145762	2.481	920	132	30	23	1000	40
2020-09-04	22163655000	12003279600	3355.37	4770.22	11313.1	3426.96	1362	416.54	5931	27761000	27.34	42.66	37.12	699	778	686	1014	651	1154	653	921	577.4	1841	113.366	1.19013	0.145762	2.579	746	131	32	24	20822	40.12
2020-09-07	26061656700	14860779100	3292.59	4669.37	17313.8	4147.01	1349	416.36	5948	27786000	27.04	42.01	34.92	703	780	687	1015	653	1153	653	927	580.6	1880.6	113.649	1.19013	0.145762	2.50662	927	179	33	25	2000	40.79
2020-09-08	27106627800	13919922700	3316.42	4694.39	10847.7	3331.84	1328	416.56	5998	35492000	26.78	39.78	34.36	708	781	690	1015	656	1155	655	925	585.2	1882.1	113.718	1.19013	0.145762	2.363	857	146	35	24	23145	40.46
2020-09-09	35150974700	16227710700	3254.63	4584.59	11141.6	3398.96	1296	416.5	5880	38609000	27.19	40.79	33.53	710	781	688	1014	656	1153	654	916	584.6	1884.2	113.74	1.19013	0.145762	2.393	1002	115	33	24	48500	40.66
2020-09-10	31247280400	15065287800	3234.82	4581.98	10919.6	3339.19	1269	419.46	5970	39168000	28.4	40.06	33.85	713	781	686	1010	657	1151	651	917	593	1884.2	113.611	1.19013	0.145762	2.313	991	73	30	24	8316	40
2020-09-11	22169883000	11530242400	3260.35	4627.28	10853.5	3340.97	1267	418.34	5910	22048000	28.24	39.83	33.35	713	780	687	1007	659	1150	650	911	584.8	1884.2	113.724	1.19013	0.145762	2.25	857	49	27	22	100	39.95
2020-09-14	21392413700	10723517900	3278.81	4651.05	11056.7	3383.54	1282	418.44	5888	47681000	30.44	39.61	33.07	717	782	686	1009	660	1156	647	918	590	1884.2	113.858	1.19013	0.145762	2.303	883	52	27	23	1125	40
2020-09-15	19768440000	10191592500	3295.68	4688.48	11190.3	3401.2	1289	419.8	5973	50191000	29.76	40.53	33.4	720	783	686	1009	660	1157	646	922	597.8	1884.2	114.352	1.19013	0.145762	2.357	950	64	25	22	7932	40.19
2020-09-16	20044336400	10875364100	3283.92	4657.36	11050.5	3385.49	1281	418.64	5939	40472000	29.96	42.22	35.06	722	785	686	1007	661	1156	645	922	601	1884.2	114.582	1.19013	0.145762	2.253	958	68	27	22	80100	40.5
2020-09-17	20293197200	10598363100	3270.43	4632.71	10910.3	3357.01	1294	415.62	5805	40599000	28.41	43.3	35.59	726	786	687	1004	664	1162	646	917	594.2	1884.2	114.638	1.19013	0.145762	1.991	1012	50	24	19	17000	40.29
2020-09-18	25626078800	16042647500	3338.09	4737.09	10793.3	3319.47	1296	416.92	5887	28159000	27.97	43.15	36.87	727	787	686	1000	666	1168	646	921	597.2	1884.2	114.498	1.19013	0.145762	2.057	814	67	19	17	0	40.29
2020-09-21	21650309300	12453582700	3316.94	4691.43	10778.8	3281.06	1314	417.04	5764	52844000	26.38	41.44	35.68	730	788	688	999	662	1168	646	922	599.6	1884.2	114.41	1.19013	0.145762	1.88	1076	62	26	19	4091	40.35
2020-09-22	21401506500	11967294700	3274.3	4635.76	10963.6	3315.57	1364	407.58	5238	51264000	27.83	41.72	35.05	731	786	687	995	659	1164	645	909	596.8	1884.2	114.542	1.19013	0.145762	1.845	1188	61	24	20	3000	40.98
2020-09-23	16917806800	9582652800	3279.71	4652.33	10633	3236.92	1426	400.9	4984	44254000	26.48	41.77	35.06	733	785	687	993	658	1157	645	909	603.2	1915.5	114.762	1.19013	0.145762	2.195	1259	65	21	18	18300	41.03
2020-09-24	20673601100	11259368300	3223.18	4563.07	10672.3	3246.59	1605	396.58	4757	37201000	26.77	41.94	34.78	734	784	687	991	659	1151	644	890	605.8	1920.8	114.467	1.19013	0.145762	2.182	1165	59	26	19	13000	40.8
2020-09-25	16482241900	9301515500	3219.42	4570.02	10913.6	3298.46	1667	401.06	4987	29617000	26.15	41.92	35.5	733	783	687	990	659	1144	645	888	612.4	1923.8	114.53	1.19013	0.145762	2.134	1278	53	25	20	2300	41.26
2020-09-28	15598278300	8504838900	3217.53	4581.91	11117.5	3351.6	1654	400.14	4875	34370000	27.69	42.43	34.98	737	785	686	988	659	1145	646	890	621.8	1923.8	114.673	1.19013	0.145762	2.09	1110	46	25	20	5772	41.82
2020-09-29	15134987000	8599385800	3224.36	4591.8	11085.2	3335.47	1658	405.9	5026	27823000	26.76	41.03	35.54	738	786	685	987	659	1141	646	899	629	1923.8	114.479	1.19013	0.145762	2.498	1096	44	26	19	3721	41.84
2020-09-30	15350445700	8908120000	3218.05	4587.4	11167.5	3363	1725	406.1	5076	38628000	26.91	40.95	34.32	737	786	686	987	659	1137	645	901	614.4	1923.8	114.523	1.19013	0.145762	2.545	1173	53	27	19	9005	42
2020-10-09	18832564800	11133751200	3272.08	4681.14	11579.9	3477.13	1892	405.36	5111	30349000	25.71	42.85	36.69	738	789	690	997	665	1122	651	904	614.4	1929.7	115.676	1.17386	0.146841	2.763	1216	51	24	19	0	42
2020-10-12	25962240800	15578455800	3358.47	4823.16	11876.3	3534.22	1807	410.02	5374	27167000	25.87	41.72	35.95	745	795	699	1003	671	1124	660	909	626.4	1970.2	115.226	1.17386	0.146841	2.835	1251	59	24	19	2000	41
2020-10-13	20492610300	11651633800	3359.75	4839.2	11863.9	3511.93	1732	408.54	5312	36544000	25.21	42.45	35.88	750	798	704	1004	674	1123	664	908	609.8	1971.5	115.142	1.17386	0.146841	2.764	1349	52	24	17	0	41
2020-10-14	19865938200	11190692300	3340.78	4807.1	11768.7	3488.67	1637	404.04	5149	28997000	25.75	43.32	35.99	754	798	708	1002	675	1120	667	902	607.4	1971.5	115.387	1.17386	0.146841	2.649	1394	60	23	18	1075	41.01
2020-10-15	19103128200	10996496200	3332.18	4798.74	11713.9	3483.34	1561	403.62	5123	47243000	24.96	43.16	36.67	757	800	713	999	675	1120	668	903	602.6	1971.5	115.579	1.17386	0.146841	2.781	1325	45	21	16	12066	41.46
2020-10-16	19429542100	11671610200	3336.36	4791.68	11671.6	3483.81	1477	404.98	5133	27908000	24.89	42.93	36.68	759	801	722	997	675	1117	672	904	577.8	1971.5	116.122	1.17386	0.146841	2.687	1327	53	17	14	124559	41
2020-10-19	21230354000	12924636100	3312.67	4755.49	11478.9	3426.92	1409	404.9	5239	31499000	24.98	42.62	36.63	761	802	727	998	674	1115	677	904	584.2	1971.5	116.146	1.17386	0.146841	2.832	1244	50	21	16	23103	41.23
2020-10-20	16508476200	9804815600	3328.1	4793.47	11516.5	3443.12	1350	403.58	5192	38626000	24.41	43.16	36.48	764	804	733	997	675	1122	684	903	576.4	1971.5	116.289	1.17386	0.146841	2.9	1336	74	22	17	34015	41.52
2020-10-21	17763211500	10380570300	3325.02	4792.83	11484.7	3435.56	1346	404.66	5286	54656000	23.57	41.73	36.57	767	806	733	997	675	1125	686	913	573.2	2007.2	116.32	1.17386	0.146841	3.031	1427	102	20	15	4941	42.44
2020-10-22	16594998700	10135089100	3312.5	4777.98	11506	3453.49	1401	404.86	5278	36434000	24.18	42.46	36.18	770	807	732	998	676	1126	691	912	573.8	2011.4	115.995	1.17386	0.146841	2.982	1280	93	21	14	1318	42.1
2020-10-23	17420898200	10682518400	3278	4718.49	11548.3	3465.39	1415	403.58	5205	42652000	25.49	41.77	36.57	772	808	733	1001	676	1127	691	911	573.2	2013.5	115.964	1.17386	0.146841	2.94	1250	81	20	12	64228	40.28
2020-10-26	16773179500	10834327500	3251.12	4691.24	11358.9	3400.97	1402	401.56	5096	28622000	23.85	40.46	34.8	784	808	732	1000	674	1130	693	907	577.6	2013.5	115.646	1.17386	0.146841	3.027	1402	57	21	15	145019	40.15
2020-10-27	14911556600	9265630400	3254.32	4699.28	11431.4	3390.68	1413	405.3	5198	31785000	24.06	41.2	34.87	785	809	731	999	674	1136	698	909	582.2	2013.5	115.367	1.17386	0.146841	3.03	1328	50	21	16	78680	40.62
2020-10-28	17318196500	10846340200	3269.24	4737.27	11004.9	3271.03	1384	405.36	5202	48735000	23.03	39.12	34.33	787	810	731	999	673	1134	700	912	582.6	2014.5	115.481	1.17386	0.146841	3.04	1371	52	20	15	113436	40.24
2020-10-29	18470358900	11711725000	3272.73	4772.92	11185.6	3310.11	1297	399.78	4958	37621000	23.66	37.65	33.28	790	810	731	1000	672	1134	698	906	589.2	2014.5	115.768	1.17386	0.146841	3.316	1384	41	21	14	42376	40.13
2020-10-30	23018880300	13980230300	3224.53	4695.33	10911.6	3269.96	1283	397.1	4921	33097000	23.7	37.46	32.12	799	810	728	1004	672	1138	696	906	595.2	2016.2	116.221	1.17386	0.146841	3.389	1166	48	21	14	0	40.13
2020-11-02	22677913700	14286769300	3225.12	4720.83	10957.6	3310.24	1284	400.68	5086	41603000	23.67	38.97	30.56	803	811	727	1008	673	1135	695	907	608.6	2020.4	116.531	1.16705	0.148739	3.236	1179	75	20	13	15000	41.49
2020-11-03	21529786400	13605540800	3271.07	4777.56	11160.6	3369.16	1263	402.6	5136	47013000	24.38	39.71	33.56	806	813	728	1011	674	1136	700	911	600.8	2020.4	116.36	1.16705	0.148739	3.054	1404	59	18	12	0	41.49
2020-11-04	18851412800	11466180600	3277.44	4813.66	11590.8	3443.44	1224	404.28	5062	44043000	25.11	41.23	33.85	799	815	728	1012	678	1144	701	911	602.4	2058.7	116.06	1.16705	0.148739	3.063	1213	43	19	14	10100	41.35
2020-11-05	22680146200	13924459400	3320.13	4885.11	11890.9	3510.45	1194	404.22	5168	38743000	25.98	40.93	34.99	795	816	726	1017	681	1145	704	912	605.2	2061.9	116.742	1.16705	0.148739	2.934	1451	48	20	16	110	40.65
2020-11-06	23486413200	15363903400	3312.16	4885.72	11895.2	3509.44	1196	408.3	5335	47045000	25.42	39.45	34.54	796	818	730	1017	681	1149	705	913	602.4	2061.9	116.602	1.16705	0.148739	2.892	1256	83	24	16	10	36.59
2020-11-09	31021977100	19713198400	3373.73	4981.35	11713.8	3550.5	1207	407.42	5369	48794000	26.55	42.4	34.75	799	818	728	1029	683	1145	704	925	592.8	2061.9	117.145	1.16705	0.148739	2.858	1457	59	18	12	205	40.05
2020-11-10	27870111300	17626721400	3360.15	4953.88	11553.9	3545.53	1200	396.54	5068	31756000	26.23	43.61	37.13	801	821	726	1033	687	1143	704	918	600.2	2062.8	116.84	1.16705	0.148739	2.948	1274	69	19	12	10000	41.44
2020-11-11	27120465300	16447051500	3342.2	4904.9	11786.4	3572.66	1141	395.64	5107	39526000	26.13	43.8	38.86	806	825	727	1036	692	1149	707	919	607	2062.8	116.727	1.16705	0.148739	3.024	1415	69	19	13	5	37.3
2020-11-12	21650130900	11811461900	3338.68	4908.46	11709.6	3537.01	1124	394.98	5079	35915000	25.92	43.53	38.36	817	827	727	1035	696	1148	710	919	601.6	2062.8	116.633	1.16705	0.148739	2.948	1396	64	20	14	10	33.6
2020-11-13	22789836400	13369307900	3310.1	4856.85	11829.3	3585.15	1115	396.88	5089	28260000	26.28	42.78	37.54	822	831	729	1036	696	1145	711	924	613.4	2062.8	116.889	1.16705	0.148739	2.971	1326	60	19	14	20	30.3
2020-11-16	27959376100	14877098000	3346.97	4904.17	11924.1	3626.91	1111	396.64	5228	39582000	27.39	43.82	38	830	835	729	1038	695	1146	717	934	617.6	2062.8	117.184	1.16705	0.148739	2.676	1249	55	21	17	105	28.6
2020-11-17	28363247900	15148746400	3339.89	4894.79	11899.3	3609.53	1112	396.18	5157	41770000	26.64	43.75	38.58	841	841	730	1041	695	1148	725	930	623	2062.8	117.436	1.16705	0.148739	2.69	1552	35	24	19	0	28.6
2020-11-18	28753125900	16421661600	3347.3	4891.67	11801.6	3567.79	1115	393.64	5101	44276000	27.19	44.34	38.63	848	845	731	1044	698	1150	731	933	611	2082.3	117.453	1.16705	0.148739	2.716	1569	39	25	20	10653	29.5
2020-11-19	25326299200	13368137800	3363.09	4927.99	11904.7	3581.87	1134	392	5023	41378000	26.35	44.2	38.91	854	848	731	1051	699	1155	736	933	607.6	2106.2	117.069	1.16705	0.148739	2.597	1573	60	23	15	5	32.45
2020-11-20	26127121900	12940034100	3377.73	4943.29	11855	3557.54	1148	397.48	5050	43330000	26.74	44.96	39.01	859	851	733	1054	699	1156	737	938	602.4	2106.6	117.151	1.16705	0.148739	2.665	1494	49	16	13	5	35.7
2020-11-23	37387204700	20591518700	3414.49	5005.03	11880.6	3577.59	1169	397.88	5065	60048000	27.25	46.06	40.61	865	854	733	1054	698	1153	742	946	605.8	2106.6	117.117	1.16705	0.148739	2.706	1463	34	14	11	5	39.27
2020-11-24	30099414400	15663791100	3402.82	4974.29	12036.8	3635.41	1178	388.4	4899	41749000	27.63	47.86	41.14	863	854	733	1053	699	1150	745	950	614.4	2106.6	116.984	1.16705	0.148739	2.76	1633	44	13	11	3876	39.73
2020-11-25	32211020700	17034052700	3362.33	4910.7	12094.4	3629.65	1197	384	4895	62617000	27.62	48.61	43.05	858	855	734	1051	705	1154	748	949	625.8	2106.6	116.788	1.16705	0.148739	2.875	1413	53	15	12	5000	41.5
2020-11-26	25588682200	13720233800	3369.73	4919.59	17808.2	4262.77	1219	384.6	4938	54737000	28.1	47.8	42.61	858	855	733	1051	708	1154	747	950	636.8	2106.6	116.828	1.16705	0.148739	2.86829	1691	60	15	12	10000	41.47
2020-11-27	28064989400	16295292200	3408.31	4980.77	12205.8	3638.35	1230	384.56	4910	46648000	28.13	48.18	42.43	855	857	735	1054	710	1155	752	955	649.2	2106.6	116.62	1.16705	0.148739	2.851	1460	38	12	9	0	41.47
2020-11-30	38498996800	26263895000	3391.76	4960.25	12198.7	3621.63	1227	374.6	4686	62078000	29.13	47.59	42.3	852	860	741	1058	707	1159	751	964	659.8	2108.2	116.569	1.16705	0.148739	2.934	1570	77	12	8	5000	41.45
2020-12-01	31618898000	20406563800	3451.94	5067.1	12355.1	3662.45	1211	377.38	4838	81971000	28.86	47.42	42.71	850	859	740	1054	708	1160	754	966	675.2	2114.2	116.806	1.19666	0.152017	2.876	1421	40	13	10	0	41.45
2020-12-02	31281111400	19543547600	3449.38	5067.14	12349.4	3669.01	1201	382.9	5019	72562000	29.55	48.25	42.32	850	861	740	1058	712	1165	754	970	699.2	2114.2	116.653	1.19666	0.152017	2.756	1474	47	13	8	5000	41.5
2020-12-03	29845993000	17786574800	3442.14	5057.06	12377.2	3666.72	1189	387.06	5062	61150000	29	48.71	43.19	848	862	739	1058	714	1168	751	967	682.6	2114.2	116.448	1.19666	0.152017	2.512	1333	70	11	5	0	41.5
2020-12-04	25627670500	14434716700	3444.58	5065.92	12464.2	3699.12	1197	387.46	5104	61018000	30.11	49.25	44.53	846	862	741	1059	719	1174	749	966	696.6	2137	116.635	1.19666	0.152017	2.553	1355	53	11	5	5000	41.49
2020-12-07	25452250800	13989621700	3416.6	5022.24	12519.9	3691.96	1162	386.54	5052	42387000	29.62	48.79	43.8	848	866	741	1069	726	1179	751	966	693.6	2150.7	116.698	1.19666	0.152017	2.426	1432	60	13	8	5000	41.49
2020-12-08	22690732800	12307302900	3410.18	5009.88	12582.8	3702.25	1121	392	5189	77043000	29.57	48.84	43.7	853	869	742	1074	731	1178	750	971	702.8	2153.6	116.728	1.19666	0.152017	2.444	1426	68	12	8	5000	41.49
2020-12-09	26074742400	13891696500	3371.96	4942.7	12339	3672.82	1122	389.94	5082	78603000	29.7	48.86	44.31	854	871	743	1076	734	1177	747	973	727.8	2153.6	116.501	1.19666	0.152017	2.425	1504	67	13	9	4000	41.5
2020-12-10	24730830400	12591427000	3373.28	4940.52	12405.8	3668.1	1161	386.1	4979	83401000	30.9	50.25	44.03	856	874	745	1092	735	1177	742	972	752.6	2154.7	116.619	1.19666	0.152017	2.573	1410	92	13	10	0	41.5
2020-12-11	29861715800	15935769700	3347.19	4889.63	12377.9	3663.46	1211	385.7	5013	57889000	30.52	52.0416	45.44	854	878	747	1114	739	1180	741	982	744.6	2154.7	116.549	1.19666	0.152017	2.595	1422	119	12	8	0	41.5
2020-12-14	23980792600	12080155200	3369.12	4934.84	12440	3647.49	1235	385.76	5009	44358000	30.81	50.29	45.75	853	878	757	1119	735	1184	742	979	730.2	2154.7	116.495	1.19666	0.152017	2.667	1830	34	6	2	0	41.5
2020-12-15	22566740200	11834263300	3367.23	4945.1	12595.1	3694.62	1273	388.72	5093	29003000	32.02	50.76	45.25	847	878	759	1116	744	1185	741	976	668.6	2154.7	116.494	1.19666	0.152017	2.668	1491	42	6	2	0	41.5
2020-12-16	22081397600	10677896800	3366.98	4953.87	12658.2	3701.17	1296	391.4	5246	28877000	31.63	51.08	45.96	855	883	760	1122	752	1189	739	981	670.8	2190	116.218	1.19666	0.152017	2.681	1406	60	7	2	0	41.5
2020-12-17	27546363100	13338547900	3404.87	5017.48	12764.7	3722.48	1301	393.52	5374	28845000	31.81	51.5	46.87	854	884	762	1130	759	1192	736	983	689.8	2194.3	116.118	1.19666	0.152017	2.652	1709	60	9	4	0	41.5
2020-12-18	28099264100	12804961800	3394.9	4999.97	12755.6	3709.41	1325	396.4	5414	18682000	30.95	52.26	46.6	856	888	766	1146	763	1196	736	990	707.4	2194.3	115.997	1.19666	0.152017	2.706	1586	70	8	4	0	41.5
2020-12-21	28375979400	14081178200	3420.57	5046.84	12742.5	3694.92	1323	401.34	5718	23530000	30.76	50.91	45.84	859	894	767	1209	769	1200	734	989	710.8	2194.3	116.17	1.19666	0.152017	2.7	1945	100	10	3	27195	39.8
2020-12-23	29952352700	14029281900	3382.32	5007.12	12771.1	3690.01	1362	394.46	5342	9263000	31.77	51.2	45.09	858	892	768	1206	774	1201	727	967	678.8	2241.1	116.47	1.19666	0.152017	2.606	1749	102	12	6	4631	35.82
2020-12-24	27504445000	11441866700	3363.11	5000.02	12804.7	3703.06	1366	395.78	5430	4057000	32.04	51.29	46.84	858	893	768	1208	774	1207	721	976	668.4	2242.3	116.516	1.19666	0.152017	2.542	1690	120	12	4	0	39.8
2020-12-25	29454689500	12100697900	3396.56	5042.01	17546.3	4524.8	1460.03	397.78	5423	29714384	34.3899	60.7729	56.8797	855	891	771	1194	775	1211	715	980	688.4	2242.3	116.519	1.19666	0.152017	2.80933	1639	83	11	5	0	35.82
2020-12-28	31618154200	13691440700	3397.29	5064.41	12899.4	3735.36	1542.15	398.2	5582	9427000	33.29	50.86	46.6	849	891	773	1190	774	1214	712	988	689.8	2260.4	116.17	1.19666	0.152017	2.334	1662	115	15	8	245	39
2020-12-29	31176918500	14119866200	3379.04	5042.94	12850.2	3727.04	1411.56	396.18	5502	10903000	32.87	51.09	46.64	848	889	773	1184	775	1214	707	981	667	2326.1	116.22	1.19666	0.152017	2.443	1525	82	14	-4	0	39
2020-12-30	29102354300	14862644800	3414.45	5113.71	12870	3732.04	1411.56	396.02	5568	12029000	32.05	51.34	46.69	844	887	775	1172	777	1224	700	974	670.8	2339.4	116.13	1.19666	0.152017	2.432	1542	51	-2	-6	0	39
2020-12-31	33567392600	17160250900	3473.07	5211.29	12888.3	3756.07	1411.56	397.6	5659	5616000	32.57	51.8	46.67	840	886	776	1172	780	1227	696	976	674	2339.4	115.841	1.19666	0.152017	2.547	1544	56	0	-4	0	39
2021-01-04	38079080000	21171138200	3502.96	5267.72	12698.4	3700.65	1374	402.38	5773	21412000	33.56	51.09	48.1	836	886	782	1178	783	1240	695	979	671.4	2351.5	116.946	1.2299	0.153259	2.595	1796	70	12	7	0	39
2021-01-05	40799593400	22493115900	3528.68	5368.5	12819	3726.86	1418	404.4	5803	21038000	32.84	53.6	46.2	833	888	783	1181	793	1244	693	987	689.2	2355.1	117.079	1.2299	0.153259	2.694	1748	45	9	2	7000	41.5
2021-01-06	37023092600	19377344400	3550.88	5417.67	12740.8	3748.14	1425	404.9	5786	19625000	33.51	54.3	48.77	831	890	788	1184	802	1252	690	992	684.2	2390.4	116.964	1.2299	0.153259	2.715	1859	49	7	-5	3	38
2021-01-07	40534822600	21987208000	3576.2	5513.66	13067.5	3803.79	1448	401.32	5750	24602000	34.64	54.38	49.7	827	892	792	1186	806	1258	692	994	707.4	2413.8	117.122	1.2299	0.153259	2.677	1850	67	-3	-6	0	38
2021-01-08	34555789600	20432495600	3570.11	5495.43	13202	3824.68	1606	398	5678	23176000	34.8	55.99	49.73	826	896	805	1190	814	1260	692	996	704.4	2418.4	117.274	1.2299	0.153259	2.7	1432	54	-1	-6	8000	41.5
2021-01-11	36247915400	23183598300	3531.5	5441.16	13036.4	3799.61	1761	387.1	5188	16495000	34.42	55.66	50.42	812	888	805	1187	818	1264	690	973	716.4	2424.5	117.402	1.2299	0.153259	2.788	1431	84	6	-1	0	41.5
2021-01-12	32340615300	22422018600	3608.34	5596.35	13072.4	3801.19	1849	389.22	5313	29052000	34.54	56.58	51.08	809	887	804	1179	823	1271	689	967	719.4	2427	117.632	1.2299	0.153259	2.732	1539	96	8	1	8500	41.5
2021-01-13	38812779100	26156988600	3598.65	5577.97	13129	3809.84	1856	389.32	5314	30822000	33.54	56.06	52.23	815	890	807	1176	830	1280	689	971	706.4	2438.7	117.418	1.2299	0.153259	2.742	1637	99	15	4	1500	41.5
2021-01-14	34766681900	24368338000	3565.9	5470.46	13112.6	3795.54	1792	386.5	5260	25518000	33.42	56.42	51.3	823	892	807	1175	840	1281	692	968	702.2	2497.8	117.494	1.2299	0.153259	2.665	1403	103	16	6	6000	41.5
2021-01-15	32461274400	23863743500	3566.38	5458.08	12998.5	3768.25	1754	387.9	5291	34942000	31.64	55.1	50.78	828	895	814	1172	843	1280	695	979	727.2	2506.2	117.394	1.2299	0.153259	2.753	1386	82	18	4	9000	41.5
2021-01-18	30165256500	20705186900	3596.22	5518.52	17780.4	4640.51	1740	386.82	5265	24332000	31.53	54.75	49.64	837	895	815	1171	844	1278	701	972	717.2	2506.2	117.375	1.2299	0.153259	2.70969	1441	98	10	2	4000	41.45
2021-01-19	32343954100	21104342500	3566.38	5437.52	13197.2	3798.91	1766	387.72	5291	30024000	32.99	55.9	50.26	841	896	815	1166	842	1281	706	975	681.6	2506.2	117.332	1.2299	0.153259	2.546	1441	70	10	5	6000	41.45
2021-01-20	27227166100	17091326000	3583.09	5476.43	13457.2	3851.85	1828	388.82	5350	22854000	32.82	56.08	51.38	843	897	816	1162	845	1279	710	976	673	2579	117.48	1.2299	0.153259	2.533	1547	48	15	7	0	41.45
2021-01-21	32746699500	20995019700	3621.26	5564.97	13530.9	3853.07	1837	392.72	5432	23662000	34.02	56.1	50.78	844	898	816	1161	843	1279	712	983	667.4	2587.7	117.495	1.2299	0.153259	2.491	1334	73	16	9	8000	41.5
2021-01-22	32446308400	19930002000	3606.75	5569.78	13543.1	3841.47	1810	390.9	5339	20009000	34.15	55.41	50.27	849	898	818	1162	837	1274	711	981	650.8	2587.7	117.27	1.2299	0.153259	2.452	1443	57	11	7	8000	41.5
2021-01-25	32734107000	19704701900	3624.24	5625.92	13636	3855.36	1765	389	5327	26097000	33.08	55.88	50.56	849	897	826	1161	828	1268	710	988	651.2	2594.8	117.332	1.2299	0.153259	2.605	1618	62	14	8	0	41.5
2021-01-26	27813988400	17190459000	3569.43	5512.97	13626.1	3849.62	1659	390.14	5293	28322000	33.28	55.91	50.51	850	898	825	1162	823	1271	710	986	650.4	2594.8	117.594	1.2299	0.153259	2.657	1607	63	11	6	8000	41.45
2021-01-27	26410716100	16019084100	3573.34	5528	13270.6	3750.77	1540	387.94	5295	25871000	33.21	55.81	51.16	851	898	825	1163	818	1272	710	981	656.4	2606.8	117.614	1.2299	0.153259	2.715	1462	69	10	6	0	41.45
2021-01-28	27086246100	17048558500	3505.18	5377.14	13337.2	3787.38	1470	386.3	5243	22377000	33.88	55.53	50.29	850	898	826	1162	817	1274	710	975	650.2	2675.6	117.888	1.2299	0.153259	2.679	1496	90	10	0	8000	41.4
2021-01-29	29366266400	18217878400	3483.07	5351.96	13070.7	3714.24	1452	388.34	5479	30509000	32.88	55.88	50.27	853	899	827	1156	817	1269	711	976	632.2	2685.5	118.257	1.2299	0.153259	2.557	1426	62	8	2	59335	39.73
2021-02-01	27756790100	16631370600	3505.28	5417.65	13403.4	3773.86	1444	392.64	5939	29408000	32.81	56.35	50.71	856	900	829	1156	817	1265	717	983	632	2685.5	118.135	1.21164	0.154538	2.828	1661	89	11	4	0	39.73
2021-02-02	26454063000	16521056500	3533.68	5501.09	13612.8	3826.31	1380	389.5	5879	39764000	34.93	57.46	52.56	857	900	831	1155	814	1259	720	982	611.8	2710.9	118.37	1.21164	0.154538	2.821	1624	63	10	4	0	39.73
2021-02-03	29735171600	18805431700	3517.31	5485.2	13610.5	3830.17	1327	385.1	5590	54677000	37.38	58.46	53.14	861	901	831	1151	816	1251	722	978	608.4	2710.9	118.418	1.21164	0.154538	2.782	1531	63	13	6	4531	40.5
2021-02-04	29883485400	18057565400	3501.86	5473.95	13777.7	3871.74	1327	382.26	5517	40599000	37.22	58.84	54.1	865	902	833	1151	815	1253	725	975	613.2	2710.9	118.522	1.21164	0.154538	2.961	1494	68	12	8	1000	41.5
2021-02-05	29014617400	18969959800	3496.33	5483.41	13856.3	3886.83	1333	377.86	5467	34736000	38.15	59.34	54.56	867	904	835	1153	813	1248	726	976	609.4	2710.9	118.376	1.21164	0.154538	2.882	1426	58	11	7	2770	41.41
2021-02-08	24979961900	16403377500	3532.45	5564.56	13987.6	3915.59	1317	381	5583	30802000	38.56	60.56	55.39	873	907	844	1155	811	1243	729	982	610.2	2710.9	118.482	1.21164	0.154538	2.883	1296	38	9	4	2000	41.5
2021-02-09	25382176000	16488726000	3603.49	5686.25	14007.7	3911.23	1306	385.6	5636	40419000	38.21	61.09	56.32	875	908	844	1157	809	1243	729	986	619.4	2710.9	118.395	1.21164	0.154538	2.818	1308	37	10	5	0	41.5
2021-02-10	25794082400	17016978600	3655.09	5807.72	13972.5	3909.88	1303	385.66	5607	43016000	39.28	61.47	56.35	875	908	844	1157	809	1240	729	988	630.4	2710.9	118.292	1.21164	0.154538	2.977	915	34	12	7	0	41.5
2021-02-18	34030906500	21884868600	3675.36	5768.38	13865.4	3913.97	1770	374.18	5599	36071000	38.28	63.93	59.72	888	919	849	1167	815	1250	740	1006	602	2712.3	118.04	1.21164	0.154538	3.065	1479	41	9	2	2000	41.5
2021-02-19	36105980400	21447578000	3696.17	5778.84	13874.5	3906.71	1698	372.46	5542	32067000	37.37	62.91	57.66	904	932	864	1179	821	1248	760	1018	603.8	2712.3	117.833	1.21164	0.154538	3.082	1518	58	16	7	0	41.5
2021-02-22	48882147800	28212438200	3642.44	5597.33	13533	3876.5	1709	376.66	5744	37523000	37.92	65.24	58.64	967	956	882	1210	814	1250	786	1047	601.8	2712.3	117.776	1.21164	0.154538	2.948	1836	61	24	7	2000	42
2021-02-23	39887317400	23380772700	3636.36	5579.67	13465.2	3881.37	1727	380.66	5859	29755000	38.61	65.37	61.42	994	969	890	1217	816	1248	802	1055	605	2680.1	117.588	1.21164	0.154538	2.877	1946	45	12	7	0	42
2021-02-24	36215895200	22542861000	3564.08	5437.57	13598	3925.43	1709	379.6	5753	25579000	39.09	67.04	60.62	1021	980	909	1216	821	1251	816	1050	610.2	2649.5	117.657	1.21164	0.154538	2.866	1901	41	14	11	2000	41.45
2021-02-25	36623229900	23073602800	3585.05	5469.56	13119.4	3829.34	1700	375.94	5811	25662000	38.2	66.88	62.91	1030	989	919	1217	821	1253	824	1070	619.6	2649.5	117.59	1.21164	0.154538	2.765	1680	43	16	8	2000	41.35
2021-02-26	33328006700	21226454300	3509.08	5336.76	13192.3	3811.15	1675	369.5	5552	34734000	37.23	66.13	61.7	1032	992	933	1220	820	1250	831	1052	608.8	2647	117.902	1.21164	0.154538	2.775	1902	40	10	8	2000	41.35
2021-03-01	31548752600	17746352300	3551.4	5418.78	13588.8	3901.82	1651	367.94	5573	25966000	37.07	63.69	61.58	1036	996	941	1224	817	1254	831	1040	631.4	2644.5	118.185	1.21592	0.154528	2.783	2859	48	15	5	0	41.35
2021-03-02	33983048600	19651111500	3508.59	5349.63	13358.8	3870.29	1673	361.74	5414	46322000	38.29	62.7	58.92	1039	996	940	1223	813	1249	829	1031	639.8	2579.3	118.304	1.21592	0.154528	2.85	3349	42	12	5	0	41.35
2021-03-03	34765684600	19470905400	3576.9	5452.21	12997.8	3819.72	1763	363.5	5517	29551000	37.41	64.07	58.98	1039	1001	941	1242	813	1252	827	1039	645.6	2579.3	118.098	1.21592	0.154528	2.804	3359	46	11	8	0	41.35
2021-03-04	39361612000	21277521100	3503.49	5280.71	12723.5	3768.47	1779	360.34	5381	37122000	38.1	66.74	60.44	1035	999	941	1242	814	1255	826	1029	654.8	2579.3	118.187	1.21592	0.154528	2.743	3273	62	16	8	2000	42
2021-03-05	35640922300	20262795600	3501.99	5262.8	12920.1	3841.94	1829	356.6	5187	33052000	38.96	69.36	63.56	1030	997	939	1234	824	1258	824	1007	630.8	2579.3	118.655	1.21592	0.154528	2.696	2951	54	14	8	0	42
2021-03-08	38704795400	23023163500	3421.41	5080.02	12609.2	3821.35	1853	360.36	5316	26934000	39.07	68.24	65.85	1038	1005	940	1243	834	1276	825	1022	651	2525.8	118.007	1.21592	0.154528	2.661	2921	41	12	8	2000	41.45
2021-03-09	40765253900	23071100400	3359.29	4971	13073.8	3875.44	1901	359.04	5293	45133000	40.58	67.52	63.5	1045	1007	940	1241	837	1274	827	1015	648	2501.4	118.157	1.21592	0.154528	2.65	2856	54	11	7	0	41.45
2021-03-11	32211204400	18960076600	3436.83	5128.22	13398.7	3939.34	1970	365.88	5455	58491000	41.85	69.63	63.86	1045	1007	940	1219	845	1258	826	1019	640.8	2501.4	118.218	1.21592	0.154528	2.671	3662	63	11	9	0	41.45
2021-03-12	35802703500	20102058900	3453.08	5146.38	13319.9	3943.34	1960	360.76	5344	33175000	42.77	69.22	64.76	1047	1010	941	1232	846	1260	822	1023	645.8	2456.1	118.147	1.21592	0.154528	2.598	3886	65	13	7	0	41.45
2021-03-15	36781329300	20415308400	3419.95	5035.54	13459.7	3968.94	1983	363.86	5400	52165000	42.29	68.88	65.19	1041	1010	941	1229	839	1259	823	1028	633.4	2422.9	118.15	1.21592	0.154528	2.498	3550	62	23	13	2000	41.4
2021-03-16	31666874700	16139005400	3446.73	5079.36	13471.6	3962.71	2017	364.56	5430	65478000	41.47	68.39	63.57	1039	1011	939	1229	838	1257	825	1027	643.4	2367.5	118.24	1.21592	0.154528	2.563	3975	59	14	9	0	41.4
2021-03-17	28005981800	14916237600	3445.55	5100.86	13525.2	3974.12	2105	366.2	5412	56028000	42.86	68	63.8	1034	1007	939	1231	827	1249	825	1021	676.2	2325.8	118.22	1.21592	0.154528	2.521	3399	67	12	9	0	41.4
2021-03-18	28440389100	14290151800	3463.07	5141.77	13116.2	3915.46	2215	369.24	5558	54183000	42.28	63.28	62.34	1034	1008	938	1231	826	1243	825	1030	671.4	2325.8	117.962	1.21592	0.154528	2.484	3511	62	15	11	0	41.4
2021-03-19	30916171600	16417484900	3404.66	5007.09	13215.2	3913.1	2281	367.66	5446	40513000	41.84	64.53	58.92	1030	1005	936	1234	823	1237	820	1025	671.8	2275.4	118.061	1.21592	0.154528	2.547	3359	62	13	11	0	41.4
2021-03-22	31255908400	16740263200	3443.44	5057.15	13377.5	3940.59	2319	365.7	5311	28358000	42.72	64.62	59.53	1019	1001	932	1237	819	1237	818	1031	676.4	2244.1	118.086	1.21592	0.154528	2.575	4131	63	15	7	3500	41.5
2021-03-23	32638940900	15801396700	3411.51	5009.25	13227.7	3910.52	2271	366.8	5331	58254000	41.32	60.79	59.23	1016	999	931	1236	818	1242	815	1028	680.8	2244.1	118.254	1.21592	0.154528	2.513	3609	77	17	9	1000	41.5
2021-03-24	31739869700	15938598200	3367.06	4928.69	12961.9	3889.14	2194	366.24	5237	39821000	41.49	64.41	57.22	1013	997	927	1234	815	1241	812	1018	692.2	2176.6	118.332	1.21592	0.154528	2.519	3415	62	20	10	20561	41.5
2021-03-25	27067609700	13294518900	3363.59	4926.35	12977.7	3909.52	2172	367.22	5213	54203000	40.26	61.95	58.65	1013	998	945	1237	812	1242	809	1014	695.8	2154.3	118.29	1.21592	0.154528	2.571	3318	85	22	12	1500	41.5
2021-04-16	25857967200	11123992400	3426.62	4966.18	14052.3	4185.47	2385	372.86	5401	26239000	44.33	66.77	61.26	1026	1011	940	1317	839	1190	800	1020	761.2	2033.9	117.751	1.17219	0.152177	2.688	2802	90	22	14	100	42
2021-04-20	28530008200	13654170000	3472.94	5083.37	13786.3	4134.94	2472	372.1	5392	33194000	44.81	66.57	62.18	1041	1015	942	1321	846	1190	797	1023	782.2	2115.9	117.831	1.17219	0.152177	2.724	2799	71	22	16	100	41.8
2021-04-22	25111451000	12116764500	3465.11	5089.24	13818.4	4134.98	2750	376.4	5505	42702000	47	65.4	58.84	1042	1018	939	1329	851	1202	793	1021	750.2	2115.9	117.88	1.17219	0.152177	2.748	3133	47	23	18	4000	41.63
2021-04-23	24936043300	12205699100	3474.17	5135.45	14016.8	4180.17	2788	375.2	5431	37242000	46.86	66.11	59.71	1043	1020	941	1332	851	1205	793	1023	745.4	2203.68	117.88	1.17219	0.152177	2.72	3555	79	24	17	4200	41.62
2021-05-10	37417088400	17082058500	3427.99	4992.42	13401.9	4188.43	3240	381.76	5732	42692000	52.1	68.32	63.94	1077	1061	945	1504	901	1193	805	1079	892	2466.5	118.744	1.21222	0.154626	2.922	2619	104	34	22	18521	40
2021-05-11	35093411200	15152649700	3441.85	5023.06	13389.4	4152.1	3254	381.54	5642	49485000	52.91	68.55	62.92	1081	1064	944	1539	904	1189	806	1068	900.2	2514	118.71	1.21222	0.154626	2.95	2459	60	25	21	5000	40.5
2021-05-12	31144454700	12661908600	3462.75	5044.55	13031.7	4063.04	3139	382.44	5675	62727000	55.17	69.32	63.73	1082	1069	946	1551	918	1197	806	1070	943.8	2551	118.473	1.21222	0.154626	2.981	2272	44	26	20	1000	39.9
2021-05-13	31932532700	13227940600	3429.54	4992.97	13125	4112.5	3077	380.68	5588	50417000	54.35	67.05	62.0644	1084	1069	939	1554	921	1195	805	1064	883	2553.2	118.703	1.21222	0.154626	2.973	2556	41	24	20	2000	39.8
2021-05-17	32213596900	15388963400	3517.62	5184.99	13379	4163.29	2856	389.3	5743	45802000	56.15	69.46	63.73	1072	1065	937	1511	942	1186	801	1068	833.2	2676.4	118.683	1.21222	0.154626	3.12	2573	75	23	16	2000	39.5
2021-05-21	28382628500	12476848500	3486.56	5134.15	13471	4155.86	2869	392.36	5786	50648000	51.65	66.44	60.12	1057	1055	937	1438	947	1179	795	1057	713	2790.2	118.454	1.21222	0.154626	2.902	2699	74	25	19	2000	39.51
2021-05-25	34124112700	18299683900	3581.34	5318.48	13657.2	4188.13	2809	392.48	5794	48293000	53.24	68.65	63.83	1050	1051	950	1391	941	1172	791	1056	731.8	2795.2	118.828	1.21222	0.154626	2.931	2717	138	31	20	4700	39.81
2021-05-27	30955148600	14846285500	3608.85	5338.23	13736.3	4200.88	2688	394.28	5743	35695000	51.76	69.46	63.39	1044	1046	949	1361	936	1172	788	1057	744.4	2795.2	119.553	1.21222	0.154626	2.962	2725	82	29	22	14530	39.5
2021-05-28	34920883000	16460580600	3600.78	5321.09	13748.7	4204.11	2596	391.38	5725	35771000	50.95	69.63	64.35	1041	1047	952	1355	936	1171	787	1078	751	2795.2	119.819	1.21222	0.154626	3.01	2651	65	30	20	250	39.8
2021-05-31	33152377000	14460326900	3615.48	5331.57	17349.6	4766.62	2591.53	394.38	5788	6552000	51.62	69.32	65.15	1033	1047	946	1384	937	1167	781	1080	775.2	2795.2	119.85	1.21222	0.154626	3.12025	2649	75	29	21	250	39.8
2021-06-03	35423303100	14196887800	3584.21	5255.29	13614.5	4192.85	2472	387.5	5770	38977000	50.17	71.31	66.74	1026	1047	948	1389	942	1173	781	1075	835.4	2744.3	119.326	1.21881	0.15703	3.065	2544	63	29	21	39000	40
2021-06-04	33089303800	14473208700	3591.84	5282.28	13814.5	4229.89	2438	382.62	5630	38578000	49.9	71.89	66.88	1030	1047	948	1392	944	1168	779	1053	790	2744.3	119.301	1.21881	0.15703	3.099	2388	90	27	19	79818	39.73
2021-06-10	31817480800	13899196700	3610.86	5271.47	14020.3	4239.18	2669	386.46	5682	29831000	53.69	72.52	66.96	1037	1047	943	1379	937	1152	772	1063	803.4	2744.3	119.338	1.21881	0.15703	3.152	2495	31	26	23	1000	39.4
2021-06-11	36055497000	18080717300	3589.75	5224.7	14069.4	4247.44	2857	389.92	5821	27968000	52.58	72.69	67.16	1038	1047	943	1387	935	1146	771	1066	827.2	2744.3	119.253	1.21881	0.15703	3.283	2220	60	29	23	21705	39.73
2021-06-15	34916856600	14288005800	3556.56	5166.56	14072.9	4246.59	3025	382.66	5701	43950000	51.3	73.99	67.77	1041	1046	943	1392	935	1126	770	1064	861.4	2744.3	119.292	1.21881	0.15703	3.226	2177	45	30	24	4846	39.36
2021-06-24	33544075400	12668562500	3566.65	5155.97	14369.7	4266.49	3175	371.94	5422	37254000	54.98	75.56	70.36	1044	1044	946	1356	951	1104	775	1054	856.8	2763.2	118.929	1.21881	0.15703	3.417	2648	76	31	24	2500	39.18
2021-06-28	32127497400	13319378300	3606.37	5251.76	14500.5	4290.61	3324	372.16	5459	36764000	55.4	74.68	70.45	1048	1047	950	1357	961	1121	777	1055	790.2	2766.8	119.165	1.21881	0.15703	3.607	2754	39	29	24	1000	39
2021-06-29	30607117800	12516299700	3573.18	5190.54	14528.3	4291.8	3418	370.8	5426	29397000	55.53	74.76	69.62	1048	1048	950	1360	961	1122	777	1055	780	2766.8	119.312	1.21881	0.15703	3.658	2767	45	30	24	33000	39
2021-07-05	28809483700	13121158900	3534.32	5085.79	17943.9	4832.84	3224	373.88	5548	33587000	57.77	77.16	71.75	1062	1056	959	1358	969	1149	787	1069	831	2768.7	119.47	1.1898	0.154796	3.54175	2555	90	33	27	1000	39
2021-07-06	31407021100	14065522000	3530.26	5083.1	14663.6	4343.54	3179	377.46	5565	65098000	53.92	74.53	72.82	1066	1059	965	1361	969	1149	791	1079	820.6	2768.7	119.434	1.1898	0.154796	3.67	2551	55	35	28	4489	39
2021-07-13	36241671100	16648220900	3566.52	5142.1	14677.7	4369.21	3228	378.8	5507	31375000	52.76	76.49	70.42	1076	1062	962	1390	961	1149	797	1081	882.8	2752.6	119.594	1.1898	0.154796	3.69	3183	95	36	28	1521	39.5
2021-07-15	36325916400	18107710300	3564.59	5151.46	14543.1	4360.03	3073	382.48	5511	36122000	52.89	73.47	68.5	1080	1068	964	1392	961	1155	805	1082	873	2717.3	119.618	1.1898	0.154796	3.617	3878	59	35	28	2315	40.57
2021-07-20	29378059400	12930004400	3536.79	5108.99	14498.9	4323.06	3053	380.68	5265	43775000	51.13	69.35	63.6325	1099	1079	967	1402	962	1152	805	1087	918.4	2660.5	119.716	1.1898	0.154796	3.931	2813	27	34	27	100	40
2021-07-21	33897874800	16797646900	3562.66	5144.04	14632	4358.69	3058	379.28	5284	34615000	52.06	72.23	64.96	1101	1080	968	1398	965	1151	806	1086	911.6	2660.5	120.001	1.1898	0.154796	3.921	2523	35	33	28	528	40.1
2021-07-22	38106705400	18555686400	3574.73	5151.75	14684.6	4367.48	3103	376.3	5308	40544000	50.72	73.79	67.53	1101	1081	972	1396	967	1147	805	1085	908.8	2660.5	119.93	1.1898	0.154796	3.999	2603	34	31	27	25	40.1
2021-07-30	38144095600	18234977600	3397.36	4811.17	14672.7	4395.26	3292	382.5	5404	26882000	53.26	76.33	68.75	1106	1092	985	1395	985	1145	801	1120	927.2	2664.5	119.529	1.1898	0.154796	3.913	2102	122	34	26	1000	40
2021-08-02	43292787100	22719491800	3464.29	4933.74	14681.1	4387.16	3282	377.84	5386	32694000	54.36	72.89	68.45	1119	1094	985	1381	990	1139	801	1121	865.2	2734.3	119.575	1.18868	0.154794	3.958	2113	30	32	27	3858	40.7
2021-08-10	34511299200	16705190200	3529.93	5043.15	14788.1	4436.75	3375	363.92	5077	25613000	57.34	70.63	63.25	1116	1092	1007	1361	998	1152	797	1115	882.4	2836.5	119.653	1.18868	0.154794	4.108	2116	57	32	27	100	40.7
2021-08-12	38107459300	16822373300	3524.74	4973.35	14816.3	4460.83	3503	367.16	5087	24373000	56.19	71.31	64.67	1117	1097	1006	1364	1010	1157	801	1134	766.8	2836.5	119.869	1.18868	0.154794	3.913	2130	39	29	25	12915	41.47
2021-08-16	39109972100	16195337300	3517.34	4941.07	14793.8	4479.71	3566	371.24	5112	24805000	58.09	69.51	62.9	1124	1099	1005	1357	1015	1160	803	1138	762	2924.6	119.733	1.18868	0.154794	3.942	1940	34	29	25	2	39.89
2021-08-17	42288580400	18757347200	3446.98	4837.4	14656.2	4448.08	3657	375.02	5138	30879000	57.17	69.03	62.36	1127	1100	1007	1356	1011	1162	804	1148	770.8	2946	119.808	1.18868	0.154794	3.83	1974	43	29	23	71	41
2021-08-18	38920375600	19747437800	3485.29	4894.24	14525.9	4400.27	3833	375.4	5128	32255000	57.07	68.23	62.55	1129	1101	1008	1351	1021	1153	805	1148	776.8	3029.8	119.975	1.18868	0.154794	3.822	2069	67	31	24	250	40.5
2021-08-19	38238303100	20171171900	3465.55	4862.14	14541.8	4405.8	3976	374.28	5032	58451000	53.44	66.45	59.61	1130	1100	1005	1340	1024	1153	804	1142	777.6	3029.8	120.052	1.18868	0.154794	3.86	2211	89	32	26	1	40.73
2021-08-23	38472744000	16757909300	3477.13	4835.88	14942.7	4479.53	4147	374.88	5019	34638000	55.29	68.75	59.87	1132	1100	1000	1328	1031	1148	799	1150	850.2	3128.5	120.054	1.18868	0.154794	3.929	2199	86	33	28	50000	39.99
2021-08-25	45004701900	18944801600	3540.38	4898.16	15041.9	4496.19	4193	375.54	5098	22630000	56.49	72.25	63.42	1134	1110	1000	1340	1062	1151	799	1177	880.2	3228.6	120.007	1.18868	0.154794	3.917	2445	100	32	26	1000	41
2021-08-26	50290314700	19761738700	3501.66	4801.61	14945.8	4470	4195	373.96	5070	20240000	56.81	71.07	63.59	1132	1112	998	1340	1069	1157	799	1181	860.4	3228.6	119.905	1.18868	0.154794	4.207	2291	99	33	27	3	41
2021-08-27	45534590600	18331021100	3522.16	4827.04	15129.5	4509.37	4235	377.78	5099	38677000	58.94	72.7	64.66	1133	1113	999	1337	1070	1154	797	1182	855.6	3262.7	120.029	1.18868	0.154794	4.375	2153	88	34	26	4500	40.51
2021-08-30	51278571600	21963575700	3528.15	4813.27	15265.9	4528.79	3808.49	379.04	5138	22569000	60.69	73.41	64.58	1129	1113	996	1344	1076	1153	796	1193	864	3348.2	119.984	1.18868	0.154794	4.316	2245	58	35	28	6000	40.47
2021-08-31	52420505600	23511865800	3543.94	4805.61	15259.2	4522.68	4132	378.84	5172	27213000	60.7	72.99	64.6	1131	1115	995	1347	1077	1154	796	1203	872	3354.3	119.877	1.18868	0.154794	4.405	2021	59	34	27	4345	40.99
2021-09-01	66727630500	32672108000	3567.1	4869.46	15309.4	4524.09	4013	379.12	5111	46452000	60.05	71.59	65.28	1137	1116	992	1344	1078	1150	794	1205	874.8	3374.9	119.879	1.17972	0.15461	4.635	2107	125	36	27	10000	40.97
2021-09-02	57268403900	26785801300	3597.04	4869.41	15331.2	4536.95	4001	378.92	5166	24485000	61.46	73.03	64.66	1138	1118	990	1344	1086	1149	795	1211	906	3503.8	119.802	1.17972	0.15461	4.631	2120	57	33	25	28000	40.64
2021-09-03	61453235300	26809189600	3581.73	4843.06	15363.5	4535.43	3944	378.54	5137	27484000	61.26	72.61	66.41	1135	1123	991	1348	1107	1156	795	1214	896	3547.2	119.705	1.17972	0.15461	4.697	1913	42	31	25	14000	40.64
2021-09-08	58643619300	26461531500	3675.19	4972.13	15286.6	4514.07	3618	374.96	5196	43050000	62.39	72.6	65.06	1144	1133	995	1352	1146	1158	800	1233	977	3644.3	119.969	1.17972	0.15461	4.923	3293	48	29	25	20153	40.3
2021-09-09	60481033000	25653021700	3693.13	4970.01	15248.3	4493.28	3643	373.2	5107	37465000	62.69	71.45	65.08	1146	1137	994	1351	1160	1158	804	1242	990.4	3615.18	119.998	1.17972	0.15461	5.002	2173	60	28	24	20153	40.3
2021-09-10	63520043300	28830435200	3703.11	5013.52	15115.5	4458.58	3864	375.5	5171	35898000	60.86	72.92	65.27	1147	1143	991	1361	1185	1153	804	1259	945.2	3808.7	120.161	1.17972	0.15461	4.958	1941	37	31	24	11066	40.05
2021-09-13	55748401900	24991529800	3715.37	4991.66	15105.6	4468.73	4163	373.3	5041	39285000	61.01	73.51	66.19	1154	1152	988	1365	1212	1151	808	1270	988	3808.7	120.218	1.17972	0.15461	5.186	2229	17	26	24	14722	40.07
2021-09-14	56495238600	24559040200	3662.6	4917.16	15037.8	4443.05	4221	373.82	5060	56555000	59.8	73.6	66.87	1164	1161	988	1359	1220	1151	808	1272	994	3808.7	120.215	1.17972	0.15461	5.281	2260	41	26	24	10111	39.99
2021-09-15	47497000100	18798473000	3656.22	4867.32	15161.5	4480.7	4233	374.82	5057	55132000	59.8	75.46	66.98	1175	1171	991	1352	1245	1151	810	1279	1029.6	3859.9	120.34	1.17972	0.15461	5.395	2174	41	27	23	40000	39.98
2021-09-16	54674147400	21675209900	3607.09	4807.7	15181.9	4473.75	4215	371.76	5011	51741000	59.26	75.67	68.08	1189	1189	991	1352	1266	1156	820	1307	1053.2	3978.2	120.283	1.17972	0.15461	5.268	2075	43	27	23	41585	39.08
2021-09-17	51685021000	20195812700	3613.97	4855.94	15044	4432.99	4275	367.86	4871	39586000	59.43	75.34	68.11	1196	1200	990	1344	1269	1149	823	1352	1057.8	3978.2	120.244	1.17972	0.15461	5.054	2112	61	28	21	47331	39.78
2021-09-22	47229605300	19122037600	3628.49	4821.77	14896.8	4395.64	4560	372.52	4882	41391000	60.54	76.19	68.17	1225	1222	989	1342	1288	1145	820	1432	1141.8	3978.2	120.272	1.17972	0.15461	4.76	2602	112	32	24	3474	39.76
2021-09-23	53499548600	22815106400	3642.22	4853.2	15052.2	4448.98	4651	369.26	4850	48919000	60.48	77.25	69.26	1227	1233	983	1343	1296	1152	826	1509	1237.8	3978.2	120.414	1.17972	0.15461	5.033	2890	94	34	24	16960	39.99
2021-09-24	50730477200	20769329000	3613.07	4849.43	15047.7	4455.48	4644	366.78	4854	43234000	62.88	78.09	70.32	1238	1240	987	1345	1310	1154	830	1516	1188	3978.2	120.274	1.17972	0.15461	5.176	2931	82	31	23	10201	40
2021-09-27	51080279500	21596703000	3582.83	4877.37	14970	4443.11	4717	367.86	4849	48171000	64.31	79.53	73.15	1253	1251	993	1355	1315	1154	840	1519	1253.8	3978.2	120.477	1.17972	0.15461	5.83	3589	72	32	24	6875	39.6
2021-09-28	44416880700	17689088000	3602.22	4883.83	14546.7	4352.63	4962	364.22	4764	57264000	61.86	79.09	74.23	1251	1253	998	1356	1329	1147	852	1503	1328.8	3978.2	120.658	1.17972	0.15461	5.877	2885	106	32	25	14247	41.28
2021-09-29	45251115100	18817136600	3536.29	4833.93	14512.4	4359.46	5197	364.48	4752	44606000	62.81	78.64	72.58	1252	1255	1000	1359	1340	1144	864	1503	1308.8	3978.2	120.592	1.17972	0.15461	5.459	2815	103	33	22	7782	40.65
2021-09-30	39562962600	14611389600	3568.17	4866.38	14448.6	4307.54	5167	362.78	4615	57120000	61.66	78.52	73.38	1262	1260	1007	1363	1342	1150	873	1496	1393.6	3978.2	120.985	1.17972	0.15461	5.971	1969	55	30	20	9276	40
2021-10-11	39436115900	16351162400	3591.71	4936.19	14486.2	4361.19	5488	366.16	4826	27816000	59.1	83.65	77.4	1324	1311	1067	1387	1464	1169	939	1509	1408.2	4073.1	121.295	1.16025	0.154192	5.4	2310	35	24	21	1710	39.54
2021-10-25	32119681600	14186149000	3609.86	4979.52	15226.7	4566.48	4257	370.14	5001	26494000	58.96	85.99	79.71	1384	1321	1101	1330	1522	1202	895	1426	1305.6	4073.1	121.865	1.16025	0.154192	5.971	2819	57	21	14	112	41.63
2021-10-27	35062094000	14711159300	3562.31	4898.16	15235.8	4551.68	3808	368.92	4914	30590000	59.96	84.58	79.74	1368	1307	1101	1322	1470	1211	867	1393	1144.6	4073.1	121.829	1.16025	0.154192	6.221	2584	67	21	15	246	40.3
2021-10-28	37817166600	15664947200	3518.42	4864.14	15448.1	4596.42	3630	372.56	4925	26524000	58.63	84.32	78.61	1355	1292	1098	1313	1427	1207	854	1361	1051.8	4073.1	121.673	1.16025	0.154192	5.732	3050	50	20	15	1128	40.3
2021-10-29	35880937700	15988735300	3547.34	4908.77	15498.4	4605.38	3519	370.48	4861	33577000	58.77	84.38	79.1	1333	1277	1094	1303	1378	1215	846	1364	973	4073.1	121.541	1.16025	0.154192	5.566	2471	52	22	15	10	40.3
2021-11-01	38225132500	17158397400	3544.48	4890.69	15595.9	4613.67	3428	368.78	4870	35912000	56.99	84.71	78.85	1312	1266	1093	1293	1336	1217	842	1361	917.6	4073.1	121.874	1.16799	0.156477	5.212	2384	79	22	15	27063	40.3
2021-11-02	41756317300	18543768800	3505.63	4839.85	15649.6	4630.65	3187	371.26	4905	61038000	59.53	84.72	80.26	1308	1255	1090	1274	1317	1218	834	1350	891.8	4090.5	121.878	1.16799	0.156477	5.546	2585	49	20	14	10	41.5
2021-11-03	30660766900	14276382000	3498.54	4821.11	15811.6	4660.57	2892	368.04	4817	31648000	59.89	81.99	79.36	1292	1244	1088	1258	1300	1223	828	1317	978	4071.9	122.037	1.16799	0.156477	5.855	2358	63	22	13	410	41.5
2021-11-08	29818372200	13739826400	3498.63	4848.18	15982.4	4701.7	2718	375.9	4983	42584000	60.7	83.43	79.11	1249	1213	1079	1231	1268	1210	812	1273	916.2	3859.5	122.197	1.16799	0.156477	5.414	2552	34	8	4	10	41.4
2021-11-09	28731598900	11837552600	3507	4846.74	15886.5	4685.25	2805	377.46	4998	40906000	60.48	84.78	78	1244	1208	1077	1229	1255	1205	811	1278	870.4	3807	122.022	1.16799	0.156477	4.967	2584	52	11	7	10	41.45
2021-11-10	30703070800	13511817900	3492.46	4821.19	15622.7	4646.71	2861	377.46	5005	45433000	63.23	82.64	79.26	1242	1199	1077	1192	1240	1213	810	1249	883.8	3807	122.115	1.16799	0.156477	4.919	2436	63	15	8	10	41.55
2021-11-11	32208795700	16048486300	3532.79	4898.65	15704.3	4649.27	2844	383.36	5151	31325000	63.77	82.87	79.45	1230	1193	1074	1199	1223	1225	809	1253	905.4	3672.7	122.475	1.16799	0.156477	4.72893	2277	75	16	10	1010	40.5
2021-11-12	30868335400	13266296900	3539.1	4888.37	15861	4682.85	2807	383.6	5201	28446000	63.34	82.17	76.56	1226	1193	1070	1201	1212	1226	808	1269	864	3672.7	122.821	1.16799	0.156477	4.778	2063	83	15	10	10	44.88
2021-11-16	31039990900	12725440600	3521.79	4883.32	15973.9	4700.9	2591	384.02	5130	43094000	67.65	82.43	76.96	1208	1181	1063	1180	1195	1234	812	1275	817.8	3479.6	123.176	1.16799	0.156477	5.15	2536	89	19	12	10	42
2021-11-17	27673567100	10845922300	3537.37	4885.75	15921.6	4688.67	2430	382.26	5153	40713000	67.26	80.28	76.02	1204	1177	1060	1172	1177	1235	812	1277	825	3365.6	123.388	1.16799	0.156477	4.888	2455	72	18	13	12010	43.05
2021-11-18	31242692700	11448056500	3520.71	4837.62	15993.7	4704.54	2454	383.54	5125	42415000	69.2	81.24	73.91	1194	1169	1057	1168	1147	1237	810	1273	823.2	3281.5	123.24	1.16799	0.156477	4.904	2265	59	19	13	9306	41.75
2021-11-19	31798997600	12719831200	3560.37	4890.06	16057.4	4697.96	2552	382.74	5087	35849000	69.47	78.89	75.97	1190	1168	1056	1157	1145	1240	813	1282	852.4	3119.3	123.321	1.16799	0.156477	5.077	2178	62	20	13	56	42.09
2021-11-22	33000938500	13809283600	3582.08	4912.4	15854.8	4682.94	2645	380.38	5067	46091000	70.04	79.7	73.21	1173	1160	1056	1160	1128	1236	814	1287	862.2	3106.5	123.623	1.16799	0.156477	4.788	2441	67	9	2	10	42.76
2021-11-23	36001159300	15430441100	3589.09	4913.35	15775.1	4690.7	2715	373.08	4920	48258000	69.3	82.31	73.24	1166	1159	1053	1167	1124	1233	815	1297	871.2	2944.2	123.661	1.16799	0.156477	5.01	2342	62	9	3	20030	40.5
2021-11-24	33677524600	13715067300	3592.7	4916.66	15845.2	4701.46	2654	370.88	4932	55226000	73.05	82.25	76.24	1165	1158	1053	1171	1119	1235	815	1294	921	2944.2	123.872	1.16799	0.156477	5.04	2314	87	14	6	10	41.88
2021-11-25	30645151800	11598403100	3584.18	4896.44	18003.4	4952.51	2678	370.9	4941	47419000	74.6	82.22	76.16	1160	1156	1052	1177	1111	1237	817	1299	912.6	2944.2	124.05	1.16799	0.156477	4.93579	2294	98	16	7	10	42.88
2021-11-26	30100006600	12036897400	3564.09	4860.13	15491.7	4594.62	2767	372.7	4942	50940000	72.91	72.72	72.8	1158	1150	1051	1171	1098	1233	815	1294	840.8	2775.6	123.8	1.16799	0.156477	5.55	1987	95	16	10	92339	40.07
2021-11-29	33361833100	13362686200	3562.7	4851.42	15782.8	4655.27	2881	371.42	4895	48959000	74.35	73.44	70.44	1151	1141	1044	1168	1081	1228	813	1264	810.2	2775.6	123.927	1.16799	0.156477	4.881	2296	62	33.5665	24.4072	10	43
2021-11-30	34918793800	12963059600	3563.89	4832.03	15537.7	4567	3018	370.24	4792	53160000	75.51	70.57	67.8	1140	1137	1040	1170	1074	1223	808	1263	840.4	2775.6	123.901	1.16799	0.156477	4.607	2262	63	13	4	10	43
2021-12-01	32987351700	12308678900	3576.89	4843.85	15254.1	4513.04	3047	368.74	4790	61315000	76.96	68.87	67.12	1137	1131	1038	1171	1059	1221	803	1261	842.8	2674	123.893	1.12962	0.156755	4.269	2243	44	9	4	24532	40.5
2021-12-02	35404152400	14808852100	3573.84	4856.16	15381.3	4577.1	3115	367	4710	80664000	80.01	69.67	65.39	1125	1125	1022	1173	1052	1221	798	1238	679.2	2674	123.794	1.12962	0.156755	4.112	2356	73	11	5	20010	40.5
2021-12-03	37755104800	14405962600	3607.43	4901.02	15085.5	4538.43	3171	365.92	4712	40998000	78.4	69.88	67.35	1117	1121	1022	1170	1050	1230	795	1233	708.8	2674	124.056	1.12962	0.156755	4.094	2126	89	13	5	10	43
2021-12-06	41867674300	17361568300	3589.31	4892.62	15225.2	4591.67	3235	368.68	4737	50099000	81.42	73.08	66.64	1108	1119	1018	1174	1047	1232	793	1224	676	2674	124.056	1.12962	0.156755	3.85002	2156	77	17	8	30020	40.5
2021-12-09	43191815700	22056877600	3673.04	5078.69	15517.4	4667.45	3343	366.72	4678	109474000	80.45	74.42	71.09	1098	1115	1019	1180	1042	1224	787	1228	675.8	2580	124.324	1.12962	0.156755	3.792	2560	100	17	9	10	43.66
2021-12-10	41998880100	19369515400	3666.35	5055.12	15630.6	4712.02	3272	365.62	4600	103765000	83.97	75.15	70.06	1108	1117	1016	1175	1032	1222	784	1215	676.8	2580	124.038	1.12962	0.156755	3.888	2238	133	16	9	1535	41.17
2021-12-13	42409200900	21180159600	3681.08	5083.8	15413.3	4668.97	3272	368.14	4708	64572000	82.33	74.39	71.45	1102	1113	1017	1178	1033	1213	780	1216	727.2	2580	124.152	1.12962	0.156755	3.826	2223	54	10	5	6000	42.25
2021-12-14	36217193400	15910779000	3661.53	5049.7	15237.6	4634.09	2932	368.52	4727	87230000	79.71	73.7	70.74	1103	1113	1016	1179	1033	1207	778	1219	712	2580	124.263	1.12962	0.156755	3.787	2331	89	11	7	556	42.35
2021-12-15	37747766700	15052975200	3647.63	5005.9	15565.6	4709.85	2665	364.36	4661	108590000	80.7	73.88	69.16	1104	1112	1016	1180	1031	1203	779	1213	713.2	2580	124.262	1.12962	0.156755	3.824	2356	89	13	11	2730	42.05
2021-12-16	38132950700	14405386700	3675.02	5034.73	15180.4	4668.67	2498	368.08	4742	105093000	85.02	75.02	70.43	1103	1111	1016	1181	1026	1205	778	1211	722.4	2580	124.061	1.12962	0.156755	3.78	2269	69	14	6	4027	42.2
2021-12-17	40848783700	14900539900	3632.36	4954.76	15169.7	4620.64	2379	372.78	4803	105228000	73.48	73.52	70.32	1102	1111	1015	1189	1025	1208	778	1229	740.6	2580	123.799	1.12962	0.156755	3.669	2055	65	10	2	10	42.45
2021-12-20	42385141000	16967569000	3593.6	4880.42	14980.9	4568.02	2371	372.34	4790	54820000	79.62	71.52	67.42	1108	1110	1015	1192	1023	1203	775	1228	709.8	2580	124.111	1.12962	0.156755	3.838	2256	101	14	7	11	42
2021-12-22	39482517700	13325674000	3622.62	4914.45	15521.9	4696.56	2229	368.9	4816	43081000	76.37	75.29	70.1	1108	1109	1015	1195	1011	1204	775	1227	699.6	2583.2	124.22	1.12962	0.156755	3.973	2173	101	14	8	50010	40.5
2021-12-23	38292573400	13955540600	3643.34	4948.74	15653.4	4725.78	2219	372.78	4873	27736000	74.04	76.85	71.69	1109	1108	1016	1191	1011	1205	773	1240	702.6	2583.2	123.935	1.12962	0.156755	3.733	2024	78	16	9	10	42.77
2021-12-27	32923529300	12410095200	3615.97	4919.32	15871.3	4791.19	2217	374.92	4838	4916000	76.55	78.6	75.4649	1103	1104	1010	1189	1004	1211	772	1234	689.2	2583.2	123.868	1.12962	0.156755	4.05	2114	65	4	0	10	42.5
2021-12-28	31620224200	13045775700	3630.11	4955.96	15781.7	4786.35	2217	376.04	4878	5620000	78.86	78.94	75.57	1106	1103	1011	1187	1000	1213	772	1231	674	2583.2	123.903	1.12962	0.156755	4.065	1991	101	7	2	10	43
2021-12-30	30783929100	12161717800	3619.19	4921.51	15741.6	4778.73	2217	372.48	4783	10266000	79.77	79.32	76.13	1103	1101	1014	1180	991	1211	771	1234	678.2	2583.2	123.872	1.12962	0.156755	3.597	2079	109	9	2	136	43.2
2021-12-31	32968193200	12131373700	3639.78	4940.37	15645	4766.18	2217	376.42	4880	5044000	80.22	77.78	75.68	1102	1101	1015	1180	992	1211	770	1237	672.2	2583.2	123.934	1.12962	0.156755	3.76	2180	78	9	4	10	39
2022-01-04	40502776900	15153477600	3632.33	4917.77	15622.7	4793.54	2285	373.4	4774	24177000	84.55	80	75.84	1096	1100	1014	1179	997	1213	769	1234	713.8	2669.3	124.061	1.13238	0.156846	3.752	1978	72	12	6	10	42.9
2022-01-05	42390202800	17881610000	3595.18	4868.12	15100.2	4700.58	2289	374.72	4773	33064000	87.24	80.8	76.88	1100	1102	1019	1184	1005	1218	772	1245	702.6	2691.3	124.142	1.13238	0.156846	3.842	2079	41	10	6	10	42.9
2022-01-06	37154054300	15766582600	3586.08	4818.23	15080.9	4696.05	2296	371.9	4694	19954000	86.4	81.99	77.44	1100	1101	1019	1187	1014	1211	770	1245	697.2	2834.7	124.153	1.13238	0.156846	3.852	2008	36	9	5	10	42.9
2022-01-07	43630696100	18713941300	3579.54	4822.37	14935.9	4677.03	2289	369.7	4613	25227000	85.09	81.75	79.4	1102	1102	1021	1187	1033	1215	768	1250	713.2	2850.2	124.134	1.13238	0.156846	3.935	1983	49	9	4	10	43
2022-01-10	35622261000	15621169600	3593.52	4844.05	14942.8	4670.29	2277	370.12	4627	39446000	79.8	80.87	78.58	1100	1104	1025	1185	1037	1216	770	1251	700	2999.3	124.004	1.13238	0.156846	4.111	1971	150	8	3	10	43.37
2022-01-11	35976186300	14692800400	3567.44	4797.77	15153.4	4713.07	2151	373.32	4697	26984000	81.03	83.72	78.23	1101	1108	1028	1182	1060	1214	769	1258	683	3019.9	123.859	1.13238	0.156846	4.218	1818	78	6	0	210	42.06
2022-01-12	34313295600	14320020400	3597.43	4845.58	15188.4	4726.35	2027	375.34	4740	29052000	79.75	84.67	80.61	1101	1110	1029	1182	1069	1212	768	1275	692.8	3019.9	123.879	1.13238	0.156846	4.783	1920	77	8	2	10	42.5
2022-01-13	36936836500	14251965300	3555.26	4765.92	14806.8	4659.03	1873	376.24	4787	28665000	80.3	84.47	81.23	1107	1112	1031	1185	1073	1212	768	1282	689	3019.9	123.393	1.13238	0.156846	4.263	1799	79	6	1	10	42.5
2022-01-14	37693702400	14686312600	3521.26	4726.73	14893.8	4662.85	1764	375.94	4796	32211000	81.82	86.06	81.72	1106	1112	1032	1186	1071	1211	769	1277	692.4	3019.9	123.626	1.13238	0.156846	4.228	1626	50	7	2	10	42.5
2022-01-17	31288673300	11529569100	3541.67	4767.28	17274.3	4982.3	1731	374.22	4760	16995000	80.32	86.48	82.79	1117	1112	1037	1179	1064	1210	771	1272	714.8	3033.9	123.845	1.13238	0.156846	3.91126	1755	59	11	5	2466	42.3
2022-01-18	37714643500	15087080200	3569.91	4813.35	14506.9	4577.11	1644	373.46	4763	52290000	82.38	87.51	84.54	1121	1116	1040	1177	1067	1212	772	1278	749.4	3033.9	123.921	1.13238	0.156846	4.332	1944	52	11	5	11	42.03
2022-01-19	33323526900	13392736000	3558.18	4780.38	14340.3	4532.76	1570	373.06	4913	40166000	81.82	88.44	84.13	1121	1118	1042	1181	1073	1214	776	1284	774.8	3033.9	124.171	1.13238	0.156846	4.019	1913	68	14	5	6	42.5
2022-01-24	28026834200	11446388000	3524.11	4786.74	13855.1	4410.13	1391	377.2	4985	31476000	83.72	86.27	84.88	1116	1124	1042	1191	1092	1223	776	1302	739.6	3033.9	124.544	1.13238	0.156846	3.964	1668	73	8	4	20	42.5
2022-01-25	32735381300	13366758600	3433.06	4678.45	13539.3	4356.45	1343	377.92	4926	30607000	87.15	88.2	83.11	1115	1123	1042	1189	1096	1219	777	1285	778	3033.9	124.856	1.13238	0.156846	4.038	1668	108	8	6	2050	41.76
2022-01-26	27512282800	10707084200	3455.67	4712.31	13542.1	4349.93	1296	378.58	4903	31900000	88.36	89.96	84.91	1115	1125	1043	1194	1104	1218	777	1289	788	3033.9	124.907	1.13238	0.156846	4.233	1617	62	7	5	10	42.5
2022-01-27	28060653400	12126380400	3394.25	4619.88	13352.8	4326.51	1302	371.58	4777	27818000	89.46	89.34	86.14	1116	1127	1045	1196	1110	1217	776	1286	808	3033.9	124.707	1.13238	0.156846	5.9	1658	50	7	3	1010	42.5
2022-01-28	29085525700	12648011200	3361.44	4563.77	13770.6	4431.85	1381	370.1	4703	23065000	88.9	90.03	85.98	1118	1130	1046	1197	1119	1221	778	1291	756.2	3033.9	125.093	1.13238	0.156846	4.69	1467	35	7	2	10	42.5
2022-02-07	32048521100	14484972000	3429.58	4634.09	14015.7	4483.87	1422	372.14	4737	37548000	96.33	92.69	90.72	1137	1141	1052	1204	1133	1236	781	1301	822.6	2858.5	124.083	1.11427	0.156873	4.28	1646	40	5	3	1390	42.5
2022-02-08	36609386500	15583070800	3452.63	4608.77	14194.5	4521.54	1503	374.8	4766	43520000	96.55	90.78	90.02	1157	1150	1056	1215	1135	1237	790	1305	876.8	2858.5	123.999	1.11427	0.156873	4.211	1784	37	7	3	2000	42.5
2022-02-09	35024993600	14833554700	3479.95	4652.06	14490.4	4587.18	1711	376.58	4820	44932000	90.45	91.55	86.94	1162	1152	1057	1212	1131	1241	797	1306	836.6	2687.5	124.017	1.11427	0.156873	4.033	1932	38	6	3	10	44
2022-02-10	35566626700	15157666600	3485.91	4639.86	14185.6	4504.08	1940	377.4	4836	36855000	90.44	91.41	88.01	1170	1156	1059	1222	1110	1242	795	1325	843.6	2687.5	124.034	1.11427	0.156873	3.942	2132	43	8	4	10	44
2022-02-11	36135609000	15597458400	3462.95	4601.4	13791.2	4418.64	1977	375.24	4750	33770000	92.53	94.44	87.76	1168	1157	1059	1233	1109	1241	797	1327	822.6	2687.5	124.268	1.11427	0.156873	4	2038	53	8	6	40	43
2022-02-14	31527444800	14367389400	3428.88	4551.69	13790.9	4401.67	1984	381.7	4905	28550000	91.37	96.48	90.4	1165	1161	1062	1234	1109	1243	796	1330	819.2	2687.5	124.41	1.11427	0.156873	4.182	1974	57	11	4	10	44
2022-02-15	27555932200	11502560000	3446.09	4600.1	14139.8	4471.07	1968	385.58	4918	34757000	90.75	93.28	90.57	1166	1161	1062	1227	1108	1242	795	1328	775	2687.5	124.505	1.11427	0.156873	4.392	2217	67	8	3	3000	44.33
2022-02-16	27499391300	10725895500	3465.83	4617.99	14124.1	4475.01	1896	379.84	4824	37545000	89.42	94.81	90.04	1168	1159	1066	1213	1094	1239	794	1328	780.6	2687.5	124.626	1.11427	0.156873	4.632	2116	40	7	3	12	44.21
2022-02-17	29726268200	11001464300	3468.04	4629.16	13716.7	4380.26	1886	383.54	4835	37630000	86.01	92.97	90.51	1161	1158	1062	1213	1087	1240	793	1330	770.6	2687.5	124.582	1.11427	0.156873	4.513	1984	43	4	2	10	44.18
2022-02-18	29514996300	10455022800	3490.76	4651.24	13548.1	4348.87	1964	386.64	4915	25159000	89.08	93.54	88.59	1159	1156	1059	1204	1076	1246	788	1339	812	2687.5	124.636	1.11427	0.156873	4.448	2055	36	6	4	10	43.98
2022-02-21	30154174000	11251651200	3490.61	4634.31	17077.4	4953.88	2045	386	4876	22399000	89.31	95.39	89.88	1154	1155	1055	1210	1080	1251	783	1338	841.2	2687.5	124.478	1.11427	0.156873	4.29429	2185	53	8	2	10	45
2022-02-22	32627948400	12331723700	3457.15	4574.15	13381.5	4304.76	2148	390.72	4976	31847000	89.41	96.84	94.45	1148	1160	1057	1216	1099	1266	778	1345	810	2687.5	124.85	1.11427	0.156873	4.496	2222	72	7	2	510	45
2022-02-23	32560489500	12295291600	3489.15	4623.05	13037.5	4225.5	2244	387.58	4962	34700000	94.72	96.84	92.74	1143	1160	1057	1211	1104	1279	775	1344	831	2687.5	125.084	1.11427	0.156873	4.594	2113	45	6	1	939	44
2022-02-24	48835490100	18440305800	3429.96	4529.32	13473.6	4288.7	2187	396.04	5119	61554000	86.68	99.08	97.73	1141	1160	1061	1210	1090	1289	775	1344	811	2706.7	125.72	1.11427	0.156873	4.667	2036	54	8	2	10	45
2022-02-28	34583838800	13540697800	3462.31	4581.65	13751.4	4373.94	2040	389.02	4962	39430000	81.89	100.99	95.9	1145	1164	1066	1205	1117	1288	773	1348	771.4	2993.4	126.453	1.11427	0.156873	4.406	2101	92	18	10	10	46
2022-03-01	32600166200	12313922000	3488.83	4619.69	13532.5	4306.26	2069	389.14	4981	92531000	68.59	104.97	97.53	1145	1168	1064	1218	1127	1301	774	1351	815	3001.8	126.013	1.11763	0.158173	4.596	2256	117	19	6	1000	46
2022-03-02	32936768400	11329832500	3484.19	4578.6	13752	4386.54	2137	394.5	5065	102955000	68.34	112.93	108.13	1148	1175	1068	1225	1139	1309	783	1362	857.8	3002.9	126.482	1.11763	0.158173	4.788	2161	82	15	8	10	48
2022-03-03	41259428900	13828587700	3481.11	4551.63	13537.9	4363.49	2104	393.2	5094	57305000	67.18	110.46	115.69	1152	1183	1074	1232	1166	1322	786	1375	846	3186.6	126.304	1.11763	0.158173	4.733	2183	78	17	10	359	49.68
2022-03-04	39352658100	12726680600	3447.65	4496.43	13313.4	4328.87	2148	394.64	5062	44319000	64.91	118.11	109.53	1160	1187	1072	1240	1168	1316	789	1377	852.2	3192.3	126.529	1.11763	0.158173	4.917	2089	55	19	8	201602	50.1
2022-03-07	39358899900	16219770600	3372.86	4352.78	12831	4201.09	2235	403.3	5159	64053000	58.08	123.21	124.05	1174	1204	1080	1257	1208	1321	803	1415	919	3192.3	127.022	1.11763	0.158173	4.806	2248	50	13	5	17	50.32
2022-03-08	41592676600	16786327700	3293.53	4265.39	12795.6	4170.7	2352	412.2	5317	52043000	68.29	127.98	123.71	1189	1214	1080	1258	1218	1324	806	1436	901.4	3325.9	127.245	1.11763	0.158173	4.58	2077	68	19	9	15	53.67
2022-03-09	46628556900	19423290000	3256.39	4226.35	13255.5	4277.88	2558	417.16	5371	56014000	72.95	111.14	124.19	1197	1226	1085	1257	1238	1336	817	1481	852	3373.1	127.143	1.11763	0.158173	4.53	2232	64	21	11	17011	54.12
2022-03-10	37833637600	14526638300	3296.09	4292.84	13130	4259.52	2704	404	5109	40843000	76.15	109.33	110.96	1208	1220	1080	1247	1251	1332	818	1401	841	3378.3	126.729	1.11763	0.158173	4.65	2196	71	20	14	1062	55.06
2022-03-11	38406712700	15239992100	3309.75	4306.52	12843.8	4204.31	2718	404.78	5145	30797000	76.5	112.67	106.14	1214	1219	1080	1246	1241	1332	815	1398	818	3378.9	127.036	1.11763	0.158173	4.768	1871	73	24	14	2368	56.37
2022-03-14	33796868700	13018723600	3223.53	4174.76	12581.2	4173.11	2727	402.5	5087	24188000	78	106.9	104.43	1208	1213	1082	1240	1225	1319	815	1388	810	3380.1	126.746	1.11763	0.158173	4.674	1858	62	28	12	906	56.7
2022-03-15	46503716400	20252469900	3063.97	3983.81	12948.6	4262.45	2689	394.46	4973	38661000	77.17	99.91	95.56	1204	1210	1075	1228	1225	1309	808	1381	802	3459.5	126.292	1.11763	0.158173	4.618	2069	57	22	12	27	56.07
2022-03-16	44466718900	19602198200	3170.71	4156.08	13436.6	4357.86	2591	391.04	5016	28440000	77.9	98.02	98.14	1190	1205	1074	1223	1223	1316	801	1379	815	3554.5	126.862	1.11763	0.158173	4.754	1822	88	27	16	12500	57.98
2022-03-17	42081345800	17940734400	3215.04	4237.7	13614.8	4411.67	2588	395.44	5098	38598000	79.66	106.64	96.27	1185	1204	1071	1231	1218	1310	800	1380	816.6	3554.5	126.369	1.11763	0.158173	4.936	1777	32	19	10	3514	60
2022-03-18	37303561100	14945830500	3251.07	4265.9	13893.8	4463.12	2605	395.9	5123	23454000	78.64	107.93	102.87	1182	1207	1075	1234	1219	1312	800	1385	829	3580	126.01	1.11763	0.158173	4.905	1755	40	13	9	3514	60
2022-03-21	35422848800	12703636000	3253.69	4258.75	13838.5	4461.18	2589	394.76	5081	20678000	78.12	115.62	106.44	1185	1211	1072	1238	1225	1314	800	1388	834	3580	126.193	1.11763	0.158173	4.947	1812	45	9	7	20	58.25
2022-03-22	36119615800	12638247000	3259.86	4255.3	14108.8	4511.61	2546	397.16	5168	37933000	80.4	115.48	108.48	1189	1214	1071	1238	1239	1322	802	1378	855	3580	126.45	1.11763	0.158173	5.144	1890	49	11	7	10	60
2022-03-23	34987537000	11708907800	3271.03	4276.52	13922.6	4456.24	2575	394.72	5082	44493000	76.37	121.6	110.26	1190	1216	1075	1236	1247	1324	801	1378	878.6	3580	126.141	1.11763	0.158173	5.13	1830	56	14	7	11	59.79
2022-03-24	32900665400	10891827200	3250.26	4251.31	14191.8	4520.16	2567	399.02	5127	23731000	78.03	119.03	115.96	1195	1223	1074	1241	1248	1332	804	1411	870	3585.2	126.377	1.11763	0.158173	5.413	1870	59	17	10	3468	55.19
2022-03-25	34002000600	10880804600	3212.24	4174.57	14169.3	4543.06	2544	401.7	5237	27780000	78.4	120.65	111.02	1196	1222	1073	1243	1236	1325	804	1420	865.6	3585.2	126.422	1.11763	0.158173	5.543	1808	45	18	12	11	54.52
2022-03-28	34499487300	11844902100	3214.5	4148.47	14354.9	4575.52	2484	397.68	5152	36341000	80.63	112.48	110.74	1198	1216	1072	1253	1211	1316	806	1389	847.4	3585.9	126.809	1.11763	0.158173	5.448	1724	51	14	8	4	49.54
2022-03-29	31627364900	10026697200	3203.94	4134.14	14619.6	4631.6	2417	395.54	5118	27556000	81.54	110.23	108.18	1199	1215	1069	1255	1208	1311	806	1388	840.6	3585.9	126.612	1.11763	0.158173	5.02886	1817	63	18	13	5204	54.02
2022-03-30	36675367700	13834602400	3266.6	4254.1	14442.3	4602.45	2369	394.74	5061	44779000	78.12	113.45	107.18	1196	1213	1066	1256	1206	1305	807	1379	814	3586.6	126.312	1.11763	0.158173	5.568	1653	80	23	12	6690	53.99
2022-03-31	39843993400	13402918500	3252.2	4222.6	14220.5	4530.41	2358	394.34	5011	44825000	76.32	107.91	105.58	1193	1213	1067	1262	1207	1303	811	1378	805	3586.6	126.496	1.11763	0.158173	5.626	1680	48	13	8	10010	54
2022-04-01	37821046000	13380305300	3282.72	4276.16	14261.5	4545.86	2357	396.26	5038	19245000	78.35	104.39	101.25	1194	1212	1066	1265	1207	1289	811	1377	809.2	3602.1	126.497	1.11602	0.157525	5.722	1391	61	13	8	10	58.99
2022-04-06	42964277900	15906219500	3283.43	4263.84	13888.8	4481.15	2128	394.5	4980	22192000	77.02	101.07	103.87	1193	1214	1066	1274	1206	1302	814	1373	806.4	3608.6	126.974	1.11602	0.157525	6.094	1574	94	24	13	10	59
2022-04-07	40262666000	13488035300	3236.7	4209.1	13897.3	4500.21	2061	394.94	4961	27951000	79.78	100.58	97.84	1193	1213	1071	1275	1207	1297	813	1366	802	3619.9	127.108	1.11602	0.157525	6.387	1706	122	26	13	10	59.48
2022-04-08	41382679900	14284379300	3251.85	4230.77	13711	4488.28	2055	396.04	5030	18792000	79.93	102.78	97.68	1185	1210	1069	1272	1207	1297	811	1358	803.2	3619.9	127.258	1.11602	0.157525	6.321	1588	101	26	15	31	59
2022-04-11	42416018500	14819707100	3167.13	4100.07	13412	4412.53	2031	399.6	5083	20331000	77.79	98.48	96.39	1181	1208	1068	1259	1212	1300	808	1347	805	3805.2	127.277	1.11602	0.157525	6.699	1815	119	33	19	10	59.48
2022-04-12	41832192300	14428568400	3213.33	4179.97	13371.6	4397.45	2035	401.78	5179	20232000	78.84	104.64	96.54	1176	1206	1063	1261	1204	1304	806	1346	808.4	3805.2	127.524	1.11602	0.157525	6.693	1828	90	33	19	10	60
2022-04-13	39115692500	12509748900	3186.82	4139.74	13643.6	4446.59	2068	403.7	5208	18777000	77.26	108.78	100.38	1174	1207	1062	1265	1206	1307	806	1358	805	3805.2	127.717	1.11602	0.157525	7.036	1695	37	16	14	10	59.8
2022-04-14	37124234400	12479131600	3225.64	4191.57	13351.1	4392.59	2137	404.32	5251	23220000	79.78	111.7	103.81	1169	1207	1062	1261	1207	1314	804	1365	813	3805.2	127.16	1.11602	0.157525	7.321	1688	36	18	13	10	59.5
2022-04-15	40784208200	12476226300	3211.24	4188.75	16863	4673.58	2137	405.82	5235	29463222	78.6902	94.8172	92.0649	1164	1209	1062	1266	1217	1323	804	1370	820	3805.2	127.639	1.11602	0.157525	5.86221	1615	81	17	12	20	58.06
2022-04-18	34736512300	11750461000	3195.52	4166.38	13332.4	4391.69	2137	408.02	5275	29905478	79.78	113.16	106.13	1163	1209	1064	1266	1217	1328	805	1376	816	3805.2	127.895	1.11602	0.157525	7.769	1612	78	19	13	40	58.25
2022-04-19	33994410400	11021747100	3194.03	4134.9	13619.7	4462.21	2115	405.1	5258	27278000	79.98	107.25	106.96	1164	1212	1066	1268	1221	1337	806	1393	829	3808.1	127.816	1.11602	0.157525	7.256	1789	114	23	14	5022	59.5
2022-04-20	36204703700	11733165800	3151.05	4070.79	13453.1	4459.45	2142	400.06	5147	35944000	87.6	106.8	104.03	1164	1210	1059	1265	1228	1331	805	1381	812.4	3808.1	127.193	1.11602	0.157525	6.825	1764	134	26	16	10	59
2022-04-21	39193469400	13278382800	3079.81	3995.83	13174.7	4393.66	2239	405.06	5174	18637000	86.19	108.33	104.71	1166	1211	1059	1267	1245	1336	804	1379	825.8	3990.9	126.16	1.11602	0.157525	6.93	1779	110	26	17	10	58.5
2022-04-22	34200056300	12210181100	3086.92	4013.25	12839.3	4271.78	2307	406.8	5098	28233000	88.68	106.65	103.71	1172	1212	1059	1266	1249	1337	803	1381	822	3990.9	126.072	1.11602	0.157525	6.465	1738	98	29	19	1010	60
2022-04-25	43360610800	16836450200	2928.51	3814.91	13004.9	4296.12	2356	404.42	4985	28692000	83.13	102.32	98.44	1172	1206	1056	1251	1247	1343	799	1358	815	3990.9	125.212	1.11602	0.157525	6.818	1728	48	26	19	15615	59.5
2022-04-26	40161515400	15757761100	2886.43	3784.12	12490.7	4175.2	2404	401.3	4971	29629000	82.4	104.99	98.76	1170	1203	1056	1247	1246	1341	796	1347	815	3990.9	125.446	1.11602	0.157525	6.841	1720	38	23	15	1000	59.5
2022-04-27	42306019100	17273404600	2958.28	3895.54	12488.9	4183.96	2425	400.9	4941	30369000	80.71	105.32	101.81	1166	1201	1046	1252	1242	1345	795	1349	815.4	3990.9	125.758	1.11602	0.157525	7.079	1721	62	20	14	11100	60
2022-04-28	37537177500	15305658600	2975.48	3921.11	12871.5	4287.5	2403	400.82	4905	24319000	82.37	107.59	101.38	1164	1202	1048	1254	1244	1358	791	1351	825	3990.9	125.427	1.11602	0.157525	6.946	1769	68	21	14	3510	61.16
2022-04-29	42393279400	17945837700	3047.06	4016.24	12334.6	4131.93	2404	405.82	4954	19188000	84.12	109.34	104.8	1165	1205	1052	1254	1241	1381	789	1354	823.6	3990.9	125.393	1.11602	0.157525	7.245	1606	59	18	13	5340	61
2022-05-05	38307287500	15417071600	3067.76	4010.21	12317.7	4146.87	2644	404.52	4920	37705000	88.58	110.9	107.68	1173	1207	1061	1263	1244	1372	792	1347	856	3996.4	124.737	1.05068	0.15111	8.805	1865	79	27	18	11	61.91
2022-05-06	34326421800	12300555100	3001.56	3908.82	12144.7	4123.34	2718	403.6	4821	38402000	91.19	112.39	109.16	1178	1208	1062	1263	1245	1364	792	1333	848	3996.4	124.128	1.05068	0.15111	7.981	1683	85	28	18	12225	61.5
2022-05-09	29206155600	9293669400	3004.14	3877.44	11623.2	3991.24	2831	405.36	4824	45803000	86.66	105.94	107.94	1182	1206	1061	1242	1233	1358	790	1323	837	3813.5	123.719	1.05068	0.15111	7.042	1845	60	22	16	10	63
2022-05-10	37066098000	13641691800	3035.84	3919.87	11737.7	4001.05	2939	402.3	4801	27846000	86.96	102.46	102.7	1187	1202	1057	1237	1227	1356	790	1304	818.2	3805.3	123.552	1.05068	0.15111	7.298	1904	54	21	18	13	62
2022-05-11	42399191200	16563225600	3058.7	3976.42	11364.2	3935.18	3052	399.94	4739	36749000	88.47	107.51	101.44	1185	1200	1062	1240	1223	1359	789	1299	829.2	3671.3	123.477	1.05068	0.15111	7.64	1744	52	24	18	10	63
2022-05-12	34444047700	11337606600	3054.99	3958.74	11371	3930.08	3117	404.24	4718	34979000	87.89	107.45	101.62	1190	1201	1066	1243	1213	1360	788	1298	831.2	3620.9	122.878	1.05068	0.15111	7.663	1900	48	21	17	10	63
2022-05-13	33173785200	10996835700	3084.28	3988.6	11805	4023.89	3104	399.66	4629	18082000	88.11	111.55	105.49	1194	1201	1069	1235	1215	1367	788	1288	843.4	3620.9	122.95	1.05068	0.15111	7.622	1910	58	19	15	10	63
2022-05-16	33810849200	11242529400	3073.75	3956.54	11662.8	4008.01	3085	395.84	4662	19220000	89.19	114.24	108.316	1196	1200	1071	1234	1206	1369	789	1289	841.4	3620.3	122.671	1.05068	0.15111	7.98	1913	115	26	17	10	63
2022-05-17	33035653700	10966145400	3093.7	4005.89	11984.5	4088.85	3095	397.98	4750	30330000	91.34	111.93	109.53	1198	1201	1071	1236	1208	1364	789	1288	841.2	3620.3	123.086	1.05068	0.15111	8.318	1919	132	28	17	10	63
2022-05-18	31503792300	10807423300	3085.98	3991.91	11418.2	3923.68	3189	393.32	4707	40440000	84.28	109.11	109.07	1197	1201	1072	1232	1211	1368	791	1278	842	3432.3	123.025	1.05068	0.15111	8.255	1846	109	27	19	10	63
2022-05-19	33660074900	11629342000	3096.96	3999.6	11388.5	3900.79	3289	397.2	4707	40981000	82.85	112.04	104.59	1197	1199	1072	1225	1197	1368	790	1280	826	3425.6	122.47	1.05068	0.15111	8.102	1959	79	23	18	10	63
2022-05-20	37233663600	14706917300	3146.57	4077.6	11354.6	3901.36	3344	399.5	4818	26276000	80.06	112.55	106.81	1197	1199	1072	1229	1187	1374	790	1285	830	3425.6	123.749	1.05068	0.15111	8.058	1793	39	23	18	10	63
2022-05-23	35337632500	13047781000	3146.86	4053.98	11535.3	3973.75	3369	399.32	4791	23570000	77.83	113.42	108.63	1199	1200	1071	1233	1190	1378	790	1285	852	3425.6	123.705	1.05068	0.15111	8.734	1939	72	26	20	10	63
2022-05-24	41631215800	14555433600	3070.93	3959.15	11264.4	3941.48	3253	400.18	4764	24460000	81.06	113.56	108.1	1200	1201	1078	1226	1192	1378	788	1281	852	3421.1	122.958	1.05068	0.15111	8.835	2028	62	22	19	663	63
2022-05-25	34225922700	10773401500	3107.46	3983.18	11434.7	3978.73	3127	400.84	4782	19536000	81.12	114.03	109.29	1200	1198	1079	1219	1186	1380	788	1268	858.2	3420.5	122.991	1.05068	0.15111	8.97	1802	59	25	19	10	63
2022-05-26	37030551800	12626368900	3123.11	3993.04	11740.6	4057.84	2933	402.4	4772	34475000	84.48	117.4	109.18	1201	1195	1078	1215	1183	1378	789	1255	856.4	3285.8	121.873	1.05068	0.15111	8.785	1853	42	24	19	10	63
2022-05-27	35946386600	11276933700	3130.24	4001.3	12131.1	4158.24	2681	404.44	4836	17590000	83.92	119.43	112.15	1201	1196	1079	1219	1175	1389	789	1261	870.6	3252.7	122.514	1.05068	0.15111	8.708	1709	135	30	21	10	63
2022-05-30	34936228500	11115224100	3149.06	4029.02	17093.6	4925.98	2571	401.12	4795	13594000	83.69	121.67	114.39	1203	1197	1077	1226	1176	1385	790	1275	852.6	3250.8	123.217	1.05068	0.15111	7.90939	1750	77	29	19	1010	57.06
2022-05-31	37452326500	13541551300	3186.43	4091.52	12081.4	4132.15	2566	400.26	4716	15260000	83.74	122.84	117.7	1205	1198	1078	1228	1178	1387	791	1271	880	3250.8	123.34	1.05068	0.15111	8.279	1669	70	27	19	10	62.77
2022-06-01	36566443200	11485087900	3182.16	4083.18	11994.5	4101.23	2633	397.46	4673	17566000	85.8	116.29	114.92	1205	1198	1081	1227	1183	1388	795	1258	856	3244.8	122.956	1.07717	0.150134	8.77	1562	80	28	21	10	63
2022-06-02	36177063200	11389363800	3195.46	4089.57	12316.9	4176.82	2406.42	400.2	4743	10623000	86.06	117.61	111.55	1206	1198	1082	1227	1183	1391	796	1263	879	3209.9	123.426	1.07717	0.150134	8.423	1691	70	29	22	10	63
2022-06-06	42202783500	16787101100	3236.37	4166.09	12061.4	4121.43	2560	399.18	4824	19749000	81.17	119.51	118.26	1211	1203	1085	1232	1191	1398	802	1266	870	3205.4	123.853	1.07717	0.150134	9.334	1683	109	31	20	10	63
2022-06-07	40220322000	14299288100	3241.76	4179.13	12175.2	4160.68	2514	397.3	4777	25180000	81.07	120.57	117.87	1214	1204	1089	1230	1189	1401	804	1262	873.2	3206.7	124.009	1.07717	0.150134	9.344	1766	70	28	18	5010	62.5
2022-06-08	43418327000	15737405700	3263.79	4219.81	12086.3	4115.77	2410	399.32	4811	37128000	79.61	123.58	118.54	1219	1205	1097	1230	1186	1405	806	1263	880.4	3206.7	123.757	1.07717	0.150134	8.608	1750	75	28	20	10	61.98
2022-06-09	42272837200	16844915400	3238.95	4175.67	11754.2	4017.82	2342	399.98	4778	23909000	80.84	123.07	118.12	1222	1208	1111	1230	1189	1399	808	1264	882	3239.1	123.779	1.07717	0.150134	9.003	1809	90	28	21	5010	62.5
2022-06-10	43986573000	18479621400	3284.83	4238.99	11340	3900.86	2320	398.82	4705	19139000	81.69	122.01	117.99	1222	1211	1114	1225	1226	1398	812	1256	867	3263	124.018	1.07717	0.150134	8.755	1610	50	26	21	10	63
2022-06-13	43857831200	16847562200	3255.55	4189.35	10809.2	3749.63	2260	405.52	4738	22389000	81.35	122.27	114.46	1219	1207	1115	1219	1228	1391	810	1243	858.8	3270.1	123.751	1.07717	0.150134	8.666	2126	40	23	20	5208	62.5
2022-06-14	45038818700	17138590400	3288.91	4222.31	10828.3	3735.48	2284	397.96	4663	21141000	83.93	121.17	117.78	1218	1204	1112	1211	1232	1395	806	1232	848.4	3419.1	123.831	1.07717	0.150134	7.259	2077	120	28	22	5498	62.55
2022-06-15	55058413100	25704659000	3305.41	4278.22	11099.2	3789.99	2387	395.58	4647	21866000	86.01	118.51	116.01	1211	1201	1111	1208	1248	1387	802	1233	845	3480.4	124.16	1.07717	0.150134	7.54	2222	145	33	24	10	63
2022-06-16	43322086800	18407441600	3285.38	4250.06	10646.1	3666.77	2462	396.92	4724	20480000	82.79	119.81	114.47	1206	1200	1109	1201	1249	1385	800	1251	845.2	3480.4	124.291	1.07717	0.150134	7.43	2017	117	35	24	5010	62.6
2022-06-17	39530070000	15864909800	3316.79	4309.04	10798.4	3674.84	2578	399.64	4778	17095000	82.18	113.12	115.16	1202	1195	1103	1182	1252	1382	800	1242	866	3484.3	124.142	1.07717	0.150134	7.005	1917	139	34	24	10	62.5
2022-06-20	41346041000	16566638200	3315.43	4330.43	17145	4884.44	2596	398.14	4715	19608000	83.78	114.13	107.95	1195	1186	1098	1139	1237	1369	794	1240	833	3287.6	124.42	1.07717	0.150134	6.55485	1733	42	30	23	20	62.25
2022-06-21	39445689100	16466761500	3306.72	4325.57	11069.3	3764.79	2484	397.32	4669	17583000	84.51	114.65	111.05	1190	1178	1093	1132	1218	1361	784	1245	844	3236.1	124.168	1.07717	0.150134	6.834	1873	57	33	26	5010	62.6
2022-06-22	37552978200	15856585400	3267.2	4270.62	11053.1	3759.89	2349	397.16	4649	26209000	81.66	111.74	105.6	1185	1174	1094	1121	1214	1353	782	1234	844.2	3217.9	124.192	1.07717	0.150134	6.828	1892	68	35	28	11	62.42
2022-06-23	40061421100	17088236000	3320.15	4343.88	11232.2	3795.73	2354	397.78	4649	23149000	83.9	110.05	103.56	1181	1168	1091	1116	1209	1341	781	1210	855.8	3236.4	124.335	1.07717	0.150134	6.21	1845	63	37	27	10	62
2022-06-24	39081973400	16897219900	3349.75	4394.77	11607.6	3911.74	2331	394.66	4525	19828000	83.2	113.12	105.84	1174	1159	1077	1120	1201	1325	772	1192	843	3236.4	124.331	1.07717	0.150134	6.173	1691	35	29	25	108	61.03
2022-06-27	41411773800	17738567600	3379.19	4444.26	11524.6	3900.11	2295	397.5	4633	26647000	84.82	115.09	108.56	1169	1155	1069	1127	1199	1324	771	1177	844.4	3236.4	124.155	1.07717	0.150134	6.39	1738	62	35	27	10	61
2022-06-28	41205651600	17475648900	3409.21	4490.52	11181.5	3821.55	2204	395.1	4607	22412000	87.12	117.98	112.22	1165	1153	1071	1125	1200	1329	770	1176	840.4	3212.5	124.189	1.07717	0.150134	6.509	1854	52	36	27	110	60.73
2022-06-29	44057355900	18727668800	3361.52	4421.36	11177.9	3818.83	2186	394.54	4527	25526000	88.07	116.26	113.43	1164	1152	1066	1134	1202	1332	768	1173	859.8	3212.5	124.479	1.07717	0.150134	6.416	1895	55	34	27	110	60.59
2022-07-01	35048929900	14477959900	3387.64	4466.72	11127.8	3825.33	2214	390.42	4351	22050000	85.3	111.63	109.31	1298.32	1066.62	1082.15	1066.19	1303.33	1353.66	770.51	1132.87	866.6	3212.5	124.479	1.04425	0.149	5.62	1714	33	32.8466	26.142	150	60.53
2022-07-04	35773791900	14634565100	3405.43	4496.03	17172.3	4830.75	2159	392.38	4327	17495000	84.29	113.5	111.37	1145	1135	1062	1111	1199	1316	762	1145	869	3212.5	124.551	1.04425	0.149	6.20945	1822	32	33	26	60	60.33
2022-07-05	41169967200	15496241500	3404.03	4489.54	11322.2	3831.39	2098	392.04	4382	18281000	82.99	102.77	114.65	1141	1133	1060	1106	1199	1312	758	1149	869.4	3050.5	124.934	1.04425	0.149	5.459	1811	86	35	27	5310	61.89
2022-07-06	38463004700	14980023500	3355.35	4423.97	11361.9	3845.08	2043	384.28	4229	18276000	82.94	100.69	104.84	1136	1125	1059	1107	1187	1299	753	1119	845.4	3027.3	125.639	1.04425	0.149	5.553	1873	78	37	29	1110	60.04
2022-07-07	33440020200	13266090600	3364.4	4443.47	11621.3	3902.62	2073	378.8	4242	18175000	84.64	104.65	101.33	1132	1121	1054	1104	1179	1296	751	1113	866.6	3016	125.82	1.04425	0.149	6.186	1754	89	36	29	10	61.8
2022-07-08	32292107200	12319573900	3356.08	4428.78	11635.3	3899.38	2067	378.46	4233	18888000	82.51	107.02	106.77	1130	1118	1051	1102	1168	1298	748	1125	859.6	3011.2	126.087	1.04425	0.149	6.067	1785	80	38	30	10	61.5
2022-07-11	34266919300	13444857800	3313.58	4354.62	11372.6	3854.43	2081	378.54	4232	14760000	84.07	107.1	105.43	1099	1110	1051	1082	1161	1304	745	1122	859.6	3011.2	126.012	1.04425	0.149	6.524	1859	87	39	28	10	61
2022-07-12	33460053900	13018783800	3281.47	4313.62	11264.7	3818.8	2013	378.2	4209	22376000	85.37	99.49	100.61	1085	1105	1048	1066	1154	1308	738	1134	844	3011.2	126.181	1.04425	0.149	6.267	1901	119	39	30	5010	62
2022-07-13	33184566900	13111317900	3284.29	4321.46	11247.6	3801.78	2002	375.6	4194	18223000	83.59	99.57	97.01	1071	1095	1038	1055	1149	1293	736	1123	857	3011.2	126.172	1.04425	0.149	6.596	1894	133	40	31	10	61.8
2022-07-14	35592643200	14525092600	3281.74	4322.07	11251.2	3790.38	2010	376.1	4199	20034000	83.7	99.1	94.95	1050	1086	1024	1050	1146	1302	731	1105	840	3010.1	126.1	1.04425	0.149	6.657	1783	132	40	31	10	61.5
2022-07-15	38015637100	15021445300	3228.06	4248.53	11452.4	3863.16	2150	373.38	4021	17924000	85.09	101.16	94.22	1046	1077	1021	1020	1145	1297	727	1086	835.2	2850.8	125.535	1.04425	0.149	7.115	1709	92	38	27	10	61.1
2022-07-18	34834602200	12260119200	3278.1	4292.59	11360	3830.85	2162	374.98	4151	15242000	84.66	106.27	98.95	1040	1073	1016	1012	1134	1303	722	1096	875.4	2822.6	125.324	1.04425	0.149	7.442	1839	67	34	27	10	61.1
2022-07-19	31565191800	10380573000	3279.43	4269.34	11713.1	3936.69	2145	373.84	4131	29890000	83.37	107.35	101.43	1033	1071	1017	1015	1130	1304	717	1103	855.2	2817.6	124.836	1.04425	0.149	7.301	1983	56	33	27	10	61
2022-07-20	30151512300	9449014400	3304.72	4283.8	11897.7	3959.9	2113	373.52	4144	46543000	78.58	106.92	102.08	1031	1070	1013	1014	1132	1302	716	1103	833.8	2817.6	124.729	1.04425	0.149	7.865	1878	85	37	28	10	61
2022-07-21	33235870700	11715634400	3272	4236.06	12059.6	3998.95	2118	370.32	4123	45337000	77.85	103.86	100.2	1028	1069	1011	1010	1128	1301	717	1109	841.8	2681.3	124.37	1.04425	0.149	7.876	1935	60	34	28	10	61
2022-07-22	30069006600	10384062400	3269.97	4238.23	11834.1	3961.63	2146	375.98	4182	41228000	76.03	103.2	100.07	1026	1063	1010	1005	1113	1297	716	1111	852	2643.8	124.276	1.04425	0.149	8.305	1863	150	35	29	20	61
2022-07-25	27124574400	8363666400	3250.39	4212.64	11782.7	3966.84	2146	377.18	4147	27828000	76.08	105.15	98.11	1018	1060	1010	1012	1101	1295	713	1114	850	2609.1	124.469	1.04425	0.149	8.812	1700	92	34	28	6010	60.29
2022-07-26	25946867600	8582327400	3277.44	4245.98	11562.6	3921.05	2061	377.46	4152	26843000	76.39	104.4	102.47	1010	1058	1010	1013	1098	1306	715	1120	850	2608.3	124.327	1.04425	0.149	8.905	1639	104	37	28	20	57.8
2022-07-27	24913148500	7890494000	3275.76	4225.04	12032.4	4023.61	2007	376.64	4165	18305000	75.85	106.62	101.43	999	1053	1011	1014	1095	1300	715	1111	842	2608.3	124.611	1.04425	0.149	8.668	1883	134	37	28	110	61
2022-07-28	28805505600	10753193000	3282.58	4225.67	12162.6	4072.43	1945	380.72	4318	22232000	78.68	107.14	104.25	996	1051	1011	1023	1097	1308	716	1127	870	2443.9	124.703	1.04425	0.149	8.162	1770	104	36	28	110	61
2022-07-29	30733104700	11417928600	3253.24	4170.1	12390.7	4130.29	1895	386.1	4462	24358000	78.27	110.01	103.88	995	1050	1012	1031	1083	1313	716	1134	859	2413	124.54	1.04425	0.149	8.286	1631	21	34	28	10	60.5
2022-08-01	29220480500	10774902900	3259.96	4188.68	12369	4118.63	1872	385.8	4443	14399000	80.28	100.03	103.45	989	1049	1012	1045	1081	1317	722	1145	842.6	2382.4	124.073	1.01931	0.148287	8.213	1722	76	35	28	10	60.5
2022-08-02	39417616800	14222442500	3186.27	4107.02	12348.8	4091.19	1817	389.16	4461	27095000	81.66	100.54	100.46	990	1047	1013	1045	1079	1313	722	1132	856	2381.8	123.995	1.01931	0.148287	7.687	1560	81	34	29	110	60.86
2022-08-04	26089894300	8953264400	3189.04	4101.54	12720.6	4151.94	1603	387.9	4423	24480000	83.9	94.12	96.91	981	1042	1008	1038	1077	1304	722	1126	860	2381.8	124.552	1.01931	0.148287	8.141	1629	65	37	30	211	60.69
2022-08-05	27468372900	10257100400	3227.03	4156.91	12657.6	4145.19	1560	391.1	4470	18072000	84.48	94.92	93.87	978	1040	1002	1037	1072	1310	719	1135	845	2381.8	124.359	1.01931	0.148287	8.005	1498	120	39	30	10	60.5
2022-08-08	25426805000	9020813800	3236.93	4148.07	12644.5	4140.06	1566	388.7	4396	16015000	83.53	96.65	94.55	966	1036	1002	1050	1071	1317	717	1129	864.6	2390.4	124.546	1.01931	0.148287	7.656	1553	65	38	29	10	60.5
[truncated: 428 more rows]
