# Supplementary material for: Forecasting regional carbon prices in china with a hybrid model based on quadratic decomposition and comprehensive feature screening
Source: PLoS One. 2025 Jun 30;20(6):e0326926. doi: 10.1371/journal.pone.0326926 (PMC12208498; doi:10.1371/journal.pone.0326926)
Supplement: S1 Data — (ZIP) [file pone.0326926.s001.zip › supplementary information/supplementary information/Original Data and Data Description/SH Data/SH-ICEEMDNA-SDAE-CPO-VMD.xlsx]

## Sheet: Sheet1
data	IMF_1	IMF_2	IMF_3	IMF_4	IMF_5	IMF_6	IMF_7	IMF_8	IMF_9
39.4	41.9064	-2.77234	0.0460483	-0.321157	0.631475	-0.0677692	-0.101938	-0.0200645	-0.339561
39.3	41.9043	-2.77227	0.0366633	-0.205888	0.136359	0.190483	0.259268	0.0776259	0.219039
38.9	41.8898	-2.78256	0.00783692	-0.0249427	-0.486115	-0.154599	-0.283543	-0.0848341	0.423905
39	41.8894	-2.77585	-0.00527148	0.20383	-0.701633	-0.0882919	0.197039	0.0312238	-0.0089473
39	41.8879	-2.76765	-0.0192016	0.376669	-0.369371	0.246767	-0.104474	0.0600144	-0.479937
39.2	41.8835	-2.76012	-0.0365977	0.418856	0.248353	-0.0793428	0.0491339	-0.168776	-0.250061
40.1	41.8767	-2.75285	-0.0564496	0.303817	0.680674	-0.224745	0.0122413	0.280247	0.404971
39.8	41.8595	-2.75427	-0.0869464	0.0500189	0.584083	0.24351	-0.127869	-0.372234	0.495277
39.8	41.832	-2.76411	-0.123716	-0.254032	0.0371467	0.129204	0.30927	0.446529	-0.154376
36	41.7995	-2.77648	-0.15227	-0.479106	-0.517918	-0.327281	-0.40716	-0.47132	-0.577499
38	41.7909	-2.7612	-0.132315	-0.491609	-0.615087	0.0336051	0.272122	0.416885	-0.114534
39	41.7755	-2.74994	-0.101028	-0.330027	-0.270337	0.221922	0.0310733	-0.310013	0.421326
39.5	41.7581	-2.73816	-0.0566683	-0.0474533	0.230984	-0.0742157	-0.321946	0.181984	0.289818
39.5	41.7346	-2.73025	-0.00738799	0.253755	0.508841	-0.121278	0.43617	-0.0531047	-0.198143
39.5	41.6968	-2.73468	0.0346576	0.462615	0.376616	0.045704	-0.293013	-0.0431912	-0.303603
39.4	41.6567	-2.73886	0.0840213	0.53481	0.00936134	0.131661	0.0114307	0.110475	0.0708042
39.6	41.6158	-2.7409	0.142453	0.452811	-0.284906	-0.044288	0.22632	-0.151613	0.256891
39.1	41.5673	-2.74768	0.200521	0.231757	-0.309026	-0.180058	-0.293926	0.172692	-0.0245573
39.1	41.5146	-2.75541	0.260829	-0.0557661	-0.0788694	0.118551	0.200991	-0.170791	-0.214691
38.8	41.4501	-2.77123	0.314827	-0.326282	0.185598	0.212646	-0.0241467	0.164798	0.0352214
38.8	41.3933	-2.77482	0.385488	-0.463727	0.295219	-0.21225	-0.103	-0.158229	0.290118
39	41.3281	-2.7819	0.453491	-0.445531	0.136704	-0.235669	0.0971163	0.152168	-0.0185099
39	41.2808	-2.76482	0.547058	-0.245504	-0.122981	0.414547	0.0247521	-0.144344	-0.378947
38.9	41.241	-2.7343	0.645681	0.0396482	-0.308616	0.0518954	-0.195474	0.100158	-0.160682
38.9	41.2047	-2.69468	0.730823	0.282161	-0.299937	-0.571347	0.244297	-0.0225031	0.360942
39.8	41.1556	-2.66294	0.769407	0.357995	-0.116598	0.257396	-0.0826659	-0.0854947	0.350259
39.8	41.0828	-2.65055	0.739601	0.227772	0.141999	0.596348	-0.184952	0.244996	-0.214843
39.2	40.9957	-2.64672	0.656425	-0.0105954	0.398288	-0.538176	0.464299	-0.392474	-0.387232
39.4	40.954	-2.58935	0.595544	-0.151696	0.587191	-0.437125	-0.558803	0.474709	0.157808
39.5	40.9001	-2.53758	0.485842	-0.220845	0.358241	0.581759	0.176832	-0.537676	0.250664
39.5	40.8283	-2.49767	0.317828	-0.206371	-0.276575	0.379626	0.630222	0.629496	-0.231472
35	40.7437	-2.46365	0.107017	-0.0885253	-0.874362	-0.606866	-1.28921	-0.721051	-0.186127
39.5	40.6815	-2.39869	-0.0927471	0.152353	-0.878828	-0.348288	1.213	0.792852	0.48625
38.1	40.6033	-2.34156	-0.315651	0.371872	-0.249612	0.639944	-0.300318	-0.859025	0.331951
38.1	40.53	-2.27055	-0.524999	0.50558	0.687183	0.433107	-0.949887	0.94795	-0.640223
38.9	40.4604	-2.18596	-0.707476	0.485324	1.29017	-0.903755	1.75763	-1.07207	-0.753079
38.5	40.4034	-2.078	-0.841162	0.297411	1.06599	-0.37806	-1.55763	1.21871	0.52238
38.5	40.3625	-1.94278	-0.915386	-0.0296147	0.0330406	1.29086	0.332462	-1.39491	1.23918
38.5	40.3176	-1.80102	-0.953429	-0.454291	-1.24081	-0.0304958	1.21137	1.55894	-0.0976863
28	40.268	-1.65244	-0.951077	-0.837298	-1.83481	-1.5101	-2.04893	-1.62361	-1.55931
39.5	40.3094	-1.39894	-0.799169	-0.913146	-1.07425	0.707543	1.57043	1.48139	-0.549858
39.6	40.3383	-1.14822	-0.644428	-0.828688	0.372687	1.04669	-0.293586	-1.22623	1.23438
40	40.348	-0.909156	-0.523151	-0.629765	1.52199	-1.0324	-0.841502	0.949883	1.1149
40	40.344	-0.676581	-0.441925	-0.316111	1.68748	-0.392877	1.26811	-0.653365	-0.559746
40	40.357	-0.419362	-0.371123	0.136846	0.865283	1.01552	-0.918461	0.361099	-1.22548
40	40.3789	-0.146562	-0.327071	0.640726	-0.447418	-0.228632	0.141107	-0.131521	-0.149913
40.1	40.3883	0.118897	-0.341282	1.0419	-1.5166	-0.686888	0.481503	-0.0172186	0.881394
40.5	40.3819	0.372997	-0.414312	1.23044	-1.69018	0.65125	-0.534271	0.115951	0.591511
41	40.3818	0.638164	-0.507634	1.17853	-0.786321	0.174795	0.148929	-0.164126	-0.254627
41	40.3887	0.914933	-0.605056	0.867913	0.657465	-0.761422	0.198028	0.156832	-0.563408
42.8	40.3941	1.19392	-0.702628	0.312665	1.70595	0.360118	-0.161644	-0.123052	-0.305792
43	40.3843	1.46103	-0.79801	-0.403244	1.66574	0.55572	-0.205526	0.114001	0.109241
41	40.3997	1.75729	-0.824507	-1.05693	0.619196	-0.713053	0.56797	-0.158151	0.548348
39.6	40.4057	2.04703	-0.807653	-1.53314	-0.861609	-0.242089	-0.596829	0.242537	0.455301
39.1	40.4257	2.35396	-0.708798	-1.6594	-1.82319	0.981422	0.182525	-0.347037	-0.269957
38.9	40.4542	2.67213	-0.527856	-1.37717	-1.66334	-0.306293	0.452169	0.438353	-0.892415
39	40.5119	3.02226	-0.242794	-0.699829	-0.444329	-0.955333	-0.912204	-0.508578	-0.389505
48	40.6149	3.41923	0.146164	0.215503	1.04818	0.802142	0.755029	0.467546	0.801181
48	40.6908	3.78601	0.5186	0.990225	1.68946	0.477291	-0.103271	-0.338759	0.865203
48	40.7371	4.1181	0.841703	1.41546	1.14499	-0.890627	-0.499991	0.215732	-0.289188
48	40.7862	4.44759	1.13438	1.46915	-0.00228679	0.100336	0.711474	-0.108413	-0.926003
48	40.8272	4.76274	1.36767	1.17179	-0.926253	0.593769	-0.488035	0.0251983	-0.256285
48	40.8685	5.0708	1.53611	0.648388	-1.06653	-0.400046	0.0602161	0.0311678	0.690302
48	40.8986	5.35913	1.61473	0.034259	-0.516487	-0.161359	0.262167	-0.059416	0.599076
48	40.9085	5.61762	1.58776	-0.526097	0.196509	0.403145	-0.283743	0.0837083	-0.265293
48	40.9052	5.85327	1.46942	-0.883664	0.601121	-0.159846	0.139614	-0.0736572	-0.59068
48	40.9129	6.09088	1.30062	-0.932418	0.578894	-0.147936	-0.0248145	0.0288302	-0.0318074
48	40.9209	6.31934	1.08131	-0.721793	0.252299	0.214665	0.012383	0.0227552	0.368924
48	40.9281	6.53711	0.823129	-0.363866	-0.0966972	-0.125222	-0.0540633	-0.0582397	0.104819
48	40.9491	6.75869	0.556221	0.0211557	-0.245296	-0.0481391	0.0374347	0.0524348	-0.159784
48	40.9581	6.95676	0.260737	0.265196	-0.259216	0.19886	0.0504987	-0.013134	-0.0582212
48	40.9554	7.13131	-0.0485617	0.318865	-0.224413	-0.119559	-0.107008	-0.0182913	0.10597
48	40.9696	7.31172	-0.320663	0.2628	-0.126996	-0.0988068	0.0951238	0.0310582	0.0315212
48	40.9957	7.4924	-0.549808	0.160317	-0.00288334	0.148635	-0.0767712	-0.052389	-0.183698
48	41.0321	7.67093	-0.733624	0.0729985	0.1149	-0.0477867	0.0456462	0.0702184	-0.127341
48	41.0745	7.84162	-0.878652	0.030733	0.185634	-0.102349	-0.0153928	-0.098021	0.186035
48	41.1099	7.98973	-1.0053	0.0163855	0.159732	0.131989	-0.0416434	0.130248	0.235292
48	41.1281	8.10357	-1.12862	0.00486148	0.0493778	0.0260169	0.154391	-0.139349	-0.104051
48	41.1434	8.19714	-1.23037	0.0100448	-0.0398302	-0.110151	-0.221032	0.137762	-0.261714
48	41.1544	8.26822	-1.30977	0.0171762	-0.0688406	0.0188302	0.146155	-0.130138	0.0105581
48	41.1559	8.31062	-1.37093	0.00247046	-0.0680321	0.0647021	0.0732234	0.121775	0.255524
48	41.1424	8.31808	-1.41583	-0.0428498	-0.0684745	0.000201757	-0.295726	-0.0951235	0.0905111
48	41.1209	8.29722	-1.42967	-0.0904554	-0.0448944	-0.0157234	0.38556	0.0598439	-0.181149
48	41.0791	8.23502	-1.41876	-0.12879	0.00759011	-0.0607435	-0.244863	-0.00544928	-0.146103
48	41.0234	8.1376	-1.36619	-0.115251	0.111718	0.0770749	-0.0435542	-0.0443748	0.144927
48	40.9373	7.98819	-1.2797	-0.0476932	0.204308	0.0946396	0.340343	0.101433	0.204499
48	40.8201	7.78664	-1.1445	0.0911062	0.240516	-0.104154	-0.401104	-0.111368	-0.016377
48	40.6876	7.55047	-0.922419	0.324109	0.221107	-0.0243914	0.236479	0.100515	-0.0999399
48	40.5503	7.29223	-0.584745	0.616302	0.124338	0.117081	0.0509267	-0.0644888	0.0233603
48	40.4158	7.02142	-0.114935	0.873073	-0.0654247	-0.0445601	-0.284561	0.0111524	0.0348537
48	40.2993	6.75483	0.497743	0.973868	-0.299559	-0.110961	0.309328	0.0295248	-0.11956
48	40.185	6.47701	1.21062	0.764118	-0.50956	0.0414888	-0.178496	-0.0726734	-0.15979
48	40.0596	6.17434	1.96984	0.180372	-0.54345	0.105183	-0.00719026	0.110175	0.0952635
48	39.8962	5.82055	2.70572	-0.692424	-0.250168	0.0111192	0.204961	-0.0796613	0.338643
48	39.7678	5.49213	3.46656	-1.47712	0.493223	-0.0083344	-0.235632	-0.00364267	0.27477
48	39.6531	5.16842	4.17845	-1.93309	1.1707	-0.31534	-0.0692717	0.0530777	-0.389691
48	39.5379	4.83469	4.76446	-1.90174	1.11637	0.134738	0.497413	-0.048135	-0.829321
48	39.411	4.47971	5.15446	-1.34073	0.128514	0.583214	-0.661411	-0.018428	-0.0325572
48	39.2674	4.09857	5.2947	-0.342181	-1.23488	-0.519067	0.341146	0.170115	1.19431
48	39.1036	3.68848	5.14909	0.876587	-1.95818	-0.564934	0.399932	-0.376185	0.896445
48	38.9283	3.25941	4.71339	2.02838	-1.30209	1.05816	-1.07772	0.639808	-0.929333
48	38.7422	2.81335	3.99134	2.79159	0.506544	0.182144	1.17768	-0.930444	-1.72389
48	38.5391	2.34514	2.99458	2.89602	2.28473	-1.47041	-0.485191	1.22436	0.039683
48	38.3075	1.84432	1.7476	2.2239	2.68405	0.591015	-0.649591	-1.45701	2.11677
48	38.0316	1.29653	0.290419	0.872079	1.19999	1.52748	1.58287	1.61716	1.29466
29	37.6744	0.66807	-1.32776	-0.834002	-1.29915	-1.38615	-1.50455	-1.53807	-1.5696
29	37.3983	0.131234	-2.80016	-2.13736	-2.78359	-0.815359	0.511807	1.23709	-2.03109
29	37.1847	-0.32869	-4.05199	-2.71645	-2.31554	1.47831	0.485764	-0.912783	0.326075
29	36.9986	-0.745978	-5.06195	-2.56637	-0.444475	-0.0390717	-0.981599	0.567475	1.82506
29	36.8291	-1.13049	-5.79736	-1.85628	1.44804	-1.11698	0.842453	-0.250347	0.596978
29	36.6874	-1.46956	-6.21557	-0.845789	2.15851	0.541143	-0.370793	-0.027227	-1.15077
29	36.5651	-1.77091	-6.31509	0.147338	1.3656	0.467493	-0.0848298	0.213333	-1.02376
29	36.4714	-2.02422	-6.09237	0.892662	-0.203546	-0.578888	0.269581	-0.31142	0.33753
29	36.4089	-2.22652	-5.57121	1.26387	-1.42198	0.046258	-0.277443	0.277774	0.821333
29	36.3667	-2.3894	-4.81057	1.23823	-1.58287	0.16735	0.227672	-0.153315	0.0862539
29	36.3479	-2.51026	-3.86601	0.924631	-0.752091	-0.208818	-0.257154	-0.0545944	-0.415392
31.4	36.3396	-2.60365	-2.82332	0.459643	0.332261	0.274678	0.25498	0.266186	-0.171634
32	36.2911	-2.72248	-1.80908	-0.047984	0.880029	-0.0209261	-0.0631249	-0.392165	0.00522063
33	36.2801	-2.78693	-0.786134	-0.312176	0.870156	-0.360844	-0.204112	0.42757	0.0898418
34	36.2816	-2.82325	0.163307	-0.324668	0.468441	0.180286	0.256096	-0.438339	0.139263
34.4	36.2721	-2.85701	0.960724	-0.208653	-0.0480002	0.307923	-0.0542332	0.432973	0.0692929
34.7	36.2337	-2.90703	1.5538	-0.10997	-0.415788	-0.267331	-0.172087	-0.373618	-0.101202
34.9	36.1959	-2.94307	1.96791	-0.0686662	-0.446807	-0.127146	0.277848	0.292923	-0.0927412
35	36.1575	-2.96581	2.20928	-0.118062	-0.245642	0.235366	-0.19225	-0.210234	0.0455059
35.1	36.1286	-2.96462	2.30821	-0.223897	-0.0181761	0.00743351	-0.0320151	0.137801	0.0910199
35.1	36.1172	-2.93085	2.30056	-0.317659	0.0905022	-0.160248	0.228306	-0.102405	-0.0186421
35.5	36.126	-2.86219	2.21704	-0.339271	0.068963	-0.0150024	-0.305002	0.0834396	-0.130026
35.5	36.1573	-2.7567	2.08674	-0.256291	0.0149782	0.0786428	0.179187	-0.10461	-0.082513
35.3	36.2052	-2.62202	1.92311	-0.0954579	-0.00140131	0.0296264	0.0269565	0.12643	0.0370353
35.5	36.2491	-2.48091	1.71921	0.066501	0.000574689	-0.0763871	-0.200578	-0.141519	0.0639787
35.7	36.2945	-2.32951	1.49778	0.193906	0.0147961	-0.0277598	0.269762	0.145602	0.0594996
35.8	36.325	-2.18589	1.25629	0.241355	-0.00319924	0.0837124	-0.211931	-0.125515	0.0237012
35.8	36.3484	-2.04348	1.02043	0.230686	-0.0172392	0.0753933	0.101475	0.0974131	-0.0274251
35.8	36.3605	-1.9072	0.802261	0.191202	0.00472515	-0.132349	0.0265308	-0.0497725	-0.0725376
35.8	36.3762	-1.76265	0.632459	0.178453	0.0873629	-0.0599069	-0.124015	-0.00984342	-0.0133914
35.8	36.3896	-1.61666	0.510902	0.190013	0.143124	0.171855	0.154753	0.0666944	0.067586
35.8	36.3958	-1.47521	0.431578	0.195421	0.0800597	0.0154572	-0.123014	-0.109184	0.0488993
35.8	36.393	-1.34099	0.388378	0.162068	-0.0866883	-0.18344	0.0784034	0.146081	-0.0241381
35.8	36.3863	-1.2095	0.379858	0.0766124	-0.22451	0.0606018	-0.0227684	-0.168633	-0.0302852
35.8	36.3763	-1.08084	0.395485	-0.0625289	-0.204916	0.169782	-0.0462576	0.177633	0.00851907
35.6	36.359	-0.959926	0.415238	-0.241783	-0.0189967	-0.14646	0.11723	-0.176685	-0.00670256
35.8	36.3192	-0.862937	0.40689	-0.429266	0.208772	-0.0955043	-0.136761	0.193799	-0.0289448
35.8	36.2813	-0.76533	0.387898	-0.509992	0.37851	0.273398	0.134203	-0.213525	0.104534
35.8	36.2318	-0.681108	0.332632	-0.44372	0.327752	-0.107959	-0.12997	0.222847	0.118481
35.8	36.1724	-0.608926	0.235423	-0.211162	0.0456058	-0.240646	0.124764	-0.194007	-0.107912
35.8	36.1078	-0.544018	0.0991077	0.159059	-0.301111	0.33551	-0.0468474	0.127752	-0.221771
35.5	36.0364	-0.488201	-0.0777973	0.570857	-0.48799	0.0460256	-0.128061	-0.0208385	0.0274451
35.8	35.9569	-0.442726	-0.292208	0.896149	-0.365865	-0.439438	0.344028	-0.112951	0.312839
35.8	35.8677	-0.409398	-0.537324	1.01355	0.0240311	0.252566	-0.439279	0.272401	0.153276
35.1	35.7688	-0.387905	-0.799009	0.85636	0.460083	0.385896	0.305827	-0.430002	-0.278598
35.14	35.6638	-0.374131	-1.05483	0.441834	0.664553	-0.532549	0.0714071	0.57854	-0.320835
32.8	35.5592	-0.36092	-1.27671	-0.128343	0.477857	-0.131499	-0.507674	-0.694392	0.161932
35.8	35.4603	-0.342485	-1.44052	-0.706647	-0.0413249	0.673777	0.710629	0.743585	0.441668
30	35.3409	-0.345258	-1.56001	-1.17003	-0.643154	-0.250258	-0.495815	-0.694289	0.00342961
30.8	35.248	-0.320262	-1.56306	-1.30166	-0.838081	-0.501673	-0.0076907	0.557588	-0.3937
32	35.174	-0.27495	-1.45177	-1.06234	-0.491068	0.421739	0.423972	-0.401866	-0.226766
33.2	35.107	-0.22199	-1.24668	-0.542301	0.144788	0.206869	-0.548118	0.236382	0.160888
34.2	35.045	-0.164303	-0.96423	0.102415	0.653834	-0.415323	0.357529	-0.0856869	0.264762
35.6	34.9805	-0.110273	-0.632386	0.678067	0.710961	0.0158168	-0.0269525	-0.0397189	0.0492187
35.4	34.9068	-0.0676208	-0.280467	1.02349	0.306174	0.298942	-0.217628	0.138687	-0.147059
36.2	34.8218	-0.0391099	0.0687601	1.06422	-0.254247	-0.103995	0.283432	-0.191862	-0.124317
35.8	34.7268	-0.0235861	0.399698	0.827727	-0.573042	-0.132237	-0.176701	0.212245	0.0187632
35.9	34.6228	-0.0203446	0.698876	0.417094	-0.451994	0.0771244	0.0308638	-0.195738	0.111982
35.7	34.5094	-0.029525	0.955009	-0.0281342	-0.0150817	0.0432808	0.0576886	0.162148	0.105919
35.3	34.3877	-0.0501756	1.16067	-0.377922	0.399193	0.0296087	-0.0545215	-0.119952	0.0112583
35.4	34.2417	-0.0982419	1.29424	-0.566629	0.479193	-0.049099	0.0382819	0.105943	-0.125751
35.2	34.0974	-0.146276	1.38996	-0.522481	0.257429	-0.0487541	-0.0134119	-0.105653	-0.0688436
34.8	33.9552	-0.193223	1.45319	-0.292085	-0.0779856	0.0642821	-0.0251585	0.104666	0.0896218
34.6	33.812	-0.241754	1.48262	0.0032147	-0.31681	0.0374053	0.0457273	-0.10678	0.084063
34.3	33.6577	-0.301997	1.46862	0.219608	-0.349622	-0.0839673	-0.0255021	0.119271	-0.0683013
34.3	33.4932	-0.37224	1.41717	0.276581	-0.175547	0.0171002	0.00209252	-0.125842	-0.0693248
34.3	33.3164	-0.453554	1.33503	0.172312	0.101365	0.112094	0.0358958	0.147404	0.112595
34.4	33.156	-0.515182	1.26621	0.0190468	0.370612	-0.0499613	-0.0455381	-0.179456	0.179733
33.9	33.012	-0.555822	1.21595	-0.100542	0.438103	-0.189044	-0.0379523	0.187885	-0.127928
33.8	32.8974	-0.561672	1.19439	-0.122778	0.205111	0.118351	0.129838	-0.192634	-0.388981
33.3	32.8042	-0.541387	1.17555	-0.0770072	-0.285174	0.147874	-0.21254	0.143683	-0.12992
32.9	32.7073	-0.521836	1.10473	-0.0614962	-0.797929	-0.263111	0.153329	-0.0594981	0.356465
32.5	32.5739	-0.537406	0.923843	-0.153421	-0.944514	0.0207775	0.114935	-0.0141259	0.404218
32.2	32.4339	-0.557209	0.663066	-0.260071	-0.346553	0.458681	-0.345557	0.11838	0.019153
32.1	32.2988	-0.568639	0.340882	-0.281884	0.799644	-0.357287	0.331153	-0.257955	-0.3832
32.65	32.1786	-0.561087	-0.0256211	-0.159223	1.71103	-0.477406	-0.0715926	0.401928	-0.409597
32.65	32.0459	-0.562867	-0.462164	0.0518858	1.50591	0.727077	-0.310282	-0.548404	-0.0188537
32.65	31.8994	-0.575155	-0.956442	0.297013	0.074074	0.292206	0.603911	0.711263	0.531764
26.6	31.7331	-0.603389	-1.48876	0.511762	-1.71047	-1.02116	-0.529219	-0.843269	0.604901
27.9	31.5902	-0.601904	-1.97397	0.699313	-2.46365	0.186479	0.0862472	0.931323	-0.0892537
26.7	31.4536	-0.587197	-2.3996	0.75343	-1.5156	1.00143	0.414596	-0.999257	-0.991089
28.2	31.3438	-0.537802	-2.71539	0.625323	0.663	-0.69991	-0.656025	1.03331	-0.730146
29.8	31.2523	-0.462731	-2.91404	0.257749	2.5777	-0.80226	0.410337	-1.07366	0.703737
34.4	31.1563	-0.38596	-3.0149	-0.357348	2.74774	1.10019	0.128733	1.09679	1.38184
26.3	31.019	-0.345381	-3.05017	-1.11329	0.879805	0.445299	-0.517426	-1.03515	0.106483
23	30.9088	-0.269414	-2.92014	-1.63292	-1.63765	-1.20908	0.594612	0.922085	-1.34747
21	30.8447	-0.137373	-2.59173	-1.65421	-3.0216	-0.161932	-0.44122	-0.826786	-0.994224
27.3	30.8446	0.0683537	-2.06008	-1.11082	-2.34887	1.15319	0.0310582	0.667382	0.617947
29.9	30.8473	0.28276	-1.43688	-0.26239	-0.268537	-0.255722	0.31931	-0.506209	1.17012
31.8	30.8443	0.494681	-0.779374	0.609423	1.7918	-0.942976	-0.380765	0.380048	0.166406
35.11	30.8245	0.690824	-0.142339	1.24185	2.5661	0.580805	0.202014	-0.278253	-0.803154
35.3	30.8027	0.884918	0.455836	1.49996	1.75336	0.692295	0.061515	0.216059	-0.547336
32.7	30.7614	1.05802	0.96636	1.32642	0.000864294	-0.800435	-0.208537	-0.181659	0.239875
33.1	30.7196	1.22883	1.39147	0.841881	-1.50099	-0.325905	0.198975	0.189685	0.549174
33	30.6708	1.38984	1.71053	0.207042	-1.91779	0.842194	-0.100787	-0.239697	0.233204
32.3	30.6082	1.53318	1.90882	-0.399684	-1.19288	-0.00642291	0.0190524	0.328975	-0.202203
31.9	30.5253	1.65215	1.98438	-0.816459	0.0814066	-0.703284	0.0502068	-0.403115	-0.358676
35.1	30.457	1.78233	1.99187	-0.894737	1.17222	0.278679	-0.0779409	0.44206	-0.144687
35.1	30.3869	1.90687	1.92752	-0.682152	1.47161	0.397383	0.0231695	-0.449378	0.134491
35	30.3281	2.03823	1.81914	-0.291794	0.92692	-0.329796	0.0644208	0.405455	0.301544
34	30.2431	2.13716	1.63573	0.048928	-0.111937	-0.188531	-0.135883	-0.305884	0.14876
33.8	30.1444	2.21597	1.41023	0.238275	-0.954969	0.35218	0.213737	0.199371	-0.14093
32.9	30.038	2.28112	1.17354	0.259946	-1.10269	0.0518735	-0.212761	-0.0866729	-0.267659
32.6	29.935	2.34394	0.959742	0.177915	-0.548637	-0.315804	0.0753332	-0.0247487	-0.0981132
33.7	29.8276	2.39661	0.776139	0.0675531	0.239409	0.0178523	0.15874	0.123953	0.180302
33.7	29.7264	2.44976	0.64485	0.0275257	0.74246	0.297165	-0.35957	-0.202537	0.290112
33.7	29.6222	2.4938	0.557213	0.0827089	0.676419	-0.107057	0.359585	0.24022	0.0244966
32.1	29.5032	2.5163	0.495898	0.200472	0.180552	-0.259827	-0.0997276	-0.215879	-0.346832
32.1	29.385	2.533	0.473498	0.35086	-0.281284	0.245559	-0.250218	0.146881	-0.237002
33	29.264	2.54021	0.474992	0.443321	-0.396173	0.12376	0.434189	-0.0610434	0.244514
32	29.1176	2.51442	0.45979	0.368026	-0.207978	-0.321573	-0.305188	-0.00670541	0.387674
32.2	28.9554	2.46584	0.429582	0.130369	0.0831723	0.147263	0.0101644	0.0795472	0.0354456
31.8	28.7846	2.40291	0.388274	-0.1925	0.25179	0.263037	0.268502	-0.13357	-0.312045
31	28.6196	2.3414	0.34869	-0.474585	0.211621	-0.375211	-0.351861	0.161133	-0.225144
31	28.4631	2.2847	0.30699	-0.618812	0.0160351	-0.0757543	0.173029	-0.173378	0.0930986
31.1	28.3101	2.2282	0.246896	-0.587158	-0.195189	0.469537	0.112695	0.154585	0.209103
29.6	28.1498	2.16094	0.145432	-0.401572	-0.280579	-0.196889	-0.293927	-0.0985247	0.0684064
30.2	27.9909	2.09214	0.00629125	-0.0959146	-0.147687	-0.379192	0.264501	0.0157566	-0.0454423
30.2	27.8257	2.01434	-0.182318	0.239126	0.108588	0.413102	-0.0700026	0.0798706	-0.0942689
29.5	27.6481	1.92169	-0.424552	0.510153	0.305088	0.187707	-0.122616	-0.15724	-0.117782
30	27.473	1.83038	-0.692373	0.675952	0.332733	-0.490784	0.212213	0.2144	0.0215107
28.5	27.2966	1.7373	-0.975971	0.690284	0.147514	0.0174533	-0.183815	-0.252189	0.213009
28.5	27.1206	1.64502	-1.2566	0.545212	-0.152802	0.485504	0.0860199	0.269758	0.151274
25.4	26.9397	1.54906	-1.52044	0.262547	-0.387378	-0.218256	0.0200003	-0.260315	-0.184906
25.4	26.7707	1.4679	-1.72539	-0.068349	-0.359236	-0.365548	-0.0690341	0.23084	-0.298847
25.4	26.6214	1.41029	-1.84386	-0.369019	-0.0723705	0.320142	0.0230965	-0.213669	0.0210249
25.5	26.4875	1.37248	-1.87009	-0.600497	0.245414	0.16683	0.00770736	0.190194	0.301451
25.2	26.3624	1.34774	-1.80846	-0.74589	0.337314	-0.345673	0.0201842	-0.176685	0.108237
25.15	26.2451	1.33509	-1.66133	-0.785134	0.139194	0.00820325	-0.100361	0.172628	-0.255492
25.1	26.143	1.34232	-1.42542	-0.690933	-0.171298	0.276815	0.148046	-0.189501	-0.217777
25.1	26.0556	1.36863	-1.11366	-0.468189	-0.354518	-0.162102	-0.124181	0.202994	0.129493
26.1	25.9782	1.40872	-0.750012	-0.15363	-0.28437	-0.163877	-0.0171211	-0.221678	0.223163
27.3	25.9079	1.45907	-0.360124	0.198273	-0.0215142	0.222288	0.202442	0.230105	-0.0504858
28	25.8389	1.51286	0.0258588	0.519033	0.236044	0.0187221	-0.314233	-0.2227	-0.218215
29	25.7824	1.581	0.398619	0.763888	0.327732	-0.184532	0.253614	0.189449	0.00915155
29	25.727	1.65092	0.721867	0.854414	0.165591	0.0361014	-0.0566634	-0.149329	0.181577
29	25.6615	1.70996	0.962795	0.738661	-0.148194	0.133164	-0.171146	0.118397	-0.0122839
29	25.5942	1.76615	1.11982	0.446162	-0.345333	-0.00532155	0.343719	-0.0874388	-0.15556
28	25.5206	1.81414	1.18261	0.0326618	-0.261001	-0.145927	-0.379719	0.053378	0.0362067
28	25.4333	1.84579	1.14473	-0.414264	0.0509451	-0.00231879	0.253471	-0.00195511	0.205875
27.5	25.3285	1.85726	1.01467	-0.775029	0.37593	0.245948	0.0459031	-0.0412009	0.0212411
26.9	25.2247	1.86809	0.837006	-0.904095	0.514254	-0.0138465	-0.351767	0.0964632	-0.187146
27	25.1399	1.8972	0.657405	-0.726886	0.346838	-0.392215	0.469582	-0.187005	-0.0692786
27	25.063	1.93302	0.481642	-0.320745	-0.129416	0.092259	-0.373314	0.283716	0.0928594
27	24.9879	1.96894	0.317095	0.165397	-0.668595	0.529759	0.101207	-0.380664	0.0210318
27	24.9099	1.99979	0.171315	0.566195	-0.884366	-0.319054	0.232608	0.472918	-0.0729061
26.3	24.8407	2.03733	0.069586	0.77575	-0.499819	-0.543626	-0.456444	-0.543886	0.0733167
30	24.7918	2.09283	0.0296331	0.741731	0.340077	0.599051	0.414189	0.549455	0.150245
27	24.7306	2.13187	0.00872534	0.417865	1.02855	0.326112	-0.173179	-0.494437	-0.197205
27	24.6627	2.15936	0.00780818	-0.0839328	1.07377	-0.749891	-0.0668752	0.410519	-0.338812
27	24.5932	2.18013	0.0281445	-0.578413	0.398387	-0.0103005	0.193889	-0.306219	0.19693
27	24.5203	2.19182	0.0605168	-0.888148	-0.602804	0.761256	-0.208414	0.189632	0.614169
24.5	24.4344	2.18411	0.0862408	-0.901235	-1.28577	-0.309903	0.184984	-0.059203	0.040919
23.56	24.3471	2.16889	0.11427	-0.565787	-1.12184	-0.586865	-0.12848	-0.0547796	-0.759114
26.6	24.2734	2.16128	0.155806	0.0484846	-0.139168	0.532491	0.0184387	0.121199	-0.446689
28.9	24.1894	2.136	0.171538	0.698788	0.970265	0.255468	0.0862605	-0.151379	0.604819
28.9	24.0799	2.07681	0.134966	1.13336	1.42683	-0.534222	-0.115828	0.177578	0.83918
28.9	23.9453	1.98416	0.0480517	1.20496	0.943814	0.107597	0.142443	-0.166057	-0.127688
26.4	23.7989	1.87263	-0.0616717	0.915844	-0.0958715	0.397186	-0.120545	0.15304	-0.888463
23.94	23.6646	1.76783	-0.151011	0.394416	-0.960143	-0.330242	0.0440108	-0.151814	-0.334404
24.1	23.5359	1.66363	-0.217286	-0.222496	-1.16358	-0.202703	0.0197507	0.141943	0.630627
23.8	23.4055	1.55289	-0.263356	-0.784347	-0.688627	0.414694	-0.0604099	-0.126732	0.593634
23.8	23.2629	1.42512	-0.296542	-1.15609	0.0913458	-0.0210399	0.0948515	0.117126	-0.274098
22.5	23.1158	1.28917	-0.299532	-1.21221	0.742684	-0.319983	-0.0749447	-0.0856853	-0.584626
24	22.9923	1.17482	-0.232982	-0.884438	0.992109	0.186045	0.000781235	0.0150958	0.0386495
24.9	22.882	1.07203	-0.111568	-0.286668	0.699649	0.0523843	0.0179375	0.0589453	0.403099
23.9	22.7925	0.988316	0.0607969	0.394155	0.00941649	-0.176431	0.0154405	-0.147268	-0.0292633
23.5	22.7049	0.903707	0.241762	0.901525	-0.769109	0.124045	-0.10318	0.216695	-0.395875
23.5	22.6132	0.811333	0.401592	1.05738	-1.20483	0.0355863	0.170496	-0.247711	0.041134
23.5	22.5075	0.700511	0.509441	0.809189	-0.982962	-0.176953	-0.112445	0.241804	0.526969
23.5	22.3876	0.570904	0.552835	0.268778	-0.104373	0.193387	-0.045836	-0.17075	0.116458
23.5	22.259	0.428778	0.535356	-0.332101	1.02212	0.105994	0.254946	0.0558783	-0.595808
23.5	22.1462	0.299836	0.487627	-0.721001	1.74149	-0.36538	-0.367043	0.0923649	-0.346449
23.5	22.0457	0.1804	0.404225	-0.768769	1.43162	0.0242351	0.19293	-0.308339	0.511289
23.5	21.9091	0.0202771	0.227255	-0.546467	-0.00392507	0.421052	0.195285	0.588742	0.503123
18.1	21.7501	-0.165741	-0.0126478	-0.107292	-1.67064	-0.0498825	-0.40682	-0.828343	-0.246944
19.6	21.6164	-0.327468	-0.235556	0.47657	-2.29993	-0.460551	0.262588	0.976327	-0.434999
19.6	21.4807	-0.491868	-0.45292	0.952369	-1.38935	0.0068438	0.0594065	-1.036	-0.00399458
23.3	21.3641	-0.637251	-0.624771	1.14347	0.582814	0.659111	-0.275077	0.993838	0.258321
21.6	21.242	-0.788393	-0.767927	0.893292	2.27307	-0.221932	0.156303	-0.870413	-0.00980683
21.6	21.1232	-0.936468	-0.863579	0.241901	2.49946	-0.779491	0.239487	0.688898	-0.134938
19	20.9939	-1.09514	-0.91942	-0.64225	0.999544	0.595327	-0.586046	-0.467946	0.141509
17.9	20.8612	-1.25673	-0.919143	-1.44826	-1.26238	0.761004	0.565552	0.248278	0.234963
12.5	20.7302	-1.41471	-0.847554	-1.85127	-2.73852	-1.05401	-0.0541933	-0.0410392	-0.181159
12.5	20.6458	-1.52228	-0.649889	-1.59062	-2.32174	-0.455298	-0.692899	-0.155949	-0.406376
20	20.6065	-1.58148	-0.346715	-0.727	-0.335466	1.27879	1.00334	0.222178	-0.0761664
19.9	20.5373	-1.6712	-0.0619741	0.341162	1.68267	-0.150136	-0.635043	-0.159496	0.233456
21.8	20.4493	-1.7812	0.187726	1.28778	2.44421	-1.06564	-0.0940239	0.0488052	0.33252
23.8	20.3529	-1.90153	0.393771	1.84308	1.6107	0.64701	0.724861	0.0785181	0.193916
19.9	20.2187	-2.06216	0.509193	1.81342	-0.152097	0.621259	-0.858902	-0.158373	-0.247036
18	20.0814	-2.22694	0.573963	1.2896	-1.52883	-0.726567	0.542023	0.20723	-0.443859
16.2	19.9415	-2.39431	0.594665	0.45913	-1.67668	-0.247949	-0.0420494	-0.223174	-0.059264
17.8	19.8066	-2.5559	0.586031	-0.417072	-0.705557	0.602335	-0.357053	0.193431	0.485832
17.26	19.6563	-2.73214	0.531328	-1.12585	0.487209	0.0186671	0.482853	-0.116079	0.387665
15.5	19.496	-2.91666	0.449469	-1.47187	1.06535	-0.337056	-0.310056	0.0276269	-0.255292
15.5	19.3446	-3.08858	0.380248	-1.3454	0.823017	0.00614886	0.0448683	0.0690176	-0.531851
16	19.222	-3.22661	0.358926	-0.793652	0.155337	0.0899844	0.0654731	-0.200377	-0.0830447
16	19.1038	-3.35568	0.357696	-0.0740895	-0.433733	0.0831324	-0.0675041	0.317019	0.349421
16	18.9707	-3.49579	0.350703	0.52654	-0.607383	0.0417634	0.0975017	-0.382615	0.244904
16	18.8382	-3.63052	0.356521	0.850637	-0.315792	-0.237694	-0.173982	0.406861	-0.0133147
16	18.7115	-3.75379	0.38117	0.8421	0.13292	-0.0387052	0.231968	-0.398301	-0.123463
16	18.5856	-3.87029	0.415479	0.547264	0.340818	0.42137	-0.189122	0.355729	-0.210676
14.4	18.4708	-3.96887	0.466627	0.126859	0.18844	-0.116772	0.00886107	-0.280831	-0.183098
14.4	18.3793	-4.0366	0.539506	-0.234739	-0.128847	-0.578937	0.221295	0.152497	0.147448
14.4	18.3036	-4.08172	0.607267	-0.438238	-0.338788	0.362846	-0.43952	-0.0154991	0.397397
14.4	18.2204	-4.12892	0.620558	-0.485388	-0.296213	0.572841	0.470129	-0.126317	0.0488778
13	18.115	-4.1938	0.546709	-0.410874	-0.0146858	-0.647394	-0.173022	0.295371	-0.480853
13	18.0167	-4.24632	0.415411	-0.207098	0.393678	-0.324855	-0.289323	-0.457145	-0.247803
16.75	17.9215	-4.29062	0.220418	0.0444143	0.602576	0.789004	0.583754	0.556744	0.430061
13	17.7912	-4.36606	-0.0788369	0.207198	0.332609	-0.0147549	-0.488154	-0.545446	0.421334
13	17.6619	-4.43485	-0.421359	0.30755	-0.18969	-0.635149	0.153669	0.460758	-0.160526
11.7	17.5383	-4.49108	-0.775686	0.355691	-0.583027	0.201378	0.161407	-0.331922	-0.45094
11.7	17.4272	-4.52722	-1.10908	0.36146	-0.565403	0.418766	-0.302423	0.165746	-0.11568
11.7	17.3232	-4.54859	-1.40567	0.307453	-0.173343	-0.269669	0.222913	-0.00102099	0.274672
11.7	17.2197	-4.56167	-1.65284	0.176855	0.300309	-0.250894	-0.0484443	-0.139588	0.221954
11.7	17.1246	-4.55813	-1.82246	-0.00847354	0.55075	0.253319	-0.0531989	0.236302	-0.0439991
10.5	17.035	-4.54086	-1.90302	-0.22637	0.416779	0.131795	-0.00682582	-0.287726	-0.168039
10.5	16.9538	-4.50673	-1.88118	-0.431029	0.00705235	-0.189813	0.136756	0.283512	-0.118406
9.5	16.8798	-4.45692	-1.7539	-0.573658	-0.396515	-0.118555	-0.177099	-0.230238	-0.0248079
10	16.8297	-4.37438	-1.5047	-0.588441	-0.507396	0.152248	0.0108771	0.11977	0.1147
10.5	16.7933	-4.27048	-1.16069	-0.487132	-0.31664	0.0791911	0.221578	-0.00738625	0.13871
10.5	16.7469	-4.17013	-0.771031	-0.323174	-0.0210429	-0.149413	-0.340958	-0.0763571	-0.0568606
12.7	16.7165	-4.04758	-0.32821	-0.0784175	0.256032	0.00349586	0.265116	0.121829	-0.153717
13.6	16.6897	-3.91637	0.126805	0.19062	0.362484	0.0418664	-0.0664252	-0.14785	-0.0667761
14.9	16.6657	-3.77847	0.56347	0.428153	0.263781	0.00117387	-0.150173	0.154184	0.0753944
14.9	16.6326	-3.6473	0.939887	0.566772	0.023598	0.0410327	0.275706	-0.143895	0.111147
14.9	16.5861	-3.52816	1.22913	0.576492	-0.201836	-0.0566616	-0.230198	0.141594	0.0549098
14.9	16.5305	-3.41726	1.42322	0.475958	-0.25683	-0.0338915	0.0830912	-0.13663	-0.00776296
14.9	16.4661	-3.31458	1.51762	0.301246	-0.117443	0.137424	0.0777395	0.139181	-0.0778014
14.9	16.3929	-3.22029	1.51508	0.0980097	0.105206	-0.0199653	-0.151649	-0.137587	-0.101374
14.9	16.3174	-3.12771	1.43293	-0.0823589	0.258226	-0.172759	0.135464	0.138415	0.028272
14.9	16.2416	-3.03492	1.28729	-0.213833	0.229986	0.112949	-0.0757764	-0.142921	0.184057
14.9	16.1622	-2.94522	1.09065	-0.299224	0.0259391	0.149376	0.0180278	0.148263	0.0917836
13.4	16.0757	-2.86231	0.85813	-0.347445	-0.211111	-0.194734	0.0348774	-0.13815	-0.180168
13.4	15.9991	-2.76836	0.630699	-0.3352	-0.272609	-0.0500414	-0.069017	0.109994	-0.198354
13.4	15.9267	-2.66939	0.418766	-0.281542	-0.129848	0.18363	0.0484402	-0.0825771	0.0685761
13.4	15.856	-2.56827	0.231927	-0.203886	0.0911486	-0.043282	0.00456316	0.058324	0.231768
13.4	15.787	-2.46505	0.079646	-0.108196	0.220981	-0.123268	-0.0459289	-0.0401276	0.0621581
13.4	15.7207	-2.35933	-0.0322827	0.0039329	0.167761	0.0817809	0.0358084	0.0239222	-0.196567
13.4	15.6523	-2.2562	-0.108302	0.122612	-0.0239618	0.0472188	0.0172195	-0.00784438	-0.181295
13.4	15.5892	-2.14849	-0.142566	0.249192	-0.184816	-0.0560281	-0.0626497	-0.00971785	0.104382
13.4	15.5253	-2.04294	-0.149463	0.350751	-0.199288	-0.0304847	0.0353126	0.0194386	0.227717
13.4	15.455	-1.94593	-0.145963	0.387874	-0.0666525	0.0218316	0.0620482	-0.0166392	0.00344535
13.4	15.3731	-1.86331	-0.147699	0.335492	0.116194	0.0745379	-0.136081	0.0162018	-0.208104
13.4	15.2858	-1.78888	-0.154567	0.209073	0.241385	0.000782428	0.13127	-0.00927576	-0.058164
13.4	15.1867	-1.72925	-0.178836	0.0273329	0.217671	-0.150083	-0.0233363	0.00398927	0.1878
13.4	15.0805	-1.67941	-0.21637	-0.156374	0.0709259	0.0837642	-0.105648	0.0151821	0.140279
12.1	14.9708	-1.63524	-0.261201	-0.286428	-0.097871	0.19852	0.178312	-0.0441211	-0.119693
12.1	14.8582	-1.59588	-0.309569	-0.327827	-0.190939	-0.230134	-0.141283	0.0841822	-0.189103
12.1	14.7484	-1.55495	-0.350515	-0.264834	-0.15836	-0.141528	0.0171151	-0.129928	0.0444611
13	14.6416	-1.51208	-0.380968	-0.125418	-0.0468764	0.35637	0.102595	0.164391	0.19439
13	14.5271	-1.47799	-0.41069	0.0257084	0.0451105	-0.0166219	-0.144662	-0.174803	0.00777876
13	14.4177	-1.43913	-0.420392	0.161252	0.103132	-0.375826	0.117371	0.165306	-0.158406
13	14.3146	-1.39404	-0.405817	0.243432	0.118488	0.178592	-0.0743053	-0.149652	-0.0442497
13	14.2132	-1.34741	-0.372813	0.237785	0.0754667	0.296547	0.0208551	0.120905	0.103152
12.36	14.1048	-1.30801	-0.332199	0.135639	-0.0195031	-0.306107	0.0512842	-0.0714816	0.0316103
12.36	14.0034	-1.26117	-0.26734	-0.00329721	-0.0867879	-0.127713	-0.111025	0.00951881	-0.0515059
12.36	13.9059	-1.21001	-0.183727	-0.134437	-0.102999	0.31403	0.104148	0.0435148	-0.00335132
12.36	13.8071	-1.15975	-0.0913579	-0.223111	-0.0831449	-0.0351682	-0.031623	-0.0790497	0.0322958
12.36	13.7108	-1.10638	0.0103276	-0.234255	-0.030206	-0.223104	-0.0540646	0.0956276	-0.0280983
12.36	13.6198	-1.04687	0.119865	-0.160898	0.0413626	0.11222	0.0887921	-0.0990017	-0.0617768
13	13.5315	-0.98403	0.22759	-0.0352106	0.0923873	0.0914676	-0.0650782	0.0840261	0.0192623
13	13.4436	-0.920216	0.323527	0.0921483	0.0890179	-0.0992972	0.00230083	-0.0564242	0.0922647
13	13.3492	-0.86266	0.393456	0.167808	0.0254617	0.00798855	0.0600432	0.0269124	0.0151767
13	13.2559	-0.803365	0.443304	0.183414	-0.0357365	0.0437888	-0.0605793	0.0086526	-0.0811971
13	13.1669	-0.738784	0.475484	0.14651	-0.0498019	-0.0567399	-0.00959486	-0.0518166	-0.0447152
13	13.0833	-0.667803	0.48914	0.0725175	-0.0286902	0.0290949	0.0794524	0.0886161	0.0461511
13	12.9969	-0.598687	0.473283	-0.0270773	-0.0242489	0.0332533	-0.0869642	-0.113353	0.0328323
12.5	12.9172	-0.521707	0.439	-0.108731	-0.0296436	-0.0682384	0.0246988	0.12384	-0.0135766
12.5	12.8384	-0.442745	0.380235	-0.158066	-0.0389991	-0.00294335	0.0470006	-0.128767	-0.0209324
12.5	12.76	-0.362393	0.297976	-0.164475	-0.0237303	0.0930336	-0.0690813	0.132426	0.000308095
12.5	12.6844	-0.278015	0.199091	-0.122472	0.0373882	-0.0403084	0.032093	-0.133923	0.0106486
12.5	12.618	-0.183	0.0954597	-0.0372198	0.118115	-0.103124	0.020446	0.124511	0.000504637
12.5	12.5568	-0.0814261	-0.0138409	0.0547455	0.130233	0.0761853	-0.0602917	-0.112826	-0.0277571
12.5	12.5061	0.0319461	-0.120046	0.123936	0.029756	0.0925418	0.0514172	0.0914813	-0.0217585
12.5	12.4611	0.1519	-0.227197	0.132542	-0.156723	-0.146528	-0.0174749	-0.0715039	0.00436147
12.5	12.4287	0.284969	-0.327093	0.0770628	-0.296262	-0.0455219	-0.0225032	0.0460956	0.0236375
12.5	12.4042	0.425755	-0.427074	-0.0427868	-0.279137	0.165591	0.0124324	-0.0361897	-0.0167081
12.5	12.3777	0.562752	-0.542667	-0.212313	-0.0944225	-0.042445	0.0225754	0.0370081	-0.0739026
12.5	12.339	0.684601	-0.68621	-0.384057	0.172986	-0.129089	-0.023544	-0.0353268	-0.0132489
12.5	12.285	0.787655	-0.855368	-0.476175	0.394273	0.142315	-0.00188619	0.0462297	0.14588
12.5	12.2121	0.867955	-1.0402	-0.408809	0.450736	0.0788278	0.0779729	-0.038158	0.163881
12.5	12.1384	0.944764	-1.19763	-0.111971	0.324291	-0.156741	-0.109026	0.0274514	-0.0322366
12.5	12.0867	1.04208	-1.27912	0.396989	0.0539746	-0.0187697	0.0376265	-0.0238267	-0.227034
12.5	12.0614	1.16368	-1.2711	0.942655	-0.34106	0.0372575	0.00574622	-0.0445176	-0.236869
12.5	11.9839	1.22837	-1.26303	1.18373	-0.830518	-0.0361873	-0.00961067	0.204517	-0.0654539
12.5	11.917	1.3005	-1.17083	1.08548	-0.877334	0.364643	0.179865	-0.371167	0.520077
12.5	11.8602	1.38037	-0.985456	0.633857	-0.246477	-0.328976	-0.543189	0.465019	0.613259
12.5	11.8079	1.46209	-0.71486	-0.0933774	0.756391	-0.556393	0.792343	-0.456041	-0.40976
12.5	11.7662	1.55187	-0.360069	-0.902202	1.45786	0.95435	-0.577769	0.315296	-1.21204
12.5	11.7285	1.6424	0.0544498	-1.57087	1.22614	0.235576	-0.215778	-0.0537864	-0.264816
12.5	11.6877	1.72592	0.498493	-1.88885	0.0229951	-1.49892	1.22195	-0.312173	1.43018
12.5	11.6447	1.80326	0.949847	-1.70535	-1.4277	0.571008	-1.74536	0.764817	1.26968
12.5	11.6111	1.88594	1.39728	-0.986643	-2.0718	1.63291	1.25592	-1.26883	-0.961247
12.5	11.5795	1.96618	1.80535	0.107688	-1.33334	-1.67163	0.161733	1.76495	-2.17432
12.5	11.5826	2.07705	2.18356	1.33407	0.489592	-1.06056	-1.76443	-2.19969	-0.160914
30.3	11.617	2.21248	2.48381	2.27969	2.13227	2.42371	2.37481	2.39378	2.33935
18.3	11.522	2.20539	2.47876	2.37573	2.13322	-0.159607	-1.46908	-2.21894	1.28927
16.5	11.4084	2.16976	2.29984	1.77444	0.76518	-2.01599	-0.0917019	1.8541	-1.40013
14.6	11.3027	2.13466	2.00388	0.754682	-0.879586	1.06804	1.2648	-1.39406	-1.79522
13.4	11.1981	2.0942	1.60806	-0.3718	-1.75056	1.1022	-1.50368	0.884028	0.227032
12.1	11.0925	2.04711	1.13806	-1.28958	-1.43095	-1.34951	0.912414	-0.377228	1.55746
10.9	10.9871	1.99506	0.625446	-1.7683	-0.312017	-0.175305	-0.0578832	-0.0800558	0.622721
12	10.8756	1.93258	0.0957905	-1.72881	0.773897	1.05373	-0.486185	0.453631	-0.859516
10.82	10.7684	1.87105	-0.404861	-1.21752	1.19896	-0.397593	0.54401	-0.703672	-0.869446
11.8	10.6821	1.82836	-0.827365	-0.405442	0.86881	-0.46141	-0.351296	0.788605	0.140696
11.8	10.5891	1.77661	-1.18319	0.394746	0.0844243	0.408607	0.185378	-0.725216	0.504547
11.8	10.5135	1.74072	-1.42832	0.976777	-0.55508	0.0228477	-0.144353	0.555257	0.218361
10.6	10.4627	1.72825	-1.55041	1.18786	-0.723494	-0.168379	0.0542187	-0.382106	0.0350086
10.6	10.3659	1.66602	-1.63805	0.894762	-0.595086	0.06956	0.174498	0.269222	-0.188222
10	10.2746	1.6076	-1.62982	0.33795	-0.209749	0.0971074	-0.327743	-0.175029	-0.317002
10.5	10.2099	1.57543	-1.5026	-0.198974	0.27703	-0.122511	0.223005	0.0651647	-0.116468
10.7	10.1605	1.558	-1.28597	-0.534567	0.58073	-0.119231	0.0246049	0.0136547	0.25213
10.9	10.1082	1.53599	-1.02676	-0.603801	0.507791	0.175092	-0.25724	-0.0578815	0.342823
10.9	10.0477	1.5035	-0.757689	-0.429663	0.12811	0.133105	0.334762	0.0718631	0.00193151
10	9.96819	1.44911	-0.513318	-0.120711	-0.294912	-0.250132	-0.175638	-0.0330328	-0.374535
10	9.88649	1.39068	-0.287937	0.221673	-0.435672	-0.031511	-0.0780512	-0.0314957	-0.218298
11.8	9.80588	1.33206	-0.0880154	0.471164	-0.225651	0.281119	0.236419	0.0985258	0.271019
11.8	9.71443	1.26157	0.0654975	0.515746	0.110692	-0.107765	-0.200899	-0.145731	0.366571
11.8	9.62635	1.19456	0.188417	0.361005	0.327363	-0.193086	0.055511	0.176028	-0.0336506
10.6	9.54649	1.13695	0.289193	0.0721689	0.276033	0.180312	0.0526975	-0.193785	-0.375701
10.9	9.48135	1.09601	0.377727	-0.243466	0.00900011	0.0541527	-0.0653055	0.180286	-0.221937
10.5	9.42668	1.06781	0.450071	-0.490156	-0.285144	-0.201968	-0.0214421	-0.148631	0.182166
10.5	9.39263	1.06275	0.516674	-0.581581	-0.382363	0.0707681	0.0876774	0.0821758	0.325093
10.5	9.36272	1.06362	0.553908	-0.524468	-0.24922	0.0809367	-0.0890393	-0.00946616	0.00273581
10.5	9.33528	1.06823	0.556038	-0.346597	0.0248712	-0.0957144	0.0187439	-0.0523119	-0.314177
11.3	9.31324	1.07923	0.52521	-0.0956634	0.279681	0.0492047	0.0779323	0.0857686	-0.170515
11.3	9.28837	1.08784	0.45257	0.151221	0.352037	8.46431e-05	-0.145243	-0.084538	0.194424
11.3	9.26718	1.10043	0.349624	0.347452	0.221084	-0.079211	0.14822	0.0514822	0.282569
10.2	9.24824	1.11526	0.22037	0.451399	-0.0315903	0.110362	-0.0884839	0.000764103	-0.024968
10.2	9.22541	1.12569	0.0648031	0.43884	-0.267792	0.01276	-0.0162756	-0.0621255	-0.303373
10.2	9.20145	1.13438	-0.103829	0.330022	-0.340299	-0.163995	0.140252	0.130685	-0.140334
10.2	9.17883	1.14378	-0.270673	0.167005	-0.19793	0.110013	-0.222098	-0.1969	0.240197
10.2	9.16035	1.15654	-0.421382	-0.00549125	0.0707328	0.127803	0.192237	0.242577	0.27094
9.3	9.13188	1.15807	-0.561693	-0.171734	0.273792	-0.239504	-0.0444304	-0.253181	-0.127493
9	9.11084	1.1662	-0.659828	-0.273725	0.325326	0.04932	-0.123889	0.23403	-0.305765
9.2	9.09075	1.17429	-0.714478	-0.308335	0.185141	0.22405	0.186965	-0.202094	-0.0219096
9.2	9.07145	1.18209	-0.720482	-0.282873	-0.0706034	-0.226273	-0.105746	0.167651	0.269463
9.2	9.05619	1.19285	-0.671346	-0.208983	-0.287558	-0.0847231	-0.050875	-0.139013	0.145175
9.2	9.04513	1.20658	-0.568516	-0.110286	-0.341156	0.30677	0.148192	0.112671	-0.191284
9.2	9.03377	1.21853	-0.422538	-0.0153558	-0.206175	-0.122357	-0.111195	-0.0905335	-0.236323
10	9.03078	1.23738	-0.231725	0.0743581	0.0587496	-0.249382	-0.026622	0.0721629	0.0854731
11	9.03355	1.2601	-0.0121693	0.141879	0.289031	0.272057	0.126781	-0.0749214	0.252699
11	9.03149	1.27528	0.207394	0.16245	0.322259	0.0819307	-0.105955	0.0988957	-0.00920878
11	9.02741	1.28551	0.415254	0.148371	0.156123	-0.294674	0.000745103	-0.127101	-0.230297
11	9.0298	1.29917	0.607019	0.126659	-0.0799784	0.0955975	0.0949043	0.14404	-0.0315866
11	9.02475	1.30164	0.752455	0.0858966	-0.266418	0.184236	-0.118502	-0.145131	0.19483
11	9.0199	1.30044	0.849706	0.0458128	-0.280843	-0.159461	0.0789041	0.137356	0.0780064
11	9.01077	1.29085	0.886935	0.00646938	-0.123564	-0.0558707	-0.0132559	-0.120363	-0.173151
11	9.00521	1.28075	0.870192	-0.0195692	0.118215	0.151418	-0.0286133	0.0982369	-0.106075
11	8.99914	1.26574	0.794339	-0.0448118	0.280375	-0.069276	0.0168075	-0.0813897	0.151327
11	8.98846	1.24133	0.657226	-0.0822465	0.250012	-0.0626895	0.0223965	0.0763349	0.137819
9.9	8.97124	1.20541	0.464494	-0.128063	0.0559738	0.143259	-0.0194595	-0.0742192	-0.124442
9.69	8.95401	1.16471	0.236518	-0.152789	-0.14725	-0.0587088	-0.0338848	0.0802388	-0.157845
9.4	8.93785	1.12039	-0.0104567	-0.136287	-0.224614	-0.139039	0.0923864	-0.098488	0.1049
9.8	8.91808	1.06758	-0.266238	-0.0788414	-0.153235	0.178446	-0.102028	0.126711	0.190573
9.8	8.89466	1.00628	-0.513749	0.0153797	0.00181588	0.0663918	0.046965	-0.15226	-0.0672206
9.1	8.87246	0.941645	-0.729711	0.136594	0.142102	-0.255879	0.0597845	0.170835	-0.224809
9.1	8.85184	0.874097	-0.89838	0.251913	0.179451	0.0572777	-0.167075	-0.181738	0.00341394
9	8.82859	0.799314	-1.01299	0.312926	0.0889365	0.260311	0.192375	0.177053	0.242669
8.5	8.79456	0.709102	-1.07301	0.280875	-0.0625859	-0.18756	-0.0791214	-0.137945	0.0846804
8.5	8.76891	0.623512	-1.04743	0.186174	-0.11843	-0.149897	-0.096275	0.0715226	-0.182871
8.5	8.75022	0.541323	-0.936062	0.0409651	-0.0562972	0.217106	0.183436	-0.00505598	-0.173344
8.5	8.72874	0.452544	-0.755986	-0.145472	0.0214543	0.0159325	-0.127694	-0.0536372	0.053389
8.3	8.70967	0.362531	-0.5111	-0.323664	0.0385052	-0.14919	-0.0102903	0.102584	0.195611
8.3	8.69108	0.269387	-0.217736	-0.446844	-0.0213628	0.0419496	0.113299	-0.142164	0.0751295
8.3	8.67439	0.174602	0.107861	-0.470739	-0.0878844	0.0590683	-0.103513	0.170251	-0.13502
8.3	8.65967	0.0782727	0.445158	-0.37435	-0.076165	-0.0271862	-0.0083205	-0.188257	-0.164022
9.1	8.6487	-0.0179085	0.773154	-0.168075	0.0312974	-0.00558564	0.118481	0.189455	0.0117745
9.8	8.63202	-0.123837	1.05715	0.0889572	0.140996	-0.0499921	-0.134617	-0.175103	0.148026
9.8	8.61242	-0.236823	1.2793	0.339845	0.163057	0.0466924	0.0474053	0.155917	0.112189
9.8	8.58238	-0.364605	1.41422	0.513605	0.0527358	0.100845	0.0855657	-0.132986	-0.0462276
9.8	8.53956	-0.509341	1.4501	0.569664	-0.112027	-0.114055	-0.137974	0.132775	-0.131327
9.8	8.49776	-0.656307	1.40232	0.522187	-0.168691	-0.0627544	0.0889584	-0.149232	-0.0179252
9.8	8.45556	-0.806484	1.27275	0.377821	-0.0712016	0.152338	0.000452232	0.170164	0.0963749
8.8	8.4048	-0.967763	1.05984	0.147854	0.0876971	-0.00379451	-0.0547665	-0.18225	0.0408791
7.9	8.35428	-1.1305	0.787902	-0.111488	0.196548	-0.127518	0.0654695	0.189915	-0.029335
7.1	8.30315	-1.29487	0.473848	-0.350142	0.161124	0.0434741	-0.05512	-0.193716	-0.0119216
6.7	8.253	-1.45856	0.13936	-0.518559	-0.00618846	0.0933862	0.0471146	0.191979	0.00290574
6	8.2029	-1.62177	-0.195308	-0.581197	-0.190804	-0.0588159	-0.0413949	-0.180319	-0.0418825
5.4	8.16383	-1.77251	-0.496586	-0.506453	-0.237747	-0.0577062	0.0219301	0.152642	-0.0219736
5.1	8.13372	-1.91235	-0.750323	-0.317015	-0.11862	0.016824	-0.00663132	-0.126949	0.0524556
4.97	8.11059	-2.04306	-0.947683	-0.0666418	0.0681636	0.0489315	-0.026345	0.0969905	0.0390371
5	8.09305	-2.16592	-1.08379	0.178684	0.180706	0.0145431	0.0642048	-0.0712422	-0.0706402
5	8.07859	-2.28341	-1.15922	0.357156	0.138912	-0.0939652	-0.0930685	0.0465236	-0.0966459
4.7	8.06876	-2.3939	-1.17357	0.434139	-0.0101624	-0.00945001	0.082422	-0.0260649	0.0474822
4.2	8.05891	-2.50217	-1.13721	0.393824	-0.150959	0.139689	-0.0301937	0.00298359	0.1422
4.5	8.04535	-2.6119	-1.06085	0.255263	-0.170091	-0.0311175	-0.039715	0.0331224	0.0165108
4.5	8.03762	-2.7131	-0.940206	0.0817711	-0.0258959	-0.157009	0.108205	-0.0827702	-0.135927
4.3	8.03319	-2.80821	-0.787311	-0.0811665	0.162389	0.0741712	-0.160783	0.134947	-0.101133
4.3	8.03208	-2.89722	-0.613554	-0.200585	0.225804	0.1563	0.151099	-0.191051	0.0697801
4.7	8.0245	-2.99019	-0.441766	-0.274171	0.0751809	-0.144915	-0.0584633	0.248571	0.129949
4.2	8.0169	-3.0803	-0.272974	-0.28388	-0.165704	-0.0916725	-0.0678457	-0.289055	0.040891
4.6	8.01352	-3.16294	-0.108992	-0.227708	-0.288603	0.188036	0.161121	0.297464	-0.0774286
4.6	8.00854	-3.24384	0.0375442	-0.132776	-0.184862	-0.00931917	-0.181966	-0.268234	-0.124463
5	8.01219	-3.31229	0.174241	-0.0096249	0.103061	-0.163398	0.127269	0.198966	-0.0227101
5.4	8.01835	-3.37449	0.289632	0.100683	0.34213	0.0570274	-0.0456661	-0.106823	0.103235
5.4	8.02598	-3.43153	0.378854	0.168877	0.321562	0.124442	-0.0342137	0.00157958	0.105054
4.9	8.03192	-3.48663	0.436846	0.179349	0.0218278	-0.0813344	0.100544	0.106156	-0.0247125
4.4	8.03809	-3.53764	0.467615	0.144984	-0.337967	-0.0772285	-0.13494	-0.198309	-0.119794
4.5	8.05295	-3.5757	0.484402	0.0985012	-0.460842	0.0844396	0.124486	0.257538	-0.054432
4.5	8.072	-3.60537	0.484592	0.0473388	-0.240402	0.0143082	-0.088567	-0.286895	0.0539848
5	8.0978	-3.62421	0.472569	-0.00137508	0.179611	-0.0581697	0.0191873	0.276509	0.0738478
4.75	8.11853	-3.64457	0.435747	-0.0661939	0.473894	-0.00368753	0.0646528	-0.230687	-0.00876764
4.8	8.13761	-3.66303	0.381545	-0.133451	0.431348	0.0612727	-0.114746	0.167747	-0.0371845
4.3	8.15652	-3.67798	0.317122	-0.182272	0.0814282	-0.000423947	0.109929	-0.0987394	0.0115468
4.3	8.17461	-3.68985	0.248285	-0.192223	-0.32824	-0.0699824	-0.0490353	0.0396987	0.0169806
4.3	8.20547	-3.68448	0.197008	-0.131841	-0.487366	0.0254321	-0.0357505	-0.00562531	-0.0216486
4.6	8.2438	-3.66735	0.15926	-0.0250669	-0.310637	0.0248093	0.0626911	-0.0179217	-0.0577452
4.8	8.28771	-3.64067	0.131228	0.086885	0.0501172	-0.0351615	-0.0295819	0.0245006	-0.0204529
4.5	8.3321	-3.61002	0.103728	0.156	0.327297	0.0120135	-0.0288509	-0.0186132	0.0593969
5	8.37806	-3.57458	0.0746652	0.159795	0.349676	0.0229657	0.0603595	0.00558255	0.0781913
5	8.42483	-3.53538	0.0401592	0.0983417	0.137548	-0.0408181	-0.0344652	0.00830315	-0.0173822
5	8.47304	-3.49194	-0.00143859	-0.00222948	-0.129291	0.0125045	-0.0334579	-0.0172193	-0.111403
5.2	8.52549	-3.44162	-0.0487486	-0.0991878	-0.255784	0.0446277	0.0893427	0.0132617	-0.0541524
4.7	8.58028	-3.38662	-0.10579	-0.159656	-0.184777	-0.0680327	-0.0938149	0.00155363	0.087246
5	8.63859	-3.32607	-0.172629	-0.161106	-0.00682078	-0.0100855	0.0305237	-0.0308045	0.11372
5	8.69485	-3.26608	-0.256461	-0.111926	0.114	0.0914047	0.0581574	0.0687128	-0.038912
5.2	8.74497	-3.21106	-0.35951	-0.0307328	0.0985353	-0.031564	-0.0984901	-0.0989701	-0.143136
5.5	8.80187	-3.14785	-0.460872	0.0805204	0.0261602	-0.0665062	0.074404	0.118425	0.00221235
5.3	8.85953	-3.08274	-0.561283	0.179111	-0.0210413	0.029209	-0.0301833	-0.134898	0.143379
5.8	8.92107	-3.01274	-0.65084	0.232862	0.00379236	0.0588121	0.0036933	0.149077	0.0391005
5.3	8.98377	-2.94087	-0.726284	0.212368	0.0532128	-0.0360538	-0.0102312	-0.16647	-0.15119
5.4	9.04659	-2.86847	-0.782545	0.112801	0.0468257	-0.0612283	0.0216668	0.187638	-0.101263
5.5	9.10791	-2.79729	-0.814388	-0.0414706	-0.0424923	0.0600119	0.00569217	-0.207006	0.141054
5.6	9.17599	-2.71888	-0.805153	-0.190104	-0.137972	0.0677103	-0.0703524	0.222004	0.197636
5.7	9.2511	-2.63305	-0.749967	-0.285256	-0.152063	-0.12257	0.110498	-0.241114	-0.0862111
6.1	9.33672	-2.53647	-0.64426	-0.294642	-0.0490339	-0.0473884	-0.0896023	0.25351	-0.303337
6.6	9.43398	-2.42851	-0.491365	-0.22119	0.103811	0.16463	-0.0246348	-0.273028	-0.0805842
7.3	9.53272	-2.32042	-0.313153	-0.11376	0.165348	-0.0459883	0.147274	0.282383	0.278229
7.3	9.62286	-2.22324	-0.131833	-0.0210621	0.0724874	-0.149832	-0.170866	-0.261349	0.248147
7.5	9.72064	-2.12082	0.0627389	0.0640788	-0.0625387	0.178294	0.0832571	0.209263	-0.10594
7.5	9.81537	-2.02458	0.248713	0.118591	-0.142204	0.0110338	0.037095	-0.136177	-0.340914
8.4	9.91465	-1.92726	0.425554	0.154376	-0.0907956	-0.203745	-0.095503	0.0533892	-0.113979
9.2	10.0167	-1.83122	0.581697	0.170636	0.0410027	0.133567	0.044149	0.0196931	0.278245
9.3	10.1133	-1.74575	0.697834	0.153822	0.121767	0.119326	0.0552402	-0.07499	0.281891
9.2	10.2008	-1.67502	0.764199	0.106618	0.0839089	-0.205023	-0.0791113	0.122374	-0.0953614
8.9	10.2868	-1.61144	0.789001	0.0573436	-0.0116129	0.0398649	0.00154107	-0.151023	-0.302746
9.8	10.3712	-1.55528	0.774338	0.0191509	-0.0716471	0.171415	0.117688	0.158008	-0.0865432
9.8	10.4558	-1.5049	0.726193	-0.00321687	-0.0422447	-0.174528	-0.170792	-0.141863	0.21739
9.8	10.5415	-1.45971	0.650393	-0.0174671	0.0417107	-0.0512501	0.0847316	0.101381	0.198507
9.8	10.6209	-1.4275	0.543905	-0.0475267	0.0788052	0.221671	0.101734	-0.0416019	-0.0886097
9.8	10.6915	-1.41075	0.412784	-0.0950707	0.0279163	-0.0749521	-0.23698	-0.0109314	-0.2059
9.8	10.7711	-1.39134	0.288448	-0.118481	-0.0362841	-0.163112	0.221544	0.0470876	0.0157257
9.8	10.8495	-1.37938	0.168009	-0.121802	-0.0779262	0.121145	-0.0792357	-0.0747858	0.147824
9.8	10.93	-1.37186	0.0616406	-0.0964256	-0.0608671	0.103167	-0.0943486	0.0982904	0.00137247
9.8	11.0133	-1.36788	-0.0245293	-0.0430435	0.00472995	-0.139806	0.192617	-0.122952	-0.116869
9.8	11.0981	-1.36906	-0.0901095	0.0235162	0.0629238	-0.0625734	-0.177109	0.144146	0.00271156
9.8	11.1797	-1.38035	-0.140402	0.0799079	0.0604359	0.147441	0.0738136	-0.15883	0.119058
9.8	11.2608	-1.39915	-0.173072	0.117611	0.00894799	0.0418293	0.0584419	0.170291	0.00863227
9.8	11.34	-1.42681	-0.191105	0.128745	-0.044447	-0.166921	-0.147768	-0.177214	-0.144095
9.8	11.4202	-1.46046	-0.193787	0.116662	-0.0478931	-0.00660375	0.155934	0.18034	-0.0431142
9.8	11.4997	-1.50168	-0.186622	0.0814627	-0.00264528	0.184933	-0.0930525	-0.182278	0.166618
9.8	11.5738	-1.55547	-0.179608	0.0225521	0.0421226	-0.0477919	-0.00213348	0.185361	0.10969
9.8	11.6427	-1.62141	-0.174842	-0.0423461	0.054377	-0.1697	0.10606	-0.17497	-0.145017
9.8	11.7168	-1.68844	-0.161233	-0.078073	0.0450447	0.118373	-0.169087	0.147367	-0.163972
9.8	11.7898	-1.76286	-0.148368	-0.0867841	0.00268521	0.10026	0.136011	-0.109791	0.0780867
9.8	11.8617	-1.84445	-0.138424	-0.0721971	-0.0530379	-0.146616	-0.00637217	0.0683939	0.199437
9.8	11.9322	-1.93324	-0.132515	-0.0422648	-0.0824736	-0.0179622	-0.145169	-0.0221439	0.0109407
9.8	12.0069	-2.02301	-0.124085	2.54951e-05	-0.049398	0.135232	0.223557	-0.0290527	-0.18911
9.8	12.0809	-2.11871	-0.119286	0.032916	0.0191733	-0.064542	-0.180204	0.0792434	-0.109497
9.8	12.1602	-2.2137	-0.111011	0.0535099	0.0846078	-0.0692451	0.033554	-0.12521	0.138876
9.8	12.2386	-2.31419	-0.106961	0.0453969	0.0842164	0.0793824	0.124858	0.156007	0.164262
9.8	12.3171	-2.4188	-0.105427	0.0142886	0.0164119	0.0136493	-0.195905	-0.160081	-0.0588227
9.8	12.4032	-2.51952	-0.0965186	-0.0157706	-0.0584494	-0.051501	0.143831	0.129514	-0.170756
9.8	12.4924	-2.62083	-0.0859146	-0.042169	-0.101763	-0.0169664	-0.0338388	-0.076157	-0.0397991
9.8	12.5844	-2.72272	-0.0747309	-0.0592389	-0.0886854	0.0345054	-0.0564862	0.00641169	0.120153
9.8	12.6799	-2.82435	-0.0634325	-0.0637399	-0.0265981	0.0333742	0.0751021	0.064796	0.090892
9.8	12.7727	-2.93213	-0.060324	-0.0640927	0.0407778	-0.0500441	-0.0394938	-0.12566	-0.0596744
9.8	12.8714	-3.03689	-0.0550696	-0.0454861	0.0963873	-0.0253284	0.0143568	0.168806	-0.0814529
9.8	12.9706	-3.14401	-0.0539117	-0.0182887	0.0994558	0.0492205	-0.0533966	-0.196147	0.00369352
9.8	13.073	-3.25055	-0.0537493	0.014839	0.0449678	0.0243594	0.128399	0.205349	0.0406106
9.8	13.1754	-3.35966	-0.0578021	0.042184	-0.0467638	-0.0639128	-0.155272	-0.196592	0.00024118
9.8	13.2853	-3.46338	-0.056803	0.0666741	-0.114006	-0.011384	0.060799	0.166389	0.00166732
9.8	13.3917	-3.57315	-0.0641537	0.0627217	-0.137389	0.0517234	0.119601	-0.124735	0.00894455
9.8	13.4991	-3.68398	-0.0733605	0.0380052	-0.0814033	0.034155	-0.25836	0.0888388	-0.00914879
9.8	13.6134	-3.78973	-0.0761168	0.00877638	0.0464084	-0.071541	0.237171	-0.0749931	-0.026679
9.8	13.7265	-3.89849	-0.081506	-0.0306421	0.154088	-0.0744517	-0.0588826	0.0822279	-0.0290075
9.8	13.8431	-4.00548	-0.0837396	-0.0645162	0.173636	0.158586	-0.16547	-0.106253	0.0275321
9.8	13.9615	-4.11246	-0.0849343	-0.0878463	0.0745705	0.0344804	0.279947	0.13309	0.0624577
9.8	14.0727	-4.22832	-0.0947629	-0.104725	-0.100918	-0.248173	-0.201458	-0.147137	-0.00742138
9.8	14.1919	-4.33741	-0.0933389	-0.0815429	-0.203936	0.119441	0.00110781	0.147067	-0.0514294
9.8	14.3144	-4.44426	-0.0851515	-0.0276298	-0.17003	0.214599	0.15253	-0.146682	-0.0343073
9.8	14.4354	-4.55391	-0.0766893	0.0330768	-0.0330951	-0.282287	-0.158773	0.147879	-0.000182581
9.8	14.558	-4.66298	-0.0642264	0.0875989	0.12542	-0.0593368	0.0468677	-0.14562	0.0464647
9.8	14.6854	-4.76826	-0.0449831	0.12188	0.206579	0.353691	0.0629615	0.128582	0.0592146
9.8	14.8054	-4.88208	-0.0344794	0.105173	0.135533	-0.171647	-0.0822315	-0.0937228	-0.0328571
9.8	14.9266	-4.99558	-0.0225606	0.0559475	-0.0173422	-0.250859	0.0303125	0.053908	-0.0833352
9.8	15.0511	-5.10647	-0.00647896	-0.00577227	-0.14138	0.337285	0.0157543	-0.0229344	-0.0054873
9.8	15.1704	-5.22344	0.00317434	-0.0734838	-0.174634	0.0281615	-0.00946103	0.00545273	0.0700266
9.8	15.2895	-5.34113	0.0129048	-0.116487	-0.0898027	-0.342406	-0.0223247	0.00661522	0.057245
9.8	15.4109	-5.45672	0.026319	-0.115387	0.0573029	0.191022	0.0261058	-0.021526	-0.0242735
9.8	15.5269	-5.57809	0.0340919	-0.081493	0.150739	0.200512	0.0161168	0.0417102	-0.0942814
9.8	15.6401	-5.70248	0.040004	-0.0193787	0.139057	-0.296915	-0.0613067	-0.0579487	-0.0325869
9.8	15.7529	-5.827	0.0485457	0.0589304	0.0472483	0.00503492	0.0665688	0.0688083	0.103559
9.8	15.8618	-5.95508	0.0565962	0.125568	-0.0631507	0.268157	-0.0174543	-0.0733769	0.100582
9.8	15.9662	-6.08696	0.065123	0.160717	-0.118292	-0.171858	-0.0485176	0.0800724	-0.0587788
9.8	16.0705	-6.21765	0.0813431	0.161203	-0.0783103	-0.125974	0.0937624	-0.0870201	-0.13538
9.8	16.173	-6.34865	0.104172	0.122115	0.0137755	0.235536	-0.0917688	0.091702	-0.0151393
9.8	16.2722	-6.48099	0.13232	0.0492276	0.0821207	-0.0441202	0.0437722	-0.0880144	0.132962
9.8	16.3714	-6.61092	0.169341	-0.035317	0.0842531	-0.180706	0.0344091	0.0760474	0.100533
9.8	16.4667	-6.74208	0.209389	-0.115913	0.0197026	0.166882	-0.107992	-0.0552647	-0.085221
9.8	16.5591	-6.8728	0.252184	-0.168535	-0.0514224	0.0610725	0.145508	0.0324523	-0.152462
9.8	16.6484	-7.00289	0.29579	-0.17527	-0.0663373	-0.204297	-0.11097	-0.00534959	0.0121742
9.8	16.739	-7.12721	0.343145	-0.124187	-0.00627028	0.0875715	0.00847561	-0.0246179	0.177813
9.8	16.8232	-7.25306	0.382218	-0.0377529	0.0615058	0.135134	0.111257	0.055226	0.0692314
9.8	16.9047	-7.37609	0.415057	0.0696624	0.0839813	-0.165314	-0.16048	-0.0706179	-0.141967
9.8	16.9905	-7.48829	0.448102	0.181581	0.0494585	-0.0108496	0.106011	0.0637678	-0.121372
9.8	17.0756	-7.59428	0.471862	0.254946	-0.0370965	0.1387	0.00142698	-0.0405017	0.0665684
9.8	17.1594	-7.69377	0.482503	0.26124	-0.116008	-0.0777818	-0.079743	0.0108987	0.136094
9.8	17.2499	-7.7781	0.485824	0.20035	-0.11051	-0.0511903	0.083535	0.0152172	0.0160135
9.8	17.3399	-7.85407	0.469281	0.0673017	-0.0297702	0.0751342	-0.0453962	-0.0398915	-0.128817
9.8	17.4328	-7.91763	0.43305	-0.105413	0.0788143	-0.0161151	0.0191541	0.0626756	-0.0847415
9.8	17.5277	-7.96915	0.37334	-0.274013	0.138413	-0.0301719	-0.0334192	-0.0853331	0.0789557
9.8	17.6246	-8.00819	0.288029	-0.389836	0.100133	0.0357339	0.0548598	0.101864	0.118954
9.8	17.7181	-8.03978	0.171376	-0.41711	-0.0197362	-0.025324	-0.0274757	-0.103011	-0.0166346
9.8	17.8255	-8.04546	0.0468578	-0.307867	-0.107372	0.015134	-0.052457	0.0860604	-0.0878361
9.8	17.9471	-8.02452	-0.0833414	-0.0864313	-0.117805	-0.00558395	0.100694	-0.0767532	-0.0498038
9.8	18.0797	-7.98039	-0.225254	0.166195	-0.0899912	-0.0965635	-0.109315	0.053711	-0.0344334
9.8	18.1971	-7.94032	-0.410976	0.325375	-0.100125	0.0795714	0.0570349	-0.0122239	-0.0406501
9.8	18.3169	-7.88638	-0.615085	0.370074	-0.0636178	0.199998	0.0938948	-0.0218935	0.147938
9.8	18.4326	-7.82489	-0.835441	0.290411	0.0595056	-0.281005	-0.286094	0.0314226	0.244076
9.8	18.5449	-7.75501	-1.05871	0.12693	0.234708	-0.147124	0.390618	0.00190654	-0.0740005
9.8	18.6584	-7.67158	-1.26314	-0.0456754	0.348307	0.517128	-0.265937	-0.0775564	-0.420111
9.8	18.7791	-7.56799	-1.42525	-0.156935	0.266602	-0.103616	-0.101937	0.184467	-0.171212
9.8	18.9029	-7.44842	-1.53576	-0.183539	-0.0577985	-0.655798	0.515839	-0.322048	0.430071
9.8	19.0285	-7.314	-1.58461	-0.136172	-0.471444	0.498501	-0.706977	0.473184	0.469369
9.8	19.147	-7.17368	-1.57164	-0.0587137	-0.685364	0.569684	0.498888	-0.611648	-0.245083
9.8	19.2763	-7.00868	-1.46617	0.0389427	-0.425859	-0.883453	0.088066	0.726992	-0.656914
9.8	19.4284	-6.80633	-1.25033	0.129427	0.240684	-0.266453	-0.782664	-0.825701	-0.0894538
16.97	19.6048	-6.56565	-0.93311	0.149977	0.844578	1.08264	1.06571	0.838069	0.594569
11.8	19.7448	-6.34986	-0.603741	-0.0214357	0.797849	-0.257132	-0.695535	-0.735853	0.279787
12.94	19.8975	-6.10867	-0.217504	-0.249756	0.18632	-0.850248	-0.0436802	0.572809	-0.301613
14.23	20.0643	-5.84045	0.212993	-0.426519	-0.568951	0.574641	0.652491	-0.410882	-0.293799
14.23	20.2398	-5.55113	0.659138	-0.475117	-0.971967	0.448116	-0.825742	0.263589	0.0314029
15.56	20.4281	-5.23724	1.09977	-0.349437	-0.739664	-0.648629	0.527522	-0.159256	0.100169
17.22	20.6274	-4.9016	1.50305	-0.0802469	-0.0292312	-0.121804	-0.0341015	0.0868344	-0.0150727
18.94	20.8237	-4.55997	1.82183	0.226324	0.664068	0.520497	-0.361227	-0.056272	0.0460657
20.6	21.0083	-4.22265	2.01964	0.456633	0.887006	-0.04892	0.491415	0.0739362	0.16718
19.91	21.1684	-3.90361	2.06665	0.528317	0.532228	-0.307295	-0.330242	-0.10261	-0.0129512
20	21.3182	-3.5884	1.97938	0.463369	-0.0655084	0.11561	0.102058	0.161271	-0.249207
19.98	21.4725	-3.26177	1.78617	0.329594	-0.462039	0.140736	0.0416675	-0.231299	-0.0739992
20.66	21.6461	-2.90858	1.5176	0.187822	-0.463863	-0.0848332	-0.115464	0.263396	0.282521
20.01	21.7993	-2.57029	1.14127	-0.00220281	-0.286576	-0.122836	0.138317	-0.246825	0.120892
20.5	21.9545	-2.22424	0.705666	-0.179255	-0.0830795	0.148353	-0.0863298	0.209465	-0.242538
20.12	22.1127	-1.86958	0.239303	-0.312464	0.0588916	0.0673968	-0.0180847	-0.170044	-0.175085
20.57	22.2727	-1.50783	-0.232198	-0.389569	0.154578	-0.214963	0.0989107	0.130541	0.196281
20.52	22.4314	-1.14262	-0.685519	-0.408023	0.252112	0.0355154	-0.101167	-0.0929281	0.228365
20.52	22.5928	-0.770172	-1.09018	-0.358679	0.341776	0.238146	0.0296967	0.0589732	-0.14075
20.52	22.7556	-0.392206	-1.42448	-0.244921	0.311688	-0.171593	0.0588329	-0.029421	-0.292917
21.2	22.9312	0.00254678	-1.65739	-0.0652639	0.0727429	-0.186841	-0.105852	-0.00599364	0.0627904
21.5	23.1059	0.399357	-1.7953	0.124482	-0.370933	0.246387	0.0403127	0.0303117	0.305231
21.6	23.2725	0.79	-1.84242	0.276413	-0.771008	0.111797	0.116573	-0.027841	0.0181342
21.93	23.4412	1.18473	-1.78395	0.386281	-0.739309	-0.255957	-0.210349	0.0143341	-0.270571
24.09	23.6326	1.60407	-1.60032	0.462167	-0.115055	-0.05628	0.111945	-0.0169458	-0.0637409
26.32	23.8282	2.02796	-1.32975	0.435566	0.72434	0.175045	0.0774967	0.00681679	0.170179
26.9	24.014	2.44086	-1.01177	0.259724	1.16692	0.0744506	-0.20867	0.0261795	0.0095681
26.86	24.1891	2.84045	-0.670212	-0.0385103	0.841983	-0.108411	0.211584	-0.0622651	-0.137324
26.93	24.3542	3.22715	-0.3233	-0.372974	-0.0980797	-0.13837	-0.0595143	0.110594	0.105343
26.61	24.5159	3.60713	0.020356	-0.620165	-1.03614	0.162578	-0.132643	-0.152542	0.297248
27.21	24.684	3.99041	0.357649	-0.670714	-1.30948	0.18998	0.230087	0.174677	-0.070887
27.21	24.8547	4.37241	0.668612	-0.498345	-0.707094	-0.329081	-0.18227	-0.177241	-0.533859
31.05	25.042	4.76683	0.953299	-0.131828	0.410224	-0.131172	0.0150263	0.144396	-0.1922
34.16	25.2264	5.15227	1.16955	0.274275	1.24284	0.435796	0.105112	-0.106144	0.562505
33.86	25.3806	5.4994	1.27091	0.544758	1.17984	-0.000478835	-0.0666945	0.0988992	0.536475
32.94	25.5204	5.82415	1.27602	0.636039	0.346555	-0.391192	0.0126112	-0.079339	-0.264426
32.66	25.6654	6.14656	1.21737	0.577118	-0.605047	0.135057	-0.0360945	0.0429893	-0.678842
32.91	25.812	6.46268	1.10179	0.395457	-1.0569	0.26646	0.107962	-0.00380889	-0.154906
33.37	25.9563	6.76815	0.936645	0.137242	-0.793051	-0.195566	-0.145997	-0.0354324	0.554491
33.56	26.0958	7.05983	0.732628	-0.13793	-0.0799315	-0.141747	0.0744678	0.074388	0.487654
33.78	26.2234	7.33003	0.497696	-0.37437	0.566443	0.190736	0.117161	-0.100389	-0.228454
34	26.3429	7.58265	0.256321	-0.504998	0.779771	0.0963243	-0.287943	0.131048	-0.572724
34.1	26.4661	7.8299	0.0432897	-0.476931	0.53789	-0.156149	0.309809	-0.162703	-0.096063
34.15	26.5983	8.07716	-0.118941	-0.299436	0.0643678	-0.127446	-0.149437	0.178056	0.453853
34.58	26.7306	8.31503	-0.231858	-0.0544336	-0.376472	0.144985	-0.155162	-0.186484	0.280098
35.31	26.856	8.53562	-0.300434	0.161249	-0.591723	0.192468	0.443445	0.192038	-0.272169
33.71	26.9688	8.73296	-0.329054	0.280018	-0.508308	-0.200687	-0.494097	-0.174991	-0.32735
36.8	27.0891	8.92757	-0.293725	0.315151	-0.144655	-0.1968	0.252936	0.143338	0.171435
36.8	27.2131	9.11559	-0.204636	0.268787	0.290138	0.265651	0.132522	-0.123014	0.316378
36.8	27.3306	9.2859	-0.0862625	0.149612	0.53711	0.15949	-0.453761	0.122976	-0.155151
36.8	27.444	9.44076	0.0502802	0.00566622	0.481955	-0.329338	0.553431	-0.135895	-0.352676
37.7	27.5529	9.57947	0.189367	-0.114918	0.175499	-0.0913763	-0.370427	0.161294	0.147227
37.8	27.6522	9.69638	0.309357	-0.183152	-0.213464	0.40442	-0.00946063	-0.190886	0.479941
37.8	27.7319	9.78122	0.386298	-0.19062	-0.47902	-0.0073746	0.420572	0.237903	-0.0327504
35.7	27.8	9.84269	0.424709	-0.111256	-0.436234	-0.404206	-0.591092	-0.262168	-0.557482
38.83	27.8821	9.90762	0.452889	0.0740057	-0.0677148	0.142632	0.414861	0.243806	-0.12008
39.5	27.9552	9.95259	0.439762	0.261112	0.321284	0.285829	-0.0471606	-0.199415	0.542096
39	28.0142	9.97265	0.377942	0.364196	0.455308	-0.170108	-0.253738	0.158971	0.320998
38.27	28.0659	9.97519	0.280522	0.349696	0.28955	-0.152499	0.371678	-0.112873	-0.420151
38.13	28.1172	9.96815	0.165047	0.226449	-0.0142003	0.129447	-0.295279	0.0699525	-0.46797
38.83	28.174	9.95837	0.0481029	0.0331572	-0.241747	0.0863146	0.10802	-0.0426469	0.255609
38.5	28.2259	9.93572	-0.0741606	-0.195458	-0.301201	-0.0850196	0.0539968	0.0280983	0.541008
37.28	28.2745	9.90245	-0.190497	-0.389297	-0.195559	-0.0595591	-0.101376	-0.011053	-0.0623094
37.44	28.3306	9.87056	-0.277985	-0.466752	0.00384356	0.0563384	0.0758508	-0.012026	-0.540558
37.44	28.4009	9.84732	-0.323031	-0.392538	0.169692	0.0458843	-0.0962326	0.0229069	-0.136188
38	28.4725	9.81985	-0.340736	-0.214198	0.173232	-0.0837102	0.155564	-0.0391818	0.429503
38.38	28.5416	9.78447	-0.337717	0.00464859	0.0366494	-0.0101876	-0.169315	0.0758148	0.264548
38.35	28.6214	9.75485	-0.301847	0.217731	-0.0834469	0.11666	0.066569	-0.140683	-0.279198
38.46	28.7006	9.71942	-0.253114	0.344331	-0.11063	-0.100717	0.110507	0.216584	-0.356133
38.32	28.7776	9.67673	-0.200937	0.346926	-0.0417015	-0.0633751	-0.254707	-0.286476	0.12176
38.87	28.8545	9.62873	-0.150365	0.235535	0.0548375	0.190959	0.266133	0.337225	0.388859
38.5	28.9191	9.56346	-0.120306	0.0422576	0.079294	-0.0630652	-0.107887	-0.347975	0.0273304
38.35	28.9934	9.50368	-0.086968	-0.124189	0.0585209	-0.149473	-0.110869	0.323256	-0.313543
38.06	29.0718	9.44411	-0.0593402	-0.21306	-0.000819254	0.119976	0.215248	-0.288544	-0.152177
38.54	29.1453	9.37541	-0.0518294	-0.216866	-0.0806252	0.0653334	-0.146075	0.253275	0.175288
38.35	29.2152	9.29927	-0.0631971	-0.140732	-0.114073	-0.0979024	-0.00638746	-0.211927	0.198061
38.65	29.2871	9.22161	-0.0847702	-0.00926686	-0.0501961	-0.00310986	0.116937	0.16821	-0.025258
38.67	29.3606	9.14242	-0.113685	0.124661	0.0739575	0.0290744	-0.113292	-0.129543	-0.150339
38.16	29.435	9.06116	-0.147422	0.20498	0.160235	-0.000179182	0.00794022	0.0960215	-0.0723192
38.44	29.5079	8.9756	-0.184752	0.193075	0.125413	0.0326617	0.10441	-0.0687173	0.0376296
38.65	29.5776	8.88432	-0.222242	0.0884263	-0.019709	-0.0482169	-0.116586	0.0533206	0.075769
38.15	29.6528	8.7965	-0.243392	-0.0573107	-0.155685	-0.0369898	0.0156313	-0.0458994	0.0879092
38.35	29.7358	8.71472	-0.241296	-0.188834	-0.182425	0.0895539	0.100291	0.026831	0.0135819
37	29.8157	8.62805	-0.226952	-0.275436	-0.101393	-0.0193792	-0.145211	0.00611822	-0.172463
38.06	29.9015	8.54565	-0.189116	-0.270212	0.051614	-0.0747537	0.0948316	-0.0490852	-0.169519
38.65	29.995	8.46933	-0.12738	-0.168414	0.1744	0.0456126	-0.00399576	0.0843187	0.11984
38.63	30.0858	8.38812	-0.0592437	-0.0198421	0.155094	0.0175601	-0.0865207	-0.115214	0.284796
38.91	30.1701	8.29786	0.00553172	0.122734	0.00442083	-0.015553	0.146712	0.150733	0.0348846
38.64	30.2492	8.19995	0.0653733	0.223377	-0.14531	0.0319992	-0.129564	-0.180868	-0.293965
39	30.3271	8.09845	0.12317	0.266663	-0.155221	-0.041869	0.0444766	0.208389	-0.195698
38.7	30.4064	7.99618	0.180202	0.24976	-0.00896335	-0.0351181	0.0635361	-0.23544	0.213326
39.35	30.4807	7.88655	0.226318	0.16885	0.156577	0.0967935	-0.148326	0.257981	0.309526
39.09	30.5468	7.76629	0.256589	0.0436619	0.193259	0.0102066	0.185211	-0.259577	-0.0578994
39	30.6128	7.644	0.281652	-0.0749677	0.078313	-0.119896	-0.130221	0.243436	-0.316659
38.56	30.6785	7.5197	0.302574	-0.153504	-0.106004	0.0294605	-0.0166583	-0.211769	-0.0971281
38.6	30.7458	7.39553	0.321707	-0.17449	-0.221474	0.12683	0.186281	0.162001	0.24517
38.6	30.8065	7.26317	0.32908	-0.154021	-0.188842	-0.0921273	-0.28255	-0.0935721	0.190074
38.52	30.8688	7.13111	0.33449	-0.0944482	-0.00152375	-0.0776156	0.250337	0.0176774	-0.116542
38.1	30.9289	6.9956	0.333403	-0.023691	0.209314	0.117755	-0.0941198	0.0535228	-0.214945
38.55	30.9863	6.85631	0.324761	0.035138	0.286549	0.0244619	-0.120178	-0.107943	-0.00140741
38.85	31.0391	6.71148	0.30635	0.067154	0.159699	-0.112643	0.299067	0.142538	0.179309
38.1	31.0884	6.56236	0.280301	0.0759903	-0.0885953	0.0324582	-0.336726	-0.145556	0.0936821
37.8	31.1399	6.41523	0.254799	0.0807344	-0.275845	0.0904997	0.200828	0.115118	-0.0848997
37.7	31.19	6.26649	0.225747	0.0827926	-0.277492	-0.0905477	0.0423371	-0.0579769	-0.128462
37.05	31.2406	6.11835	0.195067	0.0858192	-0.0866081	-0.0283442	-0.266849	-0.0160467	-0.0156237
38.2	31.2908	5.96986	0.160374	0.081399	0.164304	0.102802	0.348726	0.091996	0.0849633
37.9	31.3333	5.81375	0.11231	0.0514392	0.294336	-0.0409065	-0.238321	-0.151376	0.0688223
37	31.3769	5.65918	0.0615395	0.00920688	0.237192	-0.0449311	0.0122918	0.189633	0.0206537
36.82	31.4126	5.49719	-0.00126381	-0.051162	0.0232911	0.0520052	0.19517	-0.201133	-0.047649
36.7	31.4475	5.33532	-0.0652258	-0.102603	-0.186153	0.014811	-0.253964	0.19568	-0.0794307
36.7	31.4833	5.17564	-0.125209	-0.125081	-0.250958	-0.0463142	0.143059	-0.180352	-0.0263005
36.7	31.5178	5.01616	-0.181622	-0.114049	-0.14928	-0.0041733	0.0388337	0.157122	0.0710837
35.54	31.5494	4.85534	-0.234519	-0.0734424	0.03106	0.0428177	-0.156719	-0.126906	0.100185
36.63	31.5756	4.69102	-0.284161	-0.0141359	0.165056	0.00413512	0.143147	0.0972787	0.000380938
36.11	31.5956	4.52262	-0.327734	0.0539644	0.183634	-0.0323583	-0.0129778	-0.0615866	-0.112659
36.11	31.6153	4.35682	-0.352817	0.130965	0.115825	0.00985109	-0.110115	0.0299532	-0.0625603
36.1	31.6431	4.20277	-0.345452	0.210549	0.0276646	0.0162914	0.11393	-0.0132467	0.092333
35.57	31.6726	4.05418	-0.312943	0.250052	-0.0676265	-0.0467373	-0.0162134	0.00052638	0.0852551
35.57	31.7002	3.90764	-0.261452	0.214933	-0.158474	0.0269874	-0.0925503	0.0135686	-0.0760006
35	31.7274	3.76488	-0.191765	0.101396	-0.200154	0.064747	0.124008	-0.0281311	-0.103026
35	31.7547	3.62686	-0.105919	-0.0664884	-0.142773	-0.0887089	-0.0426788	0.0467485	0.0663173
35	31.7898	3.50176	0.00128255	-0.232794	0.0295816	-0.0315291	-0.0952712	-0.0723456	0.149668
35	31.8346	3.39193	0.125493	-0.349328	0.227558	0.113548	0.159063	0.088549	-0.0476861
35	31.8844	3.29243	0.25106	-0.392326	0.296304	-0.0484705	-0.0997133	-0.101556	-0.24611
35	31.9444	3.20846	0.372035	-0.343527	0.158417	-0.0967807	-0.0578192	0.101605	-0.0619535
35.4	32.0025	3.12697	0.460357	-0.234089	-0.154412	0.0829433	0.175607	-0.102484	0.255506
35.4	32.0485	3.03737	0.493986	-0.0965444	-0.441925	0.0805362	-0.131986	0.125382	0.210042
35.4	32.099	2.95669	0.488912	0.0832092	-0.418308	-0.0595993	-0.0182199	-0.156371	-0.117742
35.4	32.163	2.89424	0.454249	0.290922	-0.0307249	-0.123821	0.125637	0.169404	-0.288998
35.33	32.2268	2.8355	0.371277	0.451223	0.428936	0.0322331	-0.133228	-0.174036	-0.128636
37.27	32.2867	2.77605	0.235419	0.5037	0.598155	0.223843	0.0543032	0.17478	0.193681
35.91	32.3353	2.70814	0.0441145	0.413851	0.314879	-0.0925575	0.0598959	-0.160501	0.319732
35	32.3776	2.63682	-0.183626	0.211829	-0.215857	-0.273923	-0.0969733	0.149808	0.091306
33.9	32.4242	2.57342	-0.416632	-0.0281598	-0.582044	0.249104	0.0380752	-0.14172	-0.272539
33.23	32.4794	2.52242	-0.631332	-0.238543	-0.508785	0.217918	0.0411214	0.122999	-0.369806
33.11	32.5419	2.4826	-0.812639	-0.377656	-0.0625673	-0.433793	-0.0774122	-0.0994682	-0.0170341
35.01	32.6215	2.46357	-0.937287	-0.418398	0.421803	-0.0541194	0.0176312	0.05201	0.435402
35.3	32.6972	2.44302	-1.02381	-0.408575	0.527492	0.493079	0.0519464	-0.000278461	0.313717
34	32.7623	2.41386	-1.07384	-0.368945	0.178616	-0.127106	-0.019887	-0.024154	-0.278592
33.17	32.8389	2.39837	-1.05408	-0.258898	-0.276851	-0.429444	-0.0766886	0.0243517	-0.468623
34.05	32.9371	2.40677	-0.950968	-0.0709257	-0.4566	0.235804	0.0968203	-0.0331763	-0.00135041
34.6	33.0426	2.42321	-0.790515	0.130142	-0.283027	0.272209	-0.040229	0.0247963	0.377146
34.68	33.14	2.43068	-0.605027	0.270598	0.0436015	-0.271157	-0.0607679	0.00511768	0.165104
35.5	33.2294	2.42807	-0.407936	0.325825	0.274529	-0.106871	0.166116	-0.0384457	-0.182235
36.59	33.3083	2.41212	-0.212784	0.301585	0.276128	0.235195	-0.183853	0.0803796	-0.14942
36.51	33.381	2.38659	-0.0224026	0.237691	0.117422	0.0327453	0.0984662	-0.111307	0.085041
36.45	33.4498	2.35361	0.160254	0.174022	-0.0370689	-0.168824	0.0628811	0.126403	0.0811675
35.84	33.5142	2.31216	0.329871	0.130236	-0.0784443	-0.022369	-0.20876	-0.113113	-0.0826754
36.37	33.583	2.2709	0.492367	0.113414	-0.0171278	0.140665	0.25053	0.0639214	-0.0219599
36.37	33.6393	2.21198	0.622883	0.069484	-0.0039959	0.0102834	-0.171397	0.0159811	0.127274
36.37	33.6826	2.13452	0.719371	-0.0211641	-0.0852431	-0.0884713	0.0492193	-0.0908258	0.0597213
36.37	33.728	2.05408	0.802485	-0.128521	-0.145531	0.000271925	0.0897981	0.157943	-0.121082
36.37	33.778	1.97313	0.877104	-0.230707	-0.081861	0.0274848	-0.228815	-0.221218	-0.129967
36.37	33.8287	1.88744	0.937587	-0.313601	0.0899494	0.0204754	0.29759	0.266763	0.0496948
36.37	33.8745	1.79064	0.974757	-0.360481	0.243105	0.00248666	-0.234985	-0.284311	0.155464
36.36	33.9197	1.68687	0.991348	-0.336873	0.252697	-0.0591744	0.0440226	0.272503	0.0515719
36.36	33.9549	1.56595	0.973886	-0.237563	0.0599397	-0.00490324	0.20102	-0.228708	-0.132041
36.36	33.9839	1.43142	0.926224	-0.0523915	-0.212044	0.14531	-0.351786	0.171715	-0.111842
36.36	34.0086	1.2852	0.851671	0.200111	-0.359248	-0.0604595	0.317671	-0.107047	0.0904358
36.36	34.0254	1.12313	0.746924	0.460633	-0.257613	-0.202636	-0.100844	0.0463251	0.154979
36.36	34.0336	0.944282	0.613237	0.655621	0.0527031	0.208903	-0.176813	0.0115001	-0.0171101
36.36	34.0231	0.738035	0.442596	0.703291	0.362284	0.173043	0.372054	-0.0511246	-0.163956
35	33.9883	0.499026	0.237823	0.570298	0.466911	-0.324383	-0.324924	0.103159	-0.0194636
35	33.9428	0.241771	0.0297152	0.307252	0.325878	0.00280438	0.100632	-0.143627	0.247808
35	33.8831	-0.0363333	-0.168784	-0.022654	0.009231	0.358696	0.162428	0.175551	0.151321
31.5	33.8113	-0.331811	-0.336716	-0.327144	-0.299509	-0.170735	-0.27351	-0.169479	-0.227607
31.5	33.7521	-0.617816	-0.428042	-0.491295	-0.389821	-0.267614	0.200078	0.124247	-0.257831
31.5	33.7057	-0.893265	-0.435269	-0.495376	-0.260498	0.229669	-0.0809363	-0.0760891	0.0977475
31.5	33.6563	-1.17398	-0.380497	-0.40362	-0.074053	0.121944	-0.0111061	0.0224826	0.244528
31.5	33.5951	-1.4682	-0.281227	-0.282934	0.0581904	-0.182945	0.0765982	0.049626	0.00788816
31.5	33.5411	-1.75554	-0.123642	-0.14114	0.179454	0.0104597	-0.0956702	-0.120949	-0.127728
31.5	33.5021	-2.02749	0.0861462	0.00284228	0.296748	0.018383	0.0481197	0.152318	-0.021964
31.5	33.4567	-2.30559	0.300492	0.0908845	0.28794	-0.0564354	-0.0144176	-0.146094	-0.0358517
31.5	33.4041	-2.59064	0.494868	0.123557	0.100808	0.214303	0.0626843	0.118217	-0.10079
30.8	33.3444	-2.88159	0.650294	0.134565	-0.191351	-0.0766335	-0.131815	-0.0615102	0.101805
30.8	33.2869	-3.16847	0.761261	0.174708	-0.403516	-0.346675	0.13502	-0.0150512	0.3451
30.8	33.2259	-3.45637	0.807579	0.248074	-0.396343	0.334897	-0.0294056	0.0956165	0.0427868
30.5	33.1574	-3.7485	0.77614	0.331876	-0.138787	0.322427	-0.136976	-0.155315	-0.524517
30.5	33.0945	-4.03073	0.679906	0.40484	0.272321	-0.613727	0.281677	0.187339	-0.358506
30.5	33.0368	-4.30277	0.519356	0.40505	0.573736	-0.132788	-0.323569	-0.201186	0.487311
30.5	32.9718	-4.57685	0.283394	0.257755	0.502039	0.816034	0.176618	0.186855	0.703957
27.5	32.8772	-4.87527	-0.0415703	-0.0651757	0.0387102	-0.195565	0.16541	-0.108385	-0.20616
24.75	32.7883	-5.15999	-0.387325	-0.417514	-0.420507	-0.754007	-0.432004	0.010899	-0.813471
26.7	32.7311	-5.40261	-0.695012	-0.646567	-0.518925	0.488789	0.367969	0.0471741	-0.153509
26.7	32.68	-5.62864	-0.974999	-0.724585	-0.299709	0.450395	-0.0670237	-0.0890123	0.641241
25	32.634	-5.83845	-1.21174	-0.630554	0.0252623	-0.601001	-0.237605	0.121272	0.388433
25.1	32.6055	-6.01883	-1.37601	-0.36587	0.250591	-0.135054	0.330046	-0.156908	-0.387793
25.1	32.5886	-6.17553	-1.46599	-0.0100409	0.249182	0.493183	-0.209018	0.171933	-0.514564
25.1	32.5822	-6.30941	-1.48008	0.334834	0.0771978	-0.0719222	-0.0206385	-0.171952	0.0949357
25.1	32.5855	-6.42145	-1.42184	0.568474	-0.102428	-0.324901	0.171425	0.140723	0.456668
25.1	32.5889	-6.52188	-1.30927	0.61212	-0.167356	0.109933	-0.161041	-0.0810784	0.0856631
25.1	32.6027	-6.60005	-1.13846	0.475781	-0.0724242	0.21321	0.0434451	-0.00180366	-0.310306
25.1	32.6226	-6.6607	-0.926604	0.197918	0.0608566	-0.103429	0.0259246	0.0783403	-0.169463
25.2	32.6336	-6.71973	-0.705005	-0.156835	0.0735267	-0.176573	0.0230992	-0.129797	0.142959
25.1	32.6499	-6.7624	-0.467123	-0.450386	-0.00906697	0.139672	-0.0937164	0.163511	0.180576
25.1	32.6807	-6.7794	-0.212844	-0.574939	-0.079485	0.131049	0.044047	-0.197912	-0.0183903
25.5	32.7139	-6.78361	0.0298985	-0.518784	-0.088501	-0.223352	0.110291	0.215353	-0.166379
25.5	32.7462	-6.77907	0.244156	-0.316444	-0.0243564	-0.0344967	-0.252305	-0.206143	-0.0800002
27	32.7804	-6.76319	0.423538	-0.0338659	0.0778378	0.275059	0.249078	0.165876	0.105623
27	32.8065	-6.74674	0.55003	0.22745	0.12847	-0.112065	-0.0535751	-0.0908887	0.122914
27.01	32.8374	-6.71672	0.637681	0.414936	0.111835	-0.209667	-0.213685	-0.00224056	0.0140203
27	32.8739	-6.67252	0.688386	0.48125	0.0244135	0.199666	0.350858	0.0848874	-0.0959888
27	32.9017	-6.62922	0.68788	0.392036	-0.117862	0.0831708	-0.253428	-0.140069	-0.13625
27	32.9358	-6.57168	0.660408	0.204919	-0.189744	-0.16592	0.00282171	0.171002	0.0167878
27	32.9758	-6.50055	0.612849	-0.0208323	-0.133504	-0.0339123	0.208058	-0.194386	0.184584
27.2	33.0124	-6.42604	0.540571	-0.236441	0.00197208	0.0970297	-0.254928	0.21159	0.0847776
27.2	33.0496	-6.34439	0.456145	-0.377462	0.143242	0.0787197	0.147152	-0.216822	-0.153913
27.2	33.087	-6.25632	0.36754	-0.407094	0.204339	-0.0940452	0.0135595	0.207326	-0.180781
27.2	33.1262	-6.1607	0.284064	-0.319229	0.144875	-0.143971	-0.113611	-0.18237	0.0658421
27.2	33.1702	-6.05494	0.214765	-0.141719	-0.00665983	0.168804	0.0971986	0.135721	0.230372
27.5	33.2081	-5.95071	0.149789	0.0511909	-0.187858	0.144962	-0.0239578	-0.0745618	0.0293284
27.5	33.2355	-5.85308	0.0874732	0.201116	-0.276856	-0.256524	0.0109563	0.0254108	-0.220366
27.5	33.2717	-5.74232	0.055326	0.307316	-0.147689	-0.0462805	-0.0602196	0.01121	-0.0717104
28.84	33.3152	-5.62028	0.051872	0.34477	0.120074	0.266202	0.0660952	-0.0570876	0.184565
28.84	33.3523	-5.50177	0.0562939	0.280228	0.300667	-0.0872388	0.0162382	0.111356	0.061613
27.5	33.3837	-5.38664	0.0648316	0.133295	0.257867	-0.178903	-0.12851	-0.156952	-0.182134
29	33.413	-5.27147	0.0782727	-0.0436713	0.0311524	0.177874	0.192902	0.193504	-0.0491533
28	33.4398	-5.15682	0.0929623	-0.194801	-0.211297	0.0510143	-0.136837	-0.213615	0.247363
28	33.4723	-5.03456	0.114586	-0.264269	-0.282554	-0.178356	-0.032959	0.21248	0.132016
28.24	33.504	-4.91188	0.129741	-0.249166	-0.155206	0.0390111	0.204682	-0.198799	-0.323726
28.24	33.5352	-4.78875	0.133137	-0.164816	0.0676013	0.138074	-0.25226	0.18102	-0.328022
28.5	33.5694	-4.66209	0.123288	-0.0429785	0.226705	-0.0987588	0.124043	-0.169022	0.284697
30	33.5922	-4.54749	0.0779806	0.0504264	0.188426	-0.0976179	0.0964849	0.164019	0.547249
29	33.601	-4.44778	-0.00528933	0.0924114	0.0112765	0.187155	-0.220458	-0.136068	-0.0515818
29	33.6154	-4.34286	-0.0976194	0.121447	-0.100242	0.0497064	0.18355	0.0888695	-0.620309
29	33.6315	-4.23677	-0.197366	0.142284	-0.0692805	-0.305638	-0.0550846	-0.0384466	-0.283835
30	33.648	-4.13124	-0.301428	0.152072	0.0314554	0.0829714	-0.0693817	-0.0147924	0.499544
29.98	33.6495	-4.04247	-0.422303	0.124654	0.0484575	0.355047	0.112091	0.070898	0.55391
28.5	33.6332	-3.97341	-0.552431	0.0695404	-0.0407672	-0.229332	-0.0178062	-0.0926388	-0.18579
28.5	33.6157	-3.90638	-0.655309	0.0414659	-0.0899232	-0.273352	-0.0837849	0.0944585	-0.58075
29.58	33.6111	-3.82628	-0.698786	0.0717031	0.00894873	0.348075	0.0599865	-0.0920633	-0.106164
29.58	33.6105	-3.74207	-0.684599	0.116825	0.161228	0.0827506	0.0579958	0.0687554	0.40451
29.58	33.6114	-3.65617	-0.611929	0.125096	0.20223	-0.370672	-0.161105	-0.0207881	0.23783
29.58	33.6258	-3.55641	-0.467925	0.0735255	0.0609461	0.118685	0.139176	-0.0573126	-0.189398
29.58	33.6454	-3.45152	-0.271028	-0.0724552	-0.22527	0.23121	-0.0182632	0.135748	-0.259272
29.58	33.6581	-3.35448	-0.0493365	-0.309949	-0.468255	-0.232046	-0.124845	-0.197666	-0.0100166
30	33.6669	-3.26251	0.186471	-0.555627	-0.411446	-0.0033847	0.220034	0.244693	0.175
30	33.6729	-3.17442	0.424612	-0.694685	0.0175717	0.20011	-0.1903	-0.261806	0.135895
31	33.6913	-3.07474	0.668497	-0.611214	0.59987	-0.180234	0.0357696	0.237608	0.0114691
32	33.7122	-2.9737	0.888772	-0.299782	0.861422	-0.0933191	0.118986	-0.193647	-0.156464
32	33.7238	-2.88425	1.05257	0.158806	0.48167	0.286764	-0.17616	0.141427	-0.23731
32	33.7243	-2.80829	1.14501	0.647119	-0.362064	-0.0534388	0.147347	-0.0656601	0.0161095
32	33.7266	-2.73257	1.17474	1.04592	-1.05972	-0.275309	-0.0473628	-0.0196794	0.421827
33	33.7311	-2.65653	1.13886	1.21838	-1.05825	0.183765	-0.087489	0.0940888	0.297286
33.07	33.7268	-2.59162	1.02381	1.0557	-0.285372	0.183871	0.183944	-0.144654	-0.412025
33.07	33.7208	-2.5304	0.84335	0.569657	0.808885	-0.231383	-0.154552	0.179602	-0.647835
33.07	33.7148	-2.47102	0.608934	-0.13659	1.4711	-0.0905784	-0.00305517	-0.205296	0.139849
33.07	33.695	-2.42746	0.317755	-0.901214	1.14826	0.231421	0.191647	0.230889	0.875914
30	33.6701	-2.39022	0.000105908	-1.48102	-0.00572987	0.0764989	-0.228607	-0.231251	0.394414
27.1	33.6538	-2.34423	-0.30366	-1.65328	-1.22384	-0.244259	0.06651	0.202091	-0.759069
27.1	33.6559	-2.27884	-0.560708	-1.31751	-1.66766	-0.0919776	0.165768	-0.160402	-0.937465
29.81	33.6867	-2.18339	-0.746204	-0.541629	-1.0137	0.270658	-0.340623	0.0732732	0.234482
32.79	33.7281	-2.07714	-0.880268	0.406502	0.263747	-0.0039525	0.245172	0.0152584	1.08989
32.97	33.7557	-1.98617	-0.995807	1.18994	1.28673	-0.302064	0.102576	-0.0870928	0.356419
32.97	33.7715	-1.90909	-1.09114	1.57771	1.4531	0.199125	-0.419452	0.164656	-0.854872
33	33.7879	-1.83326	-1.14889	1.48972	0.761789	0.26162	0.465872	-0.237718	-0.756556
31.65	33.7985	-1.76519	-1.17412	0.964334	-0.311731	-0.416559	-0.180561	0.297222	0.414596
30.5	33.8062	-1.70206	-1.16164	0.181161	-1.10125	-0.0557235	-0.257191	-0.326452	0.919769
30.5	33.8087	-1.64618	-1.11252	-0.616192	-1.18173	0.535005	0.558449	0.317963	0.0805599
27.5	33.7985	-1.60476	-1.03231	-1.19013	-0.580506	-0.232024	-0.484314	-0.247614	-0.804815
30	33.8043	-1.54784	-0.883543	-1.32587	0.348857	-0.440527	0.0860952	0.122043	-0.409806
33	33.8196	-1.48187	-0.676447	-1.01477	1.0065	0.411352	0.317141	0.0115224	0.494897
33	33.8301	-1.42148	-0.435908	-0.410456	0.975602	0.240706	-0.460774	-0.129839	0.493744
33	33.8503	-1.35172	-0.154508	0.289021	0.35294	-0.457084	0.296079	0.220875	-0.193788
33	33.8787	-1.27444	0.152503	0.839265	-0.437044	-0.0846908	-0.00189175	-0.292153	-0.430125
34	33.9106	-1.19468	0.461778	1.04403	-0.919781	0.423453	-0.226304	0.325227	-0.0108453
34	33.93	-1.12927	0.736718	0.819641	-0.849414	-0.0279149	0.266502	-0.304361	0.258461
34	33.9555	-1.05916	0.984979	0.290861	-0.251881	-0.321776	-0.0966321	0.242522	0.0971935
34	33.9796	-0.99217	1.18522	-0.346042	0.484845	0.0243101	-0.165188	-0.159146	-0.102369
35	34.013	-0.917415	1.33842	-0.83642	0.918507	0.304776	0.325986	0.0686009	-0.0279662
34	34.0494	-0.841938	1.42534	-1.00895	0.761159	-0.0500951	-0.28669	-0.00710188	0.0097705
34	34.0752	-0.780223	1.42064	-0.816177	0.0901091	-0.349481	0.0571655	-0.00142637	-0.149983
34	34.0969	-0.72608	1.3284	-0.305444	-0.636761	0.166789	0.257168	-0.0431406	-0.0727184
34	34.0946	-0.700304	1.1289	0.333176	-0.954619	0.357291	-0.463543	0.151314	0.284576
35	34.075	-0.695792	0.844562	0.911055	-0.599809	-0.246555	0.480831	-0.273426	0.378621
35	34.048	-0.701377	0.511615	1.26556	0.248497	-0.314186	-0.235449	0.404697	-0.128161
34.99	34.0239	-0.705762	0.169892	1.29134	1.02945	0.357549	-0.185657	-0.523414	-0.613976
35.89	34.0048	-0.706098	-0.152367	0.95212	1.1446	0.210846	0.549315	0.592509	-0.268992
32.3	33.9712	-0.721536	-0.453887	0.286165	0.395668	-0.474295	-0.639848	-0.58267	0.57038
32.94	33.9503	-0.72347	-0.679592	-0.493663	-0.700856	0.0258328	0.422605	0.49722	0.776129
29.65	33.9344	-0.718748	-0.820769	-1.18123	-1.39659	0.425179	-0.0381047	-0.362713	-0.201476
27.79	33.9312	-0.698901	-0.859004	-1.56825	-1.15503	-0.225584	-0.332669	0.194083	-1.10504
30.57	33.9578	-0.645997	-0.775271	-1.51806	-0.0696434	-0.306605	0.506013	-0.0389334	-0.475804
33	34.0019	-0.573009	-0.600528	-1.0745	1.08071	0.25478	-0.513356	-0.130352	0.926131
35.9	34.042	-0.503212	-0.388054	-0.409224	1.42471	0.166649	0.349292	0.291464	1.04484
33.42	34.0611	-0.45463	-0.185228	0.278586	0.700855	-0.18071	-0.0109823	-0.403255	-0.378731
33.55	34.0784	-0.407723	0.00913118	0.870926	-0.489477	-0.0427783	-0.342135	0.482423	-1.23595
33.07	34.1021	-0.3538	0.18633	1.27083	-1.24306	0.0325929	0.546032	-0.537574	-0.268147
35.3	34.1305	-0.294993	0.324469	1.39956	-1.04585	0.0310613	-0.530409	0.553255	1.05254
36.09	34.146	-0.249793	0.385021	1.20625	-0.123996	0.089127	0.274848	-0.530782	0.763109
35.07	34.1391	-0.227987	0.348308	0.731017	0.823311	-0.099367	0.181236	0.506589	-0.603732
33.5	34.1262	-0.212223	0.237933	0.127669	1.18	-0.0780402	-0.581081	-0.459026	-0.914905
35.95	34.1138	-0.195188	0.0732823	-0.444203	0.742538	0.184086	0.683014	0.380076	0.164036
32.5	34.0888	-0.189458	-0.143282	-0.87491	-0.181375	-0.00603471	-0.396294	-0.258085	0.840054
31	34.0784	-0.166002	-0.356346	-1.0402	-0.899696	-0.169335	-0.106324	0.107813	0.217009
31	34.0838	-0.122671	-0.541837	-0.934432	-0.955954	0.0299817	0.498623	0.0307811	-0.648363
31	34.114	-0.0501415	-0.673754	-0.627435	-0.390125	0.119347	-0.603048	-0.169721	-0.489294
33.64	34.1525	0.0344897	-0.763703	-0.276913	0.291785	-0.0971077	0.33335	0.265235	0.273528
33.64	34.1852	0.116069	-0.824862	-0.0196987	0.590784	-0.054464	0.141489	-0.299268	0.485147
33.6	34.2142	0.196672	-0.849247	0.10966	0.419421	0.168576	-0.490592	0.284118	0.0617481
33.6	34.2558	0.293151	-0.812169	0.171987	0.0799532	-0.0373047	0.502657	-0.223091	-0.229923
33.6	34.3175	0.412931	-0.705748	0.236692	-0.111048	-0.232848	-0.230968	0.0929162	-0.177167
34.82	34.3822	0.53778	-0.559999	0.311801	-0.124151	0.115968	-0.184654	0.0689821	-0.159799
35.2	34.4336	0.649928	-0.406636	0.381919	-0.114806	0.272224	0.511737	-0.225741	-0.076879
35.2	34.4836	0.761152	-0.241142	0.456864	-0.161061	-0.199191	-0.511805	0.371351	0.384142
35.2	34.5278	0.866765	-0.0761778	0.498875	-0.234054	-0.292051	0.163439	-0.487076	0.587125
36.5	34.5713	0.971625	0.0869753	0.46669	-0.188056	0.358892	0.331569	0.561199	-0.156502
34	34.6056	1.06718	0.233871	0.309919	0.0572037	0.231601	-0.644489	-0.57132	-1.02537
37	34.6585	1.18172	0.392861	0.0592366	0.453783	-0.502233	0.570132	0.509818	-0.446509
37	34.7157	1.30014	0.538541	-0.292725	0.655504	-0.169535	-0.199123	-0.416181	1.02494
38	34.7538	1.39762	0.632648	-0.721866	0.352292	0.664441	-0.257843	0.309027	1.14498
36.1	34.7591	1.46013	0.658714	-1.10691	-0.33833	0.0749214	0.638431	-0.143093	-0.499926
32.5	34.7844	1.54293	0.689595	-1.18689	-0.813366	-0.738972	-0.66357	-0.0418459	-1.4588
35.75	34.8502	1.66738	0.754332	-0.840798	-0.675135	-0.00772826	0.184203	0.157361	-0.298646
39	34.9241	1.79913	0.804407	-0.196113	-0.112732	0.736889	0.429019	-0.238484	1.1673
39	34.9706	1.9004	0.785369	0.509069	0.403951	-0.0800048	-0.73611	0.304345	0.849404
38.62	35.0036	1.98499	0.711049	1.10241	0.614027	-0.697402	0.607623	-0.306474	-0.500506
38.62	35.0359	2.0658	0.601109	1.4447	0.503543	0.192978	-0.124217	0.242877	-0.895348
39.5	35.0623	2.13746	0.455506	1.42568	0.187499	0.685134	-0.441246	-0.123937	-0.0998455
39.5	35.0712	2.18783	0.269209	1.01862	-0.168222	-0.329935	0.775321	-0.0214507	0.556553
37.1	35.0705	2.22554	0.0664367	0.33943	-0.378212	-0.634103	-0.627776	0.203814	0.424514
37.1	35.0771	2.26834	-0.116014	-0.406591	-0.353434	0.525885	0.0750808	-0.407806	-0.000596614
37.1	35.0786	2.30393	-0.279212	-1.04782	-0.201882	0.487418	0.508689	0.592642	-0.331006
33.4	35.0627	2.32016	-0.423422	-1.43252	-0.0348364	-0.674779	-0.710515	-0.696062	-0.434115
36.74	35.0784	2.36809	-0.477242	-1.38373	0.198217	-0.222771	0.446135	0.693011	-0.0340406
36.74	35.108	2.42982	-0.458796	-0.958043	0.355847	0.595575	-0.0316298	-0.631406	0.466346
37.91	35.1429	2.49583	-0.38818	-0.321689	0.291218	0.0249637	-0.257429	0.506499	0.402555
37.01	35.1559	2.53766	-0.309673	0.293818	-0.0256225	-0.474143	0.297208	-0.315846	-0.255653
37.3	35.1677	2.57667	-0.207557	0.769017	-0.330011	0.148631	-0.0884793	0.11199	-0.559258
39	35.1894	2.62431	-0.0775727	1.03033	-0.369504	0.299644	-0.171339	0.062662	-0.0515771
39	35.2131	2.67243	0.0575115	1.0296	-0.138733	-0.242429	0.210403	-0.20022	0.496082
38.8	35.2299	2.7114	0.171868	0.779886	0.165248	-0.11537	0.0358024	0.287995	0.296044
38.4	35.2349	2.73615	0.248304	0.364774	0.324995	0.242687	-0.348096	-0.297514	-0.290718
38.91	35.2444	2.76345	0.298792	-0.0668841	0.280055	0.00169576	0.455544	0.231422	-0.359865
38	35.2431	2.77769	0.300257	-0.427711	0.0521703	-0.226874	-0.229308	-0.107429	0.0547357
37.7	35.2312	2.77922	0.252927	-0.638461	-0.185939	0.135955	-0.193667	-0.028102	0.312034
38	35.222	2.78224	0.177985	-0.647144	-0.242066	0.166843	0.556871	0.149653	0.148379
36.1	35.2024	2.77362	0.0685764	-0.49764	-0.115549	-0.266237	-0.614513	-0.229683	-0.165365
38.49	35.1952	2.77758	-0.0372887	-0.223232	0.111708	0.022001	0.313439	0.2551	-0.184553
38.22	35.1827	2.77617	-0.150205	0.0547748	0.213019	0.222393	0.154909	-0.23543	-0.0364355
38.23	35.1733	2.77855	-0.249452	0.265047	0.115666	-0.146233	-0.495306	0.189261	0.0930563
38.23	35.1773	2.79572	-0.312986	0.371898	-0.0822058	-0.109384	0.508119	-0.139286	0.15247
38	35.1898	2.82272	-0.342238	0.346813	-0.238916	0.142084	-0.254445	0.0732782	0.0472046
38	35.2023	2.8507	-0.34699	0.195642	-0.246105	-3.18521e-05	-0.0909409	-0.0010242	-0.182924
38	35.2138	2.87852	-0.329387	-0.0216067	-0.0767622	-0.0565128	0.337018	-0.0648232	-0.222086
38.05	35.2312	2.91335	-0.282557	-0.209932	0.186437	0.0446093	-0.363631	0.119773	0.0960458
38.18	35.2617	2.9624	-0.203185	-0.293706	0.361927	-0.0800768	0.168935	-0.178989	0.351676
38.12	35.2874	3.00676	-0.121864	-0.279503	0.255015	-0.0239968	0.070375	0.227356	0.04648
38.2	35.3046	3.04235	-0.051595	-0.184337	-0.0908502	0.237967	-0.165674	-0.241311	-0.404137
38.2	35.3204	3.07648	0.0112307	-0.0261503	-0.400139	-0.100747	0.106881	0.227438	-0.221259
38.2	35.344	3.11835	0.0730745	0.158665	-0.404175	-0.329519	-0.0051906	-0.194321	0.387652
38.93	35.3665	3.15868	0.117877	0.291758	-0.0968396	0.297024	-0.045123	0.131671	0.402372
38.39	35.3775	3.18637	0.128817	0.308531	0.291071	0.3065	0.00900105	-0.0319088	-0.291392
38.39	35.3815	3.20624	0.112454	0.215107	0.501703	-0.4892	0.108555	-0.0771469	-0.549711
38.39	35.3915	3.23155	0.0881184	0.0691091	0.402473	-0.146936	-0.192605	0.181219	0.142645
39.39	35.3996	3.25445	0.0506615	-0.0900671	0.0165205	0.606278	0.106157	-0.280806	0.658219
38.39	35.3965	3.26536	-0.00598124	-0.22313	-0.432454	-0.0921349	0.155699	0.377648	0.0797997
35.5	35.391	3.27368	-0.0616156	-0.263714	-0.601928	-0.574411	-0.380452	-0.436541	-0.662851
39.01	35.4151	3.3126	-0.0705536	-0.152269	-0.303491	0.33331	0.347165	0.41859	-0.308782
38.96	35.431	3.3428	-0.0776418	-0.00154264	0.170753	0.309148	-0.108214	-0.355968	0.47158
39.18	35.4348	3.36004	-0.0883499	0.110926	0.476848	-0.359697	-0.14115	0.291861	0.468551
39.1	35.4348	3.37274	-0.0897479	0.156477	0.454779	-0.032133	0.282057	-0.228733	-0.194398
38.9	35.4351	3.38557	-0.0728216	0.133088	0.170006	0.211259	-0.263403	0.178336	-0.461634
38.92	35.4411	3.40403	-0.0296394	0.0644013	-0.163812	-0.0992954	0.12014	-0.154289	-0.021663
38.9	35.4461	3.42124	0.0302479	-0.0310235	-0.364998	-0.0133531	0.0338359	0.151876	0.327803
38.9	35.4476	3.43483	0.101147	-0.118129	-0.347369	0.0724607	-0.105513	-0.159923	0.108809
39.5	35.4542	3.45359	0.189302	-0.148195	-0.137077	-0.138798	0.097056	0.172339	-0.176037
39.38	35.4629	3.47437	0.284877	-0.112907	0.115023	0.0608338	-0.0850433	-0.192985	-0.0877136
39.76	35.4664	3.48961	0.371209	-0.0367448	0.251285	0.181091	0.105922	0.215617	0.0847332
40	35.4625	3.49713	0.439808	0.0546974	0.233706	-0.220349	-0.10437	-0.213288	0.0180578
40	35.4738	3.52022	0.512078	0.164465	0.155668	-0.0801963	0.0366533	0.170819	-0.0546098
40	35.4797	3.5377	0.556063	0.217508	0.0176929	0.262074	0.0473759	-0.106859	0.000237644
39.12	35.4764	3.54548	0.560755	0.18033	-0.142611	-0.0213536	-0.0781434	0.0479691	0.0850729
39	35.4722	3.55256	0.535036	0.0778788	-0.233354	-0.221153	0.0719619	0.00943924	0.0559631
39.13	35.4741	3.5663	0.488031	-0.0434877	-0.193033	0.0904519	-0.0593359	-0.066297	-0.0789203
39.3	35.4827	3.58759	0.421284	-0.145001	-0.0476624	0.142352	0.0343431	0.108174	-0.141983
39.05	35.4944	3.61289	0.331012	-0.205075	0.108488	-0.126408	-0.00620551	-0.137912	-0.015357
39	35.5123	3.64517	0.221779	-0.206848	0.193433	-0.062551	-0.0281897	0.152824	0.170922
39.41	35.5379	3.68602	0.0968248	-0.154869	0.164067	0.0987015	0.0501624	-0.165209	0.132557
39.5	35.5659	3.72968	-0.0489131	-0.0807311	0.0271943	-0.000864232	-0.068149	0.170476	-0.145327
38.67	35.5963	3.77574	-0.212931	-0.0107033	-0.134975	-0.0344188	0.0740119	-0.170163	-0.25825
39.05	35.6281	3.82314	-0.391264	0.037158	-0.218932	0.00243727	-0.0520064	0.164962	0.0262823
38.79	35.6662	3.87648	-0.571939	0.0642781	-0.159784	-0.0229263	-0.00866448	-0.159821	0.334508
39.27	35.7056	3.93047	-0.753519	0.0658282	-0.0039249	0.0289922	0.0740682	0.147308	0.146188
38.81	35.7469	3.98541	-0.926737	0.053657	0.151756	0.0598237	-0.100794	-0.121424	-0.315237
39.02	35.7997	4.0507	-1.07155	0.0525696	0.221958	-0.100424	0.0623132	0.0714764	-0.33346
39.2	35.8553	4.11703	-1.19105	0.0480189	0.133186	-0.0838683	-0.00800092	-0.0123951	0.144282
39.4	35.9143	4.18417	-1.27915	0.0316887	-0.0690087	0.212238	-0.0257644	-0.0520542	0.434273
38.44	35.9685	4.24335	-1.33927	-0.0119245	-0.258372	0.0126677	0.0248338	0.116661	0.0834456
38.1	36.0265	4.30265	-1.35462	-0.0608812	-0.267799	-0.276605	0.0138686	-0.164595	-0.385116
39.23	36.0964	4.37008	-1.31044	-0.0917717	-0.0592037	0.107381	-0.0686546	0.171783	-0.289812
39.63	36.1672	4.43342	-1.21976	-0.120501	0.193452	0.23768	0.0513709	-0.148496	0.175065
39.99	36.2326	4.4851	-1.09263	-0.153576	0.286402	-0.217944	0.0605906	0.1019	0.354028
39.72	36.2901	4.52176	-0.933962	-0.176673	0.154729	-0.126489	-0.17856	-0.0260676	0.0713225
39.93	36.3421	4.54519	-0.742166	-0.158522	-0.0805574	0.295725	0.209585	-0.0643313	-0.235056
40.07	36.3843	4.5505	-0.523214	-0.0820898	-0.231273	-0.0201538	-0.087463	0.167588	-0.206809
40.35	36.4227	4.54377	-0.270333	0.0685663	-0.160951	-0.267324	-0.117527	-0.258504	0.0691598
42.52	36.4639	4.53111	0.0210177	0.274688	0.0775215	0.146919	0.272342	0.316245	0.225164
42.19	36.4941	4.49824	0.328802	0.4542	0.250719	0.155771	-0.275823	-0.327193	0.0672278
42.19	36.5235	4.45517	0.657054	0.552128	0.214687	-0.163936	0.137372	0.297394	-0.121756
42.19	36.5416	4.39076	0.983781	0.498639	-0.0336669	-0.0744323	0.0616222	-0.229547	-0.132307
42.19	36.5499	4.30649	1.30074	0.285199	-0.287794	0.171868	-0.188647	0.149122	0.013405
42.19	36.5475	4.20144	1.59758	-0.0431456	-0.310634	0.0289026	0.202727	-0.0565145	0.137274
42.19	36.5389	4.08072	1.87149	-0.38595	-0.0245976	-0.142368	-0.0982391	-0.0213803	0.124354
42.19	36.5374	3.95838	2.12861	-0.618743	0.392895	-0.000138611	-0.0463941	0.0694582	-0.0159226
42.19	36.5356	3.82686	2.3466	-0.681134	0.56607	0.0791716	0.110204	-0.0930366	-0.209299
42.19	36.5342	3.68716	2.51073	-0.551515	0.277803	0.0318127	-0.0533066	0.0944792	-0.187981
42.19	36.5342	3.53996	2.60544	-0.263638	-0.329975	-0.0655431	-0.062831	-0.0789138	0.133809
42.19	36.5356	3.38534	2.61416	0.0988361	-0.824425	-0.0959968	0.114525	0.0438169	0.354786
42.19	36.5245	3.20848	2.50526	0.410374	-0.803346	0.109941	-0.0418937	0.00756279	0.0598131
42.19	36.5034	3.01204	2.27352	0.594011	-0.151772	0.184288	-0.0718337	-0.0431956	-0.373581
42.19	36.4808	2.80448	1.92692	0.622487	0.779303	-0.240061	0.133031	0.0511628	-0.270856
42.19	36.4416	2.57025	1.45129	0.476583	1.30573	-0.212012	-0.0935372	-0.0218924	0.242419
42.19	36.3794	2.30279	0.850928	0.200761	0.960144	0.483527	0.00713382	-0.025893	0.446705
37.97	36.2691	1.97689	0.12258	-0.132089	-0.136874	0.110453	0.117524	0.135441	0.0383453
34.19	36.1376	1.62208	-0.656722	-0.333565	-1.16626	-0.564813	-0.0741823	-0.227658	-0.287702
34.19	36.0242	1.28123	-1.38697	-0.247972	-1.29798	0.111611	-0.124607	0.275854	-0.101555
34.19	35.9217	0.948477	-2.03133	0.0695841	-0.469678	0.457746	0.229259	-0.31128	0.0365619
34.19	35.8097	0.604111	-2.57705	0.427042	0.644354	-0.30811	-0.102759	0.331984	-0.123223
34.19	35.698	0.259512	-2.9799	0.649645	1.24729	-0.21702	-0.165685	-0.315884	0.0170077
35	35.5893	-0.0812232	-3.21131	0.595748	0.925527	0.33917	0.355795	0.244689	0.43319
31.6	35.4662	-0.434449	-3.27443	0.202281	-0.0841139	-0.0192985	-0.288727	-0.104142	0.235496
29.17	35.3564	-0.769759	-3.12554	-0.383129	-0.962075	-0.142048	0.0219301	-0.0789069	-0.510304
29.17	35.2757	-1.06933	-2.74879	-0.943377	-1.05042	0.0361217	0.221848	0.250106	-0.67179
29.17	35.2262	-1.32998	-2.1652	-1.28505	-0.367114	-0.135084	-0.347126	-0.431231	0.18515
32.09	35.1946	-1.56555	-1.43519	-1.30837	0.446159	0.0930264	0.214062	0.556968	0.859858
32.09	35.1407	-1.81751	-0.660445	-1.0323	0.685615	0.264681	0.091211	-0.596281	0.233084
32.09	35.0898	-2.05977	0.136967	-0.44042	0.321544	-0.248228	-0.267052	0.579141	-0.718725
33	35.0562	-2.27687	0.923797	0.378442	-0.189036	-0.305196	0.136135	-0.532634	-0.571238
36.3	35.0359	-2.47315	1.64012	1.20243	-0.390125	0.415731	0.138975	0.428182	0.34794
36.3	34.9901	-2.68906	2.18769	1.72475	-0.210062	0.191885	-0.322994	-0.271144	0.607687
36.3	34.9211	-2.92212	2.53317	1.78352	0.177081	-0.467703	0.324095	0.129482	0.0623221
36.3	34.8385	-3.16136	2.67261	1.37085	0.461509	0.00906994	-0.0730465	-0.00301716	-0.311716
34.9	34.7434	-3.40447	2.6094	0.602996	0.39963	0.468018	-0.277631	-0.0743037	-0.151409
33.98	34.651	-3.63379	2.37986	-0.284086	0.0386916	-0.164887	0.526799	0.10422	0.0548265
30.6	34.5727	-3.83574	2.02634	-1.03774	-0.357094	-0.426942	-0.49777	-0.0922718	0.0059804
30.21	34.5306	-3.98617	1.60648	-1.45389	-0.499338	0.284747	0.117548	0.00897097	0.0102172
30.89	34.5097	-4.09993	1.12968	-1.50669	-0.370239	0.239549	0.332083	0.0814172	0.0894994
28.9	34.4913	-4.19593	0.600219	-1.27476	-0.11759	-0.340844	-0.580423	-0.157628	-0.0143914
30	34.4977	-4.25116	0.0725632	-0.825358	0.162624	-0.0200172	0.489679	0.19482	-0.165562
30	34.5193	-4.27519	-0.438096	-0.297023	0.330941	0.196042	-0.177141	-0.211276	-0.126816
30.02	34.5696	-4.25462	-0.89535	0.209411	0.335696	-0.0841768	-0.188647	0.183342	0.130791
30.02	34.6362	-4.20289	-1.30029	0.580611	0.137785	-0.0816969	0.359312	-0.14934	0.189514
29.01	34.7121	-4.12829	-1.65353	0.759371	-0.190472	0.0603441	-0.291582	0.108502	-0.0909458
29.01	34.7958	-4.03366	-1.95208	0.754387	-0.46467	-0.00481701	0.0790239	-0.078391	-0.270276
29	34.8763	-3.9315	-2.20519	0.605026	-0.505532	0.0139832	0.099255	0.0645561	-0.0274822
29.4	34.9594	-3.81698	-2.40164	0.397976	-0.213273	0.0449521	-0.114273	-0.0636692	0.330005
29.4	35.0392	-3.69697	-2.5429	0.193469	0.280139	-0.135665	-0.00949569	0.0731959	0.207828
29.4	35.1214	-3.56658	-2.61673	0.0367071	0.689241	0.035713	0.135385	-0.0851522	-0.273132
29.4	35.2	-3.43291	-2.62489	-0.0826791	0.704234	0.199805	-0.127367	0.0892823	-0.401927
29.4	35.2715	-3.3	-2.56486	-0.190704	0.246827	-0.170353	-0.027533	-0.0648543	0.1003
29.4	35.3488	-3.15518	-2.41429	-0.286641	-0.412783	-0.145035	0.244443	0.0121899	0.563127
29.4	35.4316	-2.99922	-2.16898	-0.380515	-0.866809	0.270073	-0.374515	0.0563908	0.193753
29.4	35.5248	-2.82755	-1.82321	-0.458268	-0.799131	0.0186649	0.2751	-0.140393	-0.57474
29.4	35.6311	-2.63817	-1.38051	-0.495642	-0.220899	-0.341577	0.0251814	0.212035	-0.580475
32.34	35.7454	-2.43759	-0.860626	-0.472662	0.508348	0.137598	-0.389954	-0.269985	0.306506
35.57	35.8773	-2.21732	-0.273274	-0.354687	0.930588	0.319986	0.57018	0.283793	0.838631
34.11	35.997	-2.00944	0.320684	-0.180178	0.708298	-0.366253	-0.444362	-0.252539	0.0823382
34	36.1297	-1.78985	0.923868	0.0816105	0.0277241	-0.0909548	0.0904815	0.192613	-0.843553
36	36.2598	-1.57624	1.48926	0.369717	-0.691942	0.403396	0.260681	-0.141755	-0.56579
36	36.3754	-1.3826	1.9744	0.604437	-0.991993	-0.157578	-0.417202	0.131029	0.570397
39.6	36.4766	-1.21046	2.35774	0.732747	-0.632835	-0.241933	0.37412	-0.149156	0.965394
39.6	36.5636	-1.06066	2.62567	0.722658	0.201948	0.321731	-0.18215	0.212858	-0.00713618
39.6	36.636	-0.9347	2.77151	0.569787	0.991794	0.0155827	-0.0203681	-0.299484	-1.01202
39.6	36.7001	-0.826848	2.8031	0.306802	1.20732	-0.312676	0.172117	0.407311	-0.578751
39.6	36.7444	-0.749484	2.7134	-0.0353409	0.630727	0.205134	-0.245778	-0.510779	0.714898
39.6	36.7689	-0.703214	2.51538	-0.383677	-0.407028	0.209377	0.289798	0.617895	1.05198
35.64	36.7669	-0.694396	2.2247	-0.649826	-1.21907	-0.308005	-0.233532	-0.672176	-0.0697011
35.64	36.7827	-0.677187	1.92105	-0.686346	-1.15303	0.0357477	0.0961457	0.665391	-1.03891
35.64	36.7985	-0.66931	1.60655	-0.511888	-0.281884	0.159511	0.0289667	-0.623249	-0.643402
39.16	36.8271	-0.658235	1.3097	-0.183144	0.781757	-0.159256	-0.120544	0.543229	0.56511
39.16	36.8424	-0.671496	1.00643	0.138601	1.22806	0.00909372	0.14352	-0.449127	0.963308
39.16	36.8316	-0.722877	0.686354	0.329993	0.743936	0.188017	-0.0763913	0.383731	0.118615
35.31	36.7927	-0.814176	0.35765	0.363359	-0.241625	-0.11423	0.0453713	-0.312335	-0.750173
35.31	36.7464	-0.923422	0.0590805	0.318969	-0.901079	-0.0693086	-0.0275353	0.263722	-0.527113
35.31	36.7057	-1.03627	-0.181989	0.286228	-0.731409	0.146044	-0.010471	-0.244588	0.319853
35.31	36.671	-1.15184	-0.362808	0.29542	0.0359774	-0.114769	0.0433663	0.226088	0.577985
35.51	36.6141	-1.29901	-0.521006	0.28966	0.654403	-0.0756555	-0.074181	-0.191309	0.0246049
35.31	36.5417	-1.47044	-0.65259	0.252746	0.620366	0.331184	0.153252	0.164474	-0.350943
33.02	36.4456	-1.67315	-0.766066	0.161709	0.011917	-0.131615	-0.188883	-0.11183	-0.100385
33.02	36.3605	-1.87018	-0.818316	0.0694987	-0.532125	-0.342997	0.152877	0.0435584	0.229598
33.02	36.278	-2.06863	-0.820799	-0.0420378	-0.526687	0.326545	-0.0703226	0.0140062	0.00955973
33.02	36.2049	-2.26028	-0.773401	-0.174464	0.0301721	0.231475	-0.0537965	-0.0591594	-0.27604
33.02	36.1318	-2.45411	-0.699461	-0.340864	0.615574	-0.521967	0.164681	0.0746212	-0.00563755
33.02	36.0531	-2.65495	-0.618522	-0.517795	0.661166	0.0136043	-0.20766	-0.0489531	0.408875
33.02	35.9721	-2.85797	-0.535701	-0.629994	0.0669791	0.639711	0.18505	-0.00116649	0.180546
30.5	35.9078	-3.04231	-0.435412	-0.574204	-0.686777	-0.348456	-0.0881794	0.066865	-0.442478
30.5	35.8809	-3.18555	-0.303327	-0.298935	-0.955486	-0.62133	-0.108303	-0.174186	-0.47109
33.5	35.8898	-3.28945	-0.163082	0.110476	-0.519143	0.606061	0.211574	0.240361	0.172954
33.5	35.8867	-3.40414	-0.0990716	0.434646	0.225972	0.365776	-0.214357	-0.268941	0.481032
33.5	35.8674	-3.53483	-0.13613	0.555227	0.771072	-0.695577	0.196841	0.288446	0.129384
33	35.8279	-3.68561	-0.282478	0.452115	0.804744	-0.0391617	-0.121465	-0.269474	-0.251469
33	35.7819	-3.84183	-0.511351	0.221475	0.400449	0.695126	0.00911945	0.229303	-0.163683
30	35.7244	-4.00762	-0.806155	-0.0202144	-0.149257	-0.26253	0.142567	-0.159883	0.0591972
30	35.6785	-4.15847	-1.11004	-0.127344	-0.487332	-0.522733	-0.264102	0.072793	0.0859187
29.19	35.6415	-4.29629	-1.39548	-0.0673864	-0.516677	0.407878	0.233717	-0.00729628	-0.0214639
29.19	35.5941	-4.4405	-1.65628	0.0801101	-0.372898	0.283363	-0.0573337	-0.0273442	-0.0378768
29.19	35.5348	-4.59184	-1.86152	0.226037	-0.156631	-0.363699	-0.122417	0.0572206	0.092969
29.19	35.4855	-4.72672	-1.95145	0.31666	0.143709	-0.0938944	0.224344	-0.0770401	0.134901
29.19	35.452	-4.8378	-1.89181	0.288352	0.469605	0.192259	-0.239201	0.067224	-0.117418
29.19	35.442	-4.91677	-1.66092	0.107042	0.646129	0.035673	0.12669	-0.0595519	-0.337099
29.19	35.4363	-4.98306	-1.28324	-0.245734	0.435997	-0.0848069	0.0202586	0.0374035	-0.113396
29.19	35.4382	-5.03331	-0.768486	-0.67649	-0.144223	-0.0843779	-0.119288	4.94414e-06	0.40496
29.19	35.4461	-5.06897	-0.140704	-1.03461	-0.785259	0.0391414	0.133131	-0.0544463	0.445454
29.01	35.4756	-5.07399	0.585848	-1.14003	-1.02225	0.191544	-0.097366	0.108128	-0.225669
29.01	35.5213	-5.05418	1.36059	-0.911661	-0.63253	-0.17129	0.00168453	-0.187209	-0.775082
31.91	35.5832	-5.01072	2.1283	-0.373154	0.205876	-0.266088	0.0729276	0.267319	-0.278013
35.1	35.6481	-4.95856	2.81234	0.320936	0.959502	0.355014	-0.124463	-0.365565	0.734789
38.6	35.6813	-4.93519	3.31276	0.926565	1.0819	0.191637	0.129733	0.484545	0.780376
35.08	35.6666	-4.95766	3.57109	1.27468	0.513391	-0.430055	0.0357009	-0.534752	-0.265783
35.08	35.6465	-4.98181	3.62162	1.37489	-0.229808	0.0881008	-0.18919	0.544586	-0.836585
35.08	35.6203	-5.00749	3.46258	1.22689	-0.668777	0.322199	0.158898	-0.523817	-0.221878
35.08	35.5856	-5.03635	3.10078	0.858512	-0.628348	-0.289875	0.0754294	0.483416	0.60469
33	35.5433	-5.06637	2.56058	0.337791	-0.25637	-0.0613355	-0.319064	-0.408662	0.551277
33	35.5119	-5.07756	1.89693	-0.223287	0.161668	0.334453	0.360003	0.297674	-0.163976
30	35.4795	-5.08111	1.13525	-0.757971	0.342309	-0.269327	-0.141057	-0.165316	-0.613991
30	35.468	-5.05353	0.344154	-1.15549	0.284219	-0.117822	-0.211093	0.0206808	-0.261358
30	35.475	-4.99713	-0.439542	-1.36711	0.0969953	0.382891	0.401362	0.0812032	0.329154
27.32	35.4811	-4.93148	-1.20281	-1.39164	-0.104667	-0.243473	-0.308381	-0.133374	0.399684
27.32	35.4966	-4.84617	-1.89903	-1.18751	-0.185273	-0.207168	0.0197168	0.137267	0.0503428
27.32	35.5191	-4.74345	-2.49937	-0.751051	-0.14255	0.468507	0.234585	-0.112135	-0.269098
27.32	35.549	-4.62268	-2.97611	-0.112893	-0.0534247	-0.140441	-0.277376	0.0721396	-0.304203
27.33	35.6128	-4.45659	-3.27893	0.671487	0.0315521	-0.46684	0.0836183	-0.0529054	-0.0402405
30.06	35.7003	-4.25668	-3.41681	1.40504	0.000404733	0.3961	0.0832501	0.00730724	0.20014
30.06	35.7804	-4.05633	-3.43661	1.82339	-0.181282	0.236239	-0.102499	0.0449056	0.168895
30.06	35.8354	-3.87493	-3.36959	1.75752	-0.316242	-0.472881	0.0379896	-0.0527343	0.0300149
30.06	35.8951	-3.68222	-3.18627	1.24801	-0.0934808	0.127832	0.0770463	0.0326458	0.0155265
30.06	35.9584	-3.4793	-2.89496	0.408994	0.428079	0.285603	-0.173688	-0.00282941	-0.105287
30.06	36.0289	-3.26299	-2.50407	-0.558796	0.836357	-0.360557	0.157149	-0.0369327	-0.296864
30.06	36.0947	-3.04603	-2.04356	-1.43761	0.659374	0.0309447	-0.0266417	0.0724863	-0.120799
30.06	36.1538	-2.83044	-1.52996	-1.99579	-0.141297	0.406425	-0.111139	-0.0699735	0.452926
30.06	36.2384	-2.58326	-0.939352	-2.01996	-1.01702	-0.350159	0.18127	0.0144803	0.606006
30.06	36.3399	-2.31334	-0.301549	-1.50365	-1.33856	-0.329474	-0.222488	0.0545379	-0.307803
33.07	36.47	-2.00994	0.368987	-0.574204	-0.767149	0.634914	0.193969	-0.147776	-1.13019
36.38	36.621	-1.68237	1.02773	0.484468	0.381856	-0.0359692	-0.147801	0.206214	-0.392023
40.02	36.7684	-1.35844	1.60504	1.32195	1.31418	-0.794584	0.0194967	-0.230405	1.15863
44	36.8889	-1.06422	2.03955	1.67777	1.36326	0.574031	0.221061	0.233266	1.24591
40.34	36.9739	-0.809561	2.30514	1.50001	0.518171	0.726399	-0.381095	-0.149841	-0.514972
37	37.0637	-0.553466	2.45127	0.991457	-0.535296	-1.03587	0.409973	0.0115547	-1.63216
37	37.1744	-0.279537	2.50476	0.388959	-1.09759	-0.415684	-0.303619	0.134405	-0.434285
40.6	37.2949	-0.000555776	2.45581	-0.152901	-0.95867	1.32955	-0.0178842	-0.31102	1.37064
40.59	37.3806	0.236096	2.25734	-0.593835	-0.415929	-0.14051	0.443851	0.511983	1.16299
36.61	37.4338	0.432038	1.93343	-0.850126	0.223476	-1.24867	-0.610051	-0.63492	-0.584187
40.27	37.5071	0.641572	1.57974	-0.808414	0.807759	0.780524	0.412364	0.659557	-1.25611
39.9	37.5808	0.844172	1.20289	-0.561785	1.04189	0.727417	-0.0430299	-0.617556	-0.261357
39.9	37.6487	1.0328	0.820264	-0.246287	0.748964	-1.11446	-0.264558	0.52564	0.798817
39.9	37.7095	1.20536	0.453496	0.0158426	0.00988057	-0.0317854	0.382107	-0.389008	0.70869
39.9	37.7554	1.35351	0.114718	0.145341	-0.832983	1.04795	-0.297987	0.231358	-0.0877726
37.2	37.7828	1.47339	-0.179424	0.150548	-1.28158	-0.545307	0.15422	-0.0385965	-0.558052
37.2	37.8101	1.58439	-0.387046	0.138587	-0.94571	-0.598087	-0.000947367	-0.154159	-0.369749
40.8	37.855	1.70534	-0.474834	0.21353	0.0852778	0.817188	-0.150225	0.312954	0.0762344
41.26	37.922	1.84031	-0.441614	0.386275	1.16978	-0.0491098	0.221428	-0.460288	0.350864
41.26	37.9904	1.96694	-0.33265	0.544255	1.4903	-0.756102	-0.265899	0.553126	0.272539
41.26	38.0232	2.04586	-0.219385	0.529698	0.701476	0.626694	0.281226	-0.558973	-0.0853512
40.5	38.0182	2.07446	-0.124391	0.309641	-0.636442	0.449844	-0.0898143	0.544818	-0.29335
36.45	38.0075	2.08639	-0.0196496	-0.00408407	-1.45056	-0.914325	-0.212697	-0.480973	-0.0522031
39.98	38.0084	2.10042	0.105055	-0.290872	-1.09925	0.020183	0.433002	0.347499	0.235467
40	37.9956	2.0906	0.203946	-0.513304	0.0774247	0.880365	-0.462819	-0.166627	0.0552047
40.11	37.9641	2.05222	0.2583	-0.615822	1.16859	-0.417608	0.306967	-0.0106269	-0.19795
40.88	37.9199	1.99236	0.270154	-0.542206	1.38093	-0.603165	0.0305714	0.183347	0.020997
40.88	37.8715	1.92112	0.25129	-0.272907	0.591577	0.68884	-0.394438	-0.31531	0.333825
40.88	37.8388	1.86019	0.228341	0.158968	-0.589203	0.21414	0.593693	0.375505	0.0561752
36.72	37.8092	1.7977	0.187998	0.601833	-1.35003	-0.805602	-0.5419	-0.368307	-0.54733
39.72	37.8071	1.75904	0.156487	0.923324	-1.14429	0.235706	0.224855	0.275785	-0.360765
40.88	37.7948	1.7055	0.0824445	0.91596	-0.223986	0.556229	0.152845	-0.146608	0.465384
40.88	37.7523	1.61677	-0.0593063	0.512811	0.749	-0.460332	-0.357736	0.0551648	0.722825
40.88	37.7079	1.52293	-0.22391	-0.117304	1.24772	-0.0815482	0.421209	0.0108665	0.00377801
38.01	37.6781	1.44261	-0.375188	-0.728671	1.03934	0.344298	-0.405869	-0.0519228	-0.789036
37.18	37.6721	1.38615	-0.490893	-1.10015	0.249585	-0.321925	0.269895	0.0260959	-0.593628
37.18	37.6707	1.3343	-0.588406	-1.13845	-0.743316	-0.00578594	-0.0500655	0.0480651	0.369201
37.18	37.6815	1.29502	-0.65655	-0.820297	-1.37484	0.480091	-0.21912	-0.164124	0.922545
37.22	37.6921	1.2559	-0.70882	-0.260599	-1.26907	-0.518252	0.435524	0.293645	0.260546
37.22	37.7119	1.22679	-0.732798	0.385798	-0.394219	-0.220568	-0.470325	-0.401376	-0.808124
40.8	37.7613	1.22855	-0.707551	0.941116	0.816215	0.885224	0.225325	0.421288	-0.856876
40.8	37.7922	1.21138	-0.697965	1.14594	1.54109	-0.460099	0.14106	-0.350804	0.156549
40.8	37.8269	1.19751	-0.683844	0.958766	1.35098	-0.715722	-0.350402	0.220248	1.10639
40.8	37.8464	1.16757	-0.688518	0.419674	0.308701	1.0633	0.257094	-0.0541552	0.680478
36.72	37.8452	1.11624	-0.712971	-0.281955	-0.948718	0.184891	0.099239	-0.083799	-0.727934
33.05	37.8564	1.07892	-0.703188	-0.828599	-1.54771	-1.29256	-0.369637	0.196644	-1.20155
36.36	37.9165	1.0938	-0.607082	-0.974038	-1.08598	0.48044	0.22517	-0.329039	-0.0309026
40	37.987	1.12082	-0.476749	-0.761844	-0.0492801	0.977091	0.136489	0.401685	1.05686
38	38.0394	1.12962	-0.357616	-0.353966	0.786565	-0.977733	-0.372889	-0.369671	0.630479
40.5	38.0982	1.14506	-0.227113	0.120543	1.02368	-0.309307	0.315731	0.243898	-0.466554
40.15	38.1476	1.15046	-0.109023	0.470731	0.655449	1.01997	-0.0312986	-0.0485809	-0.829751
39.33	38.1862	1.14448	-0.00616632	0.591075	0.0624044	-0.287048	-0.222735	-0.160998	-0.163458
40.28	38.2424	1.15641	0.115899	0.509968	-0.310661	-0.678421	0.266893	0.346572	0.643504
39.9	38.2911	1.16032	0.225635	0.243907	-0.418904	0.539467	-0.147349	-0.504181	0.547584
39.93	38.3351	1.15903	0.324693	-0.0904735	-0.390943	0.280193	0.0264404	0.637343	-0.192144
37.31	38.3763	1.15484	0.417418	-0.349599	-0.341536	-0.503548	0.0123234	-0.724852	-0.581252
40.03	38.4324	1.1659	0.525653	-0.40475	-0.228241	0.0309996	0.0155802	0.747837	-0.222328
40.06	38.496	1.18492	0.638565	-0.251307	0.0072291	0.23595	-0.0611445	-0.718365	0.285971
41.6	38.5803	1.22452	0.762112	0.0444881	0.365947	-0.121307	0.0112884	0.614173	0.373026
41.09	38.6475	1.2451	0.838239	0.280613	0.597668	-0.0254017	0.0914	-0.459487	-0.00774705
41.09	38.6919	1.24001	0.85106	0.334622	0.521792	0.103205	-0.0963974	0.315977	-0.265216
40.6	38.7262	1.22243	0.816566	0.206204	0.164179	-0.0705894	0.0202645	-0.177876	-0.0722131
40.86	38.7549	1.19737	0.746117	-0.0339337	-0.302552	0.00165831	0.0831779	0.0618244	0.157862
40.01	38.7801	1.16758	0.651471	-0.267643	-0.627915	0.100085	-0.115984	0.0353873	0.0695296
40.06	38.8222	1.15468	0.565924	-0.354227	-0.592754	-0.117595	0.0427457	-0.117347	-0.0758327
40.46	38.8787	1.15605	0.489804	-0.255679	-0.233733	-0.1079	0.0320811	0.148986	-0.0625985
40.71	38.9374	1.15874	0.40545	-0.0356152	0.20409	0.205957	-0.075101	-0.14629	-0.0298511
40.71	38.9799	1.14311	0.287281	0.186085	0.462461	0.0491199	0.0751699	0.127278	-0.0488464
40.71	39.0121	1.11503	0.14357	0.333632	0.481995	-0.221529	0.00797011	-0.0736296	0.0864859
40.71	39.0399	1.08083	-0.0125927	0.366881	0.334293	0.0486615	-0.107276	0.000912297	0.262079
40.71	39.0635	1.0408	-0.174293	0.275405	0.0969331	0.190556	0.134427	0.0763991	0.0546948
38.8	39.07	0.98219	-0.347232	0.0778599	-0.18564	-0.119308	-0.0326194	-0.126325	-0.400067
38.8	39.0823	0.929227	-0.491876	-0.114563	-0.387002	-0.0670962	-0.0985765	0.15346	-0.288211
38.8	39.1021	0.884207	-0.595567	-0.228593	-0.439613	0.0738117	0.121421	-0.171329	0.371226
39.05	39.1282	0.846081	-0.655081	-0.238745	-0.32639	-0.0358715	-0.0278184	0.164352	0.542963
39	39.1464	0.800694	-0.684927	-0.176972	-0.0796646	0.0361353	-0.108144	-0.125686	-0.195929
39.36	39.1758	0.767787	-0.662256	-0.0512527	0.282032	0.0829392	0.198446	0.062854	-0.716489
39.36	39.2102	0.741098	-0.598078	0.0711044	0.58138	-0.242408	-0.203759	-0.00505769	-0.156161
40.5	39.2448	0.715341	-0.506965	0.122813	0.592229	0.0227637	0.0902805	-0.0414429	0.699659
40.5	39.2652	0.675825	-0.41478	0.059435	0.207819	0.399604	0.10764	0.0751609	0.527632
38.37	39.2697	0.621005	-0.327933	-0.0811772	-0.376887	-0.227236	-0.236361	-0.0557723	-0.43506
38.37	39.2879	0.582185	-0.211062	-0.170109	-0.730195	-0.377109	0.247865	-0.0103502	-0.691739
40.26	39.3264	0.566526	-0.060895	-0.140983	-0.611476	0.400819	-0.202383	0.076437	0.0601152
40.3	39.365	0.553288	0.0874869	-0.0291858	-0.148065	0.192223	0.0723056	-0.147741	0.574679
40.2	39.4015	0.539751	0.219004	0.116423	0.363944	-0.479353	0.14048	0.224017	0.188902
40.21	39.4381	0.528244	0.32695	0.241075	0.641463	0.0433642	-0.345602	-0.291644	-0.338276
42.1	39.4771	0.520796	0.405167	0.289803	0.547626	0.431916	0.405053	0.329423	-0.246203
40.25	39.495	0.493202	0.420946	0.200111	0.126262	-0.25969	-0.23799	-0.313902	0.111552
40.55	39.5137	0.468331	0.40248	0.0341242	-0.302228	-0.189109	-0.0428845	0.268631	0.222752
40	39.5311	0.444716	0.354489	-0.145705	-0.486407	0.296222	0.277359	-0.208351	0.0395362
40	39.5544	0.430191	0.293757	-0.260898	-0.353885	-0.0410025	-0.344551	0.145977	-0.0925932
40	39.5923	0.434132	0.238572	-0.257933	-0.0410941	-0.190417	0.212712	-0.104915	-0.0685794
40.55	39.6466	0.458507	0.194866	-0.147632	0.202967	0.131709	-0.0112631	0.0690133	-0.0820429
40.5	39.7124	0.497723	0.154911	-0.00177819	0.204418	-0.0140215	-0.174624	-0.0648353	-0.116292
40.5	39.7731	0.533973	0.0946351	0.0774658	-0.00923462	-0.0961876	0.246648	0.0895762	0.0456165
40.5	39.8292	0.567056	0.012114	0.0496674	-0.189004	0.214249	-0.161295	-0.127182	0.325469
40.5	39.873	0.588687	-0.0997828	-0.0769186	-0.126233	-0.0936563	-0.00582716	0.179135	0.209847
40.5	39.915	0.609664	-0.221852	-0.21192	0.191312	-0.233677	0.178941	-0.216896	-0.30713
40.5	39.9594	0.634159	-0.341076	-0.262552	0.490224	0.320069	-0.273345	0.215865	-0.512527
40.22	39.995	0.650696	-0.462108	-0.18724	0.418095	0.0730803	0.226309	-0.158638	0.0304503
40.35	40.0335	0.671113	-0.562101	0.0378955	-0.0671383	-0.433993	-0.0256834	0.0453182	0.702554
40.16	40.062	0.682266	-0.646617	0.338505	-0.677831	0.162184	-0.244399	0.120847	0.414754
39.5	40.0921	0.696312	-0.692009	0.63193	-0.894249	0.461666	0.457199	-0.313883	-0.573201
39.5	40.128	0.717604	-0.685165	0.805426	-0.431002	-0.462911	-0.46972	0.507508	-0.846721
40.8	40.1772	0.753874	-0.615074	0.761055	0.482645	-0.332891	0.190538	-0.698223	0.127235
44.88	40.22	0.784293	-0.510136	0.41402	1.1593	0.683571	0.241196	0.847454	0.980462
40.39	40.2391	0.790664	-0.396437	-0.204173	1.02688	0.0886728	-0.555241	-0.903586	0.441898
40.39	40.247	0.786304	-0.258839	-0.886434	0.149242	-0.727546	0.624377	0.886219	-0.692663
36.4	40.2635	0.792541	-0.0710376	-1.35392	-0.844751	0.226557	-0.372779	-0.783486	-0.78722
40.04	40.3125	0.83432	0.190261	-1.38362	-1.24958	0.603951	-0.148614	0.55914	0.210957
40.06	40.3676	0.884136	0.476535	-0.978267	-0.87612	-0.607975	0.590961	-0.265286	0.712986
41.09	40.4263	0.938689	0.761448	-0.251344	0.000882336	-0.257759	-0.663902	-0.0621424	0.13983
44.8	40.4909	0.999436	1.02201	0.583434	0.822283	0.787844	0.29398	0.372622	-0.472394
44.8	40.5304	1.03361	1.19745	1.22825	1.05436	-0.2355	0.285031	-0.621754	-0.316691
44.8	40.5619	1.05838	1.29215	1.52107	0.670823	-0.578614	-0.619667	0.820545	0.278944
44.8	40.5831	1.07126	1.29592	1.38387	-0.0107443	0.599736	0.471024	-0.954219	0.378877
44.8	40.5929	1.07103	1.20603	0.863936	-0.562205	0.167642	0.0648744	1.027	-0.0881633
40.32	40.5886	1.05546	1.02717	0.121949	-0.704836	-0.669802	-0.562127	-1.01307	-0.317773
43.12	40.5894	1.04471	0.79555	-0.592649	-0.416897	0.311107	0.64783	0.913011	0.0297579
40.58	40.5702	1.01348	0.499639	-1.11093	0.00330022	0.398997	-0.250223	-0.732191	0.233371
40.58	40.5578	0.990238	0.194961	-1.24993	0.349462	-0.514917	-0.297847	0.519678	0.0243201
40.58	40.5686	0.992541	-0.0763665	-0.968099	0.490059	-0.0464138	0.555943	-0.337876	-0.180993
40.58	40.5805	0.997709	-0.326169	-0.429007	0.328697	0.393129	-0.407759	0.182168	-0.13151
41.25	40.5866	0.998707	-0.550734	0.154801	-0.0256601	-0.166663	0.0244983	-0.0459665	0.0835002
41.25	40.6014	1.01036	-0.722505	0.609295	-0.317743	-0.12691	0.307759	-0.0693516	0.207307
41.25	40.6075	1.01505	-0.853958	0.777993	-0.407136	0.128005	-0.390077	0.157151	0.0275048
41.25	40.6207	1.02917	-0.920727	0.661514	-0.232038	-0.0306684	0.235672	-0.201477	-0.172642
41.25	40.6443	1.05633	-0.917323	0.340533	0.0773099	0.0120886	-0.0155474	0.181615	-0.130937
40.06	40.6711	1.08883	-0.857997	-0.0646317	0.28382	0.0156914	-0.143113	-0.114392	0.0361729
41.12	40.6968	1.1223	-0.756249	-0.408422	0.256352	-0.136904	0.190142	0.0204667	0.130209
41.2	40.7368	1.17205	-0.606399	-0.551525	0.0698157	0.12286	-0.157975	0.0699575	0.105934
41.2	40.7665	1.21245	-0.452792	-0.490732	-0.1659	0.101758	0.0667153	-0.149489	-0.0810261
41.12	40.795	1.25251	-0.299413	-0.246886	-0.255943	-0.213539	0.0741801	0.224318	-0.174887
41.12	40.8193	1.28886	-0.161447	0.0850264	-0.132361	0.00498313	-0.20559	-0.28584	-0.0194319
43.99	40.8433	1.32545	-0.044346	0.388241	0.110937	0.253678	0.25448	0.325304	0.192395
42.27	40.8524	1.34712	0.0286274	0.535119	0.262109	-0.152441	-0.166629	-0.323893	0.132775
42.27	40.8663	1.37424	0.0797526	0.505031	0.239458	-0.155122	0.00131512	0.290639	-0.0820712
42.27	40.8762	1.39815	0.101321	0.298854	0.0404845	0.219404	0.140694	-0.235617	-0.197773
42.27	40.8912	1.42814	0.107697	-0.00298096	-0.188476	0.037615	-0.184657	0.167321	-0.0572368
42.27	40.9059	1.45916	0.0990036	-0.306591	-0.295629	-0.231882	0.121009	-0.0930242	0.156536
42.27	40.9429	1.51422	0.106173	-0.48689	-0.180388	0.0875638	-0.0126315	0.00428163	0.187211
42.27	40.9744	1.56437	0.0971683	-0.539668	0.00562965	0.0870988	-0.134167	0.0639526	-0.117715
42.27	41	1.60866	0.0724817	-0.458681	0.132019	-0.0692273	0.285397	-0.0767868	-0.295078
42.27	41.0257	1.65316	0.0442235	-0.253826	0.166385	0.0564872	-0.324424	0.0303982	0.0282468
43.19	41.0565	1.70264	0.0225684	0.0279317	0.134987	-0.0794045	0.161447	0.0671586	0.38461
42.86	41.0859	1.75005	0.00248275	0.297818	0.0573802	-0.0938244	0.15062	-0.214147	0.125019
42.86	41.1047	1.78548	-0.0254915	0.464959	-0.0523528	0.269652	-0.451882	0.396325	-0.431681
43.01	41.0953	1.79066	-0.0757925	0.47359	-0.152704	0.01027	0.591099	-0.55479	-0.339515
43.26	41.0941	1.80356	-0.0935462	0.405413	-0.0916957	-0.331427	-0.368136	0.688359	0.486822
43.26	41.0927	1.81611	-0.0782872	0.290087	0.0758014	0.086669	-0.217972	-0.801795	0.653411
44.5	41.0928	1.8305	-0.0228077	0.160026	0.199047	0.363745	0.855394	0.883566	-0.348851
40.05	41.0903	1.84307	0.0721903	0.0330331	0.156053	-0.21612	-1.08101	-0.905592	-0.997133
44.5	41.1342	1.90437	0.260935	-0.0246486	0.0172984	-0.33094	0.620782	0.82599	-0.00979449
44.5	41.1762	1.964	0.468403	-0.139602	-0.266402	0.171431	0.219456	-0.706352	1.04285
43.6	41.2062	2.01072	0.659084	-0.361644	-0.521798	0.428823	-0.909357	0.593008	0.451094
42.28	41.2214	2.04114	0.811867	-0.645848	-0.462396	-0.193815	1.08252	-0.479707	-0.860799
42.28	41.2404	2.07461	0.936526	-0.846716	0.058107	-0.54303	-0.614992	0.395129	-0.768488
45.17	41.2819	2.13026	1.04218	-0.819925	0.775501	0.357236	-0.251256	-0.37475	0.576283
47.79	41.3217	2.18234	1.08127	-0.558743	1.05119	0.508661	0.921512	0.378647	0.888828
43.01	41.3225	2.19193	0.996748	-0.135778	0.483281	-0.563996	-0.930545	-0.34868	-0.332009
43.95	41.3296	2.20561	0.843291	0.460536	-0.523449	-0.222578	0.402045	0.315222	-0.828063
44.64	41.3438	2.22441	0.628574	1.0984	-1.25983	0.581741	0.207059	-0.31249	0.19038
44.73	41.343	2.22567	0.33477	1.54992	-1.19337	-0.0829204	-0.521794	0.342847	0.800635
44.64	41.3354	2.21785	-0.0123441	1.65559	-0.244616	-0.371777	0.491804	-0.367488	-0.0650276
44.92	41.3361	2.21664	-0.373758	1.34139	1.03871	0.227649	-0.271713	0.361225	-0.850134
44.92	41.3289	2.20571	-0.746581	0.593436	1.72607	0.0604368	0.0394341	-0.319229	-0.148737
44.5	41.3108	2.18217	-1.11046	-0.445984	1.2449	-0.104394	0.118493	0.249882	0.939446
40.07	41.2749	2.13957	-1.4442	-1.5114	-0.170522	0.162343	-0.167039	-0.124067	0.533021
36.16	41.2492	2.10815	-1.681	-2.2279	-1.52244	-0.118918	0.230797	-0.0316477	-0.798615
36.16	41.2722	2.12888	-1.74933	-2.28978	-1.81914	-0.22291	-0.383343	0.165511	-0.924375
39.78	41.3386	2.19596	-1.65269	-1.67698	-0.922379	0.242968	0.352554	-0.355552	0.303062
43	41.4045	2.26279	-1.46046	-0.647667	0.416924	0.0602049	-0.0928068	0.565626	0.910062
43	41.4682	2.3263	-1.19794	0.494299	1.32195	-0.224631	-0.273815	-0.753488	0.145936
46.77	41.5366	2.39211	-0.883031	1.44598	1.32049	0.087178	0.545187	0.885096	-0.658387
44	41.5811	2.42995	-0.575304	1.92808	0.515689	0.0896779	-0.548737	-0.928033	-0.406366
46.48	41.6257	2.46341	-0.269059	1.88714	-0.41473	-0.0368259	0.305337	0.896103	0.413093
44.39	41.6473	2.46848	-0.00875941	1.35682	-0.900626	-0.0434005	0.065026	-0.790705	0.478972
44.97	41.6597	2.45898	0.210321	0.552872	-0.70931	0.022072	-0.340987	0.655455	-0.13517
43.4	41.6574	2.42927	0.377415	-0.277236	-0.118304	0.0401439	0.418293	-0.503437	-0.388038
44.13	41.6422	2.38167	0.496733	-0.896874	0.397476	0.0268528	-0.273966	0.375441	0.0251824
44.21	41.6224	2.32554	0.586859	-1.14552	0.537598	-0.0458627	0.0473531	-0.272139	0.330013
44	41.6121	2.27609	0.674843	-0.989944	0.33234	-0.064402	0.127768	0.197619	0.0270886
44	41.6165	2.23904	0.77369	-0.551869	0.00837681	0.0620997	-0.224399	-0.176668	-0.343872
44.53	41.6247	2.20331	0.871074	-0.0676588	-0.238823	0.0352849	0.203747	0.183192	-0.161418
44.35	41.6187	2.15016	0.944769	0.233261	-0.326626	-0.0707125	-0.0904809	-0.188305	0.304039
45.49	41.619	2.10091	1.02001	0.285088	-0.212713	0.0578859	-0.00547634	0.189438	0.370302
44.99	41.6145	2.04489	1.08551	0.104501	-0.0151945	-0.0115104	0.0205313	-0.177622	-0.157858
44.96	41.6348	2.01257	1.17403	-0.135927	0.179577	-0.0577927	0.0260513	0.139288	-0.485088
45	41.6657	1.98955	1.26062	-0.305873	0.216457	0.0106788	-0.118155	-0.107143	-0.15516
45.22	41.7128	1.98079	1.33565	-0.291707	0.0724533	0.0378614	0.133793	0.0695639	0.388545
45.22	41.7569	1.96595	1.35789	-0.0956828	-0.176398	-0.0422683	-0.0384408	-0.0413528	0.358512
45.22	41.8026	1.94875	1.31464	0.231404	-0.318723	0.0202467	-0.114112	0.0338022	-0.159888
45.22	41.8434	1.92164	1.18415	0.561065	-0.219793	0.02339	0.218181	-0.0523872	-0.429438
45.22	41.8742	1.87852	0.951197	0.747394	0.0778952	-0.0621961	-0.183296	0.103006	-0.0964696
45.22	41.8861	1.80961	0.605131	0.682428	0.37337	0.0565799	0.0364688	-0.161922	0.365907
45.22	41.8776	1.71311	0.154947	0.358203	0.462096	0.0877057	0.172064	0.241207	0.350701
42	41.839	1.57923	-0.38634	-0.137075	0.268374	-0.115001	-0.267325	-0.292297	-0.0953033
42	41.7934	1.43292	-0.954218	-0.588899	-0.0368724	0.0206907	0.233151	0.331879	-0.32261
40.35	41.7414	1.27605	-1.50406	-0.816908	-0.26607	0.111112	-0.0861971	-0.347064	-0.119183
40.35	41.7102	1.13794	-1.96083	-0.685976	-0.280653	-0.10789	-0.0943173	0.327759	0.188461
40.35	41.699	1.01844	-2.2918	-0.246474	-0.170388	-0.125192	0.154866	-0.31285	0.14961
40.35	41.6978	0.907089	-2.4894	0.301114	-0.116908	0.147802	-0.131605	0.274497	-0.14667
40.35	41.6782	0.774509	-2.57514	0.689652	-0.185069	0.103221	0.0876567	-0.197705	-0.208651
40.35	41.6638	0.645076	-2.5128	0.793137	-0.145833	-0.118164	-0.00852106	0.104274	0.17565
40.35	41.6417	0.505787	-2.31483	0.546493	0.125092	-0.15486	-0.112632	-0.0101227	0.322758
40.35	41.6255	0.370944	-1.97039	0.0517327	0.549203	0.190929	0.250791	-0.065	-0.0979658
40.35	41.6102	0.23599	-1.49809	-0.517497	0.771851	0.15657	-0.331748	0.102242	-0.468907
40.35	41.6087	0.113962	-0.906228	-0.93369	0.482321	-0.312893	0.251955	-0.102215	-0.102069
40.35	41.6066	-0.0099097	-0.244505	-1.05719	-0.340799	-0.132385	-0.0264802	0.0410402	0.478424
40.35	41.5911	-0.149139	0.433759	-0.838579	-1.23016	0.477906	-0.251185	0.0942981	0.338563
40.35	41.5677	-0.297746	1.0999	-0.299523	-1.44066	0.0473271	0.495867	-0.265724	-0.310671
41.8	41.564	-0.42716	1.75141	0.456733	-0.555371	-0.638535	-0.555505	0.443473	-0.456327
45.95	41.5711	-0.546833	2.3372	1.16688	0.949893	0.0901528	0.253496	-0.647059	0.0158771
49.98	41.5586	-0.689271	2.77756	1.51388	1.97111	0.737626	0.28874	0.845416	0.317719
44.98	41.4906	-0.891569	3.00104	1.30278	1.65629	-0.277093	-0.68642	-0.945196	0.171886
44.98	41.405	-1.11391	3.04605	0.660347	0.217829	-0.623741	0.798778	0.985011	0.126222
40.5	41.3002	-1.3561	2.92264	-0.179044	-1.38882	0.460719	-0.522099	-0.940963	0.0780046
40.5	41.2083	-1.58327	2.68941	-0.875394	-2.02842	0.527489	-0.0275439	0.817324	-0.281332
36.48	41.1176	-1.80573	2.35742	-1.21385	-1.30139	-0.709807	0.561451	-0.637851	-0.581821
40.13	41.06	-1.98921	1.98787	-1.06294	0.315215	-0.306811	-0.815212	0.404169	0.00493549
44.14	41.0153	-2.15426	1.57287	-0.557791	1.62883	0.779103	0.55235	-0.197545	0.827365
42	40.9454	-2.33972	1.08151	0.0205505	1.66767	0.0356728	0.0918229	0.0616308	0.483627
37.85	40.8693	-2.52509	0.560339	0.490631	0.547	-0.628511	-0.613501	0.0431781	-0.648198
37.85	40.83	-2.66468	0.087104	0.768205	-0.769477	0.129829	0.653647	-0.13906	-0.869343
37.85	40.8238	-2.76187	-0.328072	0.752147	-1.40202	0.322249	-0.325873	0.160722	0.108517
37.14	40.8299	-2.83876	-0.710002	0.393801	-1.10801	-0.157221	-0.170077	-0.146676	0.820986
37.14	40.8171	-2.92824	-1.09944	-0.243491	-0.281701	-0.0980319	0.517271	0.11507	0.316091
35.03	40.7838	-3.03238	-1.4953	-0.918167	0.527166	0.0926515	-0.439281	-0.0328615	-0.469972
35.03	40.755	-3.12489	-1.85613	-1.29619	0.97938	0.0518449	0.0595713	-0.0679257	-0.367564
35.03	40.7412	-3.19467	-2.15908	-1.16149	0.947513	-0.039286	0.269187	0.135854	0.165384
35.03	40.7149	-3.26994	-2.42915	-0.539549	0.453155	-0.135903	-0.322203	-0.153658	0.125149
35.03	40.6943	-3.33199	-2.63646	0.426563	-0.213387	0.131619	0.13692	0.124789	-0.101289
35.03	40.6654	-3.39512	-2.78827	1.4047	-0.771892	0.134878	0.0698786	-0.0583821	0.111087
35.03	40.6256	-3.46174	-2.87719	2.04184	-0.971702	-0.231247	-0.0849339	-0.0209738	0.343601
35.03	40.5753	-3.53076	-2.88792	2.08269	-0.676839	-0.0207107	-0.0600075	0.126009	-0.0799027
35.03	40.5391	-3.5759	-2.77613	1.48316	0.0596963	0.319091	0.211397	-0.245809	-0.60357
35.03	40.5109	-3.60268	-2.53985	0.347721	0.843658	-0.227899	-0.230633	0.341579	-0.266381
35.03	40.4951	-3.60588	-2.17241	-1.02941	1.19665	-0.259795	0.0365588	-0.401093	0.658676
35.03	40.4895	-3.58768	-1.68369	-2.26295	0.822692	0.435047	0.247696	0.387069	0.7182
31.54	40.4782	-3.56367	-1.1034	-2.98245	-0.148388	0.0515617	-0.413274	-0.270963	-0.431579
31.54	40.5254	-3.46737	-0.373063	-2.82229	-1.0451	-0.462627	0.345711	0.0408303	-1.02676
34.69	40.6238	-3.30697	0.46092	-1.80282	-1.39007	-0.037868	-0.243064	0.173218	-0.200698
38.16	40.7399	-3.11948	1.29894	-0.27938	-1.09082	0.397101	0.0507718	-0.385646	0.796059
41.98	40.8366	-2.94567	2.03277	1.23651	-0.329781	0.0460766	0.212543	0.569099	0.603966
41.98	40.8985	-2.80366	2.59237	2.30576	0.633683	-0.339031	-0.380752	-0.6367	-0.279772
46.18	40.9549	-2.66462	2.97832	2.72136	1.51598	0.00630038	0.435068	0.590277	-0.505021
45	40.9771	-2.55855	3.13885	2.39646	1.8108	0.293942	-0.346685	-0.410807	-0.0925064
45	40.9931	-2.45712	3.10568	1.53308	1.23829	0.0983197	0.199166	0.152588	0.270006
42	40.9959	-2.36736	2.88436	0.410957	-0.151973	-0.415028	-0.0104572	0.150323	0.219402
38.51	40.9958	-2.27865	2.51155	-0.638159	-1.74061	-0.0751198	-0.191526	-0.440395	0.0582805
38.51	40.9943	-2.18922	2.02145	-1.36524	-2.59831	0.602188	0.36559	0.663392	-0.0672489
35	40.9733	-2.11749	1.43262	-1.67071	-2.02913	-0.108874	-0.42815	-0.755412	-0.25049
38.5	40.9842	-2.01021	0.849814	-1.48814	0.00987284	-0.661944	0.360215	0.691042	-0.166194
40	40.9948	-1.90079	0.272038	-1.01936	2.36379	0.230496	-0.257725	-0.52232	0.106896
43.5	40.9973	-1.79808	-0.279856	-0.489924	3.4806	0.745818	0.11504	0.284803	0.297934
40	40.9635	-1.73126	-0.807028	-0.0960544	2.41151	-0.45889	0.149147	0.0171417	0.156321
36.66	40.9144	-1.67764	-1.24568	0.170366	-0.303555	-0.627731	-0.381159	-0.276605	-0.087045
36.66	40.902	-1.58259	-1.49941	0.445636	-2.94276	0.748315	0.470625	0.427675	-0.167486
33.5	40.9073	-1.46478	-1.57407	0.736248	-3.88736	0.227433	-0.464027	-0.492826	-0.263016
36.85	40.9481	-1.30607	-1.45304	1.03623	-2.46058	-0.862258	0.306712	0.443018	-0.156362
40.54	41.0218	-1.10998	-1.16469	1.23153	0.50814	0.125525	-0.0629681	-0.338439	0.250143
44	41.1135	-0.894394	-0.774274	1.1424	3.15694	0.714647	-0.323664	0.148753	0.411812
44	41.1704	-0.715806	-0.400403	0.593156	3.75513	-0.443982	0.705389	0.107872	-0.114821
40	41.1797	-0.588976	-0.103835	-0.346992	2.00513	-0.286112	-0.709884	-0.31448	-0.511912
40	41.1792	-0.475345	0.132125	-1.33972	-0.796392	0.63165	0.323524	0.475915	0.0686936
36.01	41.1608	-0.382728	0.281546	-2.03936	-2.87413	-0.253081	0.280387	-0.562243	0.687507
36.01	41.1527	-0.281544	0.368923	-2.10904	-2.99917	-0.391169	-0.744392	0.574146	0.208821
39	41.1487	-0.178043	0.381632	-1.4561	-1.32584	0.563959	0.739677	-0.540993	-0.826256
42	41.1388	-0.082388	0.307377	-0.235007	0.907867	-0.0763824	-0.247677	0.482539	-0.713038
44.5	41.1483	0.0311956	0.181402	1.24384	2.34486	-0.517772	-0.41198	-0.412483	0.710008
48.88	41.1642	0.148592	-0.00644829	2.48039	2.20004	0.422141	0.730542	0.291581	1.20385
44	41.1385	0.219904	-0.302208	2.96488	0.699894	0.212462	-0.484815	-0.0983171	-0.326382
40.5	41.0945	0.26906	-0.650447	2.53554	-0.947448	-0.389964	0.010834	-0.0770487	-1.45165
40.5	41.0742	0.340261	-0.964169	1.3456	-1.59092	0.0783387	0.310277	0.189283	-0.169421
39.6	41.0411	0.396055	-1.25416	-0.343317	-1.1183	0.0372234	-0.371071	-0.254292	1.44144
39.6	40.988	0.429609	-1.49549	-2.05308	-0.145765	-0.000347771	0.296353	0.314165	0.757509
36	40.9392	0.46733	-1.62102	-3.20506	0.613856	0.341357	-0.148823	-0.342344	-1.11388
36	40.9383	0.555262	-1.54958	-3.3495	0.807146	-0.435344	-0.0290595	0.30344	-1.19759
39	40.9834	0.691528	-1.27788	-2.43987	0.437919	-0.551536	0.0551747	-0.284254	0.48006
42	41.0516	0.850957	-0.855461	-0.822522	-0.197357	1.00041	-0.0780817	0.235811	1.16023
42	41.0882	0.975455	-0.382113	0.901672	-0.700955	0.278328	0.175626	-0.149691	-0.0945886
42	41.1254	1.09701	0.147119	2.27075	-0.605487	-1.36778	-0.189475	0.0972848	-0.868984
46	41.1848	1.23692	0.721017	2.93674	0.0607878	0.274822	-0.00294867	-0.144545	0.0381592
49.5	41.2077	1.33339	1.22616	2.64625	0.646682	1.38383	0.2525	0.291019	0.620433
44.55	41.1914	1.38313	1.62661	1.5474	0.700343	-0.755057	-0.216023	-0.435546	-0.113928
44.55	41.1919	1.4441	1.97021	0.13697	0.317959	-1.09194	-0.0637853	0.575547	-0.474574
44.55	41.2108	1.51801	2.23905	-1.11898	-0.232079	1.02635	0.259244	-0.753884	0.270355
44.55	41.2	1.55487	2.35457	-1.93157	-0.695282	0.681004	-0.204496	0.952447	0.522248
40.1	41.1672	1.56252	2.31874	-2.0768	-0.717662	-1.00027	0.0507725	-1.07049	-0.317397
44.11	41.1653	1.59581	2.19823	-1.48116	-0.142559	-0.361828	0.0732841	1.05775	-0.679079
44.11	41.1568	1.61614	1.95259	-0.456922	0.558706	0.745868	-0.199094	-0.938465	0.121007
48.47	41.1434	1.62458	1.58939	0.601392	0.849589	0.378052	0.322903	0.727124	0.848622
43.62	41.088	1.58278	1.08233	1.27616	0.458549	-0.668446	-0.348536	-0.409234	0.207587
43.62	41.0237	1.5257	0.504594	1.43233	-0.216716	-0.387424	0.323829	0.0737835	-0.743361
43.62	40.9797	1.48463	-0.0679678	1.12711	-0.592114	0.784882	-0.204337	0.220282	-0.461045
41.44	40.9492	1.45293	-0.609721	0.495762	-0.465583	0.267256	-0.143011	-0.482506	0.478067
41.44	40.9033	1.40091	-1.12703	-0.27243	-0.0869537	-1.02715	0.605471	0.688959	0.502886
38	40.8442	1.33135	-1.58717	-0.897375	0.227144	0.10007	-0.828538	-0.778013	-0.23032
41.8	40.8036	1.2774	-1.92395	-1.11097	0.334518	1.2104	0.577919	0.727313	-0.363111
38	40.7554	1.21285	-2.14782	-0.885754	0.173234	-0.75184	0.0498982	-0.559718	0.101713
38.1	40.7203	1.15961	-2.22155	-0.289518	-0.0449919	-0.997668	-0.689132	0.31643	0.253381
41.8	40.7098	1.12926	-2.13196	0.449921	-0.139237	1.32324	0.899261	-0.0810119	-0.163276
40.05	40.6757	1.07179	-1.94984	0.954738	-0.179852	0.3484	-0.59705	-0.121788	-0.406099
40.05	40.6186	0.988119	-1.68813	1.02226	-0.152242	-1.46677	0.0792071	0.328605	0.218824
41.9	40.5736	0.915095	-1.31726	0.680806	0.0241409	0.459447	0.392766	-0.514139	0.832213
41.9	40.5307	0.842929	-0.868196	0.0408689	0.227648	1.10396	-0.684258	0.629198	0.0431106
38.59	40.4824	0.76488	-0.373081	-0.67146	0.293701	-1.02692	0.735497	-0.63515	-1.21636
38.59	40.4647	0.718423	0.183715	-1.13531	0.202632	-0.402131	-0.509947	0.512764	-0.669489
42.3	40.4671	0.692689	0.752683	-1.19688	-0.0853806	1.03244	-0.0594374	-0.330064	1.15711
43.04	40.4521	0.648543	1.24714	-0.88666	-0.501285	-0.293742	0.743328	0.110671	1.34942
38.9	40.4301	0.596486	1.64536	-0.273287	-0.685324	-0.514523	-1.08956	0.163237	-0.60253
41.99	40.4244	0.560548	1.94943	0.499537	-0.336709	0.601692	0.823469	-0.479422	-1.78497
45	40.4271	0.532421	2.12639	1.16731	0.376664	-0.259999	-0.0807009	0.775707	-0.32466
45	40.421	0.493359	2.13592	1.46269	0.924897	-0.349155	-0.765441	-1.02035	1.70068
49.51	40.3813	0.417308	1.94096	1.22747	0.828101	0.856191	1.25786	1.19626	1.25365
39.5	40.2772	0.273565	1.52466	0.513372	0.109474	-0.262421	-0.95484	-1.17392	-1.01167
39.2	40.2193	0.177615	1.06043	-0.238327	-0.493547	-0.790139	0.123505	0.974591	-1.51755
40.33	40.1853	0.108205	0.562793	-0.80064	-0.663	0.652647	0.519659	-0.725741	0.0911596
39.87	40.1451	0.0343751	0.027831	-1.07116	-0.495232	0.421557	-0.623061	0.470014	1.14128
38.59	40.105	-0.0369384	-0.501167	-0.99154	-0.181251	-0.775716	0.329109	-0.223319	0.467493
38.59	40.0812	-0.0885957	-0.969371	-0.600328	0.122699	-0.0205833	-0.0250384	0.00101041	-0.479381
38.59	40.06	-0.134464	-1.36355	-0.0798047	0.293553	0.627687	-0.0506733	0.15018	-0.514864
38.59	40.0349	-0.180824	-1.66622	0.372642	0.340547	-0.227885	-0.0691989	-0.193016	-0.0855328
38.59	40.0376	-0.194819	-1.82067	0.65522	0.36614	-0.342095	0.169317	0.109663	0.15884
38.59	40.0525	-0.192559	-1.83949	0.654393	0.264355	0.146377	-0.123593	0.0440495	0.1837
38.59	40.0713	-0.183259	-1.73923	0.36178	-0.068228	0.179008	-0.121874	-0.24046	0.235392
38.81	40.0875	-0.174233	-1.54191	-0.120067	-0.548841	0.0461789	0.419715	0.435178	0.0821783
34.93	40.0762	-0.190919	-1.29087	-0.622582	-0.876852	-0.215872	-0.488638	-0.549642	-0.401595
38.42	40.1087	-0.159971	-0.916416	-0.818332	-0.563313	-0.0712377	0.269867	0.564092	-0.388017
38.42	40.1735	-0.0935115	-0.460859	-0.634803	0.258303	0.145933	-0.0179338	-0.563497	0.171907
41.5	40.2278	-0.0374161	-0.0194846	-0.219027	0.933817	0.0316195	-0.199385	0.530135	0.427892
41.5	40.2431	-0.0227285	0.334065	0.230011	0.925586	-0.0209069	0.405067	-0.416033	0.0970472
41.5	40.2363	-0.0325079	0.596311	0.599138	0.301987	0.0323215	-0.436993	0.27872	-0.161548
41.5	40.2162	-0.0572313	0.768476	0.809515	-0.438411	-0.0970414	0.269635	-0.115414	-0.063754
41.5	40.1871	-0.091803	0.855752	0.825351	-0.765967	0.035467	0.0680482	-0.0463528	-0.00524003
41.5	40.1612	-0.123159	0.879367	0.670276	-0.48486	0.19808	-0.417226	0.196633	-0.107402
41.5	40.1397	-0.149289	0.851193	0.38247	0.113225	-0.228208	0.568706	-0.335301	-0.0322351
40.81	40.1233	-0.169116	0.783441	0.0166184	0.520015	-0.178008	-0.42092	0.448104	0.254796
40.81	40.1102	-0.18453	0.685504	-0.366585	0.416511	0.434489	0.00995173	-0.537482	0.221087
40.81	40.0898	-0.206017	0.558244	-0.709507	-0.0852457	-0.0103591	0.456577	0.603037	-0.286019
36.73	40.0716	-0.223293	0.42943	-0.915386	-0.491316	-0.514368	-0.674236	-0.621772	-0.46106
40.38	40.0818	-0.209394	0.343607	-0.890966	-0.379197	0.280341	0.468114	0.563698	0.153422
40.38	40.0966	-0.188739	0.277719	-0.68264	0.108523	0.33659	-0.0235386	-0.470192	0.575143
40.32	40.107	-0.171455	0.22051	-0.35775	0.510888	-0.452348	-0.370328	0.366732	0.0593473
40.36	40.1178	-0.152852	0.177508	0.0274036	0.460067	-0.040272	0.514446	-0.262897	-0.594792
40.73	40.1252	-0.137114	0.143131	0.400831	-0.0476045	0.441024	-0.373533	0.170559	-0.317393
40.68	40.1327	-0.120759	0.119701	0.706357	-0.603011	-0.222001	0.0807125	-0.0927856	0.523765
40.8	40.142	-0.102458	0.105761	0.892143	-0.717761	-0.281417	0.178736	0.0304849	0.588133
40.72	40.1511	-0.0843348	0.0940399	0.912185	-0.230088	0.37132	-0.29363	0.0108954	-0.323481
40.52	40.1552	-0.0719472	0.0726382	0.739127	0.536189	0.0388329	0.257014	-0.0294728	-0.819259
40.51	40.1543	-0.0654514	0.0366637	0.39116	1.00253	-0.359898	-0.127219	0.034549	-0.0190175
42	40.1388	-0.0751456	-0.0285425	-0.0842748	0.743966	0.18429	-0.00889381	-0.028069	0.913273
40.62	40.0949	-0.114777	-0.135183	-0.591614	-0.128685	0.262683	0.148013	0.055978	0.500448
36.8	40.053	-0.152175	-0.234578	-0.93504	-0.926865	-0.240866	-0.183106	-0.0926775	-0.64084
35.69	40.0294	-0.169517	-0.294335	-0.981891	-1.02278	-0.182806	0.0732683	0.112157	-0.850151
38.6	40.0247	-0.165722	-0.309034	-0.729046	-0.360362	0.199385	0.0452567	-0.144508	0.109838
40.75	40.0234	-0.157277	-0.301061	-0.300864	0.513357	0.110817	-0.117754	0.16655	0.809065
40.21	40.0088	-0.161447	-0.295365	0.134869	0.925625	-0.141196	0.120681	-0.161312	0.340041
39.62	39.9884	-0.170644	-0.284842	0.470879	0.638086	-0.0573117	-0.0195287	0.150129	-0.456717
40.04	39.9721	-0.174086	-0.256389	0.655296	-0.0529724	0.0916923	-0.113855	-0.133255	-0.486264
40.17	39.9671	-0.164215	-0.202656	0.676291	-0.60706	0.0461453	0.159804	0.097733	0.0638249
40.21	39.9659	-0.148614	-0.137102	0.536365	-0.671816	-0.0941909	-0.0973304	-0.0581174	0.310815
39.5	39.9703	-0.125739	-0.0649357	0.282752	-0.269975	-0.0517092	-0.0365986	0.0145962	0.120441
40	39.9714	-0.105037	-0.00459926	-0.0314493	0.23417	0.103097	0.13925	0.0222309	-0.0482801
39.75	39.9633	-0.0925849	0.0315195	-0.333795	0.46709	0.0740448	-0.119601	-0.03338	-0.0448234
39.74	39.9535	-0.0805076	0.0516552	-0.529794	0.342207	-0.112409	0.0197739	0.0306215	-0.077288
39.63	39.9567	-0.0533695	0.0745449	-0.546847	0.0535989	-0.0921219	0.0742361	-0.0224023	-0.139096
40.09	39.9722	-0.011877	0.0978011	-0.399928	-0.173685	0.11414	-0.134152	-0.0148758	-0.0195361
39.84	39.989	0.0321344	0.103482	-0.176377	-0.248663	0.0813556	0.101672	0.0673835	0.216487
39.65	39.9973	0.0682979	0.0769671	0.0268784	-0.202386	-0.129902	0.0204545	-0.119645	0.207634
40	40.0022	0.101695	0.0261136	0.164262	-0.0851866	-0.0330827	-0.125682	0.180019	-0.114224
40.12	40.0125	0.141563	-0.0330382	0.233833	0.0586856	0.147804	0.136986	-0.242979	-0.328963
40.79	40.0311	0.190868	-0.0917398	0.247096	0.171552	-0.0457814	-0.0625909	0.288306	-0.104504
40.46	40.056	0.24725	-0.148664	0.217079	0.195008	-0.149841	-0.0605005	-0.316461	0.287842
40.66	40.088	0.311162	-0.200955	0.160071	0.108236	0.116941	0.13746	0.309225	0.295672
40	40.1128	0.367537	-0.263633	0.0694413	-0.0728355	0.094529	-0.123354	-0.261302	-0.150335
39.95	40.1413	0.426979	-0.320454	-0.0189579	-0.21515	-0.125277	0.0572928	0.184015	-0.382421
40	40.172	0.487759	-0.368761	-0.0910517	-0.221439	-0.0646029	-0.00367649	-0.0930482	-0.0524007
40.19	40.2043	0.54882	-0.406166	-0.142365	-0.0847079	0.12237	-0.0181509	-0.00493662	0.353669
40.5	40.2336	0.605034	-0.434999	-0.178087	0.104256	0.0482429	0.0242467	0.101902	0.234146
40.29	40.264	0.660232	-0.447063	-0.18852	0.236938	-0.117969	-0.0329027	-0.18438	-0.216358
40.29	40.2948	0.713362	-0.440369	-0.17105	0.226729	-0.0531882	0.047695	0.238521	-0.343192
40.35	40.322	0.75981	-0.417772	-0.128941	0.0675658	0.14116	-0.0567585	-0.253912	0.0192472
40.98	40.3505	0.804343	-0.371688	-0.0525927	-0.13327	0.0638684	0.0508721	0.230746	0.356501
41.03	40.3781	0.844464	-0.303866	0.049506	-0.252213	-0.212721	-0.0217065	-0.172488	0.178068
40.8	40.4125	0.887643	-0.206649	0.169922	-0.204813	-0.0153014	-0.0282816	0.0834592	-0.251484
41.26	40.4489	0.928301	-0.0910093	0.26494	-0.0439929	0.252659	0.0517862	0.00978506	-0.347082
41.82	40.4729	0.950938	0.0189117	0.277223	0.0996844	-0.0833689	-0.0331124	-0.0860023	0.0198407
41.84	40.4901	0.960588	0.124275	0.206629	0.174623	-0.210778	0.0251183	0.151141	0.412218
42	40.4988	0.955294	0.219929	0.0729926	0.175378	0.175245	-0.0385295	-0.193631	0.282318
42	40.4967	0.932237	0.300643	-0.0841497	0.122181	0.140894	0.0649621	0.216812	-0.264107
41	40.4765	0.883792	0.358408	-0.217659	0.037097	-0.214276	-0.0378752	-0.197999	-0.490678
41	40.4512	0.823567	0.41236	-0.252802	-0.0254338	-0.0101543	-0.0209486	0.153539	0.0209233
41.01	40.4133	0.744011	0.457715	-0.177631	-0.0800988	0.170568	0.0708455	-0.0904777	0.561642
41.46	40.3569	0.639425	0.492607	-0.0150712	-0.129735	-0.0508292	-0.04753	0.040546	0.311778
41	40.285	0.513551	0.528568	0.199532	-0.11818	-0.052724	0.000555085	0.00882255	-0.391451
41.23	40.1999	0.370063	0.578816	0.413493	0.0046536	0.0547375	0.0555805	-0.0307586	-0.518856
41.52	40.1145	0.223516	0.668305	0.580411	0.221832	-0.0158679	-0.0584887	0.0304168	0.14833
42.44	40.036	0.0830559	0.811412	0.643144	0.387217	-0.00435442	-0.00718994	-0.0103414	0.612276
42.1	39.9805	-0.033769	1.02295	0.560804	0.325545	0.0173888	0.0696586	-0.0506599	0.139626
40.28	39.9313	-0.14339	1.26746	0.26705	-0.0767247	-0.13395	-0.132542	0.117189	-0.657684
40.15	39.8863	-0.247601	1.51938	-0.216423	-0.616624	0.103056	0.161855	-0.170164	-0.51302
40.62	39.8563	-0.334986	1.76427	-0.768503	-0.865287	0.191308	-0.122398	0.183793	0.502114
40.24	39.8324	-0.414639	1.96009	-1.24728	-0.552584	-0.352717	-0.0383877	-0.166368	0.818242
40.13	39.8177	-0.483377	2.07758	-1.48342	0.23342	-0.0662323	0.254745	0.108604	-0.166029
40.13	39.8025	-0.551641	2.07402	-1.3686	0.996555	0.531786	-0.410942	-0.0232939	-1.02989
41.49	39.7839	-0.622848	1.92073	-0.86816	1.17848	-0.213534	0.374586	-0.077873	-0.344902
41.49	39.7509	-0.708487	1.59017	-0.0637277	0.549408	-0.560937	-0.0905029	0.191543	0.98818
41.35	39.7003	-0.811968	1.07867	0.880286	-0.537743	0.613678	-0.293781	-0.279845	0.947813
40.65	39.6311	-0.933816	0.40257	1.74272	-1.34227	0.385322	0.596444	0.34998	-0.544794
36.59	39.5471	-1.06877	-0.397556	2.30384	-1.2281	-0.917409	-0.56387	-0.35439	-1.29302
40.05	39.4919	-1.17103	-1.22472	2.43167	-0.127575	0.044198	0.164504	0.268207	-0.0519717
41.44	39.4222	-1.28446	-2.08424	1.92793	1.11425	0.871308	0.289201	-0.138834	1.20822
37.3	39.3197	-1.42708	-2.94464	0.797911	1.57005	-0.386608	-0.434228	0.0456714	0.627133
33.6	39.2186	-1.56174	-3.69942	-0.657464	0.984734	-0.542232	0.298239	0.0290863	-0.706028
30.3	39.1427	-1.66166	-4.25543	-2.02764	-0.213957	0.502985	-0.0838159	-0.0985028	-0.847658
28.6	39.0996	-1.7175	-4.55377	-2.93632	-1.26779	0.143643	-0.0923487	0.115096	0.100296
28.6	39.0927	-1.72466	-4.56082	-3.13231	-1.55743	-0.44065	0.0943655	-0.113021	0.594477
29.5	39.1298	-1.67506	-4.26223	-2.55104	-0.956144	0.0717031	-0.0538957	0.04241	0.139077
32.45	39.1968	-1.5843	-3.69561	-1.37309	0.0853078	0.142055	-0.00618527	0.0388707	-0.366128
35.7	39.2826	-1.46535	-2.916	0.072252	0.919988	-0.0914367	-0.0215688	-0.141568	-0.225824
39.27	39.3743	-1.33339	-1.99531	1.39979	1.11189	0.0935457	0.0943983	0.230517	0.113232
39.73	39.449	-1.21373	-1.02217	2.27395	0.663037	-0.0965728	-0.110641	-0.2695	0.0990116
41.5	39.5337	-1.08005	-0.025416	2.57625	0.0219536	-0.0916154	0.0583148	0.258161	0.0592385
41.47	39.6029	-0.960156	0.90485	2.25978	-0.469395	0.244494	-0.00285903	-0.213875	0.109553
41.47	39.6431	-0.869059	1.70105	1.4464	-0.643005	0.0111261	0.0317322	0.185785	0.0138745
41.45	39.6673	-0.793668	2.34416	0.417749	-0.46943	-0.257366	-0.0302212	-0.141906	-0.169894
41.45	39.697	-0.711935	2.83803	-0.515806	-0.0719697	0.123012	-0.0499866	0.0852634	-0.118204
41.5	39.7209	-0.635603	3.15553	-1.17582	0.279374	0.152667	0.144773	-0.0362491	0.111395
41.5	39.7274	-0.576868	3.27937	-1.49477	0.406505	-0.178468	-0.148962	0.0220976	0.198004
41.49	39.7286	-0.523008	3.23496	-1.46026	0.359566	0.0430717	0.0771815	-0.0210486	0.0691193
41.49	39.736	-0.461858	3.05628	-1.13976	0.246828	0.0969178	0.0280358	0.0196996	-0.134292
41.49	39.739	-0.404001	2.7569	-0.678156	0.0772698	-0.197717	-0.127655	-0.0119879	-0.233978
41.5	39.7604	-0.325921	2.39244	-0.170916	-0.128653	0.134542	0.187775	-0.0110779	-0.0310507
41.5	39.781	-0.247262	1.96837	0.250878	-0.406011	0.106507	-0.229074	0.0265918	0.212611
41.5	39.8103	-0.158553	1.52241	0.550387	-0.608436	-0.293637	0.233892	-0.0200833	0.21068
41.5	39.8541	-0.0540134	1.08535	0.731897	-0.525213	0.0968951	-0.166223	-0.0328246	-0.0731407
41.5	39.9115	0.0644338	0.671635	0.801621	-0.0911527	0.271133	-0.0561707	0.10974	-0.346481
41.5	39.9679	0.180626	0.272288	0.744501	0.488903	-0.351101	0.347796	-0.219308	-0.23717
41.5	40.0112	0.280972	-0.121798	0.557654	0.861763	-0.0656928	-0.524526	0.366651	0.251278
41.5	40.0423	0.365313	-0.503741	0.277598	0.768398	0.533666	0.459835	-0.522707	0.554321
39.8	40.0458	0.417265	-0.883329	-0.0623885	0.185225	-0.27956	-0.102331	0.687607	0.117981
35.82	40.0253	0.44087	-1.24082	-0.371757	-0.536782	-0.408442	-0.320782	-0.78651	-0.548484
39.8	40.0159	0.472596	-1.51723	-0.520058	-0.880962	0.646825	0.606207	0.796267	-0.438963
35.82	39.9955	0.490486	-1.72494	-0.514527	-0.678162	-0.0387085	-0.639795	-0.714133	0.274898
39	39.99	0.521272	-1.82617	-0.348856	-0.0374259	-0.694961	0.414293	0.545601	0.648237
39	39.9764	0.541745	-1.84678	-0.134253	0.573949	0.475067	-0.0522052	-0.324681	0.0668346
39	39.9579	0.554997	-1.78668	0.0514008	0.779019	0.513059	-0.286874	0.0961809	-0.641752
39	39.9384	0.565688	-1.64534	0.164972	0.500575	-0.81825	0.514783	0.117496	-0.398926
39	39.9275	0.583969	-1.41992	0.205575	-0.0325127	-0.116958	-0.575899	-0.296574	0.469215
41.5	39.9242	0.608975	-1.12634	0.178996	-0.498795	0.932232	0.40341	0.399925	0.626467
38	39.9068	0.618467	-0.808023	0.0837517	-0.68165	-0.390109	-0.0285495	-0.403476	-0.22077
38	39.9078	0.646257	-0.443298	0.0208541	-0.434754	-0.694031	-0.363052	0.321001	-0.676298
41.5	39.9243	0.689112	-0.0576598	0.00977139	0.0490466	0.680385	0.513246	-0.215616	-0.0967127
41.5	39.9298	0.719628	0.292276	-0.000705172	0.402409	0.274182	-0.374505	0.114576	0.519553
41.5	39.9375	0.750672	0.599727	-0.00747333	0.468128	-0.670234	0.0981833	-0.0260358	0.336969
41.5	39.9352	0.769904	0.834577	-0.0368898	0.266882	0.0653969	0.133754	-0.0327479	-0.274098
41.5	39.9371	0.791807	1.00292	-0.065711	0.00921939	0.524588	-0.198318	0.0604959	-0.36869
41.5	39.9332	0.806236	1.08807	-0.0983981	-0.164672	-0.29995	0.112653	-0.0587574	0.0457205
41.45	39.9323	0.822243	1.10055	-0.107387	-0.200511	-0.253525	0.0113458	0.0373006	0.287813
41.45	39.9302	0.835819	1.04086	-0.0867798	-0.170548	0.333252	-0.0593879	-0.00845195	0.0673905
41.45	39.9299	0.850006	0.92171	-0.0300455	-0.138817	0.0140211	0.00242399	-0.0147343	-0.160447
41.5	39.9351	0.868788	0.759814	0.056121	-0.100474	-0.217911	0.0829356	0.0148964	-0.0655322
41.5	39.9344	0.880523	0.556092	0.130017	-0.0242222	0.0900146	-0.103594	0.0151283	0.0565956
41.5	39.9432	0.901275	0.345827	0.191018	0.157226	0.0913635	0.0388541	-0.0670004	0.0153209
41.45	39.9656	0.935095	0.148538	0.214765	0.358057	-0.129424	0.0369979	0.107441	-0.0564346
41.45	39.9842	0.963902	-0.0455646	0.146421	0.356123	-0.00313844	-0.0961481	-0.136607	-0.0231057
41.4	39.9986	0.986792	-0.227133	-0.0110956	0.0671981	0.135398	0.130991	0.161301	0.0899825
39.73	40.0071	1.00221	-0.386303	-0.210845	-0.35932	-0.0661295	-0.105396	-0.167844	0.0919921
39.73	40.0232	1.02424	-0.496029	-0.358169	-0.59613	-0.0782726	0.0302113	0.156848	-0.0454061
39.73	40.0491	1.05529	-0.546837	-0.388872	-0.431594	0.0722242	0.0423597	-0.143454	-0.163548
40.5	40.0889	1.09921	-0.534722	-0.282593	0.0624528	-0.00031666	-0.108795	0.112195	-0.0875637
41.5	40.1311	1.14365	-0.48105	-0.0938464	0.531348	-0.0691	0.115307	-0.0811784	0.0931885
41.41	40.1677	1.17963	-0.406826	0.100822	0.626951	0.0690695	-0.0501004	0.0596965	0.166916
41.5	40.1952	1.20326	-0.326384	0.240846	0.278659	0.0422898	-0.029791	-0.0370927	0.0584642
41.5	40.2193	1.22003	-0.241278	0.306355	-0.248078	-0.0943698	0.097185	0.025462	-0.100699
41.5	40.2435	1.23378	-0.153656	0.301298	-0.570088	0.0102038	-0.117016	-0.0247123	-0.148238
41.5	40.2705	1.24704	-0.0673294	0.242283	-0.469471	0.0854825	0.071906	0.0300555	-0.0380316
41.5	40.2981	1.25754	0.00832641	0.144768	-0.0466706	-0.0678746	0.0102337	-0.0424475	0.120269
42	40.3261	1.26466	0.0661524	0.0269824	0.375848	-0.0470564	-0.0895965	0.0559398	0.153765
42	40.345	1.25862	0.0907036	-0.103251	0.485243	0.0997881	0.126174	-0.0616146	-0.0110662
41.45	40.3596	1.24437	0.0876344	-0.209128	0.246419	0.0246109	-0.069754	0.072051	-0.161392
41.35	40.3774	1.22974	0.0695692	-0.251542	-0.116736	-0.113773	-0.0462224	-0.0847286	-0.0869442
41.35	40.4037	1.22026	0.0465025	-0.217191	-0.332451	-0.0106038	0.127502	0.0847382	0.0965862
41.35	40.4291	1.20626	0.00989067	-0.141093	-0.301814	0.103956	-0.1345	-0.079104	0.104322
41.35	40.4495	1.18318	-0.0421552	-0.0590314	-0.100037	0.0108212	0.0709005	0.0739358	-0.0364502
41.35	40.4635	1.14954	-0.105087	0.00945977	0.115658	-0.0957623	0.0444789	-0.0581336	-0.068506
42	40.4794	1.11417	-0.160431	0.0739592	0.233335	0.0045063	-0.13509	0.0368493	0.0506662
42	40.4989	1.07907	-0.198025	0.136196	0.20931	0.0856767	0.132081	-0.0188638	0.0571376
41.45	40.5203	1.04238	-0.214305	0.185609	0.0749143	-0.0269822	-0.0438542	0.00190219	-0.105783
41.45	40.545	1.00573	-0.203754	0.211599	-0.0810567	-0.0751485	-0.0703245	0.0120709	-0.120854
41.45	40.5728	0.968619	-0.166222	0.196689	-0.181735	0.0312348	0.122	-0.0321003	0.110959
41.45	40.5926	0.919661	-0.115945	0.115636	-0.203356	0.0650064	-0.0789358	0.0631647	0.209622
41.4	40.6125	0.867172	-0.0445067	-0.00572812	-0.113763	0.00328396	0.00495311	-0.0917185	-0.0145021
41.4	40.6357	0.81465	0.0499553	-0.132592	0.0569751	-0.101168	0.030513	0.10884	-0.25663
41.4	40.6637	0.763706	0.164049	-0.232522	0.212812	-0.0190279	-0.0182842	-0.118024	-0.140747
41.4	40.6929	0.71035	0.285018	-0.288612	0.239208	0.15665	-0.0229968	0.110821	0.193355
41.4	40.7184	0.64945	0.397352	-0.293403	0.0960004	-0.0201293	0.041653	-0.0845834	0.263208
41.5	40.7375	0.578059	0.489106	-0.240064	-0.129196	-0.196159	0.00949581	0.0493994	-0.0422571
41.5	40.7549	0.501379	0.559748	-0.117108	-0.264387	0.126212	-0.0898265	-0.000371418	-0.276329
41.5	40.7732	0.421899	0.606733	0.0639564	-0.202374	0.179987	0.124738	-0.0629106	-0.111658
41.5	40.7869	0.334343	0.619512	0.257935	0.00784621	-0.25484	-0.0675404	0.137483	0.192416
42	40.801	0.243952	0.601556	0.422629	0.227218	-0.0640417	-0.0503894	-0.210974	0.226575
41.8	40.8122	0.147404	0.547856	0.500549	0.288336	0.319636	0.143276	0.267991	-0.0538647
41.63	40.8097	0.0338703	0.448062	0.443898	0.12964	-0.0923168	-0.126387	-0.282741	-0.256929
41.62	40.8117	-0.0773691	0.330791	0.286437	-0.0933524	-0.250397	0.038413	0.261773	-0.0418145
40	40.8155	-0.188495	0.201113	0.0559395	-0.226181	0.180546	0.0289637	-0.219189	0.229554
40.5	40.8212	-0.29901	0.0664946	-0.201127	-0.194208	0.144146	-0.0318118	0.160461	0.114118
39.9	40.8278	-0.409339	-0.0665122	-0.428975	-0.0426551	-0.209703	-0.0105051	-0.093241	-0.192133
39.8	40.8396	-0.514786	-0.185997	-0.566705	0.115559	-0.0416194	0.035906	0.0227674	-0.175071
39.5	40.8558	-0.615805	-0.287459	-0.579174	0.165989	0.173717	-0.0116549	0.035714	0.130862
39.51	40.8761	-0.712305	-0.367498	-0.458421	0.082596	-0.0260274	-0.0600343	-0.0773969	0.214585
39.81	40.9047	-0.799777	-0.419639	-0.222404	-0.0549731	-0.119217	0.117028	0.0896895	-0.0669114
39.5	40.938	-0.88172	-0.448938	0.0689717	-0.148221	0.0248403	-0.114399	-0.0778993	-0.268462
39.8	40.9845	-0.949464	-0.449296	0.353381	-0.124595	0.0863101	0.0234691	0.0341627	-0.0338928
39.8	41.0318	-1.01618	-0.443052	0.531775	-0.0439219	-0.0505124	0.0768448	0.0156913	0.240034
40	41.0663	-1.09611	-0.452984	0.53628	0.0123983	-0.047751	-0.103474	-0.0441094	0.114374
39.73	41.1022	-1.17444	-0.464033	0.400254	0.0676924	0.112215	0.0812568	0.0574575	-0.131797
39.4	41.1399	-1.25062	-0.475408	0.177323	0.12493	-0.0477609	-0.0592686	-0.0610461	-0.125656
39.73	41.1787	-1.32512	-0.487021	-0.0644945	0.151258	-0.116936	0.0511105	0.0542019	0.0425023
39.36	41.2203	-1.39622	-0.49535	-0.257795	0.103248	0.158232	-0.0369852	-0.0396797	0.0781896
39.18	41.2636	-1.46493	-0.499417	-0.361405	-0.0354635	0.0349337	-0.019849	0.0156888	-0.0236921
39	41.307	-1.53261	-0.498004	-0.36478	-0.208415	-0.230194	0.115419	0.0153774	-0.0357388
39	41.3524	-1.59724	-0.484818	-0.278971	-0.29215	0.116361	-0.188246	-0.0462933	0.0660011
39	41.4095	-1.6487	-0.445006	-0.128091	-0.183982	0.20843	0.158831	0.0619447	0.0525942
39	41.4666	-1.69905	-0.391192	0.0164234	0.0546751	-0.314725	-0.0351973	-0.0692982	-0.152187
39.5	41.5343	-1.73746	-0.311171	0.123623	0.297795	-0.0314408	-0.117051	0.0701311	-0.154554
40.57	41.6074	-1.76943	-0.213995	0.156169	0.359566	0.378953	0.180605	-0.0876621	0.136269
40	41.6747	-1.80705	-0.117876	0.0969249	0.14951	-0.220182	-0.119562	0.12978	0.265364
40.1	41.742	-1.8445	-0.0187869	-0.00491176	-0.188863	-0.254343	0.00828818	-0.184869	-0.00405831
40.1	41.8137	-1.8772	0.0865601	-0.0839441	-0.407449	0.406132	0.0641498	0.242898	-0.308585
40	41.8897	-1.90552	0.194632	-0.0955824	-0.345041	-0.0045528	-0.0687587	-0.302494	-0.187104
40.7	41.9723	-1.92737	0.302874	-0.02707	-0.0379849	-0.452164	0.0164684	0.346631	0.22551
40.7	42.0512	-1.95395	0.392265	0.0769829	0.280732	0.281388	0.0177222	-0.373268	0.31519
41.47	42.1211	-1.99101	0.451346	0.162754	0.388701	0.34736	0.0233251	0.386983	-0.0589095
39.89	42.1797	-2.04098	0.477205	0.193958	0.239377	-0.483712	-0.0780324	-0.361839	-0.324109
41	42.2486	-2.08166	0.497976	0.187921	-0.0021245	-0.0859088	0.0935919	0.2948	-0.0546052
40.5	42.3128	-2.12824	0.498045	0.11606	-0.209426	0.495083	-0.0709938	-0.203897	0.2451
40.73	42.3743	-2.17879	0.481628	-0.0067373	-0.276975	-0.150222	0.0329816	0.111391	0.120627
39.99	42.4366	-2.22967	0.456474	-0.140545	-0.183647	-0.377707	0.0192435	-0.0267198	-0.152795
41	42.5029	-2.27747	0.429297	-0.240841	-0.003638	0.301905	-0.0857147	-0.0470819	-0.127423
41	42.5664	-2.32909	0.393889	-0.285892	0.136608	0.184377	0.131139	0.100721	0.0786911
40.51	42.6296	-2.38203	0.354928	-0.252525	0.179372	-0.322566	-0.105179	-0.120736	0.108028
40.47	42.7008	-2.42769	0.323401	-0.131336	0.144064	-0.00758924	-0.000938687	0.0975011	-0.0404888
40.99	42.7714	-2.47489	0.287751	0.0307351	0.0435512	0.211527	0.109773	-0.0446409	-0.115853
40.97	42.8386	-2.52687	0.242136	0.180694	-0.0788812	-0.0578199	-0.139645	-0.0223447	0.0111721
40.64	42.9017	-2.58436	0.184575	0.275527	-0.162116	-0.0743433	0.0744812	0.0953525	0.136079
40.64	42.9583	-2.6497	0.113395	0.2916	-0.156404	0.0223181	0.0572615	-0.149729	0.0487884
40.3	43.0239	-2.70657	0.0491782	0.253354	-0.030609	0.0141605	-0.157584	0.172032	-0.101349
40.3	43.0862	-2.76775	-0.0221634	0.152141	0.11035	0.0221861	0.115319	-0.1686	-0.134278
40.05	43.1446	-2.83351	-0.100126	0.0110128	0.172171	0.0137491	0.0769155	0.151212	0.0210769
40.07	43.2054	-2.8973	-0.174373	-0.123211	0.134016	-0.0742841	-0.271207	-0.117506	0.194275
39.99	43.2762	-2.95107	-0.234164	-0.209931	0.0281118	-0.00736533	0.278485	0.0550207	0.109098
39.98	43.3374	-3.01493	-0.30241	-0.265163	-0.126978	0.0931857	-0.0665072	0.0278724	-0.218909
39.08	43.3998	-3.07759	-0.363912	-0.261166	-0.209219	0.0348798	-0.20116	-0.100388	-0.242003
39.78	43.4743	-3.12756	-0.402926	-0.181904	-0.136642	-0.15881	0.319553	0.133096	0.164952
39.76	43.5495	-3.17664	-0.433215	-0.0695351	0.0161731	-0.0581458	-0.229466	-0.127938	0.336025
39.99	43.6288	-3.22127	-0.452132	0.0460518	0.143668	0.286372	0.00113144	0.0822162	-0.0466241
40	43.7013	-3.27291	-0.473717	0.1198	0.146734	-0.0415226	0.20471	0.000581012	-0.418631
39.6	43.7748	-3.32336	-0.487436	0.155247	0.0607852	-0.350228	-0.228341	-0.0979611	-0.110354
41.28	43.8555	-3.36617	-0.484383	0.165745	-0.0274007	0.20953	0.0498245	0.18448	0.450854
40.65	43.931	-3.41408	-0.478732	0.138512	-0.0863938	0.29893	0.167983	-0.251231	0.29761
40	44.0055	-3.46261	-0.463201	0.0951169	-0.0807688	-0.344351	-0.209288	0.305365	-0.378226
39.54	44.0955	-3.49461	-0.416047	0.0719871	-0.00530953	-0.174821	0.0112126	-0.353668	-0.476593
41.63	44.187	-3.52467	-0.355928	0.0374636	0.0290812	0.370833	0.228708	0.366241	0.15367
40.3	44.2678	-3.56548	-0.299932	-0.0378406	-0.0322827	0.0619983	-0.273408	-0.320622	0.550526
40.3	44.3503	-3.60435	-0.232755	-0.122811	-0.0828452	-0.317694	0.0797294	0.229512	0.162914
40.3	44.4419	-3.63327	-0.144506	-0.183659	-0.0221835	-0.0185778	0.209936	-0.110261	-0.448626
40.3	44.5396	-3.65542	-0.0410835	-0.210839	0.114721	0.260279	-0.401	-0.0404662	-0.449864
41.5	44.6395	-3.67504	0.0678501	-0.205615	0.193062	0.0134816	0.32186	0.205392	0.151669
41.5	44.7377	-3.69639	0.172306	-0.171053	0.105686	-0.258043	0.0202279	-0.366953	0.547335
41.4	44.8379	-3.71586	0.271764	-0.0998756	-0.108732	-0.00409864	-0.416907	0.510081	0.217937
41.45	44.9374	-3.73618	0.359146	0.00119453	-0.297432	0.303734	0.59178	-0.618717	-0.410316
41.55	45.0453	-3.74836	0.440351	0.129265	-0.283401	-0.0458542	-0.389535	0.673156	-0.495129
40.5	45.1489	-3.76557	0.495544	0.235962	-0.061533	-0.401494	-0.128026	-0.669379	0.0585066
44.88	45.2575	-3.7788	0.530465	0.301095	0.249169	0.213744	0.669621	0.60523	0.559916
42	45.3532	-3.80661	0.521175	0.275624	0.405394	0.409319	-0.882699	-0.482546	0.314734
43.05	45.4476	-3.83741	0.481318	0.179095	0.30582	-0.394983	0.601109	0.324854	-0.336404
41.75	45.5265	-3.88556	0.399401	0.0232462	-0.0120414	-0.33453	0.0805686	-0.137287	-0.550531
42.09	45.6163	-3.92369	0.314612	-0.103987	-0.292494	0.652983	-0.767223	-0.0513744	0.0229089
42.76	45.7022	-3.96677	0.217046	-0.189437	-0.386209	0.0362732	0.997829	0.196995	0.544856
40.5	45.7819	-4.01712	0.111404	-0.218939	-0.245932	-0.762177	-0.57467	-0.257236	0.294368
41.88	45.8752	-4.05416	0.0292883	-0.16228	0.0714665	0.39477	-0.252207	0.21301	-0.315627
42.88	45.9661	-4.0943	-0.0441869	-0.0756559	0.317848	0.563564	0.905346	-0.0887648	-0.523278
40.07	46.046	-4.14634	-0.115543	-0.00739819	0.321806	-0.708418	-0.908986	-0.0735126	-0.0509716
43	46.1421	-4.18234	-0.149316	0.0598999	0.147966	-0.145142	0.266241	0.243667	0.565854
43	46.2259	-4.23157	-0.179071	0.0663007	-0.130691	0.706504	0.526241	-0.416016	0.388517
40.5	46.3024	-4.28873	-0.198304	0.0293571	-0.312819	-0.187121	-0.851634	0.604088	-0.351364
40.5	46.3923	-4.33226	-0.180545	0.0136201	-0.232124	-0.502422	0.494448	-0.791933	-0.564476
43	46.4954	-4.36229	-0.130765	0.0291908	0.0161745	0.295903	0.196167	0.917828	-0.0164712
40.5	46.5781	-4.41387	-0.0974513	0.0178512	0.16033	0.255082	-0.689876	-0.947416	0.44765
43.66	46.6651	-4.4617	-0.0580294	0.0165835	0.148862	-0.15327	0.672991	0.883891	0.35858
41.17	46.7295	-4.5332	-0.0469864	-0.00446643	0.00652797	-0.22551	-0.187288	-0.720513	-0.138332
42.25	46.8066	-4.59189	-0.0228778	0.0216877	-0.0377877	0.105061	-0.350214	0.490534	-0.371098
42.35	46.8853	-4.64878	0.000119968	0.0719276	0.0439417	0.234012	0.486974	-0.250283	-0.215983
42.05	46.9528	-4.71702	0.0033477	0.0990589	0.118002	-0.113803	-0.138063	0.0381603	0.0897372
42.2	47.0118	-4.79378	-0.00953901	0.0920395	0.0791408	-0.235571	-0.339324	0.143881	0.377536
42.45	47.0731	-4.86761	-0.0230494	0.0646994	-0.0643309	0.170489	0.503844	-0.284096	0.359407
42	47.1158	-4.95923	-0.0572369	-0.00433114	-0.241751	0.213194	-0.168846	0.378475	-0.200669
40.5	47.157	-5.05056	-0.0836824	-0.0590809	-0.241212	-0.167128	-0.384601	-0.387578	-0.642802
42.77	47.2201	-5.11655	-0.0665879	-0.0414142	0.0310404	-0.230867	0.689788	0.285217	-0.210277
42.5	47.2857	-5.17686	-0.0292529	-0.00165362	0.328773	0.113038	-0.524998	-0.11453	0.565237
43	47.3407	-5.2452	0.00871635	0.00481984	0.361465	0.346866	-0.0290538	-0.085097	0.596622
43.2	47.3865	-5.31975	0.0470988	-0.0328578	0.0763004	-0.156397	0.651418	0.295415	-0.197122
39	47.4174	-5.40552	0.0822195	-0.0971446	-0.30502	-0.456589	-0.88443	-0.454399	-0.729702
42.9	47.4835	-5.45031	0.17499	-0.0791308	-0.388202	0.402944	0.538982	0.51857	-0.178826
42.9	47.5432	-5.49655	0.269506	-0.045244	-0.19495	0.2775	0.0860895	-0.52206	0.498472
42.9	47.5954	-5.54547	0.354137	-0.0159753	0.106739	-0.543364	-0.541018	0.49881	0.400283
43	47.6457	-5.5911	0.428461	0.0121323	0.315619	0.0145889	0.582623	-0.454197	-0.137532
43.37	47.6908	-5.63649	0.481942	0.032496	0.293338	0.518732	-0.268867	0.394406	-0.361622
42.06	47.7213	-5.69074	0.499961	0.0396605	0.0705364	-0.269519	-0.105694	-0.307297	-0.132764
42.5	47.7578	-5.73194	0.507049	0.0796265	-0.130772	-0.3095	0.31131	0.212473	0.198552
42.5	47.801	-5.75884	0.503285	0.147422	-0.180299	0.353509	-0.300072	-0.142737	0.229993
42.5	47.8326	-5.78964	0.465055	0.186411	-0.125783	0.0505382	0.138639	0.107718	-0.0295436
42.3	47.8566	-5.81962	0.399001	0.181789	-0.0291045	-0.217084	0.0767787	-0.083455	-0.15884
42.03	47.8842	-5.83626	0.323955	0.144447	0.0668299	0.0955557	-0.207359	0.0644135	-0.0277985
42.5	47.9118	-5.84237	0.241993	0.0710187	0.113145	-0.0224124	0.179928	-0.0451516	0.0540986
42.5	47.9561	-5.81979	0.177916	-0.00865187	0.120825	-0.0258127	-0.0360005	0.012003	-0.000973276
41.76	48.006	-5.77924	0.12015	-0.110066	0.051923	0.142407	-0.154942	0.0164917	-0.0549664
42.5	48.0652	-5.71648	0.0717869	-0.221329	-0.0711687	-0.159243	0.266192	-0.0400018	0.0329681
42.5	48.1367	-5.62803	0.0334859	-0.320241	-0.183827	-0.133807	-0.228508	0.0434312	0.0947233
42.5	48.2179	-5.51642	-0.00352747	-0.388523	-0.224967	0.336135	0.0201699	-0.04213	-0.0614894
42.5	48.3054	-5.38504	-0.0495642	-0.404083	-0.15536	-0.0299615	0.241964	0.0357608	-0.204427
42.5	48.4118	-5.22087	-0.0961058	-0.325955	0.0321175	-0.43271	-0.394927	-0.0376824	0.000170505
44	48.5368	-5.02478	-0.153139	-0.162692	0.218205	0.23169	0.263807	0.015284	0.25412
44	48.658	-4.82042	-0.25778	0.0160886	0.222845	0.36931	0.0726602	0.0196812	0.0530407
43	48.7777	-4.60629	-0.412624	0.180842	0.0503488	-0.388799	-0.362436	-0.0421987	-0.277646
44	48.9069	-4.3715	-0.603318	0.323552	-0.141467	-0.22307	0.39539	0.035766	-0.128075
44.33	49.0329	-4.12957	-0.839534	0.400151	-0.230367	0.454712	-0.166474	-0.00477092	0.257628
44.21	49.1584	-3.87845	-1.10737	0.399903	-0.144695	0.0842953	-0.147215	-0.0386927	0.24215
44.18	49.2873	-3.61443	-1.38549	0.328406	0.063299	-0.483725	0.333311	0.0862889	-0.182032
43.98	49.4182	-3.33957	-1.65606	0.191365	0.23277	0.0500893	-0.287822	-0.136197	-0.357526
45	49.552	-3.05363	-1.89724	0.00589273	0.224389	0.486027	0.0521241	0.176395	0.0295686
45	49.6731	-2.77313	-2.10498	-0.219967	0.00918947	-0.214926	0.199851	-0.197926	0.39077
44	49.7839	-2.49581	-2.25007	-0.422829	-0.225622	-0.387849	-0.246353	0.226274	0.20179
45	49.9027	-2.20275	-2.28271	-0.504354	-0.231855	0.386948	0.0803468	-0.253338	-0.239284
46	50.0419	-1.88096	-2.16675	-0.413576	0.0194053	0.185131	0.11537	0.249221	-0.352962
46	50.1888	-1.54411	-1.90816	-0.201403	0.263702	-0.527389	-0.214251	-0.232676	-0.0755108
48	50.3487	-1.18718	-1.50205	0.06419	0.25215	0.10179	0.144275	0.201059	0.27258
49.68	50.5214	-0.811371	-0.961078	0.288866	-0.0601302	0.48488	0.0154859	-0.175157	0.301314
50.1	50.711	-0.41344	-0.304406	0.393827	-0.442301	-0.402377	-0.16603	0.142551	-0.0487039
50.32	50.9122	-0.000573017	0.425554	0.321075	-0.579531	-0.318513	0.163607	-0.130352	-0.418564
53.67	51.1148	0.41519	1.17278	0.067395	-0.307758	0.601646	-0.0185796	0.13566	-0.315324
54.12	51.3176	0.83048	1.88782	-0.28629	0.2583	0.0346327	-0.153517	-0.159397	0.270166
55.06	51.5101	1.23258	2.51133	-0.620708	0.739992	-0.672455	0.211759	0.202273	0.601482
56.37	51.6905	1.61791	2.99926	-0.791004	0.777721	0.334233	-0.0729564	-0.24567	0.131191
56.7	51.8408	1.96648	3.29891	-0.707815	0.270721	0.567375	-0.15666	0.304263	-0.622132
56.07	51.9752	2.29222	3.4115	-0.301155	-0.425273	-0.572433	0.385971	-0.320434	-0.494409
57.98	52.1149	2.61608	3.35743	0.388607	-0.803544	-0.329003	-0.438539	0.268406	0.46087
60	52.2276	2.90418	3.10146	1.11265	-0.673409	0.646719	0.17399	-0.144245	0.744969
60	52.311	3.15338	2.65703	1.6238	-0.103913	0.175579	0.399028	0.00214065	-0.0869247
58.25	52.373	3.37209	2.06728	1.74281	0.601761	-0.624297	-0.878702	0.180783	-0.729808
60	52.4348	3.58283	1.40104	1.40975	1.04279	-0.0281875	0.891576	-0.382164	-0.197095
59.79	52.4805	3.76952	0.685714	0.630837	0.854716	0.566848	-0.327996	0.575757	0.570214
55.19	52.5089	3.93198	-0.0296312	-0.420624	0.087523	-0.00449971	-0.505788	-0.69933	0.414719
54.52	52.5444	4.09647	-0.664733	-1.42546	-0.763287	-0.54096	1.15809	0.736598	-0.27649
49.54	52.5887	4.26607	-1.17228	-2.08709	-1.16049	-0.00727908	-1.22935	-0.680873	-0.464661
54.02	52.6809	4.48139	-1.47789	-2.1565	-0.809032	0.629848	0.56569	0.488588	0.0140345
53.99	52.7757	4.69592	-1.62861	-1.68846	-0.0590846	-0.250382	0.398313	-0.229137	0.178538
54	52.8784	4.91411	-1.62732	-0.811482	0.620057	-0.593776	-1.07261	-0.0408257	-0.0181819
58.99	53.0058	5.1524	-1.47538	0.259557	0.884024	0.523133	1.0537	0.247061	0.0524164
59	53.1152	5.36555	-1.25798	1.17183	0.558258	0.316515	-0.469584	-0.377517	0.154616
59.48	53.2009	5.54656	-1.01751	1.69835	-0.0699591	-0.574534	-0.190367	0.465891	-0.0736184
59	53.2793	5.71226	-0.763346	1.78441	-0.490957	0.0344299	0.592712	-0.482143	-0.272406
59.48	53.3635	5.87578	-0.507909	1.48581	-0.436447	0.428509	-0.626673	0.413094	-0.00796788
60	53.4289	6.01137	-0.307912	0.879358	-0.111148	-0.30996	0.371231	-0.272259	0.316314
59.8	53.4688	6.11214	-0.189918	0.132728	0.156273	-0.0545713	0.0247765	0.121576	0.195662
59.5	53.4986	6.19442	-0.141631	-0.530807	0.218267	0.384992	-0.294374	0.0366889	-0.172318
58.06	53.5176	6.25851	-0.158775	-0.953887	0.125032	-0.351744	0.343693	-0.16406	-0.273966
58.25	53.5576	6.33796	-0.194037	-1.02979	0.080087	-0.126841	-0.216556	0.231249	0.0361088
59.5	53.5883	6.40223	-0.273044	-0.862198	0.0675495	0.491996	-0.0246249	-0.25518	0.174182
59	53.6139	6.45607	-0.377058	-0.564684	0.0454829	-0.196422	0.281542	0.266754	0.0316675
58.5	53.6464	6.51271	-0.472555	-0.239273	-0.0203438	-0.400767	-0.398054	-0.274786	-0.0205205
60	53.6882	6.57524	-0.538814	0.0212361	-0.149343	0.445367	0.258084	0.267799	0.0273483
59.5	53.7298	6.63441	-0.571262	0.159137	-0.292383	0.136651	0.069141	-0.250883	-0.0899339
59.5	53.7894	6.70965	-0.534614	0.219988	-0.279373	-0.516431	-0.3715	0.231093	-0.176009
60	53.882	6.81655	-0.406106	0.264195	-0.044314	0.114587	0.391963	-0.257622	0.0273815
61.16	53.9837	6.92994	-0.222464	0.271585	0.214868	0.33808	-0.186697	0.29232	0.190286
61	54.0813	7.03531	-0.0140104	0.231127	0.292764	-0.23358	-0.0769408	-0.315819	0.0397406
61.91	54.1848	7.14222	0.215139	0.1712	0.165716	-0.0923839	0.245242	0.318077	-0.150314
61.5	54.2799	7.2353	0.431646	0.0831999	-0.0785802	0.150345	-0.257692	-0.291357	-0.104161
63	54.3811	7.32895	0.636274	-0.000553185	-0.228915	-0.0210566	0.169759	0.236837	0.124545
62	54.47	7.40343	0.791386	-0.100717	-0.210253	-0.0279152	-0.0863606	-0.163898	0.125669
63	54.541	7.45268	0.879186	-0.20688	-0.0435811	0.0551381	0.0794932	0.103977	-0.0793078
63	54.5989	7.48186	0.90416	-0.266883	0.191279	-0.0432171	-0.0302304	-0.0280855	-0.0702567
63	54.682	7.53067	0.913622	-0.19298	0.393834	0.00850361	-0.130772	-0.0780087	0.166812
63	54.7501	7.55743	0.859007	-0.0675994	0.292522	-0.0640532	0.264112	0.174299	-0.0121129
63	54.8025	7.56143	0.742831	0.069731	-0.0921366	0.0882484	-0.177216	-0.198334	-0.323976
63	54.8638	7.5682	0.604395	0.222865	-0.439079	0.16564	-0.0951294	0.138226	-0.00234366
63	54.9217	7.56539	0.439114	0.327621	-0.498499	-0.36098	0.322707	-0.0124759	0.493962
63	54.9725	7.5492	0.253229	0.341118	-0.195728	-0.0306673	-0.285264	-0.148122	0.214752
63	55.03	7.53392	0.0746597	0.270627	0.311272	0.612726	-0.0220302	0.318897	-0.549471
63	55.0767	7.50191	-0.105975	0.1023	0.637457	-0.370954	0.370671	-0.479029	-0.591404
63	55.1294	7.4704	-0.258645	-0.0985444	0.551191	-0.578985	-0.451677	0.619618	0.408869
63	55.1787	7.43002	-0.386188	-0.2922	0.0490102	0.794205	0.122435	-0.74046	0.949494
63	55.2091	7.36486	-0.50045	-0.443494	-0.572951	0.267349	0.436025	0.843653	-0.00885474
57.06	55.2289	7.28457	-0.579108	-0.467164	-0.816107	-1.0033	-0.732109	-0.866448	-1.06387
62.77	55.3003	7.25364	-0.54109	-0.245907	-0.360394	0.232491	0.45539	0.756334	-0.444562
63	55.3671	7.21411	-0.461015	0.0538506	0.335299	0.734048	0.11214	-0.583843	0.757192
63	55.4169	7.15277	-0.36792	0.29273	0.703276	-0.504403	-0.502748	0.412831	0.738584
63	55.4607	7.08079	-0.258653	0.407825	0.521266	-0.286639	0.491141	-0.249689	-0.274709
62.5	55.4998	6.99979	-0.1398	0.375125	-0.0190034	0.473435	-0.132601	0.11549	-0.724702
61.98	55.5397	6.91607	-0.0120599	0.230311	-0.467795	-0.0466186	-0.264004	-0.0145921	-0.096713
62.5	55.5911	6.84079	0.127575	0.0449416	-0.4858	-0.239978	0.379298	-0.0625546	0.517181
63	55.6372	6.75676	0.247213	-0.147178	-0.145684	0.115358	-0.168944	0.103763	0.21803
62.5	55.6793	6.66533	0.337585	-0.287201	0.24667	0.0190274	-0.147862	-0.0936249	-0.301268
62.55	55.7238	6.57317	0.398317	-0.324492	0.390826	0.0168727	0.299667	0.032303	-0.155209
63	55.7555	6.46477	0.405818	-0.272582	0.172964	0.0455125	-0.170527	0.0695333	0.208458
62.6	55.7774	6.34365	0.364881	-0.135718	-0.172627	-0.15795	-0.0829883	-0.16179	0.0905815
62.5	55.818	6.23985	0.314715	0.0932369	-0.276261	0.055643	0.24773	0.212465	-0.199753
62.25	55.8588	6.13429	0.236166	0.307702	-0.0949242	0.149697	-0.25217	-0.235057	-0.137063
62.6	55.8915	6.01856	0.122367	0.410852	0.166973	-0.167867	0.115347	0.233222	0.199411
62.42	55.9116	5.88837	-0.0235503	0.357299	0.260629	-0.0318215	0.100685	-0.18455	0.252787
62	55.9314	5.75667	-0.174054	0.186197	0.121912	0.251322	-0.242362	0.0992387	-0.0881019
61.03	55.9503	5.62397	-0.313939	-0.0381067	-0.132124	-0.15782	0.215137	0.017981	-0.327934
61	55.9836	5.5065	-0.411616	-0.218004	-0.268364	-0.203545	-0.0386879	-0.163912	-0.0642938
60.73	56.027	5.40011	-0.464214	-0.312009	-0.194013	0.283086	-0.213938	0.298453	0.281348
60.59	56.0691	5.29321	-0.482517	-0.325594	0.000987371	0.046912	0.361666	-0.408085	0.154443
60.53	56.1132	5.18921	-0.462039	-0.263989	0.174712	-0.304184	-0.261528	0.485995	-0.196116
60.33	56.165	5.09418	-0.397559	-0.145294	0.216448	0.121171	-0.0639367	-0.528721	-0.194305
61.89	56.2231	5.00648	-0.297546	-0.0151547	0.0916462	0.201092	0.389348	0.512197	0.0957476
60.04	56.2703	4.90816	-0.19144	0.0633817	-0.13374	-0.240969	-0.483935	-0.425836	0.156683
61.8	56.3233	4.81661	-0.0675418	0.106514	-0.245751	0.0229711	0.289945	0.285003	-0.0044034
61.5	56.3746	4.72394	0.0565588	0.113333	-0.154844	0.177225	0.0659279	-0.112985	-0.0980638
61	56.4324	4.63872	0.181136	0.113728	0.0871796	-0.182863	-0.366259	-0.0689777	-0.00740576
62	56.4899	4.55354	0.287163	0.108285	0.269044	-0.0319054	0.411691	0.223838	0.0229751
61.8	56.5329	4.45386	0.349444	0.084647	0.213829	0.244188	-0.172368	-0.313296	-0.0641778
61.5	56.581	4.35978	0.387467	0.0842898	-0.000252356	-0.0997971	-0.14062	0.336884	0.0365117
61.1	56.6312	4.26851	0.396085	0.0988083	-0.21239	-0.263626	0.270672	-0.308366	0.184324
61.1	56.6762	4.17226	0.365314	0.0954987	-0.276804	0.255489	-0.13978	0.235585	0.00672726
61	56.7149	4.07011	0.297074	0.0572228	-0.132862	0.218758	-0.098388	-0.114682	-0.289249
61	56.7596	3.97503	0.212765	0.000410844	0.151712	-0.398012	0.235908	-0.0386548	-0.13536
61	56.8085	3.88529	0.116924	-0.075416	0.355584	-0.117804	-0.171641	0.19008	0.308644
61	56.8522	3.79108	0.00478842	-0.173334	0.282631	0.516661	-0.0570062	-0.315641	0.305596
60.29	56.8951	3.6971	-0.109852	-0.25712	-0.0290023	-0.0452778	0.298578	0.404367	-0.207447
57.8	56.937	3.60365	-0.216134	-0.285624	-0.347385	-0.583501	-0.351707	-0.433986	-0.446768
61	57.007	3.54061	-0.271787	-0.194867	-0.386739	0.295497	0.130939	0.376892	0.0402721
61	57.0757	3.47737	-0.311225	-0.0571323	-0.185976	0.424459	0.156708	-0.27446	0.413662
60.5	57.1338	3.40394	-0.346855	0.0697165	0.0934056	-0.445475	-0.264929	0.170276	0.102997
60.5	57.2013	3.3406	-0.354281	0.184546	0.320668	-0.160323	0.146674	-0.0793407	-0.284946
60.86	57.269	3.27767	-0.345638	0.245717	0.346308	0.39986	0.0412588	-0.00220236	-0.18756
60.69	57.3348	3.21248	-0.326738	0.233585	0.152576	-0.0261835	-0.116678	0.0721256	0.14939
60.5	57.397	3.14305	-0.302034	0.153627	-0.134018	-0.256607	0.0233864	-0.12091	0.188983
60.5	57.4604	3.07399	-0.268044	0.0406643	-0.319422	0.0937957	0.149324	0.1472	-0.0427038
60.48	57.5203	3.00017	-0.232456	-0.0764369	-0.297663	0.0981612	-0.233439	-0.152417	-0.142781
60.48	57.581	2.92574	-0.192101	-0.157379	-0.0836188	-0.0190749	0.121823	0.144093	0.0121054
60.48	57.6382	2.846	-0.154128	-0.188453	0.169792	-0.0454333	0.137566	-0.134004	0.0909166
60.45	57.684	2.75251	-0.128177	-0.172789	0.295035	-0.090638	-0.353977	0.14629	-0.0347384
60.45	57.7403	2.66773	-0.0869652	-0.0822955	0.267435	0.153804	0.373366	-0.18421	-0.0385136
60.44	57.7887	2.57247	-0.0528174	0.0245106	0.0709641	0.0578226	-0.191722	0.227074	0.0554484
60.14	57.8235	2.46046	-0.032221	0.104938	-0.18218	-0.242064	-0.0684546	-0.24091	0.0440712
60.45	57.8564	2.34383	-0.00715138	0.160865	-0.295816	0.0999611	0.304818	0.228292	-0.0357761
60.45	57.8875	2.22288	0.0269068	0.18535	-0.192322	0.228874	-0.419537	-0.189582	-0.0526549
60.35	57.9133	2.09371	0.0681908	0.169514	0.0405937	-0.275099	0.349514	0.125421	0.00893253
60.95	57.9296	1.95242	0.115195	0.116189	0.234967	-0.0838044	-0.0876832	-0.0236651	0.059761
60.45	57.9487	1.81166	0.184902	0.0597341	0.283295	0.404002	-0.245127	-0.10932	0.0538379
60.44	57.9545	1.65512	0.259437	-0.00926182	0.130283	-0.190951	0.46414	0.263453	-0.0521039
58.99	57.9594	1.49595	0.354856	-0.0541802	-0.0864359	-0.307586	-0.391865	-0.399103	-0.0666356
60.05	57.9763	1.34769	0.484606	-0.0516795	-0.202736	0.415129	0.0301526	0.47628	0.0438323
59.7	57.98	1.18467	0.612043	-0.0571355	-0.21313	0.00384824	0.370786	-0.48579	0.0202712
59.33	57.982	1.01875	0.743138	-0.0649169	-0.104492	-0.385662	-0.484051	0.447766	-0.0340001
59.75	57.9851	0.85325	0.873344	-0.0722328	0.0646156	0.272909	0.197171	-0.377657	0.0275136
59.89	57.9809	0.679833	0.983487	-0.0866259	0.18539	0.168631	0.297633	0.292522	0.0706607
58.94	57.9868	0.516713	1.0845	-0.0708393	0.223576	-0.37022	-0.612406	-0.199475	-0.00390976
60.05	57.9954	0.356376	1.15515	-0.0368925	0.128134	0.0541083	0.430294	0.0823563	-0.153687
60	57.9911	0.182753	1.16397	-0.015631	-0.0898212	0.319296	0.181631	0.0626957	-0.127621
58	57.981	0.00337066	1.11189	0.0106977	-0.266486	-0.181661	-0.756091	-0.202928	0.196741
60	57.9788	-0.167363	1.01108	0.0686094	-0.241346	-0.204663	0.821443	0.314531	0.356998
58	57.9604	-0.35398	0.831248	0.113935	-0.0610166	0.193112	-0.270815	-0.388782	-0.107723
58	57.941	-0.540483	0.59476	0.162981	0.195634	0.195347	-0.514843	0.451215	-0.519672
58	57.9299	-0.716653	0.321059	0.214596	0.36974	-0.241481	0.975847	-0.524319	-0.129704
57.29	57.9045	-0.905537	-0.00708605	0.206668	0.27385	-0.234767	-0.790586	0.609445	0.520817
56.96	57.8768	-1.09432	-0.360422	0.145841	-0.0244876	0.445152	0.104297	-0.677056	0.472276
57	57.8478	-1.28128	-0.718706	0.0413912	-0.319398	0.134733	0.630755	0.707787	-0.308713
51.86	57.8108	-1.47227	-1.06772	-0.0904553	-0.403051	-0.648984	-0.930791	-0.673825	-0.722706
56.45	57.7988	-1.63276	-1.34701	-0.169041	-0.151035	0.172892	0.627859	0.560249	-0.0285965
54.94	57.7901	-1.78453	-1.56724	-0.220691	0.196113	0.600092	-0.0220925	-0.411163	0.708003
54.18	57.773	-1.93954	-1.73163	-0.264689	0.344785	-0.479418	-0.457174	0.259917	0.359427
53.02	57.7655	-2.07861	-1.80751	-0.259913	0.232522	-0.335937	0.577737	-0.11158	-0.479796
53	57.7753	-2.19354	-1.78031	-0.19095	-0.0337056	0.609152	-0.398292	-0.0519475	-0.579583
54	57.7857	-2.30141	-1.67225	-0.0997283	-0.29641	-0.0405551	0.0762293	0.208477	0.0910285
53.45	57.8033	-2.39554	-1.48254	0.0039211	-0.357646	-0.499582	0.204784	-0.339188	0.576627
54.89	57.8343	-2.46969	-1.21569	0.106935	-0.163351	0.304381	-0.351198	0.412064	0.255694
54.36	57.8611	-2.54226	-0.909547	0.158818	0.114965	0.200997	0.315346	-0.427714	-0.419124
54.31	57.8914	-2.60583	-0.573402	0.163723	0.303063	-0.322603	-0.125719	0.398314	-0.469994
54.59	57.9252	-2.66046	-0.225526	0.13033	0.28536	0.0606466	-0.121757	-0.342452	0.142255
57.08	57.9567	-2.71272	0.107891	0.0652049	0.0724433	0.147516	0.291538	0.270594	0.506191
54.56	57.9856	-2.7631	0.409967	-0.00782789	-0.180428	-0.156042	-0.286976	-0.187714	0.145589
55.14	58.0131	-2.81058	0.66876	-0.0617314	-0.291341	0.0935603	0.123599	0.1057	-0.371858
55.5	58.037	-2.85776	0.871998	-0.0822255	-0.188476	0.0599985	0.100427	-0.0302587	-0.330519
55.38	58.0629	-2.89883	1.02107	-0.0562717	0.0596329	-0.248793	-0.246011	-0.0266231	0.162369
57.11	58.0921	-2.93269	1.11449	0.00169101	0.265261	0.15858	0.220767	0.0482139	0.373778
56.49	58.1112	-2.9733	1.13629	0.0428113	0.247118	0.230113	-0.0621649	-0.0292272	0.021978
55.52	58.1247	-3.01619	1.09765	0.0579975	0.0402523	-0.349311	-0.0733009	-0.00474828	-0.281752
55.77	58.1488	-3.04457	1.02751	0.0676095	-0.157852	-0.0588527	0.0935185	0.0376804	-0.0898378
55.8	58.171	-3.07123	0.920592	0.047593	-0.227479	0.406344	-0.0509915	-0.0754047	0.14442
55.17	58.1911	-3.09674	0.786201	-0.0002224	-0.134329	-0.145144	0.0418624	0.121749	0.0489757
55.49	58.2148	-3.11501	0.642911	-0.0500547	0.0559528	-0.340337	-0.0892431	-0.167045	-0.0733068
55.97	58.2517	-3.11658	0.510524	-0.0760238	0.20329	0.301313	0.1177	0.184056	0.0425094
56	58.279	-3.12527	0.367403	-0.109626	0.144972	0.148556	-0.0838581	-0.171704	0.0623735
55.6	58.3094	-3.12845	0.233031	-0.124526	-0.0484196	-0.300966	0.0024087	0.142031	-0.106521
55.49	58.3299	-3.13982	0.0965855	-0.127457	-0.223036	-0.00698325	0.0818154	-0.10325	-0.164575
55.35	58.3492	-3.15068	-0.0268828	-0.0900932	-0.192022	0.271459	-0.0937785	0.0810454	0.131819
55.9	58.3732	-3.15504	-0.126795	0.000240703	0.0557226	-0.103869	0.0168447	-0.0961129	0.340326
55.67	58.385	-3.17067	-0.222468	0.100336	0.293135	-0.232512	0.0712919	0.153209	-0.0455898
55	58.3901	-3.19195	-0.305199	0.197907	0.326388	0.251453	-0.0450496	-0.225377	-0.471229
55.37	58.3964	-3.21059	-0.362729	0.282374	0.114986	0.127287	-0.0920001	0.301218	-0.150623
55.03	58.4019	-3.22874	-0.396884	0.320261	-0.218417	-0.370952	0.214224	-0.373356	0.50992
55	58.3999	-3.25328	-0.416758	0.274938	-0.449721	0.0547099	-0.188812	0.431117	0.422687
55	58.3855	-3.28899	-0.427301	0.141279	-0.379481	0.432288	0.0131245	-0.439049	-0.37882
54.51	58.3827	-3.31067	-0.397977	-0.0138053	0.0408952	-0.254736	0.245589	0.391026	-0.619348
54.01	58.3893	-3.32035	-0.333336	-0.162678	0.51853	-0.44897	-0.465373	-0.308304	0.094342
57.19	58.4019	-3.32189	-0.246226	-0.294281	0.645658	0.482035	0.440876	0.176417	0.6524
54.91	58.3904	-3.34628	-0.180787	-0.428232	0.216317	0.327621	-0.104563	0.0133402	0.166215
53.28	58.3824	-3.36475	-0.107057	-0.469991	-0.41882	-0.589689	-0.310828	-0.208354	-0.474802
54	58.3975	-3.35681	-0.00470396	-0.354124	-0.744646	-0.187972	0.510104	0.352081	-0.295643
53.97	58.4161	-3.34297	0.0931037	-0.134971	-0.55547	0.594452	-0.430927	-0.452957	0.193935
56.99	58.4315	-3.33048	0.166804	0.114812	0.00832946	0.0803857	0.149168	0.50715	0.210653
55	58.4365	-3.32709	0.19985	0.319863	0.56122	-0.615961	0.18569	-0.499876	-0.0482799
56.99	58.4416	-3.32229	0.201561	0.450515	0.76465	0.0735367	-0.375553	0.446414	0.0134104
57.24	58.4468	-3.31603	0.171544	0.479175	0.481057	0.616689	0.318067	-0.369522	0.140749
55	58.4294	-3.33155	0.0865334	0.373052	-0.14392	-0.257314	-0.0719269	0.299539	-0.163952
53.5	58.4114	-3.34574	-0.0157916	0.209926	-0.637639	-0.484613	-0.113859	-0.212914	-0.336006
55.15	58.4133	-3.3369	-0.0970211	0.0717607	-0.634314	0.383223	0.0933366	0.0953139	0.15828
55.24	58.4299	-3.31039	-0.156584	-0.041083	-0.212413	0.248182	-0.00383355	0.00343615	0.535645
55.44	58.4253	-3.30326	-0.233144	-0.194326	0.219215	-0.427372	-0.012137	-0.0633895	-0.0439245
55.67	58.423	-3.29141	-0.29121	-0.33886	0.431373	0.076553	-0.0270221	0.113775	-0.655551
55.14	58.4294	-3.26776	-0.313866	-0.432537	0.372738	0.258349	0.0516099	-0.174015	-0.195514
55.42	58.4486	-3.22811	-0.292696	-0.447821	0.142548	-0.295179	-0.0380434	0.231634	0.677379
54.9	58.4694	-3.18396	-0.242252	-0.394245	-0.127462	0.0182036	-0.0472445	-0.300979	0.474346
54.86	58.4892	-3.13836	-0.169722	-0.275288	-0.30436	0.319032	0.165885	0.390101	-0.588283
[truncated: 341 more rows]
