# Supplementary material for: Forecasting regional carbon prices in china with a hybrid model based on quadratic decomposition and comprehensive feature screening
Source: PLoS One. 2025 Jun 30;20(6):e0326926. doi: 10.1371/journal.pone.0326926 (PMC12208498; doi:10.1371/journal.pone.0326926)
Supplement: S1 Data — (ZIP) [file pone.0326926.s001.zip › supplementary information/supplementary information/Original Data and Data Description/SH Data/SHactual_vs_predicted.xlsx]

## Sheet: Sheet1
True Value	Predicted Value
55.15	55.4063
55.24	55.7329
55.44	54.9207
55.67	55.161
55.14	55.5247
55.42	55.8684
54.9	55.3913
54.86	55.3158
53.57	53.7302
57.46	56.6634
57.48	57.8428
57.16	58.0353
55.23	55.9069
57.11	57.7898
57.36	57.3154
58.94	58.5626
54.01	55.6163
56	55.8982
55.01	55.478
55	55.9963
56.81	57.2295
56.13	57.2863
56.5	56.4544
56.01	56.6878
56.2	56.4188
57	57.0599
56.2	56.7311
56.66	57.142
56.2	57.2011
56.6	56.9808
57.1	57.8091
57.1	57.5881
58.2	58.6285
58.01	57.9754
57.5	58.2796
59	59.8231
57.5	57.6993
57.5	58.2983
57.99	58.5469
58	58.7922
58	58.872
58.76	58.7035
58.27	58.6231
58.76	58.7708
58.04	58.7286
57.36	57.8521
58.33	58.9972
57.9	58.3642
57	58.2285
58	58.5823
58.11	58.4734
58	58.6085
52.2	52.985
47.1	47.3949
50.24	49.1202
55.26	54.3353
59.5	59.2981
59.9	61.0206
59.9	60.682
59.95	59.3496
60	60.281
61.5	62.1965
58	59.5574
58.16	58.8637
58.5	59.1012
60.5	60.9551
58.5	59.4629
59.01	59.4947
58.65	58.5617
61.55	61.6555
61.6	62.0906
58.11	59.4408
58.55	58.818
58.05	58.3336
60.59	60.5551
62	61.6866
60.5	61.782
61.38	61.8257
60.55	60.5227
60.53	60.6472
61.5	61.3809
64	64.2938
62.5	63.4868
61.9	63.2987
62	62.7726
62	62.3105
62.04	62.249
62	62.26
62.14	62.7377
58.11	58.1444
58.36	59.0717
62	61.5767
58.9	59.6263
62	62.9459
60.5	61.3987
62.5	62.8733
62.5	62.7509
65	65.8248
62.5	63.4301
61	61.8321
62	62.0048
62.07	62.4916
63.12	63.8188
63.12	63.5566
60.82	61.4397
62.09	62.0974
62	62.6893
62.3	63.0644
60.55	61.4899
61.65	61.8615
61.5	61.4853
63.19	63.651
60.6	61.3978
62.73	62.5679
61.03	61.5837
65	64.8912
61	61.8278
65	65.4539
62	62.7948
65	65.1825
65	65.251
60	61.2668
60.5	60.3828
60.5	60.5528
65	64.3301
62	63.1352
65	66.0351
63.19	64.0931
64.03	63.7607
60.5	60.9886
60.72	61.422
63.25	62.9578
60.51	61.0165
64.06	64.4521
64	64.4107
63.74	64.2703
62	62.7002
62.62	63.0009
63.1	63.4416
63.55	63.861
64	64.1558
62.58	63.7464
62.55	63.201
60.5	61.1728
62	61.9719
62.5	62.6473
63.5	64.1367
64.7	64.9112
60.5	62.1311
64	64.4463
60.5	60.9093
60.54	60.8528
63.5	63.414
63.5	63.8827
63.5	64.3008
65	65.1483
64.64	64.9953
65	65.1015
65	65.144
65	65.2437
65	65.7355
65	65.3224
62.67	62.8003
63.1	63.1635
65.01	64.5331
65.01	65.308
65	65.329
65	65.8963
65.08	65.1567
65.1	65.4993
65.02	65.4799
65.21	66.0667
65.15	64.8421
65.21	65.2693
64.91	64.7487
68.1	67.5109
66.7	66.9849
70.02	69.5335
68.01	68.9222
71.65	71.4873
71.99	71.6621
67.06	68.3145
67.85	68.1573
67.29	66.7293
69.39	69.1433
69.16	69.0718
70.51	70.5824
74.71	73.9301
73.59	73.4224
73.56	74.041
72.05	72.8655
69.89	70.6815
70.2	70.0169
69.36	69.1521
69.36	69.5176
72.04	71.3123
73.49	72.7734
72.65	72.8209
73.76	73.6725
73.66	73.0729
73.61	74.0521
72.94	74.2306
72.01	72.6118
68	68.6713
66.97	67.0995
72	70.2916
69	69.3318
69	69.1901
69.8	69.7044
69	69.0392
69	69.2525
69	69.6043
69	69.6546
69.5	69.5989
68.54	69.016
70.16	70.1884
69.5	69.8837
69.5	69.6079
69.82	69.5749
70	70.071
70	70.0848
70	69.9466
70	70.3235
70	70.2568
70.1	69.4275
70.1	68.8631
70	69.4621
72	71.2362
72.5	71.6407
70.54	70.5363
73.21	71.8741
73.37	72.796
73	72.5201
72.5	72.4417
72.5	72.1653
72.2	71.7175
71.7	71.2202
71.8	71.0155
71.6	71.0371
72.5	72.2949
72.7	72.0757
72.5	72.1249
72.4	71.9855
72.49	72.2965
72.8	72.4736
72.5	72.1409
73	72.9058
72.8	72.2553
73	72.4596
73	72.2986
73.1	72.7793
73.2	72.5903
73.1	72.8314
73.45	72.9554
72.85	72.9275
73.48	73.3959
73.9	73.7434
74.12	73.9924
73.8	74.1399
74	73.8605
74	73.7161
74.5	73.8258
74.23	73.8195
74.07	73.8635
74.4	74.2032
75	74.6616
75	74.8998
74.8	74.7191
74.9	75.1819
74.99	75.0378
74.88	74.3383
74.9	74.9695
74.95	74.7714
76.28	75.3746
75.8	75.7024
75.51	75.6513
76.37	75.7848
77.5	76.711
77	76.7496
76.45	76.8054
75.6	75.6617
74.92	74.7757
74.47	73.8885
76.17	75.3029
75.06	75.0415
77.67	76.8486
76.5	76.3487
76.5	76.4318
76.5	76.2279
76.5	76.2247
76.78	76.4813
76.5	76.2581
76.5	75.5979
76	75.9917
76.01	76.3566
76	75.4946
76	75.4364
76.4	75.878
76.15	75.9319
76.4	76.1495
75.8	75.5489
76	76.1875
76.2	76.3084
76.4	76.0672
75.98	76.0653
75.95	76.4662
75.09	75.053
75.5	75.1449
75.4	75.0885
75.1	75.6532
75.4	74.965
75.6	75.954
75.5	75.1016
75.61	75.4451
75.87	76.0182
75.95	75.9602
75.95	75.8161
76	75.6788
76.36	76.1009
76.6	76.1541
77.53	77.4858
77.65	77.3547
77.5	77.7033
77.5	77.3199
77.3	76.8946
77.03	77.0356
77.05	77.3124
77.43	77.7674
76.88	76.9303
76.8	77.1692
76.7	76.7466
76.62	76.6417
76.5	76.0216
76.5	76.8237
76.1	75.9507
76.17	76.5999
76.53	76.4633
76.5	76.2928
76.13	76.128
76.4	77.1229
75.6	75.8644
75.51	75.5222
76.4	75.868
76.05	76.1877
76.42	75.5141
75.24	75.3844
77.95	77.4646
76.39	75.9846
75	75.3384
