# Supplementary material for: Forecasting regional carbon prices in china with a hybrid model based on quadratic decomposition and comprehensive feature screening
Source: PLoS One. 2025 Jun 30;20(6):e0326926. doi: 10.1371/journal.pone.0326926 (PMC12208498; doi:10.1371/journal.pone.0326926)
Supplement: S1 Data — (ZIP) [file pone.0326926.s001.zip › supplementary information/supplementary information/Original Data and Data Description/SH Data/SHEA Closing Price.xlsx]

## Sheet: Sheet1
time	data
2014-04-04	39.4
2014-04-08	39.3
2014-04-09	38.9
2014-04-10	39
2014-04-11	39
2014-04-14	39.2
2014-04-15	40.1
2014-04-16	39.8
2014-04-17	39.8
2014-04-18	36
2014-04-21	38
2014-04-22	39
2014-04-23	39.5
2014-04-24	39.5
2014-04-25	39.5
2014-04-28	39.4
2014-04-29	39.6
2014-04-30	39.1
2014-05-05	39.1
2014-05-06	38.8
2014-05-07	38.8
2014-05-08	39
2014-05-09	39
2014-05-12	38.9
2014-05-13	38.9
2014-05-14	39.8
2014-05-15	39.8
2014-05-16	39.2
2014-05-19	39.4
2014-05-20	39.5
2014-05-21	39.5
2014-05-22	35
2014-05-23	39.5
2014-05-26	38.1
2014-05-27	38.1
2014-05-28	38.9
2014-05-29	38.5
2014-05-30	38.5
2014-06-03	38.5
2014-06-04	28
2014-06-05	39.5
2014-06-06	39.6
2014-06-09	40
2014-06-10	40
2014-06-11	40
2014-06-12	40
2014-06-13	40.1
2014-06-16	40.5
2014-06-17	41
2014-06-18	41
2014-06-19	42.8
2014-06-20	43
2014-06-23	41
2014-06-24	39.6
2014-06-25	39.1
2014-06-26	38.9
2014-06-27	39
2014-06-30	48
2014-07-01	48
2014-07-02	48
2014-07-03	48
2014-07-04	48
2014-07-07	48
2014-07-08	48
2014-07-09	48
2014-07-10	48
2014-07-11	48
2014-07-14	48
2014-07-15	48
2014-07-16	48
2014-07-17	48
2014-07-18	48
2014-07-21	48
2014-07-22	48
2014-07-23	48
2014-07-24	48
2014-07-25	48
2014-07-28	48
2014-07-29	48
2014-07-30	48
2014-07-31	48
2014-08-01	48
2014-08-04	48
2014-08-05	48
2014-08-06	48
2014-08-07	48
2014-08-08	48
2014-08-11	48
2014-08-12	48
2014-08-13	48
2014-08-14	48
2014-08-15	48
2014-08-18	48
2014-08-19	48
2014-08-20	48
2014-08-21	48
2014-08-22	48
2014-08-25	48
2014-08-26	48
2014-08-27	48
2014-08-28	48
2014-08-29	48
2014-09-01	48
2014-09-02	48
2014-09-03	48
2014-09-04	29
2014-09-05	29
2014-09-09	29
2014-09-10	29
2014-09-11	29
2014-09-12	29
2014-09-15	29
2014-09-16	29
2014-09-17	29
2014-09-18	29
2014-09-19	29
2014-09-22	31.4
2014-09-23	32
2014-09-24	33
2014-09-25	34
2014-09-26	34.4
2014-09-29	34.7
2014-09-30	34.9
2014-10-08	35
2014-10-09	35.1
2014-10-10	35.1
2014-10-13	35.5
2014-10-14	35.5
2014-10-15	35.3
2014-10-16	35.5
2014-10-17	35.7
2014-10-20	35.8
2014-10-21	35.8
2014-10-22	35.8
2014-10-23	35.8
2014-10-24	35.8
2014-10-27	35.8
2014-10-28	35.8
2014-10-29	35.8
2014-10-30	35.8
2014-10-31	35.6
2014-11-04	35.8
2014-11-05	35.8
2014-11-06	35.8
2014-11-07	35.8
2014-11-10	35.8
2014-11-11	35.5
2014-11-12	35.8
2014-11-13	35.8
2014-11-14	35.1
2014-11-17	35.14
2014-11-18	32.8
2014-11-19	35.8
2014-11-20	30
2014-11-21	30.8
2014-11-24	32
2014-11-25	33.2
2014-11-26	34.2
2014-11-27	35.6
2014-11-28	35.4
2014-12-01	36.2
2014-12-02	35.8
2014-12-03	35.9
2014-12-04	35.7
2014-12-05	35.3
2014-12-08	35.4
2014-12-09	35.2
2014-12-10	34.8
2014-12-11	34.6
2014-12-12	34.3
2014-12-15	34.3
2014-12-16	34.3
2014-12-17	34.4
2014-12-18	33.9
2014-12-19	33.8
2014-12-22	33.3
2014-12-23	32.9
2014-12-24	32.5
2014-12-25	32.2
2014-12-26	32.1
2014-12-29	32.65
2014-12-30	32.65
2014-12-31	32.65
2015-01-05	26.6
2015-01-06	27.9
2015-01-07	26.7
2015-01-08	28.2
2015-01-09	29.8
2015-01-12	34.4
2015-01-13	26.3
2015-01-14	23
2015-01-15	21
2015-01-16	27.3
2015-01-19	29.9
2015-01-20	31.8
2015-01-21	35.11
2015-01-22	35.3
2015-01-23	32.7
2015-01-26	33.1
2015-01-27	33
2015-01-28	32.3
2015-01-30	31.9
2015-02-02	35.1
2015-02-03	35.1
2015-02-04	35
2015-02-05	34
2015-02-06	33.8
2015-02-09	32.9
2015-02-10	32.6
2015-02-11	33.7
2015-02-12	33.7
2015-02-13	33.7
2015-02-16	32.1
2015-02-17	32.1
2015-02-25	33
2015-02-26	32
2015-02-27	32.2
2015-03-02	31.8
2015-03-03	31
2015-03-04	31
2015-03-05	31.1
2015-03-06	29.6
2015-03-09	30.2
2015-03-10	30.2
2015-03-11	29.5
2015-03-12	30
2015-03-13	28.5
2015-03-16	28.5
2015-03-17	25.4
2015-03-18	25.4
2015-03-19	25.4
2015-03-20	25.5
2015-03-23	25.2
2015-03-24	25.15
2015-03-25	25.1
2015-03-26	25.1
2015-03-27	26.1
2015-03-30	27.3
2015-03-31	28
2015-04-01	29
2015-04-02	29
2015-04-03	29
2015-04-07	29
2015-04-08	28
2015-04-09	28
2015-04-10	27.5
2015-04-13	26.9
2015-04-14	27
2015-04-15	27
2015-04-16	27
2015-04-17	27
2015-04-20	26.3
2015-04-21	30
2015-04-22	27
2015-04-23	27
2015-04-24	27
2015-04-27	27
2015-04-28	24.5
2015-04-29	23.56
2015-04-30	26.6
2015-05-04	28.9
2015-05-05	28.9
2015-05-06	28.9
2015-05-07	26.4
2015-05-08	23.94
2015-05-11	24.1
2015-05-12	23.8
2015-05-13	23.8
2015-05-14	22.5
2015-05-15	24
2015-05-18	24.9
2015-05-19	23.9
2015-05-20	23.5
2015-05-21	23.5
2015-05-22	23.5
2015-05-25	23.5
2015-05-26	23.5
2015-05-27	23.5
2015-05-28	23.5
2015-05-29	23.5
2015-06-01	18.1
2015-06-02	19.6
2015-06-03	19.6
2015-06-04	23.3
2015-06-05	21.6
2015-06-08	21.6
2015-06-09	19
2015-06-10	17.9
2015-06-11	12.5
2015-06-12	12.5
2015-06-15	20
2015-06-16	19.9
2015-06-17	21.8
2015-06-18	23.8
2015-06-19	19.9
2015-06-23	18
2015-06-24	16.2
2015-06-25	17.8
2015-06-26	17.26
2015-06-29	15.5
2015-06-30	15.5
2015-07-01	16
2015-07-02	16
2015-07-03	16
2015-07-06	16
2015-07-07	16
2015-07-08	16
2015-07-09	14.4
2015-07-10	14.4
2015-07-13	14.4
2015-07-14	14.4
2015-07-15	13
2015-07-16	13
2015-07-17	16.75
2015-07-20	13
2015-07-21	13
2015-07-22	11.7
2015-07-23	11.7
2015-07-24	11.7
2015-07-27	11.7
2015-07-28	11.7
2015-07-29	10.5
2015-07-30	10.5
2015-07-31	9.5
2015-08-03	10
2015-08-04	10.5
2015-08-05	10.5
2015-08-06	12.7
2015-08-07	13.6
2015-08-10	14.9
2015-08-11	14.9
2015-08-12	14.9
2015-08-13	14.9
2015-08-14	14.9
2015-08-17	14.9
2015-08-18	14.9
2015-08-19	14.9
2015-08-20	14.9
2015-08-21	13.4
2015-08-24	13.4
2015-08-25	13.4
2015-08-26	13.4
2015-08-27	13.4
2015-08-28	13.4
2015-08-31	13.4
2015-09-01	13.4
2015-09-02	13.4
2015-09-07	13.4
2015-09-08	13.4
2015-09-09	13.4
2015-09-10	13.4
2015-09-11	13.4
2015-09-14	12.1
2015-09-15	12.1
2015-09-16	12.1
2015-09-17	13
2015-09-18	13
2015-09-21	13
2015-09-22	13
2015-09-23	13
2015-09-24	12.36
2015-09-25	12.36
2015-09-28	12.36
2015-09-29	12.36
2015-09-30	12.36
2015-10-08	12.36
2015-10-09	13
2015-10-12	13
2015-10-13	13
2015-10-14	13
2015-10-15	13
2015-10-16	13
2015-10-19	13
2015-10-20	12.5
2015-10-21	12.5
2015-10-22	12.5
2015-10-23	12.5
2015-10-26	12.5
2015-10-27	12.5
2015-10-28	12.5
2015-10-29	12.5
2015-10-30	12.5
2015-11-02	12.5
2015-11-03	12.5
2015-11-04	12.5
2015-11-05	12.5
2015-11-06	12.5
2015-11-09	12.5
2015-11-10	12.5
2015-11-11	12.5
2015-11-12	12.5
2015-11-13	12.5
2015-11-16	12.5
2015-11-17	12.5
2015-11-18	12.5
2015-11-19	12.5
2015-11-20	12.5
2015-11-23	12.5
2015-11-24	12.5
2015-11-25	12.5
2015-11-26	12.5
2015-11-27	30.3
2015-11-30	18.3
2015-12-01	16.5
2015-12-02	14.6
2015-12-03	13.4
2015-12-04	12.1
2015-12-07	10.9
2015-12-08	12
2015-12-09	10.82
2015-12-10	11.8
2015-12-14	11.8
2015-12-15	11.8
2015-12-16	10.6
2015-12-17	10.6
2015-12-18	10
2015-12-21	10.5
2015-12-22	10.7
2015-12-23	10.9
2015-12-24	10.9
2015-12-25	10
2015-12-28	10
2015-12-29	11.8
2015-12-30	11.8
2015-12-31	11.8
2016-01-04	10.6
2016-01-05	10.9
2016-01-06	10.5
2016-01-07	10.5
2016-01-08	10.5
2016-01-11	10.5
2016-01-12	11.3
2016-01-13	11.3
2016-01-14	11.3
2016-01-15	10.2
2016-01-18	10.2
2016-01-19	10.2
2016-01-20	10.2
2016-01-21	10.2
2016-01-22	9.3
2016-01-25	9
2016-01-26	9.2
2016-01-27	9.2
2016-01-28	9.2
2016-01-29	9.2
2016-02-01	9.2
2016-02-02	10
2016-02-03	11
2016-02-04	11
2016-02-05	11
2016-02-15	11
2016-02-16	11
2016-02-17	11
2016-02-18	11
2016-02-19	11
2016-02-22	11
2016-02-23	11
2016-02-24	9.9
2016-02-25	9.69
2016-02-26	9.4
2016-02-29	9.8
2016-03-01	9.8
2016-03-02	9.1
2016-03-03	9.1
2016-03-04	9
2016-03-07	8.5
2016-03-08	8.5
2016-03-09	8.5
2016-03-10	8.5
2016-03-11	8.3
2016-03-14	8.3
2016-03-15	8.3
2016-03-16	8.3
2016-03-17	9.1
2016-03-18	9.8
2016-03-21	9.8
2016-03-22	9.8
2016-03-23	9.8
2016-03-24	9.8
2016-03-25	9.8
2016-03-28	8.8
2016-03-29	7.9
2016-03-30	7.1
2016-03-31	6.7
2016-04-01	6
2016-04-05	5.4
2016-04-06	5.1
2016-04-07	4.97
2016-04-08	5
2016-04-11	5
2016-04-12	4.7
2016-04-13	4.2
2016-04-14	4.5
2016-04-15	4.5
2016-04-18	4.3
2016-04-19	4.3
2016-04-20	4.7
2016-04-21	4.2
2016-04-22	4.6
2016-04-25	4.6
2016-04-26	5
2016-04-27	5.4
2016-04-28	5.4
2016-04-29	4.9
2016-05-03	4.4
2016-05-04	4.5
2016-05-05	4.5
2016-05-06	5
2016-05-09	4.75
2016-05-10	4.8
2016-05-11	4.3
2016-05-12	4.3
2016-05-13	4.3
2016-05-16	4.6
2016-05-17	4.8
2016-05-18	4.5
2016-05-19	5
2016-05-20	5
2016-05-23	5
2016-05-24	5.2
2016-05-25	4.7
2016-05-26	5
2016-05-27	5
2016-05-30	5.2
2016-05-31	5.5
2016-06-01	5.3
2016-06-02	5.8
2016-06-03	5.3
2016-06-06	5.4
2016-06-07	5.5
2016-06-08	5.6
2016-06-13	5.7
2016-06-14	6.1
2016-06-15	6.6
2016-06-16	7.3
2016-06-17	7.3
2016-06-20	7.5
2016-06-21	7.5
2016-06-22	8.4
2016-06-23	9.2
2016-06-24	9.3
2016-06-27	9.2
2016-06-28	8.9
2016-06-29	9.8
2016-06-30	9.8
2016-07-01	9.8
2016-07-04	9.8
2016-07-05	9.8
2016-07-06	9.8
2016-07-07	9.8
2016-07-08	9.8
2016-07-11	9.8
2016-07-12	9.8
2016-07-13	9.8
2016-07-14	9.8
2016-07-15	9.8
2016-07-18	9.8
2016-07-19	9.8
2016-07-20	9.8
2016-07-21	9.8
2016-07-22	9.8
2016-07-25	9.8
2016-07-26	9.8
2016-07-27	9.8
2016-07-28	9.8
2016-07-29	9.8
2016-08-01	9.8
2016-08-02	9.8
2016-08-03	9.8
2016-08-04	9.8
2016-08-05	9.8
2016-08-08	9.8
2016-08-09	9.8
2016-08-10	9.8
2016-08-11	9.8
2016-08-12	9.8
2016-08-15	9.8
2016-08-16	9.8
2016-08-17	9.8
2016-08-18	9.8
2016-08-19	9.8
2016-08-22	9.8
2016-08-23	9.8
2016-08-24	9.8
2016-08-25	9.8
2016-08-26	9.8
2016-08-29	9.8
2016-08-30	9.8
2016-08-31	9.8
2016-09-01	9.8
2016-09-02	9.8
2016-09-05	9.8
2016-09-06	9.8
2016-09-07	9.8
2016-09-08	9.8
2016-09-09	9.8
2016-09-12	9.8
2016-09-13	9.8
2016-09-14	9.8
2016-09-19	9.8
2016-09-20	9.8
2016-09-21	9.8
2016-09-22	9.8
2016-09-23	9.8
2016-09-26	9.8
2016-09-27	9.8
2016-09-28	9.8
2016-09-29	9.8
2016-09-30	9.8
2016-10-10	9.8
2016-10-11	9.8
2016-10-12	9.8
2016-10-13	9.8
2016-10-14	9.8
2016-10-17	9.8
2016-10-18	9.8
2016-10-24	9.8
2016-10-25	9.8
2016-10-26	9.8
2016-10-27	9.8
2016-10-28	9.8
2016-10-31	9.8
2016-11-01	9.8
2016-11-02	9.8
2016-11-03	9.8
2016-11-04	9.8
2016-11-07	9.8
2016-11-08	9.8
2016-11-09	9.8
2016-11-10	9.8
2016-11-11	9.8
2016-11-14	9.8
2016-11-15	9.8
2016-11-16	9.8
2016-11-17	9.8
2016-11-18	16.97
2016-11-21	11.8
2016-11-22	12.94
2016-11-23	14.23
2016-11-24	14.23
2016-11-25	15.56
2016-11-28	17.22
2016-11-29	18.94
2016-11-30	20.6
2016-12-01	19.91
2016-12-02	20
2016-12-05	19.98
2016-12-06	20.66
2016-12-07	20.01
2016-12-08	20.5
2016-12-09	20.12
2016-12-12	20.57
2016-12-13	20.52
2016-12-14	20.52
2016-12-15	20.52
2016-12-16	21.2
2016-12-19	21.5
2016-12-20	21.6
2016-12-21	21.93
2016-12-22	24.09
2016-12-23	26.32
2016-12-26	26.9
2016-12-27	26.86
2016-12-28	26.93
2016-12-29	26.61
2016-12-30	27.21
2017-01-03	27.21
2017-01-04	31.05
2017-01-05	34.16
2017-01-06	33.86
2017-01-09	32.94
2017-01-10	32.66
2017-01-11	32.91
2017-01-12	33.37
2017-01-13	33.56
2017-01-16	33.78
2017-01-17	34
2017-01-18	34.1
2017-01-19	34.15
2017-01-20	34.58
2017-01-23	35.31
2017-01-24	33.71
2017-01-25	36.8
2017-01-26	36.8
2017-02-03	36.8
2017-02-06	36.8
2017-02-07	37.7
2017-02-08	37.8
2017-02-09	37.8
2017-02-10	35.7
2017-02-13	38.83
2017-02-14	39.5
2017-02-15	39
2017-02-16	38.27
2017-02-17	38.13
2017-02-20	38.83
2017-02-21	38.5
2017-02-22	37.28
2017-02-23	37.44
2017-02-24	37.44
2017-02-27	38
2017-02-28	38.38
2017-03-01	38.35
2017-03-02	38.46
2017-03-03	38.32
2017-03-06	38.87
2017-03-07	38.5
2017-03-08	38.35
2017-03-09	38.06
2017-03-10	38.54
2017-03-13	38.35
2017-03-14	38.65
2017-03-15	38.67
2017-03-16	38.16
2017-03-17	38.44
2017-03-20	38.65
2017-03-21	38.15
2017-03-22	38.35
2017-03-23	37
2017-03-24	38.06
2017-03-27	38.65
2017-03-28	38.63
2017-03-29	38.91
2017-03-30	38.64
2017-03-31	39
2017-04-05	38.7
2017-04-06	39.35
2017-04-07	39.09
2017-04-10	39
2017-04-11	38.56
2017-04-12	38.6
2017-04-13	38.6
2017-04-14	38.52
2017-04-17	38.1
2017-04-18	38.55
2017-04-19	38.85
2017-04-20	38.1
2017-04-21	37.8
2017-04-24	37.7
2017-04-25	37.05
2017-04-26	38.2
2017-04-27	37.9
2017-04-28	37
2017-05-02	36.82
2017-05-03	36.7
2017-05-04	36.7
2017-05-05	36.7
2017-05-08	35.54
2017-05-09	36.63
2017-05-10	36.11
2017-05-11	36.11
2017-05-12	36.1
2017-05-15	35.57
2017-05-16	35.57
2017-05-17	35
2017-05-18	35
2017-05-19	35
2017-05-22	35
2017-05-23	35
2017-05-24	35
2017-05-25	35.4
2017-05-26	35.4
2017-05-31	35.4
2017-06-01	35.4
2017-06-02	35.33
2017-06-05	37.27
2017-06-06	35.91
2017-06-07	35
2017-06-08	33.9
2017-06-09	33.23
2017-06-12	33.11
2017-06-13	35.01
2017-06-14	35.3
2017-06-15	34
2017-06-16	33.17
2017-06-19	34.05
2017-06-20	34.6
2017-06-21	34.68
2017-06-22	35.5
2017-06-23	36.59
2017-06-26	36.51
2017-06-27	36.45
2017-06-28	35.84
2017-06-29	36.37
2017-06-30	36.37
2017-07-03	36.37
2017-07-04	36.37
2017-07-05	36.37
2017-07-06	36.37
2017-07-07	36.37
2017-07-10	36.36
2017-07-11	36.36
2017-07-12	36.36
2017-07-13	36.36
2017-07-14	36.36
2017-07-17	36.36
2017-07-18	36.36
2017-07-19	35
2017-07-20	35
2017-07-21	35
2017-07-24	31.5
2017-07-25	31.5
2017-07-26	31.5
2017-07-27	31.5
2017-07-28	31.5
2017-07-31	31.5
2017-08-01	31.5
2017-08-02	31.5
2017-08-03	31.5
2017-08-04	30.8
2017-08-07	30.8
2017-08-08	30.8
2017-08-09	30.5
2017-08-10	30.5
2017-08-11	30.5
2017-08-14	30.5
2017-08-15	27.5
2017-08-16	24.75
2017-08-17	26.7
2017-08-18	26.7
2017-08-21	25
2017-08-22	25.1
2017-08-23	25.1
2017-08-24	25.1
2017-08-25	25.1
2017-08-28	25.1
2017-08-29	25.1
2017-08-30	25.1
2017-08-31	25.2
2017-09-01	25.1
2017-09-04	25.1
2017-09-05	25.5
2017-09-06	25.5
2017-09-07	27
2017-09-08	27
2017-09-11	27.01
2017-09-12	27
2017-09-13	27
2017-09-14	27
2017-09-15	27
2017-09-18	27.2
2017-09-19	27.2
2017-09-20	27.2
2017-09-21	27.2
2017-09-22	27.2
2017-09-25	27.5
2017-09-26	27.5
2017-09-27	27.5
2017-09-28	28.84
2017-09-29	28.84
2017-10-09	27.5
2017-10-10	29
2017-10-11	28
2017-10-12	28
2017-10-13	28.24
2017-10-16	28.24
2017-10-17	28.5
2017-10-18	30
2017-10-19	29
2017-10-20	29
2017-10-23	29
2017-10-24	30
2017-10-25	29.98
2017-10-26	28.5
2017-10-27	28.5
2017-10-30	29.58
2017-10-31	29.58
2017-11-01	29.58
2017-11-02	29.58
2017-11-03	29.58
2017-11-06	29.58
2017-11-07	30
2017-11-08	30
2017-11-09	31
2017-11-10	32
2017-11-13	32
2017-11-14	32
2017-11-15	32
2017-11-16	33
2017-11-17	33.07
2017-11-20	33.07
2017-11-21	33.07
2017-11-22	33.07
2017-11-23	30
2017-11-24	27.1
2017-11-27	27.1
2017-11-28	29.81
2017-11-29	32.79
2017-11-30	32.97
2017-12-01	32.97
2017-12-04	33
2017-12-05	31.65
2017-12-06	30.5
2017-12-07	30.5
2017-12-08	27.5
2017-12-11	30
2017-12-12	33
2017-12-13	33
2017-12-14	33
2017-12-15	33
2017-12-18	34
2017-12-19	34
2017-12-20	34
2017-12-21	34
2017-12-22	35
2017-12-25	34
2017-12-26	34
2017-12-27	34
2017-12-28	34
2017-12-29	35
2018-01-02	35
2018-01-03	34.99
2018-01-04	35.89
2018-01-05	32.3
2018-01-08	32.94
2018-01-09	29.65
2018-01-10	27.79
2018-01-11	30.57
2018-01-12	33
2018-01-15	35.9
2018-01-17	33.42
2018-01-22	33.55
2018-01-23	33.07
2018-01-24	35.3
2018-01-25	36.09
2018-01-26	35.07
2018-01-29	33.5
2018-01-30	35.95
2018-01-31	32.5
2018-02-01	31
2018-02-05	31
2018-02-06	31
2018-02-07	33.64
2018-02-08	33.64
2018-02-09	33.6
2018-02-12	33.6
2018-02-23	33.6
2018-02-28	34.82
2018-03-01	35.2
2018-03-02	35.2
2018-03-05	35.2
2018-03-06	36.5
2018-03-09	34
2018-03-12	37
2018-03-14	37
2018-03-21	38
2018-03-22	36.1
2018-03-23	32.5
2018-03-26	35.75
2018-03-27	39
2018-03-28	39
2018-03-29	38.62
2018-03-30	38.62
2018-04-02	39.5
2018-04-03	39.5
2018-04-04	37.1
2018-04-09	37.1
2018-04-10	37.1
2018-04-11	33.4
2018-04-12	36.74
2018-04-13	36.74
2018-04-16	37.91
2018-04-17	37.01
2018-04-18	37.3
2018-04-19	39
2018-04-20	39
2018-04-23	38.8
2018-04-24	38.4
2018-04-25	38.91
2018-04-26	38
2018-04-27	37.7
2018-05-02	38
2018-05-03	36.1
2018-05-04	38.49
2018-05-07	38.22
2018-05-08	38.23
2018-05-09	38.23
2018-05-10	38
2018-05-11	38
2018-05-14	38
2018-05-15	38.05
2018-05-16	38.18
2018-05-17	38.12
2018-05-18	38.2
2018-05-21	38.2
2018-05-22	38.2
2018-05-23	38.93
2018-05-24	38.39
2018-05-25	38.39
2018-05-28	38.39
2018-05-29	39.39
2018-05-30	38.39
2018-05-31	35.5
2018-06-01	39.01
2018-06-04	38.96
2018-06-05	39.18
2018-06-06	39.1
2018-06-07	38.9
2018-06-08	38.92
2018-06-11	38.9
2018-06-12	38.9
2018-06-13	39.5
2018-06-14	39.38
2018-06-15	39.76
2018-06-19	40
2018-06-20	40
2018-06-21	40
2018-06-22	39.12
2018-06-25	39
2018-06-26	39.13
2018-06-27	39.3
2018-06-28	39.05
2018-06-29	39
2018-07-02	39.41
2018-07-03	39.5
2018-07-04	38.67
2018-07-05	39.05
2018-07-06	38.79
2018-07-09	39.27
2018-07-10	38.81
2018-07-11	39.02
2018-07-12	39.2
2018-07-13	39.4
2018-07-16	38.44
2018-07-17	38.1
2018-07-18	39.23
2018-07-19	39.63
2018-07-20	39.99
2018-07-23	39.72
2018-07-24	39.93
2018-07-25	40.07
2018-07-26	40.35
2018-07-27	42.52
2018-07-30	42.19
2018-07-31	42.19
2018-08-01	42.19
2018-08-02	42.19
2018-08-03	42.19
2018-08-06	42.19
2018-08-07	42.19
2018-08-08	42.19
2018-08-09	42.19
2018-08-10	42.19
2018-08-13	42.19
2018-08-14	42.19
2018-08-15	42.19
2018-08-16	42.19
2018-08-17	42.19
2018-08-20	42.19
2018-08-21	37.97
2018-08-22	34.19
2018-08-23	34.19
2018-08-24	34.19
2018-08-27	34.19
2018-08-28	34.19
2018-08-29	35
2018-08-30	31.6
2018-08-31	29.17
2018-09-03	29.17
2018-09-04	29.17
2018-09-05	32.09
2018-09-06	32.09
2018-09-07	32.09
2018-09-10	33
2018-09-11	36.3
2018-09-12	36.3
2018-09-13	36.3
2018-09-14	36.3
2018-09-17	34.9
2018-09-18	33.98
2018-09-19	30.6
2018-09-20	30.21
2018-09-21	30.89
2018-09-25	28.9
2018-09-26	30
2018-09-27	30
2018-09-28	30.02
2018-10-08	30.02
2018-10-09	29.01
2018-10-10	29.01
2018-10-11	29
2018-10-12	29.4
2018-10-15	29.4
2018-10-16	29.4
2018-10-17	29.4
2018-10-18	29.4
2018-10-19	29.4
2018-10-22	29.4
2018-10-23	29.4
2018-10-24	29.4
2018-10-25	32.34
2018-10-26	35.57
2018-10-29	34.11
2018-10-30	34
2018-10-31	36
2018-11-01	36
2018-11-02	39.6
2018-11-05	39.6
2018-11-06	39.6
2018-11-07	39.6
2018-11-08	39.6
2018-11-09	39.6
2018-11-12	35.64
2018-11-13	35.64
2018-11-14	35.64
2018-11-15	39.16
2018-11-16	39.16
2018-11-19	39.16
2018-11-20	35.31
2018-11-21	35.31
2018-11-22	35.31
2018-11-23	35.31
2018-11-26	35.51
2018-11-27	35.31
2018-11-28	33.02
2018-11-29	33.02
2018-11-30	33.02
2018-12-03	33.02
2018-12-04	33.02
2018-12-05	33.02
2018-12-06	33.02
2018-12-07	30.5
2018-12-10	30.5
2018-12-11	33.5
2018-12-12	33.5
2018-12-13	33.5
2018-12-14	33
2018-12-17	33
2018-12-18	30
2018-12-19	30
2018-12-20	29.19
2018-12-21	29.19
2018-12-24	29.19
2018-12-25	29.19
2018-12-26	29.19
2018-12-27	29.19
2018-12-28	29.19
2019-01-02	29.19
2019-01-03	29.19
2019-01-04	29.01
2019-01-07	29.01
2019-01-08	31.91
2019-01-09	35.1
2019-01-10	38.6
2019-01-11	35.08
2019-01-14	35.08
2019-01-15	35.08
2019-01-16	35.08
2019-01-17	33
2019-01-18	33
2019-01-21	30
2019-01-22	30
2019-01-23	30
2019-01-24	27.32
2019-01-25	27.32
2019-01-28	27.32
2019-01-29	27.32
2019-01-30	27.33
2019-01-31	30.06
2019-02-01	30.06
2019-02-11	30.06
2019-02-12	30.06
2019-02-13	30.06
2019-02-14	30.06
2019-02-15	30.06
2019-02-18	30.06
2019-02-19	30.06
2019-02-20	30.06
2019-02-21	33.07
2019-02-22	36.38
2019-02-25	40.02
2019-02-26	44
2019-02-27	40.34
2019-02-28	37
2019-03-01	37
2019-03-04	40.6
2019-03-05	40.59
2019-03-06	36.61
2019-03-07	40.27
2019-03-08	39.9
2019-03-11	39.9
2019-03-12	39.9
2019-03-13	39.9
2019-03-14	37.2
2019-03-15	37.2
2019-03-18	40.8
2019-03-19	41.26
2019-03-20	41.26
2019-03-21	41.26
2019-03-22	40.5
2019-03-25	36.45
2019-03-26	39.98
2019-03-27	40
2019-03-28	40.11
2019-03-29	40.88
2019-04-01	40.88
2019-04-02	40.88
2019-04-03	36.72
2019-04-04	39.72
2019-04-08	40.88
2019-04-09	40.88
2019-04-10	40.88
2019-04-11	38.01
2019-04-12	37.18
2019-04-15	37.18
2019-04-16	37.18
2019-04-17	37.22
2019-04-18	37.22
2019-04-19	40.8
2019-04-22	40.8
2019-04-23	40.8
2019-04-24	40.8
2019-04-25	36.72
2019-04-26	33.05
2019-04-29	36.36
2019-04-30	40
2019-05-06	38
2019-05-07	40.5
2019-05-08	40.15
2019-05-09	39.33
2019-05-10	40.28
2019-05-13	39.9
2019-05-14	39.93
2019-05-15	37.31
2019-05-16	40.03
2019-05-17	40.06
2019-05-20	41.6
2019-05-21	41.09
2019-05-22	41.09
2019-05-23	40.6
2019-05-24	40.86
2019-05-27	40.01
2019-05-28	40.06
2019-05-29	40.46
2019-05-30	40.71
2019-05-31	40.71
2019-06-03	40.71
2019-06-04	40.71
2019-06-05	40.71
2019-06-06	38.8
2019-06-10	38.8
2019-06-11	38.8
2019-06-12	39.05
2019-06-13	39
2019-06-14	39.36
2019-06-17	39.36
2019-06-18	40.5
2019-06-19	40.5
2019-06-20	38.37
2019-06-21	38.37
2019-06-24	40.26
2019-06-25	40.3
2019-06-26	40.2
2019-06-27	40.21
2019-06-28	42.1
2019-07-01	40.25
2019-07-02	40.55
2019-07-03	40
2019-07-04	40
2019-07-05	40
2019-07-08	40.55
2019-07-09	40.5
2019-07-10	40.5
2019-07-11	40.5
2019-07-12	40.5
2019-07-15	40.5
2019-07-16	40.5
2019-07-17	40.22
2019-07-18	40.35
2019-07-19	40.16
2019-07-22	39.5
2019-07-23	39.5
2019-07-24	40.8
2019-07-25	44.88
2019-07-26	40.39
2019-07-29	40.39
2019-07-30	36.4
2019-07-31	40.04
2019-08-01	40.06
2019-08-02	41.09
2019-08-05	44.8
2019-08-06	44.8
2019-08-07	44.8
2019-08-08	44.8
2019-08-09	44.8
2019-08-12	40.32
2019-08-13	43.12
2019-08-14	40.58
2019-08-15	40.58
2019-08-16	40.58
2019-08-19	40.58
2019-08-20	41.25
2019-08-21	41.25
2019-08-22	41.25
2019-08-23	41.25
2019-08-26	41.25
2019-08-27	40.06
2019-08-28	41.12
2019-08-29	41.2
2019-08-30	41.2
2019-09-02	41.12
2019-09-03	41.12
2019-09-04	43.99
2019-09-05	42.27
2019-09-06	42.27
2019-09-09	42.27
2019-09-10	42.27
2019-09-11	42.27
2019-09-12	42.27
2019-09-16	42.27
2019-09-17	42.27
2019-09-18	42.27
2019-09-19	43.19
2019-09-20	42.86
2019-09-23	42.86
2019-09-24	43.01
2019-09-25	43.26
2019-09-26	43.26
2019-09-27	44.5
2019-09-30	40.05
2019-10-08	44.5
2019-10-09	44.5
2019-10-10	43.6
2019-10-11	42.28
2019-10-14	42.28
2019-10-15	45.17
2019-10-16	47.79
2019-10-17	43.01
2019-10-18	43.95
2019-10-21	44.64
2019-10-22	44.73
2019-10-23	44.64
2019-10-24	44.92
2019-10-25	44.92
2019-10-28	44.5
2019-10-29	40.07
2019-10-30	36.16
2019-10-31	36.16
2019-11-01	39.78
2019-11-04	43
2019-11-05	43
2019-11-06	46.77
2019-11-07	44
2019-11-08	46.48
2019-11-11	44.39
2019-11-12	44.97
2019-11-13	43.4
2019-11-14	44.13
2019-11-15	44.21
2019-11-18	44
2019-11-19	44
2019-11-20	44.53
2019-11-21	44.35
2019-11-22	45.49
2019-11-25	44.99
2019-11-26	44.96
2019-11-27	45
2019-11-28	45.22
2019-11-29	45.22
2019-12-02	45.22
2019-12-03	45.22
2019-12-04	45.22
2019-12-05	45.22
2019-12-06	45.22
2019-12-09	42
2019-12-10	42
2019-12-11	40.35
2019-12-12	40.35
2019-12-13	40.35
2019-12-16	40.35
2019-12-17	40.35
2019-12-18	40.35
2019-12-19	40.35
2019-12-20	40.35
2019-12-23	40.35
2019-12-24	40.35
2019-12-25	40.35
2019-12-26	40.35
2019-12-27	40.35
2019-12-30	41.8
2019-12-31	45.95
2020-01-02	49.98
2020-01-03	44.98
2020-01-06	44.98
2020-01-07	40.5
2020-01-08	40.5
2020-01-09	36.48
2020-01-10	40.13
2020-01-13	44.14
2020-01-14	42
2020-01-15	37.85
2020-01-16	37.85
2020-01-17	37.85
2020-01-20	37.14
2020-01-21	37.14
2020-01-22	35.03
2020-01-23	35.03
2020-02-10	35.03
2020-02-11	35.03
2020-02-12	35.03
2020-02-13	35.03
2020-02-14	35.03
2020-02-17	35.03
2020-02-18	35.03
2020-02-19	35.03
2020-02-20	35.03
2020-02-21	35.03
2020-02-24	31.54
2020-02-25	31.54
2020-02-26	34.69
2020-02-27	38.16
2020-02-28	41.98
2020-03-02	41.98
2020-03-03	46.18
2020-03-04	45
2020-03-05	45
2020-03-06	42
2020-03-09	38.51
2020-03-10	38.51
2020-03-11	35
2020-03-12	38.5
2020-03-13	40
2020-03-16	43.5
2020-03-17	40
2020-03-18	36.66
2020-03-19	36.66
2020-03-20	33.5
2020-03-23	36.85
2020-03-24	40.54
2020-03-25	44
2020-03-26	44
2020-03-27	40
2020-03-30	40
2020-03-31	36.01
2020-04-01	36.01
2020-04-02	39
2020-04-03	42
2020-04-07	44.5
2020-04-08	48.88
2020-04-09	44
2020-04-10	40.5
2020-04-13	40.5
2020-04-14	39.6
2020-04-15	39.6
2020-04-16	36
2020-04-17	36
2020-04-20	39
2020-04-21	42
2020-04-22	42
2020-04-23	42
2020-04-24	46
2020-04-27	49.5
2020-04-28	44.55
2020-04-29	44.55
2020-04-30	44.55
2020-05-06	44.55
2020-05-07	40.1
2020-05-08	44.11
2020-05-11	44.11
2020-05-12	48.47
2020-05-13	43.62
2020-05-14	43.62
2020-05-15	43.62
2020-05-18	41.44
2020-05-19	41.44
2020-05-20	38
2020-05-21	41.8
2020-05-22	38
2020-05-25	38.1
2020-05-26	41.8
2020-05-27	40.05
2020-05-28	40.05
2020-05-29	41.9
2020-06-01	41.9
2020-06-02	38.59
2020-06-03	38.59
2020-06-04	42.3
2020-06-05	43.04
2020-06-08	38.9
2020-06-09	41.99
2020-06-10	45
2020-06-11	45
2020-06-12	49.51
2020-06-15	39.5
2020-06-16	39.2
2020-06-17	40.33
2020-06-18	39.87
2020-06-19	38.59
2020-06-23	38.59
2020-06-24	38.59
2020-06-29	38.59
2020-06-30	38.59
2020-07-01	38.59
2020-07-02	38.59
2020-07-03	38.81
2020-07-06	34.93
2020-07-07	38.42
2020-07-08	38.42
2020-07-09	41.5
2020-07-10	41.5
2020-07-13	41.5
2020-07-14	41.5
2020-07-15	41.5
2020-07-16	41.5
2020-07-17	41.5
2020-07-20	40.81
2020-07-21	40.81
2020-07-22	40.81
2020-07-23	36.73
2020-07-24	40.38
2020-07-27	40.38
2020-07-28	40.32
2020-07-29	40.36
2020-07-30	40.73
2020-07-31	40.68
2020-08-03	40.8
2020-08-04	40.72
2020-08-05	40.52
2020-08-06	40.51
2020-08-07	42
2020-08-10	40.62
2020-08-11	36.8
2020-08-12	35.69
2020-08-13	38.6
2020-08-14	40.75
2020-08-17	40.21
2020-08-18	39.62
2020-08-19	40.04
2020-08-20	40.17
2020-08-21	40.21
2020-08-24	39.5
2020-08-25	40
2020-08-26	39.75
2020-08-27	39.74
2020-08-28	39.63
2020-08-31	40.09
2020-09-01	39.84
2020-09-02	39.65
2020-09-03	40
2020-09-04	40.12
2020-09-07	40.79
2020-09-08	40.46
2020-09-09	40.66
2020-09-10	40
2020-09-11	39.95
2020-09-14	40
2020-09-15	40.19
2020-09-16	40.5
2020-09-17	40.29
2020-09-18	40.29
2020-09-21	40.35
2020-09-22	40.98
2020-09-23	41.03
2020-09-24	40.8
2020-09-25	41.26
2020-09-28	41.82
2020-09-29	41.84
2020-09-30	42
2020-10-09	42
2020-10-12	41
2020-10-13	41
2020-10-14	41.01
2020-10-15	41.46
2020-10-16	41
2020-10-19	41.23
2020-10-20	41.52
2020-10-21	42.44
2020-10-22	42.1
2020-10-23	40.28
2020-10-26	40.15
2020-10-27	40.62
2020-10-28	40.24
2020-10-29	40.13
2020-10-30	40.13
2020-11-02	41.49
2020-11-03	41.49
2020-11-04	41.35
2020-11-05	40.65
2020-11-06	36.59
2020-11-09	40.05
2020-11-10	41.44
2020-11-11	37.3
2020-11-12	33.6
2020-11-13	30.3
2020-11-16	28.6
2020-11-17	28.6
2020-11-18	29.5
2020-11-19	32.45
2020-11-20	35.7
2020-11-23	39.27
2020-11-24	39.73
2020-11-25	41.5
2020-11-26	41.47
2020-11-27	41.47
2020-11-30	41.45
2020-12-01	41.45
2020-12-02	41.5
2020-12-03	41.5
2020-12-04	41.49
2020-12-07	41.49
2020-12-08	41.49
2020-12-09	41.5
2020-12-10	41.5
2020-12-11	41.5
2020-12-14	41.5
2020-12-15	41.5
2020-12-16	41.5
2020-12-17	41.5
2020-12-18	41.5
2020-12-21	39.8
2020-12-23	35.82
2020-12-24	39.8
2020-12-25	35.82
2020-12-28	39
2020-12-29	39
2020-12-30	39
2020-12-31	39
2021-01-04	39
2021-01-05	41.5
2021-01-06	38
2021-01-07	38
2021-01-08	41.5
2021-01-11	41.5
2021-01-12	41.5
2021-01-13	41.5
2021-01-14	41.5
2021-01-15	41.5
2021-01-18	41.45
2021-01-19	41.45
2021-01-20	41.45
2021-01-21	41.5
2021-01-22	41.5
2021-01-25	41.5
2021-01-26	41.45
2021-01-27	41.45
2021-01-28	41.4
2021-01-29	39.73
2021-02-01	39.73
2021-02-02	39.73
2021-02-03	40.5
2021-02-04	41.5
2021-02-05	41.41
2021-02-08	41.5
2021-02-09	41.5
2021-02-10	41.5
2021-02-18	41.5
2021-02-19	41.5
2021-02-22	42
2021-02-23	42
2021-02-24	41.45
2021-02-25	41.35
2021-02-26	41.35
2021-03-01	41.35
2021-03-02	41.35
2021-03-03	41.35
2021-03-04	42
2021-03-05	42
2021-03-08	41.45
2021-03-09	41.45
2021-03-11	41.45
2021-03-12	41.45
2021-03-15	41.4
2021-03-16	41.4
2021-03-17	41.4
2021-03-18	41.4
2021-03-19	41.4
2021-03-22	41.5
2021-03-23	41.5
2021-03-24	41.5
2021-03-25	41.5
2021-04-16	42
2021-04-20	41.8
2021-04-22	41.63
2021-04-23	41.62
2021-05-10	40
2021-05-11	40.5
2021-05-12	39.9
2021-05-13	39.8
2021-05-17	39.5
2021-05-21	39.51
2021-05-25	39.81
2021-05-27	39.5
2021-05-28	39.8
2021-05-31	39.8
2021-06-03	40
2021-06-04	39.73
2021-06-10	39.4
2021-06-11	39.73
2021-06-15	39.36
2021-06-24	39.18
2021-06-28	39
2021-06-29	39
2021-07-05	39
2021-07-06	39
2021-07-13	39.5
2021-07-15	40.57
2021-07-20	40
2021-07-21	40.1
2021-07-22	40.1
2021-07-30	40
2021-08-02	40.7
2021-08-10	40.7
2021-08-12	41.47
2021-08-16	39.89
2021-08-17	41
2021-08-18	40.5
2021-08-19	40.73
2021-08-23	39.99
2021-08-25	41
2021-08-26	41
2021-08-27	40.51
2021-08-30	40.47
2021-08-31	40.99
2021-09-01	40.97
2021-09-02	40.64
2021-09-03	40.64
2021-09-08	40.3
2021-09-09	40.3
2021-09-10	40.05
2021-09-13	40.07
2021-09-14	39.99
2021-09-15	39.98
2021-09-16	39.08
2021-09-17	39.78
2021-09-22	39.76
2021-09-23	39.99
2021-09-24	40
2021-09-27	39.6
2021-09-28	41.28
2021-09-29	40.65
2021-09-30	40
2021-10-11	39.54
2021-10-25	41.63
2021-10-27	40.3
2021-10-28	40.3
2021-10-29	40.3
2021-11-01	40.3
2021-11-02	41.5
2021-11-03	41.5
2021-11-08	41.4
2021-11-09	41.45
2021-11-10	41.55
2021-11-11	40.5
2021-11-12	44.88
2021-11-16	42
2021-11-17	43.05
2021-11-18	41.75
2021-11-19	42.09
2021-11-22	42.76
2021-11-23	40.5
2021-11-24	41.88
2021-11-25	42.88
2021-11-26	40.07
2021-11-29	43
2021-11-30	43
2021-12-01	40.5
2021-12-02	40.5
2021-12-03	43
2021-12-06	40.5
2021-12-09	43.66
2021-12-10	41.17
2021-12-13	42.25
2021-12-14	42.35
2021-12-15	42.05
2021-12-16	42.2
2021-12-17	42.45
2021-12-20	42
2021-12-22	40.5
2021-12-23	42.77
2021-12-27	42.5
2021-12-28	43
2021-12-30	43.2
2021-12-31	39
2022-01-04	42.9
2022-01-05	42.9
2022-01-06	42.9
2022-01-07	43
2022-01-10	43.37
2022-01-11	42.06
2022-01-12	42.5
2022-01-13	42.5
2022-01-14	42.5
2022-01-17	42.3
2022-01-18	42.03
2022-01-19	42.5
2022-01-24	42.5
2022-01-25	41.76
2022-01-26	42.5
2022-01-27	42.5
2022-01-28	42.5
2022-02-07	42.5
2022-02-08	42.5
2022-02-09	44
2022-02-10	44
2022-02-11	43
2022-02-14	44
2022-02-15	44.33
2022-02-16	44.21
2022-02-17	44.18
2022-02-18	43.98
2022-02-21	45
2022-02-22	45
2022-02-23	44
2022-02-24	45
2022-02-28	46
2022-03-01	46
2022-03-02	48
2022-03-03	49.68
2022-03-04	50.1
2022-03-07	50.32
2022-03-08	53.67
2022-03-09	54.12
2022-03-10	55.06
2022-03-11	56.37
2022-03-14	56.7
2022-03-15	56.07
2022-03-16	57.98
2022-03-17	60
2022-03-18	60
2022-03-21	58.25
2022-03-22	60
2022-03-23	59.79
2022-03-24	55.19
2022-03-25	54.52
2022-03-28	49.54
2022-03-29	54.02
2022-03-30	53.99
2022-03-31	54
2022-04-01	58.99
2022-04-06	59
2022-04-07	59.48
2022-04-08	59
2022-04-11	59.48
2022-04-12	60
2022-04-13	59.8
2022-04-14	59.5
2022-04-15	58.06
2022-04-18	58.25
2022-04-19	59.5
2022-04-20	59
2022-04-21	58.5
2022-04-22	60
2022-04-25	59.5
2022-04-26	59.5
2022-04-27	60
2022-04-28	61.16
2022-04-29	61
2022-05-05	61.91
2022-05-06	61.5
2022-05-09	63
2022-05-10	62
2022-05-11	63
2022-05-12	63
2022-05-13	63
2022-05-16	63
2022-05-17	63
2022-05-18	63
2022-05-19	63
2022-05-20	63
2022-05-23	63
2022-05-24	63
2022-05-25	63
2022-05-26	63
2022-05-27	63
2022-05-30	57.06
2022-05-31	62.77
2022-06-01	63
2022-06-02	63
2022-06-06	63
2022-06-07	62.5
2022-06-08	61.98
2022-06-09	62.5
2022-06-10	63
2022-06-13	62.5
2022-06-14	62.55
2022-06-15	63
2022-06-16	62.6
2022-06-17	62.5
2022-06-20	62.25
2022-06-21	62.6
2022-06-22	62.42
2022-06-23	62
2022-06-24	61.03
2022-06-27	61
2022-06-28	60.73
2022-06-29	60.59
2022-07-01	60.53
2022-07-04	60.33
2022-07-05	61.89
2022-07-06	60.04
2022-07-07	61.8
2022-07-08	61.5
2022-07-11	61
2022-07-12	62
2022-07-13	61.8
2022-07-14	61.5
2022-07-15	61.1
2022-07-18	61.1
2022-07-19	61
2022-07-20	61
2022-07-21	61
2022-07-22	61
2022-07-25	60.29
2022-07-26	57.8
2022-07-27	61
2022-07-28	61
2022-07-29	60.5
2022-08-01	60.5
2022-08-02	60.86
2022-08-04	60.69
2022-08-05	60.5
2022-08-08	60.5
2022-08-09	60.48
2022-08-10	60.48
2022-08-11	60.48
2022-08-12	60.45
2022-08-15	60.45
2022-08-16	60.44
2022-08-17	60.14
2022-08-18	60.45
2022-08-22	60.45
2022-08-23	60.35
2022-08-24	60.95
2022-08-25	60.45
2022-08-26	60.44
2022-08-29	58.99
2022-08-30	60.05
2022-08-31	59.7
2022-09-01	59.33
2022-09-02	59.75
2022-09-05	59.89
2022-09-06	58.94
2022-09-07	60.05
2022-09-08	60
2022-09-09	58
2022-09-13	60
2022-09-14	58
2022-09-15	58
2022-09-16	58
2022-09-19	57.29
2022-09-20	56.96
2022-09-21	57
2022-09-22	51.86
2022-09-23	56.45
2022-09-26	54.94
2022-09-27	54.18
2022-09-28	53.02
2022-09-29	53
2022-09-30	54
2022-10-10	53.45
2022-10-11	54.89
2022-10-12	54.36
2022-10-13	54.31
2022-10-14	54.59
2022-10-17	57.08
2022-10-18	54.56
2022-10-19	55.14
2022-10-20	55.5
2022-10-21	55.38
2022-10-24	57.11
2022-10-25	56.49
2022-10-26	55.52
2022-10-27	55.77
2022-10-28	55.8
2022-10-31	55.17
2022-11-01	55.49
2022-11-02	55.97
2022-11-03	56
2022-11-04	55.6
2022-11-07	55.49
2022-11-08	55.35
2022-11-09	55.9
2022-11-10	55.67
2022-11-11	55
2022-11-14	55.37
2022-11-15	55.03
2022-11-16	55
2022-11-17	55
2022-11-18	54.51
2022-11-21	54.01
2022-11-22	57.19
2022-11-23	54.91
2022-11-24	53.28
2022-11-25	54
2022-11-28	53.97
2022-11-29	56.99
2022-11-30	55
2022-12-01	56.99
2022-12-02	57.24
2022-12-05	55
2022-12-06	53.5
2022-12-07	55.15
2022-12-08	55.24
2022-12-09	55.44
2022-12-13	55.67
2022-12-14	55.14
2022-12-15	55.42
2022-12-16	54.9
2022-12-19	54.86
[truncated: 341 more rows]
