# Supplementary material for: Forecasting regional carbon prices in china with a hybrid model based on quadratic decomposition and comprehensive feature screening
Source: PLoS One. 2025 Jun 30;20(6):e0326926. doi: 10.1371/journal.pone.0326926 (PMC12208498; doi:10.1371/journal.pone.0326926)
Supplement: S1 Data — (ZIP) [file pone.0326926.s001.zip › supplementary information/supplementary information/Original Data and Data Description/SH Data/SHLSTM.xlsx]

## Sheet: Sheet1
data
39.4
39.3
38.9
39
39
39.2
40.1
39.8
39.8
36
38
39
39.5
39.5
39.5
39.4
39.6
39.1
39.1
38.8
38.8
39
39
38.9
38.9
39.8
39.8
39.2
39.4
39.5
39.5
35
39.5
38.1
38.1
38.9
38.5
38.5
38.5
28
39.5
39.6
40
40
40
40
40.1
40.5
41
41
42.8
43
41
39.6
39.1
38.9
39
48
48
48
48
48
48
48
48
48
48
48
48
48
48
48
48
48
48
48
48
48
48
48
48
48
48
48
48
48
48
48
48
48
48
48
48
48
48
48
48
48
48
48
48
48
48
48
48
29
29
29
29
29
29
29
29
29
29
29
31.4
32
33
34
34.4
34.7
34.9
35
35.1
35.1
35.5
35.5
35.3
35.5
35.7
35.8
35.8
35.8
35.8
35.8
35.8
35.8
35.8
35.8
35.6
35.8
35.8
35.8
35.8
35.8
35.5
35.8
35.8
35.1
35.14
32.8
35.8
30
30.8
32
33.2
34.2
35.6
35.4
36.2
35.8
35.9
35.7
35.3
35.4
35.2
34.8
34.6
34.3
34.3
34.3
34.4
33.9
33.8
33.3
32.9
32.5
32.2
32.1
32.65
32.65
32.65
26.6
27.9
26.7
28.2
29.8
34.4
26.3
23
21
27.3
29.9
31.8
35.11
35.3
32.7
33.1
33
32.3
31.9
35.1
35.1
35
34
33.8
32.9
32.6
33.7
33.7
33.7
32.1
32.1
33
32
32.2
31.8
31
31
31.1
29.6
30.2
30.2
29.5
30
28.5
28.5
25.4
25.4
25.4
25.5
25.2
25.15
25.1
25.1
26.1
27.3
28
29
29
29
29
28
28
27.5
26.9
27
27
27
27
26.3
30
27
27
27
27
24.5
23.56
26.6
28.9
28.9
28.9
26.4
23.94
24.1
23.8
23.8
22.5
24
24.9
23.9
23.5
23.5
23.5
23.5
23.5
23.5
23.5
23.5
18.1
19.6
19.6
23.3
21.6
21.6
19
17.9
12.5
12.5
20
19.9
21.8
23.8
19.9
18
16.2
17.8
17.26
15.5
15.5
16
16
16
16
16
16
14.4
14.4
14.4
14.4
13
13
16.75
13
13
11.7
11.7
11.7
11.7
11.7
10.5
10.5
9.5
10
10.5
10.5
12.7
13.6
14.9
14.9
14.9
14.9
14.9
14.9
14.9
14.9
14.9
13.4
13.4
13.4
13.4
13.4
13.4
13.4
13.4
13.4
13.4
13.4
13.4
13.4
13.4
12.1
12.1
12.1
13
13
13
13
13
12.36
12.36
12.36
12.36
12.36
12.36
13
13
13
13
13
13
13
12.5
12.5
12.5
12.5
12.5
12.5
12.5
12.5
12.5
12.5
12.5
12.5
12.5
12.5
12.5
12.5
12.5
12.5
12.5
12.5
12.5
12.5
12.5
12.5
12.5
12.5
12.5
12.5
30.3
18.3
16.5
14.6
13.4
12.1
10.9
12
10.82
11.8
11.8
11.8
10.6
10.6
10
10.5
10.7
10.9
10.9
10
10
11.8
11.8
11.8
10.6
10.9
10.5
10.5
10.5
10.5
11.3
11.3
11.3
10.2
10.2
10.2
10.2
10.2
9.3
9
9.2
9.2
9.2
9.2
9.2
10
11
11
11
11
11
11
11
11
11
11
9.9
9.69
9.4
9.8
9.8
9.1
9.1
9
8.5
8.5
8.5
8.5
8.3
8.3
8.3
8.3
9.1
9.8
9.8
9.8
9.8
9.8
9.8
8.8
7.9
7.1
6.7
6
5.4
5.1
4.97
5
5
4.7
4.2
4.5
4.5
4.3
4.3
4.7
4.2
4.6
4.6
5
5.4
5.4
4.9
4.4
4.5
4.5
5
4.75
4.8
4.3
4.3
4.3
4.6
4.8
4.5
5
5
5
5.2
4.7
5
5
5.2
5.5
5.3
5.8
5.3
5.4
5.5
5.6
5.7
6.1
6.6
7.3
7.3
7.5
7.5
8.4
9.2
9.3
9.2
8.9
9.8
9.8
9.8
9.8
9.8
9.8
9.8
9.8
9.8
9.8
9.8
9.8
9.8
9.8
9.8
9.8
9.8
9.8
9.8
9.8
9.8
9.8
9.8
9.8
9.8
9.8
9.8
9.8
9.8
9.8
9.8
9.8
9.8
9.8
9.8
9.8
9.8
9.8
9.8
9.8
9.8
9.8
9.8
9.8
9.8
9.8
9.8
9.8
9.8
9.8
9.8
9.8
9.8
9.8
9.8
9.8
9.8
9.8
9.8
9.8
9.8
9.8
9.8
9.8
9.8
9.8
9.8
9.8
9.8
9.8
9.8
9.8
9.8
9.8
9.8
9.8
9.8
9.8
9.8
9.8
9.8
9.8
9.8
9.8
9.8
9.8
9.8
9.8
9.8
9.8
9.8
9.8
16.97
11.8
12.94
14.23
14.23
15.56
17.22
18.94
20.6
19.91
20
19.98
20.66
20.01
20.5
20.12
20.57
20.52
20.52
20.52
21.2
21.5
21.6
21.93
24.09
26.32
26.9
26.86
26.93
26.61
27.21
27.21
31.05
34.16
33.86
32.94
32.66
32.91
33.37
33.56
33.78
34
34.1
34.15
34.58
35.31
33.71
36.8
36.8
36.8
36.8
37.7
37.8
37.8
35.7
38.83
39.5
39
38.27
38.13
38.83
38.5
37.28
37.44
37.44
38
38.38
38.35
38.46
38.32
38.87
38.5
38.35
38.06
38.54
38.35
38.65
38.67
38.16
38.44
38.65
38.15
38.35
37
38.06
38.65
38.63
38.91
38.64
39
38.7
39.35
39.09
39
38.56
38.6
38.6
38.52
38.1
38.55
38.85
38.1
37.8
37.7
37.05
38.2
37.9
37
36.82
36.7
36.7
36.7
35.54
36.63
36.11
36.11
36.1
35.57
35.57
35
35
35
35
35
35
35.4
35.4
35.4
35.4
35.33
37.27
35.91
35
33.9
33.23
33.11
35.01
35.3
34
33.17
34.05
34.6
34.68
35.5
36.59
36.51
36.45
35.84
36.37
36.37
36.37
36.37
36.37
36.37
36.37
36.36
36.36
36.36
36.36
36.36
36.36
36.36
35
35
35
31.5
31.5
31.5
31.5
31.5
31.5
31.5
31.5
31.5
30.8
30.8
30.8
30.5
30.5
30.5
30.5
27.5
24.75
26.7
26.7
25
25.1
25.1
25.1
25.1
25.1
25.1
25.1
25.2
25.1
25.1
25.5
25.5
27
27
27.01
27
27
27
27
27.2
27.2
27.2
27.2
27.2
27.5
27.5
27.5
28.84
28.84
27.5
29
28
28
28.24
28.24
28.5
30
29
29
29
30
29.98
28.5
28.5
29.58
29.58
29.58
29.58
29.58
29.58
30
30
31
32
32
32
32
33
33.07
33.07
33.07
33.07
30
27.1
27.1
29.81
32.79
32.97
32.97
33
31.65
30.5
30.5
27.5
30
33
33
33
33
34
34
34
34
35
34
34
34
34
35
35
34.99
35.89
32.3
32.94
29.65
27.79
30.57
33
35.9
33.42
33.55
33.07
35.3
36.09
35.07
33.5
35.95
32.5
31
31
31
33.64
33.64
33.6
33.6
33.6
34.82
35.2
35.2
35.2
36.5
34
37
37
38
36.1
32.5
35.75
39
39
38.62
38.62
39.5
39.5
37.1
37.1
37.1
33.4
36.74
36.74
37.91
37.01
37.3
39
39
38.8
38.4
38.91
38
37.7
38
36.1
38.49
38.22
38.23
38.23
38
38
38
38.05
38.18
38.12
38.2
38.2
38.2
38.93
38.39
38.39
38.39
39.39
38.39
35.5
39.01
38.96
39.18
39.1
38.9
38.92
38.9
38.9
39.5
39.38
39.76
40
40
40
39.12
39
39.13
39.3
39.05
39
39.41
39.5
38.67
39.05
38.79
39.27
38.81
39.02
39.2
39.4
38.44
38.1
39.23
39.63
39.99
39.72
39.93
40.07
40.35
42.52
42.19
42.19
42.19
42.19
42.19
42.19
42.19
42.19
42.19
42.19
42.19
42.19
42.19
42.19
42.19
42.19
37.97
34.19
34.19
34.19
34.19
34.19
35
31.6
29.17
29.17
29.17
32.09
32.09
32.09
33
36.3
36.3
36.3
36.3
34.9
33.98
30.6
30.21
30.89
28.9
30
30
30.02
30.02
29.01
29.01
29
29.4
29.4
29.4
29.4
29.4
29.4
29.4
29.4
29.4
32.34
35.57
34.11
34
36
36
39.6
39.6
39.6
39.6
39.6
39.6
35.64
35.64
35.64
39.16
39.16
39.16
35.31
35.31
35.31
35.31
35.51
35.31
33.02
33.02
33.02
33.02
33.02
33.02
33.02
30.5
30.5
33.5
33.5
33.5
33
33
30
30
29.19
29.19
29.19
29.19
29.19
29.19
29.19
29.19
29.19
29.01
29.01
31.91
35.1
38.6
35.08
35.08
35.08
35.08
33
33
30
30
30
27.32
27.32
27.32
27.32
27.33
30.06
30.06
30.06
30.06
30.06
30.06
30.06
30.06
30.06
30.06
33.07
36.38
40.02
44
40.34
37
37
40.6
40.59
36.61
40.27
39.9
39.9
39.9
39.9
37.2
37.2
40.8
41.26
41.26
41.26
40.5
36.45
39.98
40
40.11
40.88
40.88
40.88
36.72
39.72
40.88
40.88
40.88
38.01
37.18
37.18
37.18
37.22
37.22
40.8
40.8
40.8
40.8
36.72
33.05
36.36
40
38
40.5
40.15
39.33
40.28
39.9
39.93
37.31
40.03
40.06
41.6
41.09
41.09
40.6
40.86
40.01
40.06
40.46
40.71
40.71
40.71
40.71
40.71
38.8
38.8
38.8
39.05
39
39.36
39.36
40.5
40.5
38.37
38.37
40.26
40.3
40.2
40.21
42.1
40.25
40.55
40
40
40
40.55
40.5
40.5
40.5
40.5
40.5
40.5
40.22
40.35
40.16
39.5
39.5
40.8
44.88
40.39
40.39
36.4
40.04
40.06
41.09
44.8
44.8
44.8
44.8
44.8
40.32
43.12
40.58
40.58
40.58
40.58
41.25
41.25
41.25
41.25
41.25
40.06
41.12
41.2
41.2
41.12
41.12
43.99
42.27
42.27
42.27
42.27
42.27
42.27
42.27
42.27
42.27
43.19
42.86
42.86
43.01
43.26
43.26
44.5
40.05
44.5
44.5
43.6
42.28
42.28
45.17
47.79
43.01
43.95
44.64
44.73
44.64
44.92
44.92
44.5
40.07
36.16
36.16
39.78
43
43
46.77
44
46.48
44.39
44.97
43.4
44.13
44.21
44
44
44.53
44.35
45.49
44.99
44.96
45
45.22
45.22
45.22
45.22
45.22
45.22
45.22
42
42
40.35
40.35
40.35
40.35
40.35
40.35
40.35
40.35
40.35
40.35
40.35
40.35
40.35
41.8
45.95
49.98
44.98
44.98
40.5
40.5
36.48
40.13
44.14
42
37.85
37.85
37.85
37.14
37.14
35.03
35.03
35.03
35.03
35.03
35.03
35.03
35.03
35.03
35.03
35.03
35.03
31.54
31.54
34.69
38.16
41.98
41.98
46.18
45
45
42
38.51
38.51
35
38.5
40
43.5
40
36.66
36.66
33.5
36.85
40.54
44
44
40
40
36.01
36.01
39
42
44.5
48.88
44
40.5
40.5
39.6
39.6
36
36
39
42
42
42
46
49.5
44.55
44.55
44.55
44.55
40.1
44.11
44.11
48.47
43.62
43.62
43.62
41.44
41.44
38
41.8
38
38.1
41.8
40.05
40.05
41.9
41.9
38.59
38.59
42.3
43.04
38.9
41.99
45
45
49.51
39.5
39.2
40.33
39.87
38.59
38.59
38.59
38.59
38.59
38.59
38.59
38.81
34.93
38.42
38.42
41.5
41.5
41.5
41.5
41.5
41.5
41.5
40.81
40.81
40.81
36.73
40.38
40.38
40.32
40.36
40.73
40.68
40.8
40.72
40.52
40.51
42
40.62
36.8
35.69
38.6
40.75
40.21
39.62
40.04
40.17
40.21
39.5
40
39.75
39.74
39.63
40.09
39.84
39.65
40
40.12
40.79
40.46
40.66
40
39.95
40
40.19
40.5
40.29
40.29
40.35
40.98
41.03
40.8
41.26
41.82
41.84
42
42
41
41
41.01
41.46
41
41.23
41.52
42.44
42.1
40.28
40.15
40.62
40.24
40.13
40.13
41.49
41.49
41.35
40.65
36.59
40.05
41.44
37.3
33.6
30.3
28.6
28.6
29.5
32.45
35.7
39.27
39.73
41.5
41.47
41.47
41.45
41.45
41.5
41.5
41.49
41.49
41.49
41.5
41.5
41.5
41.5
41.5
41.5
41.5
41.5
39.8
35.82
39.8
35.82
39
39
39
39
39
41.5
38
38
41.5
41.5
41.5
41.5
41.5
41.5
41.45
41.45
41.45
41.5
41.5
41.5
41.45
41.45
41.4
39.73
39.73
39.73
40.5
41.5
41.41
41.5
41.5
41.5
41.5
41.5
42
42
41.45
41.35
41.35
41.35
41.35
41.35
42
42
41.45
41.45
41.45
41.45
41.4
41.4
41.4
41.4
41.4
41.5
41.5
41.5
41.5
42
41.8
41.63
41.62
40
40.5
39.9
39.8
39.5
39.51
39.81
39.5
39.8
39.8
40
39.73
39.4
39.73
39.36
39.18
39
39
39
39
39.5
40.57
40
40.1
40.1
40
40.7
40.7
41.47
39.89
41
40.5
40.73
39.99
41
41
40.51
40.47
40.99
40.97
40.64
40.64
40.3
40.3
40.05
40.07
39.99
39.98
39.08
39.78
39.76
39.99
40
39.6
41.28
40.65
40
39.54
41.63
40.3
40.3
40.3
40.3
41.5
41.5
41.4
41.45
41.55
40.5
44.88
42
43.05
41.75
42.09
42.76
40.5
41.88
42.88
40.07
43
43
40.5
40.5
43
40.5
43.66
41.17
42.25
42.35
42.05
42.2
42.45
42
40.5
42.77
42.5
43
43.2
39
42.9
42.9
42.9
43
43.37
42.06
42.5
42.5
42.5
42.3
42.03
42.5
42.5
41.76
42.5
42.5
42.5
42.5
42.5
44
44
43
44
44.33
44.21
44.18
43.98
45
45
44
45
46
46
48
49.68
50.1
50.32
53.67
54.12
55.06
56.37
56.7
56.07
57.98
60
60
58.25
60
59.79
55.19
54.52
49.54
54.02
53.99
54
58.99
59
59.48
59
59.48
60
59.8
59.5
58.06
58.25
59.5
59
58.5
60
59.5
59.5
60
61.16
61
61.91
61.5
63
62
63
63
63
63
63
63
63
63
63
63
63
63
63
57.06
62.77
63
63
63
62.5
61.98
62.5
63
62.5
62.55
63
62.6
62.5
62.25
62.6
62.42
62
61.03
61
60.73
60.59
60.53
60.33
61.89
60.04
61.8
61.5
61
62
61.8
61.5
61.1
61.1
61
61
61
61
60.29
57.8
61
61
60.5
60.5
60.86
60.69
60.5
60.5
60.48
60.48
60.48
60.45
60.45
60.44
60.14
60.45
60.45
60.35
60.95
60.45
60.44
58.99
60.05
59.7
59.33
59.75
59.89
58.94
60.05
60
58
60
58
58
58
57.29
56.96
57
51.86
56.45
54.94
54.18
53.02
53
54
53.45
54.89
54.36
54.31
54.59
57.08
54.56
55.14
55.5
55.38
57.11
56.49
55.52
55.77
55.8
55.17
55.49
55.97
56
55.6
55.49
55.35
55.9
55.67
55
55.37
55.03
55
55
54.51
54.01
57.19
54.91
53.28
54
53.97
56.99
55
56.99
57.24
55
53.5
55.15
55.24
55.44
55.67
55.14
55.42
54.9
54.86
[truncated: 341 more rows]
