# Supplementary material for: Forecasting regional carbon prices in china with a hybrid model based on quadratic decomposition and comprehensive feature screening
Source: PLoS One. 2025 Jun 30;20(6):e0326926. doi: 10.1371/journal.pone.0326926 (PMC12208498; doi:10.1371/journal.pone.0326926)
Supplement: S1 Data — (ZIP) [file pone.0326926.s001.zip › supplementary information/supplementary information/Original Data and Data Description/SH Data/SHmodel_predictions.xlsx]

## Sheet: Sheet1
True Value	LSTM	Attention-LSTM	Optuna-Attention-LSTM	ICEEMDAN-Optuna-Attention-LSTM	ICEEMDAN-VMD-Optuna-Attention-LSTM	ICEEMDAN-SDAE-VMD-CPO-Optuna-Attention-LSTM	Lasso-ICEEMDAN-SDAE-VMD-CPO-Optuna-Attention-LSTM	Feature-ICEEMDAN-SDAE-VMD-CPO-Bayesian-Attention-LSTM	Feature-ICEEMDAN-SDAE-VMD-CPO-Optuna-Attention-LSTM
55.15	53.0541	53.4189	53.7427	56.1929	56.0953	55.8767	56.0817	55.5138	55.4063
55.24	54.5292	54.7789	55.0304	56.2553	55.7476	55.8167	56.0702	55.4245	55.7329
55.44	54.7156	55.0456	55.4376	55.9768	55.3381	55.013	55.4381	54.3904	54.9207
55.67	54.7709	55.1559	55.5404	56.2084	55.9613	55.403	55.9478	54.7968	55.161
55.14	54.9352	55.3395	55.6854	56.0299	56.06	56.0292	56.6454	55.5479	55.5247
55.42	54.4814	54.8821	55.2418	56.2044	55.8322	56.192	56.8068	55.757	55.8684
54.9	54.704	55.0868	55.4109	56.3139	55.8953	55.4642	55.837	55.0496	55.3913
54.86	54.2984	54.6821	55.041	56.1661	56.1683	55.5755	55.7611	55.1594	55.3158
53.57	54.2367	54.5889	54.9298	55.122	55.35	54.3059	54.2566	53.831	53.7302
57.46	53.1472	53.5365	53.9132	57.1025	56.9483	57.0821	57.2925	56.7899	56.6634
57.48	56.4395	56.6741	56.8887	58.1832	57.6252	57.913	58.0782	57.6055	57.8428
57.16	56.6234	56.9627	57.4013	58.0911	57.47	58.1208	58.2979	57.6173	58.0353
55.23	56.1951	56.5853	56.9786	57.0998	56.962	56.296	56.0055	55.5396	55.9069
57.11	54.5698	54.9805	55.3413	59.1523	58.9384	58.3846	57.9961	57.7128	57.7898
57.36	56.2165	56.4594	56.6844	59.3351	58.9021	57.6038	57.3318	57.0528	57.3154
58.94	56.611	56.8828	57.2541	59.4679	58.635	58.7641	58.5692	58.0207	58.5626
54.01	57.9199	58.1704	58.5115	56.723	56.1677	55.6563	55.108	54.8878	55.6163
56	53.724	54.2104	54.7076	56.7324	56.4497	56.4216	55.9936	55.8354	55.8982
55.01	55.2307	55.5222	55.7018	56.0855	55.9308	55.993	55.4608	55.379	55.478
55	54.6622	55.0371	55.396	56.5362	55.9225	56.5301	55.9814	55.9121	55.9963
56.81	54.505	54.9103	55.2716	57.4745	56.9517	57.4451	56.8137	56.8273	57.2295
56.13	56.0298	56.3633	56.665	57.9045	57.4385	57.498	56.7127	56.7845	57.2863
56.5	55.472	55.8865	56.2951	57.9131	57.602	56.7549	55.6084	55.8472	56.4544
56.01	55.6798	56.0866	56.4173	57.9692	57.7532	57.1021	56.1381	56.1716	56.6878
56.2	55.307	55.7111	56.0565	57.7776	57.4502	56.7981	56.1152	56.1193	56.4188
57	55.4662	55.8303	56.1502	58.338	57.8054	57.4421	56.6605	56.7638	57.0599
56.2	56.1955	56.4854	56.8106	57.6798	57.205	56.917	56.0576	56.1591	56.7311
56.66	55.5363	55.9048	56.2959	57.4079	56.9145	57.3786	56.3249	56.4899	57.142
56.2	55.8815	56.2139	56.5325	57.376	56.7906	57.3902	56.3605	56.6215	57.2011
56.6	55.5465	55.9037	56.2619	57.7207	57.137	57.2628	56.1367	56.5563	56.9808
57.1	55.8681	56.2197	56.5428	58.4909	58.0404	58.0256	56.8585	57.3494	57.8091
57.1	56.33	56.6616	56.9988	58.0401	57.7655	57.6916	56.4583	57.1397	57.5881
58.2	56.3331	56.6896	57.047	58.5073	57.9532	58.8304	57.6437	58.1371	58.6285
58.01	57.2739	57.5821	57.8984	58.53	57.8228	58.2948	57.1708	57.5083	57.9754
57.5	57.1621	57.5079	57.8758	59.7342	58.9547	58.549	57.329	57.7683	58.2796
59	56.7031	57.066	57.4195	60.4043	60.0401	60.0829	59.0103	59.2613	59.8231
57.5	58.0352	58.2937	58.5647	58.676	58.0794	57.991	56.8184	57.2113	57.6993
57.5	56.8301	57.2011	57.609	59.0652	58.2785	58.5771	57.0433	57.7756	58.2983
57.99	56.7495	57.0874	57.4068	59.1196	58.6866	58.8638	57.2822	58.1285	58.5469
58	57.2533	57.5552	57.8641	59.6515	58.9054	59.1497	57.7096	58.4655	58.7922
58	57.2806	57.6239	57.9733	59.6164	58.9993	59.1964	57.8779	58.4101	58.872
58.76	57.2491	57.6091	57.9621	59.8039	59.1494	59.084	57.8197	58.362	58.7035
58.27	57.907	58.2348	58.5546	59.925	59.2384	58.8283	57.6848	58.1198	58.6231
58.76	57.5079	57.8854	58.2489	59.5825	59.0014	59.1194	57.8577	58.25	58.7708
58.04	57.9024	58.2395	58.5532	59.4008	58.718	59.2681	57.9463	58.3818	58.7286
57.36	57.3287	57.7035	58.0611	59.2222	58.599	58.4982	57.0928	57.7407	57.8521
58.33	56.7163	57.0902	57.4242	60.108	59.5152	59.3741	57.8482	58.6734	58.9972
57.9	57.5721	57.875	58.1645	59.3056	58.8792	58.3317	56.7368	57.7492	58.3642
57	57.2441	57.6115	57.9854	59.5557	58.8002	58.3068	56.6569	57.5365	58.2285
58	56.3949	56.8114	57.1748	60.1508	59.5374	58.9715	57.4781	57.8732	58.5823
58.11	57.2391	57.5826	57.8604	60.5294	59.637	58.6601	57.202	57.5782	58.4734
58	57.3909	57.7535	58.1033	59.3934	58.5138	58.386	57.0974	57.447	58.6085
52.2	57.2409	57.628	57.9836	53.2536	52.8603	52.9758	51.6231	52.2981	52.985
47.1	52.2615	52.8424	53.2789	48.7138	49.0015	48.3048	46.5644	47.8821	47.3949
50.24	47.7166	48.2538	48.5098	49.3517	50.2852	49.9467	48.4969	50.1172	49.1202
55.26	50.2134	50.6135	50.773	53.4464	53.561	54.4393	53.2691	54.6613	54.3353
59.5	54.7244	55.0686	55.3758	58.1323	57.2371	58.7551	57.4482	58.5795	59.2981
59.9	58.2692	58.6058	59.0486	60.2456	59.5897	60.2526	58.6842	59.7567	61.0206
59.9	58.3909	58.8742	59.3833	60.8221	60.7854	60.8613	59.1505	60.1569	60.682
59.95	58.3122	58.7464	59.0893	60.0261	60.1592	59.9901	58.3161	59.2753	59.3496
60	58.5671	58.8401	59.1219	61.5092	60.7591	60.6906	58.735	60.1904	60.281
61.5	58.8351	58.9938	59.307	62.3417	61.4313	62.1066	60.0469	61.618	62.1965
58	60.3008	60.3154	60.6173	60.5146	59.2708	59.5233	57.2923	58.7426	59.5574
58.16	57.3948	57.6359	58.136	60.0926	59.0913	59.3072	57.2328	58.221	58.8637
58.5	57.4623	57.6949	57.9515	60.3792	59.6327	59.7223	57.8944	58.7181	59.1012
60.5	57.9352	58.2118	58.4989	61.5797	60.4399	61.36	59.8499	60.5564	60.9551
58.5	59.6525	59.9264	60.2232	60.8506	59.8624	59.5199	57.9294	58.7281	59.4629
59.01	57.8784	58.3614	58.82	60.8133	60.4657	59.8521	57.9161	59.0396	59.4947
58.65	58.173	58.5748	58.8538	60.2071	60.1673	58.8851	56.8117	58.1601	58.5617
61.55	57.9663	58.347	58.6702	62.7615	61.8744	62.0924	60.1354	61.3148	61.6555
61.6	60.4761	60.7073	60.9395	62.3989	61.4332	62.2334	60.3633	61.4152	62.0906
58.11	60.5764	60.9089	61.3291	60.3642	59.405	59.7074	57.6633	58.9207	59.4408
58.55	57.4461	57.9423	58.3985	59.6015	59.3177	59.3266	57.187	58.5447	58.818
58.05	57.8046	58.1182	58.3287	59.825	59.4866	58.8575	56.5351	58.17	58.3336
60.59	57.5659	57.8876	58.2006	61.6715	60.8162	60.9514	58.7803	60.1557	60.5551
62	59.7186	59.9629	60.2245	62.4768	61.4476	61.9409	59.613	60.8063	61.6866
60.5	60.9657	61.2339	61.6085	62.9868	61.727	61.8914	59.0985	60.7371	61.782
61.38	59.5572	60.0054	60.4591	63.0705	62.4075	61.9999	59.4267	60.9684	61.8257
60.55	60.2878	60.6146	60.8716	61.7134	61.1638	60.9163	58.6646	60.0895	60.5227
60.53	59.7154	60.0788	60.4176	60.8763	60.1494	61.2081	59.1439	60.3856	60.6472
61.5	59.6926	60.0128	60.3246	61.9184	60.8827	61.8788	59.5103	61.1949	61.3809
64	60.5945	60.8229	61.124	64.7896	63.439	64.75	62.314	63.9601	64.2938
62.5	62.8247	62.9732	63.2508	64.4397	63.1416	63.644	61.2742	62.5461	63.4868
61.9	61.5008	61.8796	62.3583	64.2437	63.0411	63.5167	61.0028	62.2227	63.2987
62	60.9032	61.2892	61.6187	63.5968	62.8842	63.0744	60.7548	62.0521	62.7726
62	61.1207	61.4191	61.6894	63.598	62.529	62.9642	60.4688	61.9307	62.3105
62.04	61.1899	61.4745	61.7957	63.5896	62.3979	62.6761	60.009	61.5824	62.249
62	61.2161	61.5278	61.8695	63.5689	62.3098	62.2298	59.3051	61.2915	62.26
62.14	61.1732	61.5005	61.838	62.9675	61.7405	62.8622	60.1232	61.8016	62.7377
58.11	61.2893	61.6179	61.9465	59.5224	58.4946	58.4655	55.812	57.3486	58.1444
58.36	57.7797	58.3407	58.776	60.2347	59.5584	59.6275	56.873	58.7246	59.0717
62	57.8879	58.2957	58.504	60.6887	60.5554	62.0963	59.6824	61.4262	61.5767
58.9	61.1953	61.3762	61.5455	60.2536	58.9555	59.8548	56.9238	59.1896	59.6263
62	58.452	58.9955	59.5412	63.1704	62.1989	62.8228	59.9256	61.982	62.9459
60.5	60.8734	61.1864	61.3808	62.2626	62.0881	61.5296	58.7164	60.73	61.3987
62.5	59.7368	60.1727	60.5893	63.7417	62.928	63.4589	60.7691	62.4825	62.8733
62.5	61.3581	61.6475	61.9042	63.7812	63.0458	63.1662	60.2726	62.1684	62.7509
65	61.4712	61.7918	62.1589	65.885	64.5516	66.1099	63.0289	64.9964	65.8248
62.5	63.6437	63.8094	64.0697	63.6913	62.4864	63.4588	60.4272	62.4015	63.4301
61	61.5192	61.8906	62.3882	62.9757	61.5876	62.2356	59.0804	61.2083	61.8321
62	60.1681	60.5357	60.8616	62.8106	62.2021	62.5594	59.4676	61.616	62.0048
62.07	61.202	61.423	61.6339	63.3209	62.1273	63.0152	59.9228	62.1663	62.4916
63.12	61.3502	61.6052	61.9572	64.3808	62.7995	63.8341	60.66	62.8829	63.8188
63.12	62.1908	62.4768	62.8042	63.9613	62.8868	63.6162	60.4381	62.5792	63.5566
60.82	62.1715	62.5101	62.8801	62.4584	61.5582	61.6695	58.4793	60.6864	61.4397
62.09	60.1199	60.619	61.0193	63.1064	62.4324	62.6402	59.551	61.5977	62.0974
62	61.2214	61.5321	61.7333	63.1783	62.431	63.0586	60.125	62.2746	62.6893
62.3	61.2567	61.5966	61.9314	63.0884	62.0574	63.2087	60.2108	62.45	63.0644
60.55	61.4359	61.7804	62.1156	62.0897	61.1729	61.7523	58.5034	60.9365	61.4899
61.65	59.8904	60.3327	60.7226	62.6337	62.0066	62.3066	59.074	61.4099	61.8615
61.5	60.8136	61.1286	61.3708	62.7504	62.1032	61.8311	58.6898	60.9412	61.4853
63.19	60.7594	61.1181	61.4541	63.7893	62.7819	63.7744	60.5566	62.6925	63.651
60.6	62.1692	62.4588	62.7444	62.36	61.4677	61.6127	58.3207	60.4355	61.3978
62.73	59.9099	60.3985	60.8604	63.2889	62.5991	62.9981	59.9881	61.9311	62.5679
61.03	61.6849	61.9344	62.1392	63.3258	62.7401	61.9728	58.7462	61.0081	61.5837
65	60.3512	60.7515	61.1556	65.3939	64.4493	65.2784	62.2139	64.141	64.8912
61	63.7417	63.8665	64.0315	63.4479	62.4895	61.7321	58.4254	60.7329	61.8278
65	60.3315	60.844	61.396	65.5807	64.5995	65.9658	62.6499	64.6737	65.4539
62	63.6744	63.7976	63.923	63.8111	62.9801	63.2007	59.8142	61.9368	62.7948
65	61.2768	61.6977	62.1906	66.4685	64.7043	65.5926	62.0849	64.1832	65.1825
65	63.7644	63.9312	64.1157	65.6502	64.5187	65.1513	61.8191	63.873	65.251
60	63.9354	64.1916	64.585	62.9375	61.6129	61.7153	58.3631	60.5978	61.2668
60.5	59.4665	60.0422	60.5497	61.661	61.1487	60.8765	57.6152	59.9354	60.3828
60.5	59.869	60.194	60.35	61.6398	61.2916	61.1132	57.5908	60.5065	60.5528
65	60.0884	60.382	60.6595	63.8425	62.7286	64.5436	61.3603	63.8426	64.3301
62	63.9496	64.0759	64.2624	63.6811	62.2309	63.1088	59.5809	61.8613	63.1352
65	61.2344	61.7695	62.3602	66.0904	64.9084	66.126	62.6964	64.5999	66.0351
63.19	63.6503	63.9292	64.1188	64.8568	64.3192	64.154	60.9147	62.8837	64.0931
64.03	62.255	62.6561	63.0851	64.2	63.141	64.2418	61.1974	62.928	63.7607
60.5	62.9197	63.2276	63.508	61.7897	61.0372	61.3176	58.0792	60.0873	60.9886
60.72	59.9522	60.4201	60.8562	62.5875	61.7334	61.9043	58.3557	61.057	61.422
63.25	60.0897	60.3759	60.6049	63.2107	62.5706	63.361	60.022	62.4471	62.9578
60.51	62.445	62.5908	62.8111	62.8371	61.6063	61.4452	57.7811	60.1642	61.0165
64.06	59.9972	60.4989	60.9996	65.6049	64.5567	64.7575	61.2417	63.2541	64.4521
64	62.9131	63.1644	63.3305	65.4793	64.8487	64.7578	61.3323	63.3353	64.4107
63.74	62.9925	63.3323	63.7318	65.4265	64.2538	64.7004	61.3623	63.3196	64.2703
62	62.6275	63.0403	63.4175	63.94	63.3899	63.0923	59.5793	61.6619	62.7002
62.62	61.1425	61.5733	61.9426	63.736	63.1425	63.5435	60.012	62.4245	63.0009
63.1	61.7452	62.0167	62.2582	63.4995	62.683	63.8276	60.5355	62.6988	63.4416
63.55	62.2678	62.5052	62.8149	64.1998	62.7937	64.2863	60.988	63.0052	63.861
64	62.6271	62.9069	63.2671	64.9191	63.6082	64.3524	61.0892	62.975	64.1558
62.58	62.9933	63.2988	63.6474	64.6555	63.6927	63.9625	60.728	62.472	63.7464
62.55	61.7387	62.1487	62.54	63.854	63.1525	63.5631	60.4972	62.2404	63.201
60.5	61.707	62.0749	62.3597	62.4366	61.8157	61.5637	58.375	60.3377	61.1728
62	59.9816	60.4223	60.7877	62.8831	62.2465	62.4368	59.1407	61.2302	61.9719
62.5	61.2441	61.5284	61.7479	63.6646	62.9695	62.8078	59.5215	61.8127	62.6473
63.5	61.7397	62.0479	62.388	65.2233	64.1746	64.2904	60.9678	63.1729	64.1367
64.7	62.5092	62.8381	63.1804	65.2667	64.3879	65.1165	62.0404	63.662	64.9112
60.5	63.5347	63.8375	64.1629	63.8545	62.8616	62.1845	59.0003	60.8872	62.1311
64	59.8449	60.4293	60.9205	64.5308	64.1033	64.7555	61.7464	63.4532	64.4463
60.5	62.8671	63.0338	63.1149	61.5847	61.1473	61.3415	58.3103	60.1189	60.9093
60.54	60.0397	60.4775	60.9618	61.9606	61.0058	61.2717	57.9269	60.1894	60.8528
63.5	59.861	60.2333	60.5104	63.6321	63.1452	63.6814	60.406	62.6253	63.414
63.5	62.5783	62.7254	62.9227	64.6964	63.6368	64.1995	60.9323	63.1016	63.8827
63.5	62.5706	62.9143	63.3373	65.6785	64.694	64.5759	61.2414	63.1982	64.3008
65	62.41	62.8088	63.192	65.838	65.4222	65.5956	61.8934	64.1324	65.1483
64.64	63.7725	64.0342	64.3004	65.4521	64.7236	65.3281	61.6367	63.997	64.9953
65	63.5258	63.8425	64.2206	65.6494	64.6192	65.5094	61.8736	64.107	65.1015
65	63.8389	64.0889	64.4203	65.9633	64.8894	65.6777	61.9728	64.1587	65.144
65	63.9268	64.1848	64.5262	66.2775	65.2143	65.741	61.9619	64.1878	65.2437
65	63.9671	64.1982	64.5433	66.6183	65.3998	66.0565	62.2296	64.4719	65.7355
65	64.0102	64.2644	64.6016	65.8864	64.8428	65.6916	62.1242	64.0698	65.3224
62.67	64.0398	64.3284	64.6652	63.6174	62.8022	63.2532	59.6414	61.6286	62.8003
63.1	61.9992	62.4377	62.8473	64.1465	63.3904	63.7648	60.0564	62.2227	63.1635
65.01	62.3631	62.6772	62.9189	65.2186	64.6146	65.1307	61.4299	63.6752	64.5331
65.01	64.1283	64.3337	64.5805	66.1774	65.0763	65.7474	61.9351	64.1421	65.308
65	64.0578	64.4079	64.813	66.2645	65.3558	65.4941	61.6533	63.7953	65.329
65	63.9353	64.3203	64.6886	66.4376	65.8406	66.1987	62.3577	64.638	65.8963
65.08	63.9624	64.2961	64.6269	65.5859	65.0042	65.6466	61.9447	64.221	65.1567
65.1	64.0725	64.3855	64.701	66.1374	65.0705	66.02	62.1404	64.5203	65.4993
65.02	64.1146	64.4204	64.7535	66.7908	65.7028	65.8836	61.7913	64.4218	65.4799
65.21	64.0578	64.3546	64.6972	66.9721	66.0008	66.361	62.3767	64.8249	66.0667
65.15	64.2409	64.5086	64.8423	65.5826	64.7148	65.2584	61.2672	63.6332	64.8421
65.21	64.2004	64.507	64.8482	65.5242	64.4956	65.8619	62.2104	64.3001	65.2693
64.91	64.253	64.573	64.8996	65.4408	64.5085	65.3357	61.5459	63.8401	64.7487
68.1	63.9949	64.3296	64.6791	67.4003	66.3731	68.1499	64.2392	66.6584	67.5109
66.7	66.8369	66.9222	67.133	67.371	66.3437	67.2374	63.0212	65.8758	66.9849
70.02	65.5906	65.9617	66.4628	69.5393	68.4024	70.3381	65.9004	68.6341	69.5335
68.01	68.4745	68.5381	68.7508	69.6068	68.4514	69.4259	64.9319	67.7689	68.9222
71.65	66.7806	67.1323	67.6475	72.3829	70.7979	72.1359	67.4016	70.1625	71.4873
71.99	70.0256	69.9787	70.1612	72.0817	70.6779	72.085	67.4107	70.0633	71.6621
67.06	70.4596	70.553	71.0052	69.3231	67.5835	68.7581	63.9457	66.8719	68.3145
67.85	65.9924	66.5477	67.1638	68.5662	67.4855	68.96	64.2389	67.1484	68.1573
67.29	66.8643	67.0036	67.1611	67.6358	66.6158	67.3779	62.7127	66.0579	66.7293
69.39	66.6265	66.8	67.1175	69.3756	67.8165	69.8669	65.3746	68.371	69.1433
69.16	68.407	68.5214	68.7962	68.6864	67.4656	69.6528	64.9411	67.9381	69.0718
70.51	68.1126	68.425	68.8692	71.1735	69.4281	71.1743	65.9966	69.3049	70.5824
74.71	69.2121	69.4554	69.7887	74.4374	73.1739	74.8318	69.4121	72.3258	73.9301
73.59	73.0294	72.9167	73.1318	74.9768	73.1873	74.188	68.6081	71.4986	73.4224
73.56	71.8906	72.2175	72.8284	75.5045	73.733	74.5154	68.6258	71.6097	74.041
72.05	71.8449	72.0754	72.4927	73.7448	72.4864	73.4123	67.5384	70.8817	72.8655
69.89	70.7196	70.9164	71.3468	71.9064	70.1274	71.1207	65.5156	69.1294	70.6815
70.2	68.9384	69.2034	69.6148	70.9528	69.2656	70.4759	64.9656	68.568	70.0169
69.36	69.3593	69.4631	69.7356	69.4811	67.713	69.7648	64.2303	67.8991	69.1521
69.36	68.6452	68.8947	69.2892	70.1314	68.0668	70.2954	64.6674	68.3344	69.5176
72.04	68.5515	68.8449	69.1952	71.8768	70.0606	72.436	66.6646	70.2066	71.3123
73.49	70.9176	71.0115	71.2625	73.3006	71.3848	73.734	67.7081	71.2428	72.7734
72.65	72.1034	72.2987	72.7066	73.3423	71.5901	73.3413	66.9464	70.8278	72.8209
73.76	71.1721	71.5735	72.0899	73.8303	72.5018	74.4678	67.8789	71.9437	73.6725
73.66	72.2233	72.3793	72.7083	74.1529	72.6883	73.9984	67.4265	71.6315	73.0729
73.61	72.2407	72.3846	72.806	75.6211	73.6533	74.8843	68.0704	72.2104	74.0521
72.94	72.2235	72.3584	72.7842	75.4229	73.5129	74.4355	67.7249	71.8382	74.2306
72.01	71.693	71.8719	72.3057	73.7553	71.7336	72.9813	66.3066	70.4589	72.6118
68	70.9234	71.1433	71.5542	69.4381	67.782	69.3036	62.7217	66.8853	68.6713
66.97	67.3942	67.9041	68.3818	68.1294	66.5616	67.8359	61.2159	65.7168	67.0995
72	66.5395	66.9151	67.1444	70.1678	68.6778	71.389	64.9231	69.2011	70.2916
69	71.1385	71.0102	71.0486	69.5982	67.5017	70.078	63.5503	67.7609	69.3318
69	68.2055	68.7684	69.4327	70.1636	68.3601	69.821	63.1159	67.5345	69.1901
69.8	67.9322	68.4156	68.7595	70.4487	69.8071	70.5127	63.9475	68.3803	69.7044
69	68.7823	69.0622	69.331	69.6757	68.7981	69.9262	63.6445	67.9957	69.0392
69	68.0264	68.4254	68.8254	69.6345	68.4597	70.0091	63.7433	67.9523	69.2525
69	67.969	68.3141	68.6581	69.7192	68.6636	70.1373	63.7495	68.281	69.6043
69	67.9952	68.2775	68.6245	70.0689	68.9538	70.1666	63.8067	68.4022	69.6546
69.5	67.9812	68.249	68.6084	70.1305	68.9731	70.2671	64.1668	68.2683	69.5989
68.54	68.4166	68.6579	68.9998	70.2334	68.9278	69.5182	63.3343	67.4333	69.016
70.16	67.5442	67.9283	68.3368	70.9209	69.8909	70.8164	64.5244	68.5911	70.1884
69.5	68.9843	69.1516	69.4127	70.3083	69.2547	70.5004	64.0164	68.3679	69.8837
69.5	68.4109	68.7185	69.1495	70.695	69.4096	70.2641	63.7181	68.2162	69.6079
69.82	68.3572	68.6526	69.0172	71.0309	70.0033	70.348	63.9819	68.2526	69.5749
70	68.6963	68.9207	69.2646	70.8881	69.8364	70.7767	64.4286	68.6278	70.071
70	68.8699	69.0996	69.4681	70.7576	69.5527	70.8774	64.5654	68.6572	70.0848
70	68.862	69.112	69.4902	70.5934	69.3951	70.744	64.01	68.5509	69.9466
70	68.8676	69.1201	69.4901	70.9444	69.7623	71.0907	64.145	68.8182	70.3235
70	68.8855	69.1328	69.5011	71.0215	69.8629	71.0668	63.736	68.6274	70.2568
70.1	68.8983	69.1446	69.5076	70.6927	69.5489	70.4155	63.0255	67.9323	69.4275
70.1	68.9963	69.2481	69.6089	70.1541	69.2496	70.1714	62.7921	67.5368	68.8631
70	68.998	69.2457	69.6219	70.7526	69.7081	70.7534	63.2694	68.1734	69.4621
72	68.9077	69.1764	69.5436	72.4467	71.2241	72.4443	64.9002	69.8466	71.2362
72.5	70.7184	70.8062	71.0884	72.5977	71.3511	72.8706	65.2591	70.0694	71.6407
70.54	71.1362	71.316	71.7481	71.7796	70.5583	71.6333	63.8075	68.779	70.5363
73.21	69.305	69.7113	70.2273	72.7856	71.849	73.1143	65.1884	70.2344	71.8741
73.37	71.8126	71.7996	71.9984	73.882	72.4861	74.0665	65.9817	71.1601	72.796
73	72.026	72.1419	72.5888	73.8043	72.074	73.6714	65.4132	70.6234	72.5201
72.5	71.5988	71.827	72.3001	73.4046	71.9036	73.4889	65.1655	70.3598	72.4417
72.5	71.2212	71.4338	71.848	73.2771	71.8029	73.3679	65.0742	70.314	72.1653
72.2	71.3173	71.4721	71.8342	72.7949	71.1963	72.8814	64.7717	69.9135	71.7175
71.7	71.0892	71.2866	71.6837	72.0493	70.4878	72.3852	64.2685	69.4389	71.2202
71.8	70.6396	70.9031	71.3039	71.6985	70.191	72.1954	64.1603	69.3666	71.0155
71.6	70.7424	70.9595	71.3204	72.1316	70.6018	72.2075	64.0847	69.4489	71.0371
72.5	70.5579	70.807	71.1942	72.9776	71.6106	73.5318	65.4439	70.6759	72.2949
72.7	71.3437	71.5382	71.8703	72.8739	71.4791	73.1347	65.0613	70.2356	72.0757
72.5	71.4862	71.7231	72.1283	72.9537	71.4885	73.1972	65.048	70.2055	72.1249
72.4	71.2563	71.5298	71.9495	73.3022	72.0583	73.0471	64.8879	70.1842	71.9855
72.49	71.1832	71.4314	71.8127	73.5484	72.4179	73.375	65.2496	70.6075	72.2965
72.8	71.2998	71.5095	71.8765	73.1138	71.8142	73.4693	65.471	70.5888	72.4736
72.5	71.5934	71.7737	72.1463	73.0653	71.3605	72.9992	64.9387	70.1316	72.1409
73	71.3142	71.5495	71.9649	73.7447	72.1894	73.864	65.8143	70.9491	72.9058
72.8	71.7716	71.9405	72.3039	73.1007	71.7047	73.2045	65.2336	70.3582	72.2553
73	71.599	71.8186	72.2348	73.3702	71.8036	73.4876	65.4257	70.5368	72.4596
73	71.774	71.9823	72.361	73.2867	71.8997	73.315	65.1448	70.3928	72.2986
73.1	71.7886	71.9977	72.3962	73.8774	72.3581	74.0058	65.9134	71.0452	72.7793
73.2	71.8801	72.0817	72.4717	73.3183	71.9783	73.6573	65.7886	70.7981	72.5903
73.1	71.9777	72.1704	72.5739	73.3831	71.8923	73.799	65.8422	70.9602	72.8314
73.45	71.8908	72.0989	72.5056	73.3897	72.0638	73.8897	65.9213	71.0702	72.9554
72.85	72.2152	72.3869	72.7683	73.4369	72.0808	73.9076	65.9644	71.1467	72.9275
73.48	71.6729	71.9277	72.3619	73.5825	72.3428	74.2952	66.3538	71.578	73.3959
73.9	72.2542	72.4175	72.763	73.9872	72.6314	74.6528	66.6517	71.8455	73.7434
74.12	72.6476	72.7935	73.1942	74.7363	73.1866	74.8318	66.7537	71.9999	73.9924
73.8	72.8092	72.9914	73.4154	75.1446	73.8017	75.0732	66.9907	72.1169	74.1399
74	72.5114	72.7411	73.1753	74.4901	73.3129	74.886	66.8211	71.9588	73.8605
74	72.7227	72.8924	73.2838	74.1363	72.6484	74.6772	66.5919	71.7622	73.7161
74.5	72.7546	72.9271	73.3361	74.3955	72.7763	74.8643	66.6731	71.962	73.8258
74.23	73.2123	73.343	73.7381	75.0209	73.3883	74.8907	66.676	72.0339	73.8195
74.07	72.9616	73.1589	73.6028	75.2887	73.8588	74.964	66.7602	72.0871	73.8635
74.4	72.8196	73.018	73.4332	75.3137	73.9707	75.2224	66.9458	72.3495	74.2032
75	73.1534	73.3042	73.6846	75.2029	73.7229	75.66	67.2557	72.6993	74.6616
75	73.7031	73.8161	74.2126	75.5366	73.776	76.0141	67.5039	72.8817	74.8998
74.8	73.6689	73.8443	74.2974	75.7161	74.0698	75.7567	67.0352	72.6823	74.7191
74.9	73.4791	73.6754	74.1135	76.0448	74.6609	76.165	67.2983	73.1038	75.1819
74.99	73.6084	73.7666	74.1701	75.4183	74.0357	76.0166	67.2048	72.9514	75.0378
74.88	73.7156	73.8634	74.2732	75.2772	73.5414	75.2366	66.3751	72.2512	74.3383
74.9	73.615	73.7903	74.2231	75.7595	74.2099	76.0563	67.237	72.9926	74.9695
74.95	73.64	73.8095	74.2238	75.4015	73.9563	75.9413	67.1263	72.9392	74.7714
76.28	73.6992	73.8592	74.2763	76.0125	74.2791	76.5315	67.5265	73.4882	75.3746
75.8	74.9104	74.9431	75.3049	75.9295	74.2713	76.7953	67.7472	73.6991	75.7024
75.51	74.4216	74.6268	75.1338	75.5995	73.9471	76.7641	67.5907	73.6364	75.6513
76.37	74.1455	74.3508	74.7975	75.9281	74.2621	76.7596	67.5323	73.6467	75.7848
77.5	75.0046	75.0531	75.4253	77.2224	75.4457	77.686	68.2855	74.4312	76.711
77	76.0394	76.0287	76.4489	77.6891	75.8542	77.5817	68.1588	74.2722	76.7496
76.45	75.5103	75.6821	76.2154	77.6895	75.9093	77.5389	68.1303	74.2021	76.8054
75.6	75.0325	75.2126	75.6895	76.2085	74.707	76.3422	67.0389	73.2113	75.6617
74.92	74.3624	74.5436	74.9946	75.1418	73.5473	75.617	66.466	72.6777	74.7757
74.47	73.8181	74.0054	74.419	74.5569	72.9456	74.6814	65.6365	71.9116	73.8885
76.17	73.4445	73.642	74.0481	75.8527	74.1678	76.456	67.3132	73.5352	75.3029
75.06	74.9889	74.9892	75.3126	75.7315	74.0351	75.8905	66.5277	73.0463	75.0415
77.67	73.868	74.1681	74.7015	77.2153	75.3956	77.842	68.3707	74.6513	76.8486
76.5	76.1983	76.158	76.4544	76.5717	75.0063	77.1164	67.7679	73.9943	76.3487
76.5	75.0702	75.3518	75.9195	76.581	74.9795	77.4188	68.001	74.2452	76.4318
76.5	75.0399	75.2387	75.6688	76.3739	74.951	77.2017	67.785	74.0813	76.2279
76.5	75.153	75.2601	75.6773	76.8211	75.0692	77.1948	67.6617	74.1553	76.2247
76.78	75.1777	75.2808	75.7182	77.0703	75.3354	77.2343	67.7105	74.2048	76.4813
76.5	75.4432	75.5141	75.9556	76.871	75.1152	77.1965	67.6313	74.0587	76.2581
76.5	75.181	75.3222	75.7949	76.1961	74.4685	76.6181	67.0349	73.4908	75.5979
76	75.1923	75.3341	75.7705	76.2715	74.4741	76.9828	67.3172	73.811	75.9917
76.01	74.7529	74.9365	75.3986	76.5001	74.726	77.4048	67.8863	74.2227	76.3566
76	74.7791	74.9435	75.359	75.7075	74.0707	76.4393	66.9679	73.3596	75.4946
76	74.7766	74.9302	75.3549	75.7368	74.0864	76.3763	66.8615	73.2754	75.4364
76.4	74.7564	74.9256	75.3548	76.4408	74.9284	76.876	67.3796	73.8184	75.878
76.15	75.1049	75.2301	75.651	76.9378	75.3761	76.9378	67.417	73.9214	75.9319
76.4	74.8505	75.0432	75.5066	76.8374	75.3698	77.2042	67.9159	74.0796	76.1495
75.8	75.0721	75.2185	75.6387	75.9259	74.5272	76.426	67.0287	73.4428	75.5489
76	74.5314	74.7408	75.2118	76.1854	74.7414	77.1026	67.5062	74.1397	76.1875
76.2	74.7318	74.8744	75.2753	76.5765	75.0206	77.3344	67.6142	74.2809	76.3084
76.4	74.9299	75.0509	75.473	77.0817	75.3561	77.0344	67.3021	73.877	76.0672
75.98	75.0852	75.2212	75.6584	77.0188	75.6214	76.8258	66.9235	73.6755	76.0653
75.95	74.6834	74.8779	75.3514	76.8857	75.5309	77.4559	67.7219	74.2783	76.4662
75.09	74.6702	74.8349	75.2601	75.4042	73.8909	75.9419	66.2082	72.8879	75.053
75.5	73.911	74.1489	74.614	75.3107	73.6693	76.052	66.2056	72.9888	75.1449
75.4	74.3092	74.4371	74.8152	75.5807	74.0508	76.0087	65.969	73.0543	75.0885
75.1	74.2137	74.387	74.8265	76.5495	74.8927	76.8193	66.7723	73.7673	75.6532
75.4	73.8956	74.1152	74.5582	75.9216	74.5501	75.8573	65.9374	72.8507	74.965
75.6	74.1698	74.3305	74.7318	76.163	74.7671	76.9175	67.0048	73.8347	75.954
75.5	74.3391	74.5069	74.9249	75.0742	73.7841	75.9908	66.3523	73.0754	75.1016
75.61	74.2153	74.4121	74.8594	75.7131	74.098	76.4164	66.7708	73.4544	75.4451
75.87	74.3108	74.4854	74.9054	76.0676	74.7706	76.896	67.2616	73.9316	76.0182
75.95	74.5566	74.6927	75.1127	76.2411	74.7724	76.863	67.2683	73.9097	75.9602
75.95	74.6218	74.7659	75.2032	76.1784	74.756	76.6586	67.2381	73.6937	75.8161
76	74.6175	74.7731	75.2166	76.1353	74.8221	76.5635	67.043	73.6845	75.6788
76.36	74.6774	74.8171	75.2539	76.505	75.1497	77.124	67.6452	74.228	76.1009
76.6	75.0178	75.1273	75.5402	76.7721	75.2818	77.1216	67.6419	74.2291	76.1541
77.53	75.2321	75.3373	75.7888	77.9474	76.3293	78.5468	69.0604	75.4695	77.4858
77.65	76.0735	76.1101	76.525	77.7062	76.1526	78.2516	68.7904	75.1619	77.3547
77.5	76.1579	76.2527	76.7474	78.2121	76.3576	78.5865	69.0221	75.3937	77.7033
77.5	76.0131	76.1449	76.6329	77.8405	76.3339	78.1438	68.6965	75.1077	77.3199
77.3	76.0722	76.1684	76.6229	77.4518	75.8075	77.8151	68.2925	74.8564	76.8946
77.03	75.9322	76.0358	76.4987	77.6341	75.8611	77.9242	68.403	74.9792	77.0356
77.05	75.7147	75.8291	76.2962	77.8273	76.031	78.1409	68.5995	75.2473	77.3124
77.43	75.7623	75.8636	76.3017	77.9431	76.0156	78.6051	69.0305	75.5879	77.7674
76.88	76.1149	76.1912	76.6196	77.2604	75.282	77.6798	68.0674	74.6322	76.9303
76.8	75.5815	75.7673	76.2658	77.734	75.8607	77.9209	68.3495	74.8846	77.1692
76.7	75.5124	75.6742	76.1132	77.4449	75.9612	77.507	67.8899	74.5523	76.7466
76.62	75.446	75.5934	76.0336	77.3132	75.6529	77.4924	68.0323	74.5085	76.6417
76.5	75.3653	75.5229	75.9612	76.4389	74.8767	76.6729	67.0192	73.8176	76.0216
76.5	75.2452	75.4077	75.8538	76.9611	75.2353	77.7222	68.0475	74.7865	76.8237
76.1	75.2361	75.3949	75.8291	76.4573	74.8129	76.7672	67.2777	73.9254	75.9507
76.17	74.8643	75.0623	75.5191	77.1333	75.3773	77.4339	67.7126	74.4828	76.5999
76.53	74.9304	75.0942	75.51	76.8695	75.3905	77.2903	67.7072	74.426	76.4633
76.5	75.2574	75.3776	75.7987	76.9194	75.186	77.2544	67.7131	74.3597	76.2928
76.13	75.1936	75.3585	75.8154	76.8432	75.199	76.8525	67.3245	73.9184	76.128
76.4	74.8336	75.0332	75.502	77.3445	75.8072	78.0312	68.4734	75.0591	77.1229
75.6	75.1065	75.2317	75.6438	76.0868	74.5662	76.784	67.5829	73.9369	75.8644
75.51	74.3785	74.6065	75.0813	76.0805	74.3944	76.4779	67.2131	73.583	75.5222
76.4	74.3071	74.4934	74.9	76.323	74.9356	76.6269	67.3854	73.8237	75.868
76.05	75.1478	75.2025	75.5863	76.7325	75.1477	77.1342	67.7539	74.3017	76.1877
76.42	74.7654	74.9587	75.445	76.0945	74.5539	76.7134	67.6621	73.7974	75.5141
75.24	75.0714	75.2157	75.6353	76.237	74.6356	76.4162	67.1848	73.4086	75.3844
77.95	74.0063	74.2871	74.7789	77.1745	75.8559	78.5664	69.2444	75.3803	77.4646
76.39	76.5266	76.398	76.671	76.0017	74.3679	76.9704	67.4418	73.8389	75.9846
75	75.0267	75.2986	75.8971	76.4983	74.7212	76.5102	66.7508	73.2311	75.3384
