# Supplementary material for: Forecasting regional carbon prices in china with a hybrid model based on quadratic decomposition and comprehensive feature screening
Source: PLoS One. 2025 Jun 30;20(6):e0326926. doi: 10.1371/journal.pone.0326926 (PMC12208498; doi:10.1371/journal.pone.0326926)
Supplement: S1 Data — (ZIP) [file pone.0326926.s001.zip › supplementary information/supplementary information/Original Data and Data Description/SH Data/SH_results_ice.xlsx]

## Sheet: Sheet1
Original_data	IMF 1	IMF 2	IMF 3	IMF 4	IMF 5	IMF 6	IMF 7	IMF 8	IMF 9	IMF 10
39.4	0.050891	0.217532	-0.0941775	-0.0305935	-1.39388	-2.35943	17.7253	6.74388	17.9216	0.252942
39.3	0.78217	0.335598	-0.109049	-0.0225102	-1.3929	-2.39912	17.7636	6.75065	17.916	0.252844
38.9	-0.453031	0.116807	-0.0380484	-0.00356507	-1.39338	-2.4343	17.8009	6.75722	17.9104	0.252746
39	0.0127862	-0.275911	0.101694	0.0225615	-1.39558	-2.46485	17.8372	6.76361	17.9049	0.252648
39	-0.149173	-0.253949	0.242498	0.0502824	-1.39996	-2.49065	17.8726	6.7698	17.8993	0.25255
39.2	-0.383163	0.317635	0.312153	0.075064	-1.4071	-2.5116	17.907	6.7758	17.8938	0.252453
40.1	0.586918	0.850166	0.244746	0.0932326	-1.41762	-2.52764	17.9403	6.78161	17.8883	0.252356
39.8	0.157422	0.790896	0.0287388	0.102777	-1.43224	-2.53868	17.9726	6.78722	17.8829	0.25226
39.8	0.888569	-0.114465	-0.238596	0.105057	-1.45173	-2.54469	18.004	6.79264	17.8775	0.252164
36	-1.52403	-0.973186	-0.429441	0.102807	-1.47682	-2.54564	18.0342	6.79786	17.8721	0.252068
38	0.614982	-0.78134	-0.452025	0.0995866	-1.50829	-2.54147	18.0635	6.80289	17.8667	0.251972
39	0.224543	-0.16135	-0.305201	0.099765	-1.54687	-2.53216	18.0917	6.80772	17.8614	0.251877
39.5	-0.0263362	0.220825	-0.0528496	0.105843	-1.59325	-2.51769	18.1188	6.81235	17.8561	0.251783
39.5	0.30643	0.330385	0.207476	0.118747	-1.64815	-2.49805	18.1448	6.81678	17.8508	0.251688
39.5	-0.581137	0.352444	0.382272	0.139402	-1.71213	-2.47325	18.1698	6.82101	17.8455	0.251594
39.4	0.16362	0.266667	0.432483	0.168617	-1.78571	-2.44331	18.1937	6.82505	17.8403	0.251501
39.6	0.0553395	-0.00173566	0.350842	0.207752	-1.8693	-2.40823	18.2165	6.82888	17.8351	0.251407
39.1	-0.190324	-0.296436	0.162703	0.256349	-1.96315	-2.36805	18.2382	6.83251	17.8299	0.251314
39.1	0.0681917	-0.289906	-0.0879361	0.313199	-2.0674	-2.32279	18.2588	6.83595	17.8248	0.251222
38.8	0.435466	-0.0136114	-0.311526	0.377641	-2.18183	-2.27249	18.2782	6.83918	17.8197	0.251129
38.8	-0.218657	0.220848	-0.423172	0.448738	-2.30592	-2.21722	18.2965	6.84221	17.8146	0.251037
39	-0.120457	0.070534	-0.401518	0.524316	-2.43887	-2.15705	18.3137	6.84504	17.8095	0.250946
39	0.0396775	-0.283303	-0.246393	0.600861	-2.57964	-2.09209	18.3297	6.84766	17.8045	0.250855
38.9	-0.0840798	-0.299254	-0.0245156	0.672576	-2.72705	-2.02243	18.3446	6.85009	17.7995	0.250764
38.9	-0.144712	0.0178231	0.181149	0.731959	-2.87987	-1.94819	18.3583	6.85231	17.7945	0.250673
39.8	0.295479	0.282491	0.311363	0.772242	-3.03666	-1.86947	18.3708	6.85433	17.7895	0.250583
39.8	0.402134	0.244099	0.329257	0.78728	-3.19572	-1.78637	18.3822	6.85614	17.7846	0.250493
39.2	-0.72531	0.0713794	0.240021	0.770717	-3.35511	-1.69901	18.3923	6.85775	17.7797	0.250404
39.4	-0.0623063	0.168843	0.0776963	0.718006	-3.51279	-1.6075	18.4013	6.85916	17.7748	0.250314
39.5	0.550122	0.256912	-0.0800536	0.62737	-3.66661	-1.51193	18.409	6.86037	17.77	0.250226
39.5	1.5225	-0.342866	-0.149606	0.498722	-3.8144	-1.41243	18.4155	6.86137	17.7652	0.250137
35	-2.98667	-0.828952	-0.0697862	0.335029	-3.95391	-1.30911	18.4209	6.86217	17.7604	0.250049
39.5	1.95471	-0.489839	0.154533	0.144523	-4.08289	-1.20209	18.425	6.86276	17.7557	0.249961
38.1	-0.313506	-0.196927	0.427621	-0.0591004	-4.19911	-1.09152	18.4279	6.86315	17.7509	0.249874
38.1	0.274892	0.120987	0.598304	-0.260623	-4.30032	-0.977536	18.4296	6.86334	17.7462	0.249787
38.9	-0.722797	1.03544	0.487414	-0.445957	-4.38431	-0.860302	18.43	6.86333	17.7416	0.2497
38.5	-0.946565	1.91896	0.0298377	-0.603075	-4.44906	-0.739975	18.4292	6.86311	17.7369	0.249614
38.5	0.963014	1.20026	-0.648939	-0.72033	-4.49275	-0.616721	18.4272	6.8627	17.7323	0.249527
38.5	3.86831	-1.29755	-1.29553	-0.788947	-4.51383	-0.490722	18.424	6.86208	17.7277	0.249442
28	-5.11578	-2.95332	-1.61148	-0.803258	-4.51128	-0.36218	18.4195	6.86126	17.7231	0.249356
39.5	4.2065	-0.94741	-1.39933	-0.763783	-4.4845	-0.231306	18.4138	6.86024	17.7186	0.249271
39.6	-0.146224	1.65982	-0.784866	-0.682609	-4.43318	-0.0983135	18.4069	6.85901	17.7141	0.249187
40	-0.549075	2.05014	-0.00664082	-0.575902	-4.35725	0.0365804	18.3987	6.85759	17.7096	0.249102
40	-0.0634073	0.926076	0.70742	-0.461165	-4.25689	0.173145	18.3892	6.85597	17.7052	0.249018
40	-0.218249	-0.200595	1.21689	-0.35539	-4.13249	0.311112	18.3786	6.85415	17.7008	0.248935
40	-0.350041	-0.688751	1.46252	-0.272208	-3.98464	0.450197	18.3667	6.85214	17.6964	0.248851
40.1	0.0614966	-0.829898	1.47682	-0.22108	-3.81413	0.590111	18.3535	6.84992	17.692	0.248769
40.5	0.236058	-0.816812	1.33103	-0.204254	-3.62201	0.730564	18.3391	6.84751	17.6877	0.248686
41	-0.133752	-0.38525	1.05674	-0.215509	-3.4096	0.871251	18.3235	6.8449	17.6834	0.248604
41	-0.669083	0.582305	0.633513	-0.242321	-3.17852	1.01186	18.3066	6.84209	17.6791	0.248522
42.8	0.0595456	1.50194	0.0470074	-0.269086	-2.93069	1.15206	18.2885	6.83909	17.6749	0.24844
43	0.519748	1.69527	-0.663158	-0.28125	-2.66813	1.29154	18.2692	6.8359	17.6706	0.248359
41	-0.280693	0.959705	-1.38672	-0.266496	-2.39284	1.42996	18.2486	6.83251	17.6664	0.248278
39.6	-0.798493	-0.49332	-1.92346	-0.215753	-2.10694	1.567	18.2267	6.82892	17.6623	0.248197
39.1	0.548816	-1.94629	-2.08519	-0.121507	-1.81245	1.70235	18.2036	6.82515	17.6581	0.248117
38.9	0.147508	-2.36117	-1.76136	0.01914	-1.51145	1.83566	18.1793	6.82118	17.654	0.248037
39	-2.57746	-0.977931	-1.01269	0.198216	-1.20609	1.96663	18.1537	6.81703	17.65	0.247958
48	2.56098	1.43409	-0.0822877	0.401104	-0.898536	2.09493	18.127	6.81268	17.6459	0.247879
48	0.43212	2.35765	0.734625	0.610919	-0.590908	2.22023	18.0989	6.80815	17.6419	0.2478
48	-1.29958	1.33127	1.22121	0.810145	-0.28528	2.3422	18.0697	6.80343	17.6379	0.247721
48	0.258356	-0.0818505	1.33169	0.980812	0.016318	2.46052	18.0392	6.79852	17.6339	0.247643
48	-0.0997949	-0.588175	1.16895	1.1085	0.31192	2.57484	18.0075	6.79342	17.63	0.247565
48	0.02311	-0.482857	0.857365	1.18553	0.599655	2.68484	17.9745	6.78814	17.6261	0.247488
48	0.422825	-0.245856	0.51128	1.20786	0.877985	2.79014	17.9404	6.78267	17.6222	0.247411
48	0.0206384	-0.183064	0.206071	1.17377	1.14585	2.89038	17.905	6.77702	17.6184	0.247334
48	-0.397213	-0.239479	-0.0296957	1.08688	1.40264	2.98515	17.8684	6.77119	17.6146	0.247258
48	-0.0124034	-0.177311	-0.191357	0.955628	1.64832	3.07405	17.8306	6.76518	17.6108	0.247182
48	0.499718	0.080642	-0.284054	0.791303	1.88327	3.15666	17.7916	6.75898	17.607	0.247106
48	-0.389019	0.202835	-0.326351	0.60525	2.10816	3.23258	17.7514	6.75261	17.6033	0.24703
48	-0.200489	0.150737	-0.329761	0.407475	2.32384	3.3014	17.7099	6.74606	17.5996	0.246955
48	0.210742	0.0953551	-0.294065	0.204384	2.53129	3.36268	17.6673	6.73933	17.5959	0.246881
48	-0.0695867	0.0328046	-0.222839	0.00125439	2.7316	3.416	17.6235	6.73242	17.5923	0.246806
48	0.0275714	-0.00728552	-0.131764	-0.197451	2.9259	3.46093	17.5785	6.72534	17.5886	0.246732
48	-0.211396	-0.063548	-0.0265224	-0.388679	3.1152	3.49706	17.5323	6.71808	17.5851	0.246658
48	-0.222235	-0.0605224	0.0680378	-0.571346	3.30024	3.52398	17.485	6.71065	17.5815	0.246585
48	-0.210274	0.0171804	0.11364	-0.743768	3.48132	3.54129	17.4365	6.70305	17.578	0.246512
48	0.426616	-0.0755904	0.100955	-0.904284	3.65847	3.54863	17.3868	6.69527	17.5745	0.246439
48	0.0354286	-0.167227	0.0461069	-1.05134	3.83154	3.5457	17.336	6.68733	17.571	0.246367
48	-0.439443	-0.0545064	-0.0158636	-1.18402	4.00001	3.53227	17.2841	6.67921	17.5676	0.246295
48	-0.0570383	0.0589975	-0.0671496	-1.30134	4.16295	3.50827	17.2311	6.67093	17.5642	0.246223
48	0.483476	0.0257883	-0.102054	-1.40131	4.31887	3.4737	17.1769	6.66247	17.5608	0.246152
48	-0.239338	-0.0666982	-0.133499	-1.4808	4.46534	3.42857	17.1217	6.65385	17.5574	0.246081
48	0.303057	-0.057779	-0.157369	-1.53611	4.59924	3.37301	17.0655	6.64507	17.5541	0.24601
48	-0.505376	0.0326133	-0.169441	-1.5604	4.7171	3.30716	17.0082	6.63612	17.5508	0.24594
48	0.0679402	0.0427468	-0.158257	-1.54503	4.81496	3.23128	16.9499	6.62701	17.5475	0.24587
48	0.719709	0.0552684	-0.109404	-1.47999	4.88853	3.14561	16.8906	6.61773	17.5443	0.2458
48	-0.69331	0.0111719	-0.0352697	-1.35322	4.93347	3.05044	16.8304	6.6083	17.5411	0.245731
48	0.293229	-0.14898	0.0453201	-1.15303	4.94555	2.94612	16.7692	6.5987	17.5379	0.245662
48	0.19985	-0.162658	0.0848376	-0.869158	4.92071	2.83299	16.7071	6.58894	17.5348	0.245594
48	-0.231626	0.00712515	0.0284002	-0.492621	4.85525	2.71148	16.6442	6.57902	17.5317	0.245525
48	0.197365	-0.0228408	-0.152543	-0.0220087	4.74604	2.58204	16.5803	6.56895	17.5286	0.245457
48	-0.0551956	-0.104318	-0.445041	0.532616	4.59094	2.4452	16.5156	6.55872	17.5255	0.24539
48	0.273471	0.0547493	-0.796863	1.15149	4.38888	2.30148	16.4501	6.54834	17.5225	0.245322
48	0.0656906	0.271089	-1.13919	1.80713	4.13979	2.15142	16.3837	6.53779	17.5195	0.245256
48	0.028917	0.297473	-1.38218	2.4623	3.84429	1.9956	16.3166	6.5271	17.5165	0.245189
48	-0.190317	0.176316	-1.40146	3.07307	3.5036	1.83459	16.2488	6.51626	17.5136	0.245123
48	0.385799	0.131077	-1.08179	3.59058	3.11946	1.66899	16.1802	6.50526	17.5107	0.245057
48	-0.291563	0.0283456	-0.384436	3.96535	2.69419	1.49939	16.1109	6.49411	17.5078	0.244991
48	0.434006	-0.545938	0.638145	4.15557	2.23091	1.3264	16.0409	6.48281	17.5049	0.244926
48	-0.0931096	-1.43842	1.8567	4.12593	1.73409	1.1506	15.9702	6.47137	17.5021	0.244861
48	0.179863	-1.85248	3.05068	3.8476	1.2097	0.972605	15.8989	6.45977	17.4993	0.244796
48	-0.174703	-0.732094	3.85246	3.30475	0.664972	0.792999	15.827	6.44803	17.4965	0.244732
48	-0.549861	2.02126	3.8927	2.50534	0.108044	0.612384	15.7545	6.43615	17.4938	0.244668
48	-1.17836	4.24851	2.93756	1.49063	-0.452617	0.431357	15.6814	6.42412	17.4911	0.244605
48	5.22051	2.49372	1.04197	0.33551	-1.00849	0.250515	15.6077	6.41194	17.4884	0.244542
29	-4.9827	-2.52306	-1.22865	-0.871289	-1.55107	0.0704562	15.5336	6.39963	17.4858	0.244479
29	0.654056	-4.33492	-3.11513	-2.03917	-2.07183	-0.108223	15.4589	6.38717	17.4832	0.244416
29	1.63075	-2.04603	-4.0136	-3.07892	-2.56226	-0.284924	15.3837	6.37458	17.4806	0.244354
29	0.377077	0.715727	-3.90026	-3.91182	-3.01385	-0.459051	15.3081	6.36184	17.478	0.244292
29	-0.201629	1.74056	-3.09112	-4.48578	-3.41807	-0.630006	15.2321	6.34897	17.4755	0.244231
29	-0.389712	1.48043	-2.0484	-4.7797	-3.76668	-0.797192	15.1556	6.33595	17.473	0.244169
29	0.329487	0.888086	-1.14962	-4.79497	-4.05295	-0.960011	15.0788	6.32281	17.4706	0.244108
29	-0.211718	0.274223	-0.559377	-4.55329	-4.2729	-1.11787	15.0015	6.30952	17.4681	0.244048
29	0.44605	-0.288716	-0.210616	-4.09916	-4.42609	-1.2702	14.924	6.29611	17.4657	0.243988
29	0.205994	-0.591041	0.0735123	-3.49146	-4.51476	-1.4165	14.8461	6.28255	17.4633	0.243928
29	-0.840503	-0.418136	0.431611	-2.78637	-4.54242	-1.55637	14.7679	6.26887	17.461	0.243868
31.4	0.96074	0.0844744	0.83681	-2.02956	-4.51311	-1.68948	14.6894	6.25506	17.4587	0.243809
32	-0.476409	0.280064	1.19073	-1.25842	-4.43111	-1.81557	14.6107	6.24111	17.4564	0.24375
33	-0.00712794	0.117946	1.41693	-0.507081	-4.30085	-1.93448	14.5317	6.22704	17.4541	0.243692
34	0.113537	-0.0962699	1.49001	0.192648	-4.12684	-2.04609	14.4526	6.21284	17.4519	0.243634
34.4	0.777658	-0.146158	1.41427	0.81305	-3.91367	-2.15035	14.3732	6.19851	17.4497	0.243576
34.7	-1.12976	-0.165525	1.20979	1.33552	-3.66592	-2.24725	14.2937	6.18406	17.4476	0.243518
34.9	0.352485	-0.163297	0.92987	1.75067	-3.38824	-2.3368	14.2141	6.16948	17.4454	0.243461
35	-0.0208798	-0.0216499	0.628899	2.05581	-3.08541	-2.41904	14.1343	6.15478	17.4433	0.243404
35.1	0.0974682	0.196015	0.341438	2.2531	-2.7624	-2.49401	14.0545	6.13995	17.4412	0.243348
35.1	-0.0528571	0.183169	0.0850799	2.35208	-2.4243	-2.56175	13.9745	6.125	17.4392	0.243291
35.5	-0.264335	-0.106542	-0.108386	2.36405	-2.07614	-2.6223	13.8945	6.10993	17.4372	0.243236
35.5	0.354526	-0.160418	-0.209624	2.30284	-1.72298	-2.67572	13.8144	6.09474	17.4352	0.24318
35.3	0.288648	0.09766	-0.243339	2.18459	-1.36982	-2.72206	13.7343	6.07944	17.4332	0.243125
35.5	-0.324256	0.258703	-0.240704	2.02731	-1.02151	-2.76136	13.6542	6.06401	17.4313	0.24307
35.7	0.413433	0.281281	-0.22682	1.84709	-0.682647	-2.79368	13.5741	6.04847	17.4294	0.243016
35.8	-0.272223	0.294308	-0.195133	1.65754	-0.357348	-2.81908	13.4939	6.03281	17.4276	0.242961
35.8	0.11907	0.244457	-0.138721	1.47004	-0.0489958	-2.83761	13.4138	6.01704	17.4257	0.242908
35.8	-0.286391	-0.0813404	-0.0790731	1.29293	0.239598	-2.84935	13.3337	6.00115	17.4239	0.242854
35.8	-0.0438015	-0.276207	-0.0379495	1.13287	0.506201	-2.8544	13.2536	5.98515	17.4222	0.242801
35.8	0.561188	-0.0824182	-0.028982	0.993922	0.749067	-2.85287	13.1735	5.96904	17.4204	0.242748
35.8	-0.199212	0.107619	-0.0655243	0.87708	0.966929	-2.8449	13.0935	5.95282	17.4187	0.242695
35.8	0.0501409	0.0173168	-0.141596	0.781765	1.15944	-2.83065	13.0135	5.93649	17.417	0.242643
35.8	-0.174835	-0.126828	-0.214997	0.70345	1.3269	-2.81033	12.9336	5.92005	17.4154	0.242591
35.8	0.453356	-0.125157	-0.24582	0.634868	1.47024	-2.78416	12.8538	5.9035	17.4137	0.24254
35.6	-0.160027	0.0470394	-0.207802	0.568399	1.59098	-2.75241	12.774	5.88685	17.4122	0.242489
35.8	-0.270522	0.26079	-0.111902	0.496814	1.69093	-2.71541	12.6943	5.87009	17.4106	0.242438
35.8	0.102127	0.368245	0.0248286	0.412883	1.77204	-2.6735	12.6147	5.85323	17.4091	0.242387
35.8	0.0654292	0.0746543	0.20246	0.310696	1.8363	-2.62705	12.5351	5.83626	17.4076	0.242337
35.8	-0.286913	-0.391452	0.416557	0.185915	1.88583	-2.57642	12.4557	5.81919	17.4061	0.242287
35.8	0.469718	-0.565758	0.659835	0.0361292	1.92274	-2.522	12.3764	5.80202	17.4046	0.242238
35.5	-0.129416	-0.360493	0.898071	-0.137194	1.94887	-2.46418	12.2972	5.78475	17.4032	0.242188
35.8	-0.128384	0.166299	1.05072	-0.328509	1.96578	-2.40334	12.2181	5.76738	17.4019	0.24214
35.8	-0.136964	0.611723	1.02038	-0.528425	1.97476	-2.33989	12.1391	5.74991	17.4005	0.242091
35.1	0.021616	0.602412	0.752369	-0.724482	1.97689	-2.27419	12.0603	5.73234	17.3992	0.242043
35.14	0.285134	0.323959	0.257736	-0.901962	1.97309	-2.20662	11.9816	5.71468	17.3979	0.241995
32.8	-0.958396	0.28337	-0.371239	-1.04538	1.96408	-2.13753	11.903	5.69692	17.3966	0.241947
35.8	2.44055	0.104288	-0.976574	-1.14015	1.95047	-2.06724	11.8246	5.67907	17.3954	0.2419
30	-1.644	-0.716926	-1.38908	-1.17352	1.93275	-1.99604	11.7463	5.66112	17.3942	0.241853
30.8	-0.307174	-1.22198	-1.4896	-1.13623	1.91106	-1.92419	11.6682	5.64308	17.3931	0.241807
32	0.392112	-0.823954	-1.25222	-1.0269	1.88542	-1.85192	11.5902	5.62494	17.3919	0.24176
33.2	0.128651	-0.0850737	-0.768402	-0.85339	1.85574	-1.77945	11.5124	5.60672	17.3908	0.241715
34.2	0.28533	0.556904	-0.179426	-0.629541	1.8218	-1.70697	11.4347	5.5884	17.3897	0.241669
35.6	-0.0816368	0.928543	0.362428	-0.371294	1.7833	-1.63467	11.3572	5.57	17.3887	0.241624
35.4	-0.0537871	0.708231	0.755285	-0.0950579	1.73995	-1.56271	11.2798	5.5515	17.3877	0.241579
36.2	-0.093883	-0.0037464	0.95364	0.183249	1.69146	-1.49123	11.2025	5.53292	17.3867	0.241534
35.8	0.000472057	-0.480126	0.957093	0.449338	1.63742	-1.42032	11.1254	5.51425	17.3858	0.24149
35.9	-0.0720412	-0.475978	0.801643	0.691709	1.57732	-1.35008	11.0485	5.49549	17.3848	0.241446
35.7	0.211606	-0.128339	0.54666	0.901843	1.51056	-1.28055	10.9716	5.47664	17.3839	0.241402
35.3	-0.343495	0.163425	0.279835	1.07417	1.4365	-1.21173	10.8949	5.45772	17.3831	0.241359
35.4	0.0274113	0.0575053	0.0528452	1.2064	1.35441	-1.14365	10.8183	5.4387	17.3822	0.241316
35.2	-0.100249	-0.13882	-0.106322	1.29951	1.26358	-1.0763	10.7417	5.41961	17.3814	0.241274
34.8	0.281926	-0.183333	-0.181302	1.3571	1.16345	-1.00967	10.6652	5.40043	17.3807	0.241231
34.6	-0.00228365	-0.0896584	-0.185513	1.38385	1.05367	-0.943738	10.5889	5.38117	17.3799	0.241189
34.3	-0.190297	0.0793242	-0.147384	1.38328	0.934364	-0.878474	10.5125	5.36183	17.3792	0.241148
34.3	-0.321155	0.121497	-0.11823	1.35886	0.806103	-0.813853	10.4362	5.34241	17.3786	0.241106
34.3	0.440974	0.0717889	-0.141265	1.3135	0.669693	-0.749845	10.3599	5.32291	17.3779	0.241065
34.4	-0.0274379	0.139659	-0.220788	1.24777	0.526338	-0.686421	10.2837	5.30333	17.3773	0.241025
33.9	-0.120674	0.323867	-0.336499	1.15951	0.377579	-0.623558	10.2074	5.28368	17.3767	0.240984
33.8	-0.139704	0.134948	-0.427095	1.0446	0.225256	-0.56124	10.1311	5.26395	17.3762	0.240944
33.3	0.355134	-0.249369	-0.426646	0.898284	0.0713496	-0.499451	10.0548	5.24414	17.3756	0.240905
32.9	0.141099	-0.299928	-0.297433	0.715462	-0.0821372	-0.43818	9.97839	5.22427	17.3751	0.240865
32.5	0.0920538	-0.158023	-0.0462096	0.491666	-0.233136	-0.377412	9.90195	5.20432	17.3747	0.240826
32.2	0.0350428	-0.217266	0.281432	0.225384	-0.379555	-0.317133	9.82541	5.18429	17.3742	0.240788
32.1	-0.288217	-0.112431	0.609105	-0.0809717	-0.519282	-0.257326	9.74878	5.1642	17.3738	0.240749
32.65	-0.11017	0.705017	0.835929	-0.421934	-0.650236	-0.197978	9.67204	5.14404	17.3735	0.240711
32.65	-0.337843	1.22759	0.919838	-0.78939	-0.770235	-0.139072	9.59516	5.1238	17.3731	0.240673
32.65	1.74177	0.234837	0.875084	-1.17009	-0.877013	-0.0805893	9.51813	5.1035	17.3728	0.240636
26.6	-2.27556	-1.56039	0.754314	-1.54798	-0.968296	-0.022515	9.44094	5.08313	17.3726	0.240599
27.9	0.819656	-2.28981	0.601093	-1.90441	-1.04184	0.0351681	9.36357	5.0627	17.3723	0.240562
26.7	-0.490447	-1.51459	0.403078	-2.21834	-1.09542	0.0924839	9.286	5.0422	17.3721	0.240526
28.2	-0.865926	0.485247	0.126996	-2.46716	-1.12698	0.149473	9.20822	5.02164	17.3719	0.24049
29.8	-1.00517	2.85814	-0.286598	-2.62918	-1.13475	0.206179	9.13022	5.00101	17.3717	0.240454
34.4	3.32972	3.34704	-0.864467	-2.6854	-1.11752	0.262638	9.05198	4.98032	17.3716	0.240418
26.3	-1.29721	0.713101	-1.5287	-2.62292	-1.07501	0.318876	8.97348	4.95957	17.3715	0.240383
23	-0.404492	-2.65688	-2.0258	-2.43589	-1.00804	0.374889	8.89471	4.93876	17.3715	0.240348
21	-2.27443	-3.58831	-2.08126	-2.12598	-0.918451	0.430627	8.81566	4.9179	17.3714	0.240314
27.3	2.02829	-1.78709	-1.58787	-1.70898	-0.808831	0.486026	8.7363	4.89697	17.3714	0.24028
29.9	0.0602933	0.576905	-0.706166	-1.21397	-0.682094	0.541014	8.65664	4.87599	17.3715	0.240246
31.8	-0.680904	1.99035	0.273526	-0.674421	-0.541193	0.595521	8.57664	4.85495	17.3715	0.240212
35.11	0.553224	2.26258	1.04622	-0.124786	-0.389083	0.649476	8.49631	4.83385	17.3716	0.240179
35.3	0.961875	1.70438	1.43143	0.401549	-0.228717	0.702806	8.41563	4.81271	17.3717	0.240146
32.7	-1.17973	0.586949	1.40376	0.876973	-0.0630487	0.75544	8.33458	4.79151	17.3719	0.240114
33.1	0.166963	-0.566227	1.07146	1.28177	0.104974	0.807308	8.25316	4.77025	17.3721	0.240082
33	0.40536	-1.31195	0.629163	1.60156	0.272446	0.858338	8.17136	4.74895	17.3723	0.24005
32.3	0.261691	-1.41288	0.266905	1.8273	0.436547	0.908455	8.08917	4.7276	17.3725	0.240018
31.9	-1.00775	-0.733864	0.0516646	1.9597	0.59445	0.957585	8.00658	4.7062	17.3728	0.239987
35.1	0.772188	0.431381	-0.0361914	2.00799	0.743377	1.00565	7.92357	4.68475	17.3731	0.239956
35.1	-0.000944946	1.27007	-0.0550963	1.9874	0.880644	1.05259	7.84015	4.66325	17.3735	0.239925
35	0.198243	1.13799	-0.0745012	1.91543	1.00368	1.09833	7.7563	4.64171	17.3738	0.239895
34	-0.619192	0.287941	-0.118065	1.80849	1.11004	1.14279	7.67201	4.62012	17.3742	0.239865
33.8	0.572274	-0.500525	-0.163952	1.68058	1.19769	1.18591	7.58728	4.59849	17.3747	0.239835
32.9	-0.530028	-0.828925	-0.171435	1.54334	1.26493	1.22763	7.50209	4.57682	17.3751	0.239806
32.6	-0.187128	-0.711802	-0.127836	1.40624	1.31052	1.2679	7.41645	4.55511	17.3756	0.239777
33.7	0.642249	-0.0393468	-0.0571601	1.27578	1.33384	1.30669	7.33033	4.53335	17.3762	0.239748
33.7	-0.191991	0.589188	-0.016902	1.15598	1.3349	1.34398	7.24374	4.51156	17.3767	0.23972
33.7	0.672403	0.459631	-0.0382338	1.04964	1.3143	1.3798	7.15666	4.48973	17.3773	0.239692
32.1	-0.669955	-0.102006	-0.0853343	0.957483	1.27302	1.4142	7.06909	4.46786	17.3779	0.239664
32.1	-0.0115797	-0.129545	-0.097388	0.87686	1.21227	1.44722	6.98102	4.44595	17.3786	0.239637
33	0.667504	0.205912	-0.0432995	0.80284	1.13357	1.47891	6.89244	4.42401	17.3793	0.23961
32	-0.445595	0.340052	0.0349013	0.730197	1.03878	1.50931	6.80334	4.40203	17.38	0.239583
32.2	0.157252	0.202035	0.063332	0.65445	0.930028	1.53848	6.71373	4.38002	17.3807	0.239556
31.8	0.13479	-0.0632606	0.0163327	0.571108	0.809652	1.56644	6.62358	4.35798	17.3815	0.23953
31	-0.663507	-0.280579	-0.0693595	0.474993	0.680123	1.59323	6.53291	4.33591	17.3823	0.239505
31	-0.015532	-0.206355	-0.118093	0.360506	0.543879	1.61891	6.44169	4.3138	17.3831	0.239479
31.1	0.71877	-0.204824	-0.063349	0.223605	0.403334	1.64349	6.34993	4.29167	17.384	0.239454
29.6	-0.52672	-0.420067	0.111942	0.0620479	0.260911	1.66703	6.25762	4.26951	17.3849	0.239429
30.2	0.0695476	-0.430399	0.361499	-0.124845	0.118938	1.68955	6.16475	4.24732	17.3858	0.239405
30.2	0.632715	-0.0740464	0.60598	-0.334646	-0.0203227	1.7111	6.07133	4.2251	17.3868	0.23938
29.5	-0.245884	0.41306	0.755654	-0.560979	-0.154701	1.7317	5.97734	4.20286	17.3878	0.239356
30	-0.245372	0.619121	0.742315	-0.795227	-0.282116	1.75138	5.88278	4.18059	17.3888	0.239333
28.5	-0.20864	0.374461	0.557054	-1.02463	-0.400569	1.77018	5.78765	4.1583	17.3899	0.23931
28.5	1.19544	0.051492	0.224665	-1.23321	-0.508117	1.78812	5.69195	4.13598	17.3909	0.239287
25.4	-0.712809	-0.251979	-0.186826	-1.4057	-0.602914	1.80523	5.59567	4.11365	17.3921	0.239264
25.4	-0.495868	-0.246246	-0.600205	-1.52969	-0.68328	1.82151	5.49882	4.09129	17.3932	0.239242
25.4	-0.00567024	0.0329449	-0.926442	-1.59611	-0.747757	1.83698	5.4014	4.06891	17.3944	0.23922
25.5	0.744638	0.145414	-1.10291	-1.59861	-0.795193	1.85166	5.3034	4.04651	17.3956	0.239198
25.2	-0.14268	-0.088053	-1.11473	-1.53546	-0.824849	1.86555	5.20483	4.02409	17.3968	0.239177
25.15	0.15244	-0.395015	-0.979217	-1.40844	-0.836631	1.87861	5.10568	4.00166	17.3981	0.239156
25.1	-0.129599	-0.479018	-0.735088	-1.22474	-0.831036	1.89082	5.00596	3.97921	17.3994	0.239135
25.1	-0.211164	-0.430428	-0.422434	-0.995274	-0.808879	1.90209	4.90567	3.95675	17.4008	0.239115
26.1	-0.398674	-0.377356	-0.0735816	-0.734799	-0.771104	1.91239	4.80481	3.93427	17.4021	0.239094
27.3	0.636579	-0.142039	0.284295	-0.460346	-0.71876	1.92162	4.70339	3.91178	17.4035	0.239075
28	-0.731406	0.275041	0.602453	-0.188881	-0.653025	1.92973	4.60142	3.88927	17.4049	0.239055
29	0.339304	0.560554	0.835693	0.0637866	-0.575218	1.93662	4.4989	3.86675	17.4064	0.239036
29	0.0862477	0.524721	0.942039	0.283508	-0.486787	1.94221	4.39586	3.84423	17.4079	0.239017
29	0.212975	0.225303	0.900662	0.45795	-0.389323	1.94642	4.29228	3.82169	17.4094	0.238999
29	0.0984625	-0.0159924	0.734779	0.579371	-0.284477	1.94917	4.1882	3.79915	17.411	0.238981
28	-0.473529	-0.0707728	0.487095	0.646844	-0.173946	1.95036	4.08362	3.77659	17.4126	0.238963
28	0.333699	0.0266678	0.197428	0.664163	-0.0594845	1.94992	3.97856	3.75404	17.4142	0.238945
27.5	0.306568	0.0353884	-0.0948104	0.637667	0.0571207	1.94776	3.87303	3.73147	17.4158	0.238928
26.9	-0.392985	-0.0711529	-0.348066	0.576133	0.174158	1.9438	3.76705	3.7089	17.4175	0.238911
27	-0.0175196	-0.128224	-0.498207	0.490562	0.289954	1.93795	3.66063	3.68633	17.4192	0.238894
27	0.164033	-0.120787	-0.50255	0.393559	0.402952	1.93013	3.5538	3.66376	17.421	0.238878
27	0.241815	-0.270716	-0.350227	0.296265	0.511696	1.92026	3.44656	3.64118	17.4227	0.238862
27	0.184076	-0.355372	-0.0898101	0.207682	0.614971	1.90825	3.33894	3.61861	17.4245	0.238847
26.3	-1.7175	0.0141929	0.180181	0.135482	0.711718	1.89401	3.23094	3.59603	17.4264	0.238831
30	1.79553	0.577774	0.335371	0.0866612	0.80105	1.87744	3.1226	3.57346	17.4282	0.238816
27	-0.414397	0.762105	0.278403	0.0645667	0.882314	1.85847	3.01392	3.55089	17.4301	0.238801
27	-0.567646	0.552277	-0.00468358	0.0682262	0.95505	1.83701	2.90492	3.52832	17.4321	0.238787
27	0.0582607	0.226668	-0.391807	0.0926577	1.01885	1.81298	2.79562	3.50575	17.434	0.238773
27	0.947799	-0.395032	-0.679012	0.131022	1.07337	1.78631	2.68603	3.4832	17.436	0.238759
24.5	-0.435934	-1.24588	-0.696235	0.175855	1.1183	1.75692	2.57618	3.46065	17.4381	0.238746
23.56	-1.3918	-1.54994	-0.385137	0.218469	1.1535	1.72473	2.46608	3.4381	17.4401	0.238732
26.6	0.575197	-0.477302	0.167302	0.250448	1.17893	1.68972	2.35575	3.41557	17.4422	0.23872
28.9	0.559965	1.28523	0.733275	0.263809	1.19462	1.65183	2.24521	3.39304	17.4443	0.238707
28.9	-0.0819706	1.91235	1.05979	0.251689	1.20078	1.61103	2.13448	3.37053	17.4465	0.238695
28.9	0.205542	0.926938	1.01614	0.211998	1.19786	1.5673	2.02357	3.34802	17.4486	0.238683
26.4	0.0710589	-0.481062	0.643675	0.149242	1.18648	1.52059	1.91251	3.32553	17.4509	0.238671
23.94	-0.647322	-1.03873	0.0778709	0.0728985	1.16737	1.47091	1.80132	3.30305	17.4531	0.23866
24.1	0.229481	-0.677528	-0.510483	-0.00555195	1.14127	1.41825	1.69001	3.28059	17.4554	0.238649
23.8	0.323563	-0.283054	-0.940888	-0.0744321	1.10898	1.36263	1.57863	3.25814	17.4577	0.238639
23.8	0.022779	-0.310259	-1.0931	-0.123228	1.07129	1.30409	1.46717	3.23571	17.46	0.238628
22.5	-0.677416	-0.23929	-0.971412	-0.144118	1.02899	1.24267	1.35567	3.2133	17.4624	0.238618
24	0.538289	0.276345	-0.650186	-0.135075	0.982773	1.17845	1.24415	3.19091	17.4648	0.238608
24.9	0.456082	0.6732	-0.241297	-0.0990302	0.933278	1.11147	1.13262	3.16853	17.4672	0.238599
23.9	-0.350443	0.41678	0.159968	-0.0434849	0.881188	1.04184	1.02113	3.14618	17.4697	0.23859
23.5	-0.133559	-0.0567196	0.49899	0.0233451	0.827146	0.969636	0.909672	3.12385	17.4722	0.238581
23.5	-0.184346	-0.190759	0.729218	0.0922364	0.771799	0.894962	0.798285	3.10154	17.4747	0.238573
23.5	0.256538	-0.161049	0.847169	0.153482	0.715792	0.817922	0.686989	3.07925	17.4773	0.238565
23.5	0.149066	-0.086231	0.851866	0.196593	0.659737	0.738627	0.575806	3.05699	17.4799	0.238557
23.5	0.0778282	0.257138	0.74004	0.212831	0.604294	0.657192	0.464757	3.03475	17.4825	0.238549
23.5	-0.822117	0.808161	0.532412	0.196851	0.550088	0.573736	0.353865	3.01254	17.4852	0.238542
23.5	0.309671	0.958503	0.273873	0.147169	0.497639	0.488387	0.243153	2.99036	17.4878	0.238535
23.5	1.56409	-0.0189953	0.0472711	0.0659636	0.447384	0.401282	0.132642	2.96821	17.4906	0.238528
18.1	-1.54194	-1.62354	-0.0549219	-0.0408456	0.399632	0.312569	0.0223551	2.94608	17.4933	0.238522
19.6	0.770022	-2.10275	0.00270463	-0.163594	0.354619	0.222409	-0.0876853	2.92399	17.4961	0.238516
19.6	-1.18047	-0.619025	0.153253	-0.290636	0.312486	0.130977	-0.197457	2.90193	17.4989	0.23851
23.3	1.55397	1.49992	0.237372	-0.408302	0.27339	0.0384647	-0.306937	2.8799	17.5017	0.238505
21.6	-0.782257	2.561	0.0961347	-0.503289	0.237455	-0.0549273	-0.416103	2.85791	17.5046	0.2385
21.6	0.622692	2.18686	-0.331204	-0.564645	0.204713	-0.148993	-0.524932	2.83595	17.5075	0.238495
19	-0.245825	0.812792	-0.932223	-0.586032	0.174979	-0.243523	-0.633401	2.81402	17.5105	0.238491
17.9	1.6578	-1.38845	-1.43908	-0.564166	0.147833	-0.33831	-0.741488	2.79213	17.5134	0.238487
12.5	-1.74619	-3.2293	-1.5883	-0.49773	0.122714	-0.433149	-0.849169	2.77028	17.5164	0.238483
12.5	-1.88881	-2.86828	-1.22502	-0.389479	0.099028	-0.527837	-0.956422	2.74847	17.5195	0.238479
20	2.52038	-0.531249	-0.434502	-0.2509	0.076121	-0.622175	-1.06322	2.7267	17.5225	0.238476
19.9	-0.704163	1.72619	0.504825	-0.0982764	0.053245	-0.715962	-1.16955	2.70497	17.5256	0.238473
21.8	-0.675302	2.73805	1.27991	0.0513347	0.0296503	-0.808995	-1.27538	2.68328	17.5287	0.238471
23.8	2.00138	2.19418	1.66126	0.18253	0.00463421	-0.901068	-1.38069	2.66163	17.5319	0.238468
19.9	-0.658287	0.506657	1.59064	0.286655	-0.0224234	-0.99197	-1.48545	2.64003	17.5351	0.238466
18	-0.452318	-0.938261	1.15329	0.361533	-0.0521343	-1.0815	-1.58965	2.61847	17.5383	0.238465
16.2	-0.87514	-1.11198	0.500318	0.409689	-0.0851561	-1.16947	-1.69327	2.59696	17.5416	0.238463
17.8	0.602773	-0.417573	-0.157707	0.436068	-0.122204	-1.25569	-1.79627	2.57549	17.5448	0.238462
17.26	0.771923	0.0961593	-0.639519	0.445411	-0.163917	-1.33999	-1.89864	2.55408	17.5482	0.238461
15.5	-0.580535	-0.0567759	-0.86876	0.442843	-0.210812	-1.42217	-2.00035	2.53271	17.5515	0.238461
15.5	0.049254	-0.353624	-0.856057	0.435669	-0.263247	-1.50206	-2.10138	2.51139	17.5549	0.238461
16	0.018526	-0.397144	-0.66649	0.432726	-0.321405	-1.57949	-2.20171	2.49012	17.5583	0.238461
16	0.62651	-0.329759	-0.390675	0.441179	-0.385238	-1.65428	-2.30132	2.4689	17.5617	0.238461
16	-0.124696	-0.114255	-0.123743	0.461883	-0.454354	-1.72628	-2.40019	2.44774	17.5652	0.238462
16	-0.13823	0.243766	0.0760353	0.490848	-0.528065	-1.79534	-2.49828	2.42663	17.5687	0.238463
16	-0.346891	0.460759	0.167852	0.521775	-0.605495	-1.8613	-2.59558	2.40557	17.5723	0.238465
16	0.488162	0.272765	0.141914	0.546891	-0.685512	-1.924	-2.69207	2.38457	17.5758	0.238466
14.4	-0.381124	-0.123379	0.0478038	0.558098	-0.766759	-1.98327	-2.78773	2.36363	17.5794	0.238468
14.4	-0.18418	-0.336257	-0.0350838	0.547397	-0.847772	-2.03897	-2.88252	2.34275	17.583	0.238471
14.4	0.168086	-0.366235	-0.0500872	0.508925	-0.927057	-2.09095	-2.97643	2.32192	17.5867	0.238473
14.4	1.00751	-0.463627	0.0409161	0.438765	-1.0031	-2.13908	-3.06944	2.30116	17.5904	0.238476
13	-0.64398	-0.498023	0.192864	0.334553	-1.07428	-2.18322	-3.16153	2.28045	17.5941	0.23848
13	-1.08115	0.0893364	0.34229	0.197307	-1.13895	-2.22323	-3.25267	2.25981	17.5979	0.238483
16.75	2.4639	0.835447	0.430807	0.0308839	-1.19543	-2.25901	-3.34284	2.23923	17.6017	0.238487
13	-0.970525	0.710919	0.432989	-0.160973	-1.24203	-2.29043	-3.43202	2.21871	17.6055	0.238491
13	-0.0263403	-0.0764707	0.362212	-0.373243	-1.2771	-2.31737	-3.52019	2.19826	17.6093	0.238495
11.7	-0.451338	-0.526355	0.263464	-0.597749	-1.2991	-2.33977	-3.60734	2.17787	17.6132	0.2385
11.7	0.321878	-0.489215	0.162896	-0.821928	-1.30667	-2.35753	-3.69344	2.15755	17.6171	0.238505
11.7	0.42429	-0.289097	0.0540992	-1.02975	-1.29879	-2.37065	-3.77848	2.1373	17.6211	0.238511
11.7	0.0952368	0.0598968	-0.105034	-1.20353	-1.27481	-2.37909	-3.86244	2.11712	17.625	0.238516
11.7	0.488097	0.455581	-0.341063	-1.32689	-1.23431	-2.38288	-3.94531	2.09701	17.6291	0.238522
10.5	-0.415636	0.408322	-0.617003	-1.38554	-1.17724	-2.38207	-4.02707	2.07697	17.6331	0.238529
10.5	0.122549	-0.0599611	-0.854021	-1.36915	-1.10398	-2.37672	-4.10772	2.057	17.6372	0.238535
9.5	-0.642725	-0.358295	-0.973609	-1.27479	-1.01534	-2.36696	-4.18724	2.03711	17.6413	0.238542
10	0.195577	-0.408961	-0.918793	-1.10657	-0.912608	-2.35289	-4.26563	2.01729	17.6454	0.238549
10.5	0.484604	-0.272862	-0.690899	-0.873585	-0.797618	-2.33467	-4.34288	1.99754	17.6496	0.238557
10.5	-0.808642	0.00636003	-0.345777	-0.59072	-0.672646	-2.31244	-4.41899	1.97787	17.6538	0.238564
12.7	0.188388	0.22045	0.0580044	-0.275102	-0.540111	-2.28638	-4.49396	1.95828	17.658	0.238573
13.6	-0.0838171	0.211809	0.444814	0.0532633	-0.402456	-2.25664	-4.5678	1.93877	17.6622	0.238581
14.9	0.303569	0.209663	0.740675	0.372991	-0.262134	-2.22341	-4.64049	1.91933	17.6665	0.23859
14.9	0.260954	0.219323	0.898742	0.663517	-0.121613	-2.18686	-4.71206	1.89998	17.6708	0.238599
14.9	-0.214769	0.145987	0.91891	0.906235	0.0166596	-2.14716	-4.78249	1.88071	17.6752	0.238608
14.9	-0.138008	0.0280105	0.833921	1.08544	0.150356	-2.1045	-4.8518	1.86152	17.6796	0.238617
14.9	0.382357	-0.101457	0.678985	1.19223	0.277319	-2.05905	-4.92	1.84242	17.684	0.238627
14.9	-0.343235	-0.0159192	0.478226	1.22622	0.3956	-2.011	-4.98709	1.8234	17.6884	0.238638
14.9	0.24092	0.171741	0.258121	1.19443	0.503465	-1.96054	-5.05307	1.80446	17.6929	0.238648
14.9	-0.0629913	0.23972	0.0234288	1.10719	0.599754	-1.90783	-5.11797	1.78562	17.6974	0.238659
14.9	0.276316	0.0464929	-0.209589	0.978609	0.683692	-1.85309	-5.18178	1.76685	17.702	0.23867
13.4	-0.476736	-0.326678	-0.416867	0.824758	0.754794	-1.79647	-5.24452	1.74818	17.7065	0.238681
13.4	-0.166649	-0.309497	-0.567753	0.661867	0.812773	-1.73812	-5.3062	1.7296	17.7111	0.238693
13.4	-0.0632813	0.147395	-0.624078	0.505069	0.857524	-1.67819	-5.36683	1.7111	17.7158	0.238705
13.4	-0.0287092	0.359152	-0.565543	0.364654	0.889356	-1.61678	-5.42642	1.6927	17.7204	0.238717
13.4	-0.0701556	0.160134	-0.425244	0.246591	0.908803	-1.554	-5.48499	1.67439	17.7251	0.23873
13.4	0.140411	-0.0658295	-0.241506	0.153531	0.916471	-1.48994	-5.54254	1.65617	17.7299	0.238743
13.4	-0.069083	-0.20868	-0.0486212	0.083667	0.912963	-1.42471	-5.59911	1.63804	17.7346	0.238756
13.4	-0.184005	-0.158864	0.109086	0.0320134	0.898869	-1.3584	-5.65469	1.62001	17.7394	0.23877
13.4	0.217688	-0.0625107	0.217303	-0.00755218	0.874892	-1.29112	-5.70932	1.60208	17.7442	0.238783
13.4	0.0426911	-0.0295324	0.300188	-0.0417512	0.841816	-1.22297	-5.76302	1.58424	17.7491	0.238798
13.4	-0.220918	0.010782	0.352075	-0.0754649	0.800555	-1.15406	-5.81579	1.56649	17.754	0.238812
13.4	0.185351	0.10664	0.343673	-0.111687	0.752139	-1.08448	-5.86766	1.54885	17.7589	0.238827
13.4	-0.0173727	0.233796	0.257905	-0.151157	0.697696	-1.0143	-5.91866	1.5313	17.7638	0.238842
13.4	-0.154181	0.254181	0.108216	-0.190106	0.638419	-0.943602	-5.96879	1.51386	17.7688	0.238857
12.1	0.115256	-0.112824	-0.0747665	-0.223621	0.57546	-0.872452	-6.01809	1.49651	17.7738	0.238873
12.1	-0.272838	-0.433132	-0.244488	-0.24739	0.509768	-0.800909	-6.06658	1.47927	17.7788	0.238888
12.1	-0.0863331	-0.231977	-0.343885	-0.258554	0.442224	-0.729031	-6.11427	1.46213	17.7839	0.238905
13	0.765434	0.177175	-0.325459	-0.257151	0.373688	-0.656867	-6.16119	1.44509	17.789	0.238921
13	-0.469807	0.23423	-0.204635	-0.243263	0.30506	-0.584468	-6.20737	1.42816	17.7941	0.238938
13	-0.0538391	0.0703894	-0.0552043	-0.217062	0.237108	-0.511871	-6.25282	1.41134	17.7993	0.238955
13	-0.0259605	0.058574	0.0529743	-0.181301	0.170485	-0.439106	-6.29758	1.39462	17.8045	0.238972
13	0.580481	0.0716427	0.070317	-0.13973	0.105724	-0.366193	-6.34168	1.37801	17.8097	0.23899
12.36	-0.460969	0.00286357	0.00677804	-0.0936401	0.043055	-0.293144	-6.38513	1.36151	17.815	0.239008
12.36	-0.423206	-0.105902	-0.0920344	-0.0445098	-0.0174409	-0.219965	-6.42796	1.34512	17.8203	0.239026
12.36	0.429783	-0.172109	-0.188672	0.00679949	-0.0756869	-0.146664	-6.47021	1.32884	17.8256	0.239045
12.36	-0.127441	-0.262632	-0.252777	0.0599536	-0.131641	-0.0732587	-6.51189	1.31267	17.8309	0.239064
12.36	-0.116595	-0.223718	-0.269363	0.114408	-0.185318	0.000230029	-6.55305	1.29662	17.8363	0.239083
12.36	0.0271824	0.0533827	-0.233709	0.168582	-0.236818	0.0737645	-6.5937	1.28068	17.8417	0.239102
13	0.106629	0.284901	-0.169637	0.219147	-0.28642	0.147291	-6.63388	1.26486	17.8472	0.239122
13	0.0084693	0.256062	-0.0882676	0.263147	-0.334524	0.220758	-6.67362	1.24916	17.8526	0.239142
13	0.348244	0.046209	0.00637551	0.299349	-0.381615	0.294119	-6.71293	1.23358	17.8581	0.239163
13	0.0733262	-0.0297041	0.100436	0.327066	-0.428125	0.367324	-6.75185	1.21811	17.8637	0.239183
13	-0.296803	0.0632535	0.165885	0.345482	-0.474345	0.44032	-6.79042	1.20277	17.8692	0.239204
13	0.100458	0.0451371	0.202004	0.353668	-0.520486	0.513042	-6.82864	1.18755	17.8748	0.239225
13	-0.338709	-0.0498128	0.21347	0.351396	-0.566666	0.585402	-6.86656	1.17246	17.8804	0.239247
12.5	0.120551	-0.217862	0.200233	0.338258	-0.612601	0.657286	-6.90419	1.15749	17.8861	0.239269
12.5	-0.126655	-0.322488	0.170527	0.315842	-0.657807	0.728574	-6.94157	1.14264	17.8918	0.239291
12.5	0.193892	-0.301828	0.1244	0.285751	-0.701568	0.799141	-6.97871	1.12793	17.8975	0.239313
12.5	-0.103032	-0.252745	0.0615254	0.24866	-0.742641	0.868847	-7.01565	1.11334	17.9033	0.239336
12.5	0.196938	0.0195628	-0.00543187	0.205285	-0.779377	0.937548	-7.05241	1.09889	17.909	0.239359
12.5	-0.281186	0.298934	-0.0543688	0.156616	-0.809892	1.0051	-7.08901	1.08457	17.9148	0.239382
12.5	0.141356	0.306542	-0.0752287	0.102723	-0.832102	1.07137	-7.12547	1.07038	17.9207	0.239406
12.5	-0.381225	0.0804021	-0.0577796	0.0425404	-0.843764	1.13623	-7.16181	1.05632	17.9266	0.23943
12.5	0.0628348	-0.195358	-0.00602628	-0.0277109	-0.842612	1.19954	-7.19806	1.0424	17.9325	0.239454
12.5	0.185322	-0.342808	0.04076	-0.114717	-0.826559	1.2612	-7.23424	1.02862	17.9384	0.239479
12.5	0.116533	-0.297476	0.0506536	-0.225807	-0.793845	1.32108	-7.27036	1.01498	17.9443	0.239503
12.5	-0.142358	-0.0478036	0.0321282	-0.365844	-0.743159	1.37904	-7.30645	1.00147	17.9503	0.239528
12.5	0.0730107	0.335936	0.000135878	-0.53456	-0.673718	1.43499	-7.34253	0.988112	17.9564	0.239554
12.5	0.078144	0.364515	-0.0133795	-0.726382	-0.585496	1.48878	-7.37861	0.974891	17.9624	0.239579
12.5	-0.235315	0.101377	0.0282177	-0.930956	-0.479286	1.54031	-7.41471	0.961813	17.9685	0.239605
12.5	0.110619	-0.0905706	0.159639	-1.13209	-0.35674	1.58944	-7.45086	0.94888	17.9746	0.239632
12.5	0.369746	-0.177869	0.368674	-1.30773	-0.220073	1.63605	-7.48708	0.936092	17.9808	0.239658
12.5	0.0919748	-0.16445	0.578249	-1.43011	-0.0720083	1.68003	-7.52337	0.92345	17.9869	0.239685
12.5	0.392331	-0.0321488	0.669204	-1.47193	0.0843268	1.72128	-7.55977	0.910957	17.9931	0.239712
12.5	-0.169775	0.11636	0.493663	-1.41151	0.245671	1.75969	-7.59629	0.898611	17.9994	0.23974
12.5	-0.162606	0.288304	-0.027912	-1.23645	0.408624	1.79515	-7.63294	0.886416	18.0056	0.239767
12.5	0.0532764	0.672671	-0.844033	-0.944746	0.569591	1.82757	-7.66975	0.874371	18.0119	0.239795
12.5	-0.169687	1.11174	-1.74329	-0.547655	0.724809	1.85685	-7.70673	0.862478	18.0183	0.239824
12.5	0.150434	0.833039	-2.34518	-0.0685424	0.870407	1.88288	-7.7439	0.850737	18.0246	0.239852
12.5	0.542218	-0.73433	-2.30094	0.461422	1.00251	1.90559	-7.78127	0.839149	18.031	0.239881
12.5	1.80614	-3.06719	-1.45872	1.00265	1.11731	1.92486	-7.81887	0.827714	18.0374	0.23991
12.5	0.0305851	-3.55509	0.064527	1.50524	1.21102	1.94063	-7.85669	0.816435	18.0439	0.23994
12.5	-6.09048	0.172356	1.76708	1.91405	1.27986	1.95282	-7.89476	0.805311	18.0504	0.239969
30.3	6.58737	4.67654	2.93036	2.17315	1.32022	1.96136	-7.9331	0.794343	18.0569	0.24
18.3	-4.99324	3.34949	2.9798	2.23526	1.32901	1.96623	-7.9717	0.783532	18.0634	0.24003
16.5	-0.949922	-0.631695	2.07363	2.09495	1.30493	1.96748	-8.01058	0.772878	18.07	0.24006
14.6	0.345544	-2.43885	0.686367	1.7858	1.24954	1.96524	-8.04975	0.762382	18.0766	0.240091
13.4	0.656502	-1.84847	-0.680361	1.35108	1.1658	1.95967	-8.08922	0.752046	18.0832	0.240123
12.1	-0.164761	-0.785837	-1.61076	0.83487	1.05726	1.95097	-8.129	0.741868	18.0899	0.240154
10.9	-0.187479	-0.120266	-1.95235	0.281022	0.927813	1.93932	-8.16909	0.731851	18.0965	0.240186
12	0.401975	0.165496	-1.73931	-0.269716	0.781428	1.92496	-8.2095	0.721994	18.1033	0.240218
10.82	-0.919331	0.200708	-1.15998	-0.780099	0.622158	1.90808	-8.25024	0.712299	18.11	0.24025
11.8	0.440426	0.389108	-0.488727	-1.21615	0.453985	1.88892	-8.2913	0.702765	18.1168	0.240283
11.8	0.0542805	0.492366	0.0696401	-1.55098	0.280694	1.86767	-8.33269	0.693393	18.1236	0.240316
11.8	0.317113	0.208287	0.395777	-1.76764	0.105887	1.84457	-8.37443	0.684184	18.1304	0.240349
10.6	-0.250792	-0.179903	0.479676	-1.85865	-0.0669479	1.81982	-8.4165	0.675137	18.1373	0.240383
10.6	0.605227	-0.426482	0.383219	-1.82764	-0.234619	1.79364	-8.45891	0.666253	18.1442	0.240416
10	-0.392472	-0.402168	0.211558	-1.68961	-0.394351	1.76623	-8.50167	0.657533	18.1511	0.240451
10.5	0.0959666	-0.0877497	0.0547133	-1.46654	-0.543775	1.7378	-8.54477	0.648976	18.1581	0.240485
10.7	0.103871	0.287116	-0.0451565	-1.18331	-0.680935	1.70856	-8.58821	0.640583	18.1651	0.24052
10.9	-0.0262685	0.247093	-0.0699155	-0.865576	-0.804448	1.67871	-8.632	0.632354	18.1721	0.240555
10.9	0.695563	-0.251173	-0.0127384	-0.539471	-0.913253	1.64845	-8.67613	0.624289	18.1791	0.24059
10	-0.630766	-0.558763	0.0976285	-0.22722	-1.00653	1.61798	-8.7206	0.616388	18.1862	0.240625
10	-0.396143	-0.252125	0.218235	0.0542164	-1.08368	1.58747	-8.76541	0.608652	18.1933	0.240661
11.8	0.552127	0.392797	0.297046	0.292125	-1.14427	1.55706	-8.81056	0.60108	18.2004	0.240697
11.8	-0.518871	0.771821	0.287614	0.479953	-1.18812	1.52688	-8.85604	0.593673	18.2076	0.240734
11.8	0.00975661	0.5739	0.171103	0.617204	-1.21551	1.49702	-8.90186	0.58643	18.2148	0.24077
10.6	0.0358109	0.018154	-0.0214245	0.709191	-1.22715	1.46759	-8.948	0.579352	18.222	0.240807
10.9	0.245819	-0.338629	-0.220003	0.764448	-1.22405	1.43864	-8.99447	0.572439	18.2293	0.240845
10.5	-0.304671	-0.305873	-0.357929	0.791936	-1.20741	1.41025	-9.04125	0.565691	18.2366	0.240882
10.5	0.323603	-0.315861	-0.401153	0.797785	-1.17847	1.38249	-9.08836	0.559108	18.2439	0.24092
10.5	0.122498	-0.448148	-0.330357	0.784616	-1.13827	1.35539	-9.13577	0.552691	18.2512	0.240958
10.5	-0.314552	-0.245764	-0.169058	0.753255	-1.08772	1.32897	-9.1835	0.546438	18.2586	0.240997
11.3	0.195181	0.159734	0.053433	0.703598	-1.02772	1.30325	-9.23152	0.540351	18.266	0.241035
11.3	-0.0983838	0.42699	0.269889	0.634784	-0.959242	1.27823	-9.27984	0.534429	18.2734	0.241074
11.3	0.279523	0.357993	0.413691	0.545223	-0.883377	1.25388	-9.32844	0.528672	18.2809	0.241114
10.2	-0.103143	0.0565958	0.440909	0.435101	-0.801242	1.23018	-9.37731	0.523081	18.2884	0.241153
10.2	-0.413889	-0.181563	0.356624	0.306515	-0.713987	1.2071	-9.42645	0.517656	18.2959	0.241193
10.2	-0.148997	-0.183286	0.19527	0.164958	-0.622737	1.18459	-9.47584	0.512397	18.3035	0.241233
10.2	-0.182159	-0.0545025	0.0277363	0.017915	-0.528589	1.16259	-9.52548	0.507303	18.311	0.241274
10.2	0.833906	-0.000323257	-0.124257	-0.125577	-0.432695	1.14104	-9.57534	0.502375	18.3186	0.241314
9.3	-0.573172	0.0257347	-0.262204	-0.25613	-0.336144	1.11985	-9.62542	0.497613	18.3263	0.241355
9	0.00854019	0.00389878	-0.388971	-0.364458	-0.239935	1.09894	-9.6757	0.493017	18.334	0.241397
9.2	0.329049	-0.0580827	-0.491047	-0.442583	-0.144953	1.07823	-9.72617	0.488588	18.3416	0.241438
9.2	0.0201753	-0.0017929	-0.546773	-0.482423	-0.0519737	1.05761	-9.77681	0.484324	18.3494	0.24148
9.2	-0.40383	0.0180557	-0.531974	-0.479256	0.0385182	1.037	-9.82762	0.480227	18.3571	0.241522
9.2	0.376801	-0.173371	-0.428599	-0.433912	0.126239	1.01628	-9.87857	0.476296	18.3649	0.241564
9.2	-0.589752	-0.19883	-0.243902	-0.351761	0.210975	0.995369	-9.92965	0.472532	18.3727	0.241607
10	-0.128198	0.100778	-0.024399	-0.239507	0.292546	0.974134	-9.98085	0.468934	18.3806	0.24165
11	0.520455	0.354615	0.176809	-0.105785	0.370759	0.95245	-10.0321	0.465503	18.3884	0.241693
11	-0.0563167	0.269085	0.3204	0.0381361	0.445373	0.930186	-10.0835	0.462238	18.3963	0.241737
11	-0.632547	-0.00105125	0.403654	0.179066	0.516142	0.907209	-10.1349	0.45914	18.4043	0.241781
11	0.3614	-0.202978	0.438979	0.303222	0.582852	0.88339	-10.1864	0.456209	18.4122	0.241825
11	-0.0403198	-0.16366	0.444741	0.399594	0.645275	0.8586	-10.2379	0.453444	18.4202	0.241869
11	-0.0145071	-0.116989	0.433207	0.460998	0.703231	0.832718	-10.2894	0.450847	18.4282	0.241914
11	-0.200263	-0.221087	0.393721	0.482428	0.756602	0.805624	-10.3409	0.448416	18.4363	0.241959
11	0.253232	-0.0135379	0.32716	0.461585	0.805308	0.777197	-10.3924	0.446152	18.4444	0.242004
11	0.0921388	0.327289	0.245585	0.398991	0.849313	0.747323	-10.4438	0.444056	18.4525	0.24205
11	0.185011	0.373511	0.149833	0.297351	0.888528	0.715907	-10.4952	0.442126	18.4606	0.242096
9.9	-0.0413414	0.0338653	0.0500491	0.16182	0.922864	0.682866	-10.5464	0.440364	18.4688	0.242142
9.69	0.0456553	-0.337165	-0.0287655	-0.000746742	0.952259	0.648123	-10.5976	0.438769	18.477	0.242188
9.4	0.0818441	-0.353506	-0.0604105	-0.179505	0.976722	0.611613	-10.6487	0.437341	18.4852	0.242235
9.8	0.329526	-0.135273	-0.0482417	-0.359988	0.996278	0.573285	-10.6996	0.43608	18.4934	0.242282
9.8	-0.217252	0.0385962	-0.0131028	-0.527741	1.01096	0.533105	-10.7503	0.434987	18.5017	0.242329
9.1	-0.357873	0.154736	0.0198865	-0.66974	1.02079	0.491053	-10.8009	0.434061	18.51	0.242376
9.1	-0.461269	0.298513	0.0272717	-0.773386	1.02586	0.447123	-10.8513	0.433302	18.5184	0.242424
9	0.694103	0.296275	-0.0201975	-0.827949	1.02626	0.401321	-10.9015	0.432711	18.5267	0.242472
8.5	-0.348068	0.0759096	-0.140281	-0.826563	1.02195	0.353678	-10.9514	0.432287	18.5351	0.24252
8.5	-0.347927	-0.121779	-0.315945	-0.767797	1.01278	0.304239	-11.001	0.432031	18.5435	0.242569
8.5	0.413987	-0.116616	-0.491987	-0.654469	0.998619	0.253065	-11.0504	0.431942	18.552	0.242618
8.5	-0.20951	0.0807843	-0.623565	-0.493249	0.979254	0.200229	-11.0995	0.432021	18.5605	0.242667
8.3	0.067521	0.120752	-0.676329	-0.293271	0.954428	0.145812	-11.1482	0.432267	18.569	0.242717
8.3	0.0885619	-0.134035	-0.623114	-0.0672996	0.923849	0.089906	-11.1967	0.432681	18.5775	0.242766
8.3	0.131779	-0.398402	-0.454744	0.168678	0.887232	0.0326201	-11.2447	0.433263	18.5861	0.242816
8.3	-0.277471	-0.409775	-0.188491	0.400988	0.844365	-0.0259246	-11.2925	0.434012	18.5947	0.242867
9.1	0.363883	-0.188458	0.135161	0.616295	0.795028	-0.0855992	-11.3398	0.43493	18.6033	0.242917
9.8	-0.352339	0.127441	0.450552	0.800271	0.739012	-0.146264	-11.3867	0.436014	18.612	0.242968
9.8	0.382774	0.29452	0.688054	0.939231	0.676124	-0.207773	-11.4332	0.437267	18.6206	0.243019
9.8	-0.0244652	0.233052	0.829784	1.02277	0.60622	-0.269976	-11.4792	0.438687	18.6293	0.243071
9.8	-0.172218	0.0293058	0.882465	1.04461	0.529401	-0.332712	-11.5248	0.440276	18.6381	0.243122
9.8	-0.29643	0.00423988	0.85485	1.00309	0.446193	-0.395818	-11.5699	0.442032	18.6469	0.243174
9.8	0.421277	0.0947284	0.741149	0.9017	0.357354	-0.459127	-11.6146	0.443956	18.6556	0.243227
8.8	-0.151732	-0.0510399	0.529078	0.749138	0.2639	-0.522475	-11.6587	0.446048	18.6645	0.243279
7.9	0.306008	-0.13849	0.225272	0.556948	0.167082	-0.585697	-11.7023	0.448308	18.6733	0.243332
7.1	-0.251578	0.0369274	-0.124029	0.338242	0.0681696	-0.648627	-11.7454	0.450736	18.6822	0.243385
6.7	0.192827	0.010978	-0.438597	0.106864	-0.0316685	-0.711091	-11.7879	0.453331	18.6911	0.243439
6	-0.542738	-0.175163	-0.641057	-0.123332	-0.131317	-0.772914	-11.8298	0.456095	18.7	0.243492
5.4	0.0453865	-0.163344	-0.704037	-0.338942	-0.229702	-0.83392	-11.8711	0.459027	18.709	0.243546
5.1	-0.218369	0.00423072	-0.643911	-0.527792	-0.325799	-0.893932	-11.9119	0.462127	18.718	0.2436
4.97	0.193311	0.06493	-0.486896	-0.679529	-0.41866	-0.95277	-11.952	0.465396	18.727	0.243655
5	0.152061	0.0589844	-0.283478	-0.787927	-0.507365	-1.01026	-11.9914	0.468832	18.7361	0.24371
5	-0.154664	0.159968	-0.0933078	-0.850795	-0.591056	-1.06621	-12.0302	0.472437	18.7451	0.243765
4.7	0.00537711	0.161157	0.0378161	-0.869552	-0.668976	-1.12045	-12.0684	0.47621	18.7542	0.24382
4.2	0.162935	-0.0140803	0.0985944	-0.847884	-0.740474	-1.1728	-12.1058	0.480151	18.7634	0.243876
4.5	0.00474904	-0.251881	0.0984435	-0.791329	-0.805077	-1.22306	-12.1425	0.484261	18.7725	0.243931
4.5	-0.0241642	-0.332701	0.0567115	-0.706966	-0.862534	-1.27108	-12.1785	0.488538	18.7817	0.243988
4.3	0.0219493	-0.148524	-0.0040604	-0.601961	-0.912693	-1.31667	-12.2138	0.492985	18.7909	0.244044
4.3	0.173621	0.112279	-0.0770102	-0.483598	-0.955482	-1.3597	-12.2482	0.497599	18.8002	0.244101
4.7	0.07284	0.105579	-0.133272	-0.359236	-0.99098	-1.4	-12.282	0.502383	18.8094	0.244158
4.2	-0.492494	-0.173216	-0.129659	-0.23487	-1.01951	-1.43745	-12.3149	0.507334	18.8187	0.244215
4.6	0.791769	-0.434436	-0.0509793	-0.115603	-1.04146	-1.4719	-12.347	0.512454	18.8281	0.244273
4.6	-0.580658	-0.234519	0.0690988	-0.00487733	-1.05733	-1.50323	-12.3782	0.517743	18.8374	0.24433
5	-0.0750324	0.25344	0.184424	0.0957073	-1.06768	-1.53134	-12.4086	0.5232	18.8468	0.244388
5.4	-0.118917	0.476601	0.252401	0.184509	-1.07317	-1.5561	-12.4382	0.528826	18.8562	0.244447
5.4	0.331926	0.338475	0.248728	0.259674	-1.07442	-1.57742	-12.4668	0.534621	18.8656	0.244505
4.9	0.243404	0.0408747	0.184779	0.319987	-1.07205	-1.59519	-12.4946	0.540584	18.8751	0.244564
4.4	-0.348196	-0.258003	0.0949892	0.364461	-1.06679	-1.60933	-12.5214	0.546717	18.8846	0.244624
4.5	0.496512	-0.27449	0.0225558	0.392692	-1.05934	-1.61976	-12.5473	0.553018	18.8941	0.244683
4.5	-0.51981	0.0338654	-0.0137708	0.404797	-1.05041	-1.62642	-12.5722	0.559487	18.9036	0.244743
5	0.446978	0.258529	-0.0281508	0.401907	-1.0406	-1.62928	-12.5961	0.566126	18.9132	0.244803
4.75	0.0134426	0.278408	-0.0577928	0.387271	-1.0303	-1.62833	-12.619	0.572933	18.9228	0.244863
4.8	0.283444	0.170483	-0.110566	0.364632	-1.01966	-1.62358	-12.6409	0.57991	18.9324	0.244924
4.3	0.0586793	-0.0602442	-0.161046	0.338246	-1.00869	-1.61507	-12.6617	0.587055	18.942	0.244984
4.3	-0.196912	-0.287775	-0.192137	0.310403	-0.997267	-1.60287	-12.6815	0.594369	18.9517	0.245046
4.3	-0.232664	-0.388058	-0.178475	0.281234	-0.985236	-1.58704	-12.7002	0.601853	18.9614	0.245107
4.6	0.00111103	-0.292669	-0.106102	0.251064	-0.972407	-1.56766	-12.7178	0.609505	18.9711	0.245169
4.8	-0.156629	0.128494	0.000127908	0.221179	-0.958459	-1.5448	-12.7343	0.617326	18.9809	0.245231
4.5	-0.109085	0.492322	0.090477	0.191648	-0.942918	-1.51856	-12.7496	0.625316	18.9907	0.245293
5	0.238865	0.302644	0.129377	0.160707	-0.925233	-1.48906	-12.7638	0.633475	19.0005	0.245355
5	0.0663021	-0.0242118	0.108052	0.126064	-0.904793	-1.4564	-12.7769	0.641803	19.0103	0.245418
5	0.00836601	-0.171143	0.0455134	0.085662	-0.880896	-1.42072	-12.7887	0.650299	19.0202	0.245481
5.2	0.024232	-0.150456	-0.0244823	0.0377059	-0.852812	-1.38217	-12.7994	0.658965	19.0301	0.245544
4.7	-0.244297	-0.0323326	-0.0696732	-0.0187756	-0.819775	-1.34093	-12.8089	0.6678	19.04	0.245608
5	0.0646327	0.0452364	-0.0609602	-0.0849723	-0.781021	-1.29717	-12.8171	0.676803	19.0499	0.245672
5	0.35969	-0.0178007	0.00627731	-0.161131	-0.735995	-1.25107	-12.8241	0.685974	19.0599	0.245736
5.2	-0.155554	-0.0845001	0.0990278	-0.243243	-0.684166	-1.20281	-12.8298	0.695314	19.0699	0.2458
5.5	0.0565924	0.0286474	0.177606	-0.32647	-0.625036	-1.15261	-12.8343	0.704821	19.0799	0.245865
5.3	-0.0798782	0.152977	0.213031	-0.406211	-0.558205	-1.10066	-12.8374	0.714496	19.0899	0.24593
5.8	0.33849	0.0320989	0.183343	-0.477308	-0.483449	-1.04719	-12.8392	0.724338	19.1	0.245995
5.3	-0.104237	-0.0797414	0.0718664	-0.533622	-0.400858	-0.992408	-12.8398	0.734347	19.1101	0.24606
5.4	0.24084	0.0639936	-0.103324	-0.569509	-0.310735	-0.936552	-12.8389	0.744521	19.1202	0.246126
5.5	-0.176536	0.194571	-0.302976	-0.58011	-0.213592	-0.879859	-12.8367	0.754861	19.1303	0.246192
5.6	0.274573	0.0759189	-0.448301	-0.561991	-0.110153	-0.82257	-12.8332	0.765367	19.1405	0.246258
5.7	-0.311152	-0.156841	-0.490477	-0.513639	-0.0013008	-0.764931	-12.8282	0.776036	19.1507	0.246325
6.1	-0.0761862	-0.261658	-0.432398	-0.436456	0.111833	-0.707192	-12.8218	0.78687	19.1609	0.246392
6.6	-0.00525428	-0.128862	-0.29827	-0.33577	0.22792	-0.649609	-12.814	0.797866	19.1712	0.246459
7.3	0.653312	0.127449	-0.135679	-0.21852	0.345533	-0.59243	-12.8048	0.809025	19.1815	0.246526
7.3	-0.547481	0.206209	0.00915727	-0.0919397	0.46325	-0.535905	-12.7941	0.820347	19.1918	0.246594
7.5	0.257329	0.0500395	0.131731	0.0350866	0.579681	-0.480288	-12.7819	0.831829	19.2021	0.246662
7.5	-0.365162	-0.231804	0.254227	0.152099	0.693464	-0.425833	-12.7683	0.843471	19.2124	0.24673
8.4	-0.256113	-0.179724	0.369248	0.251496	0.803298	-0.372794	-12.7531	0.855273	19.2228	0.246798
9.2	0.311287	0.213332	0.455758	0.329133	0.907978	-0.321424	-12.7364	0.867234	19.2332	0.246867
9.3	0.167518	0.301831	0.487792	0.383245	1.00644	-0.271974	-12.7182	0.879352	19.2436	0.246936
9.2	-0.26891	0.0388928	0.453682	0.414149	1.0977	-0.224695	-12.6984	0.891628	19.2541	0.247005
8.9	-0.3929	-0.0864758	0.373388	0.424528	1.1808	-0.179834	-12.6771	0.90406	19.2645	0.247075
9.8	0.478665	-0.0657563	0.280434	0.418277	1.2549	-0.137637	-12.6542	0.916647	19.275	0.247145
9.8	-0.186778	-0.102407	0.192341	0.400072	1.31932	-0.0983475	-12.6296	0.929389	19.2856	0.247215
9.8	0.488004	-0.0140483	0.10689	0.375095	1.37352	-0.0621986	-12.6035	0.942285	19.2961	0.247285
9.8	0.18137	0.0591884	-0.00266152	0.346991	1.41714	-0.029417	-12.5757	0.955333	19.3067	0.247356
9.8	-0.695188	0.069449	-0.141615	0.318232	1.45007	-0.000217908	-12.5463	0.968532	19.3173	0.247427
9.8	0.0150736	0.0473809	-0.280667	0.289889	1.47243	0.0251951	-12.5152	0.981883	19.3279	0.247498
9.8	0.109361	0.0426551	-0.371821	0.261178	1.48448	0.0466247	-12.4824	0.995383	19.3386	0.247569
9.8	-0.0519354	-0.0216504	-0.372627	0.230721	1.48658	0.0638845	-12.4479	1.00903	19.3492	0.247641
9.8	-0.0793297	-0.0938879	-0.28219	0.197417	1.47925	0.0768021	-12.4117	1.02283	19.3599	0.247713
9.8	-0.111383	-0.0559511	-0.142755	0.160375	1.4632	0.0852196	-12.3739	1.03677	19.3707	0.247785
9.8	-0.0661141	-0.00265219	-0.0161671	0.119199	1.43926	0.0890002	-12.3342	1.05086	19.3814	0.247857
9.8	0.111145	-0.0574533	0.0523777	0.0745997	1.40836	0.0880241	-12.2929	1.0651	19.3922	0.24793
9.8	-0.699824	-0.120324	0.0510951	0.0278509	1.37159	0.0821844	-12.2498	1.07948	19.403	0.248003
9.8	0.203572	0.0147963	0.0134674	-0.0192455	1.33004	0.0713971	-12.2049	1.094	19.4138	0.248076
9.8	-0.153124	0.166043	-0.0215366	-0.0653868	1.2847	0.0556042	-12.1583	1.10867	19.4246	0.24815
9.8	0.201858	0.0062049	-0.0285701	-0.107708	1.23652	0.0347693	-12.1099	1.12347	19.4355	0.248224
9.8	-0.186006	-0.182684	-0.0161139	-0.143172	1.18643	0.00887165	-12.0597	1.13842	19.4464	0.248298
9.8	0.0401377	-0.169062	0.00323421	-0.168335	1.13531	-0.0220937	-12.0078	1.1535	19.4573	0.248372
9.8	0.0321063	0.0748621	0.0228231	-0.180252	1.08397	-0.0581152	-11.954	1.16873	19.4682	0.248447
9.8	-0.0967368	0.252711	0.0378246	-0.17818	1.03322	-0.0991753	-11.8986	1.18409	19.4792	0.248522
9.8	-0.243761	0.119679	0.0396504	-0.163076	0.983718	-0.145248	-11.8413	1.19958	19.4902	0.248597
9.8	0.0851355	0.052856	0.0430316	-0.137239	0.935993	-0.196293	-11.7823	1.21521	19.5012	0.248672
9.8	-0.361455	0.177738	0.0508338	-0.103995	0.890496	-0.252253	-11.7216	1.23098	19.5122	0.248748
9.8	-0.22476	0.251788	0.067509	-0.0678479	0.847643	-0.313063	-11.659	1.24688	19.5233	0.248824
9.8	0.40869	0.0875611	0.0827276	-0.0341515	0.807791	-0.378643	-11.5948	1.26291	19.5344	0.2489
9.8	-0.412523	-0.17928	0.0821734	-0.00801648	0.771189	-0.448904	-11.5288	1.27907	19.5455	0.248977
9.8	0.123926	-0.298058	0.04995	0.00632273	0.737958	-0.52374	-11.4611	1.29536	19.5566	0.249054
9.8	-0.232014	-0.135634	-0.0109716	0.00687172	0.708137	-0.603019	-11.3916	1.31177	19.5678	0.249131
9.8	0.127101	-0.0458412	-0.0741738	-0.00514324	0.681731	-0.686596	-11.3205	1.32832	19.579	0.249208
9.8	0.311318	-0.11336	-0.116792	-0.0259797	0.658691	-0.774308	-11.2476	1.34499	19.5902	0.249286
9.8	-0.140348	-0.00510203	-0.123875	-0.0514521	0.639038	-0.865983	-11.1731	1.36179	19.6014	0.249363
9.8	0.0686418	0.168315	-0.102129	-0.0768246	0.62283	-0.961449	-11.0969	1.37872	19.6126	0.249442
9.8	-0.188473	0.177084	-0.0600086	-0.0967918	0.609968	-1.06052	-11.019	1.39576	19.6239	0.24952
9.8	0.516527	0.0395879	-0.006272	-0.107106	0.600307	-1.163	-10.9395	1.41293	19.6352	0.249599
9.8	-0.272893	-0.128482	0.0407136	-0.107122	0.593559	-1.26868	-10.8584	1.43022	19.6465	0.249678
9.8	0.273662	-0.112996	0.0663212	-0.0983104	0.589329	-1.37734	-10.7756	1.44763	19.6579	0.249757
9.8	0.0355131	-0.0387139	0.0656556	-0.0828369	0.58722	-1.48877	-10.6913	1.46516	19.6692	0.249836
9.8	-0.254976	-0.0136649	0.0384743	-0.0643722	0.586859	-1.60272	-10.6054	1.48281	19.6806	0.249916
9.8	0.17209	0.0404595	0.00899837	-0.0462725	0.587864	-1.71895	-10.518	1.50057	19.692	0.249996
9.8	-0.158704	0.104895	-0.00820422	-0.031426	0.590003	-1.8372	-10.429	1.51845	19.7034	0.250076
9.8	0.042139	0.0309003	-0.0191444	-0.0218425	0.593011	-1.95717	-10.3386	1.53645	19.7149	0.250157
9.8	0.643488	-0.116077	-0.0339892	-0.0180262	0.596624	-2.07857	-10.2466	1.55456	19.7264	0.250237
9.8	-0.619947	-0.205682	-0.0494878	-0.0188625	0.600634	-2.20109	-10.1532	1.57278	19.7379	0.250319
9.8	0.109508	-0.175277	-0.0422595	-0.0228534	0.604884	-2.3244	-10.0583	1.59112	19.7494	0.2504
9.8	0.205672	-0.221822	-0.0155852	-0.0302963	0.609178	-2.4482	-9.96193	1.60956	19.761	0.250481
9.8	-0.11165	-0.219371	0.028991	-0.040835	0.613124	-2.57215	-9.86419	1.62812	19.7725	0.250563
9.8	-0.0378604	0.0823121	0.0733703	-0.0525434	0.616208	-2.69594	-9.76505	1.64678	19.7841	0.250645
9.8	0.539996	0.361032	0.0937304	-0.06285	0.617871	-2.81924	-9.66455	1.66555	19.7957	0.250728
9.8	-0.33175	0.290084	0.0894771	-0.0699148	0.617563	-2.94169	-9.56268	1.68443	19.8074	0.250811
9.8	-0.181769	0.0451204	0.0621108	-0.0724965	0.614576	-3.06296	-9.45948	1.70341	19.819	0.250894
9.8	0.423948	-0.0854196	0.0116526	-0.0703228	0.608072	-3.1827	-9.35497	1.7225	19.8307	0.250977
9.8	0.0481306	-0.096941	-0.0431857	-0.0646362	0.597183	-3.30057	-9.24917	1.74169	19.8424	0.25106
9.8	-0.231573	-0.0791737	-0.0727489	-0.0575453	0.581036	-3.41624	-9.14209	1.76098	19.8542	0.251144
9.8	0.284311	-0.0179495	-0.0643368	-0.0492052	0.55886	-3.52937	-9.03375	1.78038	19.8659	0.251228
9.8	0.34555	0.118519	-0.0162356	-0.038137	0.529992	-3.63964	-8.92419	1.79987	19.8777	0.251312
9.8	-0.583422	0.143644	0.0563729	-0.0234539	0.493897	-3.74675	-8.81341	1.81947	19.8895	0.251397
9.8	0.319085	0.007878	0.124926	-0.0054965	0.450137	-3.85039	-8.70143	1.83916	19.9013	0.251482
9.8	0.35882	-0.0699518	0.170702	0.0154424	0.398249	-3.95026	-8.58828	1.85895	19.9131	0.251567
9.8	-0.250492	-0.0466858	0.182154	0.0387852	0.337817	-4.04608	-8.47398	1.87883	19.925	0.251652
9.8	-0.303203	-0.00325314	0.159501	0.0641159	0.268608	-4.13758	-8.35855	1.89881	19.9369	0.251738
9.8	0.186246	0.0717585	0.100804	0.0929757	0.190376	-4.22451	-8.24199	1.91889	19.9488	0.251824
9.8	0.0169634	0.100748	0.0132479	0.125745	0.102947	-4.30661	-8.12435	1.93905	19.9607	0.25191
9.8	0.0740365	0.0515335	-0.0898667	0.162259	0.00628667	-4.38363	-8.00562	1.95931	19.9726	0.251996
9.8	-0.00459138	-0.0383823	-0.175238	0.201492	-0.0993949	-4.45533	-7.88585	1.97966	19.9846	0.252083
9.8	0.153581	-0.10016	-0.210762	0.242515	-0.213697	-4.52145	-7.76504	2.0001	19.9966	0.25217
9.8	-0.363523	-0.0800913	-0.188854	0.285648	-0.336051	-4.58177	-7.64322	2.02063	20.0086	0.252257
9.8	0.23214	-0.0693693	-0.128043	0.331222	-0.465788	-4.63605	-7.52041	2.04124	20.0207	0.252345
9.8	0.490277	-0.114818	-0.0566084	0.378003	-0.602333	-4.68406	-7.39663	2.06194	20.0327	0.252432
9.8	-0.48383	0.038275	0.000132123	0.4236	-0.744899	-4.72557	-7.2719	2.08273	20.0448	0.25252
9.8	-0.0178768	0.193154	0.0351988	0.464541	-0.892522	-4.76038	-7.14625	2.1036	20.0569	0.252609
9.8	0.177655	0.0663478	0.0519747	0.49646	-1.04409	-4.78827	-7.01969	2.12456	20.069	0.252697
9.8	0.0528369	-0.159717	0.0519912	0.515104	-1.19836	-4.80904	-6.89226	2.14559	20.0812	0.252786
9.8	0.288697	-0.27724	0.0355224	0.516413	-1.35404	-4.82251	-6.76397	2.16671	20.0933	0.252875
9.8	-0.0294648	-0.151649	-0.0205338	0.496882	-1.50975	-4.82852	-6.63485	2.18791	20.1055	0.252965
9.8	-0.108493	0.0898147	-0.127033	0.454826	-1.66407	-4.82693	-6.50491	2.20919	20.1177	0.253054
9.8	-0.264886	0.152488	-0.258134	0.389725	-1.81539	-4.81762	-6.37418	2.23054	20.1299	0.253144
9.8	0.210031	0.146687	-0.357979	0.301897	-1.96205	-4.80047	-6.24269	2.25197	20.1422	0.253234
9.8	-0.320658	0.0564678	-0.378628	0.192614	-2.10245	-4.7754	-6.11045	2.27348	20.1545	0.253325
9.8	0.101978	-0.200745	-0.295026	0.0637284	-2.23504	-4.7423	-5.97749	2.29506	20.1668	0.253416
9.8	0.243868	-0.271356	-0.123975	-0.0820575	-2.3582	-4.70111	-5.84384	2.31672	20.1791	0.253507
9.8	-0.152352	0.0962432	0.0971301	-0.241343	-2.47011	-4.65175	-5.70951	2.33845	20.1914	0.253598
9.8	-0.380384	0.433066	0.322896	-0.410601	-2.56908	-4.5942	-5.57454	2.36025	20.2038	0.253689
9.8	0.233195	0.261289	0.474831	-0.585356	-2.65363	-4.52844	-5.43894	2.38212	20.2161	0.253781
9.8	-0.369996	-0.000808562	0.493621	-0.759965	-2.72256	-4.4545	-5.30275	2.40407	20.2285	0.253873
9.8	0.320226	-0.00760348	0.370988	-0.926844	-2.77491	-4.37239	-5.166	2.42608	20.2409	0.253966
9.8	-0.158853	-0.0353062	0.154934	-1.07674	-2.81013	-4.28218	-5.0287	2.44815	20.2534	0.254058
9.8	-0.0200918	-0.0770511	-0.0869006	-1.19827	-2.82803	-4.18394	-4.8909	2.4703	20.2658	0.254151
9.8	-0.27626	-0.0090041	-0.290669	-1.27963	-2.82867	-4.07778	-4.75261	2.49251	20.2783	0.254244
9.8	0.406246	-0.143946	-0.400271	-1.31138	-2.81244	-3.96382	-4.61387	2.51478	20.2908	0.254338
9.8	0.270831	-0.781452	-0.385465	-1.28563	-2.77998	-3.84223	-4.4747	2.53712	20.3033	0.254431
9.8	-0.130547	-1.05787	-0.268237	-1.19684	-2.73221	-3.7132	-4.33514	2.55952	20.3159	0.254525
9.8	-1.99236	0.0521282	-0.142018	-1.04221	-2.67027	-3.57693	-4.19522	2.58198	20.3284	0.254619
16.97	3.28263	1.4325	-0.108234	-0.823641	-2.59541	-3.43364	-4.05496	2.6045	20.341	0.254714
11.8	-2.03235	1.10217	-0.214494	-0.548351	-2.50895	-3.28358	-3.91439	2.62708	20.3536	0.254809
12.94	-0.316634	-0.106509	-0.381302	-0.229515	-2.41228	-3.12698	-3.77355	2.64971	20.3662	0.254904
14.23	0.707141	-0.810504	-0.46335	0.115273	-2.30674	-2.96408	-3.63246	2.67241	20.3789	0.254999
14.23	-0.195607	-0.968259	-0.350516	0.464935	-2.1937	-2.79515	-3.49116	2.69516	20.3915	0.255094
15.56	-0.230795	-0.758475	-0.0194104	0.796693	-2.07449	-2.62044	-3.34967	2.71796	20.4042	0.25519
17.22	-0.0928743	-0.0618424	0.439511	1.08991	-1.95046	-2.44021	-3.20802	2.74082	20.4169	0.255286
18.94	0.039286	0.69959	0.882441	1.3255	-1.82294	-2.25475	-3.06625	2.76373	20.4297	0.255383
20.6	0.625998	0.86517	1.17944	1.48467	-1.69322	-2.06431	-2.92438	2.78669	20.4424	0.255479
19.91	-0.602968	0.320753	1.24037	1.55113	-1.56237	-1.86919	-2.78244	2.80971	20.4552	0.255576
20	0.18438	-0.230134	1.05003	1.51604	-1.43117	-1.66967	-2.64047	2.83277	20.4679	0.255673
19.98	-0.337225	-0.351567	0.689861	1.38015	-1.30008	-1.46605	-2.49849	2.85588	20.4807	0.255771
20.66	0.37994	-0.203969	0.284355	1.15283	-1.16912	-1.25864	-2.35653	2.87904	20.4936	0.255868
20.01	-0.188361	-0.0514067	-0.0625454	0.851586	-1.0381	-1.04776	-2.21462	2.90225	20.5064	0.255966
20.5	0.12255	0.017568	-0.293809	0.497068	-0.906715	-0.833711	-2.07279	2.9255	20.5193	0.256065
20.12	-0.276115	0.00836582	-0.403242	0.113316	-0.77464	-0.616832	-1.93107	2.94879	20.5321	0.256163
20.57	0.166721	0.0748869	-0.433487	-0.273308	-0.641563	-0.397449	-1.7895	2.97213	20.545	0.256262
20.52	-0.0552753	0.106591	-0.42202	-0.637361	-0.507124	-0.175897	-1.64809	2.99551	20.558	0.256361
20.52	0.179071	0.0570303	-0.408294	-0.955828	-0.370961	0.0474969	-1.50689	3.01893	20.5709	0.25646
20.52	-0.494261	0.0254427	-0.43951	-1.21067	-0.23276	0.272405	-1.36591	3.04239	20.5839	0.25656
21.2	-0.21007	0.0103702	-0.492523	-1.39055	-0.0922057	0.498497	-1.2252	3.06589	20.5968	0.25666
21.5	0.615286	-0.226801	-0.499753	-1.49087	0.050926	0.725443	-1.08477	3.08943	20.6098	0.25676
21.6	0.337932	-0.593104	-0.422587	-1.51197	0.196735	0.952913	-0.944666	3.11301	20.6229	0.25686
21.93	-0.720019	-0.647683	-0.270774	-1.45568	0.345197	1.18059	-0.804908	3.13662	20.6359	0.256961
24.09	0.0710506	-0.0735558	-0.108981	-1.32743	0.496071	1.40817	-0.66553	3.16026	20.6489	0.257062
26.32	0.571615	0.782626	-0.017388	-1.13702	0.648918	1.63533	-0.52656	3.18394	20.662	0.257163
26.9	0.141984	1.10018	-0.051111	-0.897147	0.803099	1.86177	-0.388029	3.20765	20.6751	0.257264
26.86	0.145537	0.7494	-0.215312	-0.622795	0.957864	2.08718	-0.249966	3.2314	20.6882	0.257366
26.93	-0.0969027	0.0717626	-0.417714	-0.329604	1.11243	2.31125	-0.1124	3.25517	20.7014	0.257468
26.61	-0.0647017	-0.806461	-0.520258	-0.0339244	1.26601	2.53369	0.024638	3.27897	20.7145	0.25757
27.21	0.665173	-1.44233	-0.396977	0.249411	1.41777	2.75419	0.161119	3.30281	20.7277	0.257673
27.21	-1.04004	-1.14521	-0.0386192	0.506281	1.56678	2.97247	0.297013	3.32667	20.7409	0.257776
31.05	-0.0991927	0.16206	0.425057	0.72454	1.71207	3.18824	0.43229	3.35055	20.7541	0.257879
34.16	0.864312	1.34973	0.806956	0.894337	1.85255	3.4012	0.56692	3.37446	20.7673	0.257982
33.86	0.48636	1.26381	0.959638	1.00775	1.9871	3.61106	0.700874	3.3984	20.7805	0.258086
32.94	-0.440073	0.223584	0.879974	1.06062	2.11452	3.81753	0.834123	3.42235	20.7938	0.258189
32.66	-0.231822	-0.660141	0.666329	1.05383	2.23371	4.02033	0.966635	3.44633	20.8071	0.258294
32.91	0.264155	-0.879423	0.429139	0.991775	2.34371	4.21916	1.09838	3.47034	20.8204	0.258398
33.37	-0.178204	-0.400885	0.207972	0.882338	2.44366	4.41375	1.22933	3.49436	20.8337	0.258503
33.56	0.177271	0.146803	-0.0189383	0.737503	2.53276	4.60381	1.35946	3.5184	20.847	0.258608
33.78	0.160762	0.22169	-0.226691	0.570825	2.61038	4.78908	1.48873	3.54245	20.8604	0.258713
34	-0.300137	0.159358	-0.390916	0.396622	2.676	4.96929	1.61712	3.56653	20.8738	0.258818
34.1	-0.0699566	0.176336	-0.506324	0.229278	2.72914	5.14419	1.74459	3.59062	20.8872	0.258924
34.15	0.198557	0.149644	-0.56091	0.0823516	2.76942	5.31355	1.87112	3.61472	20.9006	0.25903
34.58	-0.0146739	-0.0418673	-0.552557	-0.0316319	2.79653	5.47716	1.99668	3.63884	20.914	0.259136
35.31	0.581685	-0.263312	-0.479642	-0.103816	2.81018	5.63482	2.12123	3.66297	20.9275	0.259243
33.71	-1.14067	-0.299329	-0.332303	-0.131803	2.81023	5.78636	2.24475	3.68712	20.9409	0.25935
36.8	0.411109	0.0552414	-0.134139	-0.119014	2.79672	5.93165	2.36721	3.71127	20.9544	0.259457
36.8	0.432263	0.451794	0.0768536	-0.0717417	2.76976	6.07055	2.48857	3.73543	20.9679	0.259564
36.8	-0.532818	0.497855	0.241106	0.00195939	2.72962	6.20296	2.60881	3.7596	20.9814	0.259672
36.8	-0.341013	0.304208	0.31104	0.0935552	2.67675	6.3288	2.7279	3.78378	20.995	0.259779
37.7	-0.446511	0.0846606	0.286781	0.194348	2.61184	6.44799	2.84581	3.80797	21.0085	0.259888
37.8	0.635028	-0.264412	0.198133	0.294182	2.53562	6.56045	2.9625	3.83216	21.0221	0.259996
37.8	0.744548	-0.708944	0.0989866	0.380822	2.44888	6.66613	3.07796	3.85635	21.0357	0.260105
35.7	-1.56649	-0.744155	0.0494811	0.442403	2.35248	6.76498	3.19214	3.88055	21.0493	0.260214
38.83	0.838305	0.0207215	0.075556	0.47116	2.24734	6.85694	3.30503	3.90475	21.0629	0.260323
39.5	0.422277	0.784241	0.151335	0.46495	2.13438	6.942	3.41659	3.92895	21.0766	0.260432
39	-0.0230522	0.696455	0.229151	0.425887	2.01447	7.02014	3.52679	3.95315	21.0902	0.260542
38.27	-0.0864869	0.15049	0.246739	0.358664	1.88854	7.09134	3.63562	3.97734	21.1039	0.260652
38.13	-0.593412	-0.0994598	0.16455	0.269463	1.75757	7.1556	3.74303	4.00154	21.1176	0.260762
38.83	0.30867	-0.0876495	-0.0204441	0.166521	1.62259	7.21295	3.84901	4.02573	21.1313	0.260873
38.5	0.25053	-0.1143	-0.263386	0.0587987	1.48476	7.26341	3.95352	4.04992	21.145	0.260984
37.28	-0.204011	-0.286158	-0.488139	-0.0446862	1.3453	7.30702	4.05655	4.07411	21.1588	0.261095
37.44	-0.00237744	-0.427465	-0.625698	-0.134214	1.20552	7.34383	4.15808	4.09828	21.1725	0.261206
37.44	0.178787	-0.193329	-0.619702	-0.202423	1.0667	7.37389	4.25807	4.12245	21.1863	0.261318
38	0.389209	0.231104	-0.448657	-0.243972	0.930032	7.39727	4.35651	4.14661	21.2001	0.26143
38.38	0.0496272	0.268029	-0.180366	-0.25642	0.796572	7.41406	4.45338	4.17076	21.2139	0.261542
38.35	-0.259596	-0.0137308	0.0854789	-0.242636	0.667245	7.42434	4.54865	4.19491	21.2278	0.261654
38.46	0.0843199	-0.0962434	0.269068	-0.208497	0.54283	7.42823	4.64231	4.21903	21.2416	0.261767
38.32	-0.624442	0.172237	0.345832	-0.161229	0.424003	7.42584	4.73433	4.24315	21.2555	0.26188
38.87	0.993213	0.369179	0.330384	-0.108831	0.311373	7.41729	4.8247	4.26725	21.2694	0.261993
38.5	-0.732466	0.147337	0.260738	-0.0608032	0.205441	7.40272	4.9134	4.29134	21.2833	0.262107
38.35	-0.251539	-0.161255	0.16725	-0.0259955	0.106624	7.38225	5.00042	4.31541	21.2972	0.262221
38.06	0.0204509	-0.292101	0.0691456	-0.0103697	0.0152677	7.35603	5.08574	4.33947	21.3111	0.262335
38.54	0.521522	-0.306627	-0.0208146	-0.0137176	-0.0683978	7.3242	5.16934	4.36351	21.3251	0.262449
38.35	-0.154518	-0.104392	-0.0896741	-0.0313835	-0.144336	7.28691	5.25123	4.38752	21.3391	0.262563
38.65	0.336652	0.173534	-0.125591	-0.0581039	-0.212656	7.24431	5.33139	4.41152	21.353	0.262678
38.67	-0.349395	0.392474	-0.129302	-0.0888738	-0.273553	7.19658	5.40982	4.4355	21.367	0.262793
38.16	0.11423	0.488304	-0.118693	-0.120057	-0.327221	7.14387	5.4865	4.45945	21.3811	0.262909
38.44	0.101112	0.409946	-0.10728	-0.147975	-0.373884	7.08639	5.56144	4.48339	21.3951	0.263024
38.65	-0.135997	0.165817	-0.11516	-0.168809	-0.413901	7.02431	5.63463	4.50729	21.4092	0.26314
38.15	0.0256448	-0.167821	-0.138102	-0.178278	-0.44782	6.95784	5.70606	4.53118	21.4232	0.263257
38.35	0.37314	-0.317689	-0.160072	-0.172799	-0.476318	6.88716	5.77574	4.55503	21.4373	0.263373
37	-0.469387	-0.272481	-0.159571	-0.151998	-0.500118	6.81247	5.84366	4.57886	21.4514	0.26349
38.06	-0.104926	-0.255158	-0.122848	-0.118602	-0.520009	6.73395	5.90982	4.60266	21.4655	0.263607
38.65	0.483567	-0.209518	-0.0489097	-0.0759465	-0.536866	6.6518	5.97423	4.62644	21.4797	0.263724
38.63	0.276849	0.00753165	0.0347646	-0.0273451	-0.551605	6.56622	6.03688	4.65018	21.4938	0.263841
38.91	0.263932	0.0837779	0.114054	0.0227236	-0.565085	6.47739	6.09778	4.67389	21.508	0.263959
38.64	-0.573605	-0.0166475	0.172142	0.0697923	-0.578151	6.38552	6.15693	4.69757	21.5221	0.264077
39	-0.0267496	0.0529427	0.204142	0.110913	-0.591606	6.29081	6.21433	4.72122	21.5363	0.264196
38.7	-0.145839	0.268021	0.201561	0.14422	-0.60624	6.19346	6.26998	4.74483	21.5506	0.264314
39.35	0.539649	0.182612	0.161555	0.168877	-0.622781	6.09366	6.32388	4.76841	21.5648	0.264433
39.09	0.156458	-0.155236	0.096631	0.185862	-0.641849	5.99162	6.37605	4.79195	21.579	0.264552
39	-0.027396	-0.28036	0.02678	0.19782	-0.664051	5.88751	6.42648	4.81546	21.5933	0.264672
38.56	-0.339073	-0.179584	-0.0318253	0.206179	-0.690063	5.78153	6.47517	4.83893	21.6076	0.264791
38.6	0.566782	-0.0899612	-0.066276	0.212068	-0.720495	5.67382	6.52214	4.86236	21.6219	0.264911
38.6	-0.549592	-0.0229592	-0.0746517	0.216952	-0.75585	5.56456	6.56739	4.88575	21.6362	0.265031
38.52	-0.0349949	-0.00449025	-0.0627478	0.2228	-0.796417	5.45388	6.61092	4.9091	21.6505	0.265152
38.1	0.0672369	0.0348511	-0.0458242	0.231501	-0.842332	5.34191	6.65273	4.93242	21.6648	0.265273
38.55	0.0145446	0.200898	-0.0411007	0.24336	-0.893529	5.22877	6.69285	4.95569	21.6792	0.265394
38.85	0.419565	0.261368	-0.0374533	0.253451	-0.949678	5.11457	6.73126	4.97892	21.6936	0.265515
38.1	-0.534717	0.00805691	-0.0288553	0.256144	-1.01029	4.99941	6.76799	5.0021	21.7079	0.265636
37.8	0.388657	-0.246194	-0.00866661	0.248269	-1.07485	4.88337	6.80303	5.02525	21.7223	0.265758
37.7	-0.330266	-0.253258	0.0222011	0.228878	-1.14285	4.76653	6.8364	5.04834	21.7368	0.26588
37.05	-0.517585	0.00243679	0.0609017	0.198662	-1.21382	4.64894	6.86811	5.0714	21.7512	0.266003
38.2	0.523265	0.267598	0.0840001	0.16052	-1.28721	4.53067	6.89816	5.0944	21.7656	0.266125
37.9	-0.367158	0.243601	0.0753966	0.117286	-1.36224	4.41179	6.92656	5.11736	21.7801	0.266248
37	0.221483	0.147034	0.0391133	0.0710288	-1.43801	4.29235	6.95334	5.14027	21.7946	0.266371
36.82	0.110237	-0.0202506	-0.0141821	0.0242372	-1.51363	4.17243	6.97848	5.16314	21.8091	0.266495
36.7	-0.144692	-0.247542	-0.071409	-0.0210099	-1.5882	4.05209	7.00202	5.18595	21.8236	0.266618
36.7	-0.199131	-0.144292	-0.115489	-0.0644243	-1.66089	3.93138	7.02396	5.20872	21.8381	0.266742
36.7	0.0550365	0.10379	-0.128636	-0.104941	-1.7309	3.81033	7.04431	5.23144	21.8526	0.266867
35.54	-0.212673	0.176135	-0.105173	-0.141176	-1.79737	3.68897	7.06309	5.2541	21.8672	0.266991
36.63	0.262151	0.0944931	-0.0664431	-0.171443	-1.85945	3.56733	7.08032	5.27672	21.8817	0.267116
36.11	-0.159228	0.0359718	-0.0233519	-0.194682	-1.91632	3.44543	7.09601	5.29928	21.8963	0.267241
36.11	-0.216825	0.0797028	0.0100548	-0.209289	-1.96728	3.32328	7.11017	5.32179	21.9109	0.267366
36.1	0.215926	0.0711759	0.0100499	-0.212989	-2.01163	3.20088	7.12283	5.34425	21.9255	0.267492
35.57	-0.0132452	0.0293155	-0.0227262	-0.203899	-2.04857	3.07823	7.13399	5.36665	21.9402	0.267617
35.57	0.0243966	-0.123043	-0.0580891	-0.180633	-2.07718	2.95529	7.14368	5.38901	21.9548	0.267744
35	0.190064	-0.238812	-0.0905302	-0.143674	-2.09661	2.83205	7.15192	5.4113	21.9694	0.26787
35	-0.141539	-0.115565	-0.133743	-0.0937668	-2.10626	2.70847	7.15873	5.43354	21.9841	0.267997
35	-0.295997	0.120111	-0.203505	-0.0332303	-2.10587	2.5845	7.16414	5.45573	21.9988	0.268123
35	0.420341	0.0920416	-0.277363	0.0329665	-2.09526	2.4601	7.16816	5.47786	22.0135	0.268251
35	-0.187641	0.0304468	-0.300099	0.0983687	-2.07429	2.33518	7.17081	5.49994	22.0282	0.268378
35	0.080805	0.0601118	-0.226187	0.155543	-2.04287	2.20969	7.17213	5.52195	22.0429	0.268506
35.4	0.194226	0.0542069	-0.0397775	0.196813	-2.00109	2.08355	7.17214	5.54391	22.0577	0.268634
35.4	0.0492645	-0.167772	0.228678	0.215142	-1.9491	1.95671	7.17086	5.56582	22.0724	0.268762
35.4	-0.469539	-0.447462	0.527249	0.205827	-1.88696	1.82909	7.16832	5.58766	22.0872	0.26889
35.4	0.0448238	-0.23411	0.771372	0.166716	-1.81456	1.70064	7.16454	5.60945	22.102	0.269019
35.33	-0.502371	0.425706	0.873984	0.0975036	-1.73162	1.57127	7.15956	5.63117	22.1168	0.269148
37.27	0.417481	0.876016	0.810938	0.0010597	-1.6378	1.44091	7.15338	5.65284	22.1316	0.269278
35.91	-0.0946566	0.547355	0.599644	-0.115972	-1.53275	1.30946	7.14605	5.67445	22.1464	0.269407
35	-0.182512	-0.156003	0.298526	-0.244743	-1.41629	1.17686	7.13759	5.696	22.1613	0.269537
33.9	-0.134261	-0.643841	-0.0130185	-0.375577	-1.28839	1.04302	7.12803	5.71748	22.1761	0.269667
33.23	0.0516652	-0.718887	-0.284888	-0.497989	-1.14924	0.907881	7.11738	5.73891	22.191	0.269797
33.11	-0.754068	-0.212134	-0.48929	-0.602846	-0.999021	0.771384	7.10568	5.76027	22.2059	0.269928
35.01	0.209236	0.54039	-0.618119	-0.682319	-0.838045	0.633485	7.09296	5.78157	22.2207	0.270059
35.3	0.652431	0.61273	-0.670014	-0.730686	-0.666809	0.494145	7.07923	5.80281	22.2357	0.27019
34	-0.39322	-0.0718099	-0.648586	-0.743614	-0.486107	0.353322	7.06454	5.82399	22.2506	0.270322
33.17	-0.95733	-0.513026	-0.562145	-0.718667	-0.297015	0.21098	7.04889	5.8451	22.2655	0.270453
34.05	0.123669	-0.35636	-0.401753	-0.657034	-0.100808	0.0670911	7.03232	5.86615	22.2805	0.270585
34.6	0.410014	-0.00976685	-0.180291	-0.563461	0.100999	-0.078366	7.01485	5.88713	22.2954	0.270718
34.68	-0.29691	0.210771	0.0572241	-0.444943	0.306647	-0.225407	6.99651	5.90805	22.3104	0.27085
35.5	-0.217389	0.262496	0.252504	-0.308261	0.514252	-0.374045	6.97731	5.92891	22.3254	0.270983
36.59	0.0537675	0.151915	0.362926	-0.160712	0.721776	-0.524289	6.95729	5.94969	22.3404	0.271116
36.51	0.146274	-0.021436	0.368218	-0.0104104	0.926981	-0.676138	6.93646	5.97042	22.3554	0.271249
36.45	0.206895	-0.2213	0.292474	0.133961	1.12752	-0.829584	6.91485	5.99107	22.3704	0.271383
35.84	-0.340681	-0.257872	0.179539	0.265081	1.32102	-0.984606	6.89248	6.01166	22.3855	0.271517
36.37	0.536802	-0.058958	0.0690958	0.379562	1.50514	-1.14118	6.86938	6.03218	22.4005	0.271651
36.37	-0.0981275	0.152034	-0.0123696	0.476775	1.67764	-1.2993	6.84555	6.05264	22.4156	0.271785
36.37	-0.332499	0.146251	-0.0537303	0.556176	1.83649	-1.45892	6.82103	6.07303	22.4307	0.27192
36.37	0.0307033	-0.0879248	-0.074236	0.618138	1.97981	-1.62	6.79584	6.09334	22.4458	0.272055
36.37	-0.591904	-0.183649	-0.097913	0.664654	2.10581	-1.78252	6.76999	6.11359	22.4609	0.27219
36.37	0.489635	0.0299708	-0.110501	0.698919	2.21291	-1.94643	6.7435	6.13377	22.476	0.272325
36.37	-0.43195	0.156941	-0.103709	0.724287	2.29992	-2.11166	6.7164	6.15388	22.4911	0.272461
36.36	0.412675	0.064865	-0.0588043	0.741194	2.36606	-2.27813	6.68871	6.17392	22.5063	0.272597
36.36	-0.083087	-0.0829139	0.0237345	0.744768	2.41087	-2.44575	6.66043	6.19389	22.5214	0.272733
36.36	-0.33864	-0.169132	0.14513	0.729116	2.43413	-2.6144	6.6316	6.21379	22.5366	0.27287
36.36	0.10235	-0.122569	0.299688	0.690861	2.43585	-2.78394	6.60223	6.23361	22.5518	0.273007
36.36	-0.220826	-0.0177518	0.470065	0.628632	2.41625	-2.95422	6.57234	6.25337	22.567	0.273144
36.36	0.175087	0.132004	0.608386	0.542663	2.37575	-3.12507	6.54194	6.27305	22.5822	0.273281
36.36	0.529949	0.252302	0.647808	0.434545	2.31502	-3.29632	6.51106	6.29266	22.5974	0.273419
35	-0.486021	0.331989	0.526979	0.310612	2.23491	-3.46778	6.47971	6.31219	22.6126	0.273557
35	0.0211587	0.405445	0.242106	0.180431	2.13635	-3.63926	6.44792	6.33166	22.6279	0.273695
35	0.654308	0.110354	-0.166849	0.0546395	2.02032	-3.81054	6.41569	6.35104	22.6431	0.273833
31.5	-1.01536	-0.35344	-0.589897	-0.0547865	1.88785	-3.98141	6.38306	6.37035	22.6584	0.273972
31.5	0.00659569	-0.539467	-0.900035	-0.13498	1.74011	-4.15166	6.35002	6.38959	22.6737	0.274111
31.5	0.267936	-0.33565	-1.01087	-0.174406	1.57833	-4.32105	6.31662	6.40875	22.689	0.27425
31.5	0.61374	-0.0540448	-0.922137	-0.167797	1.40373	-4.48937	6.28285	6.42784	22.7043	0.274389
31.5	0.0308483	-0.0162502	-0.687842	-0.115431	1.2176	-4.65636	6.24875	6.44685	22.7196	0.274529
31.5	-0.240552	0.0558329	-0.412992	-0.0225369	1.02127	-4.82181	6.21432	6.46578	22.7349	0.274669
31.5	0.317993	0.273773	-0.199302	0.100329	0.81623	-4.98547	6.17959	6.48464	22.7503	0.27481
31.5	-0.0341916	0.300814	-0.0731513	0.238348	0.604161	-5.14711	6.14458	6.50341	22.7656	0.27495
31.5	0.401125	0.151418	0.0351784	0.374394	0.386864	-5.30649	6.1093	6.52211	22.781	0.275091
30.8	-0.215058	0.0434156	0.182143	0.491532	0.166295	-5.46338	6.07377	6.54073	22.7964	0.275232
30.8	0.0449843	-0.191051	0.393166	0.572999	-0.055519	-5.61754	6.03801	6.55927	22.8118	0.275373
30.8	0.544802	-0.578217	0.647796	0.604247	-0.276557	-5.76872	6.00203	6.57773	22.8272	0.275515
30.5	-0.206828	-0.681371	0.872566	0.575391	-0.494778	-5.91671	5.96587	6.59611	22.8426	0.275657
30.5	-0.392404	-0.0382839	0.974593	0.48376	-0.708162	-6.06126	5.92952	6.61441	22.858	0.275799
30.5	-0.772153	0.992107	0.870419	0.334647	-0.914645	-6.20212	5.89302	6.63263	22.8734	0.275941
30.5	1.5009	1.07402	0.543635	0.139518	-1.11222	-6.33907	5.85637	6.65077	22.8889	0.276084
27.5	-0.264608	-0.0690337	0.0872414	-0.0865033	-1.29894	-6.47187	5.81961	6.66882	22.9043	0.276227
24.75	-1.71521	-0.903603	-0.354773	-0.325894	-1.47297	-6.60026	5.78274	6.68679	22.9198	0.27637
26.7	0.813836	-0.632765	-0.663678	-0.558785	-1.63246	-6.72401	5.74578	6.70468	22.9353	0.276514
26.7	0.751919	-0.164093	-0.792198	-0.765912	-1.77564	-6.84289	5.70876	6.72249	22.9508	0.276657
25	-0.358119	-0.102198	-0.743736	-0.93269	-1.90084	-6.95664	5.67169	6.74021	22.9663	0.276802
25.1	-0.124171	-0.0866511	-0.56562	-1.05019	-2.00661	-7.06503	5.63458	6.75785	22.9818	0.276946
25.1	0.0751799	0.0118515	-0.317015	-1.11348	-2.0919	-7.16781	5.59746	6.77541	22.9973	0.27709
25.1	-0.254857	0.146158	-0.0619763	-1.122	-2.15608	-7.26475	5.56035	6.79287	23.0129	0.277235
25.1	0.42314	0.0876686	0.132029	-1.07919	-2.19896	-7.35564	5.52325	6.81026	23.0284	0.27738
25.1	0.00613758	-0.138189	0.205685	-0.992076	-2.22082	-7.44028	5.4862	6.82756	23.044	0.277526
25.1	0.139808	-0.0955352	0.139431	-0.870363	-2.22219	-7.51856	5.44921	6.84477	23.0596	0.277671
25.1	0.0205047	0.0488684	-0.0288732	-0.724973	-2.20376	-7.59036	5.41229	6.86189	23.0751	0.277817
25.2	-0.0976714	-0.0240303	-0.219704	-0.566126	-2.16651	-7.65563	5.37547	6.87893	23.0907	0.277963
25.1	0.379093	-0.156969	-0.34527	-0.402791	-2.11169	-7.71436	5.33876	6.89588	23.1063	0.27811
25.1	0.17667	-0.306203	-0.343595	-0.243098	-2.0407	-7.76656	5.30218	6.91274	23.1219	0.278256
25.5	0.166423	-0.377716	-0.208657	-0.0928726	-1.95517	-7.81231	5.26575	6.92951	23.1376	0.278403
25.5	-0.625565	-0.105925	0.0196379	0.0433148	-1.85686	-7.85169	5.22948	6.94619	23.1532	0.278551
27	0.660002	0.302481	0.290855	0.160676	-1.74759	-7.8848	5.19338	6.96279	23.1689	0.278698
27	-0.408935	0.379373	0.526852	0.254464	-1.62919	-7.91176	5.15747	6.97929	23.1845	0.278846
27.01	-0.405746	0.184796	0.6589	0.320665	-1.50358	-7.93269	5.12176	6.99571	23.2002	0.278994
27	0.676351	-0.0309376	0.661659	0.357479	-1.37263	-7.94771	5.08627	7.01203	23.2159	0.279142
27	-0.453813	-0.121068	0.558545	0.365599	-1.23818	-7.95695	5.05099	7.02826	23.2316	0.279291
27	-0.128981	-0.0175908	0.377734	0.347172	-1.10203	-7.96055	5.01594	7.0444	23.2473	0.27944
27	-0.0320367	0.0308561	0.152217	0.307139	-0.965865	-7.95863	4.98112	7.06045	23.263	0.279589
27.2	0.111743	-0.0441653	-0.089457	0.252086	-0.831319	-7.95134	4.94654	7.0764	23.2787	0.279738
27.2	0.102778	-0.137098	-0.305083	0.189932	-0.699894	-7.93882	4.9122	7.09226	23.2944	0.279888
27.2	0.168408	-0.148097	-0.429477	0.128463	-0.573003	-7.92119	4.8781	7.10803	23.3102	0.280038
27.2	-0.27644	0.0823588	-0.433152	0.0753831	-0.451916	-7.8986	4.84426	7.1237	23.3259	0.280188
27.2	0.420286	0.321695	-0.331396	0.0365329	-0.3377	-7.87117	4.81066	7.13928	23.3417	0.280338
27.5	-0.111961	0.0728278	-0.161983	0.0145946	-0.231279	-7.83904	4.77732	7.15477	23.3574	0.280489
27.5	-0.210157	-0.400204	0.0132427	0.00971192	-0.133294	-7.80235	4.74424	7.17016	23.3732	0.28064
27.5	-0.1587	-0.225726	0.139183	0.0196614	-0.0439805	-7.76124	4.71142	7.18545	23.389	0.280791
28.84	0.347342	0.255764	0.197924	0.0403168	0.036662	-7.71586	4.67886	7.20065	23.4048	0.280943
28.84	-0.00376378	0.366754	0.181017	0.0662362	0.108823	-7.66637	4.64657	7.21575	23.4206	0.281095
27.5	-0.80773	0.23407	0.0937772	0.0924419	0.172883	-7.61295	4.61454	7.23076	23.4365	0.281247
29	0.556949	-0.00422607	-0.0303833	0.114766	0.229535	-7.55577	4.58278	7.24567	23.4523	0.281399
28	-0.232358	-0.212862	-0.138043	0.129931	0.2796	-7.49503	4.55129	7.26048	23.4681	0.281552
28	0.19078	-0.332718	-0.194971	0.136745	0.323906	-7.43091	4.52007	7.2752	23.484	0.281704
28.24	-0.206475	-0.285124	-0.193861	0.133992	0.363295	-7.36364	4.48911	7.28982	23.4999	0.281858
28.24	-0.0653326	-0.0878329	-0.145663	0.119843	0.398563	-7.29341	4.45843	7.30435	23.5157	0.282011
28.5	0.113586	0.327358	-0.0593925	0.0934694	0.430373	-7.22044	4.428	7.31878	23.5316	0.282165
30	0.580167	0.518726	0.067905	0.0551093	0.459305	-7.14493	4.39784	7.33311	23.5475	0.282318
29	-0.249726	0.0731823	0.210855	0.00583292	0.485895	-7.06708	4.36794	7.34734	23.5634	0.282473
29	0.113855	-0.435843	0.316991	-0.0521535	0.510535	-6.98711	4.3383	7.36148	23.5793	0.282627
29	-0.502595	-0.246187	0.351909	-0.117366	0.533524	-6.90521	4.30892	7.37553	23.5952	0.282782
30	0.0573051	0.418404	0.308939	-0.18828	0.555108	-6.82158	4.27979	7.38947	23.6112	0.282937
29.98	0.619431	0.513589	0.203456	-0.260299	0.575523	-6.73641	4.25092	7.40332	23.6271	0.283092
28.5	-0.427161	-0.185206	0.0778609	-0.323435	0.594896	-6.64988	4.22229	7.41708	23.6431	0.283248
28.5	-0.545321	-0.619626	-0.0326385	-0.367352	0.613212	-6.56215	4.19391	7.43074	23.659	0.283403
29.58	0.337413	-0.177096	-0.126183	-0.385035	0.630334	-6.4734	4.16577	7.4443	23.675	0.28356
29.58	0.421381	0.473756	-0.234584	-0.371436	0.646068	-6.38378	4.13787	7.45777	23.691	0.283716
29.58	-0.586908	0.652618	-0.362896	-0.32283	0.66015	-6.29345	4.11021	7.47114	23.707	0.283872
29.58	-0.0309121	0.413544	-0.488467	-0.238195	0.672238	-6.20257	4.08278	7.48441	23.7229	0.284029
29.58	0.31362	-0.0799068	-0.562458	-0.119663	0.681946	-6.11127	4.05558	7.4976	23.739	0.284186
29.58	-0.466109	-0.441954	-0.563521	0.026963	0.688918	-6.01968	4.0286	7.51068	23.755	0.284344
30	0.574295	-0.344505	-0.470231	0.193168	0.692942	-5.92791	4.00184	7.52367	23.771	0.284501
30	-0.389109	0.0450077	-0.272226	0.366693	0.693837	-5.83605	3.9753	7.53657	23.787	0.284659
31	0.0738008	0.279176	0.0202921	0.53285	0.691477	-5.7442	3.94898	7.54937	23.8031	0.284818
32	-0.0760477	0.252742	0.375047	0.677157	0.685876	-5.65246	3.92286	7.56208	23.8191	0.284976
32	0.173461	0.106011	0.727629	0.786906	0.677062	-5.56093	3.89695	7.5747	23.8352	0.285135
32	-0.068532	-0.176032	1.01574	0.852502	0.66506	-5.46969	3.87124	7.58722	23.8513	0.285294
32	-0.194981	-0.505871	1.1958	0.867765	0.649934	-5.37882	3.84573	7.59966	23.8673	0.285453
33	0.366047	-0.509869	1.21756	0.830417	0.631943	-5.2884	3.82041	7.61199	23.8834	0.285613
33.07	0.0404087	-0.0499281	1.03458	0.741905	0.611475	-5.19848	3.79528	7.62424	23.8995	0.285772
33.07	-0.51537	0.747902	0.632521	0.607878	0.589064	-5.10909	3.77033	7.6364	23.9156	0.285933
33.07	-0.0784687	1.52043	0.0461594	0.437523	0.565319	-5.02029	3.74557	7.64847	23.9318	0.286093
33.07	1.29161	1.29102	-0.612349	0.241875	0.540965	-4.93211	3.72098	7.66044	23.9479	0.286253
30	-0.100191	-0.30817	-1.17846	0.0320311	0.516688	-4.8446	3.69657	7.67233	23.964	0.286414
27.1	-0.302536	-2.04597	-1.46248	-0.181147	0.493169	-4.75778	3.67232	7.68413	23.9802	0.286575
27.1	-0.584647	-2.30142	-1.32851	-0.38771	0.471062	-4.67167	3.64824	7.69583	23.9963	0.286737
29.81	0.0226439	-0.783473	-0.808547	-0.578077	0.45098	-4.58629	3.62432	7.70745	24.0125	0.286899
32.79	0.930838	1.11145	-0.0837644	-0.744784	0.433513	-4.50164	3.60056	7.71899	24.0287	0.287061
32.97	0.151854	1.75953	0.586579	-0.88267	0.419188	-4.41772	3.57695	7.73043	24.0448	0.287223
32.97	-0.13123	1.30334	0.964708	-0.987943	0.408453	-4.33453	3.55349	7.74179	24.061	0.287385
33	0.395381	0.7272	0.926934	-1.05775	0.401711	-4.25204	3.53017	7.75307	24.0772	0.287548
31.65	0.0348823	0.267834	0.520013	-1.08811	0.399212	-4.17025	3.50699	7.76425	24.0934	0.287711
30.5	-0.289234	-0.249098	-0.0610398	-1.07508	0.400986	-4.08914	3.48395	7.77536	24.1096	0.287874
30.5	1.30723	-0.892992	-0.573397	-1.01511	0.406721	-4.00867	3.46104	7.78637	24.1259	0.288038
27.5	-1.78822	-1.16066	-0.828997	-0.906544	0.415919	-3.92881	3.43826	7.79731	24.1421	0.288202
30	-0.458403	-0.548453	-0.759417	-0.752634	0.427918	-3.84951	3.41561	7.80816	24.1583	0.288366
33	1.19302	0.376179	-0.456809	-0.560947	0.441899	-3.77073	3.39308	7.81892	24.1746	0.28853
33	-0.0901062	0.70124	-0.0837112	-0.341895	0.456948	-3.69245	3.37067	7.82961	24.1908	0.288695
33	-0.357393	0.426675	0.227164	-0.109026	0.472119	-3.61464	3.34838	7.84021	24.2071	0.28886
33	-0.68441	-0.0159588	0.421622	0.123751	0.486496	-3.53727	3.32619	7.85073	24.2234	0.289025
34	0.462579	-0.233263	0.496636	0.343492	0.499127	-3.46033	3.30412	7.86117	24.2397	0.28919
34	0.272428	-0.241037	0.474519	0.538621	0.509031	-3.3838	3.28215	7.87153	24.256	0.289356
34	-0.0759416	-0.0651236	0.379296	0.699627	0.515167	-3.30764	3.26027	7.88181	24.2723	0.289522
34	-0.511489	0.355404	0.239797	0.819239	0.51649	-3.23183	3.23849	7.89201	24.2886	0.289688
35	0.616276	0.47893	0.117268	0.893036	0.512107	-3.15634	3.21679	7.90213	24.3049	0.289854
34	-0.048015	0.0253342	0.077604	0.918288	0.501406	-3.08115	3.19518	7.91218	24.3212	0.290021
34	-0.320653	-0.384402	0.168805	0.895104	0.483958	-3.00621	3.17364	7.92214	24.3376	0.290188
34	0.227191	-0.535219	0.399928	0.826844	0.459505	-2.93149	3.15217	7.93203	24.3539	0.290356
34	-0.104824	-0.40251	0.715919	0.718121	0.428013	-2.85695	3.13077	7.94184	24.3703	0.290523
35	0.206236	-0.202942	0.992339	0.575891	0.389598	-2.78255	3.10942	7.95158	24.3866	0.290691
35	-0.137851	0.288698	1.10038	0.409363	0.344476	-2.70824	3.08812	7.96124	24.403	0.290859
34.99	-0.772102	1.04976	0.935081	0.231089	0.29295	-2.63397	3.06687	7.97082	24.4194	0.291027
35.89	1.1832	1.3128	0.463827	0.0544586	0.235402	-2.55968	3.04566	7.98034	24.4357	0.291196
32.3	-1.59979	0.772319	-0.231157	-0.107745	0.172334	-2.48533	3.02448	7.98977	24.4521	0.291365
32.94	1.3191	-0.385363	-0.982444	-0.241856	0.104371	-2.41085	3.00332	7.99913	24.4685	0.291534
29.65	-0.290954	-1.63899	-1.58351	-0.33534	0.0322163	-2.33619	2.98219	8.00843	24.4849	0.291704
27.79	-1.23297	-1.95924	-1.83795	-0.379287	-0.0432672	-2.26126	2.96106	8.01764	24.5014	0.291873
30.57	-0.176881	-0.674518	-1.66602	-0.371199	-0.121041	-2.18598	2.93995	8.02679	24.5178	0.292043
33	0.169744	1.14449	-1.13769	-0.31674	-0.199878	-2.11028	2.91883	8.03586	24.5342	0.292213
35.9	1.48233	1.64267	-0.402442	-0.228113	-0.278458	-2.03409	2.89771	8.04487	24.5507	0.292384
33.42	-0.715841	0.369513	0.359684	-0.120325	-0.355378	-1.95733	2.87658	8.0538	24.5671	0.292555
33.55	-0.645207	-0.917743	0.985844	-0.00971706	-0.429192	-1.87994	2.85544	8.06267	24.5836	0.292726
33.07	-0.374811	-0.856483	1.37831	0.0869919	-0.498479	-1.80187	2.83427	8.07146	24.6	0.292897
35.3	0.51305	0.00539091	1.52309	0.154049	-0.561888	-1.72307	2.81307	8.08019	24.6165	0.293069
36.09	0.278692	0.569074	1.43443	0.180218	-0.618219	-1.6435	2.79184	8.08885	24.633	0.29324
35.07	0.371235	0.564667	1.14128	0.161387	-0.666403	-1.56313	2.77058	8.09744	24.6495	0.293413
33.5	-1.55514	0.506714	0.680614	0.100223	-0.705471	-1.48192	2.74927	8.10596	24.666	0.293585
35.95	1.45272	0.567889	0.0837277	0.0055926	-0.734644	-1.39985	2.72791	8.11442	24.6825	0.293758
32.5	-0.402755	0.165002	-0.542389	-0.110283	-0.753309	-1.31688	2.70649	8.12281	24.699	0.29393
31	-0.402854	-0.593897	-1.03355	-0.233564	-0.761019	-1.23299	2.68502	8.13113	24.7155	0.294104
31	0.189612	-1.12492	-1.2568	-0.349522	-0.757539	-1.1482	2.66347	8.13939	24.7321	0.294277
31	-0.680109	-0.649945	-1.16065	-0.444577	-0.742967	-1.06251	2.64186	8.14759	24.7486	0.294451
33.64	1.03512	0.357298	-0.818471	-0.509017	-0.71769	-0.975961	2.62017	8.15572	24.7651	0.294625
33.64	0.0927633	0.902614	-0.408153	-0.537189	-0.68237	-0.888603	2.5984	8.16379	24.7817	0.294799
33.6	-0.349777	0.553736	-0.07011	-0.527499	-0.637736	-0.800496	2.57655	8.1718	24.7982	0.294973
33.6	-0.0513351	-0.14217	0.140889	-0.483587	-0.584657	-0.711712	2.5546	8.17974	24.8148	0.295148
33.6	-0.454631	-0.461259	0.229079	-0.411807	-0.524103	-0.622327	2.53256	8.18762	24.8314	0.295323
34.82	0.00497974	-0.341998	0.264746	-0.319746	-0.457075	-0.532427	2.51042	8.19544	24.848	0.295499
35.2	0.388366	-0.0390058	0.317417	-0.215508	-0.384646	-0.442099	2.48818	8.2032	24.8646	0.295674
35.2	-0.246978	0.150347	0.396914	-0.10796	-0.308029	-0.351436	2.46582	8.2109	24.8812	0.29585
35.2	-0.423886	0.0886241	0.47513	-0.00423553	-0.228505	-0.260536	2.44336	8.21854	24.8978	0.296026
36.5	1.32656	-0.287469	0.483977	0.092108	-0.147402	-0.169501	2.42078	8.22612	24.9144	0.296202
34	-1.74479	-0.379308	0.363823	0.181221	-0.066147	-0.0784438	2.39807	8.23365	24.931	0.296379
37	0.411803	0.331445	0.108822	0.263354	0.0138376	0.012526	2.37525	8.24111	24.9476	0.296556
37	-0.0629761	1.1066	-0.255287	0.337194	0.0911992	0.103299	2.35229	8.24852	24.9643	0.296733
38	1.63522	0.75895	-0.632994	0.401444	0.164702	0.193767	2.3292	8.25586	24.9809	0.296911
36.1	0.261628	-0.77174	-0.877962	0.454404	0.233203	0.283824	2.30597	8.26316	24.9976	0.297088
32.5	-2.29092	-1.81674	-0.840206	0.492612	0.295646	0.373365	2.2826	8.27039	25.0142	0.297266
35.75	0.187089	-1.13105	-0.477608	0.511165	0.351217	0.462288	2.25908	8.27757	25.0309	0.297445
39	1.8014	0.272399	0.085907	0.505361	0.399194	0.550495	2.23541	8.2847	25.0476	0.297623
39	0.0406148	0.892667	0.670113	0.471975	0.43899	0.637894	2.2116	8.29177	25.0642	0.297802
38.62	-0.671927	0.671642	1.09222	0.409285	0.470146	0.724401	2.18762	8.29879	25.0809	0.297981
38.62	-0.1658	0.434485	1.25391	0.320114	0.492362	0.809936	2.16348	8.30575	25.0976	0.29816
39.5	0.417501	0.3846	1.12396	0.210552	0.505646	0.894429	2.13918	8.31266	25.1143	0.29834
39.5	0.87929	0.327198	0.713075	0.0885732	0.510323	0.977817	2.11471	8.31952	25.131	0.29852
37.1	-1.12321	0.291055	0.0990683	-0.0363138	0.506829	1.06004	2.09006	8.32632	25.1477	0.2987
37.1	-0.178318	0.029096	-0.574568	-0.153696	0.495703	1.14107	2.06523	8.33308	25.1645	0.29888
37.1	1.73047	-0.707468	-1.11974	-0.254162	0.477517	1.22087	2.04022	8.33978	25.1812	0.299061
33.4	-2.0593	-1.0199	-1.39828	-0.329405	0.452852	1.29941	2.01503	8.34644	25.1979	0.299242
36.74	1.01145	-0.208909	-1.35101	-0.372756	0.422279	1.3767	1.98964	8.35304	25.2147	0.299423
36.74	-0.220784	0.653735	-1.03815	-0.38048	0.386463	1.45271	1.96405	8.35959	25.2314	0.299604
37.91	0.463642	0.645595	-0.551734	-0.353574	0.346275	1.52745	1.93827	8.3661	25.2482	0.299786
37.01	-0.546399	-0.0555524	-0.000852948	-0.298324	0.30263	1.60093	1.91228	8.37255	25.265	0.299968
37.3	-0.0950782	-0.332311	0.505134	-0.223977	0.256506	1.67318	1.88609	8.37896	25.2817	0.30015
39	0.0768549	-0.0561426	0.877814	-0.139929	0.208932	1.74419	1.85968	8.38532	25.2985	0.300333
39	0.170103	0.133887	1.04687	-0.0550577	0.160893	1.81401	1.83305	8.39164	25.3153	0.300516
38.8	0.633774	0.149754	0.986879	0.0206924	0.11319	1.88264	1.8062	8.39791	25.3321	0.300699
38.4	-0.460586	0.0835299	0.737334	0.0787798	0.0664136	1.95014	1.77913	8.40413	25.3489	0.300882
38.91	0.434508	0.025682	0.375982	0.114481	0.0210393	2.01655	1.75182	8.41031	25.3657	0.301066
38	-0.567639	0.0135359	-0.00463965	0.126589	-0.0225201	2.0819	1.72428	8.41644	25.3825	0.30125
37.7	-0.102708	-0.0286079	-0.309794	0.117297	-0.0639281	2.14624	1.69649	8.42253	25.3993	0.301434
38	0.903599	-0.0861795	-0.473372	0.0911639	-0.102924	2.20964	1.66846	8.42858	25.4162	0.301618
36.1	-1.36727	-0.140429	-0.475954	0.0536642	-0.139284	2.27214	1.64017	8.43458	25.433	0.301803
38.49	0.614713	0.0444348	-0.345478	0.0092655	-0.17282	2.3338	1.61163	8.44054	25.4498	0.301988
38.22	0.200229	0.270782	-0.162126	-0.0384452	-0.203404	2.39467	1.58283	8.44646	25.4667	0.302173
38.23	-0.496981	0.244221	-0.0210048	-0.0853078	-0.230961	2.45478	1.55376	8.45233	25.4835	0.302358
38.23	0.208705	0.133423	0.0160151	-0.126268	-0.255439	2.5142	1.52442	8.45817	25.5004	0.302544
38	0.0942167	-0.0833621	-0.0445251	-0.15618	-0.276856	2.57296	1.4948	8.46396	25.5173	0.30273
38	-0.233373	-0.251674	-0.163565	-0.172281	-0.295403	2.63112	1.4649	8.46972	25.5341	0.302916
38	-0.00387197	-0.0623617	-0.273883	-0.173792	-0.311357	2.68872	1.43472	8.47544	25.551	0.303103
38.05	-0.23397	0.321431	-0.335592	-0.160881	-0.325051	2.74581	1.40424	8.48111	25.5679	0.30329
38.18	0.160371	0.507957	-0.339633	-0.135734	-0.33686	2.80244	1.37347	8.48675	25.5848	0.303477
38.12	0.331926	0.171109	-0.289149	-0.102233	-0.347136	2.85865	1.34239	8.49236	25.6017	0.303664
38.2	-0.261705	-0.34238	-0.182479	-0.0650787	-0.356139	2.91447	1.31102	8.49792	25.6186	0.303852
38.2	0.0948169	-0.420134	-0.0222134	-0.0297719	-0.363997	2.96994	1.27934	8.50345	25.6355	0.304039
38.2	-0.354892	-0.0719772	0.172019	-0.0016215	-0.370826	3.02508	1.24735	8.50894	25.6524	0.304228
38.93	0.502911	0.296139	0.333304	0.0165834	-0.376777	3.07991	1.21505	8.5144	25.6694	0.304416
38.39	0.220599	0.207776	0.396873	0.0238915	-0.382028	3.13446	1.18243	8.51982	25.6863	0.304605
38.39	-0.45783	0.0332368	0.330015	0.0215056	-0.386795	3.18873	1.1495	8.52521	25.7032	0.304794
38.39	0.154407	0.258597	0.142863	0.0129754	-0.391345	3.24274	1.11625	8.53056	25.7202	0.304983
39.39	0.86627	0.371538	-0.0875092	0.00298605	-0.395975	3.29646	1.08269	8.53588	25.7371	0.305172
38.39	0.390527	-0.162445	-0.2719	-0.00432117	-0.400912	3.34988	1.0488	8.54117	25.7541	0.305362
35.5	-2.09495	-0.617647	-0.336344	-0.00600897	-0.406346	3.40294	1.0146	8.54643	25.7711	0.305552
39.01	0.969987	-0.228788	-0.261786	0.000699392	-0.412419	3.45558	0.980072	8.55165	25.788	0.305742
38.96	0.305529	0.232282	-0.097481	0.017091	-0.41923	3.50774	0.945227	8.55685	25.805	0.305933
39.18	0.510473	0.284577	0.0611696	0.042834	-0.426893	3.55932	0.910063	8.56201	25.822	0.306124
39.1	-0.0825409	0.22241	0.126573	0.0763566	-0.435497	3.61024	0.874581	8.56714	25.839	0.306315
38.9	-0.292061	0.0422531	0.0758967	0.115583	-0.445076	3.66038	0.838783	8.57224	25.856	0.306506
38.92	-0.148629	-0.178893	-0.0441218	0.159139	-0.45558	3.70965	0.802669	8.57732	25.873	0.306698
38.9	0.364084	-0.256575	-0.166617	0.206202	-0.466753	3.75792	0.766241	8.58236	25.89	0.306889
38.9	-0.101331	-0.346157	-0.240087	0.255979	-0.478221	3.80508	0.729501	8.58738	25.907	0.307082
39.5	0.277679	-0.303029	-0.242239	0.306705	-0.489555	3.851	0.69245	8.59236	25.924	0.307274
39.38	-0.106377	-0.0915711	-0.169006	0.35618	-0.500258	3.89554	0.655091	8.59732	25.9411	0.307467
39.76	0.597227	0.25804	-0.0416334	0.401108	-0.509747	3.93857	0.617427	8.60225	25.9581	0.30766
40	-0.767722	0.429371	0.101699	0.437147	-0.517386	3.97995	0.57946	8.60716	25.9751	0.307853
40	-0.108303	0.372739	0.225409	0.460975	-0.52248	4.01953	0.541193	8.61204	25.9922	0.308046
40	0.117116	0.208085	0.289281	0.469109	-0.52433	4.05719	0.502628	8.61689	26.0092	0.30824
39.12	0.0303708	-0.0222252	0.274663	0.458558	-0.522204	4.09277	0.463768	8.62172	26.0263	0.308434
39	-0.0761637	-0.190603	0.186056	0.428288	-0.515242	4.12613	0.424617	8.62652	26.0433	0.308628
39.13	-0.0579081	-0.270651	0.0719127	0.37777	-0.502535	4.15713	0.385179	8.63129	26.0604	0.308823
39.3	0.241797	-0.224218	-0.0124098	0.307095	-0.483267	4.18562	0.345458	8.63604	26.0775	0.309018
39.05	-0.0114826	-0.070134	-0.0546914	0.216596	-0.456779	4.21149	0.305457	8.64077	26.0946	0.309213
39	0.126862	0.171801	-0.0494898	0.107355	-0.422519	4.23459	0.265182	8.64547	26.1117	0.309408
39.41	0.028988	0.256737	-0.0199059	-0.0176586	-0.380058	4.25483	0.224636	8.65014	26.1287	0.309604
39.5	0.0542978	0.105322	-0.00521951	-0.153779	-0.329049	4.27209	0.183824	8.65479	26.1458	0.3098
38.67	-0.327889	-0.0510065	-0.010054	-0.296551	-0.26924	4.28628	0.142752	8.65942	26.1629	0.309996
39.05	0.0846792	0.0146467	-0.0159644	-0.4408	-0.200437	4.29733	0.101424	8.66403	26.1801	0.310192
38.79	-0.04422	0.18164	-0.00464557	-0.580785	-0.122486	4.30514	0.0598439	8.66861	26.1972	0.310389
39.27	0.43531	0.132799	0.0219041	-0.711631	-0.0353226	4.30963	0.0180171	8.67317	26.2143	0.310586
38.81	-0.368696	0.0192127	0.054253	-0.828744	0.061141	4.31071	-0.024052	8.6777	26.2314	0.310783
39.02	-0.155342	-0.000829969	0.0887469	-0.926168	0.167097	4.30829	-0.0663586	8.68222	26.2485	0.31098
39.2	0.00506537	0.14311	0.120092	-0.998278	0.282507	4.30231	-0.108897	8.68671	26.2657	0.311178
39.4	0.378441	0.0252073	0.130089	-1.04006	0.407048	4.2927	-0.15166	8.69118	26.2828	0.311376
38.44	0.219865	-0.388206	0.0957204	-1.04861	0.540148	4.27942	-0.194639	8.69562	26.3	0.311575
38.1	-0.784533	-0.506089	0.0165647	-1.02315	0.681058	4.26243	-0.237827	8.70005	26.3171	0.311773
39.23	0.0218189	-0.0992078	-0.0947478	-0.962048	0.828853	4.24168	-0.281215	8.70445	26.3343	0.311972
39.63	0.264913	0.366081	-0.201895	-0.863818	0.982455	4.21716	-0.324797	8.70884	26.3515	0.312171
39.99	0.228305	0.5463	-0.282648	-0.729022	1.14048	4.18884	-0.368562	8.7132	26.3686	0.31237
39.72	-0.38286	0.359692	-0.299403	-0.561011	1.30094	4.15672	-0.412505	8.71754	26.3858	0.31257
39.93	0.248543	-0.098398	-0.251323	-0.365432	1.4615	4.12081	-0.456616	8.72187	26.403	0.31277
40.07	-0.0101049	-0.439148	-0.141016	-0.148445	1.61957	4.08114	-0.500886	8.72617	26.4202	0.31297
40.35	-0.397607	-0.337473	0.039467	0.0842454	1.77239	4.0377	-0.545306	8.73045	26.4374	0.31317
42.52	0.795539	0.136218	0.240908	0.326639	1.91699	3.99054	-0.589867	8.73472	26.4546	0.313371
42.19	-0.507794	0.297478	0.377149	0.574097	2.05033	3.93966	-0.634559	8.73896	26.4718	0.313572
42.19	0.370745	0.0913729	0.390709	0.8217	2.16943	3.88508	-0.679373	8.74318	26.489	0.313773
42.19	-0.122525	-0.0657908	0.286238	1.0638	2.27135	3.82685	-0.7243	8.74739	26.5062	0.313975
42.19	0.0611196	-0.0661342	0.112758	1.29441	2.3533	3.765	-0.76933	8.75158	26.5234	0.314176
42.19	0.156518	-0.0308677	-0.0910025	1.5063	2.41273	3.69959	-0.814454	8.75575	26.5406	0.314378
42.19	-0.319822	-0.00998805	-0.277406	1.6906	2.44738	3.63069	-0.85966	8.7599	26.5579	0.314581
42.19	0.214157	0.0478236	-0.391665	1.83675	2.45539	3.55842	-0.90494	8.76403	26.5751	0.314783
42.19	0.172209	0.133784	-0.382624	1.93516	2.43535	3.48289	-0.950283	8.76815	26.5923	0.314986
42.19	0.0321917	0.130959	-0.195706	1.97665	2.38635	3.40424	-0.995679	8.77225	26.6096	0.315189
42.19	-0.349156	0.0159799	0.165042	1.95158	2.30825	3.32261	-1.04112	8.77633	26.6268	0.315393
42.19	0.0919341	-0.21725	0.615348	1.85314	2.20159	3.23819	-1.08659	8.78039	26.6441	0.315596
42.19	-0.168406	-0.360403	1.05764	1.68053	2.06767	3.15114	-1.13209	8.78444	26.6614	0.3158
42.19	-0.22998	-0.120252	1.36175	1.43695	1.90839	3.06165	-1.1776	8.78848	26.6786	0.316004
42.19	0.0431238	0.546911	1.42788	1.12866	1.72606	2.96991	-1.22311	8.79249	26.6959	0.316209
42.19	0.0759456	1.17485	1.23524	0.764901	1.52311	2.87611	-1.26862	8.79649	26.7132	0.316413
42.19	0.868486	1.00687	0.824974	0.359639	1.3019	2.78045	-1.31411	8.80048	26.7305	0.316618
37.97	0.289129	-0.172616	0.292473	-0.0694762	1.06473	2.68313	-1.35958	8.80445	26.7477	0.316823
34.19	-1.4084	-1.5108	-0.23381	-0.503222	0.813872	2.58436	-1.405	8.80841	26.765	0.317029
34.19	0.416927	-1.73393	-0.642773	-0.921353	0.551591	2.48434	-1.45038	8.81235	26.7823	0.317235
34.19	0.630013	-0.687896	-0.897018	-1.30226	0.28017	2.38326	-1.4957	8.81628	26.7996	0.317441
34.19	-0.170182	0.76384	-1.05054	-1.62258	0.00191708	2.28134	-1.54096	8.82019	26.8169	0.317647
34.19	-0.918974	1.63677	-1.2051	-1.85969	-0.280833	2.17876	-1.58614	8.82409	26.8342	0.317854
35	1.43539	1.2871	-1.44044	-1.99552	-0.565685	2.07574	-1.63123	8.82798	26.8516	0.31806
31.6	-0.0458614	-0.123932	-1.75565	-2.01816	-0.850206	1.97247	-1.67622	8.83186	26.8689	0.318267
29.17	-0.386975	-1.32561	-2.05821	-1.92398	-1.13207	1.86916	-1.72111	8.83572	26.8862	0.318475
29.17	-0.263145	-1.28397	-2.22366	-1.71841	-1.40913	1.76601	-1.76588	8.83957	26.9035	0.318682
29.17	-1.20137	-0.354684	-2.14172	-1.41323	-1.67929	1.66321	-1.81052	8.84341	26.9209	0.31889
32.09	1.48589	0.328603	-1.72983	-1.02739	-1.94039	1.56098	-1.85502	8.84724	26.9382	0.319098
32.09	0.213098	0.0551532	-1.0038	-0.58731	-2.19018	1.45951	-1.89938	8.85105	26.9556	0.319307
32.09	-0.0938348	-0.428384	-0.0617976	-0.123615	-2.42643	1.359	-1.94358	8.85486	26.9729	0.319516
33	-1.30064	-0.218173	0.953667	0.331165	-2.64685	1.25965	-1.9876	8.85865	26.9903	0.319725
36.3	0.994568	0.46617	1.85887	0.744692	-2.84922	1.16166	-2.03145	8.86244	27.0076	0.319934
36.3	-0.24569	0.77214	2.49429	1.08624	-3.03142	1.06523	-2.0751	8.86622	27.025	0.320143
36.3	0.0407173	0.745185	2.7324	1.32925	-3.19152	0.970541	-2.11855	8.86998	27.0424	0.320353
36.3	-0.24534	0.602726	2.50851	1.45604	-3.32788	0.877802	-2.16178	8.87374	27.0597	0.320563
34.9	0.0663285	0.214284	1.84521	1.4628	-3.43925	0.7872	-2.20479	8.87749	27.0771	0.320773
33.98	0.793503	-0.395884	0.888471	1.35734	-3.52467	0.698917	-2.24755	8.88123	27.0945	0.320984
30.6	-1.02031	-0.746212	-0.112288	1.15378	-3.58358	0.613117	-2.29005	8.88496	27.1119	0.321195
30.21	0.364416	-0.605119	-0.910224	0.869492	-3.6158	0.529942	-2.33228	8.88868	27.1293	0.321406
30.89	0.858817	-0.340604	-1.34612	0.525034	-3.62142	0.449516	-2.37421	8.8924	27.1467	0.321617
28.9	-1.08024	-0.162221	-1.37776	0.141435	-3.60065	0.371935	-2.41585	8.89611	27.1641	0.321829
30	0.895029	-0.0535728	-1.10614	-0.261561	-3.55375	0.297259	-2.45716	8.89981	27.1815	0.322041
30	-0.0758481	0.221196	-0.698646	-0.664986	-3.48096	0.225507	-2.49813	8.90351	27.1989	0.322253
30.02	0.0113515	0.540521	-0.299701	-1.05185	-3.3825	0.156658	-2.53875	8.9072	27.2163	0.322465
30.02	0.21658	0.552798	0.0108058	-1.40902	-3.25843	0.0906497	-2.579	8.91088	27.2338	0.322678
29.01	-0.268875	0.159377	0.216541	-1.72754	-3.10863	0.0273893	-2.61885	8.91456	27.2512	0.322891
29.01	-0.30013	-0.216675	0.3443	-2.00261	-2.93307	-0.0332339	-2.65829	8.91823	27.2686	0.323104
29	0.101463	-0.34049	0.406834	-2.23067	-2.73188	-0.0913384	-2.69729	8.9219	27.2861	0.323318
29.4	-0.0357587	-0.120808	0.407809	-2.40673	-2.50538	-0.147047	-2.73584	8.92557	27.3035	0.323531
29.4	-0.0542575	0.125553	0.332053	-2.52405	-2.2543	-0.200488	-2.77391	8.92923	27.3209	0.323745
29.4	-0.0254994	0.228078	0.148723	-2.57612	-1.97998	-0.251798	-2.81147	8.93289	27.3384	0.32396
29.4	0.0170349	0.283816	-0.135654	-2.55793	-1.68453	-0.301114	-2.84852	8.93654	27.3559	0.324174
29.4	-0.347634	0.288807	-0.487878	-2.46405	-1.3704	-0.348575	-2.88501	8.94019	27.3733	0.324389
29.4	0.334306	0.067424	-0.83407	-2.29029	-1.04042	-0.394318	-2.92093	8.94384	27.3908	0.324604
29.4	-0.0689551	-0.380337	-1.06614	-2.03491	-0.697715	-0.438482	-2.95625	8.94749	27.4083	0.32482
29.4	-0.217931	-0.865845	-1.09169	-1.70091	-0.345737	-0.481204	-2.99095	8.95113	27.4257	0.325035
29.4	-0.22957	-0.59014	-0.907471	-1.29705	0.0119129	-0.522623	-3.02501	8.95477	27.4432	0.325251
32.34	-0.377151	0.535132	-0.598937	-0.836355	0.371608	-0.562876	-3.0584	8.95841	27.4607	0.325467
35.57	1.69805	1.16957	-0.254002	-0.33536	0.729722	-0.602102	-3.09109	8.96205	27.4782	0.325684
34.11	-0.995101	0.443545	0.0440003	0.185237	1.08265	-0.64044	-3.12307	8.96569	27.4957	0.3259
34	-0.145169	-0.561596	0.286249	0.701948	1.42678	-0.678028	-3.15431	8.96933	27.5132	0.326117
36	0.229039	-0.810086	0.528642	1.19128	1.75851	-0.715003	-3.18479	8.97297	27.5307	0.326334
36	-0.220728	-0.358658	0.811393	1.63094	2.07423	-0.751505	-3.21447	8.97661	27.5482	0.326552
39.6	0.446115	0.130702	1.06911	2.00014	2.37033	-0.787671	-3.24334	8.98025	27.5657	0.32677
39.6	0.398714	0.295228	1.2047	2.28272	2.64325	-0.823638	-3.27137	8.98389	27.5832	0.326988
39.6	-0.925303	0.403091	1.14066	2.46812	2.88961	-0.859542	-3.29855	8.98753	27.6008	0.327206
39.6	0.0548292	0.752225	0.843232	2.55385	3.10637	-0.89552	-3.32484	8.99117	27.6183	0.327425
39.6	-0.196339	0.857973	0.374105	2.5463	3.29113	-0.931707	-3.35023	8.99481	27.6358	0.327643
39.6	1.73164	-0.0272591	-0.126699	2.45711	3.44227	-0.968238	-3.37469	8.99846	27.6534	0.327863
35.64	-1.46714	-1.253	-0.522264	2.2999	3.55925	-1.00524	-3.39821	9.00211	27.6709	0.328082
35.64	0.194569	-1.66091	-0.713374	2.08936	3.64228	-1.04281	-3.42077	9.00576	27.6885	0.328302
35.64	-0.893287	-0.636294	-0.689003	1.83965	3.69211	-1.08101	-3.44235	9.00941	27.706	0.328521
39.16	0.805795	0.945779	-0.520403	1.56395	3.70984	-1.11986	-3.46294	9.01307	27.7236	0.328742
39.16	0.596599	1.61611	-0.322037	1.27434	3.69696	-1.15933	-3.48252	9.01673	27.7411	0.328962
39.16	0.972909	0.790669	-0.161714	0.979978	3.65523	-1.19939	-3.50109	9.0204	27.7587	0.329183
35.31	-0.731149	-0.551263	-0.0513053	0.68663	3.5866	-1.23998	-3.51864	9.02406	27.7763	0.329404
35.31	-0.241862	-1.02751	0.0309848	0.40021	3.49311	-1.28103	-3.53515	9.02774	27.7939	0.329625
35.31	-0.180942	-0.447446	0.107235	0.126196	3.37687	-1.32249	-3.55061	9.03142	27.8115	0.329846
35.31	0.45911	0.260216	0.168905	-0.129455	3.24007	-1.36428	-3.56503	9.0351	27.829	0.330068
35.51	-0.211636	0.500491	0.174801	-0.360718	3.08481	-1.40634	-3.57839	9.03879	27.8466	0.33029
35.31	0.693908	0.279114	0.109564	-0.562134	2.91326	-1.4486	-3.5907	9.04248	27.8642	0.330512
33.02	-0.525299	-0.134803	-0.00106688	-0.728427	2.72772	-1.49098	-3.60193	9.04618	27.8819	0.330735
33.02	-0.0397942	-0.397543	-0.117831	-0.854752	2.53054	-1.53341	-3.61209	9.04989	27.8995	0.330958
33.02	0.138469	-0.361822	-0.212889	-0.938471	2.32412	-1.57584	-3.62118	9.0536	27.9171	0.331181
33.02	-0.1156	0.0613479	-0.296354	-0.98107	2.11099	-1.6182	-3.62919	9.05732	27.9347	0.331404
33.02	-0.432876	0.618515	-0.395289	-0.988266	1.89366	-1.6604	-3.63611	9.06105	27.9523	0.331628
33.02	-0.143436	0.862017	-0.481478	-0.970024	1.67465	-1.70239	-3.64195	9.06479	27.97	0.331852
33.02	0.900697	0.0640688	-0.488987	-0.937354	1.45659	-1.74409	-3.64669	9.06853	27.9876	0.332076
30.5	-0.423992	-1.17402	-0.361595	-0.901103	1.24205	-1.78546	-3.65035	9.07228	28.0053	0.3323
30.5	-1.15833	-1.23008	-0.0793	-0.872603	1.03336	-1.82641	-3.65291	9.07604	28.0229	0.332525
33.5	1.19727	-0.00656631	0.308719	-0.861939	0.832393	-1.8669	-3.65437	9.0798	28.0406	0.33275
33.5	0.0538921	0.957115	0.705746	-0.876843	0.640725	-1.90684	-3.65473	9.08358	28.0582	0.332975
33.5	0.113379	0.90079	0.993274	-0.922498	0.459743	-1.94614	-3.654	9.08736	28.0759	0.333201
33	-0.40896	0.585553	1.07465	-1.00107	0.290396	-1.98468	-3.65216	9.09115	28.0936	0.333427
33	0.827823	0.197449	0.933821	-1.10894	0.13312	-2.02229	-3.64923	9.09494	28.1112	0.333653
30	-0.387264	-0.350354	0.625115	-1.23649	-0.0123731	-2.05881	-3.64519	9.09875	28.1289	0.333879
30	-0.863717	-0.636331	0.247051	-1.36953	-0.147072	-2.09402	-3.64004	9.10256	28.1466	0.334105
29.19	0.409172	-0.549084	-0.095104	-1.48988	-0.272253	-2.12769	-3.63379	9.10638	28.1643	0.334332
29.19	0.0945188	-0.308476	-0.335087	-1.57698	-0.389262	-2.15957	-3.62644	9.1102	28.182	0.334559
29.19	-0.426244	-0.093721	-0.483625	-1.6089	-0.499421	-2.18938	-3.61798	9.11403	28.1997	0.334787
29.19	0.243203	0.102184	-0.614234	-1.56525	-0.604012	-2.21684	-3.6084	9.11786	28.2174	0.335014
29.19	-0.00778309	0.304361	-0.805341	-1.43175	-0.70424	-2.24164	-3.59773	9.1217	28.2352	0.335242
29.19	0.145477	0.435695	-1.0952	-1.20045	-0.801191	-2.2635	-3.58594	9.12554	28.2529	0.33547
29.19	0.021017	0.468003	-1.43852	-0.873233	-0.895856	-2.28214	-3.57304	9.12938	28.2706	0.335699
29.19	-0.0824448	0.225299	-1.69373	-0.46094	-0.989133	-2.29726	-3.55903	9.13322	28.2884	0.335928
29.19	0.271288	-0.480492	-1.69248	0.0199732	-1.08172	-2.30858	-3.54391	9.13706	28.3061	0.336156
29.01	0.00907574	-1.25198	-1.31573	0.545724	-1.17425	-2.31584	-3.52768	9.1409	28.3238	0.336386
29.01	-0.821898	-1.34832	-0.560437	1.08459	-1.26736	-2.31877	-3.51033	9.14474	28.3416	0.336615
31.91	-0.0689899	-0.281894	0.435568	1.60181	-1.36169	-2.31712	-3.49187	9.14857	28.3594	0.336845
35.1	0.124472	1.20468	1.43238	2.06127	-1.45786	-2.31064	-3.4723	9.1524	28.3771	0.337075
38.6	1.37505	1.48361	2.16487	2.42684	-1.55644	-2.29915	-3.45162	9.15623	28.3949	0.337305
35.08	-1.19068	0.419021	2.47253	2.66547	-1.65787	-2.28247	-3.42984	9.16005	28.4127	0.337536
35.08	0.147254	-0.451284	2.36617	2.75345	-1.76225	-2.26052	-3.40696	9.16386	28.4305	0.337767
35.08	-0.274356	-0.299347	1.95578	2.68128	-1.86867	-2.23323	-3.38298	9.16766	28.4483	0.337998
35.08	0.449558	0.250503	1.35152	2.45664	-1.97528	-2.20061	-3.35794	9.17145	28.4661	0.338229
33	-0.520974	0.348779	0.673681	2.09837	-2.07982	-2.16269	-3.33184	9.17523	28.4839	0.338461
33	1.10744	0.152088	-0.00982394	1.63263	-2.17991	-2.11953	-3.30471	9.179	28.5017	0.338693
30	-0.915431	-0.0363066	-0.670661	1.08883	-2.27316	-2.07122	-3.27657	9.18275	28.5195	0.338925
30	-0.345181	-0.0356749	-1.2549	0.497947	-2.35708	-2.01785	-3.24743	9.1865	28.5373	0.339157
30	1.12856	0.100544	-1.69049	-0.110091	-2.42908	-1.95954	-3.21733	9.19022	28.5552	0.33939
27.32	-0.588963	0.0484347	-1.89669	-0.70572	-2.48656	-1.89645	-3.18629	9.19393	28.573	0.339623
27.32	-0.143515	-0.0871344	-1.83005	-1.26304	-2.52691	-1.82875	-3.15434	9.19763	28.5909	0.339856
27.32	0.382805	-0.265017	-1.48647	-1.76017	-2.5476	-1.75661	-3.12149	9.2013	28.6087	0.34009
27.32	-0.437642	-0.370492	-0.927491	-2.17984	-2.5461	-1.68024	-3.08778	9.20495	28.6266	0.340323
27.33	-0.21628	-0.130413	-0.253609	-2.50965	-2.52012	-1.59986	-3.05323	9.20859	28.6445	0.340557
30.06	0.764249	0.383547	0.388722	-2.74059	-2.46763	-1.51572	-3.01787	9.2122	28.6623	0.340792
30.06	0.201442	0.598608	0.835706	-2.86607	-2.38719	-1.42808	-2.98172	9.21579	28.6802	0.341026
30.06	-0.760134	0.407101	0.947105	-2.88095	-2.27841	-1.33722	-2.9448	9.21936	28.6981	0.341261
30.06	0.280903	0.12725	0.680133	-2.78211	-2.14211	-1.24345	-2.90714	9.2229	28.716	0.341496
30.06	0.25917	0.194587	0.0962369	-2.57243	-1.98015	-1.14708	-2.86877	9.22641	28.7339	0.341732
30.06	-0.346	0.510632	-0.671817	-2.25902	-1.79523	-1.04847	-2.82972	9.2299	28.7518	0.341967
30.06	-0.234755	0.515006	-1.41882	-1.85381	-1.59038	-0.947932	-2.79	9.23335	28.7697	0.342203
30.06	0.249552	-0.108235	-1.90625	-1.37268	-1.36884	-0.845813	-2.74965	9.23678	28.7877	0.342439
30.06	0.20066	-1.18086	-1.96493	-0.83529	-1.13399	-0.742443	-2.70868	9.24018	28.8056	0.342676
30.06	-0.561527	-1.84177	-1.53108	-0.266367	-0.889292	-0.638155	-2.66713	9.24355	28.8235	0.342912
33.07	0.0159424	-1.20066	-0.697513	0.304433	-0.638175	-0.533283	-2.62502	9.24688	28.8415	0.343149
36.38	-0.280088	0.483064	0.313332	0.846033	-0.383956	-0.428157	-2.58237	9.25018	28.8594	0.343387
40.02	-0.22754	2.06724	1.21111	1.32721	-0.129876	-0.323111	-2.53922	9.25345	28.8774	0.343624
44	1.98592	2.10614	1.72599	1.71741	0.120836	-0.218477	-2.49558	9.25668	28.8954	0.343862
40.34	-0.071981	0.356211	1.74253	1.99122	0.364964	-0.114589	-2.45148	9.25987	28.9134	0.3441
37	-1.66255	-1.26129	1.35831	2.13707	0.599354	-0.0117795	-2.40695	9.26303	28.9313	0.344338
37	-1.09797	-1.14065	0.762022	2.15954	0.821065	0.0896184	-2.36201	9.26614	28.9493	0.344577
40.6	1.59937	-0.145527	0.165028	2.07064	1.02746	0.189272	-2.31668	9.26921	28.9673	0.344815
40.59	1.53029	-0.0238434	-0.255232	1.88743	1.21617	0.286847	-2.271	9.27225	28.9854	0.345055
36.61	-2.77856	-0.539989	-0.439818	1.63351	1.38515	0.382012	-2.22499	9.27524	29.0034	0.345294
40.27	1.50952	-0.36828	-0.478787	1.33662	1.53262	0.474432	-2.17867	9.27818	29.0214	0.345534
39.9	0.259963	0.357742	-0.495602	1.02423	1.65724	0.563771	-2.13208	9.28108	29.0394	0.345773
39.9	-0.262589	0.935497	-0.542465	0.720474	1.75799	0.649694	-2.08522	9.28394	29.0575	0.346014
39.9	0.216081	0.777192	-0.615369	0.44295	1.83423	0.731879	-2.03814	9.28675	29.0755	0.346254
39.9	0.701287	-0.216195	-0.658567	0.202221	1.88577	0.810028	-1.99085	9.28951	29.0936	0.346495
37.2	-0.749243	-1.30881	-0.600994	0.00441098	1.9128	0.88387	-1.94338	9.29222	29.1117	0.346736
37.2	-1.00674	-1.28192	-0.400796	-0.145644	1.91587	0.953178	-1.89576	9.29488	29.1297	0.346977
40.8	0.966247	-0.0909718	-0.111831	-0.247032	1.89575	1.01777	-1.84801	9.29749	29.1478	0.347218
41.26	-0.0759732	1.18669	0.153781	-0.302632	1.85348	1.07749	-1.80015	9.30005	29.1659	0.34746
41.26	-0.247796	1.59899	0.298129	-0.317124	1.79047	1.13224	-1.75222	9.30255	29.184	0.347702
41.26	0.436712	0.850919	0.29201	-0.295296	1.70843	1.18195	-1.70424	9.305	29.2021	0.347944
40.5	0.84161	-0.466058	0.173962	-0.243743	1.60919	1.22659	-1.65622	9.30739	29.2202	0.348187
36.45	-1.82682	-1.27472	0.0381092	-0.17071	1.49476	1.26614	-1.60821	9.30972	29.2384	0.34843
39.98	0.956198	-0.876395	-0.0357495	-0.084907	1.36713	1.3006	-1.5602	9.312	29.2565	0.348673
40	0.0458679	0.132662	-0.0269233	0.0056229	1.22818	1.33001	-1.51223	9.31422	29.2746	0.348916
40.11	-0.372585	0.787593	0.0297213	0.0923812	1.07982	1.35441	-1.46432	9.31637	29.2928	0.34916
40.88	-0.394895	0.86596	0.0767733	0.166796	0.924095	1.37385	-1.41648	9.31847	29.3109	0.349404
40.88	0.194835	0.435855	0.0807964	0.220727	0.76305	1.38842	-1.36873	9.3205	29.3291	0.349648
40.88	1.2621	-0.502229	0.0704117	0.247941	0.598776	1.39818	-1.32108	9.32247	29.3473	0.349892
36.72	-1.99508	-1.16932	0.0967483	0.24529	0.433316	1.40326	-1.27356	9.32438	29.3655	0.350137
39.72	0.575829	-0.552674	0.179477	0.21204	0.268603	1.40374	-1.22616	9.32622	29.3837	0.350382
40.88	0.798326	0.6994	0.270505	0.150665	0.106538	1.39974	-1.17892	9.32799	29.4019	0.350627
40.88	-0.427431	1.27473	0.285885	0.0685307	-0.0508227	1.39137	-1.13184	9.32969	29.4201	0.350873
40.88	0.400218	0.863648	0.16397	-0.0255408	-0.20146	1.37875	-1.08494	9.33132	29.4383	0.351118
38.01	-0.725443	-0.0453708	-0.0948707	-0.123682	-0.343468	1.362	-1.03823	9.33289	29.4566	0.351364
37.18	-0.561139	-0.847428	-0.398596	-0.21848	-0.475013	1.34125	-0.991718	9.33438	29.4748	0.351611
37.18	0.0543701	-1.14082	-0.606503	-0.304031	-0.59442	1.31662	-0.945425	9.3358	29.493	0.351857
37.18	0.479113	-1.11517	-0.594537	-0.375606	-0.700236	1.28826	-0.899357	9.33715	29.5113	0.352104
37.22	0.154965	-1.0638	-0.332703	-0.430333	-0.791183	1.2563	-0.853526	9.33842	29.5296	0.352351
37.22	-1.53093	-0.553374	0.0820349	-0.468843	-0.866062	1.2209	-0.807944	9.33961	29.5479	0.352598
40.8	1.31919	0.684411	0.475281	-0.491956	-0.923943	1.18223	-0.762621	9.34073	29.5661	0.352846
40.8	-0.41999	1.9233	0.675399	-0.500835	-0.963968	1.14044	-0.71757	9.34177	29.5844	0.353094
40.8	-0.0571038	2.09745	0.573369	-0.497353	-0.985448	1.09571	-0.672802	9.34273	29.6028	0.353342
40.8	1.87364	0.6802	0.206748	-0.482955	-0.988119	1.04823	-0.628326	9.34361	29.6211	0.35359
36.72	-0.248535	-1.39589	-0.247644	-0.457199	-0.972331	0.998207	-0.584153	9.34441	29.6394	0.353839
33.05	-2.53552	-2.27897	-0.590626	-0.419635	-0.939056	0.945853	-0.540293	9.34512	29.6577	0.354088
36.36	-0.0118852	-1.18378	-0.680767	-0.370866	-0.889641	0.891399	-0.496757	9.34576	29.6761	0.354337
40	1.97516	0.387461	-0.531863	-0.312105	-0.825855	0.83507	-0.453554	9.3463	29.6944	0.354586
38	-1.26983	0.818906	-0.234848	-0.244746	-0.749841	0.777098	-0.410695	9.34676	29.7128	0.354836
40.5	0.360451	0.51457	0.0832977	-0.169997	-0.663847	0.717718	-0.368191	9.34714	29.7312	0.355086
40.15	0.646326	0.315672	0.294773	-0.0894462	-0.570139	0.657159	-0.326051	9.34743	29.7496	0.355336
39.33	-0.862342	0.337658	0.325531	-0.00469909	-0.470969	0.59565	-0.284287	9.34762	29.768	0.355587
40.28	0.121444	0.405835	0.176672	0.0816784	-0.368549	0.533421	-0.242907	9.34773	29.7864	0.355837
39.9	0.0888799	0.306951	-0.071003	0.166714	-0.264998	0.470701	-0.201923	9.34775	29.8048	0.356088
39.93	0.769014	-0.167166	-0.289695	0.247755	-0.162442	0.407719	-0.161344	9.34767	29.8232	0.35634
37.31	-1.51017	-0.703446	-0.361613	0.323359	-0.0630575	0.344704	-0.121181	9.3475	29.8417	0.356591
40.03	0.802916	-0.684762	-0.234926	0.39113	0.0311904	0.281887	-0.081444	9.34723	29.8601	0.356843
40.06	-0.262806	-0.2601	0.036883	0.448735	0.118516	0.219496	-0.0421431	9.34687	29.8786	0.357095
41.6	0.823164	0.297337	0.322376	0.492852	0.197309	0.157759	-0.00328702	9.34641	29.897	0.357347
41.09	-0.563361	0.681368	0.483409	0.520197	0.266167	0.0968984	0.0351165	9.34585	29.9155	0.3576
41.09	-0.0852125	0.655307	0.451818	0.529554	0.323963	0.0371184	0.0730608	9.34519	29.934	0.357852
40.6	-0.267812	0.293632	0.247599	0.520255	0.370171	-0.0214018	0.110541	9.34443	29.9525	0.358106
40.86	0.264226	-0.0917513	-0.0310649	0.492883	0.404619	-0.0784944	0.147554	9.34357	29.971	0.358359
40.01	-0.0817014	-0.534265	-0.237304	0.448263	0.427387	-0.134005	0.184096	9.34261	29.9896	0.358612
40.06	-0.161852	-0.779895	-0.273269	0.387269	0.43884	-0.187794	0.220164	9.34154	30.0081	0.358866
40.46	0.144221	-0.429046	-0.154171	0.311728	0.439526	-0.239742	0.255754	9.34036	30.0266	0.35912
40.71	0.0488603	0.189154	0.0503231	0.224185	0.430163	-0.289754	0.290865	9.33908	30.0452	0.359375
40.71	0.264733	0.540918	0.232599	0.127505	0.411661	-0.337757	0.325493	9.33768	30.0638	0.359629
40.71	-0.36234	0.689482	0.309153	0.0253299	0.385199	-0.383695	0.359637	9.33618	30.0823	0.359884
40.71	0.275764	0.534465	0.253646	-0.0786484	0.352098	-0.427518	0.393294	9.33457	30.1009	0.360139
40.71	0.582706	0.14824	0.0839351	-0.179915	0.313716	-0.469192	0.426465	9.33285	30.1195	0.360395
38.8	-0.478241	-0.193853	-0.122927	-0.273353	0.271323	-0.508682	0.45915	9.33101	30.1381	0.36065
38.8	-0.339004	-0.333669	-0.276496	-0.353699	0.226042	-0.545967	0.491347	9.32906	30.1568	0.360906
38.8	0.0863946	-0.240847	-0.328198	-0.415068	0.178864	-0.581039	0.523058	9.32699	30.1754	0.361162
39.05	0.311391	-0.219293	-0.274654	-0.452471	0.130727	-0.613899	0.554285	9.3248	30.194	0.361419
39	-0.305235	-0.379349	-0.140845	-0.46311	0.0824876	-0.644541	0.58503	9.3225	30.2127	0.361675
39.36	-0.213199	-0.169236	0.00252799	-0.446271	0.034972	-0.672952	0.615294	9.32007	30.2314	0.361932
39.36	-0.750669	0.471859	0.0809536	-0.402758	-0.0111315	-0.699125	0.645081	9.31753	30.25	0.362189
40.5	0.423757	0.919299	0.0610215	-0.334744	-0.0552729	-0.723058	0.674391	9.31486	30.2687	0.362447
40.5	0.937795	0.569043	-0.0535467	-0.245789	-0.0970541	-0.744755	0.703226	9.31207	30.2874	0.362704
38.37	-0.948625	-0.407317	-0.208545	-0.142834	-0.136212	-0.764215	0.731588	9.30915	30.3061	0.362962
38.37	-0.44271	-0.912151	-0.312779	-0.0348646	-0.17261	-0.781447	0.759477	9.30611	30.3249	0.36322
40.26	0.327231	-0.491327	-0.273947	0.0697758	-0.206137	-0.796466	0.786894	9.30293	30.3436	0.363479
40.3	0.498578	0.140564	-0.0793361	0.165409	-0.236579	-0.809291	0.813839	9.29963	30.3624	0.363737
40.2	0.140699	0.30065	0.203796	0.247483	-0.263673	-0.819942	0.840314	9.2962	30.3811	0.363996
40.21	-0.593884	0.294968	0.451881	0.312396	-0.287053	-0.828449	0.866319	9.29264	30.3999	0.364255
42.1	1.21887	0.310926	0.558066	0.357592	-0.306277	-0.834844	0.891858	9.28895	30.4187	0.364515
40.25	-0.823768	0.176177	0.471953	0.382355	-0.320987	-0.839159	0.91693	9.28512	30.4375	0.364774
40.55	-0.0790098	0.0196907	0.239944	0.388031	-0.330832	-0.841432	0.94154	9.28115	30.4563	0.365034
40	0.0992135	-0.194566	-0.0404944	0.37666	-0.335505	-0.841696	0.96569	9.27705	30.4751	0.365294
40	-0.323139	-0.326172	-0.25192	0.349157	-0.334766	-0.839995	0.989382	9.27281	30.4939	0.365555
40	0.00841719	-0.132398	-0.314281	0.306839	-0.328461	-0.836383	1.01262	9.26843	30.5128	0.365815
40.55	0.238813	0.132564	-0.220585	0.251498	-0.316606	-0.830921	1.0354	9.26392	30.5316	0.366076
40.5	-0.3423	0.271414	-0.0485142	0.184113	-0.299352	-0.823671	1.05772	9.25926	30.5505	0.366337
40.5	0.130805	0.222588	0.105628	0.10524	-0.276945	-0.814698	1.07959	9.25445	30.5694	0.366599
40.5	0.0751178	0.0610167	0.19086	0.018092	-0.249678	-0.804075	1.10101	9.24951	30.5883	0.36686
40.5	0.182243	-0.156532	0.191086	-0.0739755	-0.217925	-0.791876	1.12198	9.24442	30.6072	0.367122
40.5	-0.512377	-0.241421	0.114427	-0.168675	-0.182196	-0.778174	1.14251	9.23918	30.6261	0.367384
40.5	-0.102869	0.0415214	0.00893107	-0.263911	-0.143162	-0.763039	1.16258	9.2338	30.645	0.367647
40.22	0.0163127	0.40712	-0.0482239	-0.355907	-0.101613	-0.746549	1.18222	9.22827	30.664	0.367909
40.35	-0.2098	0.341419	0.00323273	-0.440467	-0.0583682	-0.728792	1.20141	9.22259	30.6829	0.368172
40.16	0.126929	-0.326771	0.164733	-0.511244	-0.0142859	-0.709856	1.22015	9.21677	30.7019	0.368435
39.5	0.236308	-1.06312	0.362392	-0.56087	0.0297471	-0.689829	1.23845	9.21079	30.7209	0.368698
39.5	-0.698529	-0.858824	0.484005	-0.581745	0.0728522	-0.668795	1.2563	9.20466	30.7399	0.368962
40.8	-0.840236	0.591424	0.440332	-0.566888	0.114122	-0.646835	1.27371	9.19838	30.7589	0.369226
44.88	2.17706	1.8742	0.178185	-0.511676	0.152607	-0.62403	1.29067	9.19195	30.7779	0.36949
40.39	-1.4518	1.17888	-0.287185	-0.414108	0.187378	-0.600458	1.30718	9.18536	30.7969	0.369754
40.39	0.724639	-0.796134	-0.812849	-0.277047	0.217736	-0.576202	1.32325	9.17862	30.816	0.370019
36.4	-1.24543	-1.8752	-1.18713	-0.106336	0.242977	-0.551347	1.33887	9.17173	30.835	0.370283
40.04	1.20175	-1.53433	-1.21769	0.0875977	0.262463	-0.525971	1.35404	9.16467	30.8541	0.370548
40.06	-0.0541486	-0.611368	-0.84382	0.289638	0.275689	-0.500147	1.36876	9.15747	30.8732	0.370814
41.09	-1.13792	0.250717	-0.166745	0.483181	0.2823	-0.473944	1.38303	9.1501	30.8923	0.371079
44.8	1.25365	0.868154	0.592381	0.651676	0.282017	-0.447426	1.39684	9.14257	30.9114	0.371345
44.8	-0.650395	1.20331	1.18229	0.77867	0.274648	-0.420658	1.4102	9.13489	30.9305	0.371611
44.8	-0.209875	1.21633	1.43315	0.849308	0.260131	-0.3937	1.4231	9.12705	30.9497	0.371877
44.8	0.300848	0.763901	1.30238	0.854802	0.238511	-0.366604	1.43555	9.11904	30.9688	0.372144
44.8	1.25681	-0.175064	0.855408	0.797177	0.209943	-0.339405	1.44753	9.11088	30.988	0.37241
40.32	-2.27803	-0.994496	0.272661	0.68445	0.17484	-0.31212	1.45906	9.10256	31.0072	0.372677
43.12	2.30452	-0.871021	-0.244483	0.527521	0.133893	-0.284749	1.47011	9.09407	31.0264	0.372944
40.58	-0.590956	-0.352219	-0.581762	0.338593	0.0881715	-0.257287	1.48071	9.08543	31.0456	0.373212
40.58	-0.484661	-0.222187	-0.706609	0.13173	0.0389405	-0.229722	1.49083	9.07662	31.0648	0.373479
40.58	0.0642733	-0.156971	-0.654982	-0.0784143	-0.012421	-0.202034	1.50048	9.06765	31.084	0.373747
40.58	-0.0659879	0.162857	-0.488987	-0.276859	-0.0644581	-0.174199	1.50966	9.05852	31.1032	0.374015
41.25	-0.373787	0.388971	-0.276529	-0.450332	-0.115703	-0.14619	1.51835	9.04922	31.1225	0.374284
41.25	0.105891	0.274974	-0.0826993	-0.588622	-0.164799	-0.117974	1.52657	9.03976	31.1418	0.374552
41.25	-0.00907221	0.0172002	0.0465748	-0.685713	-0.210591	-0.0895238	1.5343	9.03014	31.1611	0.374821
41.25	-0.089929	-0.114224	0.0843586	-0.736486	-0.252066	-0.0608121	1.54153	9.02036	31.1804	0.37509
41.25	0.223065	-0.0951112	0.0367434	-0.740423	-0.28837	-0.0318134	1.54827	9.01041	31.1997	0.375359
40.06	-0.159543	-0.0728617	-0.0596209	-0.701925	-0.318742	-0.00250299	1.55451	9.0003	31.219	0.375629
41.12	0.207736	-0.0557807	-0.149517	-0.630033	-0.342608	0.0271443	1.56024	8.99002	31.2383	0.375899
41.2	-0.144675	-0.0898171	-0.200242	-0.535691	-0.359629	0.0571514	1.56546	8.97958	31.2577	0.376169
41.2	-0.16803	-0.225277	-0.177403	-0.429622	-0.369621	0.0875384	1.57017	8.96898	31.2771	0.376439
41.12	-0.244439	-0.232333	-0.071435	-0.321933	-0.372607	0.118326	1.57435	8.9582	31.2965	0.376709
41.12	-0.692486	0.129812	0.0916504	-0.220773	-0.368961	0.149538	1.57801	8.94727	31.3158	0.37698
43.99	1.033	0.490786	0.269411	-0.133203	-0.359244	0.181192	1.58113	8.93617	31.3353	0.377251
42.27	-0.329789	0.437171	0.398179	-0.0631053	-0.344065	0.2133	1.58372	8.9249	31.3547	0.377522
42.27	0.242453	0.167033	0.428572	-0.0113337	-0.323903	0.245871	1.58577	8.91347	31.3741	0.377794
42.27	0.11751	-0.0391051	0.338203	0.0226369	-0.29926	0.278908	1.58727	8.90187	31.3936	0.378065
42.27	-0.0534434	-0.24079	0.143365	0.0413648	-0.270707	0.312404	1.58823	8.89011	31.413	0.378337
42.27	-0.0652614	-0.407151	-0.0727958	0.0476345	-0.238866	0.346334	1.58863	8.87817	31.4325	0.378609
42.27	0.329118	-0.377381	-0.219474	0.0448515	-0.204467	0.38067	1.58847	8.86608	31.452	0.378882
42.27	-0.113165	-0.185111	-0.247445	0.0380371	-0.168326	0.415381	1.58776	8.85381	31.4715	0.379154
42.27	-0.192568	-0.0512813	-0.158202	0.0320066	-0.131286	0.450438	1.58648	8.84138	31.4911	0.379427
42.27	-0.379881	0.0829285	-0.00801379	0.0277818	-0.0941692	0.485813	1.58463	8.82879	31.5106	0.3797
43.19	0.257538	0.173594	0.14918	0.0251644	-0.0578737	0.521476	1.58222	8.81603	31.5302	0.379973
42.86	0.0886787	-0.0175385	0.276947	0.0251215	-0.0233575	0.557385	1.57923	8.8031	31.5497	0.380247
42.86	0.168748	-0.268013	0.31946	0.0288848	0.0084353	0.59349	1.57567	8.79	31.5693	0.38052
43.01	-0.258042	-0.166914	0.261018	0.0390232	0.0365631	0.629735	1.57154	8.77674	31.5889	0.380794
43.26	0.226945	0.1077	0.118442	0.0576976	0.0601793	0.666062	1.56684	8.76331	31.6085	0.381068
43.26	-0.5179	0.303981	-0.077913	0.0886669	0.078626	0.702402	1.56157	8.74971	31.6281	0.381343
44.5	2.0409	0.0630611	-0.286392	0.135246	0.0916097	0.738682	1.55573	8.73595	31.6478	0.381617
40.05	-2.7221	-0.301278	-0.438221	0.197537	0.0990401	0.774824	1.54932	8.72203	31.6674	0.381892
44.5	1.41725	0.071216	-0.519839	0.273681	0.100926	0.810737	1.54234	8.70793	31.6871	0.382167
44.5	0.385807	0.491377	-0.550121	0.360592	0.0973889	0.846325	1.53479	8.69367	31.7068	0.382442
43.6	0.299304	0.0913133	-0.526811	0.453334	0.0886984	0.88149	1.52668	8.67925	31.7265	0.382718
42.28	-0.30202	-0.614284	-0.42035	0.546154	0.0753258	0.916128	1.51801	8.66466	31.7462	0.382994
42.28	-1.44236	-0.416826	-0.215902	0.630473	0.0579075	0.95013	1.50877	8.64991	31.766	0.38327
45.17	-0.0795493	0.648204	0.0637984	0.692712	0.0372483	0.983374	1.49898	8.63499	31.7857	0.383546
47.79	2.61796	0.907248	0.390196	0.718374	0.0142396	1.01573	1.48863	8.61991	31.8055	0.383822
43.01	-2.04707	-0.0984334	0.740192	0.69395	-0.0102043	1.04708	1.47774	8.60467	31.8252	0.384099
43.95	-0.0571725	-0.889713	1.07749	0.610098	-0.0350722	1.07728	1.4663	8.58926	31.845	0.384376
44.64	0.34651	-0.727751	1.36225	0.463595	-0.0592674	1.10621	1.45432	8.57369	31.8648	0.384653
44.73	0.0295789	-0.303987	1.49444	0.259437	-0.0816534	1.13373	1.44181	8.55796	31.8847	0.38493
44.64	-0.152232	0.112723	1.37663	0.00997233	-0.101121	1.15971	1.42878	8.54207	31.9045	0.385208
44.92	0.128322	0.904785	0.927785	-0.26646	-0.11649	1.18404	1.41522	8.52602	31.9244	0.385485
44.92	-0.0803832	1.76313	0.160688	-0.546502	-0.126546	1.20657	1.40114	8.5098	31.9442	0.385763
44.5	1.09185	1.43531	-0.752513	-0.805485	-0.130085	1.22719	1.38655	8.49343	31.9641	0.386042
40.07	0.400429	-0.469528	-1.58177	-1.01937	-0.125986	1.24579	1.37146	8.4769	31.984	0.38632
36.16	-0.774087	-2.34026	-2.09836	-1.16593	-0.113345	1.26227	1.35587	8.46021	32.0039	0.386599
36.16	-1.4163	-2.49004	-2.11382	-1.22794	-0.0915836	1.27653	1.33979	8.44336	32.0239	0.386877
39.78	0.253786	-1.07734	-1.60242	-1.20356	-0.0606886	1.2885	1.32322	8.42635	32.0438	0.387156
43	1.16217	0.59139	-0.737281	-1.10442	-0.0210257	1.2981	1.30618	8.40919	32.0638	0.387436
43	-1.10373	1.51926	0.207114	-0.946117	0.0267578	1.30527	1.28868	8.39188	32.0837	0.387715
46.77	1.51657	1.5278	0.9751	-0.744467	0.0818109	1.30997	1.27071	8.3744	32.1037	0.387995
44	-1.69792	1.19538	1.40318	-0.515747	0.143213	1.31213	1.2523	8.35678	32.1237	0.388275
46.48	1.44374	0.774562	1.45379	-0.277232	0.209976	1.31169	1.23345	8.339	32.1438	0.388555
44.39	-0.784151	0.122918	1.1799	-0.0445335	0.280859	1.30861	1.21417	8.32107	32.1638	0.388836
44.97	0.179527	-0.41139	0.709213	0.170331	0.354447	1.30283	1.19448	8.30299	32.1839	0.389116
43.4	-0.102808	-0.472485	0.191339	0.35991	0.429415	1.29431	1.17438	8.28475	32.2039	0.389397
44.13	0.392453	-0.222546	-0.240637	0.520964	0.504506	1.28301	1.15389	8.26637	32.224	0.389678
44.21	-0.0391867	-0.0554583	-0.497906	0.653241	0.578438	1.26891	1.13303	8.24784	32.2441	0.389959
44	0.364117	-0.172943	-0.575185	0.759324	0.649966	1.25196	1.11179	8.22916	32.2642	0.390241
44	-0.560352	-0.299553	-0.5246	0.844093	0.717978	1.23217	1.09021	8.21033	32.2844	0.390522
44.53	0.375246	-0.164623	-0.416044	0.915468	0.781433	1.20949	1.06829	8.19136	32.3045	0.390804
44.35	-0.343584	0.237125	-0.315561	0.978917	0.839413	1.18392	1.04605	8.17225	32.3247	0.391086
45.49	0.344153	0.467664	-0.255995	1.03577	0.891279	1.15543	1.02351	8.15298	32.3448	0.391369
44.99	-0.504392	0.180041	-0.236527	1.08264	0.936709	1.12403	1.00069	8.13358	32.365	0.391651
44.96	-0.0797454	-0.174971	-0.224241	1.11257	0.975571	1.08972	0.977592	8.11403	32.3852	0.391934
45	-0.327315	-0.139555	-0.169249	1.11791	1.008	1.05251	0.954249	8.09434	32.4055	0.392217
45.22	0.505197	0.09667	-0.0274247	1.08887	1.0343	1.01245	0.930676	8.07451	32.4257	0.3925
45.22	-0.0277479	0.0193285	0.224006	1.01427	1.05484	0.969558	0.906891	8.05455	32.446	0.392784
45.22	-0.224097	-0.191047	0.550619	0.884325	1.06995	0.923876	0.882915	8.03444	32.4662	0.393067
45.22	0.0614473	-0.22887	0.872838	0.692759	1.07999	0.87544	0.858766	8.01419	32.4865	0.393351
45.22	0.0295406	0.141127	1.06343	0.438518	1.08535	0.824287	0.834462	7.99381	32.5068	0.393635
45.22	0.298414	0.683435	1.01042	0.126893	1.08625	0.770462	0.810024	7.97329	32.5272	0.393919
45.22	0.807832	0.685893	0.687277	-0.22993	1.0828	0.714018	0.785469	7.95263	32.5475	0.394204
42	-0.735669	0.0781916	0.18551	-0.612873	1.07499	0.655019	0.760817	7.93185	32.5678	0.394488
42	0.418915	-0.506378	-0.325386	-0.998623	1.06263	0.593547	0.736086	7.91092	32.5882	0.394773
40.35	-0.47654	-0.709567	-0.682412	-1.36191	1.04551	0.529702	0.711296	7.88987	32.6086	0.395058
40.35	0.187914	-0.563543	-0.816398	-1.67624	1.02339	0.463602	0.686465	7.86868	32.629	0.395343
40.35	-0.275603	-0.19615	-0.760869	-1.91719	0.996009	0.39538	0.661612	7.84736	32.6494	0.395629
40.35	0.1351	0.082761	-0.589814	-2.06251	0.963049	0.32519	0.636755	7.82592	32.6698	0.395914
40.35	-0.156106	0.0771397	-0.40463	-2.09448	0.924276	0.253197	0.611914	7.80434	32.6903	0.3962
40.35	0.279469	0.0514717	-0.314669	-2.00347	0.879614	0.179582	0.587106	7.78264	32.7107	0.396486
40.35	-0.170613	0.352514	-0.39844	-1.78652	0.829071	0.104535	0.56235	7.76081	32.7312	0.396773
40.35	0.185732	0.592664	-0.654623	-1.45104	0.772459	0.0282531	0.537665	7.73885	32.7517	0.397059
40.35	-0.460383	0.438575	-0.982091	-1.01407	0.709548	-0.0490644	0.513069	7.71677	32.7722	0.397346
40.35	-0.0512692	-0.0236089	-1.21946	-0.500292	0.640132	-0.127215	0.488581	7.69457	32.7927	0.397632
40.35	0.343386	-0.569272	-1.18746	0.0616831	0.564048	-0.205987	0.464219	7.67224	32.8133	0.397919
40.35	0.350689	-1.18289	-0.782858	0.639859	0.481181	-0.285165	0.440002	7.64979	32.8338	0.398207
40.35	-0.235692	-1.48489	-0.0698473	1.20141	0.39141	-0.364533	0.415948	7.62723	32.8544	0.398494
41.8	-1.29478	-0.665064	0.778911	1.71324	0.294574	-0.443873	0.392077	7.60454	32.875	0.398781
45.95	-0.337768	1.0534	1.49989	2.14227	0.190481	-0.522959	0.368407	7.58173	32.8956	0.399069
49.98	2.47797	2.23094	1.84267	2.45781	0.0789525	-0.601567	0.344956	7.5588	32.9162	0.399357
44.98	-1.90561	1.83285	1.68078	2.63991	-0.0399774	-0.679472	0.321742	7.53576	32.9368	0.399645
44.98	1.40183	0.329733	1.10715	2.68857	-0.165757	-0.756445	0.298786	7.5126	32.9575	0.399934
40.5	-1.3022	-1.32394	0.372311	2.61593	-0.297463	-0.832241	0.276104	7.48933	32.9781	0.400222
40.5	0.969372	-2.20895	-0.241173	2.43827	-0.433993	-0.906617	0.253716	7.46594	32.9988	0.400511
36.48	-1.68615	-1.68105	-0.552461	2.17259	-0.574141	-0.979327	0.231641	7.44244	33.0195	0.4008
40.13	-1.00105	0.0405396	-0.563922	1.83615	-0.716611	-1.05013	0.209896	7.41883	33.0402	0.401089
44.14	1.84666	1.61787	-0.389457	1.44681	-0.859903	-1.11878	0.188501	7.39511	33.0609	0.401378
42	0.822986	1.60937	-0.186633	1.02275	-1.00237	-1.18503	0.167473	7.37128	33.0817	0.401667
37.85	-1.53729	0.395415	-0.0627496	0.58104	-1.14225	-1.24864	0.146832	7.34734	33.1024	0.401957
37.85	-0.0302299	-0.412571	-0.0550236	0.136399	-1.27767	-1.30935	0.126595	7.32329	33.1232	0.402247
37.85	-0.0451716	-0.313317	-0.153111	-0.299813	-1.4066	-1.36693	0.106781	7.29914	33.144	0.402537
37.14	0.0558302	-0.0290052	-0.303039	-0.72085	-1.5269	-1.42112	0.0874083	7.27488	33.1648	0.402827
37.14	0.895004	-0.0611478	-0.423616	-1.1234	-1.63629	-1.47169	0.0684945	7.25051	33.1856	0.403117
35.03	-0.608917	-0.17333	-0.442242	-1.50524	-1.73249	-1.51839	0.0500572	7.22604	33.2065	0.403408
35.03	-0.152733	-0.109386	-0.333691	-1.86233	-1.8133	-1.56097	0.0321139	7.20147	33.2273	0.403698
35.03	0.740052	-0.120924	-0.100935	-2.18745	-1.87683	-1.59921	0.0146818	7.1768	33.2482	0.403989
35.03	-0.589273	-0.209333	0.22168	-2.47036	-1.92172	-1.63289	-0.00222239	7.15203	33.2691	0.40428
35.03	0.27141	-0.204551	0.561083	-2.69622	-1.94692	-1.66183	-0.0185821	7.12716	33.29	0.404571
35.03	0.0939942	-0.0209521	0.82453	-2.84891	-1.95175	-1.68585	-0.034381	7.10219	33.3109	0.404862
35.03	-0.0935477	0.195486	0.904725	-2.91389	-1.93599	-1.70487	-0.0496043	7.07712	33.3318	0.405154
35.03	0.045978	0.385391	0.723206	-2.87934	-1.9	-1.71884	-0.0642389	7.05196	33.3528	0.405446
35.03	0.0453311	0.536673	0.261194	-2.7379	-1.84473	-1.72774	-0.0782736	7.02671	33.3737	0.405737
35.03	-0.0481524	0.78745	-0.448978	-2.48763	-1.77163	-1.73159	-0.0916991	7.00136	33.3947	0.406029
35.03	-0.125114	1.00883	-1.30227	-2.13308	-1.68258	-1.73044	-0.104509	6.97592	33.4157	0.406322
35.03	1.52551	0.343869	-2.07893	-1.68517	-1.5798	-1.72437	-0.116699	6.95039	33.4367	0.406614
31.54	-1.13078	-1.23662	-2.51218	-1.15884	-1.46574	-1.71347	-0.128265	6.92477	33.4578	0.406906
31.54	-0.821306	-2.27033	-2.37767	-0.572816	-1.34294	-1.69782	-0.139208	6.89906	33.4788	0.407199
34.69	-0.245876	-1.66178	-1.57794	0.0474662	-1.21391	-1.67754	-0.149526	6.87327	33.4999	0.407492
38.16	0.273948	-0.128944	-0.295193	0.666376	-1.08118	-1.65273	-0.159223	6.84739	33.5209	0.407785
41.98	1.02267	0.901348	1.15218	1.24409	-0.947238	-1.62349	-0.168302	6.82142	33.542	0.408078
41.98	-1.62046	1.28477	2.39412	1.74033	-0.814594	-1.58993	-0.176773	6.79538	33.5631	0.408371
46.18	1.12035	1.75422	3.06766	2.11579	-0.685716	-1.55214	-0.184642	6.76925	33.5842	0.408664
45	-0.652447	2.12684	3.00591	2.33912	-0.562985	-1.51025	-0.19192	6.74304	33.6054	0.408958
45	0.462494	1.44702	2.29025	2.40248	-0.448535	-1.46435	-0.198617	6.71676	33.6265	0.409252
42	-0.124825	-0.279257	1.17123	2.32243	-0.343737	-1.4146	-0.204742	6.69039	33.6477	0.409546
38.51	-0.783288	-1.94464	-0.0285061	2.12376	-0.249232	-1.36115	-0.210307	6.66395	33.6689	0.40984
38.51	1.52026	-2.75601	-1.00239	1.83232	-0.165141	-1.30416	-0.215324	6.63744	33.6901	0.410134
35	-1.7727	-2.28686	-1.56013	1.4748	-0.0913598	-1.24382	-0.219802	6.61085	33.7113	0.410428
38.5	0.40412	-0.418406	-1.70854	1.08019	-0.0276948	-1.18034	-0.223755	6.58419	33.7325	0.410723
40	-0.439986	2.12504	-1.58907	0.680091	0.0260604	-1.11392	-0.227194	6.55745	33.7537	0.411017
43.5	1.57543	3.35026	-1.37687	0.3064	0.0701256	-1.04481	-0.230131	6.53065	33.775	0.411312
40	0.0132052	1.94544	-1.19652	-0.0142023	0.104811	-0.973242	-0.232577	6.50378	33.7963	0.411607
36.66	-1.30949	-0.756461	-1.04249	-0.266167	0.130746	-0.89947	-0.234546	6.47684	33.8176	0.411902
36.66	1.35915	-2.95166	-0.868438	-0.442521	0.148811	-0.823766	-0.236048	6.44983	33.8389	0.412197
33.5	-1.54773	-3.5315	-0.628799	-0.540972	0.160017	-0.746409	-0.237097	6.42276	33.8602	0.412493
36.85	-0.560935	-2.003	-0.332747	-0.565982	0.165723	-0.667685	-0.237704	6.39562	33.8815	0.412788
40.54	-0.114769	1.11116	-0.0569677	-0.528972	0.167579	-0.587885	-0.23788	6.36842	33.9029	0.413084
44	1.34321	3.67107	0.114109	-0.445055	0.167412	-0.507301	-0.237639	6.34116	33.9242	0.41338
44	0.719783	3.78065	0.132629	-0.333201	0.167172	-0.426225	-0.236993	6.31384	33.9456	0.413676
40	-1.60205	1.66009	0.0192034	-0.215252	0.168901	-0.344951	-0.235953	6.28646	33.967	0.413972
40	1.3123	-1.12439	-0.142935	-0.112246	0.174611	-0.263774	-0.234531	6.25903	33.9884	0.414268
36.01	-0.495471	-3.33748	-0.203818	-0.0421691	0.186237	-0.182975	-0.23274	6.23153	34.0098	0.414564
36.01	-0.56409	-4.08267	-0.0169382	-0.0179307	0.205487	-0.102815	-0.230593	6.20399	34.0313	0.414861
39	0.204029	-2.68	0.454528	-0.0442599	0.233681	-0.0235471	-0.228101	6.17638	34.0527	0.415158
42	-0.666464	0.30604	1.07902	-0.118869	0.27145	0.0545784	-0.225277	6.14873	34.0742	0.415454
44.5	-0.979931	2.97479	1.64273	-0.234747	0.318705	0.131338	-0.222133	6.12102	34.0957	0.415751
48.88	2.62125	3.65531	1.91883	-0.382656	0.374752	0.206526	-0.218681	6.09327	34.1172	0.416048
44	-0.502351	2.02384	1.75668	-0.551288	0.438527	0.279947	-0.214935	6.06546	34.1387	0.416345
40.5	-1.37533	0.00555699	1.17375	-0.724893	0.508755	0.351417	-0.210906	6.03761	34.1602	0.416643
40.5	0.557475	-0.69268	0.273753	-0.883966	0.584081	0.420759	-0.206607	6.00972	34.1818	0.41694
39.6	0.214161	-0.513385	-0.747211	-1.0084	0.663076	0.487807	-0.202051	5.98177	34.2033	0.417238
39.6	1.05209	-0.904582	-1.63164	-1.07822	0.74432	0.552398	-0.197251	5.95379	34.2249	0.417535
36	-0.978503	-1.86577	-2.164	-1.07478	0.826419	0.614374	-0.19222	5.92576	34.2465	0.417833
36	-0.835139	-2.09731	-2.21608	-0.984329	0.907877	0.673578	-0.186971	5.89769	34.2681	0.418131
39	-0.288844	-1.26328	-1.75123	-0.806305	0.987214	0.729858	-0.181517	5.86958	34.2897	0.418429
42	1.92224	-0.393218	-0.893216	-0.555134	1.06296	0.783071	-0.175869	5.84143	34.3113	0.418727
42	-0.0156377	-0.183005	0.125595	-0.250868	1.1337	0.833077	-0.170041	5.81325	34.333	0.419025
42	-2.04498	0.0789083	1.02201	0.0852855	1.19809	0.879739	-0.164045	5.78503	34.3547	0.419324
46	0.462714	1.19774	1.55953	0.431807	1.25485	0.922924	-0.157894	5.75677	34.3763	0.419622
49.5	2.73565	1.98391	1.64342	0.766268	1.30269	0.962506	-0.1516	5.72849	34.398	0.419921
44.55	-1.53782	1.34137	1.30636	1.06561	1.34037	0.998371	-0.145175	5.70017	34.4197	0.42022
44.55	-1.02728	0.258192	0.715542	1.30944	1.36676	1.03042	-0.138633	5.67182	34.4414	0.420519
44.55	0.570064	-0.466642	0.0977457	1.47952	1.38089	1.05857	-0.131985	5.64344	34.4632	0.420818
44.55	1.80534	-1.25082	-0.326255	1.5619	1.38193	1.08279	-0.125245	5.61503	34.4849	0.421117
40.1	-2.38316	-1.79384	-0.39874	1.54877	1.36954	1.10307	-0.118424	5.5866	34.5067	0.421416
44.11	0.309994	-1.01104	-0.106218	1.44137	1.34409	1.11943	-0.111535	5.55814	34.5285	0.421715
44.11	-0.683082	0.708636	0.400896	1.24908	1.3064	1.13194	-0.104589	5.52966	34.5503	0.422015
48.47	1.99142	1.51911	0.878705	0.985389	1.25756	1.14067	-0.097597	5.50115	34.5721	0.422314
43.62	-1.22979	0.956352	1.10163	0.664751	1.19887	1.1457	-0.090571	5.47263	34.5939	0.422614
43.62	-0.724164	0.192556	0.973575	0.302661	1.13171	1.14717	-0.083521	5.44408	34.6157	0.422914
43.62	0.341952	-0.0893736	0.539682	-0.0819524	1.05746	1.14519	-0.0764575	5.41552	34.6376	0.423214
41.44	0.192103	-0.174859	-0.0425885	-0.466899	0.977512	1.1399	-0.0693905	5.38694	34.6594	0.423514
41.44	0.642884	-0.0936863	-0.614629	-0.829045	0.893262	1.13145	-0.0623297	5.35834	34.6813	0.423814
38	-1.98961	-0.057156	-1.03364	-1.14639	0.806109	1.11998	-0.0552847	5.32974	34.7032	0.424114
41.8	2.30519	-0.30354	-1.20419	-1.39932	0.717369	1.10562	-0.0482649	5.30111	34.7251	0.424415
38	-1.12464	-0.482993	-1.10948	-1.57059	0.628067	1.08854	-0.0412798	5.27248	34.747	0.424715
38.1	-1.28599	-0.24245	-0.828759	-1.64856	0.539085	1.06889	-0.0343389	5.24384	34.769	0.425016
41.8	1.96481	0.176092	-0.487426	-1.62729	0.451166	1.04682	-0.0274518	5.21519	34.7909	0.425316
40.05	-0.765586	0.375081	-0.21063	-1.50575	0.364957	1.0225	-0.0206279	5.18653	34.8129	0.425617
40.05	-1.17972	0.582037	-0.0819592	-1.28864	0.280952	0.996121	-0.0138767	5.15787	34.8349	0.425918
41.9	0.954303	0.626458	-0.13214	-0.9873	0.199451	0.967857	-0.00720763	5.12921	34.8569	0.426219
41.9	1.43628	0.00565271	-0.320571	-0.61877	0.1206	0.937903	-0.000630103	5.10055	34.8789	0.42652
38.59	-1.6976	-0.719731	-0.559026	-0.206714	0.0445101	0.906444	0.00584643	5.07188	34.9009	0.426821
38.59	-0.919969	-0.480658	-0.710197	0.221331	-0.028701	0.873668	0.0122125	5.04322	34.9229	0.427122
42.3	1.30315	0.110843	-0.626471	0.636193	-0.0989182	0.839762	0.0184589	5.01456	34.945	0.427423
43.04	1.35362	-0.20573	-0.235071	1.00959	-0.166043	0.804913	0.0245761	4.9859	34.9671	0.427725
38.9	-1.97379	-1.00918	0.412113	1.31504	-0.229983	0.769296	0.0305548	4.95725	34.9891	0.428026
41.99	0.040091	-1.0676	1.15193	1.53087	-0.290655	0.733081	0.0363855	4.92861	35.0112	0.428328
45	0.464743	0.219582	1.76954	1.63839	-0.348064	0.696432	0.0420587	4.89998	35.0334	0.42863
45	-1.22427	1.98887	2.02367	1.62391	-0.402212	0.659503	0.0475651	4.87135	35.0555	0.428931
49.51	3.87325	2.02292	1.74913	1.48487	-0.452913	0.622436	0.0528952	4.84275	35.0776	0.429233
39.5	-3.34522	-0.248034	1.02383	1.23759	-0.499835	0.585367	0.0580398	4.81415	35.0998	0.429535
39.2	-0.250451	-1.68232	0.14428	0.908342	-0.542587	0.548431	0.0629896	4.78557	35.1219	0.429837
40.33	0.980147	-1.17603	-0.582988	0.525524	-0.580779	0.511758	0.0677352	4.75701	35.1441	0.43014
39.87	0.975256	-0.310645	-0.983788	0.1182	-0.614078	0.475475	0.0722673	4.72847	35.1663	0.430442
38.59	-0.735067	-0.0899672	-1.02032	-0.284651	-0.64219	0.439706	0.0765768	4.69994	35.1885	0.430744
38.59	-0.611408	-0.123604	-0.817062	-0.654453	-0.664792	0.404572	0.0806549	4.67144	35.2107	0.431046
38.59	0.55043	0.0177823	-0.542869	-0.966081	-0.681423	0.370192	0.0844934	4.64297	35.233	0.431349
38.59	-0.509196	0.300979	-0.333521	-1.19957	-0.691577	0.336689	0.0880842	4.61452	35.2552	0.431652
38.59	0.0814268	0.6219	-0.282664	-1.34171	-0.694708	0.304186	0.0914193	4.58609	35.2775	0.431954
38.59	0.0238318	0.846208	-0.399448	-1.38783	-0.690551	0.272802	0.0944908	4.5577	35.2998	0.432257
38.59	-0.13233	0.565495	-0.607133	-1.34149	-0.679359	0.242647	0.097291	4.52933	35.3221	0.43256
38.81	1.13853	-0.437443	-0.774461	-1.21245	-0.661594	0.213821	0.0998127	4.501	35.3444	0.432863
34.93	-1.55479	-1.2857	-0.790883	-1.01606	-0.637912	0.186406	0.102049	4.4727	35.3667	0.433166
38.42	0.573312	-1.05272	-0.584986	-0.770975	-0.609162	0.160472	0.103995	4.44443	35.389	0.433469
38.42	-0.203736	-0.0477466	-0.177594	-0.497536	-0.576249	0.136079	0.105645	4.41621	35.4114	0.433772
41.5	0.884875	0.765141	0.310512	-0.215709	-0.540061	0.113278	0.106995	4.38802	35.4337	0.434075
41.5	0.277006	0.878153	0.736147	0.0545393	-0.50148	0.0921212	0.10804	4.35987	35.4561	0.434378
41.5	-0.26611	0.358384	1.03102	0.294452	-0.461383	0.0726556	0.108778	4.33176	35.4785	0.434681
41.5	-0.0690122	-0.245618	1.15845	0.488735	-0.420679	0.0549227	0.109203	4.3037	35.5009	0.434985
41.5	-0.111584	-0.517471	1.10071	0.626678	-0.380269	0.0389574	0.109314	4.27569	35.5233	0.435288
41.5	-0.25383	-0.355512	0.873536	0.703855	-0.340985	0.0247885	0.109106	4.24772	35.5458	0.435592
41.5	-0.210299	0.167888	0.498905	0.725119	-0.303629	0.012439	0.108578	4.2198	35.5682	0.435895
40.81	-0.0178864	0.621905	0.0318574	0.702398	-0.268954	0.00192629	0.107728	4.19193	35.5907	0.436199
40.81	0.125282	0.363648	-0.440277	0.649814	-0.237637	-0.00673909	0.106555	4.16412	35.6132	0.436503
40.81	1.13263	-0.40483	-0.819241	0.57935	-0.210348	-0.0135544	0.10506	4.13636	35.6356	0.436807
36.73	-2.25041	-0.755686	-1.03323	0.501993	-0.18774	-0.0185256	0.103245	4.10865	35.6582	0.437111
40.38	1.18866	-0.225943	-1.05304	0.426847	-0.170311	-0.0216717	0.101113	4.08101	35.6807	0.437414
40.38	0.00351613	0.407128	-0.900799	0.35968	-0.158362	-0.0230264	0.098666	4.05342	35.7032	0.437718
40.32	-0.204977	0.333457	-0.622996	0.302375	-0.15202	-0.0226387	0.0959076	4.0259	35.7257	0.438023
40.36	0.132515	-0.0484423	-0.26447	0.254087	-0.151197	-0.0205682	0.0928421	3.99844	35.7483	0.438327
40.73	0.221986	-0.163405	0.12288	0.211976	-0.15567	-0.0168788	0.089474	3.97105	35.7709	0.438631
40.68	-0.0706441	-0.187517	0.496004	0.171545	-0.165153	-0.0116362	0.0858087	3.94372	35.7935	0.438935
40.8	0.233584	-0.329084	0.794037	0.128661	-0.179264	-0.00491502	0.081852	3.91646	35.8161	0.439239
40.72	-0.133866	-0.31806	0.938271	0.0805707	-0.197523	0.00320355	0.0776104	3.88927	35.8387	0.439544
40.52	-0.259481	0.283434	0.879473	0.0249314	-0.219349	0.0126323	0.0730911	3.86216	35.8613	0.439848
40.51	-0.647747	1.05902	0.608724	-0.0378329	-0.244086	0.023272	0.0683014	3.83512	35.8839	0.440153
42	0.686442	1.09786	0.171067	-0.104544	-0.271044	0.0350111	0.0632494	3.80815	35.9066	0.440457
40.62	0.610593	-0.00524362	-0.308566	-0.170303	-0.299455	0.0477324	0.0579433	3.78127	35.9292	0.440762
36.8	-1.04268	-1.42471	-0.680976	-0.229278	-0.328487	0.0613094	0.0523923	3.75446	35.9519	0.441066
35.69	-0.479265	-1.66456	-0.824033	-0.275714	-0.357317	0.0756094	0.0466055	3.72774	35.9746	0.441371
38.6	0.218704	-0.482267	-0.715917	-0.305842	-0.385183	0.090496	0.040592	3.7011	35.9973	0.441676
40.75	0.705874	0.819974	-0.432286	-0.318512	-0.411349	0.105826	0.0343609	3.67454	36.02	0.44198
40.21	0.269892	1.02274	-0.0753495	-0.312615	-0.435145	0.121453	0.0279217	3.64807	36.0428	0.442285
39.62	-0.164373	0.500713	0.241073	-0.287925	-0.455949	0.137233	0.0212837	3.62169	36.0655	0.44259
40.04	-0.385684	-0.101367	0.441012	-0.246476	-0.47318	0.153016	0.0144566	3.5954	36.0883	0.442895
40.17	0.304185	-0.397671	0.501275	-0.192818	-0.486292	0.168656	0.00744936	3.56921	36.111	0.4432
40.21	-0.044673	-0.347314	0.438308	-0.133801	-0.494756	0.184009	0.000271288	3.5431	36.1338	0.443505
39.5	-0.102977	-0.123187	0.277014	-0.0759526	-0.497995	0.198928	-0.00706862	3.5171	36.1566	0.44381
40	0.435235	0.0966803	0.054843	-0.0249807	-0.495439	0.213272	-0.0145615	3.49119	36.1794	0.444115
39.75	-0.046074	0.261131	-0.170087	0.0156174	-0.486506	0.226903	-0.0221984	3.46538	36.2023	0.44442
39.74	-0.131511	0.161765	-0.341527	0.0446173	-0.47061	0.23969	-0.0299707	3.43967	36.2251	0.444725
39.63	-0.209368	-0.0878763	-0.42281	0.0607527	-0.447295	0.251508	-0.0378694	3.41406	36.248	0.445031
40.09	-0.0783474	-0.0481453	-0.412417	0.0636388	-0.416257	0.262236	-0.0458857	3.38856	36.2708	0.445336
39.84	0.368679	0.161716	-0.322022	0.0535911	-0.377345	0.271767	-0.0540109	3.36316	36.2937	0.445641
39.65	0.0345113	0.0713217	-0.172406	0.030994	-0.330536	0.280009	-0.0622361	3.33788	36.3166	0.445947
40	0.256837	-0.13222	0.0158761	-0.00359685	-0.275947	0.286882	-0.0705529	3.3127	36.3395	0.446252
40.12	-0.107183	0.009355	0.206657	-0.0488707	-0.213763	0.29232	-0.078953	3.28763	36.3624	0.446557
40.79	-0.115607	0.285249	0.360481	-0.102567	-0.144299	0.296265	-0.0874282	3.26268	36.3853	0.446863
40.46	-0.40947	0.264981	0.429528	-0.161667	-0.0679951	0.298662	-0.0959706	3.23784	36.4083	0.447168
40.66	0.998408	-0.0437324	0.398821	-0.221851	0.0146421	0.299461	-0.104572	3.21312	36.4312	0.447474
40	-0.277568	-0.33183	0.28545	-0.278676	0.10308	0.29861	-0.113225	3.18852	36.4542	0.447779
39.95	-0.0244407	-0.393115	0.133074	-0.327095	0.19675	0.296063	-0.121921	3.16403	36.4772	0.448085
40	-0.178472	-0.168131	-0.00814076	-0.36118	0.294917	0.291778	-0.130651	3.13968	36.5002	0.44839
40.19	0.285493	0.0585427	-0.115197	-0.376115	0.396675	0.285721	-0.139408	3.11544	36.5232	0.448696
40.5	0.426714	0.152779	-0.203956	-0.370206	0.500872	0.277861	-0.148184	3.09133	36.5462	0.449001
40.29	-0.390907	0.156338	-0.275758	-0.345043	0.606163	0.268177	-0.156971	3.06735	36.5692	0.449307
40.29	-0.0463774	0.226386	-0.306594	-0.303052	0.711012	0.256655	-0.165762	3.0435	36.5923	0.449613
40.35	-0.262611	0.289073	-0.28245	-0.245469	0.813847	0.243295	-0.174549	3.01978	36.6153	0.449919
40.98	0.544287	0.0758666	-0.187	-0.17402	0.913131	0.228102	-0.183326	2.99619	36.6384	0.450224
41.03	-0.154887	-0.399311	-0.0321044	-0.0924388	1.00721	0.211091	-0.192088	2.97274	36.6615	0.45053
40.8	0.0929242	-0.555496	0.12637	-0.00582468	1.09432	0.192284	-0.200828	2.94943	36.6846	0.450836
41.26	0.0761592	-0.164444	0.240453	0.0815886	1.17262	0.171713	-0.209542	2.92626	36.7077	0.451142
41.82	-0.382678	0.328535	0.275391	0.16595	1.24028	0.149417	-0.218225	2.90322	36.7308	0.451447
41.84	0.128943	0.498109	0.233085	0.243998	1.2955	0.125446	-0.226875	2.88034	36.7539	0.451753
42	0.187939	0.273973	0.124606	0.314658	1.33659	0.0998604	-0.235485	2.85759	36.7771	0.452059
42	0.360718	-0.083307	-0.0154656	0.379749	1.36213	0.0727313	-0.244054	2.83499	36.8002	0.452365
41	-0.721207	-0.235349	-0.133384	0.442081	1.37094	0.0441456	-0.252577	2.81254	36.8234	0.452671
41	0.116665	-0.140067	-0.158892	0.503969	1.36194	0.0142011	-0.261051	2.79025	36.8466	0.452977
41.01	0.492995	0.0292931	-0.080004	0.569843	1.33419	-0.0169918	-0.269474	2.7681	36.8698	0.453283
41.46	-0.0646935	-0.116548	0.0593442	0.644774	1.28697	-0.0493017	-0.277843	2.74611	36.893	0.453588
41	-0.253101	-0.563943	0.193621	0.732949	1.21994	-0.0825766	-0.286154	2.72427	36.9162	0.453894
41.23	-0.174154	-0.613466	0.268909	0.836845	1.13321	-0.116652	-0.294405	2.70259	36.9394	0.4542
41.52	0.056826	0.0127592	0.235522	0.957015	1.02725	-0.151354	-0.302593	2.68107	36.9627	0.454506
42.44	0.29914	0.586318	0.0738388	1.09065	0.903037	-0.186499	-0.310713	2.65972	36.9859	0.454812
42.1	0.408236	0.398346	-0.199265	1.22873	0.762114	-0.221891	-0.318764	2.63853	37.0092	0.455118
40.28	-0.391737	-0.110883	-0.51319	1.35863	0.606567	-0.257328	-0.326742	2.6175	37.0324	0.455424
40.15	-0.404669	-0.29912	-0.778182	1.4662	0.438746	-0.292608	-0.334643	2.59664	37.0557	0.45573
40.62	0.357615	-0.25947	-0.886672	1.53587	0.261201	-0.32753	-0.342465	2.57595	37.079	0.456036
40.24	-0.105865	-0.23962	-0.766287	1.55108	0.0767235	-0.361891	-0.350205	2.55543	37.1023	0.456342
40.13	0.288491	-0.260468	-0.420124	1.49634	-0.11174	-0.395492	-0.35786	2.53509	37.1257	0.456648
40.13	-0.388848	-0.0555718	0.103203	1.3599	-0.301274	-0.428132	-0.365427	2.51492	37.149	0.456954
41.49	0.100349	0.454	0.729359	1.13338	-0.489095	-0.459615	-0.372905	2.49493	37.1724	0.45726
41.49	0.0785816	0.784329	1.38885	0.81221	-0.672557	-0.489742	-0.380288	2.47512	37.1957	0.457566
41.35	0.414453	0.23719	2.00053	0.399507	-0.849135	-0.518314	-0.387576	2.45549	37.2191	0.457872
40.65	0.929549	-0.993279	2.44362	-0.0911222	-1.01641	-0.545134	-0.394764	2.43604	37.2425	0.458178
36.59	-2.96178	-1.11872	2.55049	-0.636363	-1.17183	-0.570002	-0.401849	2.41679	37.2659	0.458484
40.05	0.479045	0.585447	2.19601	-1.20691	-1.31277	-0.592727	-0.408829	2.39772	37.2893	0.45879
41.44	1.89199	2.25754	1.36083	-1.76916	-1.43655	-0.613116	-0.4157	2.37885	37.3127	0.459096
37.3	-0.509952	2.07536	0.126576	-2.28646	-1.54054	-0.630981	-0.422459	2.36017	37.3361	0.459402
33.6	-0.6732	0.357677	-1.29715	-2.7217	-1.62217	-0.64615	-0.429102	2.34168	37.3596	0.459708
30.3	-0.0974964	-1.37867	-2.60931	-3.03837	-1.67898	-0.658472	-0.435626	2.3234	37.383	0.460014
28.6	0.14147	-2.12259	-3.50033	-3.19999	-1.70876	-0.667824	-0.442028	2.30532	37.4065	0.46032
28.6	-0.373249	-2.08115	-3.72127	-3.17376	-1.70995	-0.674129	-0.448308	2.28744	37.4299	0.460626
29.5	-0.0332914	-1.55127	-3.18909	-2.94928	-1.6827	-0.677354	-0.454462	2.26977	37.4534	0.460933
32.45	0.0337982	-0.575113	-2.03946	-2.55042	-1.62928	-0.677503	-0.460492	2.25231	37.4769	0.461239
35.7	-0.231836	0.518457	-0.564241	-2.01565	-1.55271	-0.674615	-0.466399	2.23506	37.5004	0.461545
39.27	0.881953	1.10214	0.902464	-1.38523	-1.45608	-0.668758	-0.472184	2.21802	37.5239	0.46185
39.73	-0.532685	1.14583	2.05435	-0.699534	-1.34246	-0.66002	-0.477849	2.2012	37.5475	0.462156
41.5	0.124032	0.780172	2.68275	0.000945317	-1.21494	-0.648503	-0.4834	2.1846	37.571	0.462462
41.47	-0.127856	0.303064	2.70997	0.677738	-1.07658	-0.634313	-0.488839	2.16823	37.5946	0.462768
41.47	0.0566442	-0.147296	2.24974	1.29886	-0.930534	-0.617558	-0.494174	2.15207	37.6181	0.463074
41.45	-0.700251	-0.386886	1.51565	1.83789	-0.78001	-0.598345	-0.499408	2.13615	37.6417	0.46338
41.45	0.222628	-0.315106	0.747065	2.27465	-0.628218	-0.576788	-0.50455	2.12045	37.6653	0.463686
41.5	0.488779	-0.103522	0.10955	2.59572	-0.478236	-0.552996	-0.509606	2.10498	37.6889	0.463992
41.5	0.00319308	0.0204304	-0.316467	2.79438	-0.332772	-0.527083	-0.514585	2.08975	37.7125	0.464298
41.49	0.221043	0.0209504	-0.525081	2.87082	-0.194096	-0.49916	-0.519497	2.07476	37.7361	0.464604
41.49	0.0355645	0.0205352	-0.591952	2.83223	-0.0640933	-0.469339	-0.52435	2.06001	37.7597	0.46491
41.49	-0.545487	0.121324	-0.5856	2.69158	0.0556983	-0.437728	-0.529154	2.04549	37.7834	0.465216
41.5	0.263991	0.202378	-0.512975	2.46284	0.164221	-0.404426	-0.533923	2.03123	37.807	0.465522
41.5	0.0885759	0.0471004	-0.360224	2.15896	0.260966	-0.369526	-0.538667	2.01721	37.8307	0.465827
41.5	0.202707	-0.279362	-0.116315	1.79272	0.346035	-0.333121	-0.543401	2.00344	37.8543	0.466133
41.5	-0.211122	-0.447127	0.220053	1.37867	0.419796	-0.295304	-0.548138	1.98992	37.878	0.466439
41.5	0.265647	-0.30076	0.575837	0.932458	0.482664	-0.256165	-0.552889	1.97666	37.9017	0.466745
41.5	-0.335856	0.10198	0.816885	0.470483	0.535117	-0.215798	-0.557669	1.96365	37.9254	0.467051
41.5	-0.126272	0.74446	0.81915	0.0091051	0.57768	-0.174298	-0.562488	1.95091	37.9491	0.467356
41.5	0.753049	0.849154	0.546304	-0.434318	0.610872	-0.131759	-0.567361	1.93842	37.9729	0.467662
39.8	0.586574	-0.0194959	0.0854651	-0.841995	0.635082	-0.0882784	-0.572299	1.9262	37.9966	0.467968
35.82	-2.01767	-0.837481	-0.394611	-1.19608	0.650697	-0.0439527	-0.577315	1.91425	38.0203	0.468273
39.8	1.73236	-0.845555	-0.711512	-1.4806	0.658134	0.00112011	-0.582422	1.90257	38.0441	0.468579
35.82	-1.61266	-0.295652	-0.784744	-1.68343	0.657842	0.0468432	-0.587633	1.89116	38.0679	0.468885
39	0.597666	0.430665	-0.630388	-1.7979	0.650244	0.0931156	-0.59296	1.88002	38.0916	0.46919
39	0.0335631	0.660748	-0.358725	-1.82369	0.635798	0.139833	-0.598416	1.86916	38.1154	0.469496
39	0.0187991	0.369486	-0.110301	-1.76429	0.615111	0.186883	-0.604016	1.85857	38.1392	0.469801
39	-0.286394	0.000278724	0.0237729	-1.62647	0.588852	0.234148	-0.609772	1.84827	38.163	0.470107
39	-0.689379	0.00596934	0.0360403	-1.42173	0.557703	0.281506	-0.615697	1.83825	38.1868	0.470412
41.5	2.00547	-0.15187	-0.0265993	-1.16638	0.522402	0.328824	-0.621804	1.82852	38.2107	0.470718
38	-1.07454	-0.589202	-0.0799396	-0.879788	0.483815	0.375962	-0.628106	1.81908	38.2345	0.471023
38	-1.41472	-0.582328	-0.0617023	-0.581537	0.442839	0.422777	-0.634616	1.80992	38.2583	0.471329
41.5	1.00371	0.035993	0.0425108	-0.288823	0.400274	0.469117	-0.641347	1.80106	38.2822	0.471634
41.5	0.341465	0.526662	0.198815	-0.0158324	0.356835	0.51483	-0.648312	1.79248	38.306	0.471939
41.5	-0.348862	0.45579	0.344171	0.224333	0.313201	0.559765	-0.655524	1.78421	38.3299	0.472245
41.5	-0.0994611	0.128759	0.417378	0.420901	0.270065	0.603779	-0.662997	1.77624	38.3538	0.47255
41.5	-0.0387978	-0.0668028	0.39146	0.56542	0.228075	0.64673	-0.670743	1.76856	38.3777	0.472855
41.5	-0.239165	-0.216046	0.300174	0.654021	0.187805	0.688481	-0.678774	1.76119	38.4016	0.47316
41.45	0.225218	-0.166294	0.193619	0.687118	0.149716	0.728907	-0.687103	1.75412	38.4255	0.473465
41.45	0.21012	0.0440296	0.108194	0.669358	0.11423	0.767891	-0.69574	1.74735	38.4494	0.473771
41.45	-0.0572361	-0.0256318	0.0564079	0.609333	0.0817588	0.805322	-0.704698	1.7409	38.4734	0.474076
41.5	0.0757864	-0.191552	0.039159	0.516772	0.0526178	0.841101	-0.713986	1.73475	38.4973	0.474381
41.5	0.242222	-0.0374092	0.0557817	0.401959	0.0270092	0.875132	-0.723615	1.72892	38.5213	0.474686
41.5	0.0936308	0.243192	0.0795985	0.275625	0.00504689	0.907333	-0.733593	1.72339	38.5452	0.474991
41.45	-0.00470753	0.39518	0.0578693	0.147601	-0.0132373	0.937632	-0.743931	1.71819	38.5692	0.475296
41.45	-0.25289	0.350838	-0.0387686	0.0272832	-0.0278237	0.965963	-0.754634	1.71329	38.5932	0.475601
41.4	0.586347	0.081968	-0.192948	-0.077582	-0.0387225	0.99227	-0.765712	1.70872	38.6172	0.475905
39.73	-0.263414	-0.459075	-0.356813	-0.160794	-0.0459416	1.0165	-0.777171	1.70447	38.6412	0.47621
39.73	0.178316	-0.842677	-0.488498	-0.218082	-0.0494105	1.03862	-0.789019	1.70054	38.6652	0.476515
39.73	-0.10629	-0.726165	-0.540256	-0.246957	-0.0490386	1.05857	-0.801263	1.69693	38.6892	0.47682
40.5	0.135123	-0.138993	-0.480654	-0.247587	-0.0447796	1.07633	-0.813909	1.69364	38.7132	0.477124
41.5	0.0932348	0.604372	-0.330477	-0.22192	-0.0366759	1.09187	-0.826962	1.69068	38.7372	0.477429
41.41	0.072802	0.891347	-0.139717	-0.172766	-0.0248149	1.10513	-0.840429	1.68804	38.7613	0.477734
41.5	-0.0723885	0.576854	0.0370538	-0.105735	-0.00920957	1.11609	-0.854313	1.68574	38.7853	0.478038
41.5	-0.161104	-0.0197514	0.173111	-0.0296779	0.0101958	1.12469	-0.868618	1.68376	38.8094	0.478343
41.5	-0.354707	-0.422222	0.262221	0.0459362	0.0334399	1.1309	-0.883344	1.68211	38.8334	0.478647
41.5	0.129756	-0.407467	0.301791	0.112648	0.0604529	1.13469	-0.898494	1.68079	38.8575	0.478952
41.5	-0.023503	-0.102006	0.296906	0.163348	0.0909696	1.13605	-0.914068	1.6798	38.8816	0.479256
42	0.075979	0.231458	0.243729	0.192865	0.124596	1.13497	-0.930066	1.67915	38.9057	0.47956
42	0.212111	0.263997	0.116703	0.19946	0.160868	1.13143	-0.946484	1.67883	38.9298	0.479865
41.45	-0.115598	0.0438667	-0.0643198	0.182962	0.199283	1.12543	-0.963318	1.67884	38.9539	0.480169
41.35	-0.299375	-0.127606	-0.234513	0.14613	0.239243	1.11697	-0.980565	1.67919	38.978	0.480473
41.35	0.217091	-0.140518	-0.319395	0.0936771	0.280072	1.10605	-0.998217	1.67987	39.0022	0.480777
41.35	-0.0795145	-0.144079	-0.285602	0.0317576	0.321007	1.09268	-1.01627	1.68088	39.0263	0.481081
41.35	0.278132	-0.0397214	-0.156732	-0.0331596	0.36126	1.07688	-1.03472	1.68223	39.0504	0.481385
41.35	-0.293163	0.180178	-0.000263922	-0.0949798	0.400008	1.05866	-1.05355	1.68392	39.0746	0.481689
42	-0.0745155	0.187317	0.130403	-0.147905	0.436412	1.03806	-1.07276	1.68594	39.0987	0.481993
42	0.362386	-0.0595263	0.195203	-0.186944	0.469568	1.01511	-1.09233	1.6883	39.1229	0.482297
41.45	0.0641264	-0.284358	0.194269	-0.207825	0.498487	0.989862	-1.11226	1.69099	39.1471	0.4826
41.45	-0.236705	-0.252462	0.139591	-0.208322	0.522171	0.962399	-1.13253	1.69402	39.1713	0.482904
41.45	0.0908156	0.0262063	0.0485858	-0.187507	0.539737	0.93281	-1.15313	1.69738	39.1955	0.483208
41.45	-0.0447143	0.204519	-0.0488165	-0.14649	0.55055	0.901192	-1.17404	1.70108	39.2197	0.483511
41.4	-0.325598	0.0980113	-0.139077	-0.0876983	0.55418	0.867642	-1.19525	1.70512	39.2439	0.483815
41.4	-0.173022	-0.10693	-0.206135	-0.0145569	0.550398	0.832257	-1.21674	1.70949	39.2681	0.484118
41.4	-0.163642	-0.0240211	-0.237893	0.0683405	0.539151	0.795132	-1.2385	1.71419	39.2923	0.484422
41.4	0.354438	0.192393	-0.231249	0.155919	0.520463	0.75637	-1.2605	1.71923	39.3165	0.484725
41.4	0.269792	0.11294	-0.188387	0.242625	0.494418	0.716079	-1.28273	1.72461	39.3408	0.485028
41.5	-0.140162	-0.260066	-0.106803	0.321385	0.461179	0.67437	-1.30518	1.73032	39.365	0.485332
41.5	-0.20316	-0.32736	0.016415	0.383543	0.420901	0.631365	-1.32782	1.73637	39.3892	0.485635
41.5	-0.106538	-0.0198071	0.176051	0.422174	0.373874	0.587195	-1.35063	1.74275	39.4135	0.485938
41.5	-0.088482	0.22121	0.340829	0.432183	0.320495	0.542009	-1.3736	1.74946	39.4378	0.486241
42	-0.0779554	0.289058	0.470508	0.4119	0.261287	0.495965	-1.39671	1.75651	39.462	0.486544
41.8	0.957936	0.215422	0.547148	0.363424	0.196865	0.449223	-1.41995	1.76389	39.4863	0.486847
41.63	-0.593063	-0.0250345	0.554041	0.292474	0.127869	0.401949	-1.44328	1.7716	39.5106	0.487149
41.62	0.0866268	-0.204904	0.470676	0.206862	0.0550002	0.354311	-1.46669	1.77965	39.5349	0.487452
40	0.0288294	-0.242177	0.293214	0.114305	-0.020932	0.306471	-1.49017	1.78803	39.5591	0.487755
40.5	0.529681	-0.398119	0.0481792	0.0237066	-0.0988185	0.258584	-1.5137	1.79674	39.5834	0.488057
39.9	-0.345022	-0.424562	-0.226878	-0.0553552	-0.177341	0.210801	-1.53725	1.80579	39.6077	0.48836
39.8	-0.137279	-0.0307814	-0.476644	-0.115647	-0.255157	0.163264	-1.5608	1.81516	39.6321	0.488662
39.5	0.156088	0.26383	-0.637973	-0.153349	-0.330861	0.116099	-1.58434	1.82487	39.6564	0.488965
39.51	0.0534388	0.114149	-0.666971	-0.168671	-0.402989	0.0694261	-1.60785	1.83491	39.6807	0.489267
39.81	0.276683	-0.0807849	-0.546488	-0.166389	-0.470039	0.0233626	-1.63131	1.84528	39.705	0.489569
39.5	-0.353448	-0.000794331	-0.305945	-0.154836	-0.530528	-0.0219791	-1.65469	1.85597	39.7293	0.489871
39.8	0.123519	0.14185	-0.0184964	-0.144102	-0.58309	-0.0664944	-1.67797	1.867	39.7537	0.490173
39.8	0.311146	0.227433	0.241799	-0.140869	-0.626548	-0.110084	-1.70114	1.87836	39.778	0.490475
40	-0.176383	0.270055	0.40538	-0.149745	-0.659991	-0.152658	-1.72416	1.89005	39.8024	0.490777
39.73	0.0172543	0.164255	0.442574	-0.173081	-0.682694	-0.19414	-1.74703	1.90206	39.8267	0.491079
39.4	-0.358105	0.0216616	0.356116	-0.209222	-0.694087	-0.234472	-1.76971	1.91441	39.8511	0.491381
39.73	0.135024	-0.0683158	0.185337	-0.253678	-0.693833	-0.273611	-1.79218	1.92708	39.8754	0.491682
39.36	0.220636	-0.17757	-0.0257471	-0.299738	-0.681947	-0.311525	-1.81442	1.94008	39.8998	0.491984
39.18	0.23964	-0.283352	-0.213057	-0.341169	-0.658795	-0.348196	-1.8364	1.9534	39.9242	0.492285
39	-0.2415	-0.193917	-0.313052	-0.371975	-0.624953	-0.383622	-1.85811	1.96706	39.9485	0.492587
39	-0.207571	0.0616023	-0.291116	-0.386338	-0.581237	-0.417818	-1.87951	1.98103	39.9729	0.492888
39	0.29623	0.105465	-0.149051	-0.381841	-0.528786	-0.450807	-1.90059	1.99534	39.9973	0.493189
39	-0.444584	-0.0325872	0.0552548	-0.356598	-0.468901	-0.482625	-1.92131	2.00997	40.0217	0.49349
39.5	-0.174222	0.128637	0.216777	-0.310238	-0.403045	-0.513322	-1.94166	2.02492	40.0461	0.493791
40.57	0.489577	0.545384	0.254479	-0.244844	-0.332747	-0.542959	-1.96161	2.0402	40.0705	0.494092
40	-0.433984	0.548537	0.161302	-0.166246	-0.259566	-0.571606	-1.98113	2.0558	40.0949	0.494393
40.1	-0.444642	-0.0123895	-0.00987902	-0.0797871	-0.185029	-0.599331	-2.00021	2.07173	40.1193	0.494694
40.1	0.743942	-0.594386	-0.1551	0.0090314	-0.110679	-0.62621	-2.01881	2.08797	40.1437	0.494995
40	-0.307047	-0.491268	-0.194134	0.0949004	-0.0380702	-0.652319	-2.03691	2.10454	40.1681	0.495295
40.7	-0.0231862	0.157265	-0.112238	0.175248	0.0312484	-0.677732	-2.05448	2.12143	40.1925	0.495596
40.7	0.0395278	0.440783	0.0464801	0.246408	0.0958194	-0.702527	-2.0715	2.13864	40.2169	0.495896
41.47	1.08528	0.0724184	0.19546	0.304972	0.154412	-0.726777	-2.08794	2.15618	40.2413	0.496196
39.89	-0.949053	-0.197678	0.260257	0.348826	0.20593	-0.750556	-2.10378	2.17403	40.2657	0.496497
41	0.21582	-0.0519779	0.200492	0.376756	0.249442	-0.773937	-2.11898	2.1922	40.2901	0.496797
40.5	0.245385	0.0503519	0.0536908	0.387929	0.284265	-0.796998	-2.13353	2.21068	40.3146	0.497097
40.73	0.0364527	-0.132914	-0.121923	0.382792	0.309897	-0.81982	-2.1474	2.22949	40.339	0.497397
39.99	-0.544414	-0.222104	-0.280289	0.364671	0.326043	-0.842489	-2.16056	2.24861	40.3634	0.497696
41	0.0137714	-0.0381903	-0.393079	0.336816	0.332712	-0.865083	-2.17298	2.26805	40.3879	0.497996
41	0.606206	0.182479	-0.414915	0.2999	0.330161	-0.887681	-2.18464	2.2878	40.4123	0.498296
40.51	-0.543408	0.233539	-0.320494	0.253021	0.318985	-0.910364	-2.19552	2.30787	40.4367	0.498595
40.47	0.141735	0.162202	-0.132103	0.195541	0.299991	-0.933219	-2.20559	2.32825	40.4612	0.498895
40.99	-0.0142401	0.120188	0.0933221	0.130245	0.274054	-0.956333	-2.21482	2.34894	40.4856	0.499194
40.97	-0.335216	0.0495245	0.288501	0.0606153	0.242122	-0.979795	-2.2232	2.36995	40.51	0.499493
40.64	0.0897895	-0.0875028	0.418678	-0.00958787	0.20535	-1.00369	-2.23069	2.39126	40.5345	0.499792
40.64	-0.0974498	-0.158435	0.458838	-0.0761538	0.165152	-1.0281	-2.23728	2.41289	40.5589	0.500091
40.3	0.11088	-0.164281	0.417687	-0.13534	0.123003	-1.05313	-2.24294	2.43482	40.5834	0.50039
40.3	0.0281942	-0.0179442	0.323553	-0.184214	0.0803407	-1.07885	-2.24765	2.45707	40.6078	0.500689
40.05	0.234663	0.101135	0.214703	-0.222137	0.0385633	-1.10535	-2.25138	2.47961	40.6323	0.500987
40.07	-0.465401	0.223489	0.106733	-0.250082	-0.000995507	-1.13274	-2.25413	2.50247	40.6567	0.501286
39.99	0.299599	0.132841	-0.0129933	-0.269788	-0.0370555	-1.16108	-2.25586	2.52563	40.6812	0.501584
39.98	-0.0446643	-0.228777	-0.136496	-0.281836	-0.0684189	-1.19046	-2.25655	2.5491	40.7056	0.501882
39.08	-0.436808	-0.321504	-0.233388	-0.286476	-0.0939923	-1.22094	-2.25618	2.57286	40.7301	0.502181
39.78	0.422198	0.021372	-0.261173	-0.28584	-0.11279	-1.2526	-2.25473	2.59693	40.7545	0.502479
39.76	-0.31699	0.348372	-0.203404	-0.282651	-0.123997	-1.28547	-2.25217	2.6213	40.779	0.502777
39.99	0.412221	0.255028	-0.106542	-0.279473	-0.127063	-1.31962	-2.24848	2.64596	40.8034	0.503074
40	0.126909	-0.0688369	-0.0241017	-0.278343	-0.121633	-1.35507	-2.24365	2.67093	40.8279	0.503372
39.6	-0.428699	-0.193336	0.0162448	-0.279847	-0.107518	-1.39185	-2.23766	2.69618	40.8523	0.50367
41.28	0.929782	0.0290549	0.00473017	-0.281943	-0.084835	-1.42999	-2.23049	2.72173	40.8768	0.503967
40.65	0.489017	0.0450924	-0.0218535	-0.281951	-0.0539142	-1.46954	-2.22211	2.74758	40.9013	0.504265
40	-0.598982	-0.17783	-0.0452257	-0.277323	-0.0153321	-1.51052	-2.21252	2.77371	40.9257	0.504562
39.54	-0.865219	-0.0687338	-0.0874641	-0.265426	0.0302188	-1.55297	-2.20171	2.80013	40.9502	0.504859
41.63	1.13575	0.289066	-0.155476	-0.245123	0.0819794	-1.59691	-2.18965	2.82684	40.9746	0.505156
40.3	-0.0826566	0.271134	-0.234802	-0.214645	0.139091	-1.64234	-2.17635	2.85384	40.9991	0.505453
40.3	0.185004	-0.000710539	-0.293446	-0.172208	0.200592	-1.68925	-2.1618	2.88111	41.0235	0.505749
40.3	-0.248671	-0.0892052	-0.311666	-0.117354	0.26544	-1.73764	-2.14597	2.90867	41.048	0.506046
40.3	-0.618924	0.0839967	-0.293895	-0.0505932	0.332539	-1.78746	-2.12888	2.93652	41.0724	0.506343
41.5	0.780793	0.230957	-0.242134	0.0252448	0.400803	-1.8387	-2.11051	2.96463	41.0969	0.506639
41.5	-0.350856	0.277327	-0.156595	0.105518	0.469089	-1.89131	-2.09085	2.99303	41.1213	0.506935
41.4	0.131452	0.00452221	-0.0288633	0.184631	0.536273	-1.94528	-2.06991	3.0217	41.1458	0.507231
41.45	-0.0305794	-0.500252	0.1348	0.256685	0.601355	-2.00054	-2.04768	3.05065	41.1702	0.507527
41.55	0.00632089	-0.617621	0.315622	0.315925	0.66346	-2.05708	-2.02416	3.07986	41.1946	0.507823
40.5	-1.37808	-0.0773566	0.460615	0.357825	0.721765	-2.11482	-1.99934	3.10935	41.2191	0.508119
44.88	1.86792	0.499527	0.509765	0.379154	0.775544	-2.1737	-1.97324	3.1391	41.2435	0.508414
42	-0.769005	0.383213	0.438145	0.377318	0.824205	-2.23365	-1.94585	3.16912	41.268	0.50871
43.05	0.703743	-0.0356439	0.266248	0.351854	0.867333	-2.29457	-1.91716	3.1994	41.2924	0.509005
41.75	-0.815468	-0.220115	0.0622484	0.305648	0.904618	-2.35636	-1.88719	3.22994	41.3168	0.5093
42.09	-0.184409	-0.160269	-0.105725	0.243034	0.93586	-2.4189	-1.85594	3.26074	41.3413	0.509595
42.76	1.52157	-0.0951319	-0.221704	0.169503	0.960903	-2.48207	-1.82342	3.2918	41.3657	0.50989
40.5	-1.47367	-0.16538	-0.27973	0.0928967	0.979557	-2.54575	-1.78963	3.32312	41.3901	0.510185
41.88	0.135965	-0.0425795	-0.281868	0.020708	0.99167	-2.60982	-1.75459	3.35469	41.4146	0.510479
42.88	1.2892	0.0799477	-0.239515	-0.0407486	0.997116	-2.67412	-1.7183	3.3865	41.439	0.510774
40.07	-1.59951	0.125877	-0.187764	-0.0863102	0.995919	-2.73854	-1.68078	3.41857	41.4634	0.511068
43	0.843353	0.365703	-0.139261	-0.112742	0.98824	-2.80293	-1.64203	3.45088	41.4878	0.511362
43	0.838366	0.296953	-0.0975336	-0.118706	0.974306	-2.86714	-1.60208	3.48344	41.5122	0.511656
40.5	-0.934641	-0.200614	-0.0435959	-0.107988	0.954294	-2.93101	-1.56092	3.51624	41.5366	0.51195
40.5	-1.36021	-0.450441	0.0363162	-0.0859858	0.928353	-2.99436	-1.51859	3.54928	41.561	0.512244
43	1.62057	-0.151637	0.120774	-0.0589071	0.89671	-3.057	-1.47509	3.58256	41.5855	0.512538
40.5	-1.33679	0.29473	0.182046	-0.0328532	0.859578	-3.11871	-1.43044	3.61607	41.6099	0.512831
43.66	1.65575	0.245538	0.210762	-0.0108182	0.817161	-3.17926	-1.38466	3.64982	41.6343	0.513125
41.17	-1.15382	-0.224635	0.215568	0.00717999	0.769696	-3.23842	-1.33776	3.6838	41.6586	0.513418
42.25	0.127596	-0.359276	0.203756	0.0233294	0.717461	-3.29594	-1.28977	3.71801	41.683	0.513711
42.35	0.40034	-0.0896788	0.176941	0.0393684	0.660783	-3.35156	-1.24069	3.75244	41.7074	0.514004
42.05	-0.151037	0.274395	0.121525	0.0549881	0.599952	-3.40502	-1.19055	3.7871	41.7318	0.514296
42.2	-0.446476	0.514983	0.0287156	0.0694504	0.535112	-3.45603	-1.13937	3.82199	41.7562	0.514589
42.45	0.709475	0.292305	-0.0845198	0.0825434	0.4664	-3.50431	-1.08717	3.85709	41.7806	0.514881
42	0.449834	-0.32724	-0.187301	0.0967666	0.393903	-3.54954	-1.03396	3.89241	41.8049	0.515174
40.5	-1.13789	-0.685336	-0.235521	0.11532	0.317553	-3.5914	-0.979772	3.92795	41.8293	0.515466
42.77	0.72985	-0.127338	-0.216139	0.140158	0.237039	-3.62957	-0.924618	3.9637	41.8537	0.515758
42.5	-0.162217	0.688783	-0.17264	0.171153	0.151991	-3.66375	-0.868524	3.99967	41.878	0.516049
43	0.58048	0.66219	-0.161621	0.2073	0.0621228	-3.69362	-0.811511	4.03584	41.9024	0.516341
43.2	0.938231	-0.11747	-0.19842	0.247972	-0.0328077	-3.71889	-0.753602	4.07222	41.9267	0.516633
39	-2.31198	-0.653468	-0.234544	0.292115	-0.133014	-3.73929	-0.694819	4.10881	41.951	0.516924
42.9	1.3073	-0.314272	-0.20991	0.338641	-0.238683	-3.75454	-0.635186	4.1456	41.9754	0.517215
42.9	-0.158876	0.281534	-0.126115	0.384754	-0.349903	-3.76437	-0.574727	4.18259	41.9997	0.517506
42.9	-0.625301	0.473239	-0.022252	0.428679	-0.466504	-3.76852	-0.513465	4.21978	42.024	0.517797
43	-0.0729362	0.328326	0.0597516	0.466422	-0.588056	-3.76678	-0.451425	4.25716	42.0484	0.518088
43.37	0.598156	0.0397562	0.112081	0.493767	-0.71383	-3.75892	-0.388632	4.29475	42.0727	0.518378
42.06	-0.656466	-0.220527	0.153699	0.507014	-0.842854	-3.74476	-0.325111	4.33252	42.097	0.518669
42.5	0.3971	-0.228801	0.195834	0.50222	-0.97408	-3.72411	-0.260889	4.37048	42.1213	0.518959
42.5	-0.0991768	-0.0339043	0.211321	0.475482	-1.10642	-3.69681	-0.195993	4.40863	42.1456	0.519249
42.5	0.0475903	0.0993454	0.193114	0.424965	-1.23862	-3.6627	-0.13045	4.44697	42.1699	0.519539
42.3	-0.535184	0.120506	0.150425	0.354004	-1.36928	-3.62165	-0.0642873	4.48549	42.1942	0.519828
42.03	-0.0811092	0.0891139	0.0793626	0.267964	-1.49685	-3.57355	0.00246574	4.52419	42.2184	0.520118
42.5	0.127791	0.0560036	-0.0186167	0.172969	-1.61958	-3.51829	0.0697802	4.56308	42.2427	0.520407
42.5	0.128968	-0.0250889	-0.134497	0.0741391	-1.73566	-3.45581	0.137626	4.60214	42.267	0.520696
41.76	0.0766355	0.0413296	-0.263237	-0.0236451	-1.84326	-3.38605	0.205972	4.64137	42.2912	0.520985
42.5	0.054804	0.13573	-0.37377	-0.116774	-1.94045	-3.30899	0.274786	4.68078	42.3155	0.521274
42.5	-0.382316	0.104133	-0.418004	-0.203679	-2.02531	-3.22462	0.344036	4.72035	42.3397	0.521563
42.5	0.142534	-0.0530578	-0.352876	-0.283415	-2.09591	-3.13297	0.413689	4.7601	42.364	0.521851
42.5	0.114945	-0.17854	-0.192515	-0.356936	-2.15051	-3.03408	0.483713	4.80001	42.3882	0.52214
42.5	-0.928921	-0.0107248	0.025757	-0.427159	-2.18752	-2.92804	0.554076	4.84009	42.4124	0.522428
44	0.622485	0.313696	0.260569	-0.498097	-2.20549	-2.81499	0.624743	4.88032	42.4366	0.522716
44	0.554617	0.283107	0.458379	-0.576089	-2.20308	-2.69505	0.695684	4.92072	42.4608	0.523004
43	-1.0419	-0.0525482	0.589314	-0.668085	-2.17919	-2.56843	0.766865	4.96128	42.485	0.523291
44	0.27589	-0.288278	0.649329	-0.779688	-2.13294	-2.43536	0.838254	5.00199	42.5092	0.523579
44.33	0.596144	-0.182978	0.627256	-0.911999	-2.06388	-2.29608	0.909818	5.04285	42.5334	0.523866
44.21	0.21636	-0.0461871	0.506385	-1.05784	-1.97228	-2.15092	0.981525	5.08387	42.5576	0.524153
44.18	-0.188541	0.0178045	0.272805	-1.20571	-1.85897	-2.00019	1.05334	5.12503	42.5818	0.52444
43.98	-0.656875	0.150909	-0.0634117	-1.34182	-1.72517	-1.84425	1.12524	5.16634	42.6059	0.524727
45	0.859553	0.287487	-0.463382	-1.45079	-1.57238	-1.68346	1.19718	5.2078	42.6301	0.525013
45	0.148668	0.269343	-0.856839	-1.51538	-1.40243	-1.51821	1.26913	5.2494	42.6542	0.525299
44	-0.551505	0.030394	-1.16993	-1.51987	-1.21737	-1.34886	1.34106	5.29113	42.6784	0.525586
45	-0.239166	-0.237862	-1.3442	-1.45263	-1.0194	-1.17581	1.41294	5.33301	42.7025	0.525872
46	0.387263	-0.346088	-1.34044	-1.30779	-0.811021	-0.999419	1.48474	5.37502	42.7266	0.526157
46	-0.757422	-0.106923	-1.18466	-1.08623	-0.59497	-0.820068	1.55642	5.41717	42.7507	0.526443
48	0.534212	0.370384	-0.916924	-0.793624	-0.374022	-0.638135	1.62794	5.45944	42.7748	0.526728
49.68	0.513356	0.284093	-0.595936	-0.440222	-0.151002	-0.453996	1.69929	5.50185	42.7989	0.527014
50.1	-0.268718	-0.410695	-0.277984	-0.0390905	0.071279	-0.268028	1.77042	5.54438	42.823	0.527299
50.32	-0.449699	-0.599643	0.0235056	0.391716	0.290038	-0.0806071	1.8413	5.58704	42.8471	0.527583
53.67	0.373757	-0.110925	0.316125	0.830586	0.5025	0.10789	1.9119	5.62982	42.8711	0.527868
54.12	-0.220134	0.367862	0.604359	1.25353	0.705908	0.297085	1.98219	5.67273	42.8952	0.528153
55.06	0.0812635	0.596076	0.888394	1.63495	0.897567	0.486604	2.05213	5.71575	42.9192	0.528437
56.37	-0.049512	0.419075	1.15951	1.9486	1.07483	0.676068	2.1217	5.75888	42.9433	0.528721
56.7	0.00709578	-0.344655	1.42944	2.16914	1.23513	0.865101	2.19086	5.80214	42.9673	0.529005
56.07	-1.05797	-0.913891	1.72364	2.27915	1.37622	1.05333	2.25957	5.8455	42.9913	0.529288
57.98	-0.179886	-0.755651	2.02764	2.2696	1.4964	1.24037	2.32781	5.88897	43.0153	0.529572
60	1.22505	-0.136747	2.23876	2.141	1.59484	1.42587	2.39553	5.93255	43.0393	0.529855
60	0.616841	0.332818	2.23706	1.90424	1.67166	1.60948	2.46272	5.97624	43.0633	0.530138
58.25	-1.79454	0.828347	1.90076	1.57835	1.72768	1.79087	2.52934	6.02003	43.0873	0.530421
60	0.289118	1.46287	1.16173	1.18762	1.76411	1.96973	2.59535	6.06392	43.1112	0.530704
59.79	1.16825	1.48097	0.0921944	0.761715	1.78234	2.14577	2.66072	6.10791	43.1352	0.530986
55.19	-1.18846	0.504712	-1.10975	0.332192	1.78391	2.31874	2.72542	6.15199	43.1591	0.531268
54.52	1.23526	-1.04408	-2.17882	-0.0697428	1.77049	2.48835	2.78942	6.19618	43.1831	0.53155
49.54	-2.38759	-1.90316	-2.8422	-0.415174	1.74378	2.65438	2.85268	6.24045	43.207	0.531832
54.02	1.85165	-1.41265	-2.9074	-0.680675	1.70554	2.81659	2.91517	6.28481	43.2309	0.532114
53.99	0.07633	-0.460371	-2.39239	-0.858785	1.65752	2.97475	2.97686	6.32926	43.2548	0.532395
54	-1.74498	0.412403	-1.47284	-0.956681	1.60149	3.12863	3.03772	6.3738	43.2787	0.532677
58.99	1.92669	0.964818	-0.383339	-0.988178	1.53927	3.27801	3.09771	6.41842	43.3026	0.532958
59	-0.418286	0.916919	0.63219	-0.968559	1.4727	3.4227	3.15681	6.46313	43.3264	0.533238
59.48	-0.515004	0.398704	1.38782	-0.913964	1.40366	3.56251	3.21497	6.50791	43.3503	0.533519
59	-0.174103	-0.04481	1.80112	-0.840981	1.33403	3.69726	3.27217	6.55277	43.3741	0.533799
59.48	0.00512524	-0.0777904	1.84048	-0.763965	1.2656	3.82677	3.32837	6.5977	43.3979	0.53408
60	-0.0115572	0.0320595	1.55038	-0.695141	1.20003	3.9509	3.38355	6.64271	43.4218	0.53436
59.8	0.327378	0.00233062	1.04056	-0.642628	1.13885	4.06951	3.43766	6.68779	43.4456	0.534639
59.5	0.00357437	-0.212477	0.44986	-0.61222	1.08342	4.18246	3.49068	6.73294	43.4694	0.534919
58.06	-0.514216	-0.270166	-0.0744726	-0.606683	1.03459	4.28968	3.54257	6.77815	43.4931	0.535198
58.25	0.0603256	-0.158086	-0.434996	-0.622418	0.992768	4.39109	3.59331	6.82343	43.5169	0.535477
59.5	0.533511	0.0440075	-0.598008	-0.649832	0.95809	4.48664	3.64285	6.86877	43.5407	0.535756
59	0.551937	0.153414	-0.608148	-0.675478	0.930366	4.57629	3.69118	6.91416	43.5644	0.536035
58.5	-1.17089	0.215752	-0.539979	-0.685601	0.90907	4.66002	3.73825	6.95962	43.5881	0.536313
60	1.09958	0.113411	-0.447336	-0.669662	0.893533	4.73785	3.78404	7.00513	43.6118	0.536592
59.5	0.00553553	-0.21403	-0.358971	-0.620642	0.882932	4.80978	3.82852	7.0507	43.6355	0.53687
59.5	-0.775261	-0.374562	-0.260705	-0.537043	0.876315	4.87584	3.87165	7.09632	43.6592	0.537147
60	0.336978	-0.13462	-0.143591	-0.421964	0.872736	4.93608	3.91342	7.14198	43.6829	0.537425
61.16	0.684543	0.157234	-0.0159938	-0.280432	0.871324	4.99052	3.95379	7.1877	43.7066	0.537702
61	-0.689436	0.225466	0.0896632	-0.119769	0.871205	5.03923	3.99273	7.23345	43.7302	0.537979
61.91	0.321803	0.105882	0.147957	0.0504386	0.871472	5.08225	4.03022	7.27925	43.7539	0.538256
61.5	-0.677439	0.022868	0.15626	0.220892	0.871235	5.11966	4.06623	7.32509	43.7775	0.538533
63	0.390826	0.0346754	0.123873	0.381171	0.869605	5.1515	4.10075	7.37097	43.8011	0.538809
62	-0.374954	-0.0536329	0.0728878	0.519989	0.865803	5.17783	4.13375	7.41689	43.8247	0.539086
63	0.261853	-0.149255	0.0377716	0.626902	0.859288	5.19873	4.1652	7.46283	43.8483	0.539362
63	-0.0142225	-0.0960419	0.034218	0.695048	0.849584	5.21426	4.19511	7.50881	43.8718	0.539637
63	0.118823	0.163745	0.0631109	0.719285	0.836335	5.22453	4.22344	7.55482	43.8954	0.539913
63	0.504321	0.143599	0.122147	0.697666	0.819198	5.22962	4.25019	7.60086	43.9189	0.540188
63	-0.639692	-0.143877	0.189765	0.630866	0.797937	5.22965	4.27535	7.64692	43.9424	0.540463
63	0.0144239	-0.241434	0.247067	0.523406	0.772486	5.22472	4.29889	7.69301	43.9659	0.540738
63	0.0154232	-0.070795	0.272186	0.382679	0.742926	5.21497	4.32082	7.73911	43.9894	0.541013
63	-0.37144	0.0188215	0.261496	0.219512	0.709366	5.20051	4.34112	7.78524	44.0129	0.541287
63	0.768297	0.0124789	0.210118	0.0466546	0.671877	5.18148	4.35979	7.83138	44.0364	0.541561
63	-0.860528	0.298612	0.0920795	-0.122232	0.630587	5.15801	4.37681	7.87754	44.0598	0.541835
63	-0.173319	0.744265	-0.105954	-0.274003	0.585742	5.13022	4.39219	7.9237	44.0832	0.542109
63	0.672586	0.579752	-0.356705	-0.396588	0.537652	5.09825	4.40592	7.96988	44.1067	0.542382
63	1.68701	-0.602986	-0.569466	-0.481865	0.486637	5.06226	4.418	8.01607	44.1301	0.542655
57.06	-3.22218	-1.52683	-0.628449	-0.5264	0.432985	5.02237	4.42843	8.06226	44.1534	0.542928
62.77	1.61511	-0.672946	-0.476429	-0.530739	0.376937	4.97875	4.43721	8.10846	44.1768	0.543201
63	0.821597	0.750377	-0.165904	-0.497593	0.318722	4.93156	4.44434	8.15466	44.2002	0.543473
63	-0.254155	1.19556	0.173454	-0.431475	0.258559	4.88094	4.44982	8.20086	44.2235	0.543745
63	-0.361086	0.54275	0.404615	-0.338297	0.196739	4.82706	4.45367	8.24705	44.2468	0.544017
62.5	0.017028	-0.252765	0.456929	-0.224654	0.133593	4.77006	4.45589	8.29325	44.2701	0.544289
61.98	-0.420466	-0.463041	0.342773	-0.0975444	0.0694222	4.71011	4.45648	8.33944	44.2934	0.544561
62.5	0.514052	-0.269503	0.143392	0.0331225	0.00453912	4.64736	4.45545	8.38562	44.3167	0.544832
63	0.154642	-0.0617293	-0.0455897	0.156251	-0.0606734	4.58195	4.45282	8.43179	44.3399	0.545103
62.5	-0.349865	0.0738297	-0.160879	0.262295	-0.125764	4.51403	4.4486	8.47795	44.3632	0.545374
62.55	0.372667	0.204484	-0.171563	0.342866	-0.190288	4.44373	4.4428	8.52411	44.3864	0.545644
63	0.0914464	0.162746	-0.0930884	0.391627	-0.253819	4.37117	4.43543	8.57024	44.4096	0.545914
62.6	-0.554486	-0.0488379	0.0476413	0.405877	-0.315884	4.29648	4.4265	8.61637	44.4328	0.546184
62.5	0.304582	-0.218834	0.20313	0.386453	-0.375965	4.21981	4.41603	8.66247	44.456	0.546454
62.25	-0.510056	-0.0629049	0.325541	0.334566	-0.433594	4.14128	4.40403	8.70856	44.4791	0.546723
62.6	0.319967	0.353266	0.364028	0.253053	-0.488274	4.06102	4.39053	8.75463	44.5023	0.546993
62.42	-0.157596	0.540557	0.285698	0.148993	-0.539482	3.97915	4.37552	8.80068	44.5254	0.547262
62	0.090936	0.129764	0.0970361	0.0338587	-0.586723	3.89579	4.35903	8.84671	44.5485	0.54753
61.03	0.0579026	-0.479263	-0.139516	-0.078152	-0.629585	3.81105	4.34108	8.89272	44.5716	0.547799
61	-0.388948	-0.461362	-0.346786	-0.173207	-0.667725	3.72504	4.32167	8.9387	44.5946	0.548067
60.73	0.496444	-0.00021064	-0.466605	-0.240395	-0.700838	3.63787	4.30084	8.98466	44.6177	0.548335
60.59	-0.0712945	0.117408	-0.484153	-0.274965	-0.728848	3.54962	4.27858	9.03059	44.6407	0.548602
60.53	-0.103144	-0.0287681	-0.413011	-0.27693	-0.751815	3.4604	4.25493	9.07649	44.6637	0.54887
60.33	-0.523204	0.0446191	-0.286286	-0.248575	-0.769813	3.37027	4.22989	9.12236	44.6867	0.549137
61.89	1.21433	0.214631	-0.139582	-0.194611	-0.782991	3.27932	4.20349	9.16821	44.7097	0.549404
60.04	-1.1945	0.0850966	-0.00949218	-0.123052	-0.791482	3.1876	4.17574	9.21402	44.7327	0.549671
61.8	0.882575	-0.264836	0.072171	-0.0426391	-0.795361	3.09517	4.14666	9.2598	44.7556	0.549937
61.5	0.480589	-0.353851	0.127496	0.03788	-0.794646	3.0021	4.11628	9.30554	44.7785	0.550203
61	-0.444149	-0.00792719	0.186869	0.110842	-0.789289	2.90842	4.0846	9.35125	44.8014	0.550469
62	0.794579	0.347194	0.267013	0.17033	-0.779298	2.81416	4.05165	9.39693	44.8243	0.550734
61.8	-0.457307	0.322038	0.35042	0.212859	-0.764654	2.71932	4.01746	9.44256	44.8472	0.551
61.5	0.175917	0.0544379	0.406589	0.236442	-0.745352	2.6239	3.98204	9.48816	44.87	0.551265
61.1	-0.279438	-0.010089	0.423726	0.240414	-0.721549	2.52787	3.94541	9.53372	44.8928	0.55153
61.1	0.323872	-0.0746188	0.39167	0.225165	-0.693486	2.43122	3.90759	9.57924	44.9156	0.551794
61	-0.232502	-0.184613	0.295883	0.193473	-0.661387	2.33391	3.86861	9.62472	44.9384	0.552058
61	-0.0029432	-0.0847235	0.132488	0.149943	-0.625393	2.2359	3.82848	9.67015	44.9612	0.552322
61	0.346083	0.234603	-0.0757935	0.0991513	-0.585539	2.13715	3.78724	9.71554	44.9839	0.552586
61	0.687954	0.278115	-0.29209	0.0441239	-0.541786	2.03761	3.74489	9.76088	45.0066	0.552849
60.29	0.662563	-0.0767756	-0.460122	-0.0125619	-0.494065	1.93725	3.70146	9.80618	45.0293	0.553112
57.8	-1.75991	-0.433588	-0.514649	-0.0685148	-0.442186	1.83602	3.65698	9.85143	45.052	0.553375
61	0.856733	-0.349392	-0.430332	-0.122057	-0.385923	1.73387	3.61146	9.89663	45.0747	0.553638
61	0.812312	-0.109254	-0.237995	-0.170614	-0.325245	1.63078	3.56493	9.94178	45.0973	0.5539
60.5	-0.353254	0.0184774	-0.000632216	-0.211081	-0.260348	1.52669	3.5174	9.98688	45.12	0.554162
60.5	-0.357821	0.278706	0.210001	-0.240949	-0.191532	1.42158	3.4689	10.0319	45.1426	0.554424
60.86	0.101942	0.471431	0.33395	-0.259271	-0.11921	1.31543	3.41945	10.0769	45.1651	0.554685
60.69	0.0460554	0.292364	0.356772	-0.265458	-0.0439777	1.20823	3.36907	10.1219	45.1877	0.554947
60.5	-0.270814	-0.0464601	0.296911	-0.260333	0.033474	1.09997	3.31778	10.1667	45.2102	0.555207
60.5	0.341016	-0.275778	0.192524	-0.245699	0.112336	0.990664	3.2656	10.2116	45.2328	0.555468
60.48	-0.490559	-0.325406	0.0917491	-0.223724	0.191744	0.880308	3.21255	10.2563	45.2553	0.555728
60.48	0.334352	-0.144086	0.0166014	-0.196034	0.270849	0.768921	3.15865	10.3011	45.2777	0.555988
60.48	0.100749	0.0403031	-0.0219765	-0.163494	0.34879	0.656524	3.10391	10.3457	45.3002	0.556248
60.45	-0.265249	0.206473	-0.018346	-0.125767	0.424621	0.543148	3.04837	10.3903	45.3226	0.556508
60.45	0.300983	0.264627	0.0131769	-0.082608	0.497327	0.428829	2.99204	10.4348	45.345	0.556767
60.44	0.266221	0.0338703	0.0544594	-0.0343112	0.565868	0.313608	2.93493	10.4793	45.3674	0.557026
60.14	-0.456744	-0.159108	0.103494	0.0186817	0.6291	0.197528	2.87707	10.5237	45.3898	0.557284
60.45	0.623407	-0.202243	0.14224	0.075132	0.68561	0.0806355	2.81849	10.5681	45.4121	0.557543
60.45	-0.461972	-0.184878	0.149335	0.133235	0.733923	-0.0370137	2.75919	10.6124	45.4345	0.557801
60.35	0.274892	-0.047216	0.107053	0.192897	0.77266	-0.155358	2.69919	10.6566	45.4568	0.558059
60.95	-0.265671	0.19971	0.0231	0.255979	0.800643	-0.274324	2.63853	10.7007	45.4791	0.558316
60.45	0.106107	0.223621	-0.0615971	0.323988	0.816946	-0.393836	2.57721	10.7448	45.5013	0.558573
60.44	0.65322	-0.0394891	-0.128834	0.397585	0.820981	-0.513797	2.51526	10.7888	45.5235	0.55883
58.99	-1.09239	-0.229007	-0.175678	0.477237	0.81243	-0.634101	2.45269	10.8328	45.5458	0.559087
60.05	0.890547	-0.132824	-0.21615	0.562214	0.791218	-0.754631	2.38953	10.8766	45.5679	0.559343
59.7	-0.216404	-0.0766914	-0.25569	0.650307	0.757608	-0.875263	2.32579	10.9204	45.5901	0.559599
59.33	-0.454	-0.147009	-0.274636	0.738328	0.712151	-0.995858	2.2615	10.9642	45.6123	0.559855
59.75	0.330008	0.053243	-0.251364	0.820844	0.655564	-1.11627	2.19667	11.0078	45.6344	0.56011
59.89	0.827157	0.291875	-0.185464	0.890345	0.588757	-1.23635	2.13132	11.0514	45.6565	0.560365
58.94	-1.1087	0.284396	-0.0960608	0.938923	0.512768	-1.35593	2.06548	11.095	45.6785	0.56062
60.05	0.526583	0.27195	-0.00571363	0.958781	0.428746	-1.47486	1.99916	11.1384	45.7006	0.560874
60	0.411329	0.0948605	0.0955624	0.942903	0.33797	-1.59296	1.93238	11.1818	45.7226	0.561129
58	-1.05601	-0.101805	0.22184	0.885594	0.241928	-1.71008	1.86516	11.2251	45.7446	0.561382
60	1.31084	-0.0703895	0.362971	0.784311	0.142129	-1.82604	1.79753	11.2683	45.7666	0.561636
58	-0.619176	-0.116579	0.487224	0.639705	0.0401387	-1.94068	1.72949	11.3114	45.7886	0.561889
58	-0.287837	-0.0512572	0.548901	0.45393	-0.06241	-2.05383	1.66107	11.3545	45.8105	0.562142
58	0.123525	0.292421	0.519575	0.231605	-0.163856	-2.16532	1.5923	11.3975	45.8324	0.562395
57.29	-0.132641	0.525408	0.384758	-0.0199099	-0.262459	-2.27499	1.52318	11.4404	45.8543	0.562647
56.96	0.028413	0.252956	0.167414	-0.290336	-0.356482	-2.38266	1.45374	11.4832	45.8761	0.562899
57	1.50165	-0.435897	-0.074929	-0.566252	-0.444224	-2.48818	1.38399	11.5259	45.898	0.563151
51.86	-2.67383	-0.828505	-0.263329	-0.833266	-0.523998	-2.59136	1.31397	11.5686	45.9198	0.563403
56.45	1.39223	-0.113816	-0.367188	-1.07611	-0.594203	-2.69204	1.24368	11.6112	45.9415	0.563654
54.94	0.387954	0.628072	-0.416123	-1.27841	-0.653321	-2.79005	1.17314	11.6537	45.9633	0.563905
54.18	-0.404645	0.351123	-0.455291	-1.42398	-0.69996	-2.88523	1.10238	11.6961	45.985	0.564155
53.02	0.146142	-0.397305	-0.493834	-1.50149	-0.733107	-2.97742	1.03142	11.7384	46.0067	0.564405
53	0.0400169	-0.440206	-0.493673	-1.50474	-0.752219	-3.06648	0.960264	11.7807	46.0284	0.564655
54	0.261022	-0.168103	-0.410827	-1.43225	-0.757191	-3.15226	0.888946	11.8228	46.0501	0.564905
53.45	-0.190466	-0.0872947	-0.253882	-1.2876	-0.748432	-3.23463	0.81748	11.8649	46.0717	0.565154
54.89	0.710302	-0.149719	-0.0630746	-1.07903	-0.726805	-3.31351	0.745887	11.9069	46.0933	0.565403
54.36	-0.0302825	-0.144323	0.0853071	-0.819382	-0.693598	-3.38881	0.674186	11.9488	46.1149	0.565651
54.31	-0.300685	0.185432	0.139736	-0.525896	-0.65032	-3.46051	0.602397	11.9906	46.1365	0.5659
54.59	-0.409387	0.494977	0.139053	-0.217928	-0.598541	-3.52855	0.530539	12.0323	46.158	0.566148
57.08	1.08245	0.389801	0.12305	0.0853079	-0.539847	-3.59291	0.458633	12.0739	46.1795	0.566395
54.56	-0.629139	-0.08785	0.116313	0.365618	-0.47584	-3.65359	0.386698	12.1155	46.201	0.566643
55.14	0.0747617	-0.477736	0.1341	0.608167	-0.408113	-3.71055	0.314754	12.1569	46.2224	0.56689
55.5	0.0572596	-0.517067	0.167501	0.801875	-0.338277	-3.76382	0.242822	12.1983	46.2438	0.567136
55.38	-0.352942	-0.139531	0.182144	0.94146	-0.267957	-3.81337	0.17092	12.2395	46.2652	0.567383
57.11	0.858987	0.282407	0.161153	1.02475	-0.198751	-3.85924	0.0990685	12.2807	46.2866	0.567629
56.49	0.12425	0.231484	0.108434	1.05315	-0.132079	-3.90145	0.0272884	12.3218	46.3079	0.567874
55.52	-0.654366	-0.0761075	0.034427	1.03154	-0.0691892	-3.94002	-0.0444006	12.3627	46.3292	0.56812
55.77	0.0682842	-0.185757	-0.0300167	0.967582	-0.0111565	-3.97501	-0.115978	12.4036	46.3505	0.568365
55.8	0.368539	-0.0921631	-0.0592961	0.868887	0.0412159	-4.00645	-0.187425	12.4444	46.3718	0.56861
55.17	-0.218186	0.0547749	-0.0457021	0.744726	0.0873846	-4.03441	-0.258722	12.4851	46.393	0.568854
55.49	-0.913562	0.101054	-0.0149178	0.60782	0.126954	-4.05893	-0.329848	12.5257	46.4142	0.569098
55.97	0.747102	0.126342	-0.0121874	0.469655	0.159639	-4.08009	-0.400786	12.5662	46.4354	0.569342
56	-0.00427734	-0.00233407	-0.0392358	0.337916	0.185297	-4.09792	-0.471516	12.6066	46.4565	0.569585
55.6	-0.131893	-0.284171	-0.0732279	0.215625	0.20395	-4.1125	-0.54202	12.6469	46.4777	0.569828
55.49	-0.130038	-0.349832	-0.0971027	0.102672	0.215756	-4.1239	-0.61228	12.6871	46.4988	0.570071
55.35	0.20526	-0.0252054	-0.071388	-0.00211981	0.220961	-4.13219	-0.682276	12.7272	46.5198	0.570313
55.9	-0.0306117	0.27515	0.0101225	-0.0999586	0.219887	-4.13746	-0.75199	12.7672	46.5409	0.570555
55.67	-0.0397935	0.176228	0.113604	-0.190853	0.212984	-4.13978	-0.821402	12.8071	46.5619	0.570797
55	-0.142412	0.00357278	0.197519	-0.273799	0.200838	-4.13925	-0.890494	12.8468	46.5828	0.571039
55.37	0.309886	0.044801	0.238428	-0.345938	0.184067	-4.13594	-0.959249	12.8865	46.6038	0.57128
55.03	-0.29478	0.150365	0.213636	-0.403826	0.163271	-4.12995	-1.02765	12.9261	46.6247	0.57152
55	0.401914	-0.0251616	0.128043	-0.442613	0.139101	-4.12137	-1.09567	12.9656	46.6456	0.571761
55	-0.276713	-0.362225	0.0165905	-0.457636	0.11227	-4.11033	-1.1633	13.0049	46.6665	0.572001
54.51	0.0899629	-0.242498	-0.0885721	-0.445477	0.083511	-4.09692	-1.23053	13.0442	46.6873	0.57224
54.01	-1.05305	0.432262	-0.182935	-0.404971	0.053494	-4.08126	-1.29732	13.0833	46.7081	0.57248
57.19	1.81189	0.798861	-0.272759	-0.338609	0.0229295	-4.06344	-1.36367	13.1224	46.7289	0.572719
54.91	0.336409	0.278674	-0.342101	-0.251186	-0.00743259	-4.04357	-1.42955	13.1613	46.7496	0.572957
53.28	-1.56468	-0.55367	-0.33991	-0.150343	-0.0368577	-4.02173	-1.49495	13.2001	46.7703	0.573196
54	0.422286	-0.729645	-0.217041	-0.0457203	-0.0646122	-3.99803	-1.55984	13.2388	46.791	0.573434
53.97	-0.365733	-0.314849	0.0252936	0.0525687	-0.090154	-3.97256	-1.62422	13.2774	46.8117	0.573671
56.99	0.883453	0.0929625	0.324702	0.133274	-0.113099	-3.94543	-1.68806	13.3159	46.8323	0.573909
55	-1.06561	0.438387	0.564414	0.186204	-0.133097	-3.91674	-1.75135	13.3543	46.8529	0.574145
56.99	0.216633	0.672742	0.643778	0.203797	-0.149788	-3.88663	-1.81406	13.3926	46.8735	0.574382
57.24	0.680171	0.553653	0.528928	0.183079	-0.162878	-3.85521	-1.87618	13.4307	46.894	0.574618
55	-0.150225	-0.0915636	0.281976	0.129076	-0.172183	-3.82261	-1.9377	13.4687	46.9145	0.574854
53.5	-1.11137	-0.595007	0.0137682	0.0517573	-0.177589	-3.78898	-1.99859	13.5067	46.935	0.57509
55.15	0.59957	-0.28998	-0.177457	-0.0355739	-0.178977	-3.75443	-2.05884	13.5445	46.9554	0.575325
55.24	0.502352	0.208433	-0.258954	-0.118857	-0.176257	-3.71908	-2.11844	13.5821	46.9759	0.57556
55.44	-0.523205	0.179307	-0.274995	-0.184524	-0.1694	-3.68305	-2.17737	13.6197	46.9962	0.575794
55.67	-0.0627494	-0.187084	-0.301275	-0.2195	-0.158377	-3.64645	-2.2356	13.6572	47.0166	0.576028
55.14	0.19837	-0.0941069	-0.376035	-0.215495	-0.143225	-3.60938	-2.29314	13.6945	47.0369	0.576262
55.42	0.266941	0.25831	-0.470368	-0.175935	-0.124197	-3.57194	-2.34996	13.7317	47.0572	0.576495
54.9	-0.22808	0.118467	-0.517164	-0.108665	-0.10155	-3.53423	-2.40605	13.7688	47.0775	0.576728
54.86	0.491747	-0.515277	-0.45932	-0.0236508	-0.0755312	-3.49632	-2.4614	13.8057	47.0977	0.576961
[truncated: 341 more rows]
